# Supplementary material for: Gene markers for exon capture and phylogenomics in ray‐finned fishes
Source: Ecol Evol. 2019 Mar 5;9(7):3973–83. doi: 10.1002/ece3.5026 (PMC6468074; doi:10.1002/ece3.5026)
Supplement: Supplementary file 1 [file ECE3-9-3973-s001.xlsx]

## Sheet: Table S1 Samples info.
ID	Species	Voucher	Family	Order or higher clade	Project
1	Scaphirhynchus platorynchus	CL182	Acipenseridae	Acipenseriformes	Acipen
2	Acipenser sinensis	CL356	Acipenseridae	Acipenseriformes	Acipen
3	Acipenser schrenckii	CL357	Acipenseridae	Acipenseriformes	Acipen
4	Acipenser gueldenstaedti	CL358	Acipenseridae	Acipenseriformes	Acipen
5	Huso huso	CL359	Acipenseridae	Acipenseriformes	Acipen
6	Huso dauricus	CL360	Acipenseridae	Acipenseriformes	Acipen
7	Acipenser ruthenus	CL504	Acipenseridae	Acipenseriformes	Acipen
8	Acipenser dabryanus	CL505	Acipenseridae	Acipenseriformes	Acipen
9	Polyodon spathula	CL129	Polyodontidae	Acipenseriformes	Acipen
10	Hiodon tergisus	CL124	Hiodontidae	Osteoglossomorpha	Basal
11	Lepisosteus osseus	CL130	Lepisosteidae	Lepisosteiformes	Basal
12	Hiodon alosoides	CL132	Hiodontidae	Osteoglossomorpha	Basal
13	Osteoglossum bicirrhosum	CL133	Osteoglossidae	Osteoglossomorpha	Basal
14	Elops saurus	CL134	Elopidae	Elopomorpha	Basal
15	Albula vulpes	CL135	Albulidae	Elopomorpha	Basal
16	Anguilla rostrata	CL136	Anguillidae	Elopomorpha	Basal
17	Lepisosteus platostomus	CL181	Lepisosteidae	Lepisosteiformes	Basal
18	Saccopharynx ampullaceus	CL184	Saccopharyngidae	Elopomorpha	Basal
19	Elops saurus	CL330	Elopidae	Elopomorpha	Basal
20	Conger japonicus	CL544	Congridae	Elopomorpha	Basal
21	Erpetoichthys calabaricus	CL628	Polypteridae	Polypteriformes	Basal
22	Polypterus endlicher	CL629	Polypteridae	Polypteriformes	Basal
23	Osteoglossum bicirrhosum	CL630	Osteoglossidae	Osteoglossomorpha	Basal
24	Ctenogobius boleosoma	CL311	Gobionellidae	Gobiaria	Goby
25	Sicydium crenilabrum	CL314	Gobionellidae	Gobiaria	Goby
26	Stonogobiops nematodes	CL343	Gobiidae	Gobiaria	Goby
27	Gobiosoma robusyum	CL307	Gobiidae	Gobiaria	Goby
28	Mugilogobius cavifrons	CL312	Gobionellidae	Gobiaria	Goby
29	Taenioides sp.	CL310	Gobionellidae	Gobiaria	Goby
30	Tridentiger bifasciatus	CL320_1	Gobionellidae	Gobiaria	Goby
31	Periophthalmus kalolo	CL313	Gobionellidae	Gobiaria	Goby
32	Rhinogobius giurinus	CL317_1	Gobionellidae	Gobiaria	Goby
33	Rhinogobius giurinus	CL418_6	Gobionellidae	Gobiaria	Goby
34	Odontamblyopus lacepedii	CL318	Gobionellidae	Gobiaria	Goby
35	Acanthogobius ommaturus	CL319_1	Gobionellidae	Gobiaria	Goby
36	Boleophthalmus pectinirostris	CL315_1	Gobionellidae	Gobiaria	Goby
37	Valenciennea strigata	CL342	Gobiidae	Gobiaria	Goby
38	Periophthalmus modestus	CL327	Gobionellidae	Gobiaria	Goby
39	Rhinogobius davidi	CL326	Gobionellidae	Gobiaria	Goby
40	Tridentiger barbatus	CL316_1	Gobionellidae	Gobiaria	Goby
41	Acanthogobius flavimanus	CL309	Gobionellidae	Gobiaria	Goby
42	Mugilogobius abei	CL325	Gobionellidae	Gobiaria	Goby
43	Kribia nana	CL305	Butidae	Gobiaria	Goby
44	Trypauchen vagina	CL321_1	Gobionellidae	Gobiaria	Goby
45	Valenciennea puellaris	CL341	Gobiidae	Gobiaria	Goby
46	Amblyeleotris yanoi	CL344	Gobiidae	Gobiaria	Goby
47	Lophiogobius ocellicauda	CL324	Gobionellidae	Gobiaria	Goby
48	Amblyeleotris wheeleri	CL347	Gobiidae	Gobiaria	Goby
49	Pomatoschistus microps	CL308	Gobiidae	Gobiaria	Goby
50	Oxyeleotris marmoratus	CL24	Butidae	Gobiaria	Goby
51	Microdesmus dorsipunctatus	CL306	Gobiidae	Gobiaria	Goby
52	Dormitator maculatus	no voucher	Eleotridae	Gobiaria	Goby
53	Ecsenius bicolor	CL345	Blenniidae	Ovalentaria	Goby
54	Typhleotris pauliani	AMNH245649	Milyeringidae	Gobiaria	Goby
55	Odontobutis potamophila	CL1	Odontobutidae	Gobiaria	Goby
56	Pterapogon kauderni	CL348	Apogonoidae	Gobiaria	Goby
57	Sphaeramia orbicularis	CL349	Apogonidae	Gobiaria	Goby
58	Oreochromis niloticus	CL172	Cichlidae	Ovalentaria	Goby
59	Salarias fasciatus	CL346	Blenniidae	Ovalentaria	Goby
60	Gobiomorus dormitor	CL304	Eleotridae	Gobiaria	Goby
61	Rhyacichthys aspro	CL303	Rhyacichthyidae	Gobiaria	Goby
62	Eleotris acanthopoma	USNM410571	Eleotridae	Gobiaria	Goby
63	Butis koilomatondon	CL553	Butidae	Gobiaria	Goby
64	Milyeringa veritas	LSUMZ13636	Milyeringidae	Gobiaria	Goby
65	Micropercops swinhonis	CL8_2	Odontobutidae	Gobiaria	Goby
66	Siniperca chuatsi	CL11	Sinipercidae	Eupercaria	Goby
67	Kurtus gulliveri	CL116	Kurtidae	Gobiaria	Goby
68	Denticeps clupeoides	CL535	Denticeptidae	Clupeiformes	Otomor
69	Ilisha elongata	CL74	Pristigasteridae	Clupeiformes	Otomor
70	Rutilus rutilus	no voucher	Cyprinidae	Cypriniformes	Otomor
71	Coreoperca whiteheadi	CL935_1	Sinipercidae	Eupercaria	Sini
72	Coreoperca whiteheadi	CL940_1	Sinipercidae	Eupercaria	Sini
73	Coreoperca whiteheadi	CL940_2	Sinipercidae	Eupercaria	Sini
74	Coreoperca whiteheadi	CL945_3	Sinipercidae	Eupercaria	Sini
75	Coreoperca whiteheadi	CL958_1	Sinipercidae	Eupercaria	Sini
76	Siniperca obscura	CL934_1	Sinipercidae	Eupercaria	Sini
77	Siniperca obscura	CL937_1	Sinipercidae	Eupercaria	Sini
78	Siniperca scherzeri	CL944_4	Sinipercidae	Eupercaria	Sini
79	Siniperca undulata	CL946	Sinipercidae	Eupercaria	Sini
80	Siniperca undulata	CL946_2	Sinipercidae	Eupercaria	Sini
81	Siniperca kneri	CL949	Sinipercidae	Eupercaria	Sini
82	Siniperca kneri	CL954	Sinipercidae	Eupercaria	Sini
83	Siniperca kneri	CL957	Sinipercidae	Eupercaria	Sini
84	Siniperca roulei	CL947	Sinipercidae	Eupercaria	Sini
85	Siniperca roulei	CL961_2	Sinipercidae	Eupercaria	Sini
86	Siniperca roulei	CL961_3	Sinipercidae	Eupercaria	Sini
87	Siniperca chuatsi	CL938_1	Sinipercidae	Eupercaria	Sini
88	Siniperca chuatsi	CL942_1	Sinipercidae	Eupercaria	Sini
89	Siniperca chuasti	CL943_1	Sinipercidae	Eupercaria	Sini
90	Siniperca chuasti	CL951_1	Sinipercidae	Eupercaria	Sini
91	Siniperca chuasti	CL955_1	Sinipercidae	Eupercaria	Sini
92	Pomoxis nigromaculatus	CL173	Centrarchidae	Eupercaria	Sini
93	Psammoperca waigiensis	CL202	Latidae	Carangaria	Sini
94	Niphon spinosus	CL212	Serranidae	Eupercaria	Sini
95	Dicentrarchus labrax	CL301	Moronidae	Eupercaria	Sini
96	Percichthys trucha	CL302	Percichthyidae	Eupercaria	Sini
97	Lateolabrax japonicus	CL322	Moronidae	Eupercaria	Sini
98	Micropterus salmoides	CL626	Centrarchidae	Eupercaria	Sini
99	Trichiurus lepturus	CL627_1	Trichiuridae	Eupercaria	Sini
100	Epinephelus awoara	CL647_2	Serranidae	Eupercaria	Sini
