# Supplementary material for: Gene markers for exon capture and phylogenomics in ray‐finned fishes
Source: Ecol Evol. 2019 Mar 5;9(7):3973–83. doi: 10.1002/ece3.5026 (PMC6468074; doi:10.1002/ece3.5026)
Supplement: Supplementary file 2 [file ECE3-9-3973-s002.xlsx]

## Sheet: 工作表1
Sample ID	Organism	Accession number
CL8-2	Micropercops swinhonis	SRR5091911
CL626	Micropterus salmoides	SRR5091908
CL1	Odontobutis potamophila	SRR5184353
CL116	Kurtus gulliveri	SRR5184353
CL317-1	Rhinogobius giurinus	SRR5184353
CL346	Salarias fasciatus	SRR5184353
CL353_1	Odontobutis sinensis	SRR6411021
CL382_9	Odontobutis potamophila	SRR6411000
CL399_4	Odontobutis potamophila	SRR6410999
CL421_3	Odontobutis potamophila	SRR6410998
CL478_8	Odontobutis potamophila	SRR6410997
CL1149_11	Perccottus glenii	SRR6411020
CL632_2	Perccottus glenii	SRR6411007
CL808_11	Odontobutis sinensis	SRR6411018
CL812_2	Odontobutis sinensis	SRR6411019
CL817_4	Odontobutis sinensis	SRR6411016
CL821_2	Odontobutis sinensis	SRR6411017
