# Supplementary material for: Gene markers for exon capture and phylogenomics in ray‐finned fishes
Source: Ecol Evol. 2019 Mar 5;9(7):3973–83. doi: 10.1002/ece3.5026 (PMC6468074; doi:10.1002/ece3.5026)
Supplement: Supplementary file 4 [file ECE3-9-3973-s004.zip]

Archive with 5 entries (4 files):
- 4434_loci_Info.xlsx
- __MACOSX/
- __MACOSX/._4434_loci_Info.xlsx
- 8genome_seq_4434.zip
- __MACOSX/._8genome_seq_4434.zip
