# Supplementary material for: Gene markers for exon capture and phylogenomics in ray‐finned fishes
Source: Ecol Evol. 2019 Mar 5;9(7):3973–83. doi: 10.1002/ece3.5026 (PMC6468074; doi:10.1002/ece3.5026)
Supplement: Supplementary file 4 [file ECE3-9-3973-s004.zip › 4434_loci_Info.xlsx]

## Sheet: 4434 loci info.
CDS ID	Species	Reference No.	Chromosome	Ensembl ID	Gene Name (abb.)	Gene name (full name)	Strand
Danio_rerio.1.9507290.9506238	Danio rerio	1:9507290:9506238	chromosome:Zv9:1:9507290:9506238	ENSDARG00000070495	FRMD7 (2 of 2)	FERM domain containing 7 [Source:HGNC Symbol;Acc:8079]	-1
Danio_rerio.12.23922259.23922430	Danio rerio	12:23922259:23922430	chromosome:Zv9:12:23922259:23922430	ENSDARG00000076177	polr2a	polymerase (RNA) II (DNA directed) polypeptide A [Source:ZFIN;Acc:ZDB-GENE-041008-78]	1
Danio_rerio.12.33350824.33353010	Danio rerio	12:33350824:33353010	chromosome:Zv9:12:33350824:33353010	ENSDARG00000074121	DNMBP	dynamin binding protein [Source:HGNC Symbol;Acc:30373]	1
Danio_rerio.13.1466889.1467387	Danio rerio	13:1466889:1467387	chromosome:Zv9:13:1466889:1467387	ENSDARG00000024748	DST	dystonin [Source:HGNC Symbol;Acc:1090]	1
Danio_rerio.15.24227681.24227077	Danio rerio	15:24227681:24227077	chromosome:Zv9:15:24227681:24227077	ENSDARG00000075067	AIPL1	aryl hydrocarbon receptor interacting protein-like 1 [Source:HGNC Symbol;Acc:359]	-1
Danio_rerio.16.35394202.35393937	Danio rerio	16:35394202:35393937	chromosome:Zv9:16:35394202:35393937	ENSDARG00000019962	dopey1	dopey family member 1 [Source:ZFIN;Acc:ZDB-GENE- 050309-65]	-1
Danio_rerio.17.12052831.12052545	Danio rerio	17:12052831:12052545	chromosome:Zv9:17:12052831:12052545	ENSDARG00000091585	BX649415.5	Uncharacterized protein [Source:UniProtKB/TrEMBL;Acc:E7F9X4]	-1
Danio_rerio.17.17898568.17899020	Danio rerio	17:17898568:17899020	chromosome:Zv9:17:17898568:17899020	ENSDARG00000016513	setd3	SET domain containing 3 [Source:ZFIN;Acc:ZDB-GENE- 030131-9137]	1
Danio_rerio.19.43257046.43257256	Danio rerio	19:43257046:43257256	chromosome:Zv9:19:43257046:43257256	ENSDARG00000005834	GATAD2B	GATA zinc finger domain containing 2B [Source:HGNC Symbol;Acc:30778]	1
Danio_rerio.2.1990667.1990815	Danio rerio	2:1990667:1990815	chromosome:Zv9:2:1990667:1990815	ENSDARG00000063451	CCDC13	coiled-coil domain containing 13 [Source:HGNC Symbol;Acc:26358]	1
Danio_rerio.20.33334104.33334754	Danio rerio	20:33334104:33334754	chromosome:Zv9:20:33334104:33334754	ENSDARG00000006837	mycn	v-myc myelocytomatosis viral related oncogene, neuroblastoma derived (avian) [Source:ZFIN;Acc:ZDB-GENE- 020711-1]	1
Danio_rerio.23.2723689.2724560	Danio rerio	23:2723689:2724560	chromosome:Zv9:23:2723689:2724560	ENSDARG00000071272	ncoa6	nuclear receptor coactivator 6 [Source:ZFIN;Acc:ZDB- GENE-080403-12]	1
Danio_rerio.5.38167969.38167758	Danio rerio	5:38167969:38167758	chromosome:Zv9:5:38167969:38167758	ENSDARG00000035330	taf1	TAF1 RNA polymerase II, TATA box binding protein (TBP)-associated factor [Source:ZFIN;Acc:ZDB-GENE-030131- 5576]	-1
Danio_rerio.7.25640133.25639647	Danio rerio	7:25640133:25639647	chromosome:Zv9:7:25640133:25639647	ENSDARG00000077256	nat8l	N-acetyltransferase 8-like [Source:ZFIN;Acc:ZDB- GENE-030729-4]	-1
Danio_rerio.8.32259698.32259025	Danio rerio	8:32259698:32259025	chromosome:Zv9:8:32259698:32259025	ENSDARG00000068400	znf131	zinc finger protein 131 [Source:ZFIN;Acc:ZDB-GENE- 040426-1563]	-1
Danio_rerio.9.17596788.17596639	Danio rerio	9:17596788:17596639	chromosome:Zv9:9:17596788:17596639	ENSDARG00000001220	mycbp2	MYC binding protein 2 [Source:ZFIN;Acc:ZDB-GENE- 030616-132]	-1
Danio_rerio.9.57964320.57964522	Danio rerio	9:57964320:57964522	chromosome:Zv9:9:57964320:57964522	ENSDARG00000068596	C9H2orf29	chromosome 2 open reading frame 29 [Source:HGNC Symbol;Acc:25217]	1
Danio_rerio.1.10132455.10132285	Danio rerio	1:10132455:10132285	chromosome:Zv9:1:10132455:10132285	ENSDARG00000008487	dmd	dystrophin [Source:ZFIN;Acc:ZDB-GENE-010426-1]	-1
Danio_rerio.1.18281190.18281339	Danio rerio	1:18281190:18281339	chromosome:Zv9:1:18281190:18281339	ENSDARG00000017744	smc2	structural maintenance of chromosomes 2 [Source:ZFIN;Acc:ZDB-GENE-030131-105]	1
Danio_rerio.1.18281431.18281553	Danio rerio	1:18281431:18281553	chromosome:Zv9:1:18281431:18281553	ENSDARG00000017744	smc2	structural maintenance of chromosomes 2 [Source:ZFIN;Acc:ZDB-GENE-030131-105]	1
Danio_rerio.1.18292940.18293133	Danio rerio	1:18292940:18293133	chromosome:Zv9:1:18292940:18293133	ENSDARG00000017744	smc2	structural maintenance of chromosomes 2 [Source:ZFIN;Acc:ZDB-GENE-030131-105]	1
Danio_rerio.1.18296121.18296321	Danio rerio	1:18296121:18296321	chromosome:Zv9:1:18296121:18296321	ENSDARG00000017744	smc2	structural maintenance of chromosomes 2 [Source:ZFIN;Acc:ZDB-GENE-030131-105]	1
Danio_rerio.1.18807728.18807424	Danio rerio	1:18807728:18807424	chromosome:Zv9:1:18807728:18807424	ENSDARG00000070278	mettl14	methyltransferase like 14 [Source:ZFIN;Acc:ZDB-GENE- 040426-2328]	-1
Danio_rerio.1.19341248.19340888	Danio rerio	1:19341248:19340888	chromosome:Zv9:1:19341248:19340888	ENSDARG00000037455	UGT8	UDP glycosyltransferase 8 [Source:HGNC Symbol;Acc:12555]	-1
Danio_rerio.1.2038201.2038419	Danio rerio	1:2038201:2038419	chromosome:Zv9:1:2038201:2038419	ENSDARG00000040245	kpnb3	karyopherin (importin) beta 3 [Source:ZFIN;Acc:ZDB- GENE-030424-2]	1
Danio_rerio.1.2040248.2040380	Danio rerio	1:2040248:2040380	chromosome:Zv9:1:2040248:2040380	ENSDARG00000040245	kpnb3	karyopherin (importin) beta 3 [Source:ZFIN;Acc:ZDB- GENE-030424-2]	1
Danio_rerio.1.2043611.2043783	Danio rerio	1:2043611:2043783	chromosome:Zv9:1:2043611:2043783	ENSDARG00000040245	kpnb3	karyopherin (importin) beta 3 [Source:ZFIN;Acc:ZDB- GENE-030424-2]	1
Danio_rerio.1.2045437.2045559	Danio rerio	1:2045437:2045559	chromosome:Zv9:1:2045437:2045559	ENSDARG00000040245	kpnb3	karyopherin (importin) beta 3 [Source:ZFIN;Acc:ZDB- GENE-030424-2]	1
Danio_rerio.1.23414339.23414830	Danio rerio	1:23414339:23414830	chromosome:Zv9:1:23414339:23414830	ENSDARG00000054334	DCTPP1	dCTP pyrophosphatase 1 [Source:HGNC Symbol;Acc:28777]	1
Danio_rerio.1.24661957.24662154	Danio rerio	1:24661957:24662154	chromosome:Zv9:1:24661957:24662154	ENSDARG00000086790	gucy1b3	guanylate cyclase 1, soluble, beta 3 [Source:ZFIN;Acc:ZDB-GENE-090313-160]	1
Danio_rerio.1.25002370.25002537	Danio rerio	1:25002370:25002537	chromosome:Zv9:1:25002370:25002537	ENSDARG00000037261	mtap	methylthioadenosine phosphorylase [Source:ZFIN;Acc:ZDB-GENE-040426-1505]	1
Danio_rerio.1.26998455.26998627	Danio rerio	1:26998455:26998627	chromosome:Zv9:1:26998455:26998627	ENSDARG00000020608	sgut1	SGT1, suppressor of G2 allele of SKP1 (S. cerevisiae) [Source:ZFIN;Acc:ZDB-GENE-041114-56]	1
Danio_rerio.1.27017867.27018101	Danio rerio	1:27017867:27018101	chromosome:Zv9:1:27017867:27018101	ENSDARG00000031632	chst10	carbohydrate sulfotransferase 10 [Source:ZFIN;Acc:ZDB-GENE-040808-40]	1
Danio_rerio.1.27027674.27028223	Danio rerio	1:27027674:27028223	chromosome:Zv9:1:27027674:27028223	ENSDARG00000031632	chst10	carbohydrate sulfotransferase 10 [Source:ZFIN;Acc:ZDB-GENE-040808-40]	1
Danio_rerio.1.27844636.27844486	Danio rerio	1:27844636:27844486	chromosome:Zv9:1:27844636:27844486	ENSDARG00000037109	pwp2h	PWP2 periodic tryptophan protein homolog (yeast) [Source:ZFIN;Acc:ZDB-GENE-021031-3]	-1
Danio_rerio.1.27854395.27854247	Danio rerio	1:27854395:27854247	chromosome:Zv9:1:27854395:27854247	ENSDARG00000037109	pwp2h	PWP2 periodic tryptophan protein homolog (yeast) [Source:ZFIN;Acc:ZDB-GENE-021031-3]	-1
Danio_rerio.1.27854882.27854746	Danio rerio	1:27854882:27854746	chromosome:Zv9:1:27854882:27854746	ENSDARG00000037109	pwp2h	PWP2 periodic tryptophan protein homolog (yeast) [Source:ZFIN;Acc:ZDB-GENE-021031-3]	-1
Danio_rerio.1.28199081.28201810	Danio rerio	1:28199081:28201810	chromosome:Zv9:1:28199081:28201810	ENSDARG00000060620	lig4	ligase IV, DNA, ATP-dependent [Source:ZFIN;Acc:ZDB- GENE-070820-10]	1
Danio_rerio.1.29798667.29798499	Danio rerio	1:29798667:29798499	chromosome:Zv9:1:29798667:29798499	ENSDARG00000060559	dis3	DIS3 mitotic control homolog (S. cerevisiae) [Source:ZFIN;Acc:ZDB-GENE-080213-3]	-1
Danio_rerio.1.31116778.31116951	Danio rerio	1:31116778:31116951	chromosome:Zv9:1:31116778:31116951	ENSDARG00000039613	poll	polymerase (DNA directed), lambda [Source:ZFIN;Acc:ZDB-GENE-040426-2712]	1
Danio_rerio.1.34298180.34298015	Danio rerio	1:34298180:34298015	chromosome:Zv9:1:34298180:34298015	ENSDARG00000013006	pibf1	progesterone immunomodulatory binding factor 1 [Source:ZFIN;Acc:ZDB-GENE-040801-94]	-1
Danio_rerio.1.34312197.34312072	Danio rerio	1:34312197:34312072	chromosome:Zv9:1:34312197:34312072	ENSDARG00000013006	pibf1	progesterone immunomodulatory binding factor 1 [Source:ZFIN;Acc:ZDB-GENE-040801-94]	-1
Danio_rerio.1.34312560.34312379	Danio rerio	1:34312560:34312379	chromosome:Zv9:1:34312560:34312379	ENSDARG00000013006	pibf1	progesterone immunomodulatory binding factor 1 [Source:ZFIN;Acc:ZDB-GENE-040801-94]	-1
Danio_rerio.1.35295365.35295668	Danio rerio	1:35295365:35295668	chromosome:Zv9:1:35295365:35295668	ENSDARG00000037018	gab1	GRB2-associated binding protein 1 [Source:ZFIN;Acc:ZDB-GENE-040426-2674]	1
Danio_rerio.1.35520156.35520299	Danio rerio	1:35520156:35520299	chromosome:Zv9:1:35520156:35520299	ENSDARG00000060397	hhip	hedgehog interacting protein [Source:ZFIN;Acc:ZDB- GENE-030131-4827]	1
Danio_rerio.1.36478631.36478483	Danio rerio	1:36478631:36478483	chromosome:Zv9:1:36478631:36478483	ENSDARG00000036755	prmt10	protein arginine methyltransferase 10 (putative) [Source:ZFIN;Acc:ZDB-GENE-080728-4]	-1
Danio_rerio.1.42238686.42238912	Danio rerio	1:42238686:42238912	chromosome:Zv9:1:42238686:42238912	ENSDARG00000036967	smox	spermine oxidase [Source:ZFIN;Acc:ZDB-GENE-031201- 3]	1
Danio_rerio.1.42241149.42241322	Danio rerio	1:42241149:42241322	chromosome:Zv9:1:42241149:42241322	ENSDARG00000036967	smox	spermine oxidase [Source:ZFIN;Acc:ZDB-GENE-031201- 3]	1
Danio_rerio.1.44041785.44041597	Danio rerio	1:44041785:44041597	chromosome:Zv9:1:44041785:44041597	ENSDARG00000052712	suclg1	succinate-CoA ligase, GDP-forming, alpha subunit [Source:ZFIN;Acc:ZDB-GENE-040912-101]	-1
Danio_rerio.1.44070566.44070840	Danio rerio	1:44070566:44070840	chromosome:Zv9:1:44070566:44070840	ENSDARG00000052703	cisd2	CDGSH iron sulfur domain 2 [Source:ZFIN;Acc:ZDB- GENE-040426-1381]	1
Danio_rerio.1.44862914.44863096	Danio rerio	1:44862914:44863096	chromosome:Zv9:1:44862914:44863096	ENSDARG00000069114	UNC93B1	unc-93 homolog B1 (C. elegans) [Source:HGNC Symbol;Acc:13481]	1
Danio_rerio.1.46310620.46310764	Danio rerio	1:46310620:46310764	chromosome:Zv9:1:46310620:46310764	ENSDARG00000008279	map2k7	mitogen-activated protein kinase kinase 7 [Source:ZFIN;Acc:ZDB-GENE-090312-186]	1
Danio_rerio.1.46410167.46410317	Danio rerio	1:46410167:46410317	chromosome:Zv9:1:46410167:46410317	ENSDARG00000016548	eif5b	eukaryotic translation initiation factor 5B [Source:ZFIN;Acc:ZDB-GENE-050208-20]	1
Danio_rerio.1.46424770.46424908	Danio rerio	1:46424770:46424908	chromosome:Zv9:1:46424770:46424908	ENSDARG00000016548	eif5b	eukaryotic translation initiation factor 5B [Source:ZFIN;Acc:ZDB-GENE-050208-20]	1
Danio_rerio.1.46425056.46425217	Danio rerio	1:46425056:46425217	chromosome:Zv9:1:46425056:46425217	ENSDARG00000016548	eif5b	eukaryotic translation initiation factor 5B [Source:ZFIN;Acc:ZDB-GENE-050208-20]	1
Danio_rerio.1.46924955.46925121	Danio rerio	1:46924955:46925121	chromosome:Zv9:1:46924955:46925121	ENSDARG00000029133	tubgcp3	tubulin, gamma complex associated protein 3 [Source:ZFIN;Acc:ZDB-GENE-030616-538]	1
Danio_rerio.1.46934761.46934950	Danio rerio	1:46934761:46934950	chromosome:Zv9:1:46934761:46934950	ENSDARG00000029133	tubgcp3	tubulin, gamma complex associated protein 3 [Source:ZFIN;Acc:ZDB-GENE-030616-538]	1
Danio_rerio.1.47116698.47116488	Danio rerio	1:47116698:47116488	chromosome:Zv9:1:47116698:47116488	ENSDARG00000036650	cdadc1	cytidine and dCMP deaminase domain containing 1 [Source:ZFIN;Acc:ZDB-GENE-041114-163]	-1
Danio_rerio.1.47608707.47608278	Danio rerio	1:47608707:47608278	chromosome:Zv9:1:47608707:47608278	ENSDARG00000036592	setd4	SET domain containing 4 [Source:ZFIN;Acc:ZDB-GENE- 050808-2]	-1
Danio_rerio.1.48377268.48377429	Danio rerio	1:48377268:48377429	chromosome:Zv9:1:48377268:48377429	ENSDARG00000069435	ccdc147	coiled-coil domain containing 147 [Source:ZFIN;Acc:ZDB-GENE-060929-128]	1
Danio_rerio.1.48788.48665	Danio rerio	1:48788:48665	chromosome:Zv9:1:48788:48665	ENSDARG00000013802	pcid2	PCI domain containing 2 [Source:ZFIN;Acc:ZDB-GENE- 041114-79]	-1
Danio_rerio.1.53848151.53848280	Danio rerio	1:53848151:53848280	chromosome:Zv9:1:53848151:53848280	ENSDARG00000059900	tbc1d9	TBC1 domain family, member 9 (with GRAM domain) [Source:ZFIN;Acc:ZDB-GENE-060810-33]	1
Danio_rerio.1.54205436.54204965	Danio rerio	1:54205436:54204965	chromosome:Zv9:1:54205436:54204965	ENSDARG00000037734	usp34	ubiquitin specific peptidase 34 [Source:ZFIN;Acc:ZDB-GENE-100210-6]	-1
Danio_rerio.1.54479483.54478686	Danio rerio	1:54479483:54478686	chromosome:Zv9:1:54479483:54478686	ENSDARG00000025808	taf5l	TAF5-like RNA polymerase II, p300/CBP-associated factor (PCAF)-associated factor [Source:ZFIN;Acc:ZDB-GENE- 030131-5987]	-1
Danio_rerio.1.54484479.54484341	Danio rerio	1:54484479:54484341	chromosome:Zv9:1:54484479:54484341	ENSDARG00000025808	taf5l	TAF5-like RNA polymerase II, p300/CBP-associated factor (PCAF)-associated factor [Source:ZFIN;Acc:ZDB-GENE- 030131-5987]	-1
Danio_rerio.1.54644075.54644233	Danio rerio	1:54644075:54644233	chromosome:Zv9:1:54644075:54644233	ENSDARG00000077790	dcaf15	DDB1 and CUL4 associated factor 15 [Source:ZFIN;Acc:ZDB-GENE-030131-2374]	1
Danio_rerio.1.54754556.54754699	Danio rerio	1:54754556:54754699	chromosome:Zv9:1:54754556:54754699	ENSDARG00000086415	tsc2	tuberous sclerosis 2 [Source:ZFIN;Acc:ZDB-GENE- 030131-2702]	1
Danio_rerio.1.582997.582839	Danio rerio	1:582997:582839	chromosome:Zv9:1:582997:582839	ENSDARG00000040548	eed	embryonic ectoderm development [Source:ZFIN;Acc:ZDB- GENE-050417-287]	-1
Danio_rerio.1.60038803.60039032	Danio rerio	1:60038803:60039032	chromosome:Zv9:1:60038803:60039032	ENSDARG00000045625	THUMPD1	THUMP domain containing 1 [Source:HGNC Symbol;Acc:23807]	1
Danio_rerio.1.60065251.60064775	Danio rerio	1:60065251:60064775	chromosome:Zv9:1:60065251:60064775	ENSDARG00000043471	EARS2	glutamyl-tRNA synthetase 2, mitochondrial (putative) [Source:HGNC Symbol;Acc:29419]	-1
Danio_rerio.1.688057.687910	Danio rerio	1:688057:687910	chromosome:Zv9:1:688057:687910	ENSDARG00000079732	SON	SON DNA binding protein [Source:HGNC Symbol;Acc:11183]	-1
Danio_rerio.1.7720335.7718759	Danio rerio	1:7720335:7718759	chromosome:Zv9:1:7720335:7718759	ENSDARG00000007443	fbxl18	F-box and leucine-rich repeat protein 18 [Source:ZFIN;Acc:ZDB-GENE-050913-65]	-1
Danio_rerio.1.80848.80644	Danio rerio	1:80848:80644	chromosome:Zv9:1:80848:80644	ENSDARG00000041589	adprhl1	ADP-ribosylhydrolase like 1 [Source:ZFIN;Acc:ZDB- GENE-041010-126]	-1
Danio_rerio.1.9648896.9648770	Danio rerio	1:9648896:9648770	chromosome:Zv9:1:9648896:9648770	ENSDARG00000070512	tnrc5	trinucleotide repeat containing 5 [Source:ZFIN;Acc:ZDB-GENE-050411-12]	-1
Danio_rerio.10.100788.100919	Danio rerio	10:100788:100919	chromosome:Zv9:10:100788:100919	ENSDARG00000032353	tiprl	TIP41, TOR signaling pathway regulator-like (S. cerevisiae) [Source:ZFIN;Acc:ZDB-GENE-040426-1611]	1
Danio_rerio.10.11300795.11300598	Danio rerio	10:11300795:11300598	chromosome:Zv9:10:11300795:11300598	ENSDARG00000063194	lin54	lin-54 homolog [Source:ZFIN;Acc:ZDB-GENE-060929- 440]	-1
Danio_rerio.10.11325041.11325192	Danio rerio	10:11325041:11325192	chromosome:Zv9:10:11325041:11325192	ENSDARG00000043732	cops4	COP9 constitutive photomorphogenic homolog subunit 4 (Arabidopsis) [Source:ZFIN;Acc:ZDB-GENE-030131-4317]	1
Danio_rerio.10.11740007.11740197	Danio rerio	10:11740007:11740197	chromosome:Zv9:10:11740007:11740197	ENSDARG00000063161	ppwd1	peptidylprolyl isomerase domain and WD repeat containing 1 [Source:ZFIN;Acc:ZDB-GENE-070615-16]	1
Danio_rerio.10.11775399.11775184	Danio rerio	10:11775399:11775184	chromosome:Zv9:10:11775399:11775184	ENSDARG00000069420	trim23	tripartite motif containing 23 [Source:ZFIN;Acc:ZDB- GENE-060929-804]	-1
Danio_rerio.10.11775672.11775490	Danio rerio	10:11775672:11775490	chromosome:Zv9:10:11775672:11775490	ENSDARG00000069420	trim23	tripartite motif containing 23 [Source:ZFIN;Acc:ZDB- GENE-060929-804]	-1
Danio_rerio.10.11801107.11800829	Danio rerio	10:11801107:11800829	chromosome:Zv9:10:11801107:11800829	ENSDARG00000069420	trim23	tripartite motif containing 23 [Source:ZFIN;Acc:ZDB- GENE-060929-804]	-1
Danio_rerio.10.13108255.13108128	Danio rerio	10:13108255:13108128	chromosome:Zv9:10:13108255:13108128	ENSDARG00000000102	musk	muscle, skeletal, receptor tyrosine kinase [Source:ZFIN;Acc:ZDB-GENE-030131-6458]	-1
Danio_rerio.10.14562043.14561835	Danio rerio	10:14562043:14561835	chromosome:Zv9:10:14562043:14561835	ENSDARG00000024728	hdhd2	haloacid dehalogenase-like hydrolase domain containing 2 [Source:ZFIN;Acc:ZDB-GENE-050320-37]	-1
Danio_rerio.10.1635981.1635790	Danio rerio	10:1635981:1635790	chromosome:Zv9:10:1635981:1635790	ENSDARG00000001777	nup155	nucleoporin 155 [Source:ZFIN;Acc:ZDB-GENE-040426- 711]	-1
Danio_rerio.10.16937043.16937177	Danio rerio	10:16937043:16937177	chromosome:Zv9:10:16937043:16937177	ENSDARG00000078105	depdc5	DEP domain containing 5 [Source:ZFIN;Acc:ZDB-GENE- 091204-356]	1
Danio_rerio.10.16958509.16958629	Danio rerio	10:16958509:16958629	chromosome:Zv9:10:16958509:16958629	ENSDARG00000078105	depdc5	DEP domain containing 5 [Source:ZFIN;Acc:ZDB-GENE- 091204-356]	1
Danio_rerio.10.16979013.16979308	Danio rerio	10:16979013:16979308	chromosome:Zv9:10:16979013:16979308	ENSDARG00000078105	depdc5	DEP domain containing 5 [Source:ZFIN;Acc:ZDB-GENE- 091204-356]	1
Danio_rerio.10.17047692.17048148	Danio rerio	10:17047692:17048148	chromosome:Zv9:10:17047692:17048148	ENSDARG00000078056	RNF208	ring finger protein 208 [Source:HGNC Symbol;Acc:25420]	1
Danio_rerio.10.206101.205952	Danio rerio	10:206101:205952	chromosome:Zv9:10:206101:205952	ENSDARG00000075650	dscr3	Down syndrome critical region gene 3 [Source:ZFIN;Acc:ZDB-GENE-040801-6]	-1
Danio_rerio.10.23337334.23337142	Danio rerio	10:23337334:23337142	chromosome:Zv9:10:23337334:23337142	ENSDARG00000057105	nle1	notchless homolog 1 (Drosophila) [Source:ZFIN;Acc:ZDB-GENE-050522-321]	-1
Danio_rerio.10.24860004.24860144	Danio rerio	10:24860004:24860144	chromosome:Zv9:10:24860004:24860144	ENSDARG00000062361	GCFC1	GC-rich sequence DNA-binding factor 1 [Source:HGNC Symbol;Acc:13579]	1
Danio_rerio.10.25114274.25115300	Danio rerio	10:25114274:25115300	chromosome:Zv9:10:25114274:25115300	ENSDARG00000075273	THSD1	thrombospondin, type I, domain containing 1 [Source:HGNC Symbol;Acc:17754]	1
Danio_rerio.10.25152786.25152011	Danio rerio	10:25152786:25152011	chromosome:Zv9:10:25152786:25152011	ENSDARG00000076121	smpd1	sphingomyelin phosphodiesterase 1, acid lysosomal [Source:ZFIN;Acc:ZDB-GENE-110411-222]	-1
Danio_rerio.10.27291922.27292085	Danio rerio	10:27291922:27292085	chromosome:Zv9:10:27291922:27292085	ENSDARG00000056649	htatsf1	HIV TAT specific factor 1 [Source:ZFIN;Acc:ZDB-GENE- 040426-1578]	1
Danio_rerio.10.27820654.27819424	Danio rerio	10:27820654:27819424	chromosome:Zv9:10:27820654:27819424	ENSDARG00000056427	auts2	autism susceptibility candidate 2 [Source:ZFIN;Acc:ZDB-GENE-030616-571]	-1
Danio_rerio.10.2799285.2799068	Danio rerio	10:2799285:2799068	chromosome:Zv9:10:2799285:2799068	ENSDARG00000060392	ash2l	ash2 (absent, small, or homeotic)-like (Drosophila) [Source:ZFIN;Acc:ZDB-GENE-030131-494]	-1
Danio_rerio.10.30007230.30007988	Danio rerio	10:30007230:30007988	chromosome:Zv9:10:30007230:30007988	ENSDARG00000089787	CREBZF	CREB/ATF bZIP transcription factor [Source:HGNC Symbol;Acc:24905]	1
Danio_rerio.10.30654206.30654020	Danio rerio	10:30654206:30654020	chromosome:Zv9:10:30654206:30654020	ENSDARG00000036338	vps11	vacuolar protein sorting 11 [Source:ZFIN;Acc:ZDB- GENE-050731-5]	-1
Danio_rerio.10.30666863.30667049	Danio rerio	10:30666863:30667049	chromosome:Zv9:10:30666863:30667049	ENSDARG00000013670	hyou1	hypoxia up-regulated 1 [Source:ZFIN;Acc:ZDB-GENE- 030131-5344]	1
Danio_rerio.10.30800297.30799991	Danio rerio	10:30800297:30799991	chromosome:Zv9:10:30800297:30799991	ENSDARG00000068976	bsx	brain specific homeobox [Source:ZFIN;Acc:ZDB-GENE- 040628-4]	-1
Danio_rerio.10.32015598.32014865	Danio rerio	10:32015598:32014865	chromosome:Zv9:10:32015598:32014865	ENSDARG00000004627	PANX3	pannexin 3 [Source:HGNC Symbol;Acc:20573]	-1
Danio_rerio.10.33338435.33338270	Danio rerio	10:33338435:33338270	chromosome:Zv9:10:33338435:33338270	ENSDARG00000023815	uvrag	UV radiation resistance associated gene [Source:ZFIN;Acc:ZDB-GENE-040426-924]	-1
Danio_rerio.10.33420270.33420109	Danio rerio	10:33420270:33420109	chromosome:Zv9:10:33420270:33420109	ENSDARG00000023815	uvrag	UV radiation resistance associated gene [Source:ZFIN;Acc:ZDB-GENE-040426-924]	-1
Danio_rerio.10.33603205.33606281	Danio rerio	10:33603205:33606281	chromosome:Zv9:10:33603205:33606281	ENSDARG00000043285	znf295	zinc finger protein 295 [Source:ZFIN;Acc:ZDB-GENE- 050411-7]	1
Danio_rerio.10.33618650.33618895	Danio rerio	10:33618650:33618895	chromosome:Zv9:10:33618650:33618895	ENSDARG00000068919	rad51c	rad51 homolog C (S. cerevisiae) [Source:ZFIN;Acc:ZDB-GENE-041010-204]	1
Danio_rerio.10.34604673.34604840	Danio rerio	10:34604673:34604840	chromosome:Zv9:10:34604673:34604840	ENSDARG00000035332	C10H21orf59	chromosome 21 open reading frame 59 [Source:HGNC Symbol;Acc:1301]	1
Danio_rerio.10.353706.353530	Danio rerio	10:353706:353530	chromosome:Zv9:10:353706:353530	ENSDARG00000059059	C10H11orf30	chromosome 11 open reading frame 30 [Source:HGNC Symbol;Acc:18071]	-1
Danio_rerio.10.359963.359698	Danio rerio	10:359963:359698	chromosome:Zv9:10:359963:359698	ENSDARG00000059059	C10H11orf30	chromosome 11 open reading frame 30 [Source:HGNC Symbol;Acc:18071]	-1
Danio_rerio.10.36271933.36270412	Danio rerio	10:36271933:36270412	chromosome:Zv9:10:36271933:36270412	ENSDARG00000061378	smg8	smg-8 homolog, nonsense mediated mRNA decay factor (C. elegans) [Source:ZFIN;Acc:ZDB-GENE-091204-279]	-1
Danio_rerio.10.44132509.44132301	Danio rerio	10:44132509:44132301	chromosome:Zv9:10:44132509:44132301	ENSDARG00000090219	wdr45	WD repeat domain 45 [Source:ZFIN;Acc:ZDB-GENE- 040426-990]	-1
Danio_rerio.10.6742138.6742289	Danio rerio	10:6742138:6742289	chromosome:Zv9:10:6742138:6742289	ENSDARG00000067805	ggcx	gamma-glutamyl carboxylase [Source:ZFIN;Acc:ZDB- GENE-030826-27]	1
Danio_rerio.10.6749249.6749396	Danio rerio	10:6749249:6749396	chromosome:Zv9:10:6749249:6749396	ENSDARG00000067805	ggcx	gamma-glutamyl carboxylase [Source:ZFIN;Acc:ZDB- GENE-030826-27]	1
Danio_rerio.10.7181642.7181511	Danio rerio	10:7181642:7181511	chromosome:Zv9:10:7181642:7181511	ENSDARG00000040326	DHX29	DEAH (Asp-Glu-Ala-His) box polypeptide 29 [Source:HGNC Symbol;Acc:15815]	-1
Danio_rerio.10.7200645.7200505	Danio rerio	10:7200645:7200505	chromosome:Zv9:10:7200645:7200505	ENSDARG00000040326	DHX29	DEAH (Asp-Glu-Ala-His) box polypeptide 29 [Source:HGNC Symbol;Acc:15815]	-1
Danio_rerio.10.8001832.8002289	Danio rerio	10:8001832:8002289	chromosome:Zv9:10:8001832:8002289	ENSDARG00000052738	hmgcs1	3-hydroxy-3-methylglutaryl-Coenzyme A synthase 1 (soluble) [Source:ZFIN;Acc:ZDB-GENE-040426-1042]	1
Danio_rerio.11.10899241.10899116	Danio rerio	11:10899241:10899116	chromosome:Zv9:11:10899241:10899116	ENSDARG00000063100	psmd14	proteasome (prosome, macropain) 26S subunit, non- ATPase, 14 [Source:ZFIN;Acc:ZDB-GENE-070410-56]	-1
Danio_rerio.11.10908119.10908000	Danio rerio	11:10908119:10908000	chromosome:Zv9:11:10908119:10908000	ENSDARG00000063100	psmd14	proteasome (prosome, macropain) 26S subunit, non- ATPase, 14 [Source:ZFIN;Acc:ZDB-GENE-070410-56]	-1
Danio_rerio.11.12091476.12090105	Danio rerio	11:12091476:12090105	chromosome:Zv9:11:12091476:12090105	ENSDARG00000077988	ABCC10	ATP-binding cassette, sub-family C (CFTR/MRP), member 10 [Source:HGNC Symbol;Acc:52]	-1
Danio_rerio.11.12311921.12312121	Danio rerio	11:12311921:12312121	chromosome:Zv9:11:12311921:12312121	ENSDARG00000044943	npepps	aminopeptidase puromycin sensitive [Source:ZFIN;Acc:ZDB-GENE-060524-3]	1
Danio_rerio.11.1320459.1320338	Danio rerio	11:1320459:1320338	chromosome:Zv9:11:1320459:1320338	ENSDARG00000007955	iars	isoleucyl-tRNA synthetase [Source:ZFIN;Acc:ZDB-GENE- 030131-6325]	-1
Danio_rerio.11.1354895.1354739	Danio rerio	11:1354895:1354739	chromosome:Zv9:11:1354895:1354739	ENSDARG00000007955	iars	isoleucyl-tRNA synthetase [Source:ZFIN;Acc:ZDB-GENE- 030131-6325]	-1
Danio_rerio.11.14342376.14342155	Danio rerio	11:14342376:14342155	chromosome:Zv9:11:14342376:14342155	ENSDARG00000060442	C11H19orf6	chromosome 19 open reading frame 6 [Source:HGNC Symbol;Acc:17039]	-1
Danio_rerio.11.14353302.14353733	Danio rerio	11:14353302:14353733	chromosome:Zv9:11:14353302:14353733	ENSDARG00000040779	med16	mediator complex subunit 16 [Source:ZFIN;Acc:ZDB- GENE-090306-4]	1
Danio_rerio.11.16233723.16233931	Danio rerio	11:16233723:16233931	chromosome:Zv9:11:16233723:16233931	ENSDARG00000040238	pank4	pantothenate kinase 4 [Source:ZFIN;Acc:ZDB-GENE- 040426-1592]	1
Danio_rerio.11.16256857.16257008	Danio rerio	11:16256857:16257008	chromosome:Zv9:11:16256857:16257008	ENSDARG00000040238	pank4	pantothenate kinase 4 [Source:ZFIN;Acc:ZDB-GENE- 040426-1592]	1
Danio_rerio.11.16537896.16538105	Danio rerio	11:16537896:16538105	chromosome:Zv9:11:16537896:16538105	ENSDARG00000058220	tada3l	transcriptional adaptor 3 (NGG1 homolog, yeast)-like [Source:ZFIN;Acc:ZDB-GENE-030131-6725]	1
Danio_rerio.11.16543041.16543291	Danio rerio	11:16543041:16543291	chromosome:Zv9:11:16543041:16543291	ENSDARG00000058220	tada3l	transcriptional adaptor 3 (NGG1 homolog, yeast)-like [Source:ZFIN;Acc:ZDB-GENE-030131-6725]	1
Danio_rerio.11.16968253.16968716	Danio rerio	11:16968253:16968716	chromosome:Zv9:11:16968253:16968716	ENSDARG00000070698	kbtbd8	kelch repeat and BTB (POZ) domain containing 8 [Source:ZFIN;Acc:ZDB-GENE-030114-8]	1
Danio_rerio.11.18258004.18257861	Danio rerio	11:18258004:18257861	chromosome:Zv9:11:18258004:18257861	ENSDARG00000057997	tmf1	TATA element modulatory factor 1 [Source:ZFIN;Acc:ZDB-GENE-040801-25]	-1
Danio_rerio.11.19924211.19924416	Danio rerio	11:19924211:19924416	chromosome:Zv9:11:19924211:19924416	ENSDARG00000070674	psmd6	proteasome (prosome, macropain) 26S subunit, non- ATPase, 6 [Source:ZFIN;Acc:ZDB-GENE-040426-1038]	1
Danio_rerio.11.19926261.19926406	Danio rerio	11:19926261:19926406	chromosome:Zv9:11:19926261:19926406	ENSDARG00000070674	psmd6	proteasome (prosome, macropain) 26S subunit, non- ATPase, 6 [Source:ZFIN;Acc:ZDB-GENE-040426-1038]	1
Danio_rerio.11.20477531.20478322	Danio rerio	11:20477531:20478322	chromosome:Zv9:11:20477531:20478322	ENSDARG00000070677	fezf2	FEZ family zinc finger 2 [Source:ZFIN;Acc:ZDB-GENE- 001103-3]	1
Danio_rerio.11.23200485.23200305	Danio rerio	11:23200485:23200305	chromosome:Zv9:11:23200485:23200305	ENSDARG00000044899	tmem183a	transmembrane protein 183A [Source:ZFIN;Acc:ZDB- GENE-050327-5]	-1
Danio_rerio.11.2584367.2584488	Danio rerio	11:2584367:2584488	chromosome:Zv9:11:2584367:2584488	ENSDARG00000091478	DNAJC14	DnaJ (Hsp40) homolog, subfamily C, member 14 [Source:HGNC Symbol;Acc:24581]	1
Danio_rerio.11.27397745.27398046	Danio rerio	11:27397745:27398046	chromosome:Zv9:11:27397745:27398046	ENSDARG00000076952	BX950859.2	Uncharacterized protein [Source:UniProtKB/TrEMBL;Acc:E7FD81]	1
Danio_rerio.11.28538107.28537938	Danio rerio	11:28538107:28537938	chromosome:Zv9:11:28538107:28537938	ENSDARG00000018691	phf2	PHD finger protein 2 [Source:ZFIN;Acc:ZDB-GENE- 050302-10]	-1
Danio_rerio.11.28623332.28622919	Danio rerio	11:28623332:28622919	chromosome:Zv9:11:28623332:28622919	ENSDARG00000006775	CASS4	Cas scaffolding protein family member 4 [Source:HGNC Symbol;Acc:15878]	-1
Danio_rerio.11.28697579.28697189	Danio rerio	11:28697579:28697189	chromosome:Zv9:11:28697579:28697189	ENSDARG00000044820	cstf1	cleavage stimulation factor, 3' pre-RNA, subunit 1 [Source:ZFIN;Acc:ZDB-GENE-030131-2958]	-1
Danio_rerio.11.3328880.3327408	Danio rerio	11:3328880:3327408	chromosome:Zv9:11:3328880:3327408	ENSDARG00000091574	SUOX	sulfite oxidase [Source:HGNC Symbol;Acc:11460]	-1
Danio_rerio.11.36878672.36877887	Danio rerio	11:36878672:36877887	chromosome:Zv9:11:36878672:36877887	ENSDARG00000074836	setmar	SET domain and mariner transposase fusion gene [Source:ZFIN;Acc:ZDB-GENE-080204-61]	-1
Danio_rerio.11.37059385.37059231	Danio rerio	11:37059385:37059231	chromosome:Zv9:11:37059385:37059231	ENSDARG00000041991	rrp9	ribosomal RNA processing 9, small subunit (SSU) processome component, homolog (yeast) [Source:ZFIN;Acc:ZDB- GENE-060427-1]	-1
Danio_rerio.11.37306870.37306718	Danio rerio	11:37306870:37306718	chromosome:Zv9:11:37306870:37306718	ENSDARG00000090301	usp48	ubiquitin specific peptidase 48 [Source:ZFIN;Acc:ZDB-GENE-050522-197]	-1
Danio_rerio.11.37312536.37312412	Danio rerio	11:37312536:37312412	chromosome:Zv9:11:37312536:37312412	ENSDARG00000090301	usp48	ubiquitin specific peptidase 48 [Source:ZFIN;Acc:ZDB-GENE-050522-197]	-1
Danio_rerio.11.37322871.37323365	Danio rerio	11:37322871:37323365	chromosome:Zv9:11:37322871:37323365	ENSDARG00000090297	LDLRAD2	low density lipoprotein receptor class A domain containing 2 [Source:HGNC Symbol;Acc:32071]	1
Danio_rerio.11.3960955.3960836	Danio rerio	11:3960955:3960836	chromosome:Zv9:11:3960955:3960836	ENSDARG00000059323	rpn1	ribophorin I [Source:ZFIN;Acc:ZDB-GENE-030131-4286]	-1
Danio_rerio.11.3961259.3961121	Danio rerio	11:3961259:3961121	chromosome:Zv9:11:3961259:3961121	ENSDARG00000059323	rpn1	ribophorin I [Source:ZFIN;Acc:ZDB-GENE-030131-4286]	-1
Danio_rerio.11.40348865.40346943	Danio rerio	11:40348865:40346943	chromosome:Zv9:11:40348865:40346943	ENSDARG00000078805	AP5B1	adaptor-related protein complex 5, beta 1 subunit [Source:HGNC Symbol;Acc:25104]	-1
Danio_rerio.11.42133756.42134630	Danio rerio	11:42133756:42134630	chromosome:Zv9:11:42133756:42134630	ENSDARG00000004302	SLC45A1	solute carrier family 45, member 1 [Source:HGNC Symbol;Acc:17939]	1
Danio_rerio.11.43601905.43600930	Danio rerio	11:43601905:43600930	chromosome:Zv9:11:43601905:43600930	ENSDARG00000030964	pde12	phosphodiesterase 12 [Source:ZFIN;Acc:ZDB-GENE- 060519-25]	-1
Danio_rerio.11.46182556.46182415	Danio rerio	11:46182556:46182415	chromosome:Zv9:11:46182556:46182415	ENSDARG00000077064	TRAPPC10	trafficking protein particle complex 10 [Source:HGNC Symbol;Acc:11868]	-1
Danio_rerio.12.10259791.10260045	Danio rerio	12:10259791:10260045	chromosome:Zv9:12:10259791:10260045	ENSDARG00000031293	dnajc9	DnaJ (Hsp40) homolog, subfamily C, member 9 [Source:ZFIN;Acc:ZDB-GENE-040718-130]	1
Danio_rerio.12.1220536.1220416	Danio rerio	12:1220536:1220416	chromosome:Zv9:12:1220536:1220416	ENSDARG00000037358	polr3e	polymerase (RNA) III (DNA directed) polypeptide E [Source:ZFIN;Acc:ZDB-GENE-030131-8462]	-1
Danio_rerio.12.12284328.12284528	Danio rerio	12:12284328:12284528	chromosome:Zv9:12:12284328:12284528	ENSDARG00000020041	C12H16orf62	chromosome 16 open reading frame 62 [Source:HGNC Symbol;Acc:24641]	1
Danio_rerio.12.12299299.12299464	Danio rerio	12:12299299:12299464	chromosome:Zv9:12:12299299:12299464	ENSDARG00000020041	C12H16orf62	chromosome 16 open reading frame 62 [Source:HGNC Symbol;Acc:24641]	1
Danio_rerio.12.14813631.14813815	Danio rerio	12:14813631:14813815	chromosome:Zv9:12:14813631:14813815	ENSDARG00000045123	CR847562.1	5-oxoprolinase [Source:RefSeq peptide;Acc:NP_001186988]	1
Danio_rerio.12.14814302.14814448	Danio rerio	12:14814302:14814448	chromosome:Zv9:12:14814302:14814448	ENSDARG00000045123	CR847562.1	5-oxoprolinase [Source:RefSeq peptide;Acc:NP_001186988]	1
Danio_rerio.12.14818610.14818744	Danio rerio	12:14818610:14818744	chromosome:Zv9:12:14818610:14818744	ENSDARG00000045123	CR847562.1	5-oxoprolinase [Source:RefSeq peptide;Acc:NP_001186988]	1
Danio_rerio.12.14821486.14821635	Danio rerio	12:14821486:14821635	chromosome:Zv9:12:14821486:14821635	ENSDARG00000045123	CR847562.1	5-oxoprolinase [Source:RefSeq peptide;Acc:NP_001186988]	1
Danio_rerio.12.14887893.14888055	Danio rerio	12:14887893:14888055	chromosome:Zv9:12:14887893:14888055	ENSDARG00000076980	PPP1R16A	protein phosphatase 1, regulatory subunit 16A [Source:HGNC Symbol;Acc:14941]	1
Danio_rerio.12.15290963.15290817	Danio rerio	12:15290963:15290817	chromosome:Zv9:12:15290963:15290817	ENSDARG00000055538	AVL9	AVL9 homolog (S. cerevisiase) [Source:HGNC Symbol;Acc:28994]	-1
Danio_rerio.12.15555860.15555996	Danio rerio	12:15555860:15555996	chromosome:Zv9:12:15555860:15555996	ENSDARG00000079128	becn1	beclin 1 (coiled-coil, myosin-like BCL2 interacting protein) [Source:ZFIN;Acc:ZDB-GENE-040426-1666]	1
Danio_rerio.12.15572131.15572277	Danio rerio	12:15572131:15572277	chromosome:Zv9:12:15572131:15572277	ENSDARG00000079128	becn1	beclin 1 (coiled-coil, myosin-like BCL2 interacting protein) [Source:ZFIN;Acc:ZDB-GENE-040426-1666]	1
Danio_rerio.12.15572384.15572533	Danio rerio	12:15572384:15572533	chromosome:Zv9:12:15572384:15572533	ENSDARG00000079128	becn1	beclin 1 (coiled-coil, myosin-like BCL2 interacting protein) [Source:ZFIN;Acc:ZDB-GENE-040426-1666]	1
Danio_rerio.12.18975898.18976132	Danio rerio	12:18975898:18976132	chromosome:Zv9:12:18975898:18976132	ENSDARG00000090442	TRRAP	transformation/transcription domain-associated protein [Source:HGNC Symbol;Acc:12347]	1
Danio_rerio.12.18976269.18976599	Danio rerio	12:18976269:18976599	chromosome:Zv9:12:18976269:18976599	ENSDARG00000090442	TRRAP	transformation/transcription domain-associated protein [Source:HGNC Symbol;Acc:12347]	1
Danio_rerio.12.18978231.18978425	Danio rerio	12:18978231:18978425	chromosome:Zv9:12:18978231:18978425	ENSDARG00000090442	TRRAP	transformation/transcription domain-associated protein [Source:HGNC Symbol;Acc:12347]	1
Danio_rerio.12.18978521.18978712	Danio rerio	12:18978521:18978712	chromosome:Zv9:12:18978521:18978712	ENSDARG00000090442	TRRAP	transformation/transcription domain-associated protein [Source:HGNC Symbol;Acc:12347]	1
Danio_rerio.12.18981886.18982142	Danio rerio	12:18981886:18982142	chromosome:Zv9:12:18981886:18982142	ENSDARG00000090442	TRRAP	transformation/transcription domain-associated protein [Source:HGNC Symbol;Acc:12347]	1
Danio_rerio.12.18982229.18982429	Danio rerio	12:18982229:18982429	chromosome:Zv9:12:18982229:18982429	ENSDARG00000090442	TRRAP	transformation/transcription domain-associated protein [Source:HGNC Symbol;Acc:12347]	1
Danio_rerio.12.18998852.18999112	Danio rerio	12:18998852:18999112	chromosome:Zv9:12:18998852:18999112	ENSDARG00000090442	TRRAP	transformation/transcription domain-associated protein [Source:HGNC Symbol;Acc:12347]	1
Danio_rerio.12.19018781.19018979	Danio rerio	12:19018781:19018979	chromosome:Zv9:12:19018781:19018979	ENSDARG00000090442	TRRAP	transformation/transcription domain-associated protein [Source:HGNC Symbol;Acc:12347]	1
Danio_rerio.12.19042778.19042991	Danio rerio	12:19042778:19042991	chromosome:Zv9:12:19042778:19042991	ENSDARG00000090442	TRRAP	transformation/transcription domain-associated protein [Source:HGNC Symbol;Acc:12347]	1
Danio_rerio.12.19045970.19046116	Danio rerio	12:19045970:19046116	chromosome:Zv9:12:19045970:19046116	ENSDARG00000090442	TRRAP	transformation/transcription domain-associated protein [Source:HGNC Symbol;Acc:12347]	1
Danio_rerio.12.19057787.19057966	Danio rerio	12:19057787:19057966	chromosome:Zv9:12:19057787:19057966	ENSDARG00000090442	TRRAP	transformation/transcription domain-associated protein [Source:HGNC Symbol;Acc:12347]	1
Danio_rerio.12.19059855.19060001	Danio rerio	12:19059855:19060001	chromosome:Zv9:12:19059855:19060001	ENSDARG00000090442	TRRAP	transformation/transcription domain-associated protein [Source:HGNC Symbol;Acc:12347]	1
Danio_rerio.12.19067832.19067969	Danio rerio	12:19067832:19067969	chromosome:Zv9:12:19067832:19067969	ENSDARG00000090442	TRRAP	transformation/transcription domain-associated protein [Source:HGNC Symbol;Acc:12347]	1
Danio_rerio.12.19070813.19070948	Danio rerio	12:19070813:19070948	chromosome:Zv9:12:19070813:19070948	ENSDARG00000090442	TRRAP	transformation/transcription domain-associated protein [Source:HGNC Symbol;Acc:12347]	1
Danio_rerio.12.19119104.19119335	Danio rerio	12:19119104:19119335	chromosome:Zv9:12:19119104:19119335	ENSDARG00000090442	TRRAP	transformation/transcription domain-associated protein [Source:HGNC Symbol;Acc:12347]	1
Danio_rerio.12.19126535.19126738	Danio rerio	12:19126535:19126738	chromosome:Zv9:12:19126535:19126738	ENSDARG00000090442	TRRAP	transformation/transcription domain-associated protein [Source:HGNC Symbol;Acc:12347]	1
Danio_rerio.12.19129542.19129736	Danio rerio	12:19129542:19129736	chromosome:Zv9:12:19129542:19129736	ENSDARG00000090442	TRRAP	transformation/transcription domain-associated protein [Source:HGNC Symbol;Acc:12347]	1
Danio_rerio.12.19551107.19551818	Danio rerio	12:19551107:19551818	chromosome:Zv9:12:19551107:19551818	ENSDARG00000062446	NEURL2	neuralized homolog 2 (Drosophila) [Source:HGNC Symbol;Acc:16156]	1
Danio_rerio.12.19576327.19576490	Danio rerio	12:19576327:19576490	chromosome:Zv9:12:19576327:19576490	ENSDARG00000003167	mlst8	MTOR associated protein, LST8 homolog (S. cerevisiae) [Source:ZFIN;Acc:ZDB-GENE-030131-6176]	1
Danio_rerio.12.21063494.21063674	Danio rerio	12:21063494:21063674	chromosome:Zv9:12:21063494:21063674	ENSDARG00000014161	ercc4	excision repair cross-complementing rodent repair deficiency, complementation group 4 [Source:ZFIN;Acc:ZDB- GENE-030131-5533]	1
Danio_rerio.12.23818075.23817917	Danio rerio	12:23818075:23817917	chromosome:Zv9:12:23818075:23817917	ENSDARG00000078127	AL929346.1	Uncharacterized protein [Source:UniProtKB/TrEMBL;Acc:E7FDT2]	-1
Danio_rerio.12.23845778.23845268	Danio rerio	12:23845778:23845268	chromosome:Zv9:12:23845778:23845268	ENSDARG00000078127	AL929346.1	Uncharacterized protein [Source:UniProtKB/TrEMBL;Acc:E7FDT2]	-1
Danio_rerio.12.23916832.23916964	Danio rerio	12:23916832:23916964	chromosome:Zv9:12:23916832:23916964	ENSDARG00000076177	polr2a	polymerase (RNA) II (DNA directed) polypeptide A [Source:ZFIN;Acc:ZDB-GENE-041008-78]	1
Danio_rerio.12.23917835.23918116	Danio rerio	12:23917835:23918116	chromosome:Zv9:12:23917835:23918116	ENSDARG00000076177	polr2a	polymerase (RNA) II (DNA directed) polypeptide A [Source:ZFIN;Acc:ZDB-GENE-041008-78]	1
Danio_rerio.12.23920360.23920569	Danio rerio	12:23920360:23920569	chromosome:Zv9:12:23920360:23920569	ENSDARG00000076177	polr2a	polymerase (RNA) II (DNA directed) polypeptide A [Source:ZFIN;Acc:ZDB-GENE-041008-78]	1
Danio_rerio.12.23921131.23921334	Danio rerio	12:23921131:23921334	chromosome:Zv9:12:23921131:23921334	ENSDARG00000076177	polr2a	polymerase (RNA) II (DNA directed) polypeptide A [Source:ZFIN;Acc:ZDB-GENE-041008-78]	1
Danio_rerio.12.23921855.23922038	Danio rerio	12:23921855:23922038	chromosome:Zv9:12:23921855:23922038	ENSDARG00000076177	polr2a	polymerase (RNA) II (DNA directed) polypeptide A [Source:ZFIN;Acc:ZDB-GENE-041008-78]	1
Danio_rerio.12.23924925.23925111	Danio rerio	12:23924925:23925111	chromosome:Zv9:12:23924925:23925111	ENSDARG00000076177	polr2a	polymerase (RNA) II (DNA directed) polypeptide A [Source:ZFIN;Acc:ZDB-GENE-041008-78]	1
Danio_rerio.12.23925403.23925552	Danio rerio	12:23925403:23925552	chromosome:Zv9:12:23925403:23925552	ENSDARG00000076177	polr2a	polymerase (RNA) II (DNA directed) polypeptide A [Source:ZFIN;Acc:ZDB-GENE-041008-78]	1
Danio_rerio.12.23983879.23984119	Danio rerio	12:23983879:23984119	chromosome:Zv9:12:23983879:23984119	ENSDARG00000015179	mfsd8	major facilitator superfamily domain containing 8 [Source:ZFIN;Acc:ZDB-GENE-060818-29]	1
Danio_rerio.12.25087890.25088114	Danio rerio	12:25087890:25088114	chromosome:Zv9:12:25087890:25088114	ENSDARG00000076155	MTPAP	mitochondrial poly(A) polymerase [Source:HGNC Symbol;Acc:25532]	1
Danio_rerio.12.26434797.26434590	Danio rerio	12:26434797:26434590	chromosome:Zv9:12:26434797:26434590	ENSDARG00000018022	msh2	mutS homolog 2 (E. coli) [Source:ZFIN;Acc:ZDB-GENE- 040426-2932]	-1
Danio_rerio.12.28657090.28657269	Danio rerio	12:28657090:28657269	chromosome:Zv9:12:28657090:28657269	ENSDARG00000005236	SRCAP	Snf2-related CREBBP activator protein [Source:HGNC Symbol;Acc:16974]	1
Danio_rerio.12.30792142.30792330	Danio rerio	12:30792142:30792330	chromosome:Zv9:12:30792142:30792330	ENSDARG00000054154	bms1l	BMS1-like, ribosome assembly protein (yeast) [Source:ZFIN;Acc:ZDB-GENE-060720-2]	1
Danio_rerio.12.30792407.30792549	Danio rerio	12:30792407:30792549	chromosome:Zv9:12:30792407:30792549	ENSDARG00000054154	bms1l	BMS1-like, ribosome assembly protein (yeast) [Source:ZFIN;Acc:ZDB-GENE-060720-2]	1
Danio_rerio.12.30807362.30807550	Danio rerio	12:30807362:30807550	chromosome:Zv9:12:30807362:30807550	ENSDARG00000054154	bms1l	BMS1-like, ribosome assembly protein (yeast) [Source:ZFIN;Acc:ZDB-GENE-060720-2]	1
Danio_rerio.12.31958040.31958252	Danio rerio	12:31958040:31958252	chromosome:Zv9:12:31958040:31958252	ENSDARG00000061020	C12H10orf118	chromosome 10 open reading frame 118 [Source:HGNC Symbol;Acc:24349]	1
Danio_rerio.12.31968923.31969112	Danio rerio	12:31968923:31969112	chromosome:Zv9:12:31968923:31969112	ENSDARG00000061020	C12H10orf118	chromosome 10 open reading frame 118 [Source:HGNC Symbol;Acc:24349]	1
Danio_rerio.12.33347692.33347836	Danio rerio	12:33347692:33347836	chromosome:Zv9:12:33347692:33347836	ENSDARG00000074121	DNMBP	dynamin binding protein [Source:HGNC Symbol;Acc:30373]	1
Danio_rerio.12.33389312.33389510	Danio rerio	12:33389312:33389510	chromosome:Zv9:12:33389312:33389510	ENSDARG00000074121	DNMBP	dynamin binding protein [Source:HGNC Symbol;Acc:30373]	1
Danio_rerio.12.35136117.35135966	Danio rerio	12:35136117:35135966	chromosome:Zv9:12:35136117:35135966	ENSDARG00000074506	－	－	-1
Danio_rerio.12.35293555.35293420	Danio rerio	12:35293555:35293420	chromosome:Zv9:12:35293555:35293420	ENSDARG00000028088	galk1	galactokinase 1 [Source:ZFIN;Acc:ZDB-GENE-041010- 79]	-1
Danio_rerio.12.35305933.35305693	Danio rerio	12:35305933:35305693	chromosome:Zv9:12:35305933:35305693	ENSDARG00000079969	C12H10orf2	chromosome 10 open reading frame 2 [Source:HGNC Symbol;Acc:1160]	-1
Danio_rerio.12.35309185.35308370	Danio rerio	12:35309185:35308370	chromosome:Zv9:12:35309185:35308370	ENSDARG00000079969	C12H10orf2	chromosome 10 open reading frame 2 [Source:HGNC Symbol;Acc:1160]	-1
Danio_rerio.12.35313681.35313889	Danio rerio	12:35313681:35313889	chromosome:Zv9:12:35313681:35313889	ENSDARG00000076334	mrpl43	mitochondrial ribosomal protein L43 [Source:ZFIN;Acc:ZDB-GENE-040718-125]	1
Danio_rerio.12.36269913.36270193	Danio rerio	12:36269913:36270193	chromosome:Zv9:12:36269913:36270193	ENSDARG00000053323	zgc:112285	zgc:112285 [Source:ZFIN;Acc:ZDB-GENE-050913-132]	1
Danio_rerio.12.36550675.36550551	Danio rerio	12:36550675:36550551	chromosome:Zv9:12:36550675:36550551	ENSDARG00000077081	slc38a10	solute carrier family 38, member 10 [Source:ZFIN;Acc:ZDB-GENE-050309-21]	-1
Danio_rerio.12.36552255.36552112	Danio rerio	12:36552255:36552112	chromosome:Zv9:12:36552255:36552112	ENSDARG00000077081	slc38a10	solute carrier family 38, member 10 [Source:ZFIN;Acc:ZDB-GENE-050309-21]	-1
Danio_rerio.12.40250032.40250256	Danio rerio	12:40250032:40250256	chromosome:Zv9:12:40250032:40250256	ENSDARG00000074081	DNAI2 (1 of 2)	dynein, axonemal, intermediate chain 2 [Source:HGNC Symbol;Acc:18744]	1
Danio_rerio.12.47683812.47684013	Danio rerio	12:47683812:47684013	chromosome:Zv9:12:47683812:47684013	ENSDARG00000091503	FADS6	fatty acid desaturase domain family, member 6 [Source:HGNC Symbol;Acc:30459]	1
Danio_rerio.12.48861511.48861335	Danio rerio	12:48861511:48861335	chromosome:Zv9:12:48861511:48861335	ENSDARG00000075132	fh	fumarate hydratase [Source:ZFIN;Acc:ZDB-GENE-010724- 6]	-1
Danio_rerio.12.48863533.48863399	Danio rerio	12:48863533:48863399	chromosome:Zv9:12:48863533:48863399	ENSDARG00000075132	fh	fumarate hydratase [Source:ZFIN;Acc:ZDB-GENE-010724- 6]	-1
Danio_rerio.12.49076765.49076892	Danio rerio	12:49076765:49076892	chromosome:Zv9:12:49076765:49076892	ENSDARG00000071269	POLR3A	polymerase (RNA) III (DNA directed) polypeptide A, 155kDa [Source:HGNC Symbol;Acc:30074]	1
Danio_rerio.12.49104978.49105142	Danio rerio	12:49104978:49105142	chromosome:Zv9:12:49104978:49105142	ENSDARG00000071269	POLR3A	polymerase (RNA) III (DNA directed) polypeptide A, 155kDa [Source:HGNC Symbol;Acc:30074]	1
Danio_rerio.12.5526000.5525684	Danio rerio	12:5526000:5525684	chromosome:Zv9:12:5526000:5525684	ENSDARG00000089601	plce1	phospholipase C, epsilon 1 [Source:ZFIN;Acc:ZDB- GENE-061212-4]	-1
Danio_rerio.12.5636495.5635748	Danio rerio	12:5636495:5635748	chromosome:Zv9:12:5636495:5635748	ENSDARG00000063268	SLC35G1	solute carrier family 35, member G1 [Source:HGNC Symbol;Acc:26607]	-1
Danio_rerio.12.6379142.6379273	Danio rerio	12:6379142:6379273	chromosome:Zv9:12:6379142:6379273	ENSDARG00000002487	noc3l	nucleolar complex associated 3 homolog (S. cerevisiae) [Source:ZFIN;Acc:ZDB-GENE-030131-9878]	1
Danio_rerio.12.8830768.8830587	Danio rerio	12:8830768:8830587	chromosome:Zv9:12:8830768:8830587	ENSDARG00000032459	med24	mediator complex subunit 24 [Source:ZFIN;Acc:ZDB- GENE-030131-2341]	-1
Danio_rerio.12.8841016.8840838	Danio rerio	12:8841016:8840838	chromosome:Zv9:12:8841016:8840838	ENSDARG00000032459	med24	mediator complex subunit 24 [Source:ZFIN;Acc:ZDB- GENE-030131-2341]	-1
Danio_rerio.12.8854582.8854453	Danio rerio	12:8854582:8854453	chromosome:Zv9:12:8854582:8854453	ENSDARG00000032459	med24	mediator complex subunit 24 [Source:ZFIN;Acc:ZDB- GENE-030131-2341]	-1
Danio_rerio.12.9962557.9962700	Danio rerio	12:9962557:9962700	chromosome:Zv9:12:9962557:9962700	ENSDARG00000013079	tubgcp2	tubulin, gamma complex associated protein 2 [Source:ZFIN;Acc:ZDB-GENE-031118-150]	1
Danio_rerio.12.9967973.9968136	Danio rerio	12:9967973:9968136	chromosome:Zv9:12:9967973:9968136	ENSDARG00000013079	tubgcp2	tubulin, gamma complex associated protein 2 [Source:ZFIN;Acc:ZDB-GENE-031118-150]	1
Danio_rerio.13.1010175.1010309	Danio rerio	13:1010175:1010309	chromosome:Zv9:13:1010175:1010309	ENSDARG00000037334	wdr92	WD repeat domain 92 [Source:ZFIN;Acc:ZDB-GENE- 050417-93]	1
Danio_rerio.13.10222399.10222198	Danio rerio	13:10222399:10222198	chromosome:Zv9:13:10222399:10222198	ENSDARG00000017165	slc3a1	solute carrier family 3, member 1 [Source:ZFIN;Acc:ZDB-GENE-090313-225]	-1
Danio_rerio.13.10648261.10648399	Danio rerio	13:10648261:10648399	chromosome:Zv9:13:10648261:10648399	ENSDARG00000078947	sdccag8	serologically defined colon cancer antigen 8 [Source:ZFIN;Acc:ZDB-GENE-090313-318]	1
Danio_rerio.13.12413171.12413025	Danio rerio	13:12413171:12413025	chromosome:Zv9:13:12413171:12413025	ENSDARG00000057064	enpep	glutamyl aminopeptidase [Source:ZFIN;Acc:ZDB-GENE- 050309-218]	-1
Danio_rerio.13.12685153.12685346	Danio rerio	13:12685153:12685346	chromosome:Zv9:13:12685153:12685346	ENSDARG00000062330	si:ch211-233a24.2	si:ch211-233a24.2 [Source:ZFIN;Acc:ZDB-GENE-090313- 98]	1
Danio_rerio.13.12735037.12735832	Danio rerio	13:12735037:12735832	chromosome:Zv9:13:12735037:12735832	ENSDARG00000062330	si:ch211-233a24.2	si:ch211-233a24.2 [Source:ZFIN;Acc:ZDB-GENE-090313- 98]	1
Danio_rerio.13.12756572.12756724	Danio rerio	13:12756572:12756724	chromosome:Zv9:13:12756572:12756724	ENSDARG00000062330	si:ch211-233a24.2	si:ch211-233a24.2 [Source:ZFIN;Acc:ZDB-GENE-090313- 98]	1
Danio_rerio.13.12773697.12774412	Danio rerio	13:12773697:12774412	chromosome:Zv9:13:12773697:12774412	ENSDARG00000062330	si:ch211-233a24.2	si:ch211-233a24.2 [Source:ZFIN;Acc:ZDB-GENE-090313- 98]	1
Danio_rerio.13.1277793.1277399	Danio rerio	13:1277793:1277399	chromosome:Zv9:13:1277793:1277399	ENSDARG00000035005	bag2	BCL2-associated athanogene 2 [Source:ZFIN;Acc:ZDB- GENE-040426-1399]	-1
Danio_rerio.13.12789906.12790132	Danio rerio	13:12789906:12790132	chromosome:Zv9:13:12789906:12790132	ENSDARG00000062330	si:ch211-233a24.2	si:ch211-233a24.2 [Source:ZFIN;Acc:ZDB-GENE-090313- 98]	1
Danio_rerio.13.12826870.12827008	Danio rerio	13:12826870:12827008	chromosome:Zv9:13:12826870:12827008	ENSDARG00000062330	si:ch211-233a24.2	si:ch211-233a24.2 [Source:ZFIN;Acc:ZDB-GENE-090313- 98]	1
Danio_rerio.13.12839761.12840012	Danio rerio	13:12839761:12840012	chromosome:Zv9:13:12839761:12840012	ENSDARG00000062330	si:ch211-233a24.2	si:ch211-233a24.2 [Source:ZFIN;Acc:ZDB-GENE-090313- 98]	1
Danio_rerio.13.12840817.12841020	Danio rerio	13:12840817:12841020	chromosome:Zv9:13:12840817:12841020	ENSDARG00000062330	si:ch211-233a24.2	si:ch211-233a24.2 [Source:ZFIN;Acc:ZDB-GENE-090313- 98]	1
Danio_rerio.13.12960192.12960326	Danio rerio	13:12960192:12960326	chromosome:Zv9:13:12960192:12960326	ENSDARG00000056978	letm1	leucine zipper-EF-hand containing transmembrane protein 1 [Source:ZFIN;Acc:ZDB-GENE-050522-154]	1
Danio_rerio.13.12965596.12965734	Danio rerio	13:12965596:12965734	chromosome:Zv9:13:12965596:12965734	ENSDARG00000056978	letm1	leucine zipper-EF-hand containing transmembrane protein 1 [Source:ZFIN;Acc:ZDB-GENE-050522-154]	1
Danio_rerio.13.13844045.13844210	Danio rerio	13:13844045:13844210	chromosome:Zv9:13:13844045:13844210	ENSDARG00000062139	eif2ak3	eukaryotic translation initiation factor 2-alpha kinase 3 [Source:ZFIN;Acc:ZDB-GENE-050414-2]	1
Danio_rerio.13.13858006.13858693	Danio rerio	13:13858006:13858693	chromosome:Zv9:13:13858006:13858693	ENSDARG00000062139	eif2ak3	eukaryotic translation initiation factor 2-alpha kinase 3 [Source:ZFIN;Acc:ZDB-GENE-050414-2]	1
Danio_rerio.13.13858786.13858959	Danio rerio	13:13858786:13858959	chromosome:Zv9:13:13858786:13858959	ENSDARG00000062139	eif2ak3	eukaryotic translation initiation factor 2-alpha kinase 3 [Source:ZFIN;Acc:ZDB-GENE-050414-2]	1
Danio_rerio.13.1470585.1472053	Danio rerio	13:1470585:1472053	chromosome:Zv9:13:1470585:1472053	ENSDARG00000024748	DST	dystonin [Source:HGNC Symbol;Acc:1090]	1
Danio_rerio.13.18241507.18241374	Danio rerio	13:18241507:18241374	chromosome:Zv9:13:18241507:18241374	ENSDARG00000057287	slc25a16	solute carrier family 25, member 16 [Source:ZFIN;Acc:ZDB-GENE-030131-3299]	-1
Danio_rerio.13.18463225.18463413	Danio rerio	13:18463225:18463413	chromosome:Zv9:13:18463225:18463413	ENSDARG00000074759	ccar1	cell division cycle and apoptosis regulator 1 [Source:ZFIN;Acc:ZDB-GENE-030131-146]	1
Danio_rerio.13.19330618.19330808	Danio rerio	13:19330618:19330808	chromosome:Zv9:13:19330618:19330808	ENSDARG00000076815	eif3s10	eukaryotic translation initiation factor 3, subunit 10 (theta) [Source:ZFIN;Acc:ZDB-GENE-030131-5726]	1
Danio_rerio.13.19340676.19340812	Danio rerio	13:19340676:19340812	chromosome:Zv9:13:19340676:19340812	ENSDARG00000076815	eif3s10	eukaryotic translation initiation factor 3, subunit 10 (theta) [Source:ZFIN;Acc:ZDB-GENE-030131-5726]	1
Danio_rerio.13.19367795.19368185	Danio rerio	13:19367795:19368185	chromosome:Zv9:13:19367795:19368185	ENSDARG00000039701	emx2	empty spiracles homeobox 2 [Source:ZFIN;Acc:ZDB- GENE-990415-54]	1
Danio_rerio.13.2170123.2170243	Danio rerio	13:2170123:2170243	chromosome:Zv9:13:2170123:2170243	ENSDARG00000013095	gclc	glutamate-cysteine ligase, catalytic subunit [Source:ZFIN;Acc:ZDB-GENE-030131-5056]	1
Danio_rerio.13.2240385.2241328	Danio rerio	13:2240385:2241328	chromosome:Zv9:13:2240385:2241328	ENSDARG00000077656	si:ch211-71k24.5	si:ch211-71k24.5 [Source:ZFIN;Acc:ZDB-GENE-081107- 37]	1
Danio_rerio.13.2258206.2258385	Danio rerio	13:2258206:2258385	chromosome:Zv9:13:2258206:2258385	ENSDARG00000077656	si:ch211-71k24.5	si:ch211-71k24.5 [Source:ZFIN;Acc:ZDB-GENE-081107- 37]	1
Danio_rerio.13.23043321.23043048	Danio rerio	13:23043321:23043048	chromosome:Zv9:13:23043321:23043048	ENSDARG00000062019	rufy2	RUN and FYVE domain containing 2 [Source:ZFIN;Acc:ZDB-GENE-070424-66]	-1
Danio_rerio.13.23235199.23234753	Danio rerio	13:23235199:23234753	chromosome:Zv9:13:23235199:23234753	ENSDARG00000062053	kbp	kif1-binding protein [Source:ZFIN;Acc:ZDB-GENE- 070117-1989]	-1
Danio_rerio.13.23765811.23765626	Danio rerio	13:23765811:23765626	chromosome:Zv9:13:23765811:23765626	ENSDARG00000052721	zgc:110727	zgc:110727 [Source:ZFIN;Acc:ZDB-GENE-050522-471]	-1
Danio_rerio.13.23935790.23936211	Danio rerio	13:23935790:23936211	chromosome:Zv9:13:23935790:23936211	ENSDARG00000055698	pcnxl2	pecanex-like 2 (Drosophila) [Source:ZFIN;Acc:ZDB- GENE-090312-150]	1
Danio_rerio.13.24125183.24125443	Danio rerio	13:24125183:24125443	chromosome:Zv9:13:24125183:24125443	ENSDARG00000016855	sf3b5	splicing factor 3b, subunit 5 [Source:ZFIN;Acc:ZDB- GENE-040718-181]	1
Danio_rerio.13.2415092.2414893	Danio rerio	13:2415092:2414893	chromosome:Zv9:13:2415092:2414893	ENSDARG00000078338	XPO5	exportin 5 [Source:HGNC Symbol;Acc:17675]	-1
Danio_rerio.13.2479817.2479652	Danio rerio	13:2479817:2479652	chromosome:Zv9:13:2479817:2479652	ENSDARG00000075245	wdr11	WD repeat domain 11 [Source:ZFIN;Acc:ZDB-GENE- 081107-28]	-1
Danio_rerio.13.2497657.2497510	Danio rerio	13:2497657:2497510	chromosome:Zv9:13:2497657:2497510	ENSDARG00000075245	wdr11	WD repeat domain 11 [Source:ZFIN;Acc:ZDB-GENE- 081107-28]	-1
Danio_rerio.13.25681417.25681544	Danio rerio	13:25681417:25681544	chromosome:Zv9:13:25681417:25681544	ENSDARG00000022503	pkd2l1	polycystic kidney disease 2-like 1 [Source:ZFIN;Acc:ZDB-GENE-030616-558]	1
Danio_rerio.13.25736357.25736493	Danio rerio	13:25736357:25736493	chromosome:Zv9:13:25736357:25736493	ENSDARG00000061437	inpp5f	inositol polyphosphate-5-phosphatase F [Source:ZFIN;Acc:ZDB-GENE-041111-194]	1
Danio_rerio.13.25740509.25740694	Danio rerio	13:25740509:25740694	chromosome:Zv9:13:25740509:25740694	ENSDARG00000061437	inpp5f	inositol polyphosphate-5-phosphatase F [Source:ZFIN;Acc:ZDB-GENE-041111-194]	1
Danio_rerio.13.25765050.25764917	Danio rerio	13:25765050:25764917	chromosome:Zv9:13:25765050:25764917	ENSDARG00000055314	mcmbp	minichromosome maintenance complex binding protein [Source:ZFIN;Acc:ZDB-GENE-030131-9676]	-1
Danio_rerio.13.25779016.25779136	Danio rerio	13:25779016:25779136	chromosome:Zv9:13:25779016:25779136	ENSDARG00000061413	sec23ip	SEC23 interacting protein [Source:ZFIN;Acc:ZDB-GENE- 030131-5259]	1
Danio_rerio.13.25789184.25789369	Danio rerio	13:25789184:25789369	chromosome:Zv9:13:25789184:25789369	ENSDARG00000061413	sec23ip	SEC23 interacting protein [Source:ZFIN;Acc:ZDB-GENE- 030131-5259]	1
Danio_rerio.13.25809403.25809246	Danio rerio	13:25809403:25809246	chromosome:Zv9:13:25809403:25809246	ENSDARG00000055305	ret	ret proto-oncogene receptor tyrosine kinase [Source:ZFIN;Acc:ZDB-GENE-980526-307]	-1
Danio_rerio.13.25810415.25810236	Danio rerio	13:25810415:25810236	chromosome:Zv9:13:25810415:25810236	ENSDARG00000055305	ret	ret proto-oncogene receptor tyrosine kinase [Source:ZFIN;Acc:ZDB-GENE-980526-307]	-1
Danio_rerio.13.25814810.25814596	Danio rerio	13:25814810:25814596	chromosome:Zv9:13:25814810:25814596	ENSDARG00000055305	ret	ret proto-oncogene receptor tyrosine kinase [Source:ZFIN;Acc:ZDB-GENE-980526-307]	-1
Danio_rerio.13.25816686.25816430	Danio rerio	13:25816686:25816430	chromosome:Zv9:13:25816686:25816430	ENSDARG00000055305	ret	ret proto-oncogene receptor tyrosine kinase [Source:ZFIN;Acc:ZDB-GENE-980526-307]	-1
Danio_rerio.13.30258154.30256712	Danio rerio	13:30258154:30256712	chromosome:Zv9:13:30258154:30256712	ENSDARG00000033967	trmt2b	TRM2 tRNA methyltransferase 2 homolog B (S. cerevisiae) [Source:ZFIN;Acc:ZDB-GENE-050809-101]	-1
Danio_rerio.13.31106791.31106922	Danio rerio	13:31106791:31106922	chromosome:Zv9:13:31106791:31106922	ENSDARG00000075612	ercc6	excision repair cross-complementing rodent repair deficiency, complementation group 6 [Source:ZFIN;Acc:ZDB- GENE-070228-1]	1
Danio_rerio.13.31123940.31124158	Danio rerio	13:31123940:31124158	chromosome:Zv9:13:31123940:31124158	ENSDARG00000075612	ercc6	excision repair cross-complementing rodent repair deficiency, complementation group 6 [Source:ZFIN;Acc:ZDB- GENE-070228-1]	1
Danio_rerio.13.31572754.31572599	Danio rerio	13:31572754:31572599	chromosome:Zv9:13:31572754:31572599	ENSDARG00000022410	rrp12	ribosomal RNA processing 12 homolog (S. cerevisiae) [Source:ZFIN;Acc:ZDB-GENE-050706-182]	-1
Danio_rerio.13.31697424.31697642	Danio rerio	13:31697424:31697642	chromosome:Zv9:13:31697424:31697642	ENSDARG00000054352	lrrc9	leucine rich repeat containing 9 [Source:ZFIN;Acc:ZDB-GENE-080917-56]	1
Danio_rerio.13.31703110.31703292	Danio rerio	13:31703110:31703292	chromosome:Zv9:13:31703110:31703292	ENSDARG00000054352	lrrc9	leucine rich repeat containing 9 [Source:ZFIN;Acc:ZDB-GENE-080917-56]	1
Danio_rerio.13.33414271.33414131	Danio rerio	13:33414271:33414131	chromosome:Zv9:13:33414271:33414131	ENSDARG00000078381	trip11	thyroid hormone receptor interactor 11 [Source:ZFIN;Acc:ZDB-GENE-030131-9833]	-1
Danio_rerio.13.339950.339772	Danio rerio	13:339950:339772	chromosome:Zv9:13:339950:339772	ENSDARG00000059116	HEATR5B	HEAT repeat containing 5B [Source:HGNC Symbol;Acc:29273]	-1
Danio_rerio.13.36198441.36198319	Danio rerio	13:36198441:36198319	chromosome:Zv9:13:36198441:36198319	ENSDARG00000053303	map3k4	mitogen activated protein kinase kinase kinase 4 [Source:ZFIN;Acc:ZDB-GENE-990603-4]	-1
Danio_rerio.13.36215211.36214942	Danio rerio	13:36215211:36214942	chromosome:Zv9:13:36215211:36214942	ENSDARG00000053303	map3k4	mitogen activated protein kinase kinase kinase 4 [Source:ZFIN;Acc:ZDB-GENE-990603-4]	-1
Danio_rerio.13.36219960.36219803	Danio rerio	13:36219960:36219803	chromosome:Zv9:13:36219960:36219803	ENSDARG00000053303	map3k4	mitogen activated protein kinase kinase kinase 4 [Source:ZFIN;Acc:ZDB-GENE-990603-4]	-1
Danio_rerio.13.37189920.37189707	Danio rerio	13:37189920:37189707	chromosome:Zv9:13:37189920:37189707	ENSDARG00000006196	sav1	salvador homolog 1 (Drosophila) [Source:ZFIN;Acc:ZDB-GENE-040912-28]	-1
Danio_rerio.13.37194273.37194003	Danio rerio	13:37194273:37194003	chromosome:Zv9:13:37194273:37194003	ENSDARG00000006196	sav1	salvador homolog 1 (Drosophila) [Source:ZFIN;Acc:ZDB-GENE-040912-28]	-1
Danio_rerio.13.37383104.37383259	Danio rerio	13:37383104:37383259	chromosome:Zv9:13:37383104:37383259	ENSDARG00000002332	frmd6	FERM domain containing 6 [Source:ZFIN;Acc:ZDB-GENE- 050522-354]	1
Danio_rerio.13.37387440.37387748	Danio rerio	13:37387440:37387748	chromosome:Zv9:13:37387440:37387748	ENSDARG00000002332	frmd6	FERM domain containing 6 [Source:ZFIN;Acc:ZDB-GENE- 050522-354]	1
Danio_rerio.13.38075097.38073905	Danio rerio	13:38075097:38073905	chromosome:Zv9:13:38075097:38073905	ENSDARG00000086992	BX005106.1	Uncharacterized protein [Source:UniProtKB/TrEMBL;Acc:E7EYS0]	-1
Danio_rerio.13.39086023.39085898	Danio rerio	13:39086023:39085898	chromosome:Zv9:13:39086023:39085898	ENSDARG00000052307	lmbrd1	LMBR1 domain containing 1 [Source:ZFIN;Acc:ZDB-GENE- 041212-36]	-1
Danio_rerio.13.39895987.39896820	Danio rerio	13:39895987:39896820	chromosome:Zv9:13:39895987:39896820	ENSDARG00000075970	BX324188.1	Uncharacterized protein [Source:UniProtKB/TrEMBL;Acc:F1RA41]	1
Danio_rerio.13.41312188.41312330	Danio rerio	13:41312188:41312330	chromosome:Zv9:13:41312188:41312330	ENSDARG00000026170	hps1	Hermansky-Pudlak syndrome 1 [Source:ZFIN;Acc:ZDB- GENE-051113-152]	1
Danio_rerio.13.4236446.4236586	Danio rerio	13:4236446:4236586	chromosome:Zv9:13:4236446:4236586	ENSDARG00000003449	pde10a	phosphodiesterase 10A [Source:ZFIN;Acc:ZDB-GENE- 040426-1115]	1
Danio_rerio.13.4252763.4252905	Danio rerio	13:4252763:4252905	chromosome:Zv9:13:4252763:4252905	ENSDARG00000003449	pde10a	phosphodiesterase 10A [Source:ZFIN;Acc:ZDB-GENE- 040426-1115]	1
Danio_rerio.13.4255675.4255861	Danio rerio	13:4255675:4255861	chromosome:Zv9:13:4255675:4255861	ENSDARG00000003449	pde10a	phosphodiesterase 10A [Source:ZFIN;Acc:ZDB-GENE- 040426-1115]	1
Danio_rerio.13.42574926.42575058	Danio rerio	13:42574926:42575058	chromosome:Zv9:13:42574926:42575058	ENSDARG00000077469	polr1b	polymerase (RNA) I polypeptide B [Source:ZFIN;Acc:ZDB-GENE-040426-1598]	1
Danio_rerio.13.42581046.42581217	Danio rerio	13:42581046:42581217	chromosome:Zv9:13:42581046:42581217	ENSDARG00000077469	polr1b	polymerase (RNA) I polypeptide B [Source:ZFIN;Acc:ZDB-GENE-040426-1598]	1
Danio_rerio.13.4263019.4263174	Danio rerio	13:4263019:4263174	chromosome:Zv9:13:4263019:4263174	ENSDARG00000003449	pde10a	phosphodiesterase 10A [Source:ZFIN;Acc:ZDB-GENE- 040426-1115]	1
Danio_rerio.13.43136087.43135917	Danio rerio	13:43136087:43135917	chromosome:Zv9:13:43136087:43135917	ENSDARG00000060089	btaf1	BTAF1 RNA polymerase II, B-TFIID transcription factor-associated [Source:ZFIN;Acc:ZDB-GENE-021025-1]	-1
Danio_rerio.13.43146108.43145960	Danio rerio	13:43146108:43145960	chromosome:Zv9:13:43146108:43145960	ENSDARG00000060089	btaf1	BTAF1 RNA polymerase II, B-TFIID transcription factor-associated [Source:ZFIN;Acc:ZDB-GENE-021025-1]	-1
Danio_rerio.13.43511195.43511337	Danio rerio	13:43511195:43511337	chromosome:Zv9:13:43511195:43511337	ENSDARG00000094454	cdh23	cadherin-like 23 [Source:ZFIN;Acc:ZDB-GENE-040513- 7]	1
Danio_rerio.13.43870367.43870489	Danio rerio	13:43870367:43870489	chromosome:Zv9:13:43870367:43870489	ENSDARG00000007561	CDH23	cadherin-related 23 [Source:HGNC Symbol;Acc:13733]	1
Danio_rerio.13.43888382.43888193	Danio rerio	13:43888382:43888193	chromosome:Zv9:13:43888382:43888193	ENSDARG00000006729	eif3s6ip	eukaryotic translation initiation factor 3, subunit 6 interacting protein [Source:ZFIN;Acc:ZDB-GENE-040426- 2138]	-1
Danio_rerio.13.43889604.43889431	Danio rerio	13:43889604:43889431	chromosome:Zv9:13:43889604:43889431	ENSDARG00000006729	eif3s6ip	eukaryotic translation initiation factor 3, subunit 6 interacting protein [Source:ZFIN;Acc:ZDB-GENE-040426- 2138]	-1
Danio_rerio.13.43891061.43890928	Danio rerio	13:43891061:43890928	chromosome:Zv9:13:43891061:43890928	ENSDARG00000006729	eif3s6ip	eukaryotic translation initiation factor 3, subunit 6 interacting protein [Source:ZFIN;Acc:ZDB-GENE-040426- 2138]	-1
Danio_rerio.13.43893106.43892936	Danio rerio	13:43893106:43892936	chromosome:Zv9:13:43893106:43892936	ENSDARG00000006729	eif3s6ip	eukaryotic translation initiation factor 3, subunit 6 interacting protein [Source:ZFIN;Acc:ZDB-GENE-040426- 2138]	-1
Danio_rerio.13.43895443.43895272	Danio rerio	13:43895443:43895272	chromosome:Zv9:13:43895443:43895272	ENSDARG00000006729	eif3s6ip	eukaryotic translation initiation factor 3, subunit 6 interacting protein [Source:ZFIN;Acc:ZDB-GENE-040426- 2138]	-1
Danio_rerio.13.43900428.43900215	Danio rerio	13:43900428:43900215	chromosome:Zv9:13:43900428:43900215	ENSDARG00000006729	eif3s6ip	eukaryotic translation initiation factor 3, subunit 6 interacting protein [Source:ZFIN;Acc:ZDB-GENE-040426- 2138]	-1
Danio_rerio.13.4576158.4576320	Danio rerio	13:4576158:4576320	chromosome:Zv9:13:4576158:4576320	ENSDARG00000063358	micu1	mitochondrial calcium uptake 1 [Source:ZFIN;Acc:ZDB- GENE-070410-22]	1
Danio_rerio.13.4628267.4628467	Danio rerio	13:4628267:4628467	chromosome:Zv9:13:4628267:4628467	ENSDARG00000063358	micu1	mitochondrial calcium uptake 1 [Source:ZFIN;Acc:ZDB- GENE-070410-22]	1
Danio_rerio.13.47557884.47558110	Danio rerio	13:47557884:47558110	chromosome:Zv9:13:47557884:47558110	ENSDARG00000075687	anapc1	anaphase promoting complex subunit 1 [Source:ZFIN;Acc:ZDB-GENE-081107-12]	1
Danio_rerio.13.49087411.49087264	Danio rerio	13:49087411:49087264	chromosome:Zv9:13:49087411:49087264	ENSDARG00000075331	golga4	golgin A4 [Source:ZFIN;Acc:ZDB-GENE-050208-275]	-1
Danio_rerio.13.51259400.51258958	Danio rerio	13:51259400:51258958	chromosome:Zv9:13:51259400:51258958	ENSDARG00000076485	MYPN	myopalladin [Source:HGNC Symbol;Acc:23246]	-1
Danio_rerio.13.5659043.5659173	Danio rerio	13:5659043:5659173	chromosome:Zv9:13:5659043:5659173	ENSDARG00000070084	phf10	PHD finger protein 10 [Source:ZFIN;Acc:ZDB-GENE- 040426-1573]	1
Danio_rerio.13.8049212.8049081	Danio rerio	13:8049212:8049081	chromosome:Zv9:13:8049212:8049081	ENSDARG00000039757	mcfd2	multiple coagulation factor deficiency 2 [Source:ZFIN;Acc:ZDB-GENE-041010-8]	-1
Danio_rerio.13.8242408.8242259	Danio rerio	13:8242408:8242259	chromosome:Zv9:13:8242408:8242259	ENSDARG00000040851	plekhh2	pleckstrin homology domain containing, family H (with MyTH4 domain) member 2 [Source:ZFIN;Acc:ZDB-GENE- 081028-42]	-1
Danio_rerio.13.9224282.9224136	Danio rerio	13:9224282:9224136	chromosome:Zv9:13:9224282:9224136	ENSDARG00000028748	tm9sf3	transmembrane 9 superfamily member 3 [Source:ZFIN;Acc:ZDB-GENE-040426-2714]	-1
Danio_rerio.13.9226647.9226508	Danio rerio	13:9226647:9226508	chromosome:Zv9:13:9226647:9226508	ENSDARG00000028748	tm9sf3	transmembrane 9 superfamily member 3 [Source:ZFIN;Acc:ZDB-GENE-040426-2714]	-1
Danio_rerio.13.9235747.9235625	Danio rerio	13:9235747:9235625	chromosome:Zv9:13:9235747:9235625	ENSDARG00000028748	tm9sf3	transmembrane 9 superfamily member 3 [Source:ZFIN;Acc:ZDB-GENE-040426-2714]	-1
Danio_rerio.14.11247177.11247348	Danio rerio	14:11247177:11247348	chromosome:Zv9:14:11247177:11247348	ENSDARG00000062795	abcb7	ATP-binding cassette, sub-family B (MDR/TAP), member 7 [Source:ZFIN;Acc:ZDB-GENE-050517-10]	1
Danio_rerio.14.1235165.1235022	Danio rerio	14:1235165:1235022	chromosome:Zv9:14:1235165:1235022	ENSDARG00000014139	srp72	signal recognition particle 72 [Source:ZFIN;Acc:ZDB- GENE-030131-5546]	-1
Danio_rerio.14.12420546.12420755	Danio rerio	14:12420546:12420755	chromosome:Zv9:14:12420546:12420755	ENSDARG00000003035	hspa9	heat shock protein 9 [Source:ZFIN;Acc:ZDB-GENE- 030828-12]	1
Danio_rerio.14.12446796.12446938	Danio rerio	14:12446796:12446938	chromosome:Zv9:14:12446796:12446938	ENSDARG00000037514	hdac3	histone deacetylase 3 [Source:ZFIN;Acc:ZDB-GENE- 040426-847]	1
Danio_rerio.14.12461255.12461412	Danio rerio	14:12461255:12461412	chromosome:Zv9:14:12461255:12461412	ENSDARG00000037514	hdac3	histone deacetylase 3 [Source:ZFIN;Acc:ZDB-GENE- 040426-847]	1
Danio_rerio.14.12486910.12486745	Danio rerio	14:12486910:12486745	chromosome:Zv9:14:12486910:12486745	ENSDARG00000076312	MYOT	myotilin [Source:HGNC Symbol;Acc:12399]	-1
Danio_rerio.14.12710238.12710417	Danio rerio	14:12710238:12710417	chromosome:Zv9:14:12710238:12710417	ENSDARG00000037503	thoc2	THO complex 2 [Source:ZFIN;Acc:ZDB-GENE-030616-54]	1
Danio_rerio.14.12719933.12720064	Danio rerio	14:12719933:12720064	chromosome:Zv9:14:12719933:12720064	ENSDARG00000037503	thoc2	THO complex 2 [Source:ZFIN;Acc:ZDB-GENE-030616-54]	1
Danio_rerio.14.12721300.12721484	Danio rerio	14:12721300:12721484	chromosome:Zv9:14:12721300:12721484	ENSDARG00000037503	thoc2	THO complex 2 [Source:ZFIN;Acc:ZDB-GENE-030616-54]	1
Danio_rerio.14.19578453.19577740	Danio rerio	14:19578453:19577740	chromosome:Zv9:14:19578453:19577740	ENSDARG00000029452	NEURL1B	neuralized homolog 1B (Drosophila) [Source:HGNC Symbol;Acc:35422]	-1
Danio_rerio.14.20052180.20052787	Danio rerio	14:20052180:20052787	chromosome:Zv9:14:20052180:20052787	ENSDARG00000057454	immt	inner membrane protein, mitochondrial (mitofilin) [Source:ZFIN;Acc:ZDB-GENE-030131-5417]	1
Danio_rerio.14.23113002.23112807	Danio rerio	14:23113002:23112807	chromosome:Zv9:14:23113002:23112807	ENSDARG00000077822	PMF1	polyamine-modulated factor 1 [Source:HGNC Symbol;Acc:9112]	-1
Danio_rerio.14.24569066.24569215	Danio rerio	14:24569066:24569215	chromosome:Zv9:14:24569066:24569215	ENSDARG00000056800	med12	mediator of RNA polymerase II transcription, subunit 12 homolog [Source:ZFIN;Acc:ZDB-GENE-060125-1]	1
Danio_rerio.14.27116473.27116010	Danio rerio	14:27116473:27116010	chromosome:Zv9:14:27116473:27116010	ENSDARG00000018923	FAT2	FAT tumor suppressor homolog 2 (Drosophila) [Source:HGNC Symbol;Acc:3596]	-1
Danio_rerio.14.27470066.27469940	Danio rerio	14:27470066:27469940	chromosome:Zv9:14:27470066:27469940	ENSDARG00000017842	syvn1	synovial apoptosis inhibitor 1, synoviolin [Source:ZFIN;Acc:ZDB-GENE-030131-7166]	-1
Danio_rerio.14.27473539.27473387	Danio rerio	14:27473539:27473387	chromosome:Zv9:14:27473539:27473387	ENSDARG00000017842	syvn1	synovial apoptosis inhibitor 1, synoviolin [Source:ZFIN;Acc:ZDB-GENE-030131-7166]	-1
Danio_rerio.14.29479868.29479650	Danio rerio	14:29479868:29479650	chromosome:Zv9:14:29479868:29479650	ENSDARG00000061527	nxt2	nuclear transport factor 2-like export factor 2 [Source:ZFIN;Acc:ZDB-GENE-050521-1]	-1
Danio_rerio.14.33713005.33715226	Danio rerio	14:33713005:33715226	chromosome:Zv9:14:33713005:33715226	ENSDARG00000055040	nkrf	NF-kappa B repressing factor [Source:ZFIN;Acc:ZDB- GENE-030616-73]	1
Danio_rerio.14.33820042.33819607	Danio rerio	14:33820042:33819607	chromosome:Zv9:14:33820042:33819607	ENSDARG00000036292	cdx4	caudal type homeo box transcription factor 4 [Source:ZFIN;Acc:ZDB-GENE-980526-330]	-1
Danio_rerio.14.37907180.37907053	Danio rerio	14:37907180:37907053	chromosome:Zv9:14:37907180:37907053	ENSDARG00000041754	cct2	chaperonin containing TCP1, subunit 2 (beta) [Source:ZFIN;Acc:ZDB-GENE-020419-6]	-1
Danio_rerio.14.3917504.3917186	Danio rerio	14:3917504:3917186	chromosome:Zv9:14:3917504:3917186	ENSDARG00000038270	PIGG	phosphatidylinositol glycan anchor biosynthesis, class G [Source:HGNC Symbol;Acc:25985]	-1
Danio_rerio.14.40053968.40054243	Danio rerio	14:40053968:40054243	chromosome:Zv9:14:40053968:40054243	ENSDARG00000006924	FBXO38	F-box protein 38 [Source:HGNC Symbol;Acc:28844]	1
Danio_rerio.14.40057081.40057251	Danio rerio	14:40057081:40057251	chromosome:Zv9:14:40057081:40057251	ENSDARG00000006924	FBXO38	F-box protein 38 [Source:HGNC Symbol;Acc:28844]	1
Danio_rerio.14.40647984.40648160	Danio rerio	14:40647984:40648160	chromosome:Zv9:14:40647984:40648160	ENSDARG00000076060	diaph2	diaphanous homolog 2 (Drosophila) [Source:ZFIN;Acc:ZDB-GENE-090115-1]	1
Danio_rerio.14.4155878.4155603	Danio rerio	14:4155878:4155603	chromosome:Zv9:14:4155878:4155603	ENSDARG00000088264	SNX25	sorting nexin 25 [Source:HGNC Symbol;Acc:21883]	-1
Danio_rerio.14.42179289.42179422	Danio rerio	14:42179289:42179422	chromosome:Zv9:14:42179289:42179422	ENSDARG00000019572	taf7	TAF7 RNA polymerase II, TATA box binding protein (TBP)-associated factor [Source:ZFIN;Acc:ZDB-GENE-020419- 18]	1
Danio_rerio.14.47035386.47035521	Danio rerio	14:47035386:47035521	chromosome:Zv9:14:47035386:47035521	ENSDARG00000057272	slc30a9	solute carrier family 30 (zinc transporter), member 9 [Source:ZFIN;Acc:ZDB-GENE-040724-254]	1
Danio_rerio.14.47546722.47546937	Danio rerio	14:47546722:47546937	chromosome:Zv9:14:47546722:47546937	ENSDARG00000079512	fam193b	family with sequence similarity 193, member B [Source:ZFIN;Acc:ZDB-GENE-111102-1]	1
Danio_rerio.14.47705546.47705684	Danio rerio	14:47705546:47705684	chromosome:Zv9:14:47705546:47705684	ENSDARG00000052374	faf2	Fas associated factor family member 2 [Source:ZFIN;Acc:ZDB-GENE-050208-312]	1
Danio_rerio.14.47709684.47709855	Danio rerio	14:47709684:47709855	chromosome:Zv9:14:47709684:47709855	ENSDARG00000052374	faf2	Fas associated factor family member 2 [Source:ZFIN;Acc:ZDB-GENE-050208-312]	1
Danio_rerio.14.47717881.47718063	Danio rerio	14:47717881:47718063	chromosome:Zv9:14:47717881:47718063	ENSDARG00000052374	faf2	Fas associated factor family member 2 [Source:ZFIN;Acc:ZDB-GENE-050208-312]	1
Danio_rerio.14.49325852.49325677	Danio rerio	14:49325852:49325677	chromosome:Zv9:14:49325852:49325677	ENSDARG00000059911	bbs7	Bardet-Biedl syndrome 7 [Source:ZFIN;Acc:ZDB-GENE- 030219-90]	-1
Danio_rerio.14.51664687.51664818	Danio rerio	14:51664687:51664818	chromosome:Zv9:14:51664687:51664818	ENSDARG00000015653	tnip1	TNFAIP3 interacting protein 1 [Source:ZFIN;Acc:ZDB- GENE-070112-1502]	1
Danio_rerio.14.53372394.53372227	Danio rerio	14:53372394:53372227	chromosome:Zv9:14:53372394:53372227	ENSDARG00000039641	rpl26	ribosomal protein L26 [Source:ZFIN;Acc:ZDB-GENE- 040426-2117]	-1
Danio_rerio.14.53583886.53584025	Danio rerio	14:53583886:53584025	chromosome:Zv9:14:53583886:53584025	ENSDARG00000012592	polr2b	polymerase (RNA) II (DNA directed) polypeptide B [Source:ZFIN;Acc:ZDB-GENE-041008-1]	1
Danio_rerio.14.7329116.7328983	Danio rerio	14:7329116:7328983	chromosome:Zv9:14:7329116:7328983	ENSDARG00000004726	trappc11	trafficking protein particle complex 11 [Source:ZFIN;Acc:ZDB-GENE-030131-1723]	-1
Danio_rerio.14.7351569.7351694	Danio rerio	14:7351569:7351694	chromosome:Zv9:14:7351569:7351694	ENSDARG00000003693	hars	histidyl-tRNA synthetase [Source:ZFIN;Acc:ZDB-GENE- 040912-152]	1
Danio_rerio.15.123781.124018	Danio rerio	15:123781:124018	chromosome:Zv9:15:123781:124018	ENSDARG00000006345	MED17	mediator complex subunit 17 [Source:HGNC Symbol;Acc:2375]	1
Danio_rerio.15.13561169.13561396	Danio rerio	15:13561169:13561396	chromosome:Zv9:15:13561169:13561396	ENSDARG00000058122	si:dkey-260j18.2	si:dkey-260j18.2 [Source:ZFIN;Acc:ZDB-GENE-030131- 3956]	1
Danio_rerio.15.13563118.13564642	Danio rerio	15:13563118:13564642	chromosome:Zv9:15:13563118:13564642	ENSDARG00000058122	si:dkey-260j18.2	si:dkey-260j18.2 [Source:ZFIN;Acc:ZDB-GENE-030131- 3956]	1
Danio_rerio.15.13880582.13880709	Danio rerio	15:13880582:13880709	chromosome:Zv9:15:13880582:13880709	ENSDARG00000053548	dpf1	D4, zinc and double PHD fingers family 1 [Source:ZFIN;Acc:ZDB-GENE-050913-31]	1
Danio_rerio.15.14466352.14464948	Danio rerio	15:14466352:14464948	chromosome:Zv9:15:14466352:14464948	ENSDARG00000069823	PROCA1	protein interacting with cyclin A1 [Source:HGNC Symbol;Acc:28600]	-1
Danio_rerio.15.14504669.14504877	Danio rerio	15:14504669:14504877	chromosome:Zv9:15:14504669:14504877	ENSDARG00000045626	nek8	NIMA (never in mitosis gene a)-related kinase 8 [Source:ZFIN;Acc:ZDB-GENE-020509-1]	1
Danio_rerio.15.1490246.1490123	Danio rerio	15:1490246:1490123	chromosome:Zv9:15:1490246:1490123	ENSDARG00000038879	ift80	intraflagellar transport 80 homolog (Chlamydomonas) [Source:ZFIN;Acc:ZDB-GENE-041212-50]	-1
Danio_rerio.15.15149106.15148971	Danio rerio	15:15149106:15148971	chromosome:Zv9:15:15149106:15148971	ENSDARG00000030945	－	－	-1
Danio_rerio.15.15155326.15155205	Danio rerio	15:15155326:15155205	chromosome:Zv9:15:15155326:15155205	ENSDARG00000030945	－	－	-1
Danio_rerio.15.1538012.1538188	Danio rerio	15:1538012:1538188	chromosome:Zv9:15:1538012:1538188	ENSDARG00000038882	smc4	structural maintenance of chromosomes 4 [Source:ZFIN;Acc:ZDB-GENE-020419-21]	1
Danio_rerio.15.1546296.1546436	Danio rerio	15:1546296:1546436	chromosome:Zv9:15:1546296:1546436	ENSDARG00000038882	smc4	structural maintenance of chromosomes 4 [Source:ZFIN;Acc:ZDB-GENE-020419-21]	1
Danio_rerio.15.1565400.1565632	Danio rerio	15:1565400:1565632	chromosome:Zv9:15:1565400:1565632	ENSDARG00000038882	smc4	structural maintenance of chromosomes 4 [Source:ZFIN;Acc:ZDB-GENE-020419-21]	1
Danio_rerio.15.16110338.16110473	Danio rerio	15:16110338:16110473	chromosome:Zv9:15:16110338:16110473	ENSDARG00000018973	clptm1	cleft lip and palate associated transmembrane protein 1 [Source:ZFIN;Acc:ZDB-GENE-040801-265]	1
Danio_rerio.15.1881136.1881263	Danio rerio	15:1881136:1881263	chromosome:Zv9:15:1881136:1881263	ENSDARG00000027803	sbds	Shwachman-Bodian-Diamond syndrome [Source:ZFIN;Acc:ZDB-GENE-040426-1116]	1
Danio_rerio.15.1882560.1882689	Danio rerio	15:1882560:1882689	chromosome:Zv9:15:1882560:1882689	ENSDARG00000027803	sbds	Shwachman-Bodian-Diamond syndrome [Source:ZFIN;Acc:ZDB-GENE-040426-1116]	1
Danio_rerio.15.1884737.1884901	Danio rerio	15:1884737:1884901	chromosome:Zv9:15:1884737:1884901	ENSDARG00000027803	sbds	Shwachman-Bodian-Diamond syndrome [Source:ZFIN;Acc:ZDB-GENE-040426-1116]	1
Danio_rerio.15.1886823.1886972	Danio rerio	15:1886823:1886972	chromosome:Zv9:15:1886823:1886972	ENSDARG00000027803	sbds	Shwachman-Bodian-Diamond syndrome [Source:ZFIN;Acc:ZDB-GENE-040426-1116]	1
Danio_rerio.15.19335915.19336166	Danio rerio	15:19335915:19336166	chromosome:Zv9:15:19335915:19336166	ENSDARG00000042724	supt5h	suppressor of Ty 5 homolog (S. cerevisiae) [Source:ZFIN;Acc:ZDB-GENE-001207-1]	1
Danio_rerio.15.19341425.19341571	Danio rerio	15:19341425:19341571	chromosome:Zv9:15:19341425:19341571	ENSDARG00000042724	supt5h	suppressor of Ty 5 homolog (S. cerevisiae) [Source:ZFIN;Acc:ZDB-GENE-001207-1]	1
Danio_rerio.15.19341667.19341792	Danio rerio	15:19341667:19341792	chromosome:Zv9:15:19341667:19341792	ENSDARG00000042724	supt5h	suppressor of Ty 5 homolog (S. cerevisiae) [Source:ZFIN;Acc:ZDB-GENE-001207-1]	1
Danio_rerio.15.19596708.19597076	Danio rerio	15:19596708:19597076	chromosome:Zv9:15:19596708:19597076	ENSDARG00000063307	SGSM2	small G protein signaling modulator 2 [Source:HGNC Symbol;Acc:29026]	1
Danio_rerio.15.22780402.22780245	Danio rerio	15:22780402:22780245	chromosome:Zv9:15:22780402:22780245	ENSDARG00000040571	ube4a	ubiquitination factor E4A (UFD2 homolog, yeast) [Source:ZFIN;Acc:ZDB-GENE-070410-21]	-1
Danio_rerio.15.22791229.22790993	Danio rerio	15:22791229:22790993	chromosome:Zv9:15:22791229:22790993	ENSDARG00000040571	ube4a	ubiquitination factor E4A (UFD2 homolog, yeast) [Source:ZFIN;Acc:ZDB-GENE-070410-21]	-1
Danio_rerio.15.22829610.22828187	Danio rerio	15:22829610:22828187	chromosome:Zv9:15:22829610:22828187	ENSDARG00000073724	nlrx1	NLR family member X1 [Source:ZFIN;Acc:ZDB-GENE- 071119-3]	-1
Danio_rerio.15.23136899.23136641	Danio rerio	15:23136899:23136641	chromosome:Zv9:15:23136899:23136641	ENSDARG00000040559	rad1	RAD1 homolog (S. pombe) [Source:ZFIN;Acc:ZDB-GENE- 040426-1873]	-1
Danio_rerio.15.24462727.24462579	Danio rerio	15:24462727:24462579	chromosome:Zv9:15:24462727:24462579	ENSDARG00000069324	vps53	vacuolar protein sorting 53 homolog (S. cerevisiae) [Source:ZFIN;Acc:ZDB-GENE-041114-199]	-1
Danio_rerio.15.25309293.25309139	Danio rerio	15:25309293:25309139	chromosome:Zv9:15:25309293:25309139	ENSDARG00000057973	dph1	DPH1 homolog (S. cerevisiae) [Source:ZFIN;Acc:ZDB- GENE-050417-411]	-1
Danio_rerio.15.25891396.25891070	Danio rerio	15:25891396:25891070	chromosome:Zv9:15:25891396:25891070	ENSDARG00000079702	WDR81	WD repeat domain 81 [Source:HGNC Symbol;Acc:26600]	-1
Danio_rerio.15.25898096.25897263	Danio rerio	15:25898096:25897263	chromosome:Zv9:15:25898096:25897263	ENSDARG00000079702	WDR81	WD repeat domain 81 [Source:HGNC Symbol;Acc:26600]	-1
Danio_rerio.15.27600492.27600299	Danio rerio	15:27600492:27600299	chromosome:Zv9:15:27600492:27600299	ENSDARG00000026180	prpf8	pre-mRNA processing factor 8 [Source:ZFIN;Acc:ZDB- GENE-030131-577]	-1
Danio_rerio.15.27601244.27601116	Danio rerio	15:27601244:27601116	chromosome:Zv9:15:27601244:27601116	ENSDARG00000026180	prpf8	pre-mRNA processing factor 8 [Source:ZFIN;Acc:ZDB- GENE-030131-577]	-1
Danio_rerio.15.27601571.27601330	Danio rerio	15:27601571:27601330	chromosome:Zv9:15:27601571:27601330	ENSDARG00000026180	prpf8	pre-mRNA processing factor 8 [Source:ZFIN;Acc:ZDB- GENE-030131-577]	-1
Danio_rerio.15.27601857.27601666	Danio rerio	15:27601857:27601666	chromosome:Zv9:15:27601857:27601666	ENSDARG00000026180	prpf8	pre-mRNA processing factor 8 [Source:ZFIN;Acc:ZDB- GENE-030131-577]	-1
Danio_rerio.15.27602150.27601990	Danio rerio	15:27602150:27601990	chromosome:Zv9:15:27602150:27601990	ENSDARG00000026180	prpf8	pre-mRNA processing factor 8 [Source:ZFIN;Acc:ZDB- GENE-030131-577]	-1
Danio_rerio.15.27602714.27602585	Danio rerio	15:27602714:27602585	chromosome:Zv9:15:27602714:27602585	ENSDARG00000026180	prpf8	pre-mRNA processing factor 8 [Source:ZFIN;Acc:ZDB- GENE-030131-577]	-1
Danio_rerio.15.27602959.27602790	Danio rerio	15:27602959:27602790	chromosome:Zv9:15:27602959:27602790	ENSDARG00000026180	prpf8	pre-mRNA processing factor 8 [Source:ZFIN;Acc:ZDB- GENE-030131-577]	-1
Danio_rerio.15.27603456.27603277	Danio rerio	15:27603456:27603277	chromosome:Zv9:15:27603456:27603277	ENSDARG00000026180	prpf8	pre-mRNA processing factor 8 [Source:ZFIN;Acc:ZDB- GENE-030131-577]	-1
Danio_rerio.15.27606169.27605977	Danio rerio	15:27606169:27605977	chromosome:Zv9:15:27606169:27605977	ENSDARG00000026180	prpf8	pre-mRNA processing factor 8 [Source:ZFIN;Acc:ZDB- GENE-030131-577]	-1
Danio_rerio.15.27606671.27606508	Danio rerio	15:27606671:27606508	chromosome:Zv9:15:27606671:27606508	ENSDARG00000026180	prpf8	pre-mRNA processing factor 8 [Source:ZFIN;Acc:ZDB- GENE-030131-577]	-1
Danio_rerio.15.27606963.27606757	Danio rerio	15:27606963:27606757	chromosome:Zv9:15:27606963:27606757	ENSDARG00000026180	prpf8	pre-mRNA processing factor 8 [Source:ZFIN;Acc:ZDB- GENE-030131-577]	-1
Danio_rerio.15.27608295.27608176	Danio rerio	15:27608295:27608176	chromosome:Zv9:15:27608295:27608176	ENSDARG00000026180	prpf8	pre-mRNA processing factor 8 [Source:ZFIN;Acc:ZDB- GENE-030131-577]	-1
Danio_rerio.15.28694540.28693491	Danio rerio	15:28694540:28693491	chromosome:Zv9:15:28694540:28693491	ENSDARG00000040815	tsku	tsukushi small leucine rich proteoglycan homolog (Xenopus laevis) [Source:ZFIN;Acc:ZDB-GENE-030131-4683]	-1
Danio_rerio.15.31913616.31913942	Danio rerio	15:31913616:31913942	chromosome:Zv9:15:31913616:31913942	ENSDARG00000010025	lsr	lipolysis stimulated lipoprotein receptor [Source:ZFIN;Acc:ZDB-GENE-050913-73]	1
Danio_rerio.15.37789977.37790188	Danio rerio	15:37789977:37790188	chromosome:Zv9:15:37789977:37790188	ENSDARG00000026784	robo1	roundabout homolog 1 [Source:ZFIN;Acc:ZDB-GENE- 000209-3]	1
Danio_rerio.15.41815123.41815623	Danio rerio	15:41815123:41815623	chromosome:Zv9:15:41815123:41815623	ENSDARG00000068257	kcne4	potassium voltage-gated channel, Isk-related family, member 4 [Source:ZFIN;Acc:ZDB-GENE-050419-163]	1
Danio_rerio.15.42720909.42721095	Danio rerio	15:42720909:42721095	chromosome:Zv9:15:42720909:42721095	ENSDARG00000021383	FOLH1	folate hydrolase (prostate-specific membrane antigen) 1 [Source:HGNC Symbol;Acc:3788]	1
Danio_rerio.15.43084570.43084430	Danio rerio	15:43084570:43084430	chromosome:Zv9:15:43084570:43084430	ENSDARG00000091760	cwf19l2	CWF19-like 2, cell cycle control (S. pombe) [Source:ZFIN;Acc:ZDB-GENE-050913-1]	-1
Danio_rerio.15.43915383.43915174	Danio rerio	15:43915383:43915174	chromosome:Zv9:15:43915383:43915174	ENSDARG00000090725	DYNC2H1	dynein, cytoplasmic 2, heavy chain 1 [Source:HGNC Symbol;Acc:2962]	-1
Danio_rerio.15.44034117.44033966	Danio rerio	15:44034117:44033966	chromosome:Zv9:15:44034117:44033966	ENSDARG00000086671	CABZ01078919.1	Uncharacterized protein [Source:UniProtKB/TrEMBL;Acc:E7F4M7]	-1
Danio_rerio.15.44047704.44047440	Danio rerio	15:44047704:44047440	chromosome:Zv9:15:44047704:44047440	ENSDARG00000086671	CABZ01078919.1	Uncharacterized protein [Source:UniProtKB/TrEMBL;Acc:E7F4M7]	-1
Danio_rerio.15.44073384.44073001	Danio rerio	15:44073384:44073001	chromosome:Zv9:15:44073384:44073001	ENSDARG00000089596	CABZ01078921.1	Uncharacterized protein [Source:UniProtKB/TrEMBL;Acc:E7EXN6]	-1
Danio_rerio.15.44144313.44144545	Danio rerio	15:44144313:44144545	chromosome:Zv9:15:44144313:44144545	ENSDARG00000062513	CABZ01072338.1	Uncharacterized protein [Source:UniProtKB/TrEMBL;Acc:E7F2J8]	1
Danio_rerio.15.44164156.44164317	Danio rerio	15:44164156:44164317	chromosome:Zv9:15:44164156:44164317	ENSDARG00000062513	CABZ01072338.1	Uncharacterized protein [Source:UniProtKB/TrEMBL;Acc:E7F2J8]	1
Danio_rerio.15.44172282.44172424	Danio rerio	15:44172282:44172424	chromosome:Zv9:15:44172282:44172424	ENSDARG00000062513	CABZ01072338.1	Uncharacterized protein [Source:UniProtKB/TrEMBL;Acc:E7F2J8]	1
Danio_rerio.15.44262245.44262081	Danio rerio	15:44262245:44262081	chromosome:Zv9:15:44262245:44262081	ENSDARG00000087758	PSMD2 (2 of 2)	proteasome (prosome, macropain) 26S subunit, non- ATPase, 2 [Source:HGNC Symbol;Acc:9559]	-1
Danio_rerio.15.44379711.44379543	Danio rerio	15:44379711:44379543	chromosome:Zv9:15:44379711:44379543	ENSDARG00000088574	psmd2	proteasome (prosome, macropain) 26S subunit, non- ATPase, 2 [Source:ZFIN;Acc:ZDB-GENE-040426-1480]	-1
Danio_rerio.15.44382585.44382443	Danio rerio	15:44382585:44382443	chromosome:Zv9:15:44382585:44382443	ENSDARG00000088574	psmd2	proteasome (prosome, macropain) 26S subunit, non- ATPase, 2 [Source:ZFIN;Acc:ZDB-GENE-040426-1480]	-1
Danio_rerio.15.44808395.44808646	Danio rerio	15:44808395:44808646	chromosome:Zv9:15:44808395:44808646	ENSDARG00000057430	atg16l1	ATG16 autophagy related 16-like 1 (S. cerevisiae) [Source:ZFIN;Acc:ZDB-GENE-050417-401]	1
Danio_rerio.15.45488172.45488582	Danio rerio	15:45488172:45488582	chromosome:Zv9:15:45488172:45488582	ENSDARG00000027602	LRFN1	leucine rich repeat and fibronectin type III domain containing 1 [Source:HGNC Symbol;Acc:29290]	1
Danio_rerio.15.46532079.46532198	Danio rerio	15:46532079:46532198	chromosome:Zv9:15:46532079:46532198	ENSDARG00000089170	CABZ01087568.1	－	1
Danio_rerio.15.46533053.46533338	Danio rerio	15:46533053:46533338	chromosome:Zv9:15:46533053:46533338	ENSDARG00000089170	CABZ01087568.1	－	1
Danio_rerio.15.46544705.46545096	Danio rerio	15:46544705:46545096	chromosome:Zv9:15:46544705:46545096	ENSDARG00000077203	TMEM25	transmembrane protein 25 [Source:HGNC Symbol;Acc:25890]	1
Danio_rerio.15.46583426.46583554	Danio rerio	15:46583426:46583554	chromosome:Zv9:15:46583426:46583554	ENSDARG00000043886	paf1	paf1, RNA polymerase II associated factor, homolog (S. cerevisiae) [Source:ZFIN;Acc:ZDB-GENE-050506-101]	1
Danio_rerio.15.46803360.46804802	Danio rerio	15:46803360:46804802	chromosome:Zv9:15:46803360:46804802	ENSDARG00000060512	KBTBD3	kelch repeat and BTB (POZ) domain containing 3 [Source:HGNC Symbol;Acc:22934]	1
Danio_rerio.15.46934737.46934925	Danio rerio	15:46934737:46934925	chromosome:Zv9:15:46934737:46934925	ENSDARG00000075659	FOLR4	folate receptor 4 (delta) homolog (mouse) [Source:HGNC Symbol;Acc:32565]	1
Danio_rerio.15.6433676.6433459	Danio rerio	15:6433676:6433459	chromosome:Zv9:15:6433676:6433459	ENSDARG00000002385	atm	ataxia telangiectasia mutated [Source:ZFIN;Acc:ZDB- GENE-040809-1]	-1
Danio_rerio.15.6713625.6713942	Danio rerio	15:6713625:6713942	chromosome:Zv9:15:6713625:6713942	ENSDARG00000090224	RINL	Ras and Rab interactor-like [Source:HGNC Symbol;Acc:24795]	1
Danio_rerio.15.7068572.7068702	Danio rerio	15:7068572:7068702	chromosome:Zv9:15:7068572:7068702	ENSDARG00000075253	pik3cb	phosphoinositide-3-kinase, catalytic, beta polypeptide [Source:ZFIN;Acc:ZDB-GENE-030131-1904]	1
Danio_rerio.16.12029201.12029407	Danio rerio	16:12029201:12029407	chromosome:Zv9:16:12029201:12029407	ENSDARG00000022939	INO80E	INO80 complex subunit E [Source:HGNC Symbol;Acc:26905]	1
Danio_rerio.16.13747059.13747242	Danio rerio	16:13747059:13747242	chromosome:Zv9:16:13747059:13747242	ENSDARG00000057879	leprel2	leprecan-like 2 [Source:ZFIN;Acc:ZDB-GENE-060503- 231]	1
Danio_rerio.16.14284107.14284333	Danio rerio	16:14284107:14284333	chromosome:Zv9:16:14284107:14284333	ENSDARG00000074829	RASIP1	Ras interacting protein 1 [Source:HGNC Symbol;Acc:24716]	1
Danio_rerio.16.14287185.14287389	Danio rerio	16:14287185:14287389	chromosome:Zv9:16:14287185:14287389	ENSDARG00000074829	RASIP1	Ras interacting protein 1 [Source:HGNC Symbol;Acc:24716]	1
Danio_rerio.16.16034840.16034990	Danio rerio	16:16034840:16034990	chromosome:Zv9:16:16034840:16034990	ENSDARG00000057562	polr3c	polymerase (RNA) III (DNA directed) polypeptide C [Source:ZFIN;Acc:ZDB-GENE-040426-992]	1
Danio_rerio.16.18323582.18323705	Danio rerio	16:18323582:18323705	chromosome:Zv9:16:18323582:18323705	ENSDARG00000062244	setd2	SET domain containing 2 [Source:ZFIN;Acc:ZDB-GENE- 030131-2140]	1
Danio_rerio.16.18326727.18326871	Danio rerio	16:18326727:18326871	chromosome:Zv9:16:18326727:18326871	ENSDARG00000062244	setd2	SET domain containing 2 [Source:ZFIN;Acc:ZDB-GENE- 030131-2140]	1
Danio_rerio.16.18352845.18353006	Danio rerio	16:18352845:18353006	chromosome:Zv9:16:18352845:18353006	ENSDARG00000062244	setd2	SET domain containing 2 [Source:ZFIN;Acc:ZDB-GENE- 030131-2140]	1
Danio_rerio.16.19302374.19302235	Danio rerio	16:19302374:19302235	chromosome:Zv9:16:19302374:19302235	ENSDARG00000043304	nop2	NOP2 nucleolar protein homolog (yeast) [Source:ZFIN;Acc:ZDB-GENE-050309-7]	-1
Danio_rerio.16.19755043.19754891	Danio rerio	16:19755043:19754891	chromosome:Zv9:16:19755043:19754891	ENSDARG00000079530	si:dkey-17m8.1	si:dkey-17m8.1 [Source:ZFIN;Acc:ZDB-GENE-110411- 225]	-1
Danio_rerio.16.23943098.23942929	Danio rerio	16:23943098:23942929	chromosome:Zv9:16:23943098:23942929	ENSDARG00000022788	cops7a	COP9 constitutive photomorphogenic homolog subunit 7A [Source:ZFIN;Acc:ZDB-GENE-030131-8680]	-1
Danio_rerio.16.25052243.25053002	Danio rerio	16:25052243:25053002	chromosome:Zv9:16:25052243:25053002	ENSDARG00000070390	flad1	FAD1 flavin adenine dinucleotide synthetase homolog (S. cerevisiae) [Source:ZFIN;Acc:ZDB-GENE-040822-44]	1
Danio_rerio.16.25625180.25625334	Danio rerio	16:25625180:25625334	chromosome:Zv9:16:25625180:25625334	ENSDARG00000070386	KRTCAP2	keratinocyte associated protein 2 [Source:HGNC Symbol;Acc:28942]	1
Danio_rerio.16.26131842.26132035	Danio rerio	16:26131842:26132035	chromosome:Zv9:16:26131842:26132035	ENSDARG00000040300	gtpbp10	GTP-binding protein 10 (putative) [Source:ZFIN;Acc:ZDB-GENE-040718-153]	1
Danio_rerio.16.27586971.27588229	Danio rerio	16:27586971:27588229	chromosome:Zv9:16:27586971:27588229	ENSDARG00000077987	ZFAT	zinc finger and AT hook domain containing [Source:HGNC Symbol;Acc:19899]	1
Danio_rerio.16.28635206.28633731	Danio rerio	16:28635206:28633731	chromosome:Zv9:16:28635206:28633731	ENSDARG00000079751	megf8	multiple EGF-like-domains 8 [Source:ZFIN;Acc:ZDB- GENE-090730-1]	-1
Danio_rerio.16.28949126.28949670	Danio rerio	16:28949126:28949670	chromosome:Zv9:16:28949126:28949670	ENSDARG00000075824	si:ch211-79l20.4	si:ch211-79l20.4 [Source:ZFIN;Acc:ZDB-GENE-100922- 238]	1
Danio_rerio.16.28961513.28961859	Danio rerio	16:28961513:28961859	chromosome:Zv9:16:28961513:28961859	ENSDARG00000075824	si:ch211-79l20.4	si:ch211-79l20.4 [Source:ZFIN;Acc:ZDB-GENE-100922- 238]	1
Danio_rerio.16.29385999.29385854	Danio rerio	16:29385999:29385854	chromosome:Zv9:16:29385999:29385854	ENSDARG00000070455	TMEM245 (2 of 2)	transmembrane protein 245 [Source:HGNC Symbol;Acc:1363]	-1
Danio_rerio.16.29387188.29387057	Danio rerio	16:29387188:29387057	chromosome:Zv9:16:29387188:29387057	ENSDARG00000070455	TMEM245 (2 of 2)	transmembrane protein 245 [Source:HGNC Symbol;Acc:1363]	-1
Danio_rerio.16.29428678.29428816	Danio rerio	16:29428678:29428816	chromosome:Zv9:16:29428678:29428816	ENSDARG00000055069	FRRS1L	ferric-chelate reductase 1-like [Source:HGNC Symbol;Acc:1362]	1
Danio_rerio.16.29428890.29429136	Danio rerio	16:29428890:29429136	chromosome:Zv9:16:29428890:29429136	ENSDARG00000055069	FRRS1L	ferric-chelate reductase 1-like [Source:HGNC Symbol;Acc:1362]	1
Danio_rerio.16.29445638.29444739	Danio rerio	16:29445638:29444739	chromosome:Zv9:16:29445638:29444739	ENSDARG00000070399	alg2	asparagine-linked glycosylation 2 homolog (S. cerevisiae, alpha-1,3-mannosyltransferase) [Source:ZFIN;Acc:ZDB-GENE-060502-2]	-1
Danio_rerio.16.29451330.29451005	Danio rerio	16:29451330:29451005	chromosome:Zv9:16:29451330:29451005	ENSDARG00000070399	alg2	asparagine-linked glycosylation 2 homolog (S. cerevisiae, alpha-1,3-mannosyltransferase) [Source:ZFIN;Acc:ZDB-GENE-060502-2]	-1
Danio_rerio.16.29717177.29717386	Danio rerio	16:29717177:29717386	chromosome:Zv9:16:29717177:29717386	ENSDARG00000002213	invs	inversin [Source:ZFIN;Acc:ZDB-GENE-020507-2]	1
Danio_rerio.16.31247153.31247455	Danio rerio	16:31247153:31247455	chromosome:Zv9:16:31247153:31247455	ENSDARG00000005867	gon4l	gon-4-like (C.elegans) [Source:ZFIN;Acc:ZDB-GENE- 070117-2447]	1
Danio_rerio.16.31674992.31674646	Danio rerio	16:31674992:31674646	chromosome:Zv9:16:31674992:31674646	ENSDARG00000070442	si:ch211-113g11.6	si:ch211-113g11.6 [Source:ZFIN;Acc:ZDB-GENE-060503- 473]	-1
Danio_rerio.16.3178553.3178680	Danio rerio	16:3178553:3178680	chromosome:Zv9:16:3178553:3178680	ENSDARG00000054897	PREB	prolactin regulatory element binding [Source:HGNC Symbol;Acc:9356]	1
Danio_rerio.16.32721558.32721409	Danio rerio	16:32721558:32721409	chromosome:Zv9:16:32721558:32721409	ENSDARG00000016173	cct3	chaperonin containing TCP1, subunit 3 (gamma) [Source:ZFIN;Acc:ZDB-GENE-020419-5]	-1
Danio_rerio.16.34146314.34146491	Danio rerio	16:34146314:34146491	chromosome:Zv9:16:34146314:34146491	ENSDARG00000011405	rps9	ribosomal protein S9 [Source:ZFIN;Acc:ZDB-GENE- 010724-15]	1
Danio_rerio.16.34333434.34333590	Danio rerio	16:34333434:34333590	chromosome:Zv9:16:34333434:34333590	ENSDARG00000033436	mboat7	membrane bound O-acyltransferase domain containing 7 [Source:ZFIN;Acc:ZDB-GENE-040426-1516]	1
Danio_rerio.16.34887137.34886924	Danio rerio	16:34887137:34886924	chromosome:Zv9:16:34887137:34886924	ENSDARG00000026941	fbxl4	F-box and leucine-rich repeat protein 4 [Source:ZFIN;Acc:ZDB-GENE-041114-187]	-1
Danio_rerio.16.34997837.34997183	Danio rerio	16:34997837:34997183	chromosome:Zv9:16:34997837:34997183	ENSDARG00000075013	usp45	ubiquitin specific peptidase 45 [Source:ZFIN;Acc:ZDB-GENE-100211-2]	-1
Danio_rerio.16.35390356.35390222	Danio rerio	16:35390356:35390222	chromosome:Zv9:16:35390356:35390222	ENSDARG00000019962	dopey1	dopey family member 1 [Source:ZFIN;Acc:ZDB-GENE- 050309-65]	-1
Danio_rerio.16.35393839.35391733	Danio rerio	16:35393839:35391733	chromosome:Zv9:16:35393839:35391733	ENSDARG00000019962	dopey1	dopey family member 1 [Source:ZFIN;Acc:ZDB-GENE- 050309-65]	-1
Danio_rerio.16.38141401.38141200	Danio rerio	16:38141401:38141200	chromosome:Zv9:16:38141401:38141200	ENSDARG00000060469	pik3r4	phosphoinositide-3-kinase, regulatory subunit 4 [Source:ZFIN;Acc:ZDB-GENE-050309-84]	-1
Danio_rerio.16.38149476.38148867	Danio rerio	16:38149476:38148867	chromosome:Zv9:16:38149476:38148867	ENSDARG00000060469	pik3r4	phosphoinositide-3-kinase, regulatory subunit 4 [Source:ZFIN;Acc:ZDB-GENE-050309-84]	-1
Danio_rerio.16.38151619.38151486	Danio rerio	16:38151619:38151486	chromosome:Zv9:16:38151619:38151486	ENSDARG00000060469	pik3r4	phosphoinositide-3-kinase, regulatory subunit 4 [Source:ZFIN;Acc:ZDB-GENE-050309-84]	-1
Danio_rerio.16.40235718.40235575	Danio rerio	16:40235718:40235575	chromosome:Zv9:16:40235718:40235575	ENSDARG00000060318	stk40	serine/threonine kinase 40 [Source:ZFIN;Acc:ZDB- GENE-030131-4831]	-1
Danio_rerio.16.42715246.42715402	Danio rerio	16:42715246:42715402	chromosome:Zv9:16:42715246:42715402	ENSDARG00000040033	trmt11	tRNA methyltransferase 11 homolog (S. cerevisiae) [Source:ZFIN;Acc:ZDB-GENE-040426-953]	1
Danio_rerio.16.43787220.43787089	Danio rerio	16:43787220:43787089	chromosome:Zv9:16:43787220:43787089	ENSDARG00000070124	ptpn23a	protein tyrosine phosphatase, non-receptor type 23, a [Source:ZFIN;Acc:ZDB-GENE-100921-24]	-1
Danio_rerio.16.44470277.44470092	Danio rerio	16:44470277:44470092	chromosome:Zv9:16:44470277:44470092	ENSDARG00000060215	CEP85	centrosomal protein 85kDa [Source:HGNC Symbol;Acc:25309]	-1
Danio_rerio.16.45281103.45280763	Danio rerio	16:45281103:45280763	chromosome:Zv9:16:45281103:45280763	ENSDARG00000005150	tbx20	T-box 20 [Source:ZFIN;Acc:ZDB-GENE-000427-7]	-1
Danio_rerio.16.46124581.46124704	Danio rerio	16:46124581:46124704	chromosome:Zv9:16:46124581:46124704	ENSDARG00000060532	ADAM22	ADAM metallopeptidase domain 22 [Source:HGNC Symbol;Acc:201]	1
Danio_rerio.16.46138119.46137966	Danio rerio	16:46138119:46137966	chromosome:Zv9:16:46138119:46137966	ENSDARG00000017190	strumpellin	strumpellin [Source:ZFIN;Acc:ZDB-GENE-040426-838]	-1
Danio_rerio.16.46147220.46147058	Danio rerio	16:46147220:46147058	chromosome:Zv9:16:46147220:46147058	ENSDARG00000017190	strumpellin	strumpellin [Source:ZFIN;Acc:ZDB-GENE-040426-838]	-1
Danio_rerio.16.46147433.46147309	Danio rerio	16:46147433:46147309	chromosome:Zv9:16:46147433:46147309	ENSDARG00000017190	strumpellin	strumpellin [Source:ZFIN;Acc:ZDB-GENE-040426-838]	-1
Danio_rerio.16.48762566.48762689	Danio rerio	16:48762566:48762689	chromosome:Zv9:16:48762566:48762689	ENSDARG00000041481	smg5	Smg-5 homolog, nonsense mediated mRNA decay factor (C. elegans) [Source:ZFIN;Acc:ZDB-GENE-050913-144]	1
Danio_rerio.16.48762784.48762940	Danio rerio	16:48762784:48762940	chromosome:Zv9:16:48762784:48762940	ENSDARG00000041481	smg5	Smg-5 homolog, nonsense mediated mRNA decay factor (C. elegans) [Source:ZFIN;Acc:ZDB-GENE-050913-144]	1
Danio_rerio.16.50491243.50491091	Danio rerio	16:50491243:50491091	chromosome:Zv9:16:50491243:50491091	ENSDARG00000010995	mios	missing oocyte, meiosis regulator, homolog (Drosophila) [Source:ZFIN;Acc:ZDB-GENE-040426-856]	-1
Danio_rerio.16.50507492.50506190	Danio rerio	16:50507492:50506190	chromosome:Zv9:16:50507492:50506190	ENSDARG00000010995	mios	missing oocyte, meiosis regulator, homolog (Drosophila) [Source:ZFIN;Acc:ZDB-GENE-040426-856]	-1
Danio_rerio.16.55608807.55608626	Danio rerio	16:55608807:55608626	chromosome:Zv9:16:55608807:55608626	ENSDARG00000009480	pdcl	phosducin-like [Source:ZFIN;Acc:ZDB-GENE-030131- 2365]	-1
Danio_rerio.16.56182262.56181994	Danio rerio	16:56182262:56181994	chromosome:Zv9:16:56182262:56181994	ENSDARG00000018192	ubr5	ubiquitin protein ligase E3 component n-recognin 5 [Source:ZFIN;Acc:ZDB-GENE-030131-6559]	-1
Danio_rerio.16.56184365.56184108	Danio rerio	16:56184365:56184108	chromosome:Zv9:16:56184365:56184108	ENSDARG00000018192	ubr5	ubiquitin protein ligase E3 component n-recognin 5 [Source:ZFIN;Acc:ZDB-GENE-030131-6559]	-1
Danio_rerio.16.56194402.56194276	Danio rerio	16:56194402:56194276	chromosome:Zv9:16:56194402:56194276	ENSDARG00000018192	ubr5	ubiquitin protein ligase E3 component n-recognin 5 [Source:ZFIN;Acc:ZDB-GENE-030131-6559]	-1
Danio_rerio.16.56469514.56469382	Danio rerio	16:56469514:56469382	chromosome:Zv9:16:56469514:56469382	ENSDARG00000017143	brd9	bromodomain containing 9 [Source:ZFIN;Acc:ZDB-GENE- 060502-1]	-1
Danio_rerio.16.567906.567280	Danio rerio	16:567906:567280	chromosome:Zv9:16:567906:567280	ENSDARG00000001785	irx2a	iroquois homeobox protein 2, a [Source:ZFIN;Acc:ZDB- GENE-040426-1446]	-1
Danio_rerio.16.56938109.56938273	Danio rerio	16:56938109:56938273	chromosome:Zv9:16:56938109:56938273	ENSDARG00000069594	KIF13A	kinesin family member 13A [Source:HGNC Symbol;Acc:14566]	1
Danio_rerio.16.57067809.57067949	Danio rerio	16:57067809:57067949	chromosome:Zv9:16:57067809:57067949	ENSDARG00000059811	smpd5	sphingomyelin phosphodiesterase 5 [Source:ZFIN;Acc:ZDB-GENE-061110-22]	1
Danio_rerio.16.58478296.58478128	Danio rerio	16:58478296:58478128	chromosome:Zv9:16:58478296:58478128	ENSDARG00000059760	wdtc1	WD and tetratricopeptide repeats 1 [Source:ZFIN;Acc:ZDB-GENE-030131-3224]	-1
Danio_rerio.16.7946469.7949094	Danio rerio	16:7946469:7949094	chromosome:Zv9:16:7946469:7949094	ENSDARG00000087536	ZNF407	zinc finger protein 407 [Source:HGNC Symbol;Acc:19904]	1
Danio_rerio.16.8603325.8603452	Danio rerio	16:8603325:8603452	chromosome:Zv9:16:8603325:8603452	ENSDARG00000023396	atg5	ATG5 autophagy related 5 homolog (S. cerevisiae) [Source:ZFIN;Acc:ZDB-GENE-040801-149]	1
Danio_rerio.16.8934455.8934660	Danio rerio	16:8934455:8934660	chromosome:Zv9:16:8934455:8934660	ENSDARG00000058528	cnot10	CCR4-NOT transcription complex, subunit 10 [Source:ZFIN;Acc:ZDB-GENE-060929-368]	1
Danio_rerio.17.10554466.10554631	Danio rerio	17:10554466:10554631	chromosome:Zv9:17:10554466:10554631	ENSDARG00000019699	baz1a	bromodomain adjacent to zinc finger domain, 1A [Source:ZFIN;Acc:ZDB-GENE-030131-6105]	1
Danio_rerio.17.12104845.12104592	Danio rerio	17:12104845:12104592	chromosome:Zv9:17:12104845:12104592	ENSDARG00000077530	ahctf1	AT hook containing transcription factor 1 [Source:ZFIN;Acc:ZDB-GENE-070521-2]	-1
Danio_rerio.17.12604776.12605044	Danio rerio	17:12604776:12605044	chromosome:Zv9:17:12604776:12605044	ENSDARG00000043938	lrrc57	leucine rich repeat containing 57 [Source:ZFIN;Acc:ZDB-GENE-040718-372]	1
Danio_rerio.17.12663963.12664171	Danio rerio	17:12663963:12664171	chromosome:Zv9:17:12663963:12664171	ENSDARG00000076889	ralgapa1	Ral GTPase activating protein, alpha subunit 1 (catalytic) [Source:ZFIN;Acc:ZDB-GENE-080806-1]	1
Danio_rerio.17.12690982.12691195	Danio rerio	17:12690982:12691195	chromosome:Zv9:17:12690982:12691195	ENSDARG00000076889	ralgapa1	Ral GTPase activating protein, alpha subunit 1 (catalytic) [Source:ZFIN;Acc:ZDB-GENE-080806-1]	1
Danio_rerio.17.14319367.14319149	Danio rerio	17:14319367:14319149	chromosome:Zv9:17:14319367:14319149	ENSDARG00000028581	jkamp	jnk1/mapk8-associated membrane protein [Source:ZFIN;Acc:ZDB-GENE-040718-382]	-1
Danio_rerio.17.14322795.14322589	Danio rerio	17:14322795:14322589	chromosome:Zv9:17:14322795:14322589	ENSDARG00000028581	jkamp	jnk1/mapk8-associated membrane protein [Source:ZFIN;Acc:ZDB-GENE-040718-382]	-1
Danio_rerio.17.14324376.14324222	Danio rerio	17:14324376:14324222	chromosome:Zv9:17:14324376:14324222	ENSDARG00000028581	jkamp	jnk1/mapk8-associated membrane protein [Source:ZFIN;Acc:ZDB-GENE-040718-382]	-1
Danio_rerio.17.177244.177091	Danio rerio	17:177244:177091	chromosome:Zv9:17:177244:177091	ENSDARG00000014717	DYNC1H1	dynein, cytoplasmic 1, heavy chain 1 [Source:HGNC Symbol;Acc:2961]	-1
Danio_rerio.17.177823.177615	Danio rerio	17:177823:177615	chromosome:Zv9:17:177823:177615	ENSDARG00000014717	DYNC1H1	dynein, cytoplasmic 1, heavy chain 1 [Source:HGNC Symbol;Acc:2961]	-1
Danio_rerio.17.183623.183489	Danio rerio	17:183623:183489	chromosome:Zv9:17:183623:183489	ENSDARG00000014717	DYNC1H1	dynein, cytoplasmic 1, heavy chain 1 [Source:HGNC Symbol;Acc:2961]	-1
Danio_rerio.17.186268.186141	Danio rerio	17:186268:186141	chromosome:Zv9:17:186268:186141	ENSDARG00000014717	DYNC1H1	dynein, cytoplasmic 1, heavy chain 1 [Source:HGNC Symbol;Acc:2961]	-1
Danio_rerio.17.19259708.19259440	Danio rerio	17:19259708:19259440	chromosome:Zv9:17:19259708:19259440	ENSDARG00000001129	dicer1	Dicer1, Dcr-1 homolog (Drosophila) [Source:ZFIN;Acc:ZDB-GENE-030131-3445]	-1
Danio_rerio.17.19274192.19274010	Danio rerio	17:19274192:19274010	chromosome:Zv9:17:19274192:19274010	ENSDARG00000001129	dicer1	Dicer1, Dcr-1 homolog (Drosophila) [Source:ZFIN;Acc:ZDB-GENE-030131-3445]	-1
Danio_rerio.17.19279316.19279177	Danio rerio	17:19279316:19279177	chromosome:Zv9:17:19279316:19279177	ENSDARG00000001129	dicer1	Dicer1, Dcr-1 homolog (Drosophila) [Source:ZFIN;Acc:ZDB-GENE-030131-3445]	-1
Danio_rerio.17.19290052.19289918	Danio rerio	17:19290052:19289918	chromosome:Zv9:17:19290052:19289918	ENSDARG00000001129	dicer1	Dicer1, Dcr-1 homolog (Drosophila) [Source:ZFIN;Acc:ZDB-GENE-030131-3445]	-1
Danio_rerio.17.21960555.21960430	Danio rerio	17:21960555:21960430	chromosome:Zv9:17:21960555:21960430	ENSDARG00000062209	mrps5	mitochondrial ribosomal protein S5 [Source:ZFIN;Acc:ZDB-GENE-060929-264]	-1
Danio_rerio.17.22414672.22414809	Danio rerio	17:22414672:22414809	chromosome:Zv9:17:22414672:22414809	ENSDARG00000030957	yipf4	Yip1 domain family, member 4 [Source:ZFIN;Acc:ZDB- GENE-040426-2253]	1
Danio_rerio.17.22437425.22437562	Danio rerio	17:22437425:22437562	chromosome:Zv9:17:22437425:22437562	ENSDARG00000074166	birc6	baculoviral IAP repeat-containing 6 [Source:ZFIN;Acc:ZDB-GENE-091202-7]	1
Danio_rerio.17.22445169.22445362	Danio rerio	17:22445169:22445362	chromosome:Zv9:17:22445169:22445362	ENSDARG00000074166	birc6	baculoviral IAP repeat-containing 6 [Source:ZFIN;Acc:ZDB-GENE-091202-7]	1
Danio_rerio.17.22447983.22448152	Danio rerio	17:22447983:22448152	chromosome:Zv9:17:22447983:22448152	ENSDARG00000074166	birc6	baculoviral IAP repeat-containing 6 [Source:ZFIN;Acc:ZDB-GENE-091202-7]	1
Danio_rerio.17.22448430.22449669	Danio rerio	17:22448430:22449669	chromosome:Zv9:17:22448430:22449669	ENSDARG00000074166	birc6	baculoviral IAP repeat-containing 6 [Source:ZFIN;Acc:ZDB-GENE-091202-7]	1
Danio_rerio.17.22449721.22449923	Danio rerio	17:22449721:22449923	chromosome:Zv9:17:22449721:22449923	ENSDARG00000074166	birc6	baculoviral IAP repeat-containing 6 [Source:ZFIN;Acc:ZDB-GENE-091202-7]	1
Danio_rerio.17.22451343.22451503	Danio rerio	17:22451343:22451503	chromosome:Zv9:17:22451343:22451503	ENSDARG00000074166	birc6	baculoviral IAP repeat-containing 6 [Source:ZFIN;Acc:ZDB-GENE-091202-7]	1
Danio_rerio.17.227059.226883	Danio rerio	17:227059:226883	chromosome:Zv9:17:227059:226883	ENSDARG00000014717	DYNC1H1	dynein, cytoplasmic 1, heavy chain 1 [Source:HGNC Symbol;Acc:2961]	-1
Danio_rerio.17.227463.227323	Danio rerio	17:227463:227323	chromosome:Zv9:17:227463:227323	ENSDARG00000014717	DYNC1H1	dynein, cytoplasmic 1, heavy chain 1 [Source:HGNC Symbol;Acc:2961]	-1
Danio_rerio.17.230285.230136	Danio rerio	17:230285:230136	chromosome:Zv9:17:230285:230136	ENSDARG00000014717	DYNC1H1	dynein, cytoplasmic 1, heavy chain 1 [Source:HGNC Symbol;Acc:2961]	-1
Danio_rerio.17.230803.230624	Danio rerio	17:230803:230624	chromosome:Zv9:17:230803:230624	ENSDARG00000014717	DYNC1H1	dynein, cytoplasmic 1, heavy chain 1 [Source:HGNC Symbol;Acc:2961]	-1
Danio_rerio.17.232056.230980	Danio rerio	17:232056:230980	chromosome:Zv9:17:232056:230980	ENSDARG00000014717	DYNC1H1	dynein, cytoplasmic 1, heavy chain 1 [Source:HGNC Symbol;Acc:2961]	-1
Danio_rerio.17.23724511.23723622	Danio rerio	17:23724511:23723622	chromosome:Zv9:17:23724511:23723622	ENSDARG00000088699	PDZD8	PDZ domain containing 8 [Source:HGNC Symbol;Acc:26974]	-1
Danio_rerio.17.24438360.24438503	Danio rerio	17:24438360:24438503	chromosome:Zv9:17:24438360:24438503	ENSDARG00000044090	zmpste24	zinc metallopeptidase, STE24 homolog [Source:ZFIN;Acc:ZDB-GENE-030131-6312]	1
Danio_rerio.17.24439918.24440142	Danio rerio	17:24439918:24440142	chromosome:Zv9:17:24439918:24440142	ENSDARG00000044090	zmpste24	zinc metallopeptidase, STE24 homolog [Source:ZFIN;Acc:ZDB-GENE-030131-6312]	1
Danio_rerio.17.25269830.25269952	Danio rerio	17:25269830:25269952	chromosome:Zv9:17:25269830:25269952	ENSDARG00000001244	srrm1	serine/arginine repetitive matrix 1 [Source:ZFIN;Acc:ZDB-GENE-040426-2789]	1
Danio_rerio.17.25453120.25452956	Danio rerio	17:25453120:25452956	chromosome:Zv9:17:25453120:25452956	ENSDARG00000044136	rab3gap2	RAB3 GTPase activating protein subunit 2 (non- catalytic) [Source:ZFIN;Acc:ZDB-GENE-030616-610]	-1
Danio_rerio.17.28154805.28154663	Danio rerio	17:28154805:28154663	chromosome:Zv9:17:28154805:28154663	ENSDARG00000060679	kdm1a	lysine (K)-specific demethylase 1a [Source:ZFIN;Acc:ZDB-GENE-030131-7828]	-1
Danio_rerio.17.28734331.28734470	Danio rerio	17:28734331:28734470	chromosome:Zv9:17:28734331:28734470	ENSDARG00000054213	hectd1	HECT domain containing 1 [Source:ZFIN;Acc:ZDB-GENE- 030616-153]	1
Danio_rerio.17.28738736.28738963	Danio rerio	17:28738736:28738963	chromosome:Zv9:17:28738736:28738963	ENSDARG00000054213	hectd1	HECT domain containing 1 [Source:ZFIN;Acc:ZDB-GENE- 030616-153]	1
Danio_rerio.17.28741125.28741299	Danio rerio	17:28741125:28741299	chromosome:Zv9:17:28741125:28741299	ENSDARG00000054213	hectd1	HECT domain containing 1 [Source:ZFIN;Acc:ZDB-GENE- 030616-153]	1
Danio_rerio.17.28744761.28744900	Danio rerio	17:28744761:28744900	chromosome:Zv9:17:28744761:28744900	ENSDARG00000054213	hectd1	HECT domain containing 1 [Source:ZFIN;Acc:ZDB-GENE- 030616-153]	1
Danio_rerio.17.28745031.28745354	Danio rerio	17:28745031:28745354	chromosome:Zv9:17:28745031:28745354	ENSDARG00000054213	hectd1	HECT domain containing 1 [Source:ZFIN;Acc:ZDB-GENE- 030616-153]	1
Danio_rerio.17.28745456.28745622	Danio rerio	17:28745456:28745622	chromosome:Zv9:17:28745456:28745622	ENSDARG00000054213	hectd1	HECT domain containing 1 [Source:ZFIN;Acc:ZDB-GENE- 030616-153]	1
Danio_rerio.17.28747512.28748348	Danio rerio	17:28747512:28748348	chromosome:Zv9:17:28747512:28748348	ENSDARG00000054213	hectd1	HECT domain containing 1 [Source:ZFIN;Acc:ZDB-GENE- 030616-153]	1
Danio_rerio.17.28751528.28751750	Danio rerio	17:28751528:28751750	chromosome:Zv9:17:28751528:28751750	ENSDARG00000054213	hectd1	HECT domain containing 1 [Source:ZFIN;Acc:ZDB-GENE- 030616-153]	1
Danio_rerio.17.29359831.29359591	Danio rerio	17:29359831:29359591	chromosome:Zv9:17:29359831:29359591	ENSDARG00000060835	tecpr2	tectonin beta-propeller repeat containing 2 [Source:ZFIN;Acc:ZDB-GENE-060503-358]	-1
Danio_rerio.17.29364211.29364028	Danio rerio	17:29364211:29364028	chromosome:Zv9:17:29364211:29364028	ENSDARG00000060835	tecpr2	tectonin beta-propeller repeat containing 2 [Source:ZFIN;Acc:ZDB-GENE-060503-358]	-1
Danio_rerio.17.29370126.29369995	Danio rerio	17:29370126:29369995	chromosome:Zv9:17:29370126:29369995	ENSDARG00000060835	tecpr2	tectonin beta-propeller repeat containing 2 [Source:ZFIN;Acc:ZDB-GENE-060503-358]	-1
Danio_rerio.17.33505893.33506057	Danio rerio	17:33505893:33506057	chromosome:Zv9:17:33505893:33506057	ENSDARG00000070916	dnajc27	DnaJ (Hsp40) homolog, subfamily C, member 27 [Source:ZFIN;Acc:ZDB-GENE-081022-93]	1
Danio_rerio.17.33506146.33506268	Danio rerio	17:33506146:33506268	chromosome:Zv9:17:33506146:33506268	ENSDARG00000070916	dnajc27	DnaJ (Hsp40) homolog, subfamily C, member 27 [Source:ZFIN;Acc:ZDB-GENE-081022-93]	1
Danio_rerio.17.35525279.35525115	Danio rerio	17:35525279:35525115	chromosome:Zv9:17:35525279:35525115	ENSDARG00000004952	rsad2	radical S-adenosyl methionine domain containing 2 [Source:ZFIN;Acc:ZDB-GENE-050913-129]	-1
Danio_rerio.17.35526097.35525948	Danio rerio	17:35526097:35525948	chromosome:Zv9:17:35526097:35525948	ENSDARG00000004952	rsad2	radical S-adenosyl methionine domain containing 2 [Source:ZFIN;Acc:ZDB-GENE-050913-129]	-1
Danio_rerio.17.35538270.35538503	Danio rerio	17:35538270:35538503	chromosome:Zv9:17:35538270:35538503	ENSDARG00000031359	cmpk2	cytidine monophosphate (UMP-CMP) kinase 2, mitochondrial [Source:ZFIN;Acc:ZDB-GENE-040724-24]	1
Danio_rerio.17.41418843.41418997	Danio rerio	17:41418843:41418997	chromosome:Zv9:17:41418843:41418997	ENSDARG00000038863	bre	brain and reproductive organ-expressed protein [Source:ZFIN;Acc:ZDB-GENE-050417-299]	1
Danio_rerio.17.43127509.43127383	Danio rerio	17:43127509:43127383	chromosome:Zv9:17:43127509:43127383	ENSDARG00000053517	EML5	echinoderm microtubule associated protein like 5 [Source:HGNC Symbol;Acc:18197]	-1
Danio_rerio.17.43628905.43628703	Danio rerio	17:43628905:43628703	chromosome:Zv9:17:43628905:43628703	ENSDARG00000060430	zfyve28	zinc finger, FYVE domain containing 28 [Source:ZFIN;Acc:ZDB-GENE-061103-208]	-1
Danio_rerio.17.48357873.48358046	Danio rerio	17:48357873:48358046	chromosome:Zv9:17:48357873:48358046	ENSDARG00000091349	PLEKHD1	pleckstrin homology domain containing, family D (with coiled-coil domains) member 1 [Source:HGNC Symbol;Acc:20148]	1
Danio_rerio.17.48375123.48373684	Danio rerio	17:48375123:48373684	chromosome:Zv9:17:48375123:48373684	ENSDARG00000067841	CABZ01076817.1	Uncharacterized protein [Source:UniProtKB/TrEMBL;Acc:E7FBL7]	-1
Danio_rerio.17.4840623.4840784	Danio rerio	17:4840623:4840784	chromosome:Zv9:17:4840623:4840784	ENSDARG00000043797	cdc5l	CDC5 cell division cycle 5-like (S. pombe) [Source:ZFIN;Acc:ZDB-GENE-040426-821]	1
Danio_rerio.17.4842899.4843026	Danio rerio	17:4842899:4843026	chromosome:Zv9:17:4842899:4843026	ENSDARG00000043797	cdc5l	CDC5 cell division cycle 5-like (S. pombe) [Source:ZFIN;Acc:ZDB-GENE-040426-821]	1
Danio_rerio.17.4846766.4846984	Danio rerio	17:4846766:4846984	chromosome:Zv9:17:4846766:4846984	ENSDARG00000043797	cdc5l	CDC5 cell division cycle 5-like (S. pombe) [Source:ZFIN;Acc:ZDB-GENE-040426-821]	1
Danio_rerio.17.49804423.49805756	Danio rerio	17:49804423:49805756	chromosome:Zv9:17:49804423:49805756	ENSDARG00000086641	STBD1	starch binding domain 1 [Source:HGNC Symbol;Acc:24854]	1
Danio_rerio.17.50011322.50011469	Danio rerio	17:50011322:50011469	chromosome:Zv9:17:50011322:50011469	ENSDARG00000090858	－	－	1
Danio_rerio.17.50021976.50022196	Danio rerio	17:50021976:50022196	chromosome:Zv9:17:50021976:50022196	ENSDARG00000090858	－	－	1
Danio_rerio.17.50044497.50044676	Danio rerio	17:50044497:50044676	chromosome:Zv9:17:50044497:50044676	ENSDARG00000090858	－	－	1
Danio_rerio.17.50045427.50045552	Danio rerio	17:50045427:50045552	chromosome:Zv9:17:50045427:50045552	ENSDARG00000090858	－	－	1
Danio_rerio.17.50048600.50048729	Danio rerio	17:50048600:50048729	chromosome:Zv9:17:50048600:50048729	ENSDARG00000090858	－	－	1
Danio_rerio.17.50620146.50620287	Danio rerio	17:50620146:50620287	chromosome:Zv9:17:50620146:50620287	ENSDARG00000074471	vps39	vacuolar protein sorting 39 homolog (S. cerevisiae) [Source:ZFIN;Acc:ZDB-GENE-080530-2]	1
Danio_rerio.17.51577517.51577330	Danio rerio	17:51577517:51577330	chromosome:Zv9:17:51577517:51577330	ENSDARG00000016775	aqr	aquarius homolog (mouse) [Source:ZFIN;Acc:ZDB-GENE- 040426-1189]	-1
Danio_rerio.17.51611735.51611568	Danio rerio	17:51611735:51611568	chromosome:Zv9:17:51611735:51611568	ENSDARG00000016775	aqr	aquarius homolog (mouse) [Source:ZFIN;Acc:ZDB-GENE- 040426-1189]	-1
Danio_rerio.17.51618618.51618498	Danio rerio	17:51618618:51618498	chromosome:Zv9:17:51618618:51618498	ENSDARG00000016775	aqr	aquarius homolog (mouse) [Source:ZFIN;Acc:ZDB-GENE- 040426-1189]	-1
Danio_rerio.17.51643055.51642935	Danio rerio	17:51643055:51642935	chromosome:Zv9:17:51643055:51642935	ENSDARG00000016775	aqr	aquarius homolog (mouse) [Source:ZFIN;Acc:ZDB-GENE- 040426-1189]	-1
Danio_rerio.17.52237282.52237583	Danio rerio	17:52237282:52237583	chromosome:Zv9:17:52237282:52237583	ENSDARG00000020077	nol10	nucleolar protein 10 [Source:ZFIN;Acc:ZDB-GENE- 040426-764]	1
Danio_rerio.17.52302125.52303558	Danio rerio	17:52302125:52303558	chromosome:Zv9:17:52302125:52303558	ENSDARG00000086027	CU302376.1	Uncharacterized protein [Source:UniProtKB/TrEMBL;Acc:E7FC48]	1
Danio_rerio.17.53843239.53843065	Danio rerio	17:53843239:53843065	chromosome:Zv9:17:53843239:53843065	ENSDARG00000089365	CABZ01080274.1	Uncharacterized protein [Source:UniProtKB/TrEMBL;Acc:E7F3B4]	-1
Danio_rerio.17.53886579.53886459	Danio rerio	17:53886579:53886459	chromosome:Zv9:17:53886579:53886459	ENSDARG00000086663	UNC79	unc-79 homolog (C. elegans) [Source:HGNC Symbol;Acc:19966]	-1
Danio_rerio.17.7412665.7412890	Danio rerio	17:7412665:7412890	chromosome:Zv9:17:7412665:7412890	ENSDARG00000075884	SHPRH	SNF2 histone linker PHD RING helicase, E3 ubiquitin protein ligase [Source:HGNC Symbol;Acc:19336]	1
Danio_rerio.17.7445971.7446131	Danio rerio	17:7445971:7446131	chromosome:Zv9:17:7445971:7446131	ENSDARG00000087784	BX511121.1	Uncharacterized protein [Source:UniProtKB/TrEMBL;Acc:E7F822]	1
Danio_rerio.17.7446431.7446566	Danio rerio	17:7446431:7446566	chromosome:Zv9:17:7446431:7446566	ENSDARG00000087784	BX511121.1	Uncharacterized protein [Source:UniProtKB/TrEMBL;Acc:E7F822]	1
Danio_rerio.17.8434532.8434348	Danio rerio	17:8434532:8434348	chromosome:Zv9:17:8434532:8434348	ENSDARG00000090072	KRTCAP3	keratinocyte associated protein 3 [Source:HGNC Symbol;Acc:28943]	-1
Danio_rerio.17.8603086.8603211	Danio rerio	17:8603086:8603211	chromosome:Zv9:17:8603086:8603211	ENSDARG00000019834	C17H10orf137	chromosome 10 open reading frame 137 [Source:HGNC Symbol;Acc:24640]	1
Danio_rerio.17.8649783.8649966	Danio rerio	17:8649783:8649966	chromosome:Zv9:17:8649783:8649966	ENSDARG00000071294	TONSL	tonsoku-like, DNA repair protein [Source:HGNC Symbol;Acc:7801]	1
Danio_rerio.17.8654820.8654991	Danio rerio	17:8654820:8654991	chromosome:Zv9:17:8654820:8654991	ENSDARG00000071294	TONSL	tonsoku-like, DNA repair protein [Source:HGNC Symbol;Acc:7801]	1
Danio_rerio.17.8690269.8690444	Danio rerio	17:8690269:8690444	chromosome:Zv9:17:8690269:8690444	ENSDARG00000071294	TONSL	tonsoku-like, DNA repair protein [Source:HGNC Symbol;Acc:7801]	1
Danio_rerio.17.9897608.9897436	Danio rerio	17:9897608:9897436	chromosome:Zv9:17:9897608:9897436	ENSDARG00000063233	BAZ1A (2 of 2)	bromodomain adjacent to zinc finger domain, 1A [Source:HGNC Symbol;Acc:960]	-1
Danio_rerio.18.11691828.11691515	Danio rerio	18:11691828:11691515	chromosome:Zv9:18:11691828:11691515	ENSDARG00000042530	nup205	nucleoporin 205 [Source:ZFIN;Acc:ZDB-GENE-040715-8]	-1
Danio_rerio.18.11703004.11702767	Danio rerio	18:11703004:11702767	chromosome:Zv9:18:11703004:11702767	ENSDARG00000042530	nup205	nucleoporin 205 [Source:ZFIN;Acc:ZDB-GENE-040715-8]	-1
Danio_rerio.18.11703589.11703380	Danio rerio	18:11703589:11703380	chromosome:Zv9:18:11703589:11703380	ENSDARG00000042530	nup205	nucleoporin 205 [Source:ZFIN;Acc:ZDB-GENE-040715-8]	-1
Danio_rerio.18.11708597.11708460	Danio rerio	18:11708597:11708460	chromosome:Zv9:18:11708597:11708460	ENSDARG00000042530	nup205	nucleoporin 205 [Source:ZFIN;Acc:ZDB-GENE-040715-8]	-1
Danio_rerio.18.14850.14984	Danio rerio	18:14850:14984	chromosome:Zv9:18:14850:14984	ENSDARG00000086935	CMYA5	cardiomyopathy associated 5 [Source:HGNC Symbol;Acc:14305]	1
Danio_rerio.18.14930957.14930819	Danio rerio	18:14930957:14930819	chromosome:Zv9:18:14930957:14930819	ENSDARG00000026395	rfx4	regulatory factor X, 4 [Source:ZFIN;Acc:ZDB-GENE- 040909-2]	-1
Danio_rerio.18.14979232.14979090	Danio rerio	18:14979232:14979090	chromosome:Zv9:18:14979232:14979090	ENSDARG00000062915	polr3b	polymerase (RNA) III (DNA directed) polypeptide B [Source:ZFIN;Acc:ZDB-GENE-030131-2887]	-1
Danio_rerio.18.14989949.14989749	Danio rerio	18:14989949:14989749	chromosome:Zv9:18:14989949:14989749	ENSDARG00000062915	polr3b	polymerase (RNA) III (DNA directed) polypeptide B [Source:ZFIN;Acc:ZDB-GENE-030131-2887]	-1
Danio_rerio.18.15545791.15545994	Danio rerio	18:15545791:15545994	chromosome:Zv9:18:15545791:15545994	ENSDARG00000062868	eea1	early endosome antigen 1 [Source:ZFIN;Acc:ZDB-GENE- 041111-270]	1
Danio_rerio.18.17225230.17225362	Danio rerio	18:17225230:17225362	chromosome:Zv9:18:17225230:17225362	ENSDARG00000003487	nup93	nucleoporin 93 [Source:ZFIN;Acc:ZDB-GENE-990415-46]	1
Danio_rerio.18.17228573.17228699	Danio rerio	18:17228573:17228699	chromosome:Zv9:18:17228573:17228699	ENSDARG00000003487	nup93	nucleoporin 93 [Source:ZFIN;Acc:ZDB-GENE-990415-46]	1
Danio_rerio.18.17421767.17421966	Danio rerio	18:17421767:17421966	chromosome:Zv9:18:17421767:17421966	ENSDARG00000069122	si:ch211-216l23.2	si:ch211-216l23.2 [Source:ZFIN;Acc:ZDB-GENE-030131- 3806]	1
Danio_rerio.18.18784958.18784737	Danio rerio	18:18784958:18784737	chromosome:Zv9:18:18784958:18784737	ENSDARG00000041429	C18H15orf44	chromosome 15 open reading frame 44 [Source:HGNC Symbol;Acc:25372]	-1
Danio_rerio.18.20269159.20270019	Danio rerio	18:20269159:20270019	chromosome:Zv9:18:20269159:20270019	ENSDARG00000069271	kbtbd4	kelch repeat and BTB (POZ) domain containing 4 [Source:ZFIN;Acc:ZDB-GENE-040426-937]	1
Danio_rerio.18.20275163.20275387	Danio rerio	18:20275163:20275387	chromosome:Zv9:18:20275163:20275387	ENSDARG00000041133	rapsn	receptor-associated protein of the synapse, 43kD [Source:ZFIN;Acc:ZDB-GENE-030313-1]	1
Danio_rerio.18.20276222.20276560	Danio rerio	18:20276222:20276560	chromosome:Zv9:18:20276222:20276560	ENSDARG00000041133	rapsn	receptor-associated protein of the synapse, 43kD [Source:ZFIN;Acc:ZDB-GENE-030313-1]	1
Danio_rerio.18.20884110.20882986	Danio rerio	18:20884110:20882986	chromosome:Zv9:18:20884110:20882986	ENSDARG00000069328	si:dkey-12e7.1	si:dkey-12e7.1 [Source:ZFIN;Acc:ZDB-GENE-050419- 173]	-1
Danio_rerio.18.20898144.20898343	Danio rerio	18:20898144:20898343	chromosome:Zv9:18:20898144:20898343	ENSDARG00000041081	suv420h1	suppressor of variegation 4-20 homolog 1 (Drosophila) [Source:ZFIN;Acc:ZDB-GENE-041114-22]	1
Danio_rerio.18.21438479.21438318	Danio rerio	18:21438479:21438318	chromosome:Zv9:18:21438479:21438318	ENSDARG00000014634	mbtps1	membrane-bound transcription factor protease, site 1 [Source:ZFIN;Acc:ZDB-GENE-030131-4909]	-1
Danio_rerio.18.21643612.21643429	Danio rerio	18:21643612:21643429	chromosome:Zv9:18:21643612:21643429	ENSDARG00000062266	edc4	enhancer of mRNA decapping 4 [Source:ZFIN;Acc:ZDB- GENE-030131-5032]	-1
Danio_rerio.18.2208676.2208435	Danio rerio	18:2208676:2208435	chromosome:Zv9:18:2208676:2208435	ENSDARG00000063558	ARHGEF17	Rho guanine nucleotide exchange factor (GEF) 17 [Source:HGNC Symbol;Acc:21726]	-1
Danio_rerio.18.2209180.2208871	Danio rerio	18:2209180:2208871	chromosome:Zv9:18:2209180:2208871	ENSDARG00000063558	ARHGEF17	Rho guanine nucleotide exchange factor (GEF) 17 [Source:HGNC Symbol;Acc:21726]	-1
Danio_rerio.18.24758121.24757985	Danio rerio	18:24758121:24757985	chromosome:Zv9:18:24758121:24757985	ENSDARG00000060687	chd2	chromodomain helicase DNA binding protein 2 [Source:ZFIN;Acc:ZDB-GENE-050419-256]	-1
Danio_rerio.18.24768458.24768212	Danio rerio	18:24768458:24768212	chromosome:Zv9:18:24768458:24768212	ENSDARG00000060687	chd2	chromodomain helicase DNA binding protein 2 [Source:ZFIN;Acc:ZDB-GENE-050419-256]	-1
Danio_rerio.18.26231782.26231977	Danio rerio	18:26231782:26231977	chromosome:Zv9:18:26231782:26231977	ENSDARG00000077089	blm	Bloom syndrome [Source:ZFIN;Acc:ZDB-GENE-070702-5]	1
Danio_rerio.18.26262685.26262825	Danio rerio	18:26262685:26262825	chromosome:Zv9:18:26262685:26262825	ENSDARG00000087485	CABZ01036951.1	Uncharacterized protein [Source:UniProtKB/TrEMBL;Acc:E7EZB1]	1
Danio_rerio.18.28094552.28094700	Danio rerio	18:28094552:28094700	chromosome:Zv9:18:28094552:28094700	ENSDARG00000062086	si:dkey-177f24.1	si:dkey-177f24.1 [Source:ZFIN;Acc:ZDB-GENE-050419- 18]	1
Danio_rerio.18.32463703.32463930	Danio rerio	18:32463703:32463930	chromosome:Zv9:18:32463703:32463930	ENSDARG00000005942	v2rl1	vomeronasal 2 receptor, l1 [Source:ZFIN;Acc:ZDB- GENE-050419-65]	1
Danio_rerio.18.33525911.33526089	Danio rerio	18:33525911:33526089	chromosome:Zv9:18:33525911:33526089	ENSDARG00000068103	CCDC19	coiled-coil domain containing 19 [Source:HGNC Symbol;Acc:17229]	1
Danio_rerio.18.36678226.36678104	Danio rerio	18:36678226:36678104	chromosome:Zv9:18:36678226:36678104	ENSDARG00000054259	nat10	N-acetyltransferase 10 [Source:ZFIN;Acc:ZDB-GENE- 040426-1543]	-1
Danio_rerio.18.36679109.36678938	Danio rerio	18:36679109:36678938	chromosome:Zv9:18:36679109:36678938	ENSDARG00000054259	nat10	N-acetyltransferase 10 [Source:ZFIN;Acc:ZDB-GENE- 040426-1543]	-1
Danio_rerio.18.39173432.39173258	Danio rerio	18:39173432:39173258	chromosome:Zv9:18:39173432:39173258	ENSDARG00000040440	snrpd2	small nuclear ribonucleoprotein D2 polypeptide [Source:ZFIN;Acc:ZDB-GENE-040914-10]	-1
Danio_rerio.18.39593040.39593165	Danio rerio	18:39593040:39593165	chromosome:Zv9:18:39593040:39593165	ENSDARG00000061397	trip12	thyroid hormone receptor interactor 12 [Source:ZFIN;Acc:ZDB-GENE-041111-262]	1
Danio_rerio.18.39805681.39805917	Danio rerio	18:39805681:39805917	chromosome:Zv9:18:39805681:39805917	ENSDARG00000031095	veph	ventricular zone expressed PH domain protein [Source:ZFIN;Acc:ZDB-GENE-041014-375]	1
Danio_rerio.18.42997211.42997384	Danio rerio	18:42997211:42997384	chromosome:Zv9:18:42997211:42997384	ENSDARG00000061168	dhx34	DEAH (Asp-Glu-Ala-His) box polypeptide 34 [Source:ZFIN;Acc:ZDB-GENE-061207-30]	1
Danio_rerio.18.43246996.43246833	Danio rerio	18:43246996:43246833	chromosome:Zv9:18:43246996:43246833	ENSDARG00000061124	srpr	signal recognition particle receptor (docking protein) [Source:ZFIN;Acc:ZDB-GENE-030219-11]	-1
Danio_rerio.18.44061827.44061959	Danio rerio	18:44061827:44061959	chromosome:Zv9:18:44061827:44061959	ENSDARG00000013931	eif3m	eukaryotic translation initiation factor 3, subunit M [Source:ZFIN;Acc:ZDB-GENE-040426-2643]	1
Danio_rerio.18.44063579.44063717	Danio rerio	18:44063579:44063717	chromosome:Zv9:18:44063579:44063717	ENSDARG00000013931	eif3m	eukaryotic translation initiation factor 3, subunit M [Source:ZFIN;Acc:ZDB-GENE-040426-2643]	1
Danio_rerio.18.44278227.44278688	Danio rerio	18:44278227:44278688	chromosome:Zv9:18:44278227:44278688	ENSDARG00000007813	RNPEPL1	arginyl aminopeptidase (aminopeptidase B)-like 1 [Source:HGNC Symbol;Acc:10079]	1
Danio_rerio.18.44681866.44681689	Danio rerio	18:44681866:44681689	chromosome:Zv9:18:44681866:44681689	ENSDARG00000068199	pld3	phospholipase D family, member 3 [Source:ZFIN;Acc:ZDB-GENE-050419-212]	-1
Danio_rerio.18.45124099.45123869	Danio rerio	18:45124099:45123869	chromosome:Zv9:18:45124099:45123869	ENSDARG00000061031	DNER	delta/notch-like EGF repeat containing [Source:HGNC Symbol;Acc:24456]	-1
Danio_rerio.18.4524377.4524541	Danio rerio	18:4524377:4524541	chromosome:Zv9:18:4524377:4524541	ENSDARG00000088817	wdr59	WD repeat domain 59 [Source:ZFIN;Acc:ZDB-GENE- 120215-187]	1
Danio_rerio.18.49805076.49805258	Danio rerio	18:49805076:49805258	chromosome:Zv9:18:49805076:49805258	ENSDARG00000023113	PDPR	pyruvate dehydrogenase phosphatase regulatory subunit [Source:HGNC Symbol;Acc:30264]	1
Danio_rerio.18.5322389.5322601	Danio rerio	18:5322389:5322601	chromosome:Zv9:18:5322389:5322601	ENSDARG00000088750	otogl	otogelin-like [Source:ZFIN;Acc:ZDB-GENE-050419-93]	1
Danio_rerio.18.5785808.5785954	Danio rerio	18:5785808:5785954	chromosome:Zv9:18:5785808:5785954	ENSDARG00000094590	si:ch73-30n17.4	si:ch73-30n17.4 [Source:ZFIN;Acc:ZDB-GENE-030131- 7960]	1
Danio_rerio.18.6255073.6255313	Danio rerio	18:6255073:6255313	chromosome:Zv9:18:6255073:6255313	ENSDARG00000077231	vwf	von Willebrand factor [Source:ZFIN;Acc:ZDB-GENE- 070103-1]	1
Danio_rerio.18.7853648.7853423	Danio rerio	18:7853648:7853423	chromosome:Zv9:18:7853648:7853423	ENSDARG00000063186	BEND7	BEN domain containing 7 [Source:HGNC Symbol;Acc:23514]	-1
Danio_rerio.18.7973745.7973508	Danio rerio	18:7973745:7973508	chromosome:Zv9:18:7973745:7973508	ENSDARG00000042249	FRMD4A	FERM domain containing 4A [Source:HGNC Symbol;Acc:25491]	-1
Danio_rerio.19.12416092.12415951	Danio rerio	19:12416092:12415951	chromosome:Zv9:19:12416092:12415951	ENSDARG00000017522	ctdp1	CTD (carboxy-terminal domain, RNA polymerase II, polypeptide A) phosphatase, subunit 1 [Source:ZFIN;Acc:ZDB- GENE-040720-1]	-1
Danio_rerio.19.12495884.12496084	Danio rerio	19:12495884:12496084	chromosome:Zv9:19:12495884:12496084	ENSDARG00000075405	adck5	aarF domain containing kinase 5 [Source:ZFIN;Acc:ZDB-GENE-081104-149]	1
Danio_rerio.19.12522717.12522579	Danio rerio	19:12522717:12522579	chromosome:Zv9:19:12522717:12522579	ENSDARG00000034178	cpsf1	cleavage and polyadenylation specific factor 1 [Source:ZFIN;Acc:ZDB-GENE-040709-2]	-1
Danio_rerio.19.12531888.12531736	Danio rerio	19:12531888:12531736	chromosome:Zv9:19:12531888:12531736	ENSDARG00000034178	cpsf1	cleavage and polyadenylation specific factor 1 [Source:ZFIN;Acc:ZDB-GENE-040709-2]	-1
Danio_rerio.19.12538679.12538527	Danio rerio	19:12538679:12538527	chromosome:Zv9:19:12538679:12538527	ENSDARG00000034178	cpsf1	cleavage and polyadenylation specific factor 1 [Source:ZFIN;Acc:ZDB-GENE-040709-2]	-1
Danio_rerio.19.12564665.12564526	Danio rerio	19:12564665:12564526	chromosome:Zv9:19:12564665:12564526	ENSDARG00000034178	cpsf1	cleavage and polyadenylation specific factor 1 [Source:ZFIN;Acc:ZDB-GENE-040709-2]	-1
Danio_rerio.19.12567614.12567463	Danio rerio	19:12567614:12567463	chromosome:Zv9:19:12567614:12567463	ENSDARG00000034178	cpsf1	cleavage and polyadenylation specific factor 1 [Source:ZFIN;Acc:ZDB-GENE-040709-2]	-1
Danio_rerio.19.12587731.12586784	Danio rerio	19:12587731:12586784	chromosome:Zv9:19:12587731:12586784	ENSDARG00000087145	PARP10	poly (ADP-ribose) polymerase family, member 10 [Source:HGNC Symbol;Acc:25895]	-1
Danio_rerio.19.16734526.16734388	Danio rerio	19:16734526:16734388	chromosome:Zv9:19:16734526:16734388	ENSDARG00000056447	sf3a3	splicing factor 3a, subunit 3 [Source:ZFIN;Acc:ZDB- GENE-040908-1]	-1
Danio_rerio.19.19853256.19853135	Danio rerio	19:19853256:19853135	chromosome:Zv9:19:19853256:19853135	ENSDARG00000057986	ints8	integrator complex subunit 8 [Source:ZFIN;Acc:ZDB- GENE-050522-556]	-1
Danio_rerio.19.27343880.27343704	Danio rerio	19:27343880:27343704	chromosome:Zv9:19:27343880:27343704	ENSDARG00000062208	prrt1	proline-rich transmembrane protein 1 [Source:ZFIN;Acc:ZDB-GENE-060503-686]	-1
Danio_rerio.19.28452445.28451738	Danio rerio	19:28452445:28451738	chromosome:Zv9:19:28452445:28451738	ENSDARG00000079276	UBE2QL1	ubiquitin-conjugating enzyme E2Q family-like 1 [Source:HGNC Symbol;Acc:37269]	-1
Danio_rerio.19.32131517.32131663	Danio rerio	19:32131517:32131663	chromosome:Zv9:19:32131517:32131663	ENSDARG00000035913	yars	tyrosyl-tRNA synthetase [Source:ZFIN;Acc:ZDB-GENE- 030425-2]	1
Danio_rerio.19.32132282.32132457	Danio rerio	19:32132282:32132457	chromosome:Zv9:19:32132282:32132457	ENSDARG00000035913	yars	tyrosyl-tRNA synthetase [Source:ZFIN;Acc:ZDB-GENE- 030425-2]	1
Danio_rerio.19.32146188.32142653	Danio rerio	19:32146188:32142653	chromosome:Zv9:19:32146188:32142653	ENSDARG00000061804	si:ch211-194e15.5	si:ch211-194e15.5 [Source:ZFIN;Acc:ZDB-GENE-060503- 393]	-1
Danio_rerio.19.32777735.32778436	Danio rerio	19:32777735:32778436	chromosome:Zv9:19:32777735:32778436	ENSDARG00000061723	tmem64	transmembrane protein 64 [Source:ZFIN;Acc:ZDB-GENE- 060503-182]	1
Danio_rerio.19.32792666.32792821	Danio rerio	19:32792666:32792821	chromosome:Zv9:19:32792666:32792821	ENSDARG00000061723	tmem64	transmembrane protein 64 [Source:ZFIN;Acc:ZDB-GENE- 060503-182]	1
Danio_rerio.19.32826095.32825970	Danio rerio	19:32826095:32825970	chromosome:Zv9:19:32826095:32825970	ENSDARG00000093406	C19H6orf62	chromosome 6 open reading frame 62 [Source:HGNC Symbol;Acc:20998]	-1
Danio_rerio.19.32827618.32827484	Danio rerio	19:32827618:32827484	chromosome:Zv9:19:32827618:32827484	ENSDARG00000093406	C19H6orf62	chromosome 6 open reading frame 62 [Source:HGNC Symbol;Acc:20998]	-1
Danio_rerio.19.32828385.32828257	Danio rerio	19:32828385:32828257	chromosome:Zv9:19:32828385:32828257	ENSDARG00000093406	C19H6orf62	chromosome 6 open reading frame 62 [Source:HGNC Symbol;Acc:20998]	-1
Danio_rerio.19.3355981.3356103	Danio rerio	19:3355981:3356103	chromosome:Zv9:19:3355981:3356103	ENSDARG00000035696	fam203a	family with sequence similarity 203, member A [Source:ZFIN;Acc:ZDB-GENE-040718-228]	1
Danio_rerio.19.3370932.3370387	Danio rerio	19:3370932:3370387	chromosome:Zv9:19:3370932:3370387	ENSDARG00000091075	CABZ01049059.1	Uncharacterized protein [Source:UniProtKB/TrEMBL;Acc:E7FEW7]	-1
Danio_rerio.19.3530431.3530277	Danio rerio	19:3530431:3530277	chromosome:Zv9:19:3530431:3530277	ENSDARG00000063627	bop1	block of proliferation 1 [Source:ZFIN;Acc:ZDB-GENE- 030219-109]	-1
Danio_rerio.19.35765296.35765448	Danio rerio	19:35765296:35765448	chromosome:Zv9:19:35765296:35765448	ENSDARG00000012745	poc1bl	POC1 centriolar protein homolog B (Chlamydomonas), like [Source:ZFIN;Acc:ZDB-GENE-050306-41]	1
Danio_rerio.19.36668088.36667094	Danio rerio	19:36668088:36667094	chromosome:Zv9:19:36668088:36667094	ENSDARG00000028533	macf1	microtubule-actin crosslinking factor 1 [Source:ZFIN;Acc:ZDB-GENE-030131-3606]	-1
Danio_rerio.19.36689372.36689082	Danio rerio	19:36689372:36689082	chromosome:Zv9:19:36689372:36689082	ENSDARG00000028533	macf1	microtubule-actin crosslinking factor 1 [Source:ZFIN;Acc:ZDB-GENE-030131-3606]	-1
Danio_rerio.19.38687277.38687552	Danio rerio	19:38687277:38687552	chromosome:Zv9:19:38687277:38687552	ENSDARG00000070358	C19H1orf212	chromosome 1 open reading frame 212 [Source:HGNC Symbol;Acc:25154]	1
Danio_rerio.19.41437561.41437701	Danio rerio	19:41437561:41437701	chromosome:Zv9:19:41437561:41437701	ENSDARG00000002880	CCDC132 (1 of 2)	coiled-coil domain containing 132 [Source:HGNC Symbol;Acc:25956]	1
Danio_rerio.19.41512428.41512604	Danio rerio	19:41512428:41512604	chromosome:Zv9:19:41512428:41512604	ENSDARG00000002880	CCDC132 (1 of 2)	coiled-coil domain containing 132 [Source:HGNC Symbol;Acc:25956]	1
Danio_rerio.19.42138534.42139021	Danio rerio	19:42138534:42139021	chromosome:Zv9:19:42138534:42139021	ENSDARG00000034988	asb4	ankyrin repeat and SOCS box-containing 4 [Source:ZFIN;Acc:ZDB-GENE-050417-100]	1
Danio_rerio.19.437010.436858	Danio rerio	19:437010:436858	chromosome:Zv9:19:437010:436858	ENSDARG00000067947	zgc:63779	zgc:63779 [Source:ZFIN;Acc:ZDB-GENE-040426-1260]	-1
Danio_rerio.19.43936068.43935934	Danio rerio	19:43936068:43935934	chromosome:Zv9:19:43936068:43935934	ENSDARG00000061180	vps45	vacuolar protein sorting 45 homolog (S. cerevisiae) [Source:ZFIN;Acc:ZDB-GENE-060503-526]	-1
Danio_rerio.19.43980763.43980617	Danio rerio	19:43980763:43980617	chromosome:Zv9:19:43980763:43980617	ENSDARG00000054696	psmb4	proteasome (prosome, macropain) subunit, beta type, 4 [Source:ZFIN;Acc:ZDB-GENE-050417-333]	-1
Danio_rerio.19.44522766.44522375	Danio rerio	19:44522766:44522375	chromosome:Zv9:19:44522766:44522375	ENSDARG00000061057	CYHR1	cysteine/histidine-rich 1 [Source:HGNC Symbol;Acc:17806]	-1
Danio_rerio.19.44531406.44531101	Danio rerio	19:44531406:44531101	chromosome:Zv9:19:44531406:44531101	ENSDARG00000061057	CYHR1	cysteine/histidine-rich 1 [Source:HGNC Symbol;Acc:17806]	-1
Danio_rerio.19.44615569.44615691	Danio rerio	19:44615569:44615691	chromosome:Zv9:19:44615569:44615691	ENSDARG00000023160	snrnp40	small nuclear ribonucleoprotein 40 (U5) [Source:ZFIN;Acc:ZDB-GENE-040426-978]	1
Danio_rerio.19.446358.445899	Danio rerio	19:446358:445899	chromosome:Zv9:19:446358:445899	ENSDARG00000086107	MTERF	mitochondrial transcription termination factor [Source:HGNC Symbol;Acc:21463]	-1
Danio_rerio.19.45319193.45319343	Danio rerio	19:45319193:45319343	chromosome:Zv9:19:45319193:45319343	ENSDARG00000043509	rpl11	ribosomal protein L11 [Source:ZFIN;Acc:ZDB-GENE- 040625-147]	1
Danio_rerio.19.45477272.45477394	Danio rerio	19:45477272:45477394	chromosome:Zv9:19:45477272:45477394	ENSDARG00000027612	gatad1	GATA zinc finger domain containing 1 [Source:ZFIN;Acc:ZDB-GENE-050629-1]	1
Danio_rerio.19.47473373.47472829	Danio rerio	19:47473373:47472829	chromosome:Zv9:19:47473373:47472829	ENSDARG00000068028	trps1	trichorhinophalangeal syndrome I [Source:ZFIN;Acc:ZDB-GENE-030131-8404]	-1
Danio_rerio.19.47963705.47963518	Danio rerio	19:47963705:47963518	chromosome:Zv9:19:47963705:47963518	ENSDARG00000028249	utp23	UTP23, small subunit (SSU) processome component, homolog (yeast) [Source:ZFIN;Acc:ZDB-GENE-050417-353]	-1
Danio_rerio.19.4938142.4938725	Danio rerio	19:4938142:4938725	chromosome:Zv9:19:4938142:4938725	ENSDARG00000094353	TRAPPC9 (2 of 2)	trafficking protein particle complex 9 [Source:HGNC Symbol;Acc:30832]	1
Danio_rerio.19.4941846.4941991	Danio rerio	19:4941846:4941991	chromosome:Zv9:19:4941846:4941991	ENSDARG00000094353	TRAPPC9 (2 of 2)	trafficking protein particle complex 9 [Source:HGNC Symbol;Acc:30832]	1
Danio_rerio.19.49764955.49764823	Danio rerio	19:49764955:49764823	chromosome:Zv9:19:49764955:49764823	ENSDARG00000087529	ANKLE1	ankyrin repeat and LEM domain containing 1 [Source:HGNC Symbol;Acc:26812]	-1
Danio_rerio.19.49766727.49766565	Danio rerio	19:49766727:49766565	chromosome:Zv9:19:49766727:49766565	ENSDARG00000087529	ANKLE1	ankyrin repeat and LEM domain containing 1 [Source:HGNC Symbol;Acc:26812]	-1
Danio_rerio.19.49801891.49801744	Danio rerio	19:49801891:49801744	chromosome:Zv9:19:49801891:49801744	ENSDARG00000008680	kpnb1	karyopherin (importin) beta 1 [Source:ZFIN;Acc:ZDB- GENE-030131-2579]	-1
Danio_rerio.19.49803401.49803177	Danio rerio	19:49803401:49803177	chromosome:Zv9:19:49803401:49803177	ENSDARG00000008680	kpnb1	karyopherin (importin) beta 1 [Source:ZFIN;Acc:ZDB- GENE-030131-2579]	-1
Danio_rerio.19.7909974.7909826	Danio rerio	19:7909974:7909826	chromosome:Zv9:19:7909974:7909826	ENSDARG00000016721	sdha	succinate dehydrogenase complex, subunit A, flavoprotein (Fp) [Source:ZFIN;Acc:ZDB-GENE-040426-874]	-1
Danio_rerio.19.7910213.7910049	Danio rerio	19:7910213:7910049	chromosome:Zv9:19:7910213:7910049	ENSDARG00000016721	sdha	succinate dehydrogenase complex, subunit A, flavoprotein (Fp) [Source:ZFIN;Acc:ZDB-GENE-040426-874]	-1
Danio_rerio.19.8049106.8049648	Danio rerio	19:8049106:8049648	chromosome:Zv9:19:8049106:8049648	ENSDARG00000018574	sf3b4	splicing factor 3b, subunit 4 [Source:ZFIN;Acc:ZDB- GENE-020419-22]	1
Danio_rerio.19.8134889.8135035	Danio rerio	19:8134889:8135035	chromosome:Zv9:19:8134889:8135035	ENSDARG00000063252	prcc	papillary renal cell carcinoma (translocation- associated) [Source:ZFIN;Acc:ZDB-GENE-070717-1]	1
Danio_rerio.2.10692384.10692036	Danio rerio	2:10692384:10692036	chromosome:Zv9:2:10692384:10692036	ENSDARG00000075866	cdcp2	CUB domain containing protein 2 [Source:ZFIN;Acc:ZDB-GENE-070705-485]	-1
Danio_rerio.2.1310487.1310667	Danio rerio	2:1310487:1310667	chromosome:Zv9:2:1310487:1310667	ENSDARG00000076509	polr2d	polymerase (RNA) II (DNA directed) polypeptide D [Source:ZFIN;Acc:ZDB-GENE-040714-2]	1
Danio_rerio.2.13540557.13540680	Danio rerio	2:13540557:13540680	chromosome:Zv9:2:13540557:13540680	ENSDARG00000054980	ebna1bp2	EBNA1 binding protein 2 [Source:ZFIN;Acc:ZDB-GENE- 030131-6989]	1
Danio_rerio.2.13596954.13597101	Danio rerio	2:13596954:13597101	chromosome:Zv9:2:13596954:13597101	ENSDARG00000054984	ZBTB41	zinc finger and BTB domain containing 41 [Source:HGNC Symbol;Acc:24819]	1
Danio_rerio.2.13632602.13633206	Danio rerio	2:13632602:13633206	chromosome:Zv9:2:13632602:13633206	ENSDARG00000054984	ZBTB41	zinc finger and BTB domain containing 41 [Source:HGNC Symbol;Acc:24819]	1
Danio_rerio.2.151261.151417	Danio rerio	2:151261:151417	chromosome:Zv9:2:151261:151417	ENSDARG00000088857	TADA1	transcriptional adaptor 1 [Source:HGNC Symbol;Acc:30631]	1
Danio_rerio.2.16221300.16221158	Danio rerio	2:16221300:16221158	chromosome:Zv9:2:16221300:16221158	ENSDARG00000079625	atr	ataxia telangiectasia and Rad3 related [Source:ZFIN;Acc:ZDB-GENE-070912-458]	-1
Danio_rerio.2.16249862.16249668	Danio rerio	2:16249862:16249668	chromosome:Zv9:2:16249862:16249668	ENSDARG00000079625	atr	ataxia telangiectasia and Rad3 related [Source:ZFIN;Acc:ZDB-GENE-070912-458]	-1
Danio_rerio.2.16438390.16438509	Danio rerio	2:16438390:16438509	chromosome:Zv9:2:16438390:16438509	ENSDARG00000091652	xrn1	5'-3' exoribonuclease 1 [Source:ZFIN;Acc:ZDB-GENE- 040426-1203]	1
Danio_rerio.2.16642251.16642105	Danio rerio	2:16642251:16642105	chromosome:Zv9:2:16642251:16642105	ENSDARG00000009436	ubxn7	UBX domain protein 7 [Source:ZFIN;Acc:ZDB-GENE- 040704-8]	-1
Danio_rerio.2.21418383.21417100	Danio rerio	2:21418383:21417100	chromosome:Zv9:2:21418383:21417100	ENSDARG00000057184	C2H7orf25	chromosome 7 open reading frame 25 [Source:HGNC Symbol;Acc:21703]	-1
Danio_rerio.2.2479674.2479521	Danio rerio	2:2479674:2479521	chromosome:Zv9:2:2479674:2479521	ENSDARG00000074571	GPAA1	glycosylphosphatidylinositol anchor attachment protein 1 homolog (yeast) [Source:HGNC Symbol;Acc:4446]	-1
Danio_rerio.2.24882662.24882539	Danio rerio	2:24882662:24882539	chromosome:Zv9:2:24882662:24882539	ENSDARG00000038910	pccb	propionyl Coenzyme A carboxylase, beta polypeptide [Source:ZFIN;Acc:ZDB-GENE-040426-2467]	-1
Danio_rerio.2.27710752.27710615	Danio rerio	2:27710752:27710615	chromosome:Zv9:2:27710752:27710615	ENSDARG00000006818	urod	uroporphyrinogen decarboxylase [Source:ZFIN;Acc:ZDB- GENE-000208-18]	-1
Danio_rerio.2.27711009.27710848	Danio rerio	2:27711009:27710848	chromosome:Zv9:2:27711009:27710848	ENSDARG00000006818	urod	uroporphyrinogen decarboxylase [Source:ZFIN;Acc:ZDB- GENE-000208-18]	-1
Danio_rerio.2.27975885.27975672	Danio rerio	2:27975885:27975672	chromosome:Zv9:2:27975885:27975672	ENSDARG00000015564	dhcr7	7-dehydrocholesterol reductase [Source:ZFIN;Acc:ZDB- GENE-030912-9]	-1
Danio_rerio.2.29896263.29896097	Danio rerio	2:29896263:29896097	chromosome:Zv9:2:29896263:29896097	ENSDARG00000007320	rpl7	ribosomal protein L7 [Source:ZFIN;Acc:ZDB-GENE- 030131-8654]	-1
Danio_rerio.2.29966361.29967002	Danio rerio	2:29966361:29967002	chromosome:Zv9:2:29966361:29967002	ENSDARG00000078773	tmem70	transmembrane protein 70 [Source:ZFIN;Acc:ZDB-GENE- 070912-593]	1
Danio_rerio.2.32466361.32466501	Danio rerio	2:32466361:32466501	chromosome:Zv9:2:32466361:32466501	ENSDARG00000004306	klhl18	kelch-like 18 (Drosophila) [Source:ZFIN;Acc:ZDB- GENE-030131-5785]	1
Danio_rerio.2.32911649.32911782	Danio rerio	2:32911649:32911782	chromosome:Zv9:2:32911649:32911782	ENSDARG00000060929	rnf220a	ring finger protein 220a [Source:ZFIN;Acc:ZDB-GENE- 060929-1006]	1
Danio_rerio.2.35328234.35328360	Danio rerio	2:35328234:35328360	chromosome:Zv9:2:35328234:35328360	ENSDARG00000038754	plk3	polo-like kinase 3 (Drosophila) [Source:ZFIN;Acc:ZDB-GENE-030131-6134]	1
Danio_rerio.2.35330492.35330621	Danio rerio	2:35330492:35330621	chromosome:Zv9:2:35330492:35330621	ENSDARG00000038754	plk3	polo-like kinase 3 (Drosophila) [Source:ZFIN;Acc:ZDB-GENE-030131-6134]	1
Danio_rerio.2.35693973.35694110	Danio rerio	2:35693973:35694110	chromosome:Zv9:2:35693973:35694110	ENSDARG00000036279	lamc1	laminin, gamma 1 [Source:ZFIN;Acc:ZDB-GENE-021226- 3]	1
Danio_rerio.2.35781500.35781650	Danio rerio	2:35781500:35781650	chromosome:Zv9:2:35781500:35781650	ENSDARG00000060767	smg7	Smg-7 homolog, nonsense mediated mRNA decay factor (C. elegans) [Source:ZFIN;Acc:ZDB-GENE-030131-9122]	1
Danio_rerio.2.35781754.35781889	Danio rerio	2:35781754:35781889	chromosome:Zv9:2:35781754:35781889	ENSDARG00000060767	smg7	Smg-7 homolog, nonsense mediated mRNA decay factor (C. elegans) [Source:ZFIN;Acc:ZDB-GENE-030131-9122]	1
Danio_rerio.2.36373184.36373421	Danio rerio	2:36373184:36373421	chromosome:Zv9:2:36373184:36373421	ENSDARG00000026990	klhl6	kelch-like 6 (Drosophila) [Source:ZFIN;Acc:ZDB-GENE- 030616-325]	1
Danio_rerio.2.36914158.36914304	Danio rerio	2:36914158:36914304	chromosome:Zv9:2:36914158:36914304	ENSDARG00000004173	copa	coatomer protein complex, subunit alpha [Source:ZFIN;Acc:ZDB-GENE-020905-2]	1
Danio_rerio.2.36957008.36957687	Danio rerio	2:36957008:36957687	chromosome:Zv9:2:36957008:36957687	ENSDARG00000060354	samd7	sterile alpha motif domain containing 7 [Source:ZFIN;Acc:ZDB-GENE-070912-549]	1
Danio_rerio.2.3899585.3899750	Danio rerio	2:3899585:3899750	chromosome:Zv9:2:3899585:3899750	ENSDARG00000058995	JMJD4	jumonji domain containing 4 [Source:HGNC Symbol;Acc:25724]	1
Danio_rerio.2.3906526.3906672	Danio rerio	2:3906526:3906672	chromosome:Zv9:2:3906526:3906672	ENSDARG00000058995	JMJD4	jumonji domain containing 4 [Source:HGNC Symbol;Acc:25724]	1
Danio_rerio.2.42474831.42474695	Danio rerio	2:42474831:42474695	chromosome:Zv9:2:42474831:42474695	ENSDARG00000018961	gtpbp4	GTP binding protein 4 [Source:ZFIN;Acc:ZDB-GENE- 030131-5982]	-1
Danio_rerio.2.44395024.44394858	Danio rerio	2:44395024:44394858	chromosome:Zv9:2:44395024:44394858	ENSDARG00000060041	LIG1	ligase I, DNA, ATP-dependent [Source:HGNC Symbol;Acc:6598]	-1
Danio_rerio.2.44686510.44686671	Danio rerio	2:44686510:44686671	chromosome:Zv9:2:44686510:44686671	ENSDARG00000078767	YEATS2	YEATS domain containing 2 [Source:HGNC Symbol;Acc:25489]	1
Danio_rerio.2.45037351.45037511	Danio rerio	2:45037351:45037511	chromosome:Zv9:2:45037351:45037511	ENSDARG00000053155	alg3	asparagine-linked glycosylation 3 homolog (S. cerevisiae, alpha-1,3-mannosyltransferase) [Source:ZFIN;Acc:ZDB-GENE-050522-334]	1
Danio_rerio.2.45039169.45039289	Danio rerio	2:45039169:45039289	chromosome:Zv9:2:45039169:45039289	ENSDARG00000053155	alg3	asparagine-linked glycosylation 3 homolog (S. cerevisiae, alpha-1,3-mannosyltransferase) [Source:ZFIN;Acc:ZDB-GENE-050522-334]	1
Danio_rerio.2.5048646.5049344	Danio rerio	2:5048646:5049344	chromosome:Zv9:2:5048646:5049344	ENSDARG00000070284	sft2d3	SFT2 domain containing 3 [Source:ZFIN;Acc:ZDB-GENE- 070907-1]	1
Danio_rerio.2.5069202.5069076	Danio rerio	2:5069202:5069076	chromosome:Zv9:2:5069202:5069076	ENSDARG00000018272	wdr33	WD repeat domain 33 [Source:ZFIN;Acc:ZDB-GENE- 040924-3]	-1
Danio_rerio.2.5077756.5077605	Danio rerio	2:5077756:5077605	chromosome:Zv9:2:5077756:5077605	ENSDARG00000018272	wdr33	WD repeat domain 33 [Source:ZFIN;Acc:ZDB-GENE- 040924-3]	-1
Danio_rerio.2.54335776.54335924	Danio rerio	2:54335776:54335924	chromosome:Zv9:2:54335776:54335924	ENSDARG00000011958	ctnnbl1	catenin, beta like 1 [Source:ZFIN;Acc:ZDB-GENE- 040426-1850]	1
Danio_rerio.2.9778747.9778611	Danio rerio	2:9778747:9778611	chromosome:Zv9:2:9778747:9778611	ENSDARG00000069287	imp3	IMP3, U3 small nucleolar ribonucleoprotein, homolog (yeast) [Source:ZFIN;Acc:ZDB-GENE-040426-1062]	-1
Danio_rerio.20.13753993.13754119	Danio rerio	20:13753993:13754119	chromosome:Zv9:20:13753993:13754119	ENSDARG00000013542	lpgat1	lysophosphatidylglycerol acyltransferase 1 [Source:ZFIN;Acc:ZDB-GENE-030131-2906]	1
Danio_rerio.20.13786776.13786927	Danio rerio	20:13786776:13786927	chromosome:Zv9:20:13786776:13786927	ENSDARG00000013542	lpgat1	lysophosphatidylglycerol acyltransferase 1 [Source:ZFIN;Acc:ZDB-GENE-030131-2906]	1
Danio_rerio.20.14728723.14729604	Danio rerio	20:14728723:14729604	chromosome:Zv9:20:14728723:14729604	ENSDARG00000009113	pigc	phosphatidylinositol glycan, class C [Source:ZFIN;Acc:ZDB-GENE-030131-2714]	1
Danio_rerio.20.15058321.15055829	Danio rerio	20:15058321:15055829	chromosome:Zv9:20:15058321:15055829	ENSDARG00000057583	prrc2c	proline-rich coiled-coil 2C [Source:ZFIN;Acc:ZDB- GENE-081104-156]	-1
Danio_rerio.20.19519698.19519495	Danio rerio	20:19519698:19519495	chromosome:Zv9:20:19519698:19519495	ENSDARG00000091418	snx17	sorting nexin 17 [Source:ZFIN;Acc:ZDB-GENE-030131- 9475]	-1
Danio_rerio.20.207605.207447	Danio rerio	20:207605:207447	chromosome:Zv9:20:207605:207447	ENSDARG00000071040	C20H6orf162	chromosome 6 open reading frame 162 [Source:HGNC Symbol;Acc:21401]	-1
Danio_rerio.20.23866727.23866572	Danio rerio	20:23866727:23866572	chromosome:Zv9:20:23866727:23866572	ENSDARG00000008976	mdn1	midasin homolog (yeast) [Source:ZFIN;Acc:ZDB-GENE- 041001-138]	-1
Danio_rerio.20.24314527.24314765	Danio rerio	20:24314527:24314765	chromosome:Zv9:20:24314527:24314765	ENSDARG00000090703	pdgfra	platelet derived growth factor receptor alpha [Source:ZFIN;Acc:ZDB-GENE-990415-208]	1
Danio_rerio.20.2547913.2547677	Danio rerio	20:2547913:2547677	chromosome:Zv9:20:2547913:2547677	ENSDARG00000029157	med23	mediator complex subunit 23 [Source:ZFIN;Acc:ZDB- GENE-040724-82]	-1
Danio_rerio.20.2568697.2568492	Danio rerio	20:2568697:2568492	chromosome:Zv9:20:2568697:2568492	ENSDARG00000029157	med23	mediator complex subunit 23 [Source:ZFIN;Acc:ZDB- GENE-040724-82]	-1
Danio_rerio.20.25743795.25743985	Danio rerio	20:25743795:25743985	chromosome:Zv9:20:25743795:25743985	ENSDARG00000002991	CEP135	centrosomal protein 135kDa [Source:HGNC Symbol;Acc:29086]	1
Danio_rerio.20.2580740.2580595	Danio rerio	20:2580740:2580595	chromosome:Zv9:20:2580740:2580595	ENSDARG00000029157	med23	mediator complex subunit 23 [Source:ZFIN;Acc:ZDB- GENE-040724-82]	-1
Danio_rerio.20.2585313.2585113	Danio rerio	20:2585313:2585113	chromosome:Zv9:20:2585313:2585113	ENSDARG00000029157	med23	mediator complex subunit 23 [Source:ZFIN;Acc:ZDB- GENE-040724-82]	-1
Danio_rerio.20.25912319.25912464	Danio rerio	20:25912319:25912464	chromosome:Zv9:20:25912319:25912464	ENSDARG00000003977	zgc:153896	zgc:153896 [Source:ZFIN;Acc:ZDB-GENE-060825-119]	1
Danio_rerio.20.26075445.26075265	Danio rerio	20:26075445:26075265	chromosome:Zv9:20:26075445:26075265	ENSDARG00000056099	gtf2h5	general transcription factor IIH, polypeptide 5 [Source:ZFIN;Acc:ZDB-GENE-041001-144]	-1
Danio_rerio.20.26417968.26417189	Danio rerio	20:26417968:26417189	chromosome:Zv9:20:26417968:26417189	ENSDARG00000055676	C20H6orf211	chromosome 6 open reading frame 211 [Source:HGNC Symbol;Acc:17872]	-1
Danio_rerio.20.30949346.30949176	Danio rerio	20:30949346:30949176	chromosome:Zv9:20:30949346:30949176	ENSDARG00000007127	acat2	acetyl-CoA acetyltransferase 2 [Source:ZFIN;Acc:ZDB- GENE-990714-22]	-1
Danio_rerio.20.30958787.30958633	Danio rerio	20:30958787:30958633	chromosome:Zv9:20:30958787:30958633	ENSDARG00000042642	wtap	Wilms tumor 1 associated protein [Source:ZFIN;Acc:ZDB-GENE-030131-5990]	-1
Danio_rerio.20.30961284.30961102	Danio rerio	20:30961284:30961102	chromosome:Zv9:20:30961284:30961102	ENSDARG00000042642	wtap	Wilms tumor 1 associated protein [Source:ZFIN;Acc:ZDB-GENE-030131-5990]	-1
Danio_rerio.20.30962676.30962549	Danio rerio	20:30962676:30962549	chromosome:Zv9:20:30962676:30962549	ENSDARG00000042642	wtap	Wilms tumor 1 associated protein [Source:ZFIN;Acc:ZDB-GENE-030131-5990]	-1
Danio_rerio.20.31315339.31315812	Danio rerio	20:31315339:31315812	chromosome:Zv9:20:31315339:31315812	ENSDARG00000015869	SLC22A16	solute carrier family 22 (organic cation/carnitine transporter), member 16 [Source:HGNC Symbol;Acc:20302]	1
Danio_rerio.20.32523380.32523545	Danio rerio	20:32523380:32523545	chromosome:Zv9:20:32523380:32523545	ENSDARG00000069808	ostm1	osteopetrosis associated transmembrane protein 1 [Source:ZFIN;Acc:ZDB-GENE-081104-270]	1
Danio_rerio.20.34205093.34204937	Danio rerio	20:34205093:34204937	chromosome:Zv9:20:34205093:34204937	ENSDARG00000016936	hmcn1	hemicentin 1 [Source:ZFIN;Acc:ZDB-GENE-041014-322]	-1
Danio_rerio.20.36408033.36407335	Danio rerio	20:36408033:36407335	chromosome:Zv9:20:36408033:36407335	ENSDARG00000073747	BX000468.1	Uncharacterized protein [Source:UniProtKB/TrEMBL;Acc:E7FB25]	-1
Danio_rerio.20.38554588.38554712	Danio rerio	20:38554588:38554712	chromosome:Zv9:20:38554588:38554712	ENSDARG00000041910	znf512	zinc finger protein 512 [Source:ZFIN;Acc:ZDB-GENE- 041014-346]	1
Danio_rerio.20.38815078.38814923	Danio rerio	20:38815078:38814923	chromosome:Zv9:20:38815078:38814923	ENSDARG00000041895	cad	carbamoyl-phosphate synthetase 2, aspartate transcarbamylase, and dihydroorotase [Source:ZFIN;Acc:ZDB- GENE-021030-4]	-1
Danio_rerio.20.38826516.38826315	Danio rerio	20:38826516:38826315	chromosome:Zv9:20:38826516:38826315	ENSDARG00000041895	cad	carbamoyl-phosphate synthetase 2, aspartate transcarbamylase, and dihydroorotase [Source:ZFIN;Acc:ZDB- GENE-021030-4]	-1
Danio_rerio.20.38844228.38844097	Danio rerio	20:38844228:38844097	chromosome:Zv9:20:38844228:38844097	ENSDARG00000041895	cad	carbamoyl-phosphate synthetase 2, aspartate transcarbamylase, and dihydroorotase [Source:ZFIN;Acc:ZDB- GENE-021030-4]	-1
Danio_rerio.20.39322381.39323424	Danio rerio	20:39322381:39323424	chromosome:Zv9:20:39322381:39323424	ENSDARG00000008060	scara3	scavenger receptor class A, member 3 [Source:ZFIN;Acc:ZDB-GENE-041014-317]	1
Danio_rerio.20.39386770.39386588	Danio rerio	20:39386770:39386588	chromosome:Zv9:20:39386770:39386588	ENSDARG00000007221	pbk	PDZ binding kinase [Source:ZFIN;Acc:ZDB-GENE-030523- 2]	-1
Danio_rerio.20.39539884.39539412	Danio rerio	20:39539884:39539412	chromosome:Zv9:20:39539884:39539412	ENSDARG00000053143	SLC35D3	solute carrier family 35, member D3 [Source:HGNC Symbol;Acc:15621]	-1
Danio_rerio.20.4037479.4035425	Danio rerio	20:4037479:4035425	chromosome:Zv9:20:4037479:4035425	ENSDARG00000063211	exoc8	exocyst complex component 8 [Source:ZFIN;Acc:ZDB- GENE-070410-60]	-1
Danio_rerio.20.4091841.4092009	Danio rerio	20:4091841:4092009	chromosome:Zv9:20:4091841:4092009	ENSDARG00000063242	ttc13	tetratricopeptide repeat domain 13 [Source:ZFIN;Acc:ZDB-GENE-080722-25]	1
Danio_rerio.20.42583045.42588690	Danio rerio	20:42583045:42588690	chromosome:Zv9:20:42583045:42588690	ENSDARG00000014039	si:dkeyp-93d12.1	si:dkeyp-93d12.1 [Source:ZFIN;Acc:ZDB-GENE-041014- 303]	1
Danio_rerio.20.43709469.43709601	Danio rerio	20:43709469:43709601	chromosome:Zv9:20:43709469:43709601	ENSDARG00000019529	parp1	poly (ADP-ribose) polymerase family, member 1 [Source:ZFIN;Acc:ZDB-GENE-030131-3955]	1
Danio_rerio.20.43816265.43816145	Danio rerio	20:43816265:43816145	chromosome:Zv9:20:43816265:43816145	ENSDARG00000006397	laptm4a	lysosomal-associated protein transmembrane 4 alpha [Source:ZFIN;Acc:ZDB-GENE-030131-1024]	-1
Danio_rerio.20.49394052.49394235	Danio rerio	20:49394052:49394235	chromosome:Zv9:20:49394052:49394235	ENSDARG00000007901	crnkl1	crooked neck pre-mRNA splicing factor-like 1 (Drosophila) [Source:ZFIN;Acc:ZDB-GENE-040426-694]	1
Danio_rerio.20.49396344.49396535	Danio rerio	20:49396344:49396535	chromosome:Zv9:20:49396344:49396535	ENSDARG00000007901	crnkl1	crooked neck pre-mRNA splicing factor-like 1 (Drosophila) [Source:ZFIN;Acc:ZDB-GENE-040426-694]	1
Danio_rerio.20.49399914.49400153	Danio rerio	20:49399914:49400153	chromosome:Zv9:20:49399914:49400153	ENSDARG00000007901	crnkl1	crooked neck pre-mRNA splicing factor-like 1 (Drosophila) [Source:ZFIN;Acc:ZDB-GENE-040426-694]	1
Danio_rerio.20.50207737.50207864	Danio rerio	20:50207737:50207864	chromosome:Zv9:20:50207737:50207864	ENSDARG00000067913	ints9	integrator complex subunit 9 [Source:ZFIN;Acc:ZDB- GENE-061013-129]	1
Danio_rerio.20.50222037.50222208	Danio rerio	20:50222037:50222208	chromosome:Zv9:20:50222037:50222208	ENSDARG00000067913	ints9	integrator complex subunit 9 [Source:ZFIN;Acc:ZDB- GENE-061013-129]	1
Danio_rerio.20.50227040.50227164	Danio rerio	20:50227040:50227164	chromosome:Zv9:20:50227040:50227164	ENSDARG00000067913	ints9	integrator complex subunit 9 [Source:ZFIN;Acc:ZDB- GENE-061013-129]	1
Danio_rerio.20.50228275.50228442	Danio rerio	20:50228275:50228442	chromosome:Zv9:20:50228275:50228442	ENSDARG00000067913	ints9	integrator complex subunit 9 [Source:ZFIN;Acc:ZDB- GENE-061013-129]	1
Danio_rerio.20.50273765.50271624	Danio rerio	20:50273765:50271624	chromosome:Zv9:20:50273765:50271624	ENSDARG00000026811	extl3	exostoses (multiple)-like 3 [Source:ZFIN;Acc:ZDB- GENE-041124-2]	-1
Danio_rerio.20.50378377.50378667	Danio rerio	20:50378377:50378667	chromosome:Zv9:20:50378377:50378667	ENSDARG00000028971	cpsf2	cleavage and polyadenylation specific factor 2 [Source:ZFIN;Acc:ZDB-GENE-040718-79]	1
Danio_rerio.20.50394564.50394884	Danio rerio	20:50394564:50394884	chromosome:Zv9:20:50394564:50394884	ENSDARG00000028971	cpsf2	cleavage and polyadenylation specific factor 2 [Source:ZFIN;Acc:ZDB-GENE-040718-79]	1
Danio_rerio.20.53405421.53405569	Danio rerio	20:53405421:53405569	chromosome:Zv9:20:53405421:53405569	ENSDARG00000039004	FIG4 (1 of 2)	FIG4 homolog, SAC1 lipid phosphatase domain containing (S. cerevisiae) [Source:HGNC Symbol;Acc:16873]	1
Danio_rerio.20.5471318.5471471	Danio rerio	20:5471318:5471471	chromosome:Zv9:20:5471318:5471471	ENSDARG00000091563	snw1	SNW domain containing 1 [Source:ZFIN;Acc:ZDB-GENE- 030131-571]	1
Danio_rerio.20.5473684.5473845	Danio rerio	20:5473684:5473845	chromosome:Zv9:20:5473684:5473845	ENSDARG00000091563	snw1	SNW domain containing 1 [Source:ZFIN;Acc:ZDB-GENE- 030131-571]	1
Danio_rerio.20.5478820.5478963	Danio rerio	20:5478820:5478963	chromosome:Zv9:20:5478820:5478963	ENSDARG00000091563	snw1	SNW domain containing 1 [Source:ZFIN;Acc:ZDB-GENE- 030131-571]	1
Danio_rerio.20.6154028.6153723	Danio rerio	20:6154028:6153723	chromosome:Zv9:20:6154028:6153723	ENSDARG00000061040	pum2	pumilio homolog 2 (Drosophila) [Source:ZFIN;Acc:ZDB- GENE-081031-76]	-1
Danio_rerio.20.7324773.7324595	Danio rerio	20:7324773:7324595	chromosome:Zv9:20:7324773:7324595	ENSDARG00000013236	dhcr24	24-dehydrocholesterol reductase [Source:ZFIN;Acc:ZDB-GENE-041212-73]	-1
Danio_rerio.20.7641908.7641758	Danio rerio	20:7641908:7641758	chromosome:Zv9:20:7641908:7641758	ENSDARG00000059925	USP24	ubiquitin specific peptidase 24 [Source:HGNC Symbol;Acc:12623]	-1
Danio_rerio.20.7692752.7692603	Danio rerio	20:7692752:7692603	chromosome:Zv9:20:7692752:7692603	ENSDARG00000059925	USP24	ubiquitin specific peptidase 24 [Source:HGNC Symbol;Acc:12623]	-1
Danio_rerio.20.7724936.7724814	Danio rerio	20:7724936:7724814	chromosome:Zv9:20:7724936:7724814	ENSDARG00000059925	USP24	ubiquitin specific peptidase 24 [Source:HGNC Symbol;Acc:12623]	-1
Danio_rerio.20.7729733.7729565	Danio rerio	20:7729733:7729565	chromosome:Zv9:20:7729733:7729565	ENSDARG00000059925	USP24	ubiquitin specific peptidase 24 [Source:HGNC Symbol;Acc:12623]	-1
Danio_rerio.20.9283280.9283092	Danio rerio	20:9283280:9283092	chromosome:Zv9:20:9283280:9283092	ENSDARG00000034693	mysm1	Myb-like, SWIRM and MPN domains 1 [Source:ZFIN;Acc:ZDB-GENE-041014-28]	-1
Danio_rerio.21.1112645.1112767	Danio rerio	21:1112645:1112767	chromosome:Zv9:21:1112645:1112767	ENSDARG00000011921	txnl1	thioredoxin-like 1 [Source:ZFIN;Acc:ZDB-GENE-040426- 701]	1
Danio_rerio.21.18734269.18731416	Danio rerio	21:18734269:18731416	chromosome:Zv9:21:18734269:18731416	ENSDARG00000079104	mfhas1	malignant fibrous histiocytoma amplified sequence 1 [Source:ZFIN;Acc:ZDB-GENE-080917-20]	-1
Danio_rerio.21.1927025.1927222	Danio rerio	21:1927025:1927222	chromosome:Zv9:21:1927025:1927222	ENSDARG00000015153	wdr91	WD repeat domain 91 [Source:ZFIN;Acc:ZDB-GENE- 050113-2]	1
Danio_rerio.21.21673737.21673960	Danio rerio	21:21673737:21673960	chromosome:Zv9:21:21673737:21673960	ENSDARG00000014385	chek1	CHK1 checkpoint homolog (S. pombe) [Source:ZFIN;Acc:ZDB-GENE-040426-896]	1
Danio_rerio.21.21817705.21817895	Danio rerio	21:21817705:21817895	chromosome:Zv9:21:21817705:21817895	ENSDARG00000006666	BUD13	BUD13 homolog (S. cerevisiae) [Source:HGNC Symbol;Acc:28199]	1
Danio_rerio.21.21965205.21965459	Danio rerio	21:21965205:21965459	chromosome:Zv9:21:21965205:21965459	ENSDARG00000044619	birc2	baculoviral IAP repeat-containing 2 [Source:ZFIN;Acc:ZDB-GENE-030825-6]	1
Danio_rerio.21.21970127.21969943	Danio rerio	21:21970127:21969943	chromosome:Zv9:21:21970127:21969943	ENSDARG00000044622	POLQ	polymerase (DNA directed), theta [Source:HGNC Symbol;Acc:9186]	-1
Danio_rerio.21.21977503.21977310	Danio rerio	21:21977503:21977310	chromosome:Zv9:21:21977503:21977310	ENSDARG00000044622	POLQ	polymerase (DNA directed), theta [Source:HGNC Symbol;Acc:9186]	-1
Danio_rerio.21.21978254.21978112	Danio rerio	21:21978254:21978112	chromosome:Zv9:21:21978254:21978112	ENSDARG00000044622	POLQ	polymerase (DNA directed), theta [Source:HGNC Symbol;Acc:9186]	-1
Danio_rerio.21.22153025.22152823	Danio rerio	21:22153025:22152823	chromosome:Zv9:21:22153025:22152823	ENSDARG00000018738	zw10	ZW10 homolog, centromere/kinetochore protein (Drosophila) [Source:ZFIN;Acc:ZDB-GENE-040426-800]	-1
Danio_rerio.21.22153233.22153102	Danio rerio	21:22153233:22153102	chromosome:Zv9:21:22153233:22153102	ENSDARG00000018738	zw10	ZW10 homolog, centromere/kinetochore protein (Drosophila) [Source:ZFIN;Acc:ZDB-GENE-040426-800]	-1
Danio_rerio.21.22241624.22241842	Danio rerio	21:22241624:22241842	chromosome:Zv9:21:22241624:22241842	ENSDARG00000061749	htr3b	5-hydroxytryptamine (serotonin) receptor 3B [Source:ZFIN;Acc:ZDB-GENE-071012-4]	1
Danio_rerio.21.23819851.23817617	Danio rerio	21:23819851:23817617	chromosome:Zv9:21:23819851:23817617	ENSDARG00000074184	ARHGAP32	Rho GTPase activating protein 32 [Source:HGNC Symbol;Acc:17399]	-1
Danio_rerio.21.24403063.24403189	Danio rerio	21:24403063:24403189	chromosome:Zv9:21:24403063:24403189	ENSDARG00000061865	ddx10	DEAD (Asp-Glu-Ala-Asp) box polypeptide 10 [Source:ZFIN;Acc:ZDB-GENE-071022-2]	1
Danio_rerio.21.25176727.25176519	Danio rerio	21:25176727:25176519	chromosome:Zv9:21:25176727:25176519	ENSDARG00000069507	wbscr27	Williams Beuren syndrome chromosome region 27 [Source:ZFIN;Acc:ZDB-GENE-060421-5918]	-1
Danio_rerio.21.25467001.25467177	Danio rerio	21:25467001:25467177	chromosome:Zv9:21:25467001:25467177	ENSDARG00000006316	rpl23a	ribosomal protein L23a [Source:ZFIN;Acc:ZDB-GENE- 030131-7479]	1
Danio_rerio.21.25811676.25811172	Danio rerio	21:25811676:25811172	chromosome:Zv9:21:25811676:25811172	ENSDARG00000077860	ankhd1	ankyrin repeat and KH domain containing 1 [Source:ZFIN;Acc:ZDB-GENE-090421-1]	-1
Danio_rerio.21.27010158.27008437	Danio rerio	21:27010158:27008437	chromosome:Zv9:21:27010158:27008437	ENSDARG00000019501	PCNXL3	pecanex-like 3 (Drosophila) [Source:HGNC Symbol;Acc:18760]	-1
Danio_rerio.21.27011724.27011516	Danio rerio	21:27011724:27011516	chromosome:Zv9:21:27011724:27011516	ENSDARG00000019501	PCNXL3	pecanex-like 3 (Drosophila) [Source:HGNC Symbol;Acc:18760]	-1
Danio_rerio.21.29152691.29152541	Danio rerio	21:29152691:29152541	chromosome:Zv9:21:29152691:29152541	ENSDARG00000069422	nhp2	NHP2 ribonucleoprotein homolog (yeast) [Source:ZFIN;Acc:ZDB-GENE-030131-533]	-1
Danio_rerio.21.29759768.29759470	Danio rerio	21:29759768:29759470	chromosome:Zv9:21:29759768:29759470	ENSDARG00000044597	C21H17orf85	chromosome 17 open reading frame 85 [Source:HGNC Symbol;Acc:24612]	-1
Danio_rerio.21.33792499.33792678	Danio rerio	21:33792499:33792678	chromosome:Zv9:21:33792499:33792678	ENSDARG00000007217	wdr55	WD repeat domain 55 [Source:ZFIN;Acc:ZDB-GENE- 040924-7]	1
Danio_rerio.21.33835517.33835670	Danio rerio	21:33835517:33835670	chromosome:Zv9:21:33835517:33835670	ENSDARG00000044484	cdc23	CDC23 (cell division cycle 23, yeast, homolog) [Source:ZFIN;Acc:ZDB-GENE-040426-866]	1
Danio_rerio.21.34333157.34333404	Danio rerio	21:34333157:34333404	chromosome:Zv9:21:34333157:34333404	ENSDARG00000054530	rars	arginyl-tRNA synthetase [Source:ZFIN;Acc:ZDB-GENE- 030131-9014]	1
Danio_rerio.21.3478758.3478937	Danio rerio	21:3478758:3478937	chromosome:Zv9:21:3478758:3478937	ENSDARG00000090617	CTIF	CBP80/20-dependent translation initiation factor [Source:HGNC Symbol;Acc:23925]	1
Danio_rerio.21.40515067.40514920	Danio rerio	21:40515067:40514920	chromosome:Zv9:21:40515067:40514920	ENSDARG00000021252	cct6a	chaperonin containing TCP1, subunit 6A (zeta 1) [Source:ZFIN;Acc:ZDB-GENE-011018-2]	-1
Danio_rerio.21.40517808.40517649	Danio rerio	21:40517808:40517649	chromosome:Zv9:21:40517808:40517649	ENSDARG00000021252	cct6a	chaperonin containing TCP1, subunit 6A (zeta 1) [Source:ZFIN;Acc:ZDB-GENE-011018-2]	-1
Danio_rerio.21.40522577.40522443	Danio rerio	21:40522577:40522443	chromosome:Zv9:21:40522577:40522443	ENSDARG00000021252	cct6a	chaperonin containing TCP1, subunit 6A (zeta 1) [Source:ZFIN;Acc:ZDB-GENE-011018-2]	-1
Danio_rerio.21.41692963.41695403	Danio rerio	21:41692963:41695403	chromosome:Zv9:21:41692963:41695403	ENSDARG00000094181	SHROOM1	shroom family member 1 [Source:HGNC Symbol;Acc:24084]	1
Danio_rerio.21.42650754.42650590	Danio rerio	21:42650754:42650590	chromosome:Zv9:21:42650754:42650590	ENSDARG00000019713	oatx	organic anion transporter X [Source:ZFIN;Acc:ZDB- GENE-070115-1]	-1
Danio_rerio.21.43525311.43525431	Danio rerio	21:43525311:43525431	chromosome:Zv9:21:43525311:43525431	ENSDARG00000044319	fstl4	follistatin-like 4 [Source:ZFIN;Acc:ZDB-GENE-070127- 3]	1
Danio_rerio.21.44370441.44370671	Danio rerio	21:44370441:44370671	chromosome:Zv9:21:44370441:44370671	ENSDARG00000094863	ddx46	DEAD (Asp-Glu-Ala-Asp) box polypeptide 46 [Source:ZFIN;Acc:ZDB-GENE-030131-667]	1
Danio_rerio.21.44371717.44371861	Danio rerio	21:44371717:44371861	chromosome:Zv9:21:44371717:44371861	ENSDARG00000094863	ddx46	DEAD (Asp-Glu-Ala-Asp) box polypeptide 46 [Source:ZFIN;Acc:ZDB-GENE-030131-667]	1
Danio_rerio.21.44452147.44452278	Danio rerio	21:44452147:44452278	chromosome:Zv9:21:44452147:44452278	ENSDARG00000078456	BRCC3	BRCA1/BRCA2-containing complex, subunit 3 [Source:HGNC Symbol;Acc:24185]	1
Danio_rerio.21.4776117.4776274	Danio rerio	21:4776117:4776274	chromosome:Zv9:21:4776117:4776274	ENSDARG00000029905	phyhd1	phytanoyl-CoA dioxygenase domain containing 1 [Source:ZFIN;Acc:ZDB-GENE-041114-159]	1
Danio_rerio.21.4793806.4792232	Danio rerio	21:4793806:4792232	chromosome:Zv9:21:4793806:4792232	ENSDARG00000076991	dolk	dolichol kinase [Source:ZFIN;Acc:ZDB-GENE-070410- 59]	-1
Danio_rerio.21.4861302.4861431	Danio rerio	21:4861302:4861431	chromosome:Zv9:21:4861302:4861431	ENSDARG00000030022	nup188	nucleoporin 188 [Source:ZFIN;Acc:ZDB-GENE-030131- 7184]	1
Danio_rerio.21.7668304.7668023	Danio rerio	21:7668304:7668023	chromosome:Zv9:21:7668304:7668023	ENSDARG00000063706	PDE8B	phosphodiesterase 8B [Source:HGNC Symbol;Acc:8794]	-1
Danio_rerio.21.788394.788073	Danio rerio	21:788394:788073	chromosome:Zv9:21:788394:788073	ENSDARG00000090250	－	－	-1
Danio_rerio.21.791304.790899	Danio rerio	21:791304:790899	chromosome:Zv9:21:791304:790899	ENSDARG00000090250	－	－	-1
Danio_rerio.21.8560567.8561644	Danio rerio	21:8560567:8561644	chromosome:Zv9:21:8560567:8561644	ENSDARG00000060175	ARHGAP24	Rho GTPase activating protein 24 [Source:HGNC Symbol;Acc:25361]	1
Danio_rerio.21.8849906.8850360	Danio rerio	21:8849906:8850360	chromosome:Zv9:21:8849906:8850360	ENSDARG00000073862	ptpn13	protein tyrosine phosphatase, non-receptor type 13 [Source:ZFIN;Acc:ZDB-GENE-070410-72]	1
Danio_rerio.21.8854506.8854649	Danio rerio	21:8854506:8854649	chromosome:Zv9:21:8854506:8854649	ENSDARG00000073862	ptpn13	protein tyrosine phosphatase, non-receptor type 13 [Source:ZFIN;Acc:ZDB-GENE-070410-72]	1
Danio_rerio.21.9124967.9124663	Danio rerio	21:9124967:9124663	chromosome:Zv9:21:9124967:9124663	ENSDARG00000057080	dnajc21	DnaJ (Hsp40) homolog, subfamily C, member 21 [Source:ZFIN;Acc:ZDB-GENE-030131-8928]	-1
Danio_rerio.21.9238566.9238720	Danio rerio	21:9238566:9238720	chromosome:Zv9:21:9238566:9238720	ENSDARG00000069980	lman1	lectin, mannose-binding, 1 [Source:ZFIN;Acc:ZDB- GENE-060201-4]	1
Danio_rerio.21.9251039.9251232	Danio rerio	21:9251039:9251232	chromosome:Zv9:21:9251039:9251232	ENSDARG00000069980	lman1	lectin, mannose-binding, 1 [Source:ZFIN;Acc:ZDB- GENE-060201-4]	1
Danio_rerio.21.930362.930520	Danio rerio	21:930362:930520	chromosome:Zv9:21:930362:930520	ENSDARG00000063362	－	－	1
Danio_rerio.21.9409093.9409391	Danio rerio	21:9409093:9409391	chromosome:Zv9:21:9409093:9409391	ENSDARG00000079637	alpk2	alpha-kinase 2 [Source:ZFIN;Acc:ZDB-GENE-030131- 1868]	1
Danio_rerio.22.10318126.10318434	Danio rerio	22:10318126:10318434	chromosome:Zv9:22:10318126:10318434	ENSDARG00000021346	pdhb	pyruvate dehydrogenase (lipoamide) beta [Source:ZFIN;Acc:ZDB-GENE-040426-2173]	1
Danio_rerio.22.10493392.10493264	Danio rerio	22:10493392:10493264	chromosome:Zv9:22:10493392:10493264	ENSDARG00000043077	nisch	nischarin [Source:ZFIN;Acc:ZDB-GENE-050208-570]	-1
Danio_rerio.22.10709733.10709595	Danio rerio	22:10709733:10709595	chromosome:Zv9:22:10709733:10709595	ENSDARG00000063051	bap1	BRCA1 associated protein-1 (ubiquitin carboxy- terminal hydrolase) [Source:ZFIN;Acc:ZDB-GENE-050208-492]	-1
Danio_rerio.22.11182114.11181932	Danio rerio	22:11182114:11181932	chromosome:Zv9:22:11182114:11181932	ENSDARG00000007250	use1	unconventional SNARE in the ER 1 homolog (S. cerevisiae) [Source:ZFIN;Acc:ZDB-GENE-040426-1015]	-1
Danio_rerio.22.11642231.11642790	Danio rerio	22:11642231:11642790	chromosome:Zv9:22:11642231:11642790	ENSDARG00000032087	sgsh	N-sulfoglucosamine sulfohydrolase (sulfamidase) [Source:ZFIN;Acc:ZDB-GENE-030131-4958]	1
Danio_rerio.22.1237956.1237818	Danio rerio	22:1237956:1237818	chromosome:Zv9:22:1237956:1237818	ENSDARG00000071674	lonp1	lon peptidase 1, mitochondrial [Source:ZFIN;Acc:ZDB- GENE-030131-4006]	-1
Danio_rerio.22.15867033.15867171	Danio rerio	22:15867033:15867171	chromosome:Zv9:22:15867033:15867171	ENSDARG00000042660	fam32al	family with sequence similarity 32, member A, like [Source:ZFIN;Acc:ZDB-GENE-040704-44]	1
Danio_rerio.22.16064040.16063826	Danio rerio	22:16064040:16063826	chromosome:Zv9:22:16064040:16063826	ENSDARG00000042670	eps15l1a	epidermal growth factor receptor pathway substrate 15-like 1a [Source:ZFIN;Acc:ZDB-GENE-060503-274]	-1
Danio_rerio.22.19292311.19291520	Danio rerio	22:19292311:19291520	chromosome:Zv9:22:19292311:19291520	ENSDARG00000061658	POLRMT	polymerase (RNA) mitochondrial (DNA directed) [Source:HGNC Symbol;Acc:9200]	-1
Danio_rerio.22.21686670.21686494	Danio rerio	22:21686670:21686494	chromosome:Zv9:22:21686670:21686494	ENSDARG00000062103	ankrd24	ankyrin repeat domain 24 [Source:ZFIN;Acc:ZDB-GENE- 050208-747]	-1
Danio_rerio.22.21688345.21688008	Danio rerio	22:21688345:21688008	chromosome:Zv9:22:21688345:21688008	ENSDARG00000062103	ankrd24	ankyrin repeat domain 24 [Source:ZFIN;Acc:ZDB-GENE- 050208-747]	-1
Danio_rerio.22.21689119.21688434	Danio rerio	22:21689119:21688434	chromosome:Zv9:22:21689119:21688434	ENSDARG00000062103	ankrd24	ankyrin repeat domain 24 [Source:ZFIN;Acc:ZDB-GENE- 050208-747]	-1
Danio_rerio.22.21691721.21691555	Danio rerio	22:21691721:21691555	chromosome:Zv9:22:21691721:21691555	ENSDARG00000062103	ankrd24	ankyrin repeat domain 24 [Source:ZFIN;Acc:ZDB-GENE- 050208-747]	-1
Danio_rerio.22.24346510.24346274	Danio rerio	22:24346510:24346274	chromosome:Zv9:22:24346510:24346274	ENSDARG00000071442	aspm	asp (abnormal spindle)-like, microcephaly associated (Drosophila) [Source:ZFIN;Acc:ZDB-GENE-050208-620]	-1
Danio_rerio.22.25513370.25513227	Danio rerio	22:25513370:25513227	chromosome:Zv9:22:25513370:25513227	ENSDARG00000012572	polr3f	polymerase (RNA) III (DNA directed) polypeptide F [Source:ZFIN;Acc:ZDB-GENE-040426-972]	-1
Danio_rerio.22.32304537.32304349	Danio rerio	22:32304537:32304349	chromosome:Zv9:22:32304537:32304349	ENSDARG00000040853	shoc2	soc-2 suppressor of clear homolog (C. elegans) [Source:ZFIN;Acc:ZDB-GENE-050208-523]	-1
Danio_rerio.22.32304768.32304638	Danio rerio	22:32304768:32304638	chromosome:Zv9:22:32304768:32304638	ENSDARG00000040853	shoc2	soc-2 suppressor of clear homolog (C. elegans) [Source:ZFIN;Acc:ZDB-GENE-050208-523]	-1
Danio_rerio.22.32341510.32341682	Danio rerio	22:32341510:32341682	chromosome:Zv9:22:32341510:32341682	ENSDARG00000071046	bbip1	BBSome interacting protein 1 [Source:ZFIN;Acc:ZDB- GENE-050208-445]	1
Danio_rerio.22.32561866.32561708	Danio rerio	22:32561866:32561708	chromosome:Zv9:22:32561866:32561708	ENSDARG00000019000	smc3	structural maintenance of chromosomes 3 [Source:ZFIN;Acc:ZDB-GENE-030131-3196]	-1
Danio_rerio.22.32569623.32569473	Danio rerio	22:32569623:32569473	chromosome:Zv9:22:32569623:32569473	ENSDARG00000019000	smc3	structural maintenance of chromosomes 3 [Source:ZFIN;Acc:ZDB-GENE-030131-3196]	-1
Danio_rerio.22.32575121.32574961	Danio rerio	22:32575121:32574961	chromosome:Zv9:22:32575121:32574961	ENSDARG00000019000	smc3	structural maintenance of chromosomes 3 [Source:ZFIN;Acc:ZDB-GENE-030131-3196]	-1
Danio_rerio.22.32587398.32587223	Danio rerio	22:32587398:32587223	chromosome:Zv9:22:32587398:32587223	ENSDARG00000019000	smc3	structural maintenance of chromosomes 3 [Source:ZFIN;Acc:ZDB-GENE-030131-3196]	-1
Danio_rerio.22.37360091.37359952	Danio rerio	22:37360091:37359952	chromosome:Zv9:22:37360091:37359952	ENSDARG00000031269	rnf123	ring finger protein 123 [Source:ZFIN;Acc:ZDB-GENE- 050208-529]	-1
Danio_rerio.22.381253.381396	Danio rerio	22:381253:381396	chromosome:Zv9:22:381253:381396	ENSDARG00000031216	ssu72	SSU72 RNA polymerase II CTD phosphatase homolog (S. cerevisiae) [Source:ZFIN;Acc:ZDB-GENE-040426-1689]	1
Danio_rerio.22.40624247.40624416	Danio rerio	22:40624247:40624416	chromosome:Zv9:22:40624247:40624416	ENSDARG00000003189	psmd1	proteasome (prosome, macropain) 26S subunit, non- ATPase, 1 [Source:ZFIN;Acc:ZDB-GENE-040426-810]	1
Danio_rerio.22.40625225.40625433	Danio rerio	22:40625225:40625433	chromosome:Zv9:22:40625225:40625433	ENSDARG00000003189	psmd1	proteasome (prosome, macropain) 26S subunit, non- ATPase, 1 [Source:ZFIN;Acc:ZDB-GENE-040426-810]	1
Danio_rerio.22.40693218.40693387	Danio rerio	22:40693218:40693387	chromosome:Zv9:22:40693218:40693387	ENSDARG00000003189	psmd1	proteasome (prosome, macropain) 26S subunit, non- ATPase, 1 [Source:ZFIN;Acc:ZDB-GENE-040426-810]	1
Danio_rerio.22.449972.449838	Danio rerio	22:449972:449838	chromosome:Zv9:22:449972:449838	ENSDARG00000000853	dstyk	dual serine/threonine and tyrosine protein kinase [Source:ZFIN;Acc:ZDB-GENE-040826-2]	-1
Danio_rerio.22.5581714.5580935	Danio rerio	22:5581714:5580935	chromosome:Zv9:22:5581714:5580935	ENSDARG00000058828	ccdc51	coiled-coil domain containing 51 [Source:ZFIN;Acc:ZDB-GENE-060825-200]	-1
Danio_rerio.22.5584832.5584668	Danio rerio	22:5584832:5584668	chromosome:Zv9:22:5584832:5584668	ENSDARG00000058828	ccdc51	coiled-coil domain containing 51 [Source:ZFIN;Acc:ZDB-GENE-060825-200]	-1
Danio_rerio.22.71087.70887	Danio rerio	22:71087:70887	chromosome:Zv9:22:71087:70887	ENSDARG00000090150	CABZ01072698.1	Uncharacterized protein [Source:UniProtKB/TrEMBL;Acc:F1R0D6]	-1
Danio_rerio.23.14310468.14310317	Danio rerio	23:14310468:14310317	chromosome:Zv9:23:14310468:14310317	ENSDARG00000021945	ddx23	DEAD (Asp-Glu-Ala-Asp) box polypeptide 23 [Source:ZFIN;Acc:ZDB-GENE-030131-6215]	-1
Danio_rerio.23.14323737.14323604	Danio rerio	23:14323737:14323604	chromosome:Zv9:23:14323737:14323604	ENSDARG00000021945	ddx23	DEAD (Asp-Glu-Ala-Asp) box polypeptide 23 [Source:ZFIN;Acc:ZDB-GENE-030131-6215]	-1
Danio_rerio.23.14894467.14894610	Danio rerio	23:14894467:14894610	chromosome:Zv9:23:14894467:14894610	ENSDARG00000037708	exosc10	exosome component 10 [Source:ZFIN;Acc:ZDB-GENE- 040426-781]	1
Danio_rerio.23.18020171.18019810	Danio rerio	23:18020171:18019810	chromosome:Zv9:23:18020171:18019810	ENSDARG00000056932	tfip11	tuftelin interacting protein 11 [Source:ZFIN;Acc:ZDB-GENE-040718-479]	-1
Danio_rerio.23.18022575.18022332	Danio rerio	23:18022575:18022332	chromosome:Zv9:23:18022575:18022332	ENSDARG00000056932	tfip11	tuftelin interacting protein 11 [Source:ZFIN;Acc:ZDB-GENE-040718-479]	-1
Danio_rerio.23.18026219.18025905	Danio rerio	23:18026219:18025905	chromosome:Zv9:23:18026219:18025905	ENSDARG00000056932	tfip11	tuftelin interacting protein 11 [Source:ZFIN;Acc:ZDB-GENE-040718-479]	-1
Danio_rerio.23.18027458.18027267	Danio rerio	23:18027458:18027267	chromosome:Zv9:23:18027458:18027267	ENSDARG00000056932	tfip11	tuftelin interacting protein 11 [Source:ZFIN;Acc:ZDB-GENE-040718-479]	-1
Danio_rerio.23.19576596.19576372	Danio rerio	23:19576596:19576372	chromosome:Zv9:23:19576596:19576372	ENSDARG00000090787	KLHDC8B	kelch domain containing 8B [Source:HGNC Symbol;Acc:28557]	-1
Danio_rerio.23.20265162.20264979	Danio rerio	23:20265162:20264979	chromosome:Zv9:23:20265162:20264979	ENSDARG00000037537	fam58a	family with sequence similarity 58, member A [Source:ZFIN;Acc:ZDB-GENE-050522-495]	-1
Danio_rerio.23.20430578.20430184	Danio rerio	23:20430578:20430184	chromosome:Zv9:23:20430578:20430184	ENSDARG00000092934	si:dkey-32e6.3	si:dkey-32e6.3 [Source:ZFIN;Acc:ZDB-GENE-081104- 408]	-1
Danio_rerio.23.21587977.21588167	Danio rerio	23:21587977:21588167	chromosome:Zv9:23:21587977:21588167	ENSDARG00000009549	ubr4	ubiquitin protein ligase E3 component n-recognin 4 [Source:ZFIN;Acc:ZDB-GENE-090313-341]	1
Danio_rerio.23.21600040.21600319	Danio rerio	23:21600040:21600319	chromosome:Zv9:23:21600040:21600319	ENSDARG00000009549	ubr4	ubiquitin protein ligase E3 component n-recognin 4 [Source:ZFIN;Acc:ZDB-GENE-090313-341]	1
Danio_rerio.23.21603174.21603296	Danio rerio	23:21603174:21603296	chromosome:Zv9:23:21603174:21603296	ENSDARG00000009549	ubr4	ubiquitin protein ligase E3 component n-recognin 4 [Source:ZFIN;Acc:ZDB-GENE-090313-341]	1
Danio_rerio.23.21608146.21608303	Danio rerio	23:21608146:21608303	chromosome:Zv9:23:21608146:21608303	ENSDARG00000009549	ubr4	ubiquitin protein ligase E3 component n-recognin 4 [Source:ZFIN;Acc:ZDB-GENE-090313-341]	1
Danio_rerio.23.21620009.21620191	Danio rerio	23:21620009:21620191	chromosome:Zv9:23:21620009:21620191	ENSDARG00000009549	ubr4	ubiquitin protein ligase E3 component n-recognin 4 [Source:ZFIN;Acc:ZDB-GENE-090313-341]	1
Danio_rerio.23.21620280.21620438	Danio rerio	23:21620280:21620438	chromosome:Zv9:23:21620280:21620438	ENSDARG00000009549	ubr4	ubiquitin protein ligase E3 component n-recognin 4 [Source:ZFIN;Acc:ZDB-GENE-090313-341]	1
Danio_rerio.23.21622553.21622780	Danio rerio	23:21622553:21622780	chromosome:Zv9:23:21622553:21622780	ENSDARG00000009549	ubr4	ubiquitin protein ligase E3 component n-recognin 4 [Source:ZFIN;Acc:ZDB-GENE-090313-341]	1
Danio_rerio.23.21625189.21625352	Danio rerio	23:21625189:21625352	chromosome:Zv9:23:21625189:21625352	ENSDARG00000009549	ubr4	ubiquitin protein ligase E3 component n-recognin 4 [Source:ZFIN;Acc:ZDB-GENE-090313-341]	1
Danio_rerio.23.21625731.21625947	Danio rerio	23:21625731:21625947	chromosome:Zv9:23:21625731:21625947	ENSDARG00000009549	ubr4	ubiquitin protein ligase E3 component n-recognin 4 [Source:ZFIN;Acc:ZDB-GENE-090313-341]	1
Danio_rerio.23.21627158.21627374	Danio rerio	23:21627158:21627374	chromosome:Zv9:23:21627158:21627374	ENSDARG00000009549	ubr4	ubiquitin protein ligase E3 component n-recognin 4 [Source:ZFIN;Acc:ZDB-GENE-090313-341]	1
Danio_rerio.23.21635190.21635311	Danio rerio	23:21635190:21635311	chromosome:Zv9:23:21635190:21635311	ENSDARG00000009549	ubr4	ubiquitin protein ligase E3 component n-recognin 4 [Source:ZFIN;Acc:ZDB-GENE-090313-341]	1
Danio_rerio.23.21637744.21637921	Danio rerio	23:21637744:21637921	chromosome:Zv9:23:21637744:21637921	ENSDARG00000009549	ubr4	ubiquitin protein ligase E3 component n-recognin 4 [Source:ZFIN;Acc:ZDB-GENE-090313-341]	1
Danio_rerio.23.21644299.21644526	Danio rerio	23:21644299:21644526	chromosome:Zv9:23:21644299:21644526	ENSDARG00000009549	ubr4	ubiquitin protein ligase E3 component n-recognin 4 [Source:ZFIN;Acc:ZDB-GENE-090313-341]	1
Danio_rerio.23.21647606.21647799	Danio rerio	23:21647606:21647799	chromosome:Zv9:23:21647606:21647799	ENSDARG00000009549	ubr4	ubiquitin protein ligase E3 component n-recognin 4 [Source:ZFIN;Acc:ZDB-GENE-090313-341]	1
Danio_rerio.23.21647889.21648128	Danio rerio	23:21647889:21648128	chromosome:Zv9:23:21647889:21648128	ENSDARG00000009549	ubr4	ubiquitin protein ligase E3 component n-recognin 4 [Source:ZFIN;Acc:ZDB-GENE-090313-341]	1
Danio_rerio.23.21657099.21657220	Danio rerio	23:21657099:21657220	chromosome:Zv9:23:21657099:21657220	ENSDARG00000009549	ubr4	ubiquitin protein ligase E3 component n-recognin 4 [Source:ZFIN;Acc:ZDB-GENE-090313-341]	1
Danio_rerio.23.22015832.22015665	Danio rerio	23:22015832:22015665	chromosome:Zv9:23:22015832:22015665	ENSDARG00000017986	vps13d	vacuolar protein sorting 13D (yeast) [Source:ZFIN;Acc:ZDB-GENE-050912-1]	-1
Danio_rerio.23.22051336.22051157	Danio rerio	23:22051336:22051157	chromosome:Zv9:23:22051336:22051157	ENSDARG00000017986	vps13d	vacuolar protein sorting 13D (yeast) [Source:ZFIN;Acc:ZDB-GENE-050912-1]	-1
Danio_rerio.23.24529955.24529825	Danio rerio	23:24529955:24529825	chromosome:Zv9:23:24529955:24529825	ENSDARG00000074548	zbtb17	zinc finger and BTB domain containing 17 [Source:ZFIN;Acc:ZDB-GENE-090313-240]	-1
Danio_rerio.23.25221797.25222202	Danio rerio	23:25221797:25222202	chromosome:Zv9:23:25221797:25222202	ENSDARG00000039255	klhl21	kelch-like 21 (Drosophila) [Source:ZFIN;Acc:ZDB- GENE-040426-2627]	1
Danio_rerio.23.26156713.26157157	Danio rerio	23:26156713:26157157	chromosome:Zv9:23:26156713:26157157	ENSDARG00000070644	ttpal	tocopherol (alpha) transfer protein-like [Source:ZFIN;Acc:ZDB-GENE-030131-296]	1
Danio_rerio.23.27834028.27833647	Danio rerio	23:27834028:27833647	chromosome:Zv9:23:27834028:27833647	ENSDARG00000006584	phf8	PHD finger protein 8 [Source:ZFIN;Acc:ZDB-GENE- 060419-1]	-1
Danio_rerio.23.28743667.28743807	Danio rerio	23:28743667:28743807	chromosome:Zv9:23:28743667:28743807	ENSDARG00000016782	huwe1	HECT, UBA and WWE domain containing 1 [Source:ZFIN;Acc:ZDB-GENE-081104-387]	1
Danio_rerio.23.28754934.28755056	Danio rerio	23:28754934:28755056	chromosome:Zv9:23:28754934:28755056	ENSDARG00000016782	huwe1	HECT, UBA and WWE domain containing 1 [Source:ZFIN;Acc:ZDB-GENE-081104-387]	1
Danio_rerio.23.28757111.28757348	Danio rerio	23:28757111:28757348	chromosome:Zv9:23:28757111:28757348	ENSDARG00000016782	huwe1	HECT, UBA and WWE domain containing 1 [Source:ZFIN;Acc:ZDB-GENE-081104-387]	1
Danio_rerio.23.28757427.28757771	Danio rerio	23:28757427:28757771	chromosome:Zv9:23:28757427:28757771	ENSDARG00000016782	huwe1	HECT, UBA and WWE domain containing 1 [Source:ZFIN;Acc:ZDB-GENE-081104-387]	1
Danio_rerio.23.28770180.28770403	Danio rerio	23:28770180:28770403	chromosome:Zv9:23:28770180:28770403	ENSDARG00000016782	huwe1	HECT, UBA and WWE domain containing 1 [Source:ZFIN;Acc:ZDB-GENE-081104-387]	1
Danio_rerio.23.28779772.28780125	Danio rerio	23:28779772:28780125	chromosome:Zv9:23:28779772:28780125	ENSDARG00000016782	huwe1	HECT, UBA and WWE domain containing 1 [Source:ZFIN;Acc:ZDB-GENE-081104-387]	1
Danio_rerio.23.29203093.29202422	Danio rerio	23:29203093:29202422	chromosome:Zv9:23:29203093:29202422	ENSDARG00000037030	casz1	castor zinc finger 1 [Source:ZFIN;Acc:ZDB-GENE- 060130-108]	-1
Danio_rerio.23.29210460.29210289	Danio rerio	23:29210460:29210289	chromosome:Zv9:23:29210460:29210289	ENSDARG00000037030	casz1	castor zinc finger 1 [Source:ZFIN;Acc:ZDB-GENE- 060130-108]	-1
Danio_rerio.23.29224430.29224258	Danio rerio	23:29224430:29224258	chromosome:Zv9:23:29224430:29224258	ENSDARG00000037030	casz1	castor zinc finger 1 [Source:ZFIN;Acc:ZDB-GENE- 060130-108]	-1
Danio_rerio.23.29246807.29246237	Danio rerio	23:29246807:29246237	chromosome:Zv9:23:29246807:29246237	ENSDARG00000037030	casz1	castor zinc finger 1 [Source:ZFIN;Acc:ZDB-GENE- 060130-108]	-1
Danio_rerio.23.29635796.29635592	Danio rerio	23:29635796:29635592	chromosome:Zv9:23:29635796:29635592	ENSDARG00000015343	pgd	phosphogluconate hydrogenase [Source:ZFIN;Acc:ZDB- GENE-040426-2807]	-1
Danio_rerio.23.29755050.29754876	Danio rerio	23:29755050:29754876	chromosome:Zv9:23:29755050:29754876	ENSDARG00000037017	ube4b	ubiquitination factor E4B, UFD2 homolog (S. cerevisiae) [Source:ZFIN;Acc:ZDB-GENE-020205-1]	-1
Danio_rerio.23.29757952.29757808	Danio rerio	23:29757952:29757808	chromosome:Zv9:23:29757952:29757808	ENSDARG00000037017	ube4b	ubiquitination factor E4B, UFD2 homolog (S. cerevisiae) [Source:ZFIN;Acc:ZDB-GENE-020205-1]	-1
Danio_rerio.23.29759396.29759270	Danio rerio	23:29759396:29759270	chromosome:Zv9:23:29759396:29759270	ENSDARG00000037017	ube4b	ubiquitination factor E4B, UFD2 homolog (S. cerevisiae) [Source:ZFIN;Acc:ZDB-GENE-020205-1]	-1
Danio_rerio.23.29813447.29813582	Danio rerio	23:29813447:29813582	chromosome:Zv9:23:29813447:29813582	ENSDARG00000055899	lzic	leucine zipper and CTNNBIP1 domain containing [Source:ZFIN;Acc:ZDB-GENE-040718-342]	1
Danio_rerio.23.31257191.31257371	Danio rerio	23:31257191:31257371	chromosome:Zv9:23:31257191:31257371	ENSDARG00000060484	EPT1	ethanolaminephosphotransferase 1 (CDP-ethanolamine- specific) [Source:HGNC Symbol;Acc:29361]	1
Danio_rerio.23.31998605.31998456	Danio rerio	23:31998605:31998456	chromosome:Zv9:23:31998605:31998456	ENSDARG00000036776	aldh8a1	aldehyde dehydrogenase 8 family, member A1 [Source:ZFIN;Acc:ZDB-GENE-040912-3]	-1
Danio_rerio.23.32233166.32233288	Danio rerio	23:32233166:32233288	chromosome:Zv9:23:32233166:32233288	ENSDARG00000074675	pan2	PAN2 poly(A) specific ribonuclease subunit homolog (S. cerevisiae) [Source:ZFIN;Acc:ZDB-GENE-030131-3113]	1
Danio_rerio.23.329435.329565	Danio rerio	23:329435:329565	chromosome:Zv9:23:329435:329565	ENSDARG00000037855	taf11	TAF11 RNA polymerase II, TATA box binding protein (TBP)-associated factor [Source:ZFIN;Acc:ZDB-GENE-040718- 283]	1
Danio_rerio.23.33904983.33904747	Danio rerio	23:33904983:33904747	chromosome:Zv9:23:33904983:33904747	ENSDARG00000011570	pou6f1	POU class 6 homeobox 1 [Source:ZFIN;Acc:ZDB-GENE- 980526-530]	-1
Danio_rerio.23.33970793.33971080	Danio rerio	23:33970793:33971080	chromosome:Zv9:23:33970793:33971080	ENSDARG00000017811	si:ch211-210c8.6	si:ch211-210c8.6 [Source:ZFIN;Acc:ZDB-GENE-030131- 3630]	1
Danio_rerio.23.36734359.36734222	Danio rerio	23:36734359:36734222	chromosome:Zv9:23:36734359:36734222	ENSDARG00000061117	AGAP2	ArfGAP with GTPase domain, ankyrin repeat and PH domain 2 [Source:HGNC Symbol;Acc:16921]	-1
Danio_rerio.23.37173559.37173370	Danio rerio	23:37173559:37173370	chromosome:Zv9:23:37173559:37173370	ENSDARG00000025212	cpsf3l	cleavage and polyadenylation specific factor 3-like [Source:ZFIN;Acc:ZDB-GENE-050522-13]	-1
Danio_rerio.23.37174667.37174527	Danio rerio	23:37174667:37174527	chromosome:Zv9:23:37174667:37174527	ENSDARG00000025212	cpsf3l	cleavage and polyadenylation specific factor 3-like [Source:ZFIN;Acc:ZDB-GENE-050522-13]	-1
Danio_rerio.23.375571.376067	Danio rerio	23:375571:376067	chromosome:Zv9:23:375571:376067	ENSDARG00000013726	ap4b1l	adaptor-related protein complex 4, beta 1 subunit- like [Source:ZFIN;Acc:ZDB-GENE-040426-1284]	1
Danio_rerio.23.43795143.43797435	Danio rerio	23:43795143:43797435	chromosome:Zv9:23:43795143:43797435	ENSDARG00000004114	tti1	TELO2 interacting protein 1 [Source:ZFIN;Acc:ZDB- GENE-080819-3]	1
Danio_rerio.23.46149600.46149475	Danio rerio	23:46149600:46149475	chromosome:Zv9:23:46149600:46149475	ENSDARG00000043046	fbxl5	F-box and leucine-rich repeat protein 5 [Source:ZFIN;Acc:ZDB-GENE-030131-900]	-1
Danio_rerio.23.7300288.7300450	Danio rerio	23:7300288:7300450	chromosome:Zv9:23:7300288:7300450	ENSDARG00000014500	PRPF6 (1 of 2)	PRP6 pre-mRNA processing factor 6 homolog (S. cerevisiae) [Source:HGNC Symbol;Acc:15860]	1
Danio_rerio.23.7300539.7300657	Danio rerio	23:7300539:7300657	chromosome:Zv9:23:7300539:7300657	ENSDARG00000014500	PRPF6 (1 of 2)	PRP6 pre-mRNA processing factor 6 homolog (S. cerevisiae) [Source:HGNC Symbol;Acc:15860]	1
Danio_rerio.23.7630505.7630649	Danio rerio	23:7630505:7630649	chromosome:Zv9:23:7630505:7630649	ENSDARG00000002536	tm9sf4	transmembrane 9 superfamily protein member 4 [Source:ZFIN;Acc:ZDB-GENE-040426-1575]	1
Danio_rerio.23.7630888.7631011	Danio rerio	23:7630888:7631011	chromosome:Zv9:23:7630888:7631011	ENSDARG00000002536	tm9sf4	transmembrane 9 superfamily protein member 4 [Source:ZFIN;Acc:ZDB-GENE-040426-1575]	1
Danio_rerio.23.7651910.7652059	Danio rerio	23:7651910:7652059	chromosome:Zv9:23:7651910:7652059	ENSDARG00000002536	tm9sf4	transmembrane 9 superfamily protein member 4 [Source:ZFIN;Acc:ZDB-GENE-040426-1575]	1
Danio_rerio.23.9188003.9188283	Danio rerio	23:9188003:9188283	chromosome:Zv9:23:9188003:9188283	ENSDARG00000063089	C23H20orf160	chromosome 20 open reading frame 160 [Source:HGNC Symbol;Acc:16153]	1
Danio_rerio.24.17543964.17544133	Danio rerio	24:17543964:17544133	chromosome:Zv9:24:17543964:17544133	ENSDARG00000008292	eif2s3	eukaryotic translation initiation factor 2, subunit 3 gamma [Source:ZFIN;Acc:ZDB-GENE-030131-5552]	1
Danio_rerio.24.19794000.19794144	Danio rerio	24:19794000:19794144	chromosome:Zv9:24:19794000:19794144	ENSDARG00000095034	C24H8orf34	chromosome 8 open reading frame 34 [Source:HGNC Symbol;Acc:30905]	1
Danio_rerio.24.21785506.21785642	Danio rerio	24:21785506:21785642	chromosome:Zv9:24:21785506:21785642	ENSDARG00000027825	naa50	N(alpha)-acetyltransferase 50, NatE catalytic subunit [Source:ZFIN;Acc:ZDB-GENE-040801-142]	1
Danio_rerio.24.22328524.22328863	Danio rerio	24:22328524:22328863	chromosome:Zv9:24:22328524:22328863	ENSDARG00000031637	pan3	PAN3 poly(A) specific ribonuclease subunit homolog (S. cerevisiae) [Source:ZFIN;Acc:ZDB-GENE-070928-13]	1
Danio_rerio.24.22331945.22332066	Danio rerio	24:22331945:22332066	chromosome:Zv9:24:22331945:22332066	ENSDARG00000031637	pan3	PAN3 poly(A) specific ribonuclease subunit homolog (S. cerevisiae) [Source:ZFIN;Acc:ZDB-GENE-070928-13]	1
Danio_rerio.24.22337089.22337324	Danio rerio	24:22337089:22337324	chromosome:Zv9:24:22337089:22337324	ENSDARG00000031637	pan3	PAN3 poly(A) specific ribonuclease subunit homolog (S. cerevisiae) [Source:ZFIN;Acc:ZDB-GENE-070928-13]	1
Danio_rerio.24.24325336.24325570	Danio rerio	24:24325336:24325570	chromosome:Zv9:24:24325336:24325570	ENSDARG00000057624	cops5	COP9 constitutive photomorphogenic homolog subunit 5 [Source:ZFIN;Acc:ZDB-GENE-040426-1686]	1
Danio_rerio.24.24463008.24463185	Danio rerio	24:24463008:24463185	chromosome:Zv9:24:24463008:24463185	ENSDARG00000045308	pola1	polymerase (DNA directed), alpha 1 [Source:ZFIN;Acc:ZDB-GENE-030114-9]	1
Danio_rerio.24.24578459.24578640	Danio rerio	24:24578459:24578640	chromosome:Zv9:24:24578459:24578640	ENSDARG00000058005	hgd	homogentisate 1,2-dioxygenase [Source:ZFIN;Acc:ZDB- GENE-020802-5]	1
Danio_rerio.24.31343353.31343583	Danio rerio	24:31343353:31343583	chromosome:Zv9:24:31343353:31343583	ENSDARG00000039671	alg14	asparagine-linked glycosylation 14 homolog (S. cerevisiae) [Source:ZFIN;Acc:ZDB-GENE-041010-195]	1
Danio_rerio.24.34646620.34646862	Danio rerio	24:34646620:34646862	chromosome:Zv9:24:34646620:34646862	ENSDARG00000089075	CU694221.1	Uncharacterized protein [Source:UniProtKB/TrEMBL;Acc:E7FGB9]	1
Danio_rerio.24.3549666.3549349	Danio rerio	24:3549666:3549349	chromosome:Zv9:24:3549666:3549349	ENSDARG00000019976	idi1	isopentenyl-diphosphate delta isomerase 1 [Source:ZFIN;Acc:ZDB-GENE-050913-44]	-1
Danio_rerio.24.36473686.36473856	Danio rerio	24:36473686:36473856	chromosome:Zv9:24:36473686:36473856	ENSDARG00000076559	RB1CC1	RB1-inducible coiled-coil 1 [Source:HGNC Symbol;Acc:15574]	1
Danio_rerio.24.36474250.36474434	Danio rerio	24:36474250:36474434	chromosome:Zv9:24:36474250:36474434	ENSDARG00000076559	RB1CC1	RB1-inducible coiled-coil 1 [Source:HGNC Symbol;Acc:15574]	1
Danio_rerio.24.37038483.37038276	Danio rerio	24:37038483:37038276	chromosome:Zv9:24:37038483:37038276	ENSDARG00000040041	mcm4	MCM4 minichromosome maintenance deficient 4, mitotin (S. cerevisiae) [Source:ZFIN;Acc:ZDB-GENE-030131-9544]	-1
Danio_rerio.24.37195921.37195797	Danio rerio	24:37195921:37195797	chromosome:Zv9:24:37195921:37195797	ENSDARG00000028771	MAPRE2	microtubule-associated protein, RP/EB family, member 2 [Source:HGNC Symbol;Acc:6891]	-1
Danio_rerio.24.37474004.37474276	Danio rerio	24:37474004:37474276	chromosome:Zv9:24:37474004:37474276	ENSDARG00000022101	CR792456.1	Uncharacterized protein [Source:UniProtKB/TrEMBL;Acc:E7EYG1]	1
Danio_rerio.24.37481832.37482113	Danio rerio	24:37481832:37482113	chromosome:Zv9:24:37481832:37482113	ENSDARG00000022101	CR792456.1	Uncharacterized protein [Source:UniProtKB/TrEMBL;Acc:E7EYG1]	1
Danio_rerio.24.37805788.37805532	Danio rerio	24:37805788:37805532	chromosome:Zv9:24:37805788:37805532	ENSDARG00000030156	naglu	N-acetylglucosaminidase, alpha [Source:ZFIN;Acc:ZDB- GENE-100726-2]	-1
Danio_rerio.24.38734055.38733907	Danio rerio	24:38734055:38733907	chromosome:Zv9:24:38734055:38733907	ENSDARG00000061372	cog7	component of oligomeric golgi complex 7 [Source:ZFIN;Acc:ZDB-GENE-061013-463]	-1
Danio_rerio.24.39216442.39216566	Danio rerio	24:39216442:39216566	chromosome:Zv9:24:39216442:39216566	ENSDARG00000045257	decr2	2,4-dienoyl CoA reductase 2, peroxisomal [Source:ZFIN;Acc:ZDB-GENE-040426-2612]	1
Danio_rerio.24.39396047.39396319	Danio rerio	24:39396047:39396319	chromosome:Zv9:24:39396047:39396319	ENSDARG00000031886	ift140	intraflagellar transport 140 homolog (Chlamydomonas) [Source:ZFIN;Acc:ZDB-GENE-040724-165]	1
Danio_rerio.24.6262281.6262158	Danio rerio	24:6262281:6262158	chromosome:Zv9:24:6262281:6262158	ENSDARG00000010186	myo3a	myosin IIIA [Source:ZFIN;Acc:ZDB-GENE-041026-4]	-1
Danio_rerio.24.7673169.7673032	Danio rerio	24:7673169:7673032	chromosome:Zv9:24:7673169:7673032	ENSDARG00000063636	galnt11	UDP-N-acetyl-alpha-D-galactosamine:polypeptide N- acetylgalactosaminyltransferase 11 (GalNAc-T11) [Source:ZFIN;Acc:ZDB-GENE-060929-998]	-1
Danio_rerio.24.8299296.8299142	Danio rerio	24:8299296:8299142	chromosome:Zv9:24:8299296:8299142	ENSDARG00000045437	slc35b3	solute carrier family 35, member B3 [Source:ZFIN;Acc:ZDB-GENE-060312-46]	-1
Danio_rerio.24.8301821.8301700	Danio rerio	24:8301821:8301700	chromosome:Zv9:24:8301821:8301700	ENSDARG00000045437	slc35b3	solute carrier family 35, member B3 [Source:ZFIN;Acc:ZDB-GENE-060312-46]	-1
Danio_rerio.24.9441475.9441618	Danio rerio	24:9441475:9441618	chromosome:Zv9:24:9441475:9441618	ENSDARG00000078261	nphp3	nephronophthisis 3 [Source:ZFIN;Acc:ZDB-GENE-091204- 117]	1
Danio_rerio.24.9500232.9500375	Danio rerio	24:9500232:9500375	chromosome:Zv9:24:9500232:9500375	ENSDARG00000059322	topbp1	topoisomerase (DNA) II binding protein 1 [Source:ZFIN;Acc:ZDB-GENE-060626-1]	1
Danio_rerio.24.9706901.9706759	Danio rerio	24:9706901:9706759	chromosome:Zv9:24:9706901:9706759	ENSDARG00000063573	vps41	vacuolar protein sorting 41 homolog (S. cerevisiae) [Source:ZFIN;Acc:ZDB-GENE-030131-6671]	-1
Danio_rerio.24.9714309.9714165	Danio rerio	24:9714309:9714165	chromosome:Zv9:24:9714309:9714165	ENSDARG00000063573	vps41	vacuolar protein sorting 41 homolog (S. cerevisiae) [Source:ZFIN;Acc:ZDB-GENE-030131-6671]	-1
Danio_rerio.25.13636769.13637533	Danio rerio	25:13636769:13637533	chromosome:Zv9:25:13636769:13637533	ENSDARG00000006145	det1	de-etiolated homolog 1 (Arabidopsis) [Source:ZFIN;Acc:ZDB-GENE-030131-2809]	1
Danio_rerio.25.13640175.13640528	Danio rerio	25:13640175:13640528	chromosome:Zv9:25:13640175:13640528	ENSDARG00000006145	det1	de-etiolated homolog 1 (Arabidopsis) [Source:ZFIN;Acc:ZDB-GENE-030131-2809]	1
Danio_rerio.25.13645305.13645496	Danio rerio	25:13645305:13645496	chromosome:Zv9:25:13645305:13645496	ENSDARG00000006145	det1	de-etiolated homolog 1 (Arabidopsis) [Source:ZFIN;Acc:ZDB-GENE-030131-2809]	1
Danio_rerio.25.13918505.13918346	Danio rerio	25:13918505:13918346	chromosome:Zv9:25:13918505:13918346	ENSDARG00000038845	ldhd	lactate dehydrogenase D [Source:ZFIN;Acc:ZDB-GENE- 030131-6140]	-1
Danio_rerio.25.14631211.14631043	Danio rerio	25:14631211:14631043	chromosome:Zv9:25:14631211:14631043	ENSDARG00000033596	polr2c	polymerase (RNA) II (DNA directed) polypeptide C [Source:ZFIN;Acc:ZDB-GENE-030131-6609]	-1
Danio_rerio.25.17003386.17003505	Danio rerio	25:17003386:17003505	chromosome:Zv9:25:17003386:17003505	ENSDARG00000078310	CECR2	cat eye syndrome chromosome region, candidate 2 [Source:HGNC Symbol;Acc:1840]	1
Danio_rerio.25.17689756.17689883	Danio rerio	25:17689756:17689883	chromosome:Zv9:25:17689756:17689883	ENSDARG00000004174	cnot1	CCR4-NOT transcription complex, subunit 1 [Source:ZFIN;Acc:ZDB-GENE-040915-1]	1
Danio_rerio.25.17689976.17690216	Danio rerio	25:17689976:17690216	chromosome:Zv9:25:17689976:17690216	ENSDARG00000004174	cnot1	CCR4-NOT transcription complex, subunit 1 [Source:ZFIN;Acc:ZDB-GENE-040915-1]	1
Danio_rerio.25.17690293.17690412	Danio rerio	25:17690293:17690412	chromosome:Zv9:25:17690293:17690412	ENSDARG00000004174	cnot1	CCR4-NOT transcription complex, subunit 1 [Source:ZFIN;Acc:ZDB-GENE-040915-1]	1
Danio_rerio.25.17690521.17690643	Danio rerio	25:17690521:17690643	chromosome:Zv9:25:17690521:17690643	ENSDARG00000004174	cnot1	CCR4-NOT transcription complex, subunit 1 [Source:ZFIN;Acc:ZDB-GENE-040915-1]	1
Danio_rerio.25.17690726.17690877	Danio rerio	25:17690726:17690877	chromosome:Zv9:25:17690726:17690877	ENSDARG00000004174	cnot1	CCR4-NOT transcription complex, subunit 1 [Source:ZFIN;Acc:ZDB-GENE-040915-1]	1
Danio_rerio.25.17694344.17694468	Danio rerio	25:17694344:17694468	chromosome:Zv9:25:17694344:17694468	ENSDARG00000004174	cnot1	CCR4-NOT transcription complex, subunit 1 [Source:ZFIN;Acc:ZDB-GENE-040915-1]	1
Danio_rerio.25.17695674.17695853	Danio rerio	25:17695674:17695853	chromosome:Zv9:25:17695674:17695853	ENSDARG00000004174	cnot1	CCR4-NOT transcription complex, subunit 1 [Source:ZFIN;Acc:ZDB-GENE-040915-1]	1
Danio_rerio.25.17697332.17697628	Danio rerio	25:17697332:17697628	chromosome:Zv9:25:17697332:17697628	ENSDARG00000004174	cnot1	CCR4-NOT transcription complex, subunit 1 [Source:ZFIN;Acc:ZDB-GENE-040915-1]	1
Danio_rerio.25.17701345.17701494	Danio rerio	25:17701345:17701494	chromosome:Zv9:25:17701345:17701494	ENSDARG00000004174	cnot1	CCR4-NOT transcription complex, subunit 1 [Source:ZFIN;Acc:ZDB-GENE-040915-1]	1
Danio_rerio.25.17701730.17701910	Danio rerio	25:17701730:17701910	chromosome:Zv9:25:17701730:17701910	ENSDARG00000004174	cnot1	CCR4-NOT transcription complex, subunit 1 [Source:ZFIN;Acc:ZDB-GENE-040915-1]	1
Danio_rerio.25.17702590.17702724	Danio rerio	25:17702590:17702724	chromosome:Zv9:25:17702590:17702724	ENSDARG00000004174	cnot1	CCR4-NOT transcription complex, subunit 1 [Source:ZFIN;Acc:ZDB-GENE-040915-1]	1
Danio_rerio.25.18336513.18336725	Danio rerio	25:18336513:18336725	chromosome:Zv9:25:18336513:18336725	ENSDARG00000045773	PYURF	PIGY upstream reading frame [Source:HGNC Symbol;Acc:44317]	1
Danio_rerio.25.18497602.18497790	Danio rerio	25:18497602:18497790	chromosome:Zv9:25:18497602:18497790	ENSDARG00000062846	tmtc3	transmembrane and tetratricopeptide repeat containing 3 [Source:ZFIN;Acc:ZDB-GENE-061221-2]	1
Danio_rerio.25.18512649.18512821	Danio rerio	25:18512649:18512821	chromosome:Zv9:25:18512649:18512821	ENSDARG00000062846	tmtc3	transmembrane and tetratricopeptide repeat containing 3 [Source:ZFIN;Acc:ZDB-GENE-061221-2]	1
Danio_rerio.25.20081942.20081819	Danio rerio	25:20081942:20081819	chromosome:Zv9:25:20081942:20081819	ENSDARG00000021370	actr6	ARP6 actin-related protein 6 homolog (yeast) [Source:ZFIN;Acc:ZDB-GENE-030131-3543]	-1
Danio_rerio.25.27774748.27776506	Danio rerio	25:27774748:27776506	chromosome:Zv9:25:27774748:27776506	ENSDARG00000004594	ZNF800 (1 of 2)	zinc finger protein 800 [Source:HGNC Symbol;Acc:27267]	1
Danio_rerio.25.286066.286194	Danio rerio	25:286066:286194	chromosome:Zv9:25:286066:286194	ENSDARG00000031774	pus7	pseudouridylate synthase 7 homolog (S. cerevisiae) [Source:ZFIN;Acc:ZDB-GENE-060620-1]	1
Danio_rerio.25.29184300.29184440	Danio rerio	25:29184300:29184440	chromosome:Zv9:25:29184300:29184440	ENSDARG00000051816	aass	aminoadipate-semialdehyde synthase [Source:ZFIN;Acc:ZDB-GENE-061220-8]	1
Danio_rerio.25.29422592.29422835	Danio rerio	25:29422592:29422835	chromosome:Zv9:25:29422592:29422835	ENSDARG00000089974	SLC15A5	solute carrier family 15, member 5 [Source:HGNC Symbol;Acc:33455]	1
Danio_rerio.25.29600325.29600191	Danio rerio	25:29600325:29600191	chromosome:Zv9:25:29600325:29600191	ENSDARG00000061719	－	－	-1
Danio_rerio.25.29603844.29603690	Danio rerio	25:29603844:29603690	chromosome:Zv9:25:29603844:29603690	ENSDARG00000061719	－	－	-1
Danio_rerio.25.29606624.29606456	Danio rerio	25:29606624:29606456	chromosome:Zv9:25:29606624:29606456	ENSDARG00000061719	－	－	-1
Danio_rerio.25.3004340.3004540	Danio rerio	25:3004340:3004540	chromosome:Zv9:25:3004340:3004540	ENSDARG00000030786	mpi	mannose phosphate isomerase [Source:ZFIN;Acc:ZDB- GENE-050904-6]	1
Danio_rerio.25.33567738.33567890	Danio rerio	25:33567738:33567890	chromosome:Zv9:25:33567738:33567890	ENSDARG00000023104	scaper	S phase cyclin A-associated protein in the ER [Source:ZFIN;Acc:ZDB-GENE-060303-5]	1
Danio_rerio.25.33881941.33881635	Danio rerio	25:33881941:33881635	chromosome:Zv9:25:33881941:33881635	ENSDARG00000040803	lactb	lactamase, beta [Source:ZFIN;Acc:ZDB-GENE-020111-1]	-1
Danio_rerio.25.35815126.35815282	Danio rerio	25:35815126:35815282	chromosome:Zv9:25:35815126:35815282	ENSDARG00000061345	wwp2	WW domain containing E3 ubiquitin protein ligase 2 [Source:ZFIN;Acc:ZDB-GENE-000607-82]	1
Danio_rerio.25.3780803.3780675	Danio rerio	25:3780803:3780675	chromosome:Zv9:25:3780803:3780675	ENSDARG00000028539	morc2	MORC family CW-type zinc finger 2 [Source:ZFIN;Acc:ZDB-GENE-040822-40]	-1
Danio_rerio.25.4882379.4882518	Danio rerio	25:4882379:4882518	chromosome:Zv9:25:4882379:4882518	ENSDARG00000075000	ap4e1	adaptor-related protein complex 4, epsilon 1 subunit [Source:ZFIN;Acc:ZDB-GENE-061221-3]	1
Danio_rerio.25.6020714.6020930	Danio rerio	25:6020714:6020930	chromosome:Zv9:25:6020714:6020930	ENSDARG00000089546	TUBGCP6	tubulin, gamma complex associated protein 6 [Source:HGNC Symbol;Acc:18127]	1
Danio_rerio.25.7748046.7747861	Danio rerio	25:7748046:7747861	chromosome:Zv9:25:7748046:7747861	ENSDARG00000063147	PTDSS2	phosphatidylserine synthase 2 [Source:HGNC Symbol;Acc:15463]	-1
Danio_rerio.25.8311277.8311008	Danio rerio	25:8311277:8311008	chromosome:Zv9:25:8311277:8311008	ENSDARG00000016415	dhtkd1	dehydrogenase E1 and transketolase domain containing 1 [Source:ZFIN;Acc:ZDB-GENE-041212-44]	-1
Danio_rerio.25.8313523.8313329	Danio rerio	25:8313523:8313329	chromosome:Zv9:25:8313523:8313329	ENSDARG00000016415	dhtkd1	dehydrogenase E1 and transketolase domain containing 1 [Source:ZFIN;Acc:ZDB-GENE-041212-44]	-1
Danio_rerio.25.8903327.8903584	Danio rerio	25:8903327:8903584	chromosome:Zv9:25:8903327:8903584	ENSDARG00000063101	MAN2A2	mannosidase, alpha, class 2A, member 2 [Source:HGNC Symbol;Acc:6825]	1
Danio_rerio.25.9235250.9236997	Danio rerio	25:9235250:9236997	chromosome:Zv9:25:9235250:9236997	ENSDARG00000052122	rag1	recombination activating gene 1 [Source:ZFIN;Acc:ZDB-GENE-990415-234]	1
Danio_rerio.3.16011441.16011288	Danio rerio	3:16011441:16011288	chromosome:Zv9:3:16011441:16011288	ENSDARG00000012261	eftud2	elongation factor Tu GTP binding domain containing 2 [Source:ZFIN;Acc:ZDB-GENE-040426-1569]	-1
Danio_rerio.3.16018847.16018707	Danio rerio	3:16018847:16018707	chromosome:Zv9:3:16018847:16018707	ENSDARG00000012261	eftud2	elongation factor Tu GTP binding domain containing 2 [Source:ZFIN;Acc:ZDB-GENE-040426-1569]	-1
Danio_rerio.3.18741377.18742142	Danio rerio	3:18741377:18742142	chromosome:Zv9:3:18741377:18742142	ENSDARG00000088560	tmem104	transmembrane protein 104 [Source:ZFIN;Acc:ZDB-GENE- 070822-4]	1
Danio_rerio.3.25182538.25182125	Danio rerio	3:25182538:25182125	chromosome:Zv9:3:25182538:25182125	ENSDARG00000007916	xpnpep3	X-prolyl aminopeptidase (aminopeptidase P) 3, putative [Source:ZFIN;Acc:ZDB-GENE-040426-2076]	-1
Danio_rerio.3.26114021.26114169	Danio rerio	3:26114021:26114169	chromosome:Zv9:3:26114021:26114169	ENSDARG00000038094	clec16a	C-type lectin domain family 16, member A [Source:ZFIN;Acc:ZDB-GENE-040426-951]	1
Danio_rerio.3.26120377.26120509	Danio rerio	3:26120377:26120509	chromosome:Zv9:3:26120377:26120509	ENSDARG00000038094	clec16a	C-type lectin domain family 16, member A [Source:ZFIN;Acc:ZDB-GENE-040426-951]	1
Danio_rerio.3.28994856.28995066	Danio rerio	3:28994856:28995066	chromosome:Zv9:3:28994856:28995066	ENSDARG00000038024	flr	fleer [Source:ZFIN;Acc:ZDB-GENE-070117-2066]	1
Danio_rerio.3.30055071.30054189	Danio rerio	3:30055071:30054189	chromosome:Zv9:3:30055071:30054189	ENSDARG00000091962	RUNDC1	RUN domain containing 1 [Source:HGNC Symbol;Acc:25418]	-1
Danio_rerio.3.31281872.31281654	Danio rerio	3:31281872:31281654	chromosome:Zv9:3:31281872:31281654	ENSDARG00000054570	smg1	PI-3-kinase-related kinase SMG-1 [Source:ZFIN;Acc:ZDB-GENE-061013-767]	-1
Danio_rerio.3.31282626.31282378	Danio rerio	3:31282626:31282378	chromosome:Zv9:3:31282626:31282378	ENSDARG00000054570	smg1	PI-3-kinase-related kinase SMG-1 [Source:ZFIN;Acc:ZDB-GENE-061013-767]	-1
Danio_rerio.3.31283698.31283452	Danio rerio	3:31283698:31283452	chromosome:Zv9:3:31283698:31283452	ENSDARG00000054570	smg1	PI-3-kinase-related kinase SMG-1 [Source:ZFIN;Acc:ZDB-GENE-061013-767]	-1
Danio_rerio.3.31286456.31286234	Danio rerio	3:31286456:31286234	chromosome:Zv9:3:31286456:31286234	ENSDARG00000054570	smg1	PI-3-kinase-related kinase SMG-1 [Source:ZFIN;Acc:ZDB-GENE-061013-767]	-1
Danio_rerio.3.31286722.31286568	Danio rerio	3:31286722:31286568	chromosome:Zv9:3:31286722:31286568	ENSDARG00000054570	smg1	PI-3-kinase-related kinase SMG-1 [Source:ZFIN;Acc:ZDB-GENE-061013-767]	-1
Danio_rerio.3.31289200.31289039	Danio rerio	3:31289200:31289039	chromosome:Zv9:3:31289200:31289039	ENSDARG00000054570	smg1	PI-3-kinase-related kinase SMG-1 [Source:ZFIN;Acc:ZDB-GENE-061013-767]	-1
Danio_rerio.3.32021560.32021284	Danio rerio	3:32021560:32021284	chromosome:Zv9:3:32021560:32021284	ENSDARG00000037928	ddx42	DEAD (Asp-Glu-Ala-Asp) box polypeptide 42 [Source:ZFIN;Acc:ZDB-GENE-050706-53]	-1
Danio_rerio.3.32024116.32023997	Danio rerio	3:32024116:32023997	chromosome:Zv9:3:32024116:32023997	ENSDARG00000037928	ddx42	DEAD (Asp-Glu-Ala-Asp) box polypeptide 42 [Source:ZFIN;Acc:ZDB-GENE-050706-53]	-1
Danio_rerio.3.32029509.32029295	Danio rerio	3:32029509:32029295	chromosome:Zv9:3:32029509:32029295	ENSDARG00000037928	ddx42	DEAD (Asp-Glu-Ala-Asp) box polypeptide 42 [Source:ZFIN;Acc:ZDB-GENE-050706-53]	-1
Danio_rerio.3.32053353.32053508	Danio rerio	3:32053353:32053508	chromosome:Zv9:3:32053353:32053508	ENSDARG00000037929	strada	ste20-related kinase adaptor alpha [Source:ZFIN;Acc:ZDB-GENE-030131-6482]	1
Danio_rerio.3.33603067.33602945	Danio rerio	3:33603067:33602945	chromosome:Zv9:3:33603067:33602945	ENSDARG00000019038	sgsm3	small G protein signaling modulator 3 [Source:ZFIN;Acc:ZDB-GENE-040426-2635]	-1
Danio_rerio.3.33612852.33612709	Danio rerio	3:33612852:33612709	chromosome:Zv9:3:33612852:33612709	ENSDARG00000019038	sgsm3	small G protein signaling modulator 3 [Source:ZFIN;Acc:ZDB-GENE-040426-2635]	-1
Danio_rerio.3.34007978.34007774	Danio rerio	3:34007978:34007774	chromosome:Zv9:3:34007978:34007774	ENSDARG00000032129	gtf2f1	general transcription factor IIF, polypeptide 1 [Source:ZFIN;Acc:ZDB-GENE-030131-4557]	-1
Danio_rerio.3.34020247.34020039	Danio rerio	3:34020247:34020039	chromosome:Zv9:3:34020247:34020039	ENSDARG00000032129	gtf2f1	general transcription factor IIF, polypeptide 1 [Source:ZFIN;Acc:ZDB-GENE-030131-4557]	-1
Danio_rerio.3.35707286.35707503	Danio rerio	3:35707286:35707503	chromosome:Zv9:3:35707286:35707503	ENSDARG00000060207	traf7	TNF receptor-associated factor 7 [Source:ZFIN;Acc:ZDB-GENE-070112-2212]	1
Danio_rerio.3.35732898.35731709	Danio rerio	3:35732898:35731709	chromosome:Zv9:3:35732898:35731709	ENSDARG00000046107	CASKIN1 (1 of 2)	CASK interacting protein 1 [Source:HGNC Symbol;Acc:20879]	-1
Danio_rerio.3.40162775.40162937	Danio rerio	3:40162775:40162937	chromosome:Zv9:3:40162775:40162937	ENSDARG00000070061	gfer	growth factor, augmenter of liver regeneration (ERV1 homolog, S. cerevisiae) [Source:ZFIN;Acc:ZDB-GENE-060810- 186]	1
Danio_rerio.3.43588909.43588763	Danio rerio	3:43588909:43588763	chromosome:Zv9:3:43588909:43588763	ENSDARG00000059631	ints1	integrator complex subunit 1 [Source:ZFIN;Acc:ZDB- GENE-030131-6523]	-1
Danio_rerio.3.43605658.43605517	Danio rerio	3:43605658:43605517	chromosome:Zv9:3:43605658:43605517	ENSDARG00000059631	ints1	integrator complex subunit 1 [Source:ZFIN;Acc:ZDB- GENE-030131-6523]	-1
Danio_rerio.3.43605960.43605815	Danio rerio	3:43605960:43605815	chromosome:Zv9:3:43605960:43605815	ENSDARG00000059631	ints1	integrator complex subunit 1 [Source:ZFIN;Acc:ZDB- GENE-030131-6523]	-1
Danio_rerio.3.53546837.53546992	Danio rerio	3:53546837:53546992	chromosome:Zv9:3:53546837:53546992	ENSDARG00000029931	atp13a	ATPase type 13A [Source:ZFIN;Acc:ZDB-GENE-040426- 2804]	1
Danio_rerio.3.53551516.53551645	Danio rerio	3:53551516:53551645	chromosome:Zv9:3:53551516:53551645	ENSDARG00000029931	atp13a	ATPase type 13A [Source:ZFIN;Acc:ZDB-GENE-040426- 2804]	1
Danio_rerio.3.53555981.53556107	Danio rerio	3:53555981:53556107	chromosome:Zv9:3:53555981:53556107	ENSDARG00000029931	atp13a	ATPase type 13A [Source:ZFIN;Acc:ZDB-GENE-040426- 2804]	1
Danio_rerio.3.53559711.53559848	Danio rerio	3:53559711:53559848	chromosome:Zv9:3:53559711:53559848	ENSDARG00000029931	atp13a	ATPase type 13A [Source:ZFIN;Acc:ZDB-GENE-040426- 2804]	1
Danio_rerio.3.53587640.53587783	Danio rerio	3:53587640:53587783	chromosome:Zv9:3:53587640:53587783	ENSDARG00000029931	atp13a	ATPase type 13A [Source:ZFIN;Acc:ZDB-GENE-040426- 2804]	1
Danio_rerio.3.53980618.53980780	Danio rerio	3:53980618:53980780	chromosome:Zv9:3:53980618:53980780	ENSDARG00000007092	xab2	XPA binding protein 2 [Source:ZFIN;Acc:ZDB-GENE- 040426-685]	1
Danio_rerio.3.55452525.55452345	Danio rerio	3:55452525:55452345	chromosome:Zv9:3:55452525:55452345	ENSDARG00000030756	dnmt1	DNA (cytosine-5-)-methyltransferase 1 [Source:ZFIN;Acc:ZDB-GENE-990714-15]	-1
Danio_rerio.3.55453519.55453332	Danio rerio	3:55453519:55453332	chromosome:Zv9:3:55453519:55453332	ENSDARG00000030756	dnmt1	DNA (cytosine-5-)-methyltransferase 1 [Source:ZFIN;Acc:ZDB-GENE-990714-15]	-1
Danio_rerio.3.55453754.55453603	Danio rerio	3:55453754:55453603	chromosome:Zv9:3:55453754:55453603	ENSDARG00000030756	dnmt1	DNA (cytosine-5-)-methyltransferase 1 [Source:ZFIN;Acc:ZDB-GENE-990714-15]	-1
Danio_rerio.3.55901923.55901731	Danio rerio	3:55901923:55901731	chromosome:Zv9:3:55901923:55901731	ENSDARG00000010918	nprl3	nitrogen permease regulator-like 3 (S. cerevisiae) [Source:ZFIN;Acc:ZDB-GENE-030131-1348]	-1
Danio_rerio.3.55922694.55922562	Danio rerio	3:55922694:55922562	chromosome:Zv9:3:55922694:55922562	ENSDARG00000010918	nprl3	nitrogen permease regulator-like 3 (S. cerevisiae) [Source:ZFIN;Acc:ZDB-GENE-030131-1348]	-1
Danio_rerio.3.59328388.59329107	Danio rerio	3:59328388:59329107	chromosome:Zv9:3:59328388:59329107	ENSDARG00000052300	zgc:171489	zgc:171489 [Source:ZFIN;Acc:ZDB-GENE-080303-25]	1
Danio_rerio.3.59679463.59679291	Danio rerio	3:59679463:59679291	chromosome:Zv9:3:59679463:59679291	ENSDARG00000014366	LUC7L3	LUC7-like 3 (S. cerevisiae) [Source:HGNC Symbol;Acc:24309]	-1
Danio_rerio.3.61200299.61200013	Danio rerio	3:61200299:61200013	chromosome:Zv9:3:61200299:61200013	ENSDARG00000034358	jmjd6	jumonji domain containing 6 [Source:ZFIN;Acc:ZDB- GENE-040426-17]	-1
Danio_rerio.3.61201649.61201261	Danio rerio	3:61201649:61201261	chromosome:Zv9:3:61201649:61201261	ENSDARG00000034358	jmjd6	jumonji domain containing 6 [Source:ZFIN;Acc:ZDB- GENE-040426-17]	-1
Danio_rerio.3.61670432.61670093	Danio rerio	3:61670432:61670093	chromosome:Zv9:3:61670432:61670093	ENSDARG00000030560	helz	helicase with zinc finger [Source:ZFIN;Acc:ZDB-GENE- 040426-2419]	-1
Danio_rerio.4.10770816.10771010	Danio rerio	4:10770816:10771010	chromosome:Zv9:4:10770816:10771010	ENSDARG00000025576	mkln1	muskelin 1, intracellular mediator containing kelch motifs [Source:ZFIN;Acc:ZDB-GENE-030131-3942]	1
Danio_rerio.4.11489621.11489392	Danio rerio	4:11489621:11489392	chromosome:Zv9:4:11489621:11489392	ENSDARG00000013476	arhgef39	Rho guanine nucleotide exchange factor (GEF) 39 [Source:ZFIN;Acc:ZDB-GENE-041114-28]	-1
Danio_rerio.4.11493221.11493093	Danio rerio	4:11493221:11493093	chromosome:Zv9:4:11493221:11493093	ENSDARG00000013476	arhgef39	Rho guanine nucleotide exchange factor (GEF) 39 [Source:ZFIN;Acc:ZDB-GENE-041114-28]	-1
Danio_rerio.4.12656267.12656442	Danio rerio	4:12656267:12656442	chromosome:Zv9:4:12656267:12656442	ENSDARG00000045680	tnpo3	transportin 3 [Source:ZFIN;Acc:ZDB-GENE-040426-708]	1
Danio_rerio.4.12664298.12664465	Danio rerio	4:12664298:12664465	chromosome:Zv9:4:12664298:12664465	ENSDARG00000045680	tnpo3	transportin 3 [Source:ZFIN;Acc:ZDB-GENE-040426-708]	1
Danio_rerio.4.14037269.14037533	Danio rerio	4:14037269:14037533	chromosome:Zv9:4:14037269:14037533	ENSDARG00000002952	smo	smoothened homolog (Drosophila) [Source:ZFIN;Acc:ZDB-GENE-980526-89]	1
Danio_rerio.4.14148283.14148123	Danio rerio	4:14148283:14148123	chromosome:Zv9:4:14148283:14148123	ENSDARG00000000018	nrf1	nuclear respiratory factor 1 [Source:ZFIN;Acc:ZDB- GENE-001221-1]	-1
Danio_rerio.4.14864966.14865125	Danio rerio	4:14864966:14865125	chromosome:Zv9:4:14864966:14865125	ENSDARG00000004336	exoc4	exocyst complex component 4 [Source:ZFIN;Acc:ZDB- GENE-041210-112]	1
Danio_rerio.4.14974297.14974490	Danio rerio	4:14974297:14974490	chromosome:Zv9:4:14974297:14974490	ENSDARG00000069692	col7a1l	collagen type VII alpha 1-like [Source:ZFIN;Acc:ZDB- GENE-030131-9861]	1
Danio_rerio.4.15053537.15053670	Danio rerio	4:15053537:15053670	chromosome:Zv9:4:15053537:15053670	ENSDARG00000034823	copg2	coatomer protein complex, subunit gamma 2 [Source:ZFIN;Acc:ZDB-GENE-000208-8]	1
Danio_rerio.4.15054529.15054717	Danio rerio	4:15054529:15054717	chromosome:Zv9:4:15054529:15054717	ENSDARG00000034823	copg2	coatomer protein complex, subunit gamma 2 [Source:ZFIN;Acc:ZDB-GENE-000208-8]	1
Danio_rerio.4.15059292.15059430	Danio rerio	4:15059292:15059430	chromosome:Zv9:4:15059292:15059430	ENSDARG00000034823	copg2	coatomer protein complex, subunit gamma 2 [Source:ZFIN;Acc:ZDB-GENE-000208-8]	1
Danio_rerio.4.1520960.1520751	Danio rerio	4:1520960:1520751	chromosome:Zv9:4:1520960:1520751	ENSDARG00000007413	arid2	AT rich interactive domain 2 (ARID, RFX-like) [Source:ZFIN;Acc:ZDB-GENE-030131-6311]	-1
Danio_rerio.4.15516758.15515669	Danio rerio	4:15516758:15515669	chromosome:Zv9:4:15516758:15515669	ENSDARG00000088002	BX322608.1	Uncharacterized protein [Source:UniProtKB/TrEMBL;Acc:E7EXM1]	-1
Danio_rerio.4.15947795.15947646	Danio rerio	4:15947795:15947646	chromosome:Zv9:4:15947795:15947646	ENSDARG00000007405	strap	serine/threonine kinase receptor associated protein [Source:ZFIN;Acc:ZDB-GENE-040426-1110]	-1
Danio_rerio.4.16341047.16340889	Danio rerio	4:16341047:16340889	chromosome:Zv9:4:16341047:16340889	ENSDARG00000045574	lrmp	lymphoid-restricted membrane protein [Source:ZFIN;Acc:ZDB-GENE-041210-152]	-1
Danio_rerio.4.16716541.16716750	Danio rerio	4:16716541:16716750	chromosome:Zv9:4:16716541:16716750	ENSDARG00000002128	cwf19l1	CWF19-like 1, cell cycle control [Source:ZFIN;Acc:ZDB-GENE-031204-5]	1
Danio_rerio.4.16783225.16783094	Danio rerio	4:16783225:16783094	chromosome:Zv9:4:16783225:16783094	ENSDARG00000014572	chpt1	choline phosphotransferase 1 [Source:ZFIN;Acc:ZDB- GENE-030131-1325]	-1
Danio_rerio.4.18428325.18428137	Danio rerio	4:18428325:18428137	chromosome:Zv9:4:18428325:18428137	ENSDARG00000006766	snd1	staphylococcal nuclease domain containing 1 [Source:ZFIN;Acc:ZDB-GENE-030131-3124]	-1
Danio_rerio.4.1920998.1921117	Danio rerio	4:1920998:1921117	chromosome:Zv9:4:1920998:1921117	ENSDARG00000045874	yeats4	YEATS domain containing 4 [Source:ZFIN;Acc:ZDB-GENE- 040718-252]	1
Danio_rerio.4.19418591.19417945	Danio rerio	4:19418591:19417945	chromosome:Zv9:4:19418591:19417945	ENSDARG00000009252	napepld	N-acyl phosphatidylethanolamine phospholipase D [Source:ZFIN;Acc:ZDB-GENE-030131-3856]	-1
Danio_rerio.4.19432272.19432436	Danio rerio	4:19432272:19432436	chromosome:Zv9:4:19432272:19432436	ENSDARG00000011764	asun	asunder, spermatogenesis regulator homolog (Drosphila) [Source:ZFIN;Acc:ZDB-GENE-030131-6224]	1
Danio_rerio.4.2121650.2121480	Danio rerio	4:2121650:2121480	chromosome:Zv9:4:2121650:2121480	ENSDARG00000011246	krr1	KRR1, small subunit (SSU) processome component, homolog (yeast) [Source:ZFIN;Acc:ZDB-GENE-060623-10]	-1
Danio_rerio.4.21249873.21249736	Danio rerio	4:21249873:21249736	chromosome:Zv9:4:21249873:21249736	ENSDARG00000061951	golgb1	golgi autoantigen, golgin subfamily b, macrogolgin (with transmembrane signal), 1 [Source:ZFIN;Acc:ZDB-GENE- 030429-9]	-1
Danio_rerio.4.24319167.24319338	Danio rerio	4:24319167:24319338	chromosome:Zv9:4:24319167:24319338	ENSDARG00000045517	itih5	inter-alpha (globulin) inhibitor H5 [Source:ZFIN;Acc:ZDB-GENE-041210-193]	1
Danio_rerio.4.2442747.2442586	Danio rerio	4:2442747:2442586	chromosome:Zv9:4:2442747:2442586	ENSDARG00000008235	cog5	component of oligomeric golgi complex 5 [Source:ZFIN;Acc:ZDB-GENE-041210-47]	-1
Danio_rerio.4.457377.457208	Danio rerio	4:457377:457208	chromosome:Zv9:4:457377:457208	ENSDARG00000045900	agbl5	ATP/GTP binding protein-like 5 [Source:ZFIN;Acc:ZDB- GENE-040822-29]	-1
Danio_rerio.4.68230.68369	Danio rerio	4:68230:68369	chromosome:Zv9:4:68230:68369	ENSDARG00000045910	tmem181	transmembrane protein 181 [Source:ZFIN;Acc:ZDB-GENE- 060503-309]	1
Danio_rerio.4.730788.730651	Danio rerio	4:730788:730651	chromosome:Zv9:4:730788:730651	ENSDARG00000063686	XRCC6BP1	XRCC6 binding protein 1 [Source:HGNC Symbol;Acc:29452]	-1
Danio_rerio.4.860640.860365	Danio rerio	4:860640:860365	chromosome:Zv9:4:860640:860365	ENSDARG00000074658	upf2	UPF2 regulator of nonsense transcripts homolog (yeast) [Source:ZFIN;Acc:ZDB-GENE-090715-1]	-1
Danio_rerio.5.12922151.12922308	Danio rerio	5:12922151:12922308	chromosome:Zv9:5:12922151:12922308	ENSDARG00000076611	fbxo21	F-box protein 21 [Source:ZFIN;Acc:ZDB-GENE-100922- 229]	1
Danio_rerio.5.13214310.13214117	Danio rerio	5:13214310:13214117	chromosome:Zv9:5:13214310:13214117	ENSDARG00000068910	nos1	nitric oxide synthase 1 (neuronal) [Source:ZFIN;Acc:ZDB-GENE-001101-1]	-1
Danio_rerio.5.13740880.13741039	Danio rerio	5:13740880:13741039	chromosome:Zv9:5:13740880:13741039	ENSDARG00000035634	rfc5	replication factor C (activator 1) 5 [Source:ZFIN;Acc:ZDB-GENE-040907-1]	1
Danio_rerio.5.13933751.13933582	Danio rerio	5:13933751:13933582	chromosome:Zv9:5:13933751:13933582	ENSDARG00000015905	lztr1	leucine-zipper-like transcription regulator 1 [Source:ZFIN;Acc:ZDB-GENE-030131-9564]	-1
Danio_rerio.5.13963668.13963813	Danio rerio	5:13963668:13963813	chromosome:Zv9:5:13963668:13963813	ENSDARG00000058533	pole	polymerase (DNA directed), epsilon [Source:ZFIN;Acc:ZDB-GENE-070705-557]	1
Danio_rerio.5.13989225.13989445	Danio rerio	5:13989225:13989445	chromosome:Zv9:5:13989225:13989445	ENSDARG00000058533	pole	polymerase (DNA directed), epsilon [Source:ZFIN;Acc:ZDB-GENE-070705-557]	1
Danio_rerio.5.16234556.16233655	Danio rerio	5:16234556:16233655	chromosome:Zv9:5:16234556:16233655	ENSDARG00000079611	SEMA4C	sema domain, immunoglobulin domain (Ig), transmembrane domain (TM) and short cytoplasmic domain, (semaphorin) 4C [Source:HGNC Symbol;Acc:10731]	-1
Danio_rerio.5.1765279.1765061	Danio rerio	5:1765279:1765061	chromosome:Zv9:5:1765279:1765061	ENSDARG00000063197	golga2	golgi autoantigen, golgin subfamily a, 2 [Source:ZFIN;Acc:ZDB-GENE-081030-1]	-1
Danio_rerio.5.17719179.17718607	Danio rerio	5:17719179:17718607	chromosome:Zv9:5:17719179:17718607	ENSDARG00000035622	xbp1	X-box binding protein 1 [Source:ZFIN;Acc:ZDB-GENE- 011210-2]	-1
Danio_rerio.5.1775729.1775588	Danio rerio	5:1775729:1775588	chromosome:Zv9:5:1775729:1775588	ENSDARG00000063197	golga2	golgi autoantigen, golgin subfamily a, 2 [Source:ZFIN;Acc:ZDB-GENE-081030-1]	-1
Danio_rerio.5.17904386.17904553	Danio rerio	5:17904386:17904553	chromosome:Zv9:5:17904386:17904553	ENSDARG00000062573	znrf3	zinc and ring finger 3 [Source:ZFIN;Acc:ZDB-GENE- 070705-263]	1
Danio_rerio.5.17933857.17933701	Danio rerio	5:17933857:17933701	chromosome:Zv9:5:17933857:17933701	ENSDARG00000062579	kremen1	kringle containing transmembrane protein 1 [Source:ZFIN;Acc:ZDB-GENE-070705-262]	-1
Danio_rerio.5.19529890.19531189	Danio rerio	5:19529890:19531189	chromosome:Zv9:5:19529890:19531189	ENSDARG00000058232	fbrsl1	fibrosin-like 1 [Source:ZFIN;Acc:ZDB-GENE-070705- 487]	1
Danio_rerio.5.2065132.2064983	Danio rerio	5:2065132:2064983	chromosome:Zv9:5:2065132:2064983	ENSDARG00000051783	rplp0	ribosomal protein, large, P0 [Source:ZFIN;Acc:ZDB- GENE-000629-1]	-1
Danio_rerio.5.20715305.20715438	Danio rerio	5:20715305:20715438	chromosome:Zv9:5:20715305:20715438	ENSDARG00000035608	pgam5	phosphoglycerate mutase family member 5 [Source:ZFIN;Acc:ZDB-GENE-030131-683]	1
Danio_rerio.5.20731216.20730382	Danio rerio	5:20731216:20730382	chromosome:Zv9:5:20731216:20730382	ENSDARG00000035607	ankle2	ankyrin repeat and LEM domain containing 2 [Source:ZFIN;Acc:ZDB-GENE-030131-6090]	-1
Danio_rerio.5.20758624.20758424	Danio rerio	5:20758624:20758424	chromosome:Zv9:5:20758624:20758424	ENSDARG00000062511	golga3	golgi autoantigen, golgin subfamily a, 3 [Source:ZFIN;Acc:ZDB-GENE-060526-252]	-1
Danio_rerio.5.20769605.20769237	Danio rerio	5:20769605:20769237	chromosome:Zv9:5:20769605:20769237	ENSDARG00000062511	golga3	golgi autoantigen, golgin subfamily a, 3 [Source:ZFIN;Acc:ZDB-GENE-060526-252]	-1
Danio_rerio.5.21240773.21240942	Danio rerio	5:21240773:21240942	chromosome:Zv9:5:21240773:21240942	ENSDARG00000061960	ube3b	ubiquitin protein ligase E3B [Source:ZFIN;Acc:ZDB- GENE-060526-231]	1
Danio_rerio.5.21248641.21248889	Danio rerio	5:21248641:21248889	chromosome:Zv9:5:21248641:21248889	ENSDARG00000061960	ube3b	ubiquitin protein ligase E3B [Source:ZFIN;Acc:ZDB- GENE-060526-231]	1
Danio_rerio.5.21909843.21909597	Danio rerio	5:21909843:21909597	chromosome:Zv9:5:21909843:21909597	ENSDARG00000056842	usp30	ubiquitin specific peptidase 30 [Source:ZFIN;Acc:ZDB-GENE-060526-335]	-1
Danio_rerio.5.26193539.26193681	Danio rerio	5:26193539:26193681	chromosome:Zv9:5:26193539:26193681	ENSDARG00000035564	dgcr8	DiGeorge syndrome critical region gene 8 [Source:ZFIN;Acc:ZDB-GENE-030131-3421]	1
Danio_rerio.5.26197644.26197771	Danio rerio	5:26197644:26197771	chromosome:Zv9:5:26197644:26197771	ENSDARG00000035564	dgcr8	DiGeorge syndrome critical region gene 8 [Source:ZFIN;Acc:ZDB-GENE-030131-3421]	1
Danio_rerio.5.26201635.26201488	Danio rerio	5:26201635:26201488	chromosome:Zv9:5:26201635:26201488	ENSDARG00000002830	trmt2a	trm2 tRNA methyltransferase 2 homolog A (S. cerevisiae) [Source:ZFIN;Acc:ZDB-GENE-030131-6876]	-1
Danio_rerio.5.26211472.26210808	Danio rerio	5:26211472:26210808	chromosome:Zv9:5:26211472:26210808	ENSDARG00000002830	trmt2a	trm2 tRNA methyltransferase 2 homolog A (S. cerevisiae) [Source:ZFIN;Acc:ZDB-GENE-030131-6876]	-1
Danio_rerio.5.26392610.26392340	Danio rerio	5:26392610:26392340	chromosome:Zv9:5:26392610:26392340	ENSDARG00000062314	rasl10a	RAS-like, family 10, member A [Source:ZFIN;Acc:ZDB- GENE-060526-273]	-1
Danio_rerio.5.26790347.26790172	Danio rerio	5:26790347:26790172	chromosome:Zv9:5:26790347:26790172	ENSDARG00000013500	abca2	ATP-binding cassette, sub-family A (ABC1), member 2 [Source:ZFIN;Acc:ZDB-GENE-050517-1]	-1
Danio_rerio.5.27182114.27181911	Danio rerio	5:27182114:27181911	chromosome:Zv9:5:27182114:27181911	ENSDARG00000093253	MFSD3	major facilitator superfamily domain containing 3 [Source:HGNC Symbol;Acc:25157]	-1
Danio_rerio.5.28570695.28570908	Danio rerio	5:28570695:28570908	chromosome:Zv9:5:28570695:28570908	ENSDARG00000035515	TM2D2	TM2 domain containing 2 [Source:HGNC Symbol;Acc:24127]	1
Danio_rerio.5.29958635.29958865	Danio rerio	5:29958635:29958865	chromosome:Zv9:5:29958635:29958865	ENSDARG00000061486	DNAH10	dynein, axonemal, heavy chain 10 [Source:HGNC Symbol;Acc:2941]	1
Danio_rerio.5.32228605.32228818	Danio rerio	5:32228605:32228818	chromosome:Zv9:5:32228605:32228818	ENSDARG00000061061	dpagt1	dolichyl-phosphate (UDP-N-acetylglucosamine) N- acetylglucosaminephosphotransferase 1 (GlcNAc-1-P transferase) [Source:ZFIN;Acc:ZDB-GENE-060526-18]	1
Danio_rerio.5.32647796.32647945	Danio rerio	5:32647796:32647945	chromosome:Zv9:5:32647796:32647945	ENSDARG00000061013	ankfy1	ankyrin repeat and FYVE domain containing 1 [Source:ZFIN;Acc:ZDB-GENE-041222-1]	1
Danio_rerio.5.32655674.32655884	Danio rerio	5:32655674:32655884	chromosome:Zv9:5:32655674:32655884	ENSDARG00000061013	ankfy1	ankyrin repeat and FYVE domain containing 1 [Source:ZFIN;Acc:ZDB-GENE-041222-1]	1
Danio_rerio.5.32699399.32699600	Danio rerio	5:32699399:32699600	chromosome:Zv9:5:32699399:32699600	ENSDARG00000094380	zzef1	zinc finger, ZZ-type with EF hand domain 1 [Source:ZFIN;Acc:ZDB-GENE-041222-2]	1
Danio_rerio.5.32708698.32708827	Danio rerio	5:32708698:32708827	chromosome:Zv9:5:32708698:32708827	ENSDARG00000094380	zzef1	zinc finger, ZZ-type with EF hand domain 1 [Source:ZFIN;Acc:ZDB-GENE-041222-2]	1
Danio_rerio.5.33713839.33713965	Danio rerio	5:33713839:33713965	chromosome:Zv9:5:33713839:33713965	ENSDARG00000035434	zmat5	zinc finger, matrin type 5 [Source:ZFIN;Acc:ZDB- GENE-040808-31]	1
Danio_rerio.5.34112386.34112600	Danio rerio	5:34112386:34112600	chromosome:Zv9:5:34112386:34112600	ENSDARG00000007429	ndor1	NADPH dependent diflavin oxidoreductase 1 [Source:ZFIN;Acc:ZDB-GENE-040426-1555]	1
Danio_rerio.5.34915226.34915029	Danio rerio	5:34915226:34915029	chromosome:Zv9:5:34915226:34915029	ENSDARG00000002220	C5H9orf78	chromosome 9 open reading frame 78 [Source:HGNC Symbol;Acc:24932]	-1
Danio_rerio.5.35254252.35254827	Danio rerio	5:35254252:35254827	chromosome:Zv9:5:35254252:35254827	ENSDARG00000060374	ttll11	tubulin tyrosine ligase-like family, member 11 [Source:ZFIN;Acc:ZDB-GENE-061013-747]	1
Danio_rerio.5.38164273.38164151	Danio rerio	5:38164273:38164151	chromosome:Zv9:5:38164273:38164151	ENSDARG00000035330	taf1	TAF1 RNA polymerase II, TATA box binding protein (TBP)-associated factor [Source:ZFIN;Acc:ZDB-GENE-030131- 5576]	-1
Danio_rerio.5.38170455.38170229	Danio rerio	5:38170455:38170229	chromosome:Zv9:5:38170455:38170229	ENSDARG00000035330	taf1	TAF1 RNA polymerase II, TATA box binding protein (TBP)-associated factor [Source:ZFIN;Acc:ZDB-GENE-030131- 5576]	-1
Danio_rerio.5.38178270.38178121	Danio rerio	5:38178270:38178121	chromosome:Zv9:5:38178270:38178121	ENSDARG00000035330	taf1	TAF1 RNA polymerase II, TATA box binding protein (TBP)-associated factor [Source:ZFIN;Acc:ZDB-GENE-030131- 5576]	-1
Danio_rerio.5.38183008.38182808	Danio rerio	5:38183008:38182808	chromosome:Zv9:5:38183008:38182808	ENSDARG00000035330	taf1	TAF1 RNA polymerase II, TATA box binding protein (TBP)-associated factor [Source:ZFIN;Acc:ZDB-GENE-030131- 5576]	-1
Danio_rerio.5.38185627.38185460	Danio rerio	5:38185627:38185460	chromosome:Zv9:5:38185627:38185460	ENSDARG00000035330	taf1	TAF1 RNA polymerase II, TATA box binding protein (TBP)-associated factor [Source:ZFIN;Acc:ZDB-GENE-030131- 5576]	-1
Danio_rerio.5.3939046.3938903	Danio rerio	5:3939046:3938903	chromosome:Zv9:5:3939046:3938903	ENSDARG00000039887	C1QBP	complement component 1, q subcomponent binding protein [Source:HGNC Symbol;Acc:1243]	-1
Danio_rerio.5.43253153.43252906	Danio rerio	5:43253153:43252906	chromosome:Zv9:5:43253153:43252906	ENSDARG00000059846	EPG5	ectopic P-granules autophagy protein 5 homolog (C. elegans) [Source:HGNC Symbol;Acc:29331]	-1
Danio_rerio.5.43258539.43258378	Danio rerio	5:43258539:43258378	chromosome:Zv9:5:43258539:43258378	ENSDARG00000035264	riok2	RIO kinase 2 (yeast) [Source:ZFIN;Acc:ZDB-GENE- 040426-2913]	-1
Danio_rerio.5.43261080.43260889	Danio rerio	5:43261080:43260889	chromosome:Zv9:5:43261080:43260889	ENSDARG00000035264	riok2	RIO kinase 2 (yeast) [Source:ZFIN;Acc:ZDB-GENE- 040426-2913]	-1
Danio_rerio.5.45244668.45244540	Danio rerio	5:45244668:45244540	chromosome:Zv9:5:45244668:45244540	ENSDARG00000031345	RTKN	rhotekin [Source:HGNC Symbol;Acc:10466]	-1
Danio_rerio.5.50567992.50568800	Danio rerio	5:50567992:50568800	chromosome:Zv9:5:50567992:50568800	ENSDARG00000021137	gpr98	G protein-coupled receptor 98 [Source:ZFIN;Acc:ZDB- GENE-040624-6]	1
Danio_rerio.5.52913358.52913495	Danio rerio	5:52913358:52913495	chromosome:Zv9:5:52913358:52913495	ENSDARG00000059722	ubac1	UBA domain containing 1 [Source:ZFIN;Acc:ZDB-GENE- 030131-9372]	1
Danio_rerio.5.5397921.5398072	Danio rerio	5:5397921:5398072	chromosome:Zv9:5:5397921:5398072	ENSDARG00000091777	MAPKAP1	mitogen-activated protein kinase associated protein 1 [Source:HGNC Symbol;Acc:18752]	1
Danio_rerio.5.55908236.55908378	Danio rerio	5:55908236:55908378	chromosome:Zv9:5:55908236:55908378	ENSDARG00000067537	pcsk5a	proprotein convertase subtilisin/kexin type 5a [Source:ZFIN;Acc:ZDB-GENE-060531-130]	1
Danio_rerio.5.56089665.56088866	Danio rerio	5:56089665:56088866	chromosome:Zv9:5:56089665:56088866	ENSDARG00000014403	lnpep	leucyl/cystinyl aminopeptidase [Source:ZFIN;Acc:ZDB- GENE-030131-1534]	-1
Danio_rerio.5.57690575.57690712	Danio rerio	5:57690575:57690712	chromosome:Zv9:5:57690575:57690712	ENSDARG00000025467	aatf	apoptosis antagonizing transcription factor [Source:ZFIN;Acc:ZDB-GENE-030131-9654]	1
Danio_rerio.5.58700183.58700060	Danio rerio	5:58700183:58700060	chromosome:Zv9:5:58700183:58700060	ENSDARG00000012196	fer	fer (fps/fes related) tyrosine kinase [Source:ZFIN;Acc:ZDB-GENE-060526-234]	-1
Danio_rerio.5.60756552.60757010	Danio rerio	5:60756552:60757010	chromosome:Zv9:5:60756552:60757010	ENSDARG00000059600	rabep1	rabaptin, RAB GTPase binding effector protein 1 [Source:ZFIN;Acc:ZDB-GENE-060526-165]	1
Danio_rerio.5.60799894.60799744	Danio rerio	5:60799894:60799744	chromosome:Zv9:5:60799894:60799744	ENSDARG00000003235	nup88	nucleoporin 88 [Source:ZFIN;Acc:ZDB-GENE-050522- 297]	-1
Danio_rerio.5.61160577.61161542	Danio rerio	5:61160577:61161542	chromosome:Zv9:5:61160577:61161542	ENSDARG00000059596	clip2	CAP-GLY domain containing linker protein 2 [Source:ZFIN;Acc:ZDB-GENE-100727-3]	1
Danio_rerio.5.62541863.62542018	Danio rerio	5:62541863:62542018	chromosome:Zv9:5:62541863:62542018	ENSDARG00000052553	LIG3	ligase III, DNA, ATP-dependent [Source:HGNC Symbol;Acc:6600]	1
Danio_rerio.5.62579908.62580058	Danio rerio	5:62579908:62580058	chromosome:Zv9:5:62579908:62580058	ENSDARG00000018825	TMEM248	transmembrane protein 248 [Source:HGNC Symbol;Acc:25476]	1
Danio_rerio.5.62582851.62583034	Danio rerio	5:62582851:62583034	chromosome:Zv9:5:62582851:62583034	ENSDARG00000018825	TMEM248	transmembrane protein 248 [Source:HGNC Symbol;Acc:25476]	1
Danio_rerio.5.62720850.62721098	Danio rerio	5:62720850:62721098	chromosome:Zv9:5:62720850:62721098	ENSDARG00000033586	ryroxd1	pyridine nucleotide-disulphide oxidoreductase domain 1 [Source:ZFIN;Acc:ZDB-GENE-040426-1732]	1
Danio_rerio.5.62949388.62948966	Danio rerio	5:62949388:62948966	chromosome:Zv9:5:62949388:62948966	ENSDARG00000052819	tmem203	transmembrane protein 203 [Source:ZFIN;Acc:ZDB-GENE- 040718-225]	-1
Danio_rerio.5.63033240.63032705	Danio rerio	5:63033240:63032705	chromosome:Zv9:5:63033240:63032705	ENSDARG00000059758	bspry	B-box and SPRY domain containing [Source:ZFIN;Acc:ZDB-GENE-060526-219]	-1
Danio_rerio.5.64935626.64935861	Danio rerio	5:64935626:64935861	chromosome:Zv9:5:64935626:64935861	ENSDARG00000059553	SYMPK	symplekin [Source:HGNC Symbol;Acc:22935]	1
Danio_rerio.5.66425059.66424489	Danio rerio	5:66425059:66424489	chromosome:Zv9:5:66425059:66424489	ENSDARG00000059558	tecta	tectorin alpha [Source:ZFIN;Acc:ZDB-GENE-110411- 120]	-1
Danio_rerio.5.67591469.67590842	Danio rerio	5:67591469:67590842	chromosome:Zv9:5:67591469:67590842	ENSDARG00000078655	inpp5e	inositol polyphosphate-5-phosphatase [Source:ZFIN;Acc:ZDB-GENE-050809-23]	-1
Danio_rerio.5.70251556.70250757	Danio rerio	5:70251556:70250757	chromosome:Zv9:5:70251556:70250757	ENSDARG00000034982	zcchc8	zinc finger, CCHC domain containing 8 [Source:ZFIN;Acc:ZDB-GENE-060526-6]	-1
Danio_rerio.5.71737004.71737156	Danio rerio	5:71737004:71737156	chromosome:Zv9:5:71737004:71737156	ENSDARG00000041908	usp39	ubiquitin specific peptidase 39 [Source:ZFIN;Acc:ZDB-GENE-030131-966]	1
Danio_rerio.5.71745006.71745148	Danio rerio	5:71745006:71745148	chromosome:Zv9:5:71745006:71745148	ENSDARG00000041908	usp39	ubiquitin specific peptidase 39 [Source:ZFIN;Acc:ZDB-GENE-030131-966]	1
Danio_rerio.5.71821170.71820952	Danio rerio	5:71821170:71820952	chromosome:Zv9:5:71821170:71820952	ENSDARG00000092143	ank1	ankyrin 1, erythrocytic [Source:ZFIN;Acc:ZDB-GENE- 041010-44]	-1
Danio_rerio.5.72423975.72423845	Danio rerio	5:72423975:72423845	chromosome:Zv9:5:72423975:72423845	ENSDARG00000028082	mapkapk5	mitogen-activated protein kinase-activated protein kinase 5 [Source:ZFIN;Acc:ZDB-GENE-040718-25]	-1
Danio_rerio.5.72426007.72425887	Danio rerio	5:72426007:72425887	chromosome:Zv9:5:72426007:72425887	ENSDARG00000028082	mapkapk5	mitogen-activated protein kinase-activated protein kinase 5 [Source:ZFIN;Acc:ZDB-GENE-040718-25]	-1
Danio_rerio.5.75256326.75256502	Danio rerio	5:75256326:75256502	chromosome:Zv9:5:75256326:75256502	ENSDARG00000028688	exosc2	exosome component 2 [Source:ZFIN;Acc:ZDB-GENE- 050417-27]	1
Danio_rerio.6.10609072.10608826	Danio rerio	6:10609072:10608826	chromosome:Zv9:6:10609072:10608826	ENSDARG00000062630	dnah9l	dynein, axonemal, heavy polypeptide 9 like [Source:ZFIN;Acc:ZDB-GENE-050506-1]	-1
Danio_rerio.6.11333292.11332991	Danio rerio	6:11333292:11332991	chromosome:Zv9:6:11333292:11332991	ENSDARG00000079945	DFNB59	deafness, autosomal recessive 59 [Source:HGNC Symbol;Acc:29502]	-1
Danio_rerio.6.12312303.12312169	Danio rerio	6:12312303:12312169	chromosome:Zv9:6:12312303:12312169	ENSDARG00000062430	gpd2	glycerol-3-phosphate dehydrogenase 2 (mitochondrial) [Source:ZFIN;Acc:ZDB-GENE-030131-4869]	-1
Danio_rerio.6.14888366.14888548	Danio rerio	6:14888366:14888548	chromosome:Zv9:6:14888366:14888548	ENSDARG00000061505	MRPS9	mitochondrial ribosomal protein S9 [Source:HGNC Symbol;Acc:14501]	1
Danio_rerio.6.16403034.16402857	Danio rerio	6:16403034:16402857	chromosome:Zv9:6:16403034:16402857	ENSDARG00000013938	psmb3	proteasome (prosome, macropain) subunit, beta type, 3 [Source:ZFIN;Acc:ZDB-GENE-040426-2682]	-1
Danio_rerio.6.16563331.16563184	Danio rerio	6:16563331:16563184	chromosome:Zv9:6:16563331:16563184	ENSDARG00000079480	UNC80	unc-80 homolog (C. elegans) [Source:HGNC Symbol;Acc:26582]	-1
Danio_rerio.6.16670001.16669874	Danio rerio	6:16670001:16669874	chromosome:Zv9:6:16670001:16669874	ENSDARG00000078592	nomo	nodal modulator [Source:ZFIN;Acc:ZDB-GENE-040826-3]	-1
Danio_rerio.6.17426300.17426467	Danio rerio	6:17426300:17426467	chromosome:Zv9:6:17426300:17426467	ENSDARG00000059879	RPTOR	regulatory associated protein of MTOR, complex 1 [Source:HGNC Symbol;Acc:30287]	1
Danio_rerio.6.17467057.17467215	Danio rerio	6:17467057:17467215	chromosome:Zv9:6:17467057:17467215	ENSDARG00000059879	RPTOR	regulatory associated protein of MTOR, complex 1 [Source:HGNC Symbol;Acc:30287]	1
Danio_rerio.6.17614743.17614959	Danio rerio	6:17614743:17614959	chromosome:Zv9:6:17614743:17614959	ENSDARG00000059879	RPTOR	regulatory associated protein of MTOR, complex 1 [Source:HGNC Symbol;Acc:30287]	1
Danio_rerio.6.19534738.19534581	Danio rerio	6:19534738:19534581	chromosome:Zv9:6:19534738:19534581	ENSDARG00000059735	DGKE	diacylglycerol kinase, epsilon 64kDa [Source:HGNC Symbol;Acc:2852]	-1
Danio_rerio.6.21628270.21628423	Danio rerio	6:21628270:21628423	chromosome:Zv9:6:21628270:21628423	ENSDARG00000020820	srp68	signal recognition particle 68 [Source:ZFIN;Acc:ZDB- GENE-040831-3]	1
Danio_rerio.6.21630709.21630838	Danio rerio	6:21630709:21630838	chromosome:Zv9:6:21630709:21630838	ENSDARG00000020820	srp68	signal recognition particle 68 [Source:ZFIN;Acc:ZDB- GENE-040831-3]	1
Danio_rerio.6.2240756.2240896	Danio rerio	6:2240756:2240896	chromosome:Zv9:6:2240756:2240896	ENSDARG00000008064	med8	mediator complex subunit 8 [Source:ZFIN;Acc:ZDB- GENE-040426-2091]	1
Danio_rerio.6.2263043.2263253	Danio rerio	6:2263043:2263253	chromosome:Zv9:6:2263043:2263253	ENSDARG00000077753	CABZ01069216.1	Uncharacterized protein [Source:UniProtKB/TrEMBL;Acc:F1Q941]	1
Danio_rerio.6.2266456.2266585	Danio rerio	6:2266456:2266585	chromosome:Zv9:6:2266456:2266585	ENSDARG00000077753	CABZ01069216.1	Uncharacterized protein [Source:UniProtKB/TrEMBL;Acc:F1Q941]	1
Danio_rerio.6.2270208.2270353	Danio rerio	6:2270208:2270353	chromosome:Zv9:6:2270208:2270353	ENSDARG00000077753	CABZ01069216.1	Uncharacterized protein [Source:UniProtKB/TrEMBL;Acc:F1Q941]	1
Danio_rerio.6.2271212.2271364	Danio rerio	6:2271212:2271364	chromosome:Zv9:6:2271212:2271364	ENSDARG00000077753	CABZ01069216.1	Uncharacterized protein [Source:UniProtKB/TrEMBL;Acc:F1Q941]	1
Danio_rerio.6.23213720.23213546	Danio rerio	6:23213720:23213546	chromosome:Zv9:6:23213720:23213546	ENSDARG00000052377	psmd12	proteasome (prosome, macropain) 26S subunit, non- ATPase, 12 [Source:ZFIN;Acc:ZDB-GENE-030131-617]	-1
Danio_rerio.6.23710138.23711977	Danio rerio	6:23710138:23711977	chromosome:Zv9:6:23710138:23711977	ENSDARG00000052351	ZXDA	zinc finger, X-linked, duplicated A [Source:HGNC Symbol;Acc:13198]	1
Danio_rerio.6.27062551.27062696	Danio rerio	6:27062551:27062696	chromosome:Zv9:6:27062551:27062696	ENSDARG00000076094	KLHL30	kelch-like 30 (Drosophila) [Source:HGNC Symbol;Acc:24770]	1
Danio_rerio.6.27867432.27867555	Danio rerio	6:27867432:27867555	chromosome:Zv9:6:27867432:27867555	ENSDARG00000074283	INPP5D	inositol polyphosphate-5-phosphatase, 145kDa [Source:HGNC Symbol;Acc:6079]	1
Danio_rerio.6.28631945.28631810	Danio rerio	6:28631945:28631810	chromosome:Zv9:6:28631945:28631810	ENSDARG00000044357	tbc1d23	TBC1 domain family, member 23 [Source:ZFIN;Acc:ZDB- GENE-040426-1253]	-1
Danio_rerio.6.28643812.28643688	Danio rerio	6:28643812:28643688	chromosome:Zv9:6:28643812:28643688	ENSDARG00000044357	tbc1d23	TBC1 domain family, member 23 [Source:ZFIN;Acc:ZDB- GENE-040426-1253]	-1
Danio_rerio.6.29101227.29101401	Danio rerio	6:29101227:29101401	chromosome:Zv9:6:29101227:29101401	ENSDARG00000070828	actl6a	actin-like 6A [Source:ZFIN;Acc:ZDB-GENE-020419-36]	1
Danio_rerio.6.29862704.29860991	Danio rerio	6:29862704:29860991	chromosome:Zv9:6:29862704:29860991	ENSDARG00000079670	LRRC7	leucine rich repeat containing 7 [Source:HGNC Symbol;Acc:18531]	-1
Danio_rerio.6.30258694.30258942	Danio rerio	6:30258694:30258942	chromosome:Zv9:6:30258694:30258942	ENSDARG00000061654	WWC3	WWC family member 3 [Source:HGNC Symbol;Acc:29237]	1
Danio_rerio.6.31319620.31319497	Danio rerio	6:31319620:31319497	chromosome:Zv9:6:31319620:31319497	ENSDARG00000061590	CACHD1	cache domain containing 1 [Source:HGNC Symbol;Acc:29314]	-1
Danio_rerio.6.32774959.32775124	Danio rerio	6:32774959:32775124	chromosome:Zv9:6:32774959:32775124	ENSDARG00000052025	pomgnt1	protein O-linked mannose beta1,2-N- acetylglucosaminyltransferase [Source:ZFIN;Acc:ZDB-GENE- 070112-991]	1
Danio_rerio.6.33512911.33512767	Danio rerio	6:33512911:33512767	chromosome:Zv9:6:33512911:33512767	ENSDARG00000074311	MAST2	microtubule associated serine/threonine kinase 2 [Source:HGNC Symbol;Acc:19035]	-1
Danio_rerio.6.33627405.33627284	Danio rerio	6:33627405:33627284	chromosome:Zv9:6:33627405:33627284	ENSDARG00000039213	prpf38a	PRP38 pre-mRNA processing factor 38 (yeast) domain containing A [Source:ZFIN;Acc:ZDB-GENE-040801-225]	-1
Danio_rerio.6.37577232.37577367	Danio rerio	6:37577232:37577367	chromosome:Zv9:6:37577232:37577367	ENSDARG00000077442	tubgcp5	tubulin, gamma complex associated protein 5 [Source:ZFIN;Acc:ZDB-GENE-050522-344]	1
Danio_rerio.6.37732565.37732793	Danio rerio	6:37732565:37732793	chromosome:Zv9:6:37732565:37732793	ENSDARG00000073841	herc2	hect domain and RLD 2 [Source:ZFIN;Acc:ZDB-GENE- 070718-6]	1
Danio_rerio.6.37734602.37734780	Danio rerio	6:37734602:37734780	chromosome:Zv9:6:37734602:37734780	ENSDARG00000073841	herc2	hect domain and RLD 2 [Source:ZFIN;Acc:ZDB-GENE- 070718-6]	1
Danio_rerio.6.37750492.37750676	Danio rerio	6:37750492:37750676	chromosome:Zv9:6:37750492:37750676	ENSDARG00000073841	herc2	hect domain and RLD 2 [Source:ZFIN;Acc:ZDB-GENE- 070718-6]	1
Danio_rerio.6.37757422.37757564	Danio rerio	6:37757422:37757564	chromosome:Zv9:6:37757422:37757564	ENSDARG00000073841	herc2	hect domain and RLD 2 [Source:ZFIN;Acc:ZDB-GENE- 070718-6]	1
Danio_rerio.6.37760621.37760760	Danio rerio	6:37760621:37760760	chromosome:Zv9:6:37760621:37760760	ENSDARG00000073841	herc2	hect domain and RLD 2 [Source:ZFIN;Acc:ZDB-GENE- 070718-6]	1
Danio_rerio.6.37774783.37774974	Danio rerio	6:37774783:37774974	chromosome:Zv9:6:37774783:37774974	ENSDARG00000073841	herc2	hect domain and RLD 2 [Source:ZFIN;Acc:ZDB-GENE- 070718-6]	1
Danio_rerio.6.40486753.40486879	Danio rerio	6:40486753:40486879	chromosome:Zv9:6:40486753:40486879	ENSDARG00000006477	ddi2	DNA-damage inducible protein 2 [Source:ZFIN;Acc:ZDB- GENE-031030-15]	1
Danio_rerio.6.40759925.40759718	Danio rerio	6:40759925:40759718	chromosome:Zv9:6:40759925:40759718	ENSDARG00000004696	eefsec	eukaryotic elongation factor, selenocysteine-tRNA- specific [Source:ZFIN;Acc:ZDB-GENE-051120-72]	-1
Danio_rerio.6.44090612.44090470	Danio rerio	6:44090612:44090470	chromosome:Zv9:6:44090612:44090470	ENSDARG00000058522	shq1	SHQ1 homolog (S. cerevisiae) [Source:ZFIN;Acc:ZDB- GENE-070112-1412]	-1
Danio_rerio.6.46387908.46388030	Danio rerio	6:46387908:46388030	chromosome:Zv9:6:46387908:46388030	ENSDARG00000044182	stau1	staufen, RNA binding protein, homolog 1 (Drosophila) [Source:ZFIN;Acc:ZDB-GENE-030131-6372]	1
Danio_rerio.6.49674955.49675086	Danio rerio	6:49674955:49675086	chromosome:Zv9:6:49674955:49675086	ENSDARG00000003307	stx16	syntaxin 16 [Source:ZFIN;Acc:ZDB-GENE-060810-113]	1
Danio_rerio.6.49681920.49682060	Danio rerio	6:49681920:49682060	chromosome:Zv9:6:49681920:49682060	ENSDARG00000003307	stx16	syntaxin 16 [Source:ZFIN;Acc:ZDB-GENE-060810-113]	1
Danio_rerio.6.49686138.49686281	Danio rerio	6:49686138:49686281	chromosome:Zv9:6:49686138:49686281	ENSDARG00000003307	stx16	syntaxin 16 [Source:ZFIN;Acc:ZDB-GENE-060810-113]	1
Danio_rerio.6.49916848.49917042	Danio rerio	6:49916848:49917042	chromosome:Zv9:6:49916848:49917042	ENSDARG00000005191	ahcy	S-adenosylhomocysteine hydrolase [Source:ZFIN;Acc:ZDB-GENE-031219-6]	1
Danio_rerio.6.50351368.50351533	Danio rerio	6:50351368:50351533	chromosome:Zv9:6:50351368:50351533	ENSDARG00000038074	ergic3	ERGIC and golgi 3 [Source:ZFIN;Acc:ZDB-GENE-040426- 795]	1
Danio_rerio.6.51516474.51516288	Danio rerio	6:51516474:51516288	chromosome:Zv9:6:51516474:51516288	ENSDARG00000008141	rbl1	retinoblastoma-like 1 (p107) [Source:ZFIN;Acc:ZDB- GENE-030131-8179]	-1
Danio_rerio.6.51721311.51721048	Danio rerio	6:51721311:51721048	chromosome:Zv9:6:51721311:51721048	ENSDARG00000052073	blcap	bladder cancer associated protein [Source:ZFIN;Acc:ZDB-GENE-000330-7]	-1
Danio_rerio.6.55314701.55314900	Danio rerio	6:55314701:55314900	chromosome:Zv9:6:55314701:55314900	ENSDARG00000016345	NCOA5	nuclear receptor coactivator 5 [Source:HGNC Symbol;Acc:15909]	1
Danio_rerio.6.57415342.57415169	Danio rerio	6:57415342:57415169	chromosome:Zv9:6:57415342:57415169	ENSDARG00000091831	ddx27	DEAD (Asp-Glu-Ala-Asp) box polypeptide 27 [Source:ZFIN;Acc:ZDB-GENE-031001-8]	-1
Danio_rerio.6.59400746.59400560	Danio rerio	6:59400746:59400560	chromosome:Zv9:6:59400746:59400560	ENSDARG00000039329	GPR180	G protein-coupled receptor 180 [Source:HGNC Symbol;Acc:28899]	-1
Danio_rerio.6.59641680.59641819	Danio rerio	6:59641680:59641819	chromosome:Zv9:6:59641680:59641819	ENSDARG00000045019	aamp	angio-associated, migratory cell protein [Source:ZFIN;Acc:ZDB-GENE-040426-2370]	1
Danio_rerio.6.59720715.59720938	Danio rerio	6:59720715:59720938	chromosome:Zv9:6:59720715:59720938	ENSDARG00000013522	pck1	phosphoenolpyruvate carboxykinase 1 (soluble) [Source:ZFIN;Acc:ZDB-GENE-030909-11]	1
Danio_rerio.6.6198164.6197912	Danio rerio	6:6198164:6197912	chromosome:Zv9:6:6198164:6197912	ENSDARG00000063213	mtif2	mitochondrial translational initiation factor 2 [Source:ZFIN;Acc:ZDB-GENE-030131-1092]	-1
Danio_rerio.6.6200950.6200746	Danio rerio	6:6200950:6200746	chromosome:Zv9:6:6200950:6200746	ENSDARG00000063213	mtif2	mitochondrial translational initiation factor 2 [Source:ZFIN;Acc:ZDB-GENE-030131-1092]	-1
Danio_rerio.6.8099502.8099738	Danio rerio	6:8099502:8099738	chromosome:Zv9:6:8099502:8099738	ENSDARG00000002402	ercc3	excision repair cross-complementing rodent repair deficiency, complementation group 3 [Source:ZFIN;Acc:ZDB- GENE-030131-3043]	1
Danio_rerio.6.8115098.8115300	Danio rerio	6:8115098:8115300	chromosome:Zv9:6:8115098:8115300	ENSDARG00000002402	ercc3	excision repair cross-complementing rodent repair deficiency, complementation group 3 [Source:ZFIN;Acc:ZDB- GENE-030131-3043]	1
Danio_rerio.6.9320841.9320985	Danio rerio	6:9320841:9320985	chromosome:Zv9:6:9320841:9320985	ENSDARG00000089933	rasal3	RAS protein activator like 3 [Source:ZFIN;Acc:ZDB- GENE-101130-3]	1
Danio_rerio.7.10421381.10421212	Danio rerio	7:10421381:10421212	chromosome:Zv9:7:10421381:10421212	ENSDARG00000007398	CABZ01076938.1	Uncharacterized protein [Source:UniProtKB/TrEMBL;Acc:E7F9S2]	-1
Danio_rerio.7.10426482.10426311	Danio rerio	7:10426482:10426311	chromosome:Zv9:7:10426482:10426311	ENSDARG00000007398	CABZ01076938.1	Uncharacterized protein [Source:UniProtKB/TrEMBL;Acc:E7F9S2]	-1
Danio_rerio.7.10691258.10691005	Danio rerio	7:10691258:10691005	chromosome:Zv9:7:10691258:10691005	ENSDARG00000006494	asb7	ankyrin repeat and SOCS box-containing 7 [Source:ZFIN;Acc:ZDB-GENE-040426-2429]	-1
Danio_rerio.7.13002350.13001972	Danio rerio	7:13002350:13001972	chromosome:Zv9:7:13002350:13001972	ENSDARG00000079672	EFTUD1	elongation factor Tu GTP binding domain containing 1 [Source:HGNC Symbol;Acc:25789]	-1
Danio_rerio.7.14523737.14523507	Danio rerio	7:14523737:14523507	chromosome:Zv9:7:14523737:14523507	ENSDARG00000038976	pdcd7	programmed cell death 7 [Source:ZFIN;Acc:ZDB-GENE- 040728-3]	-1
Danio_rerio.7.19207491.19207711	Danio rerio	7:19207491:19207711	chromosome:Zv9:7:19207491:19207711	ENSDARG00000079684	taf6l	TAF6-like RNA polymerase II, p300/CBP-associated factor (PCAF)-associated factor [Source:ZFIN;Acc:ZDB-GENE- 030131-6789]	1
Danio_rerio.7.22733105.22733246	Danio rerio	7:22733105:22733246	chromosome:Zv9:7:22733105:22733246	ENSDARG00000087352	DNAH2	dynein, axonemal, heavy chain 2 [Source:HGNC Symbol;Acc:2948]	1
Danio_rerio.7.22750831.22750957	Danio rerio	7:22750831:22750957	chromosome:Zv9:7:22750831:22750957	ENSDARG00000087352	DNAH2	dynein, axonemal, heavy chain 2 [Source:HGNC Symbol;Acc:2948]	1
Danio_rerio.7.25419150.25419518	Danio rerio	7:25419150:25419518	chromosome:Zv9:7:25419150:25419518	ENSDARG00000013526	SVEP1	sushi, von Willebrand factor type A, EGF and pentraxin domain containing 1 [Source:HGNC Symbol;Acc:15985]	1
Danio_rerio.7.25441552.25441807	Danio rerio	7:25441552:25441807	chromosome:Zv9:7:25441552:25441807	ENSDARG00000013526	SVEP1	sushi, von Willebrand factor type A, EGF and pentraxin domain containing 1 [Source:HGNC Symbol;Acc:15985]	1
Danio_rerio.7.25661408.25661617	Danio rerio	7:25661408:25661617	chromosome:Zv9:7:25661408:25661617	ENSDARG00000061411	whsc2	Wolf-Hirschhorn syndrome candidate 2 [Source:ZFIN;Acc:ZDB-GENE-030131-6400]	1
Danio_rerio.7.25671744.25671928	Danio rerio	7:25671744:25671928	chromosome:Zv9:7:25671744:25671928	ENSDARG00000061411	whsc2	Wolf-Hirschhorn syndrome candidate 2 [Source:ZFIN;Acc:ZDB-GENE-030131-6400]	1
Danio_rerio.7.25763095.25762927	Danio rerio	7:25763095:25762927	chromosome:Zv9:7:25763095:25762927	ENSDARG00000054829	pik3c3	phosphoinositide-3-kinase, class 3 [Source:ZFIN;Acc:ZDB-GENE-050410-13]	-1
Danio_rerio.7.27145935.27146607	Danio rerio	7:27145935:27146607	chromosome:Zv9:7:27145935:27146607	ENSDARG00000079313	BX005022.2	Uncharacterized protein [Source:UniProtKB/TrEMBL;Acc:F1RE30]	1
Danio_rerio.7.27972944.27973258	Danio rerio	7:27972944:27973258	chromosome:Zv9:7:27972944:27973258	ENSDARG00000056648	ext2	exostoses (multiple) 2 [Source:ZFIN;Acc:ZDB-GENE- 041124-3]	1
Danio_rerio.7.30522353.30522520	Danio rerio	7:30522353:30522520	chromosome:Zv9:7:30522353:30522520	ENSDARG00000005612	aph1b	anterior pharynx defective 1B [Source:ZFIN;Acc:ZDB- GENE-031118-31]	1
Danio_rerio.7.30552165.30551952	Danio rerio	7:30552165:30551952	chromosome:Zv9:7:30552165:30551952	ENSDARG00000077901	HERC1	HECT and RLD domain containing E3 ubiquitin protein ligase family member 1 [Source:HGNC Symbol;Acc:4867]	-1
Danio_rerio.7.31941556.31941103	Danio rerio	7:31941556:31941103	chromosome:Zv9:7:31941556:31941103	ENSDARG00000078802	RNF111	ring finger protein 111 [Source:HGNC Symbol;Acc:17384]	-1
Danio_rerio.7.33000283.33000131	Danio rerio	7:33000283:33000131	chromosome:Zv9:7:33000283:33000131	ENSDARG00000076919	igdcc4	immunoglobulin superfamily, DCC subclass, member 4 [Source:ZFIN;Acc:ZDB-GENE-080327-32]	-1
Danio_rerio.7.33959579.33959351	Danio rerio	7:33959579:33959351	chromosome:Zv9:7:33959579:33959351	ENSDARG00000001210	ARL14EP	ADP-ribosylation factor-like 14 effector protein [Source:HGNC Symbol;Acc:26798]	-1
Danio_rerio.7.34461633.34461506	Danio rerio	7:34461633:34461506	chromosome:Zv9:7:34461633:34461506	ENSDARG00000060169	mns1	meiosis-specific nuclear structural 1 [Source:ZFIN;Acc:ZDB-GENE-030521-42]	-1
Danio_rerio.7.35672682.35672518	Danio rerio	7:35672682:35672518	chromosome:Zv9:7:35672682:35672518	ENSDARG00000003495	madd	MAP-kinase activating death domain [Source:ZFIN;Acc:ZDB-GENE-030131-8076]	-1
Danio_rerio.7.35697706.35697471	Danio rerio	7:35697706:35697471	chromosome:Zv9:7:35697706:35697471	ENSDARG00000003495	madd	MAP-kinase activating death domain [Source:ZFIN;Acc:ZDB-GENE-030131-8076]	-1
Danio_rerio.7.35705170.35704861	Danio rerio	7:35705170:35704861	chromosome:Zv9:7:35705170:35704861	ENSDARG00000003495	madd	MAP-kinase activating death domain [Source:ZFIN;Acc:ZDB-GENE-030131-8076]	-1
Danio_rerio.7.35759614.35759468	Danio rerio	7:35759614:35759468	chromosome:Zv9:7:35759614:35759468	ENSDARG00000043170	NR1H3	nuclear receptor subfamily 1, group H, member 3 [Source:HGNC Symbol;Acc:7966]	-1
Danio_rerio.7.36305200.36304184	Danio rerio	7:36305200:36304184	chromosome:Zv9:7:36305200:36304184	ENSDARG00000076297	NFATC3	nuclear factor of activated T-cells, cytoplasmic, calcineurin-dependent 3 [Source:HGNC Symbol;Acc:7777]	-1
Danio_rerio.7.40198347.40198228	Danio rerio	7:40198347:40198228	chromosome:Zv9:7:40198347:40198228	ENSDARG00000036040	atg13	ATG13 autophagy related 13 homolog (S. cerevisiae) [Source:ZFIN;Acc:ZDB-GENE-040426-1149]	-1
Danio_rerio.7.40911552.40911420	Danio rerio	7:40911552:40911420	chromosome:Zv9:7:40911552:40911420	ENSDARG00000068460	OTOG	otogelin [Source:HGNC Symbol;Acc:8516]	-1
Danio_rerio.7.41987711.41987523	Danio rerio	7:41987711:41987523	chromosome:Zv9:7:41987711:41987523	ENSDARG00000035978	ube3c	ubiquitin protein ligase E3C [Source:ZFIN;Acc:ZDB- GENE-040426-1211]	-1
Danio_rerio.7.51756487.51756344	Danio rerio	7:51756487:51756344	chromosome:Zv9:7:51756487:51756344	ENSDARG00000044812	TTC17	tetratricopeptide repeat domain 17 [Source:HGNC Symbol;Acc:25596]	-1
Danio_rerio.7.51857227.51857443	Danio rerio	7:51857227:51857443	chromosome:Zv9:7:51857227:51857443	ENSDARG00000018241	mfap1	microfibrillar-associated protein 1 [Source:ZFIN;Acc:ZDB-GENE-040426-1075]	1
Danio_rerio.7.51861227.51861496	Danio rerio	7:51861227:51861496	chromosome:Zv9:7:51861227:51861496	ENSDARG00000018241	mfap1	microfibrillar-associated protein 1 [Source:ZFIN;Acc:ZDB-GENE-040426-1075]	1
Danio_rerio.7.51926416.51926542	Danio rerio	7:51926416:51926542	chromosome:Zv9:7:51926416:51926542	ENSDARG00000044815	SERINC4	serine incorporator 4 [Source:HGNC Symbol;Acc:32237]	1
Danio_rerio.7.53266282.53266481	Danio rerio	7:53266282:53266481	chromosome:Zv9:7:53266282:53266481	ENSDARG00000012002	slc38a7	solute carrier family 38, member 7 [Source:ZFIN;Acc:ZDB-GENE-040801-266]	1
Danio_rerio.7.54387879.54388084	Danio rerio	7:54387879:54388084	chromosome:Zv9:7:54387879:54388084	ENSDARG00000079000	TP53BP1	tumor protein p53 binding protein 1 [Source:HGNC Symbol;Acc:11999]	1
Danio_rerio.7.54396045.54395868	Danio rerio	7:54396045:54395868	chromosome:Zv9:7:54396045:54395868	ENSDARG00000005374	TUBGCP4	tubulin, gamma complex associated protein 4 [Source:HGNC Symbol;Acc:16691]	-1
Danio_rerio.7.57690264.57690653	Danio rerio	7:57690264:57690653	chromosome:Zv9:7:57690264:57690653	ENSDARG00000078882	CR407583.2	Uncharacterized protein [Source:UniProtKB/TrEMBL;Acc:E7FF19]	1
Danio_rerio.7.59137355.59137167	Danio rerio	7:59137355:59137167	chromosome:Zv9:7:59137355:59137167	ENSDARG00000043313	ank2b	ankyrin 2b, neuronal [Source:ZFIN;Acc:ZDB-GENE- 041010-165]	-1
Danio_rerio.7.60626105.60625917	Danio rerio	7:60626105:60625917	chromosome:Zv9:7:60626105:60625917	ENSDARG00000007385	cct7	chaperonin containing TCP1, subunit 7 (eta) [Source:ZFIN;Acc:ZDB-GENE-020419-7]	-1
Danio_rerio.7.61639537.61643442	Danio rerio	7:61639537:61643442	chromosome:Zv9:7:61639537:61643442	ENSDARG00000077162	－	－	1
Danio_rerio.7.62620418.62619845	Danio rerio	7:62620418:62619845	chromosome:Zv9:7:62620418:62619845	ENSDARG00000042728	plaa	phospholipase A2-activating protein [Source:ZFIN;Acc:ZDB-GENE-030826-13]	-1
Danio_rerio.7.67298495.67298751	Danio rerio	7:67298495:67298751	chromosome:Zv9:7:67298495:67298751	ENSDARG00000009170	ctr9	Ctr9, Paf1/RNA polymerase II complex component, homolog (S. cerevisiae) [Source:ZFIN;Acc:ZDB-GENE-030131- 3782]	1
Danio_rerio.7.67303422.67303605	Danio rerio	7:67303422:67303605	chromosome:Zv9:7:67303422:67303605	ENSDARG00000009170	ctr9	Ctr9, Paf1/RNA polymerase II complex component, homolog (S. cerevisiae) [Source:ZFIN;Acc:ZDB-GENE-030131- 3782]	1
Danio_rerio.7.67305282.67305467	Danio rerio	7:67305282:67305467	chromosome:Zv9:7:67305282:67305467	ENSDARG00000009170	ctr9	Ctr9, Paf1/RNA polymerase II complex component, homolog (S. cerevisiae) [Source:ZFIN;Acc:ZDB-GENE-030131- 3782]	1
Danio_rerio.7.67305866.67306014	Danio rerio	7:67305866:67306014	chromosome:Zv9:7:67305866:67306014	ENSDARG00000009170	ctr9	Ctr9, Paf1/RNA polymerase II complex component, homolog (S. cerevisiae) [Source:ZFIN;Acc:ZDB-GENE-030131- 3782]	1
Danio_rerio.7.67311185.67311330	Danio rerio	7:67311185:67311330	chromosome:Zv9:7:67311185:67311330	ENSDARG00000009170	ctr9	Ctr9, Paf1/RNA polymerase II complex component, homolog (S. cerevisiae) [Source:ZFIN;Acc:ZDB-GENE-030131- 3782]	1
Danio_rerio.7.69753288.69754083	Danio rerio	7:69753288:69754083	chromosome:Zv9:7:69753288:69754083	ENSDARG00000060346	zgc:162592	zgc:162592 [Source:ZFIN;Acc:ZDB-GENE-030131-5400]	1
Danio_rerio.7.69813677.69813832	Danio rerio	7:69813677:69813832	chromosome:Zv9:7:69813677:69813832	ENSDARG00000053946	dhx38	DEAH (Asp-Glu-Ala-His) box polypeptide 38 [Source:ZFIN;Acc:ZDB-GENE-040426-1144]	1
Danio_rerio.7.69816663.69816800	Danio rerio	7:69816663:69816800	chromosome:Zv9:7:69816663:69816800	ENSDARG00000053946	dhx38	DEAH (Asp-Glu-Ala-His) box polypeptide 38 [Source:ZFIN;Acc:ZDB-GENE-040426-1144]	1
Danio_rerio.7.69838197.69838331	Danio rerio	7:69838197:69838331	chromosome:Zv9:7:69838197:69838331	ENSDARG00000053946	dhx38	DEAH (Asp-Glu-Ala-His) box polypeptide 38 [Source:ZFIN;Acc:ZDB-GENE-040426-1144]	1
Danio_rerio.7.72271760.72271906	Danio rerio	7:72271760:72271906	chromosome:Zv9:7:72271760:72271906	ENSDARG00000073741	RAP1GDS1	RAP1, GTP-GDP dissociation stimulator 1 [Source:HGNC Symbol;Acc:9859]	1
Danio_rerio.7.74642582.74642302	Danio rerio	7:74642582:74642302	chromosome:Zv9:7:74642582:74642302	ENSDARG00000079151	HECTD4 (1 of 3)	HECT domain containing E3 ubiquitin protein ligase 4 [Source:HGNC Symbol;Acc:26611]	-1
Danio_rerio.8.10280911.10281123	Danio rerio	8:10280911:10281123	chromosome:Zv9:8:10280911:10281123	ENSDARG00000063069	gripap1	GRIP1 associated protein 1 [Source:ZFIN;Acc:ZDB- GENE-070112-922]	1
Danio_rerio.8.12187596.12187724	Danio rerio	8:12187596:12187724	chromosome:Zv9:8:12187596:12187724	ENSDARG00000007444	ift81	intraflagellar transport 81 homolog [Source:ZFIN;Acc:ZDB-GENE-040714-3]	1
Danio_rerio.8.12264492.12264303	Danio rerio	8:12264492:12264303	chromosome:Zv9:8:12264492:12264303	ENSDARG00000063005	anapc7	anaphase promoting complex subunit 7 [Source:ZFIN;Acc:ZDB-GENE-081104-113]	-1
Danio_rerio.8.12267358.12267208	Danio rerio	8:12267358:12267208	chromosome:Zv9:8:12267358:12267208	ENSDARG00000063005	anapc7	anaphase promoting complex subunit 7 [Source:ZFIN;Acc:ZDB-GENE-081104-113]	-1
Danio_rerio.8.13636131.13636394	Danio rerio	8:13636131:13636394	chromosome:Zv9:8:13636131:13636394	ENSDARG00000028507	itgb4	integrin, beta 4 [Source:ZFIN;Acc:ZDB-GENE-030131- 7209]	1
Danio_rerio.8.1367584.1367739	Danio rerio	8:1367584:1367739	chromosome:Zv9:8:1367584:1367739	ENSDARG00000042072	FBXL17	F-box and leucine-rich repeat protein 17 [Source:HGNC Symbol;Acc:13615]	1
Danio_rerio.8.15021729.15020882	Danio rerio	8:15021729:15020882	chromosome:Zv9:8:15021729:15020882	ENSDARG00000039459	qsox1	quiescin Q6 sulfhydryl oxidase 1 [Source:ZFIN;Acc:ZDB-GENE-030131-7019]	-1
Danio_rerio.8.15080683.15080225	Danio rerio	8:15080683:15080225	chromosome:Zv9:8:15080683:15080225	ENSDARG00000058000	CEP350	centrosomal protein 350kDa [Source:HGNC Symbol;Acc:24238]	-1
Danio_rerio.8.15495730.15497450	Danio rerio	8:15495730:15497450	chromosome:Zv9:8:15495730:15497450	ENSDARG00000013841	abl2	v-abl Abelson murine leukemia viral oncogene homolog 2 [Source:ZFIN;Acc:ZDB-GENE-020809-2]	1
Danio_rerio.8.15802236.15802400	Danio rerio	8:15802236:15802400	chromosome:Zv9:8:15802236:15802400	ENSDARG00000057648	dnttip2	deoxynucleotidyltransferase, terminal, interacting protein 2 [Source:ZFIN;Acc:ZDB-GENE-080513-5]	1
Danio_rerio.8.16023898.16023685	Danio rerio	8:16023898:16023685	chromosome:Zv9:8:16023898:16023685	ENSDARG00000075624	bend5	BEN domain containing 5 [Source:ZFIN;Acc:ZDB-GENE- 081104-460]	-1
Danio_rerio.8.16150702.16150405	Danio rerio	8:16150702:16150405	chromosome:Zv9:8:16150702:16150405	ENSDARG00000096480	AGBL4 (2 of 2)	ATP/GTP binding protein-like 4 [Source:HGNC Symbol;Acc:25892]	-1
Danio_rerio.8.16833218.16833082	Danio rerio	8:16833218:16833082	chromosome:Zv9:8:16833218:16833082	ENSDARG00000022418	faf1	Fas associated factor 1 [Source:ZFIN;Acc:ZDB-GENE- 040426-2863]	-1
Danio_rerio.8.16842250.16842096	Danio rerio	8:16842250:16842096	chromosome:Zv9:8:16842250:16842096	ENSDARG00000022418	faf1	Fas associated factor 1 [Source:ZFIN;Acc:ZDB-GENE- 040426-2863]	-1
Danio_rerio.8.17068615.17068415	Danio rerio	8:17068615:17068415	chromosome:Zv9:8:17068615:17068415	ENSDARG00000078216	eps15	epidermal growth factor receptor pathway substrate 15 [Source:ZFIN;Acc:ZDB-GENE-081104-264]	-1
Danio_rerio.8.18487796.18487602	Danio rerio	8:18487796:18487602	chromosome:Zv9:8:18487796:18487602	ENSDARG00000086933	tnni3k	TNNI3 interacting kinase [Source:ZFIN;Acc:ZDB-GENE- 081104-399]	-1
Danio_rerio.8.1951890.1952802	Danio rerio	8:1951890:1952802	chromosome:Zv9:8:1951890:1952802	ENSDARG00000021208	serpind1	serine (or cysteine) proteinase inhibitor, clade D (heparin cofactor), member 1 [Source:ZFIN;Acc:ZDB-GENE- 030711-2]	1
Danio_rerio.8.21391447.21391131	Danio rerio	8:21391447:21391131	chromosome:Zv9:8:21391447:21391131	ENSDARG00000003564	dohh	deoxyhypusine hydroxylase/monooxygenase [Source:ZFIN;Acc:ZDB-GENE-030131-451]	-1
Danio_rerio.8.24592861.24592987	Danio rerio	8:24592861:24592987	chromosome:Zv9:8:24592861:24592987	ENSDARG00000042905	rpl10a	ribosomal protein L10a [Source:ZFIN;Acc:ZDB-GENE- 030131-2025]	1
Danio_rerio.8.24593330.24593478	Danio rerio	8:24593330:24593478	chromosome:Zv9:8:24593330:24593478	ENSDARG00000042905	rpl10a	ribosomal protein L10a [Source:ZFIN;Acc:ZDB-GENE- 030131-2025]	1
Danio_rerio.8.25157493.25157683	Danio rerio	8:25157493:25157683	chromosome:Zv9:8:25157493:25157683	ENSDARG00000076920	ZNF335	zinc finger protein 335 [Source:HGNC Symbol;Acc:15807]	1
Danio_rerio.8.26617096.26617227	Danio rerio	8:26617096:26617227	chromosome:Zv9:8:26617096:26617227	ENSDARG00000055757	tmem9	transmembrane protein 9 [Source:ZFIN;Acc:ZDB-GENE- 030131-6083]	1
Danio_rerio.8.26746458.26747314	Danio rerio	8:26746458:26747314	chromosome:Zv9:8:26746458:26747314	ENSDARG00000055763	tmem115	transmembrane protein 115 [Source:ZFIN;Acc:ZDB-GENE- 050913-157]	1
Danio_rerio.8.26817295.26817778	Danio rerio	8:26817295:26817778	chromosome:Zv9:8:26817295:26817778	ENSDARG00000061023	C8H17orf59	chromosome 17 open reading frame 59 [Source:HGNC Symbol;Acc:25939]	1
Danio_rerio.8.27045873.27046040	Danio rerio	8:27045873:27046040	chromosome:Zv9:8:27045873:27046040	ENSDARG00000055825	celsr3	cadherin, EGF LAG seven-pass G-type receptor 3 [Source:ZFIN;Acc:ZDB-GENE-070122-3]	1
Danio_rerio.8.27174129.27174344	Danio rerio	8:27174129:27174344	chromosome:Zv9:8:27174129:27174344	ENSDARG00000036820	mgll	monoglyceride lipase [Source:ZFIN;Acc:ZDB-GENE- 031006-9]	1
Danio_rerio.8.31563757.31564018	Danio rerio	8:31563757:31564018	chromosome:Zv9:8:31563757:31564018	ENSDARG00000011521	upb1	ureidopropionase, beta [Source:ZFIN;Acc:ZDB-GENE- 030131-1380]	1
Danio_rerio.8.31880701.31880541	Danio rerio	8:31880701:31880541	chromosome:Zv9:8:31880701:31880541	ENSDARG00000077536	SNRNP200	small nuclear ribonucleoprotein 200kDa (U5) [Source:HGNC Symbol;Acc:30859]	-1
Danio_rerio.8.31883001.31882858	Danio rerio	8:31883001:31882858	chromosome:Zv9:8:31883001:31882858	ENSDARG00000077536	SNRNP200	small nuclear ribonucleoprotein 200kDa (U5) [Source:HGNC Symbol;Acc:30859]	-1
Danio_rerio.8.31891036.31890839	Danio rerio	8:31891036:31890839	chromosome:Zv9:8:31891036:31890839	ENSDARG00000077536	SNRNP200	small nuclear ribonucleoprotein 200kDa (U5) [Source:HGNC Symbol;Acc:30859]	-1
Danio_rerio.8.31895502.31895347	Danio rerio	8:31895502:31895347	chromosome:Zv9:8:31895502:31895347	ENSDARG00000077536	SNRNP200	small nuclear ribonucleoprotein 200kDa (U5) [Source:HGNC Symbol;Acc:30859]	-1
Danio_rerio.8.32258939.32258809	Danio rerio	8:32258939:32258809	chromosome:Zv9:8:32258939:32258809	ENSDARG00000068400	znf131	zinc finger protein 131 [Source:ZFIN;Acc:ZDB-GENE- 040426-1563]	-1
Danio_rerio.8.33632534.33632912	Danio rerio	8:33632534:33632912	chromosome:Zv9:8:33632534:33632912	ENSDARG00000079327	hmcn2	hemicentin 2 [Source:ZFIN;Acc:ZDB-GENE-030131-9765]	1
Danio_rerio.8.37676522.37676718	Danio rerio	8:37676522:37676718	chromosome:Zv9:8:37676522:37676718	ENSDARG00000041887	sf3a1	splicing factor 3a, subunit 1 [Source:ZFIN;Acc:ZDB- GENE-030616-156]	1
Danio_rerio.8.39116381.39115700	Danio rerio	8:39116381:39115700	chromosome:Zv9:8:39116381:39115700	ENSDARG00000076994	gpr124	G protein-coupled receptor 124 [Source:ZFIN;Acc:ZDB- GENE-081104-363]	-1
Danio_rerio.8.39133771.39133563	Danio rerio	8:39133771:39133563	chromosome:Zv9:8:39133771:39133563	ENSDARG00000076994	gpr124	G protein-coupled receptor 124 [Source:ZFIN;Acc:ZDB- GENE-081104-363]	-1
Danio_rerio.8.42141269.42141122	Danio rerio	8:42141269:42141122	chromosome:Zv9:8:42141269:42141122	ENSDARG00000008461	anapc5	anaphase promoting complex subunit 5 [Source:ZFIN;Acc:ZDB-GENE-030131-1574]	-1
Danio_rerio.8.43306786.43306650	Danio rerio	8:43306786:43306650	chromosome:Zv9:8:43306786:43306650	ENSDARG00000079687	rnf10	ring finger protein 10 [Source:ZFIN;Acc:ZDB-GENE- 030131-2969]	-1
Danio_rerio.8.43308524.43308319	Danio rerio	8:43308524:43308319	chromosome:Zv9:8:43308524:43308319	ENSDARG00000079687	rnf10	ring finger protein 10 [Source:ZFIN;Acc:ZDB-GENE- 030131-2969]	-1
Danio_rerio.8.46420458.46420577	Danio rerio	8:46420458:46420577	chromosome:Zv9:8:46420458:46420577	ENSDARG00000074040	EP400	E1A binding protein p400 [Source:HGNC Symbol;Acc:11958]	1
Danio_rerio.8.48268214.48268032	Danio rerio	8:48268214:48268032	chromosome:Zv9:8:48268214:48268032	ENSDARG00000053196	mtor	mechanistic target of rapamycin (serine/threonine kinase) [Source:ZFIN;Acc:ZDB-GENE-030131-2974]	-1
Danio_rerio.8.48271304.48271182	Danio rerio	8:48271304:48271182	chromosome:Zv9:8:48271304:48271182	ENSDARG00000053196	mtor	mechanistic target of rapamycin (serine/threonine kinase) [Source:ZFIN;Acc:ZDB-GENE-030131-2974]	-1
Danio_rerio.8.48305812.48305681	Danio rerio	8:48305812:48305681	chromosome:Zv9:8:48305812:48305681	ENSDARG00000053196	mtor	mechanistic target of rapamycin (serine/threonine kinase) [Source:ZFIN;Acc:ZDB-GENE-030131-2974]	-1
Danio_rerio.8.48431611.48431477	Danio rerio	8:48431611:48431477	chromosome:Zv9:8:48431611:48431477	ENSDARG00000053196	mtor	mechanistic target of rapamycin (serine/threonine kinase) [Source:ZFIN;Acc:ZDB-GENE-030131-2974]	-1
Danio_rerio.8.48448314.48448099	Danio rerio	8:48448314:48448099	chromosome:Zv9:8:48448314:48448099	ENSDARG00000053196	mtor	mechanistic target of rapamycin (serine/threonine kinase) [Source:ZFIN;Acc:ZDB-GENE-030131-2974]	-1
Danio_rerio.8.48467142.48466910	Danio rerio	8:48467142:48466910	chromosome:Zv9:8:48467142:48466910	ENSDARG00000053196	mtor	mechanistic target of rapamycin (serine/threonine kinase) [Source:ZFIN;Acc:ZDB-GENE-030131-2974]	-1
Danio_rerio.8.48775139.48775912	Danio rerio	8:48775139:48775912	chromosome:Zv9:8:48775139:48775912	ENSDARG00000087601	GPR153 (1 of 2)	G protein-coupled receptor 153 [Source:HGNC Symbol;Acc:23618]	1
Danio_rerio.8.48846754.48846307	Danio rerio	8:48846754:48846307	chromosome:Zv9:8:48846754:48846307	ENSDARG00000059988	gpr153	G protein-coupled receptor 153 [Source:ZFIN;Acc:ZDB- GENE-050823-7]	-1
Danio_rerio.8.49390874.49391008	Danio rerio	8:49390874:49391008	chromosome:Zv9:8:49390874:49391008	ENSDARG00000053087	mthfr	methylenetetrahydrofolate reductase (NAD(P)H) [Source:ZFIN;Acc:ZDB-GENE-041111-215]	1
Danio_rerio.8.49391091.49391271	Danio rerio	8:49391091:49391271	chromosome:Zv9:8:49391091:49391271	ENSDARG00000053087	mthfr	methylenetetrahydrofolate reductase (NAD(P)H) [Source:ZFIN;Acc:ZDB-GENE-041111-215]	1
Danio_rerio.8.52203421.52203541	Danio rerio	8:52203421:52203541	chromosome:Zv9:8:52203421:52203541	ENSDARG00000012378	naa35	N(alpha)-acetyltransferase 35, NatC auxiliary subunit [Source:ZFIN;Acc:ZDB-GENE-030131-306]	1
Danio_rerio.8.52222339.52222517	Danio rerio	8:52222339:52222517	chromosome:Zv9:8:52222339:52222517	ENSDARG00000012378	naa35	N(alpha)-acetyltransferase 35, NatC auxiliary subunit [Source:ZFIN;Acc:ZDB-GENE-030131-306]	1
Danio_rerio.8.52227089.52227229	Danio rerio	8:52227089:52227229	chromosome:Zv9:8:52227089:52227229	ENSDARG00000012378	naa35	N(alpha)-acetyltransferase 35, NatC auxiliary subunit [Source:ZFIN;Acc:ZDB-GENE-030131-306]	1
Danio_rerio.8.52227746.52227868	Danio rerio	8:52227746:52227868	chromosome:Zv9:8:52227746:52227868	ENSDARG00000012378	naa35	N(alpha)-acetyltransferase 35, NatC auxiliary subunit [Source:ZFIN;Acc:ZDB-GENE-030131-306]	1
Danio_rerio.8.53149824.53149678	Danio rerio	8:53149824:53149678	chromosome:Zv9:8:53149824:53149678	ENSDARG00000077521	BIN3 (1 of 2)	bridging integrator 3 [Source:HGNC Symbol;Acc:1054]	-1
Danio_rerio.8.53172519.53172376	Danio rerio	8:53172519:53172376	chromosome:Zv9:8:53172519:53172376	ENSDARG00000077521	BIN3 (1 of 2)	bridging integrator 3 [Source:HGNC Symbol;Acc:1054]	-1
Danio_rerio.8.53597345.53597189	Danio rerio	8:53597345:53597189	chromosome:Zv9:8:53597345:53597189	ENSDARG00000029556	kansl3	KAT8 regulatory NSL complex subunit 3 [Source:ZFIN;Acc:ZDB-GENE-050809-132]	-1
Danio_rerio.8.54109062.54108899	Danio rerio	8:54109062:54108899	chromosome:Zv9:8:54109062:54108899	ENSDARG00000079326	CABIN1 (1 of 2)	calcineurin binding protein 1 [Source:HGNC Symbol;Acc:24187]	-1
Danio_rerio.8.54357458.54357287	Danio rerio	8:54357458:54357287	chromosome:Zv9:8:54357458:54357287	ENSDARG00000039225	vps13a	vacuolar protein sorting 13 homolog A (S. cerevisiae) [Source:ZFIN;Acc:ZDB-GENE-030926-1]	-1
Danio_rerio.8.55543644.55544041	Danio rerio	8:55543644:55544041	chromosome:Zv9:8:55543644:55544041	ENSDARG00000075162	CHDH	choline dehydrogenase [Source:HGNC Symbol;Acc:24288]	1
Danio_rerio.8.7239247.7239081	Danio rerio	8:7239247:7239081	chromosome:Zv9:8:7239247:7239081	ENSDARG00000001968	dock5	dedicator of cytokinesis 5 [Source:ZFIN;Acc:ZDB- GENE-080108-4]	-1
Danio_rerio.8.7503582.7503275	Danio rerio	8:7503582:7503275	chromosome:Zv9:8:7503582:7503275	ENSDARG00000022974	wdr13	WD repeat domain 13 [Source:ZFIN;Acc:ZDB-GENE- 050522-274]	-1
Danio_rerio.8.8386530.8386169	Danio rerio	8:8386530:8386169	chromosome:Zv9:8:8386530:8386169	ENSDARG00000017473	fgd1	FYVE, RhoGEF and PH domain containing 1 [Source:ZFIN;Acc:ZDB-GENE-081104-33]	-1
Danio_rerio.8.9029197.9028817	Danio rerio	8:9029197:9028817	chromosome:Zv9:8:9029197:9028817	ENSDARG00000043666	ABT1	activator of basal transcription 1 [Source:HGNC Symbol;Acc:17369]	-1
Danio_rerio.9.16436007.16436207	Danio rerio	9:16436007:16436207	chromosome:Zv9:9:16436007:16436207	ENSDARG00000024694	myo1bl2	myosin 1b-like 2 [Source:ZFIN;Acc:ZDB-GENE-030131- 695]	1
Danio_rerio.9.16436844.16437070	Danio rerio	9:16436844:16437070	chromosome:Zv9:9:16436844:16437070	ENSDARG00000024694	myo1bl2	myosin 1b-like 2 [Source:ZFIN;Acc:ZDB-GENE-030131- 695]	1
Danio_rerio.9.17584397.17584114	Danio rerio	9:17584397:17584114	chromosome:Zv9:9:17584397:17584114	ENSDARG00000001220	mycbp2	MYC binding protein 2 [Source:ZFIN;Acc:ZDB-GENE- 030616-132]	-1
Danio_rerio.9.17588483.17588217	Danio rerio	9:17588483:17588217	chromosome:Zv9:9:17588483:17588217	ENSDARG00000001220	mycbp2	MYC binding protein 2 [Source:ZFIN;Acc:ZDB-GENE- 030616-132]	-1
Danio_rerio.9.17596546.17596386	Danio rerio	9:17596546:17596386	chromosome:Zv9:9:17596546:17596386	ENSDARG00000001220	mycbp2	MYC binding protein 2 [Source:ZFIN;Acc:ZDB-GENE- 030616-132]	-1
Danio_rerio.9.17640174.17640030	Danio rerio	9:17640174:17640030	chromosome:Zv9:9:17640174:17640030	ENSDARG00000001220	mycbp2	MYC binding protein 2 [Source:ZFIN;Acc:ZDB-GENE- 030616-132]	-1
Danio_rerio.9.17643391.17643219	Danio rerio	9:17643391:17643219	chromosome:Zv9:9:17643391:17643219	ENSDARG00000001220	mycbp2	MYC binding protein 2 [Source:ZFIN;Acc:ZDB-GENE- 030616-132]	-1
Danio_rerio.9.17655643.17655506	Danio rerio	9:17655643:17655506	chromosome:Zv9:9:17655643:17655506	ENSDARG00000001220	mycbp2	MYC binding protein 2 [Source:ZFIN;Acc:ZDB-GENE- 030616-132]	-1
Danio_rerio.9.17668575.17668301	Danio rerio	9:17668575:17668301	chromosome:Zv9:9:17668575:17668301	ENSDARG00000001220	mycbp2	MYC binding protein 2 [Source:ZFIN;Acc:ZDB-GENE- 030616-132]	-1
Danio_rerio.9.17677605.17677471	Danio rerio	9:17677605:17677471	chromosome:Zv9:9:17677605:17677471	ENSDARG00000001220	mycbp2	MYC binding protein 2 [Source:ZFIN;Acc:ZDB-GENE- 030616-132]	-1
Danio_rerio.9.17698827.17698634	Danio rerio	9:17698827:17698634	chromosome:Zv9:9:17698827:17698634	ENSDARG00000001220	mycbp2	MYC binding protein 2 [Source:ZFIN;Acc:ZDB-GENE- 030616-132]	-1
Danio_rerio.9.17940234.17942085	Danio rerio	9:17940234:17942085	chromosome:Zv9:9:17940234:17942085	ENSDARG00000078001	kbtbd7	kelch repeat and BTB (POZ) domain containing 7 [Source:ZFIN;Acc:ZDB-GENE-070912-204]	1
Danio_rerio.9.18079305.18079180	Danio rerio	9:18079305:18079180	chromosome:Zv9:9:18079305:18079180	ENSDARG00000078593	vwa8	von Willebrand factor A domain containing 8 [Source:ZFIN;Acc:ZDB-GENE-070912-407]	-1
Danio_rerio.9.21904019.21904147	Danio rerio	9:21904019:21904147	chromosome:Zv9:9:21904019:21904147	ENSDARG00000011079	wdr3	WD repeat domain 3 [Source:ZFIN;Acc:ZDB-GENE-030131- 9830]	1
Danio_rerio.9.22380463.22380632	Danio rerio	9:22380463:22380632	chromosome:Zv9:9:22380463:22380632	ENSDARG00000010281	xpo4	exportin 4 [Source:ZFIN;Acc:ZDB-GENE-030131-3062]	1
Danio_rerio.9.22386580.22386710	Danio rerio	9:22386580:22386710	chromosome:Zv9:9:22386580:22386710	ENSDARG00000010281	xpo4	exportin 4 [Source:ZFIN;Acc:ZDB-GENE-030131-3062]	1
Danio_rerio.9.22832315.22832447	Danio rerio	9:22832315:22832447	chromosome:Zv9:9:22832315:22832447	ENSDARG00000018296	REV1	REV1, polymerase (DNA directed) [Source:HGNC Symbol;Acc:14060]	1
Danio_rerio.9.23834538.23834691	Danio rerio	9:23834538:23834691	chromosome:Zv9:9:23834538:23834691	ENSDARG00000062650	rif1	RAP1 interacting factor homolog (yeast) [Source:ZFIN;Acc:ZDB-GENE-030131-3406]	1
Danio_rerio.9.23980233.23979656	Danio rerio	9:23980233:23979656	chromosome:Zv9:9:23980233:23979656	ENSDARG00000074034	si:dkey-91i10.2	si:dkey-91i10.2 [Source:ZFIN;Acc:ZDB-GENE-050208- 441]	-1
Danio_rerio.9.28750682.28750235	Danio rerio	9:28750682:28750235	chromosome:Zv9:9:28750682:28750235	ENSDARG00000000542	gtf2e1	general transcription factor IIE, polypeptide 1, alpha [Source:ZFIN;Acc:ZDB-GENE-041210-221]	-1
Danio_rerio.9.31301708.31301571	Danio rerio	9:31301708:31301571	chromosome:Zv9:9:31301708:31301571	ENSDARG00000062147	otc	ornithine carbamoyltransferase [Source:ZFIN;Acc:ZDB- GENE-070912-422]	-1
Danio_rerio.9.31588395.31588270	Danio rerio	9:31588395:31588270	chromosome:Zv9:9:31588395:31588270	ENSDARG00000056473	chaf1b	chromatin assembly factor 1, subunit B [Source:ZFIN;Acc:ZDB-GENE-040426-1947]	-1
Danio_rerio.9.31632729.31633340	Danio rerio	9:31632729:31633340	chromosome:Zv9:9:31632729:31633340	ENSDARG00000075156	TBC1D4	TBC1 domain family, member 4 [Source:HGNC Symbol;Acc:19165]	1
Danio_rerio.9.31672114.31672344	Danio rerio	9:31672114:31672344	chromosome:Zv9:9:31672114:31672344	ENSDARG00000075156	TBC1D4	TBC1 domain family, member 4 [Source:HGNC Symbol;Acc:19165]	1
Danio_rerio.9.32636286.32636138	Danio rerio	9:32636286:32636138	chromosome:Zv9:9:32636286:32636138	ENSDARG00000001835	nalcn	sodium leak channel, non-selective [Source:ZFIN;Acc:ZDB-GENE-050410-12]	-1
Danio_rerio.9.32750244.32750102	Danio rerio	9:32750244:32750102	chromosome:Zv9:9:32750244:32750102	ENSDARG00000001835	nalcn	sodium leak channel, non-selective [Source:ZFIN;Acc:ZDB-GENE-050410-12]	-1
Danio_rerio.9.32758103.32757952	Danio rerio	9:32758103:32757952	chromosome:Zv9:9:32758103:32757952	ENSDARG00000001835	nalcn	sodium leak channel, non-selective [Source:ZFIN;Acc:ZDB-GENE-050410-12]	-1
Danio_rerio.9.32772715.32772533	Danio rerio	9:32772715:32772533	chromosome:Zv9:9:32772715:32772533	ENSDARG00000001835	nalcn	sodium leak channel, non-selective [Source:ZFIN;Acc:ZDB-GENE-050410-12]	-1
Danio_rerio.9.32775072.32774932	Danio rerio	9:32775072:32774932	chromosome:Zv9:9:32775072:32774932	ENSDARG00000001835	nalcn	sodium leak channel, non-selective [Source:ZFIN;Acc:ZDB-GENE-050410-12]	-1
Danio_rerio.9.32828597.32828743	Danio rerio	9:32828597:32828743	chromosome:Zv9:9:32828597:32828743	ENSDARG00000040985	itgbl1	integrin, beta-like 1 [Source:ZFIN;Acc:ZDB-GENE- 050522-410]	1
Danio_rerio.9.33125667.33126910	Danio rerio	9:33125667:33126910	chromosome:Zv9:9:33125667:33126910	ENSDARG00000056112	pikfyve	phosphoinositide kinase, FYVE finger containing [Source:ZFIN;Acc:ZDB-GENE-030131-9636]	1
Danio_rerio.9.331978.332098	Danio rerio	9:331978:332098	chromosome:Zv9:9:331978:332098	ENSDARG00000019547	aaas	achalasia, adrenocortical insufficiency, alacrimia [Source:ZFIN;Acc:ZDB-GENE-030912-4]	1
Danio_rerio.9.33201377.33201195	Danio rerio	9:33201377:33201195	chromosome:Zv9:9:33201377:33201195	ENSDARG00000056138	sf3b1	splicing factor 3b, subunit 1 [Source:ZFIN;Acc:ZDB- GENE-040827-3]	-1
Danio_rerio.9.33201678.33201457	Danio rerio	9:33201678:33201457	chromosome:Zv9:9:33201678:33201457	ENSDARG00000056138	sf3b1	splicing factor 3b, subunit 1 [Source:ZFIN;Acc:ZDB- GENE-040827-3]	-1
Danio_rerio.9.33322445.33322267	Danio rerio	9:33322445:33322267	chromosome:Zv9:9:33322445:33322267	ENSDARG00000056160	hspd1	heat shock 60kD protein 1 (chaperonin) [Source:ZFIN;Acc:ZDB-GENE-021206-1]	-1
Danio_rerio.9.33322703.33322529	Danio rerio	9:33322703:33322529	chromosome:Zv9:9:33322703:33322529	ENSDARG00000056160	hspd1	heat shock 60kD protein 1 (chaperonin) [Source:ZFIN;Acc:ZDB-GENE-021206-1]	-1
Danio_rerio.9.33330878.33330543	Danio rerio	9:33330878:33330543	chromosome:Zv9:9:33330878:33330543	ENSDARG00000056160	hspd1	heat shock 60kD protein 1 (chaperonin) [Source:ZFIN;Acc:ZDB-GENE-021206-1]	-1
Danio_rerio.9.33675775.33675616	Danio rerio	9:33675775:33675616	chromosome:Zv9:9:33675775:33675616	ENSDARG00000015088	dnajb11	DnaJ (Hsp40) homolog, subfamily B, member 11 [Source:ZFIN;Acc:ZDB-GENE-031113-9]	-1
Danio_rerio.9.33679006.33678864	Danio rerio	9:33679006:33678864	chromosome:Zv9:9:33679006:33678864	ENSDARG00000015088	dnajb11	DnaJ (Hsp40) homolog, subfamily B, member 11 [Source:ZFIN;Acc:ZDB-GENE-031113-9]	-1
Danio_rerio.9.3384683.3384995	Danio rerio	9:3384683:3384995	chromosome:Zv9:9:3384683:3384995	ENSDARG00000013125	dlx1a	distal-less homeobox gene 1a [Source:ZFIN;Acc:ZDB- GENE-990415-48]	1
Danio_rerio.9.34356604.34356446	Danio rerio	9:34356604:34356446	chromosome:Zv9:9:34356604:34356446	ENSDARG00000014867	rpl8	ribosomal protein L8 [Source:ZFIN;Acc:ZDB-GENE- 040426-1670]	-1
Danio_rerio.9.34392307.34393691	Danio rerio	9:34392307:34393691	chromosome:Zv9:9:34392307:34393691	ENSDARG00000061791	nyx	nyctalopin [Source:ZFIN;Acc:ZDB-GENE-061026-3]	1
Danio_rerio.9.3499570.3499415	Danio rerio	9:3499570:3499415	chromosome:Zv9:9:3499570:3499415	ENSDARG00000074909	dcaf17	ddb1 and cul4 associated factor 17 [Source:ZFIN;Acc:ZDB-GENE-071008-1]	-1
Danio_rerio.9.35088975.35088207	Danio rerio	9:35088975:35088207	chromosome:Zv9:9:35088975:35088207	ENSDARG00000000001	slc35a5	solute carrier family 35, member A5 [Source:ZFIN;Acc:ZDB-GENE-030616-55]	-1
Danio_rerio.9.35991142.35991369	Danio rerio	9:35991142:35991369	chromosome:Zv9:9:35991142:35991369	ENSDARG00000069289	gabpa	GA-binding protein transcription factor, alpha subunit [Source:ZFIN;Acc:ZDB-GENE-011010-2]	1
Danio_rerio.9.38954226.38954089	Danio rerio	9:38954226:38954089	chromosome:Zv9:9:38954226:38954089	ENSDARG00000091342	adcy5	adenylate cyclase 5 [Source:ZFIN;Acc:ZDB-GENE- 081104-470]	-1
Danio_rerio.9.3919967.3919842	Danio rerio	9:3919967:3919842	chromosome:Zv9:9:3919967:3919842	ENSDARG00000042508	ubr3	ubiquitin protein ligase E3 component n-recognin 3 [Source:ZFIN;Acc:ZDB-GENE-030131-1473]	-1
Danio_rerio.9.39400711.39400872	Danio rerio	9:39400711:39400872	chromosome:Zv9:9:39400711:39400872	ENSDARG00000030789	ddx18	DEAD (Asp-Glu-Ala-Asp) box polypeptide 18 [Source:ZFIN;Acc:ZDB-GENE-030131-9685]	1
Danio_rerio.9.39445949.39443144	Danio rerio	9:39445949:39443144	chromosome:Zv9:9:39445949:39443144	ENSDARG00000061373	znf142	zinc finger protein 142 [Source:ZFIN;Acc:ZDB-GENE- 080512-2]	-1
Danio_rerio.9.39452552.39452871	Danio rerio	9:39452552:39452871	chromosome:Zv9:9:39452552:39452871	ENSDARG00000012295	bcs1l	BCS1-like (yeast) [Source:ZFIN;Acc:ZDB-GENE-040426- 938]	1
Danio_rerio.9.3967558.3967113	Danio rerio	9:3967558:3967113	chromosome:Zv9:9:3967558:3967113	ENSDARG00000042508	ubr3	ubiquitin protein ligase E3 component n-recognin 3 [Source:ZFIN;Acc:ZDB-GENE-030131-1473]	-1
Danio_rerio.9.39699415.39699606	Danio rerio	9:39699415:39699606	chromosome:Zv9:9:39699415:39699606	ENSDARG00000074384	slc12a8	solute carrier family 12 (potassium/chloride transporters), member 8 [Source:ZFIN;Acc:ZDB-GENE-030131- 5654]	1
Danio_rerio.9.39724243.39724389	Danio rerio	9:39724243:39724389	chromosome:Zv9:9:39724243:39724389	ENSDARG00000074384	slc12a8	solute carrier family 12 (potassium/chloride transporters), member 8 [Source:ZFIN;Acc:ZDB-GENE-030131- 5654]	1
Danio_rerio.9.41942939.41942795	Danio rerio	9:41942939:41942795	chromosome:Zv9:9:41942939:41942795	ENSDARG00000045175	pofut2	protein O-fucosyltransferase 2 [Source:ZFIN;Acc:ZDB- GENE-030131-3595]	-1
Danio_rerio.9.44633337.44633185	Danio rerio	9:44633337:44633185	chromosome:Zv9:9:44633337:44633185	ENSDARG00000014008	cwc22	CWC22 spliceosome-associated protein homolog (S. cerevisiae) [Source:ZFIN;Acc:ZDB-GENE-060929-452]	-1
Danio_rerio.9.44691688.44691553	Danio rerio	9:44691688:44691553	chromosome:Zv9:9:44691688:44691553	ENSDARG00000014008	cwc22	CWC22 spliceosome-associated protein homolog (S. cerevisiae) [Source:ZFIN;Acc:ZDB-GENE-060929-452]	-1
Danio_rerio.9.52779281.52778432	Danio rerio	9:52779281:52778432	chromosome:Zv9:9:52779281:52778432	ENSDARG00000004712	tbr1b	T-box, brain, 1b [Source:ZFIN;Acc:ZDB-GENE-000323- 1]	-1
Danio_rerio.9.5285554.5285677	Danio rerio	9:5285554:5285677	chromosome:Zv9:9:5285554:5285677	ENSDARG00000061709	CABZ01069344.1	Uncharacterized protein [Source:UniProtKB/TrEMBL;Acc:E7F4L0]	1
Danio_rerio.9.55869480.55869353	Danio rerio	9:55869480:55869353	chromosome:Zv9:9:55869480:55869353	ENSDARG00000053504	cog3	component of oligomeric golgi complex 3 [Source:ZFIN;Acc:ZDB-GENE-050913-26]	-1
Danio_rerio.9.56442401.56442197	Danio rerio	9:56442401:56442197	chromosome:Zv9:9:56442401:56442197	ENSDARG00000038917	rad50	RAD50 homolog (S. cerevisiae) [Source:ZFIN;Acc:ZDB- GENE-050506-110]	-1
Danio_rerio.9.56443793.56443642	Danio rerio	9:56443793:56443642	chromosome:Zv9:9:56443793:56443642	ENSDARG00000038917	rad50	RAD50 homolog (S. cerevisiae) [Source:ZFIN;Acc:ZDB- GENE-050506-110]	-1
Danio_rerio.9.58001850.58001623	Danio rerio	9:58001850:58001623	chromosome:Zv9:9:58001850:58001623	ENSDARG00000086726	rab3gap1	RAB3 GTPase activating protein subunit 1 [Source:ZFIN;Acc:ZDB-GENE-061027-53]	-1
Danio_rerio.9.5939584.5939378	Danio rerio	9:5939584:5939378	chromosome:Zv9:9:5939584:5939378	ENSDARG00000077983	GPR89B	G protein-coupled receptor 89B [Source:HGNC Symbol;Acc:13840]	-1
Danio_rerio.9.6336765.6336945	Danio rerio	9:6336765:6336945	chromosome:Zv9:9:6336765:6336945	ENSDARG00000056102	uxs1	UDP-glucuronic acid decarboxylase 1 [Source:ZFIN;Acc:ZDB-GENE-020419-37]	1
Danio_rerio.9.9174331.9174559	Danio rerio	9:9174331:9174559	chromosome:Zv9:9:9174331:9174559	ENSDARG00000058606	SIK1	salt-inducible kinase 1 [Source:HGNC Symbol;Acc:11142]	1
Danio_rerio.Zv9_NA224.3316.3162	Danio rerio	Zv9_NA224:3316:3162	scaffold:Zv9:Zv9_NA224:3316:3162	ENSDARG00000075552	CABZ01060453.1	Uncharacterized protein [Source:UniProtKB/TrEMBL;Acc:H9GXY3]	-1
Danio_rerio.Zv9_NA237.12467.12312	Danio rerio	Zv9_NA237:12467:12312	scaffold:Zv9:Zv9_NA237:12467:12312	ENSDARG00000015911	mcm2	MCM2 minichromosome maintenance deficient 2, mitotin (S. cerevisiae) [Source:ZFIN;Acc:ZDB-GENE-020419-24]	-1
Danio_rerio.Zv9_NA237.14407.14225	Danio rerio	Zv9_NA237:14407:14225	scaffold:Zv9:Zv9_NA237:14407:14225	ENSDARG00000015911	mcm2	MCM2 minichromosome maintenance deficient 2, mitotin (S. cerevisiae) [Source:ZFIN;Acc:ZDB-GENE-020419-24]	-1
Danio_rerio.Zv9_NA237.14976.14734	Danio rerio	Zv9_NA237:14976:14734	scaffold:Zv9:Zv9_NA237:14976:14734	ENSDARG00000015911	mcm2	MCM2 minichromosome maintenance deficient 2, mitotin (S. cerevisiae) [Source:ZFIN;Acc:ZDB-GENE-020419-24]	-1
Danio_rerio.Zv9_NA291.15931.16119	Danio rerio	Zv9_NA291:15931:16119	scaffold:Zv9:Zv9_NA291:15931:16119	ENSDARG00000091054	CABZ01111452.1	Uncharacterized protein [Source:UniProtKB/TrEMBL;Acc:H9GZF7]	1
Danio_rerio.Zv9_NA291.5483.5676	Danio rerio	Zv9_NA291:5483:5676	scaffold:Zv9:Zv9_NA291:5483:5676	ENSDARG00000087039	CABZ01111449.1	Uncharacterized protein [Source:UniProtKB/TrEMBL;Acc:H9GXD5]	1
Danio_rerio.Zv9_NA372.184977.184818	Danio rerio	Zv9_NA372:184977:184818	scaffold:Zv9:Zv9_NA372:184977:184818	ENSDARG00000089100	OFCC1	orofacial cleft 1 candidate 1 [Source:HGNC Symbol;Acc:21017]	-1
Danio_rerio.Zv9_NA395.34631.33864	Danio rerio	Zv9_NA395:34631:33864	scaffold:Zv9:Zv9_NA395:34631:33864	ENSDARG00000090204	CABZ01087282.2	Uncharacterized protein [Source:UniProtKB/TrEMBL;Acc:H9GYW8]	-1
Danio_rerio.Zv9_NA403.57460.55995	Danio rerio	Zv9_NA403:57460:55995	scaffold:Zv9:Zv9_NA403:57460:55995	ENSDARG00000086156	SYNPO	synaptopodin [Source:HGNC Symbol;Acc:30672]	-1
Danio_rerio.Zv9_NA472.88119.88447	Danio rerio	Zv9_NA472:88119:88447	scaffold:Zv9:Zv9_NA472:88119:88447	ENSDARG00000053363	edar	ectodysplasin A receptor [Source:ZFIN;Acc:ZDB-GENE- 070117-2062]	1
Danio_rerio.Zv9_NA48.27751.27879	Danio rerio	Zv9_NA48:27751:27879	scaffold:Zv9:Zv9_NA48:27751:27879	ENSDARG00000088414	ate1	arginyltransferase 1 [Source:ZFIN;Acc:ZDB-GENE- 070410-12]	1
Danio_rerio.Zv9_NA561.62079.61957	Danio rerio	Zv9_NA561:62079:61957	scaffold:Zv9:Zv9_NA561:62079:61957	ENSDARG00000077010	eif2ak4	eukaryotic translation initiation factor 2 alpha kinase 4 [Source:ZFIN;Acc:ZDB-GENE-090302-1]	-1
Danio_rerio.Zv9_NA771.84418.84281	Danio rerio	Zv9_NA771:84418:84281	scaffold:Zv9:Zv9_NA771:84418:84281	ENSDARG00000089380	RASAL1 (1 of 2)	RAS protein activator like 1 (GAP1 like) [Source:HGNC Symbol;Acc:9873]	-1
Danio_rerio.Zv9_NA880.20944.21069	Danio rerio	Zv9_NA880:20944:21069	scaffold:Zv9:Zv9_NA880:20944:21069	ENSDARG00000036570	snrpf	small nuclear ribonucleoprotein polypeptide F [Source:ZFIN;Acc:ZDB-GENE-040930-9]	1
Danio_rerio.Zv9_scaffold3485.226893.227141	Danio rerio	Zv9_scaffold3485:226893:227141	scaffold:Zv9:Zv9_scaffold3485:226893:227141	ENSDARG00000088890	usp47	ubiquitin specific peptidase 47 [Source:ZFIN;Acc:ZDB-GENE-070719-7]	1
Danio_rerio.Zv9_scaffold3504.59064.58935	Danio rerio	Zv9_scaffold3504:59064:58935	scaffold:Zv9:Zv9_scaffold3504:59064:58935	ENSDARG00000087895	mib	mind bomb [Source:ZFIN;Acc:ZDB-GENE-030404-2]	-1
Danio_rerio.Zv9_scaffold3540.236007.235818	Danio rerio	Zv9_scaffold3540:236007:235818	scaffold:Zv9:Zv9_scaffold3540:236007:235818	ENSDARG00000055581	MIB1 (1 of 2)	mindbomb E3 ubiquitin protein ligase 1 [Source:HGNC Symbol;Acc:21086]	-1
Danio_rerio.Zv9_scaffold3563.176008.176154	Danio rerio	Zv9_scaffold3563:176008:176154	scaffold:Zv9:Zv9_scaffold3563:176008:176154	ENSDARG00000076931	capn7	calpain 7 [Source:ZFIN;Acc:ZDB-GENE-111111-1]	1
Gasterosteus_aculeatus.groupII.22619154.22619401	Gasterosteus aculeatus	groupII:22619154:22619401	group:BROADS1:groupII:22619154:22619401	ENSGACG00000017544	GPATCH1	G patch domain containing 1 [Source:HGNC Symbol;Acc:24658]	1
Gasterosteus_aculeatus.groupVI.6998907.6998287	Gasterosteus aculeatus	groupVI:6998907:6998287	group:BROADS1:groupVI:6998907:6998287	ENSGACG00000005813	MAP3K4	mitogen-activated protein kinase kinase kinase 4 [Source:HGNC Symbol;Acc:6856]	-1
Gasterosteus_aculeatus.groupVII.14970557.14971172	Gasterosteus aculeatus	groupVII:14970557:14971172	group:BROADS1:groupVII:14970557:14971172	ENSGACG00000020252	FAM222B (1 of 2)	family with sequence similarity 222, member B [Source:HGNC Symbol;Acc:25563]	1
Gasterosteus_aculeatus.groupVII.17570618.17571003	Gasterosteus aculeatus	groupVII:17570618:17571003	group:BROADS1:groupVII:17570618:17571003	ENSGACG00000020367	THOC2	THO complex 2 [Source:HGNC Symbol;Acc:19073]	1
Gasterosteus_aculeatus.groupVII.6801080.6800888	Gasterosteus aculeatus	groupVII:6801080:6800888	group:BROADS1:groupVII:6801080:6800888	ENSGACG00000019618	LARP7	La ribonucleoprotein domain family, member 7 [Source:HGNC Symbol;Acc:24912]	-1
Gasterosteus_aculeatus.groupXIII.11509858.11510299	Gasterosteus aculeatus	groupXIII:11509858:11510299	group:BROADS1:groupXIII:11509858:11510299	ENSGACG00000010571	MBLAC2	metallo-beta-lactamase domain containing 2 [Source:HGNC Symbol;Acc:33711]	1
Gasterosteus_aculeatus.groupXX.9013764.9013270	Gasterosteus aculeatus	groupXX:9013764:9013270	scaffold:BROADS1:scaffold_56:60512:60955	ENSGACG00000002021	RSPH4A	radial spoke head 4 homolog A (Chlamydomonas) [Source:HGNC Symbol;Acc:21558]	1
Gasterosteus_aculeatus.scaffold_56.60512.60955	Gasterosteus aculeatus	scaffold_56:60512:60955	scaffold:BROADS1:scaffold_56:60512:60955	ENSGACG00000002021	RSPH4A	radial spoke head 4 homolog A (Chlamydomonas) [Source:HGNC Symbol;Acc:21558]	1
Gasterosteus_aculeatus.groupI.10088374.10088185	Gasterosteus aculeatus	groupI:10088374:10088185	group:BROADS1:groupI:10088374:10088185	ENSGACG00000010151	SMC4	structural maintenance of chromosomes 4 [Source:HGNC Symbol;Acc:14013]	-1
Gasterosteus_aculeatus.groupI.10088614.10088488	Gasterosteus aculeatus	groupI:10088614:10088488	group:BROADS1:groupI:10088614:10088488	ENSGACG00000010151	SMC4	structural maintenance of chromosomes 4 [Source:HGNC Symbol;Acc:14013]	-1
Gasterosteus_aculeatus.groupI.10090714.10090529	Gasterosteus aculeatus	groupI:10090714:10090529	group:BROADS1:groupI:10090714:10090529	ENSGACG00000010151	SMC4	structural maintenance of chromosomes 4 [Source:HGNC Symbol;Acc:14013]	-1
Gasterosteus_aculeatus.groupI.10094069.10093942	Gasterosteus aculeatus	groupI:10094069:10093942	group:BROADS1:groupI:10094069:10093942	ENSGACG00000010151	SMC4	structural maintenance of chromosomes 4 [Source:HGNC Symbol;Acc:14013]	-1
Gasterosteus_aculeatus.groupI.10125783.10125930	Gasterosteus aculeatus	groupI:10125783:10125930	group:BROADS1:groupI:10125783:10125930	ENSGACG00000010115	IFT80	intraflagellar transport 80 homolog (Chlamydomonas) [Source:HGNC Symbol;Acc:29262]	1
Gasterosteus_aculeatus.groupI.10354911.10354144	Gasterosteus aculeatus	groupI:10354911:10354144	group:BROADS1:groupI:10354911:10354144	ENSGACG00000010238	IGSF10	immunoglobulin superfamily, member 10 [Source:HGNC Symbol;Acc:26384]	-1
Gasterosteus_aculeatus.groupI.11589031.11588833	Gasterosteus aculeatus	groupI:11589031:11588833	group:BROADS1:groupI:11589031:11588833	ENSGACG00000010797	SAMD4B	sterile alpha motif domain containing 4B [Source:HGNC Symbol;Acc:25492]	-1
Gasterosteus_aculeatus.groupI.12114548.12115598	Gasterosteus aculeatus	groupI:12114548:12115598	group:BROADS1:groupI:12114548:12115598	ENSGACG00000011002	KIAA0100	KIAA0100 [Source:HGNC Symbol;Acc:28960]	1
Gasterosteus_aculeatus.groupI.12118444.12118610	Gasterosteus aculeatus	groupI:12118444:12118610	group:BROADS1:groupI:12118444:12118610	ENSGACG00000011002	KIAA0100	KIAA0100 [Source:HGNC Symbol;Acc:28960]	1
Gasterosteus_aculeatus.groupI.12120611.12120791	Gasterosteus aculeatus	groupI:12120611:12120791	group:BROADS1:groupI:12120611:12120791	ENSGACG00000011002	KIAA0100	KIAA0100 [Source:HGNC Symbol;Acc:28960]	1
Gasterosteus_aculeatus.groupI.12205006.12205557	Gasterosteus aculeatus	groupI:12205006:12205557	group:BROADS1:groupI:12205006:12205557	ENSGACG00000011112	SYNRG	synergin, gamma [Source:HGNC Symbol;Acc:557]	1
Gasterosteus_aculeatus.groupI.1221690.1221963	Gasterosteus aculeatus	groupI:1221690:1221963	group:BROADS1:groupI:1221690:1221963	ENSGACG00000005329	SGSM2	small G protein signaling modulator 2 [Source:HGNC Symbol;Acc:29026]	1
Gasterosteus_aculeatus.groupI.14476402.14476583	Gasterosteus aculeatus	groupI:14476402:14476583	group:BROADS1:groupI:14476402:14476583	ENSGACG00000012026	PRCP	prolylcarboxypeptidase (angiotensinase C) [Source:HGNC Symbol;Acc:9344]	1
Gasterosteus_aculeatus.groupI.15751232.15751068	Gasterosteus aculeatus	groupI:15751232:15751068	group:BROADS1:groupI:15751232:15751068	ENSGACG00000012335	CCDC9	coiled-coil domain containing 9 [Source:HGNC Symbol;Acc:24560]	-1
Gasterosteus_aculeatus.groupI.15840936.15841082	Gasterosteus aculeatus	groupI:15840936:15841082	group:BROADS1:groupI:15840936:15841082	ENSGACG00000012383	DNAH2	dynein, axonemal, heavy chain 2 [Source:HGNC Symbol;Acc:2948]	1
Gasterosteus_aculeatus.groupI.15844286.15844486	Gasterosteus aculeatus	groupI:15844286:15844486	group:BROADS1:groupI:15844286:15844486	ENSGACG00000012383	DNAH2	dynein, axonemal, heavy chain 2 [Source:HGNC Symbol;Acc:2948]	1
Gasterosteus_aculeatus.groupI.15850768.15850956	Gasterosteus aculeatus	groupI:15850768:15850956	group:BROADS1:groupI:15850768:15850956	ENSGACG00000012383	DNAH2	dynein, axonemal, heavy chain 2 [Source:HGNC Symbol;Acc:2948]	1
Gasterosteus_aculeatus.groupI.15866514.15866678	Gasterosteus aculeatus	groupI:15866514:15866678	group:BROADS1:groupI:15866514:15866678	ENSGACG00000012383	DNAH2	dynein, axonemal, heavy chain 2 [Source:HGNC Symbol;Acc:2948]	1
Gasterosteus_aculeatus.groupI.15872362.15872552	Gasterosteus aculeatus	groupI:15872362:15872552	group:BROADS1:groupI:15872362:15872552	ENSGACG00000012383	DNAH2	dynein, axonemal, heavy chain 2 [Source:HGNC Symbol;Acc:2948]	1
Gasterosteus_aculeatus.groupI.16060789.16060943	Gasterosteus aculeatus	groupI:16060789:16060943	group:BROADS1:groupI:16060789:16060943	ENSGACG00000012552	BLVRB	biliverdin reductase B (flavin reductase (NADPH)) [Source:HGNC Symbol;Acc:1063]	1
Gasterosteus_aculeatus.groupI.16546017.16545896	Gasterosteus aculeatus	groupI:16546017:16545896	group:BROADS1:groupI:16546017:16545896	ENSGACG00000012759	PPP5C	protein phosphatase 5, catalytic subunit [Source:HGNC Symbol;Acc:9322]	-1
Gasterosteus_aculeatus.groupI.16832870.16832677	Gasterosteus aculeatus	groupI:16832870:16832677	group:BROADS1:groupI:16832870:16832677	ENSGACG00000013085	DHX34	DEAH (Asp-Glu-Ala-His) box polypeptide 34 [Source:HGNC Symbol;Acc:16719]	-1
Gasterosteus_aculeatus.groupI.17098256.17098419	Gasterosteus aculeatus	groupI:17098256:17098419	group:BROADS1:groupI:17098256:17098419	ENSGACG00000013203	MED17	mediator complex subunit 17 [Source:HGNC Symbol;Acc:2375]	1
Gasterosteus_aculeatus.groupI.18395176.18394998	Gasterosteus aculeatus	groupI:18395176:18394998	group:BROADS1:groupI:18395176:18394998	ENSGACG00000013524	ULK2	unc-51-like kinase 2 (C. elegans) [Source:HGNC Symbol;Acc:13480]	-1
Gasterosteus_aculeatus.groupI.20046436.20046560	Gasterosteus aculeatus	groupI:20046436:20046560	group:BROADS1:groupI:20046436:20046560	ENSGACG00000013746	NOP58	NOP58 ribonucleoprotein homolog (yeast) [Source:HGNC Symbol;Acc:29926]	1
Gasterosteus_aculeatus.groupI.21084674.21084823	Gasterosteus aculeatus	groupI:21084674:21084823	group:BROADS1:groupI:21084674:21084823	ENSGACG00000014174	NBEAL1	neurobeachin-like 1 [Source:HGNC Symbol;Acc:20681]	1
Gasterosteus_aculeatus.groupI.22291228.22290969	Gasterosteus aculeatus	groupI:22291228:22290969	group:BROADS1:groupI:22291228:22290969	ENSGACG00000014592	GEMIN8	gem (nuclear organelle) associated protein 8 [Source:HGNC Symbol;Acc:26044]	-1
Gasterosteus_aculeatus.groupI.22775202.22775470	Gasterosteus aculeatus	groupI:22775202:22775470	group:BROADS1:groupI:22775202:22775470	ENSGACG00000014773	UNC80	unc-80 homolog (C. elegans) [Source:HGNC Symbol;Acc:26582]	1
Gasterosteus_aculeatus.groupI.22776564.22776714	Gasterosteus aculeatus	groupI:22776564:22776714	group:BROADS1:groupI:22776564:22776714	ENSGACG00000014773	UNC80	unc-80 homolog (C. elegans) [Source:HGNC Symbol;Acc:26582]	1
Gasterosteus_aculeatus.groupI.22780567.22780796	Gasterosteus aculeatus	groupI:22780567:22780796	group:BROADS1:groupI:22780567:22780796	ENSGACG00000014773	UNC80	unc-80 homolog (C. elegans) [Source:HGNC Symbol;Acc:26582]	1
Gasterosteus_aculeatus.groupI.23115854.23116023	Gasterosteus aculeatus	groupI:23115854:23116023	group:BROADS1:groupI:23115854:23116023	ENSGACG00000014883	CDADC1	cytidine and dCMP deaminase domain containing 1 [Source:HGNC Symbol;Acc:20299]	1
Gasterosteus_aculeatus.groupI.24981559.24981900	Gasterosteus aculeatus	groupI:24981559:24981900	group:BROADS1:groupI:24981559:24981900	ENSGACG00000015062	CENPL	centromere protein L [Source:HGNC Symbol;Acc:17879]	1
Gasterosteus_aculeatus.groupI.25166552.25167176	Gasterosteus aculeatus	groupI:25166552:25167176	group:BROADS1:groupI:25166552:25167176	ENSGACG00000015076	ADAMTS1	ADAM metallopeptidase with thrombospondin type 1 motif, 1 [Source:HGNC Symbol;Acc:217]	1
Gasterosteus_aculeatus.groupI.25485754.25485888	Gasterosteus aculeatus	groupI:25485754:25485888	group:BROADS1:groupI:25485754:25485888	ENSGACG00000015132	CNPPD1	cyclin Pas1/PHO80 domain containing 1 [Source:HGNC Symbol;Acc:25220]	1
Gasterosteus_aculeatus.groupI.25552921.25553087	Gasterosteus aculeatus	groupI:25552921:25553087	group:BROADS1:groupI:25552921:25553087	ENSGACG00000015166	ZC3H13	zinc finger CCCH-type containing 13 [Source:HGNC Symbol;Acc:20368]	1
Gasterosteus_aculeatus.groupI.25876021.25876212	Gasterosteus aculeatus	groupI:25876021:25876212	group:BROADS1:groupI:25876021:25876212	ENSGACG00000015188	GTF3C3	general transcription factor IIIC, polypeptide 3, 102kDa [Source:HGNC Symbol;Acc:4666]	1
Gasterosteus_aculeatus.groupI.27324899.27324768	Gasterosteus aculeatus	groupI:27324899:27324768	group:BROADS1:groupI:27324899:27324768	ENSGACG00000015383	VPS16	vacuolar protein sorting 16 homolog (S. cerevisiae) [Source:HGNC Symbol;Acc:14584]	-1
Gasterosteus_aculeatus.groupI.27444641.27444478	Gasterosteus aculeatus	groupI:27444641:27444478	group:BROADS1:groupI:27444641:27444478	ENSGACG00000015443	FBXO3	F-box protein 3 [Source:HGNC Symbol;Acc:13582]	-1
Gasterosteus_aculeatus.groupI.3048836.3048608	Gasterosteus aculeatus	groupI:3048836:3048608	group:BROADS1:groupI:3048836:3048608	ENSGACG00000006300	DHX40	DEAH (Asp-Glu-Ala-His) box polypeptide 40 [Source:HGNC Symbol;Acc:18018]	-1
Gasterosteus_aculeatus.groupI.4066933.4067114	Gasterosteus aculeatus	groupI:4066933:4067114	group:BROADS1:groupI:4066933:4067114	ENSGACG00000006697	SNRPD2	small nuclear ribonucleoprotein D2 polypeptide 16.5kDa [Source:HGNC Symbol;Acc:11159]	1
Gasterosteus_aculeatus.groupI.434916.435209	Gasterosteus aculeatus	groupI:434916:435209	group:BROADS1:groupI:434916:435209	ENSGACG00000004711	RNPEPL1	arginyl aminopeptidase (aminopeptidase B)-like 1 [Source:HGNC Symbol;Acc:10079]	1
Gasterosteus_aculeatus.groupI.4446758.4446550	Gasterosteus aculeatus	groupI:4446758:4446550	group:BROADS1:groupI:4446758:4446550	ENSGACG00000006981	ATM (1 of 2)	ataxia telangiectasia mutated [Source:HGNC Symbol;Acc:795]	-1
Gasterosteus_aculeatus.groupI.4453186.4453060	Gasterosteus aculeatus	groupI:4453186:4453060	group:BROADS1:groupI:4453186:4453060	ENSGACG00000006981	ATM (1 of 2)	ataxia telangiectasia mutated [Source:HGNC Symbol;Acc:795]	-1
Gasterosteus_aculeatus.groupI.4483819.4483588	Gasterosteus aculeatus	groupI:4483819:4483588	group:BROADS1:groupI:4483819:4483588	ENSGACG00000007016	TUBD1	tubulin, delta 1 [Source:HGNC Symbol;Acc:16811]	-1
Gasterosteus_aculeatus.groupI.4484976.4484829	Gasterosteus aculeatus	groupI:4484976:4484829	group:BROADS1:groupI:4484976:4484829	ENSGACG00000007016	TUBD1	tubulin, delta 1 [Source:HGNC Symbol;Acc:16811]	-1
Gasterosteus_aculeatus.groupI.4757816.4757598	Gasterosteus aculeatus	groupI:4757816:4757598	group:BROADS1:groupI:4757816:4757598	ENSGACG00000007117	VEPH1	ventricular zone expressed PH domain homolog 1 (zebrafish) [Source:HGNC Symbol;Acc:25735]	-1
Gasterosteus_aculeatus.groupI.476750.476894	Gasterosteus aculeatus	groupI:476750:476894	group:BROADS1:groupI:476750:476894	ENSGACG00000004748	EIF2A	eukaryotic translation initiation factor 2A, 65kDa [Source:HGNC Symbol;Acc:3254]	1
Gasterosteus_aculeatus.groupI.5408524.5408916	Gasterosteus aculeatus	groupI:5408524:5408916	group:BROADS1:groupI:5408524:5408916	ENSGACG00000007274	－	－	1
Gasterosteus_aculeatus.groupI.5695811.5695565	Gasterosteus aculeatus	groupI:5695811:5695565	group:BROADS1:groupI:5695811:5695565	ENSGACG00000007444	DNER	delta/notch-like EGF repeat containing [Source:HGNC Symbol;Acc:24456]	-1
Gasterosteus_aculeatus.groupI.5736794.5736643	Gasterosteus aculeatus	groupI:5736794:5736643	group:BROADS1:groupI:5736794:5736643	ENSGACG00000007464	TRIP12	thyroid hormone receptor interactor 12 [Source:HGNC Symbol;Acc:12306]	-1
Gasterosteus_aculeatus.groupI.5737347.5737206	Gasterosteus aculeatus	groupI:5737347:5737206	group:BROADS1:groupI:5737347:5737206	ENSGACG00000007464	TRIP12	thyroid hormone receptor interactor 12 [Source:HGNC Symbol;Acc:12306]	-1
Gasterosteus_aculeatus.groupI.5862116.5861924	Gasterosteus aculeatus	groupI:5862116:5861924	group:BROADS1:groupI:5862116:5861924	ENSGACG00000007613	BAZ1B	bromodomain adjacent to zinc finger domain, 1B [Source:HGNC Symbol;Acc:961]	-1
Gasterosteus_aculeatus.groupI.6207930.6208424	Gasterosteus aculeatus	groupI:6207930:6208424	group:BROADS1:groupI:6207930:6208424	ENSGACG00000007788	PHOX2A	paired-like homeobox 2a [Source:HGNC Symbol;Acc:691]	1
Gasterosteus_aculeatus.groupI.6233488.6233353	Gasterosteus aculeatus	groupI:6233488:6233353	group:BROADS1:groupI:6233488:6233353	ENSGACG00000007809	FOLR4	folate receptor 4 (delta) homolog (mouse) [Source:HGNC Symbol;Acc:32565]	-1
Gasterosteus_aculeatus.groupI.6480189.6480344	Gasterosteus aculeatus	groupI:6480189:6480344	group:BROADS1:groupI:6480189:6480344	ENSGACG00000008068	DYNC2H1	dynein, cytoplasmic 2, heavy chain 1 [Source:HGNC Symbol;Acc:2962]	1
Gasterosteus_aculeatus.groupI.6481925.6482171	Gasterosteus aculeatus	groupI:6481925:6482171	group:BROADS1:groupI:6481925:6482171	ENSGACG00000008068	DYNC2H1	dynein, cytoplasmic 2, heavy chain 1 [Source:HGNC Symbol;Acc:2962]	1
Gasterosteus_aculeatus.groupI.6490602.6490724	Gasterosteus aculeatus	groupI:6490602:6490724	group:BROADS1:groupI:6490602:6490724	ENSGACG00000008068	DYNC2H1	dynein, cytoplasmic 2, heavy chain 1 [Source:HGNC Symbol;Acc:2962]	1
Gasterosteus_aculeatus.groupI.6495123.6495264	Gasterosteus aculeatus	groupI:6495123:6495264	group:BROADS1:groupI:6495123:6495264	ENSGACG00000008068	DYNC2H1	dynein, cytoplasmic 2, heavy chain 1 [Source:HGNC Symbol;Acc:2962]	1
Gasterosteus_aculeatus.groupI.6748233.6748014	Gasterosteus aculeatus	groupI:6748233:6748014	group:BROADS1:groupI:6748233:6748014	ENSGACG00000008161	GUCY1A2	guanylate cyclase 1, soluble, alpha 2 [Source:HGNC Symbol;Acc:4684]	-1
Gasterosteus_aculeatus.groupI.6802526.6802377	Gasterosteus aculeatus	groupI:6802526:6802377	group:BROADS1:groupI:6802526:6802377	ENSGACG00000008191	KBTBD3	kelch repeat and BTB (POZ) domain containing 3 [Source:HGNC Symbol;Acc:22934]	-1
Gasterosteus_aculeatus.groupI.6848591.6849320	Gasterosteus aculeatus	groupI:6848591:6849320	group:BROADS1:groupI:6848591:6849320	ENSGACG00000008207	ARHGEF17	Rho guanine nucleotide exchange factor (GEF) 17 [Source:HGNC Symbol;Acc:21726]	1
Gasterosteus_aculeatus.groupI.7536561.7536755	Gasterosteus aculeatus	groupI:7536561:7536755	group:BROADS1:groupI:7536561:7536755	ENSGACG00000008504	PRPF8	PRP8 pre-mRNA processing factor 8 homolog (S. cerevisiae) [Source:HGNC Symbol;Acc:17340]	1
Gasterosteus_aculeatus.groupI.7540320.7540507	Gasterosteus aculeatus	groupI:7540320:7540507	group:BROADS1:groupI:7540320:7540507	ENSGACG00000008504	PRPF8	PRP8 pre-mRNA processing factor 8 homolog (S. cerevisiae) [Source:HGNC Symbol;Acc:17340]	1
Gasterosteus_aculeatus.groupI.7542485.7542620	Gasterosteus aculeatus	groupI:7542485:7542620	group:BROADS1:groupI:7542485:7542620	ENSGACG00000008504	PRPF8	PRP8 pre-mRNA processing factor 8 homolog (S. cerevisiae) [Source:HGNC Symbol;Acc:17340]	1
Gasterosteus_aculeatus.groupI.7545001.7545288	Gasterosteus aculeatus	groupI:7545001:7545288	group:BROADS1:groupI:7545001:7545288	ENSGACG00000008504	PRPF8	PRP8 pre-mRNA processing factor 8 homolog (S. cerevisiae) [Source:HGNC Symbol;Acc:17340]	1
Gasterosteus_aculeatus.groupI.7631289.7631515	Gasterosteus aculeatus	groupI:7631289:7631515	group:BROADS1:groupI:7631289:7631515	ENSGACG00000008673	CPD	carboxypeptidase D [Source:HGNC Symbol;Acc:2301]	1
Gasterosteus_aculeatus.groupI.7986568.7986770	Gasterosteus aculeatus	groupI:7986568:7986770	group:BROADS1:groupI:7986568:7986770	ENSGACG00000008993	UBE4A	ubiquitination factor E4A [Source:HGNC Symbol;Acc:12499]	1
Gasterosteus_aculeatus.groupI.7990526.7990700	Gasterosteus aculeatus	groupI:7990526:7990700	group:BROADS1:groupI:7990526:7990700	ENSGACG00000008993	UBE4A	ubiquitination factor E4A [Source:HGNC Symbol;Acc:12499]	1
Gasterosteus_aculeatus.groupI.7990789.7990976	Gasterosteus aculeatus	groupI:7990789:7990976	group:BROADS1:groupI:7990789:7990976	ENSGACG00000008993	UBE4A	ubiquitination factor E4A [Source:HGNC Symbol;Acc:12499]	1
Gasterosteus_aculeatus.groupI.8019568.8022043	Gasterosteus aculeatus	groupI:8019568:8022043	group:BROADS1:groupI:8019568:8022043	ENSGACG00000009009	MLL	myeloid/lymphoid or mixed-lineage leukemia (trithorax homolog, Drosophila) [Source:HGNC Symbol;Acc:7132]	1
Gasterosteus_aculeatus.groupI.9297590.9297741	Gasterosteus aculeatus	groupI:9297590:9297741	group:BROADS1:groupI:9297590:9297741	ENSGACG00000009507	AP2S1	adaptor-related protein complex 2, sigma 1 subunit [Source:HGNC Symbol;Acc:565]	1
Gasterosteus_aculeatus.groupI.9821231.9821381	Gasterosteus aculeatus	groupI:9821231:9821381	group:BROADS1:groupI:9821231:9821381	ENSGACG00000009864	GFM1	G elongation factor, mitochondrial 1 [Source:HGNC Symbol;Acc:13780]	1
Gasterosteus_aculeatus.groupI.9837162.9836952	Gasterosteus aculeatus	groupI:9837162:9836952	group:BROADS1:groupI:9837162:9836952	ENSGACG00000009891	SRPRB	signal recognition particle receptor, B subunit [Source:HGNC Symbol;Acc:24085]	-1
Gasterosteus_aculeatus.groupII.10023301.10022036	Gasterosteus aculeatus	groupII:10023301:10022036	group:BROADS1:groupII:10023301:10022036	ENSGACG00000015658	ST5	suppression of tumorigenicity 5 [Source:HGNC Symbol;Acc:11350]	-1
Gasterosteus_aculeatus.groupII.10242577.10242795	Gasterosteus aculeatus	groupII:10242577:10242795	group:BROADS1:groupII:10242577:10242795	ENSGACG00000015700	CTR9	Ctr9, Paf1/RNA polymerase II complex component, homolog (S. cerevisiae) [Source:HGNC Symbol;Acc:16850]	1
Gasterosteus_aculeatus.groupII.10244762.10244897	Gasterosteus aculeatus	groupII:10244762:10244897	group:BROADS1:groupII:10244762:10244897	ENSGACG00000015700	CTR9	Ctr9, Paf1/RNA polymerase II complex component, homolog (S. cerevisiae) [Source:HGNC Symbol;Acc:16850]	1
Gasterosteus_aculeatus.groupII.10483463.10482668	Gasterosteus aculeatus	groupII:10483463:10482668	group:BROADS1:groupII:10483463:10482668	ENSGACG00000015728	USP47	ubiquitin specific peptidase 47 [Source:HGNC Symbol;Acc:20076]	-1
Gasterosteus_aculeatus.groupII.10488582.10488431	Gasterosteus aculeatus	groupII:10488582:10488431	group:BROADS1:groupII:10488582:10488431	ENSGACG00000015728	USP47	ubiquitin specific peptidase 47 [Source:HGNC Symbol;Acc:20076]	-1
Gasterosteus_aculeatus.groupII.10490602.10490408	Gasterosteus aculeatus	groupII:10490602:10490408	group:BROADS1:groupII:10490602:10490408	ENSGACG00000015728	USP47	ubiquitin specific peptidase 47 [Source:HGNC Symbol;Acc:20076]	-1
Gasterosteus_aculeatus.groupII.10638898.10639059	Gasterosteus aculeatus	groupII:10638898:10639059	group:BROADS1:groupII:10638898:10639059	ENSGACG00000015776	DHX38	DEAH (Asp-Glu-Ala-His) box polypeptide 38 [Source:HGNC Symbol;Acc:17211]	1
Gasterosteus_aculeatus.groupII.11121050.11121660	Gasterosteus aculeatus	groupII:11121050:11121660	group:BROADS1:groupII:11121050:11121660	ENSGACG00000015790	－	－	1
Gasterosteus_aculeatus.groupII.11497785.11498042	Gasterosteus aculeatus	groupII:11497785:11498042	group:BROADS1:groupII:11497785:11498042	ENSGACG00000015833	MNS1	meiosis-specific nuclear structural 1 [Source:HGNC Symbol;Acc:29636]	1
Gasterosteus_aculeatus.groupII.11500069.11499935	Gasterosteus aculeatus	groupII:11500069:11499935	group:BROADS1:groupII:11500069:11499935	ENSGACG00000015835	TEX9	testis expressed 9 [Source:HGNC Symbol;Acc:29585]	-1
Gasterosteus_aculeatus.groupII.11672408.11673217	Gasterosteus aculeatus	groupII:11672408:11673217	group:BROADS1:groupII:11672408:11673217	ENSGACG00000015879	THAP11	THAP domain containing 11 [Source:HGNC Symbol;Acc:23194]	1
Gasterosteus_aculeatus.groupII.11694540.11695784	Gasterosteus aculeatus	groupII:11694540:11695784	group:BROADS1:groupII:11694540:11695784	ENSGACG00000015882	FTSJD1	FtsJ methyltransferase domain containing 1 [Source:HGNC Symbol;Acc:25635]	1
Gasterosteus_aculeatus.groupII.11823837.11824061	Gasterosteus aculeatus	groupII:11823837:11824061	group:BROADS1:groupII:11823837:11824061	ENSGACG00000015919	FES	feline sarcoma oncogene [Source:HGNC Symbol;Acc:3657]	1
Gasterosteus_aculeatus.groupII.13627072.13626940	Gasterosteus aculeatus	groupII:13627072:13626940	group:BROADS1:groupII:13627072:13626940	ENSGACG00000016158	PHF10	PHD finger protein 10 [Source:HGNC Symbol;Acc:18250]	-1
Gasterosteus_aculeatus.groupII.13713887.13714069	Gasterosteus aculeatus	groupII:13713887:13714069	group:BROADS1:groupII:13713887:13714069	ENSGACG00000016185	SMYD2 (1 of 2)	SET and MYND domain containing 2 [Source:HGNC Symbol;Acc:20982]	1
Gasterosteus_aculeatus.groupII.13761986.13761429	Gasterosteus aculeatus	groupII:13761986:13761429	group:BROADS1:groupII:13761986:13761429	ENSGACG00000016199	－	－	-1
Gasterosteus_aculeatus.groupII.13989513.13989645	Gasterosteus aculeatus	groupII:13989513:13989645	group:BROADS1:groupII:13989513:13989645	ENSGACG00000016245	AHCTF1	AT hook containing transcription factor 1 [Source:HGNC Symbol;Acc:24618]	1
Gasterosteus_aculeatus.groupII.13994168.13994315	Gasterosteus aculeatus	groupII:13994168:13994315	group:BROADS1:groupII:13994168:13994315	ENSGACG00000016245	AHCTF1	AT hook containing transcription factor 1 [Source:HGNC Symbol;Acc:24618]	1
Gasterosteus_aculeatus.groupII.14008226.14008361	Gasterosteus aculeatus	groupII:14008226:14008361	group:BROADS1:groupII:14008226:14008361	ENSGACG00000016247	－	－	1
Gasterosteus_aculeatus.groupII.14502968.14503173	Gasterosteus aculeatus	groupII:14502968:14503173	group:BROADS1:groupII:14502968:14503173	ENSGACG00000016281	GREB1	growth regulation by estrogen in breast cancer 1 [Source:HGNC Symbol;Acc:24885]	1
Gasterosteus_aculeatus.groupII.14505288.14505430	Gasterosteus aculeatus	groupII:14505288:14505430	group:BROADS1:groupII:14505288:14505430	ENSGACG00000016281	GREB1	growth regulation by estrogen in breast cancer 1 [Source:HGNC Symbol;Acc:24885]	1
Gasterosteus_aculeatus.groupII.15040091.15041632	Gasterosteus aculeatus	groupII:15040091:15041632	group:BROADS1:groupII:15040091:15041632	ENSGACG00000016367	DDX28	DEAD (Asp-Glu-Ala-Asp) box polypeptide 28 [Source:HGNC Symbol;Acc:17330]	1
Gasterosteus_aculeatus.groupII.17852356.17852234	Gasterosteus aculeatus	groupII:17852356:17852234	group:BROADS1:groupII:17852356:17852234	ENSGACG00000016705	CYLD	cylindromatosis (turban tumor syndrome) [Source:HGNC Symbol;Acc:2584]	-1
Gasterosteus_aculeatus.groupII.17860262.17859951	Gasterosteus aculeatus	groupII:17860262:17859951	group:BROADS1:groupII:17860262:17859951	ENSGACG00000016705	CYLD	cylindromatosis (turban tumor syndrome) [Source:HGNC Symbol;Acc:2584]	-1
Gasterosteus_aculeatus.groupII.18555030.18555167	Gasterosteus aculeatus	groupII:18555030:18555167	group:BROADS1:groupII:18555030:18555167	ENSGACG00000016875	TMEM208	transmembrane protein 208 [Source:HGNC Symbol;Acc:25015]	1
Gasterosteus_aculeatus.groupII.19418278.19418449	Gasterosteus aculeatus	groupII:19418278:19418449	group:BROADS1:groupII:19418278:19418449	ENSGACG00000017021	BBS4	Bardet-Biedl syndrome 4 [Source:HGNC Symbol;Acc:969]	1
Gasterosteus_aculeatus.groupII.21149000.21148869	Gasterosteus aculeatus	groupII:21149000:21148869	group:BROADS1:groupII:21149000:21148869	ENSGACG00000017165	MADD	MAP-kinase activating death domain [Source:HGNC Symbol;Acc:6766]	-1
Gasterosteus_aculeatus.groupII.21751809.21751937	Gasterosteus aculeatus	groupII:21751809:21751937	group:BROADS1:groupII:21751809:21751937	ENSGACG00000017315	DIS3L	DIS3 mitotic control homolog (S. cerevisiae)-like [Source:HGNC Symbol;Acc:28698]	1
Gasterosteus_aculeatus.groupII.22058261.22058391	Gasterosteus aculeatus	groupII:22058261:22058391	group:BROADS1:groupII:22058261:22058391	ENSGACG00000017413	HDDC3	HD domain containing 3 [Source:HGNC Symbol;Acc:30522]	1
Gasterosteus_aculeatus.groupII.22198624.22198758	Gasterosteus aculeatus	groupII:22198624:22198758	group:BROADS1:groupII:22198624:22198758	ENSGACG00000017448	TUBGCP4	tubulin, gamma complex associated protein 4 [Source:HGNC Symbol;Acc:16691]	1
Gasterosteus_aculeatus.groupII.22237584.22238722	Gasterosteus aculeatus	groupII:22237584:22238722	group:BROADS1:groupII:22237584:22238722	ENSGACG00000017459	MAP1A (2 of 2)	microtubule-associated protein 1A [Source:HGNC Symbol;Acc:6835]	1
Gasterosteus_aculeatus.groupII.22335438.22335282	Gasterosteus aculeatus	groupII:22335438:22335282	group:BROADS1:groupII:22335438:22335282	ENSGACG00000017488	SUV420H1	suppressor of variegation 4-20 homolog 1 (Drosophila) [Source:HGNC Symbol;Acc:24283]	-1
Gasterosteus_aculeatus.groupII.22647373.22646549	Gasterosteus aculeatus	groupII:22647373:22646549	group:BROADS1:groupII:22647373:22646549	ENSGACG00000017562	COG8	component of oligomeric golgi complex 8 [Source:HGNC Symbol;Acc:18623]	-1
Gasterosteus_aculeatus.groupII.2322595.2322817	Gasterosteus aculeatus	groupII:2322595:2322817	group:BROADS1:groupII:2322595:2322817	ENSGACG00000014264	DHCR7	7-dehydrocholesterol reductase [Source:HGNC Symbol;Acc:2860]	1
Gasterosteus_aculeatus.groupII.302850.303014	Gasterosteus aculeatus	groupII:302850:303014	group:BROADS1:groupII:302850:303014	ENSGACG00000014066	LRRK1	leucine-rich repeat kinase 1 [Source:HGNC Symbol;Acc:18608]	1
Gasterosteus_aculeatus.groupII.3692075.3691889	Gasterosteus aculeatus	groupII:3692075:3691889	group:BROADS1:groupII:3692075:3691889	ENSGACG00000014530	NADSYN1	NAD synthetase 1 [Source:HGNC Symbol;Acc:29832]	-1
Gasterosteus_aculeatus.groupII.3811686.3811318	Gasterosteus aculeatus	groupII:3811686:3811318	group:BROADS1:groupII:3811686:3811318	ENSGACG00000014543	CCDC102A	coiled-coil domain containing 102A [Source:HGNC Symbol;Acc:28097]	-1
Gasterosteus_aculeatus.groupII.5006185.5006049	Gasterosteus aculeatus	groupII:5006185:5006049	group:BROADS1:groupII:5006185:5006049	ENSGACG00000014795	PDPR	pyruvate dehydrogenase phosphatase regulatory subunit [Source:HGNC Symbol;Acc:30264]	-1
Gasterosteus_aculeatus.groupII.5007048.5006924	Gasterosteus aculeatus	groupII:5007048:5006924	group:BROADS1:groupII:5007048:5006924	ENSGACG00000014795	PDPR	pyruvate dehydrogenase phosphatase regulatory subunit [Source:HGNC Symbol;Acc:30264]	-1
Gasterosteus_aculeatus.groupII.5109516.5109689	Gasterosteus aculeatus	groupII:5109516:5109689	group:BROADS1:groupII:5109516:5109689	ENSGACG00000014823	EPRS	glutamyl-prolyl-tRNA synthetase [Source:HGNC Symbol;Acc:3418]	1
Gasterosteus_aculeatus.groupII.531903.532041	Gasterosteus aculeatus	groupII:531903:532041	group:BROADS1:groupII:531903:532041	ENSGACG00000014146	PDCD7	programmed cell death 7 [Source:HGNC Symbol;Acc:8767]	1
Gasterosteus_aculeatus.groupII.5730044.5730259	Gasterosteus aculeatus	groupII:5730044:5730259	group:BROADS1:groupII:5730044:5730259	ENSGACG00000014999	LEO1	Leo1, Paf1/RNA polymerase II complex component, homolog (S. cerevisiae) [Source:HGNC Symbol;Acc:30401]	1
Gasterosteus_aculeatus.groupII.5732862.5732997	Gasterosteus aculeatus	groupII:5732862:5732997	group:BROADS1:groupII:5732862:5732997	ENSGACG00000014999	LEO1	Leo1, Paf1/RNA polymerase II complex component, homolog (S. cerevisiae) [Source:HGNC Symbol;Acc:30401]	1
Gasterosteus_aculeatus.groupII.5733532.5733724	Gasterosteus aculeatus	groupII:5733532:5733724	group:BROADS1:groupII:5733532:5733724	ENSGACG00000014999	LEO1	Leo1, Paf1/RNA polymerase II complex component, homolog (S. cerevisiae) [Source:HGNC Symbol;Acc:30401]	1
Gasterosteus_aculeatus.groupII.6065685.6065828	Gasterosteus aculeatus	groupII:6065685:6065828	group:BROADS1:groupII:6065685:6065828	ENSGACG00000015100	－	－	1
Gasterosteus_aculeatus.groupII.6080369.6080608	Gasterosteus aculeatus	groupII:6080369:6080608	group:BROADS1:groupII:6080369:6080608	ENSGACG00000015113	－	－	1
Gasterosteus_aculeatus.groupII.6489206.6489355	Gasterosteus aculeatus	groupII:6489206:6489355	group:BROADS1:groupII:6489206:6489355	ENSGACG00000015218	ERCC3	excision repair cross-complementing rodent repair deficiency, complementation group 3 [Source:HGNC Symbol;Acc:3435]	1
Gasterosteus_aculeatus.groupII.7634886.7635853	Gasterosteus aculeatus	groupII:7634886:7635853	group:BROADS1:groupII:7634886:7635853	ENSGACG00000015281	TRMT10C	tRNA methyltransferase 10 homolog C (S. cerevisiae) [Source:HGNC Symbol;Acc:26022]	1
Gasterosteus_aculeatus.groupII.8482345.8482182	Gasterosteus aculeatus	groupII:8482345:8482182	group:BROADS1:groupII:8482345:8482182	ENSGACG00000015447	SPG7	spastic paraplegia 7 (pure and complicated autosomal recessive) [Source:HGNC Symbol;Acc:11237]	-1
Gasterosteus_aculeatus.groupII.8576776.8576990	Gasterosteus aculeatus	groupII:8576776:8576990	group:BROADS1:groupII:8576776:8576990	ENSGACG00000015452	－	－	1
Gasterosteus_aculeatus.groupII.8619772.8619573	Gasterosteus aculeatus	groupII:8619772:8619573	group:BROADS1:groupII:8619772:8619573	ENSGACG00000015466	DHODH	dihydroorotate dehydrogenase (quinone) [Source:HGNC Symbol;Acc:2867]	-1
Gasterosteus_aculeatus.groupII.8639038.8638889	Gasterosteus aculeatus	groupII:8639038:8638889	group:BROADS1:groupII:8639038:8638889	ENSGACG00000015478	MPHOSPH10	M-phase phosphoprotein 10 (U3 small nucleolar ribonucleoprotein) [Source:HGNC Symbol;Acc:7213]	-1
Gasterosteus_aculeatus.groupII.8662069.8661797	Gasterosteus aculeatus	groupII:8662069:8661797	group:BROADS1:groupII:8662069:8661797	ENSGACG00000015502	BDNF	brain-derived neurotrophic factor [Source:HGNC Symbol;Acc:1033]	-1
Gasterosteus_aculeatus.groupII.9374319.9374542	Gasterosteus aculeatus	groupII:9374319:9374542	group:BROADS1:groupII:9374319:9374542	ENSGACG00000015605	EXT2	exostosin 2 [Source:HGNC Symbol;Acc:3513]	1
Gasterosteus_aculeatus.groupII.9716095.9716331	Gasterosteus aculeatus	groupII:9716095:9716331	group:BROADS1:groupII:9716095:9716331	ENSGACG00000015638	CYP2R1	cytochrome P450, family 2, subfamily R, polypeptide 1 [Source:HGNC Symbol;Acc:20580]	1
Gasterosteus_aculeatus.groupIII.10667792.10667917	Gasterosteus aculeatus	groupIII:10667792:10667917	group:BROADS1:groupIII:10667792:10667917	ENSGACG00000016522	RABGGTB	Rab geranylgeranyltransferase, beta subunit [Source:HGNC Symbol;Acc:9796]	1
Gasterosteus_aculeatus.groupIII.10780739.10780567	Gasterosteus aculeatus	groupIII:10780739:10780567	group:BROADS1:groupIII:10780739:10780567	ENSGACG00000016533	PIGK	phosphatidylinositol glycan anchor biosynthesis, class K [Source:HGNC Symbol;Acc:8965]	-1
Gasterosteus_aculeatus.groupIII.10841363.10841175	Gasterosteus aculeatus	groupIII:10841363:10841175	group:BROADS1:groupIII:10841363:10841175	ENSGACG00000016546	ZZZ3	zinc finger, ZZ-type containing 3 [Source:HGNC Symbol;Acc:24523]	-1
Gasterosteus_aculeatus.groupIII.1244778.1244656	Gasterosteus aculeatus	groupIII:1244778:1244656	group:BROADS1:groupIII:1244778:1244656	ENSGACG00000013375	MLL3 (1 of 2)	myeloid/lymphoid or mixed-lineage leukemia 3 [Source:HGNC Symbol;Acc:13726]	-1
Gasterosteus_aculeatus.groupIII.13508040.13508207	Gasterosteus aculeatus	groupIII:13508040:13508207	group:BROADS1:groupIII:13508040:13508207	ENSGACG00000017295	NPC1	Niemann-Pick disease, type C1 [Source:HGNC Symbol;Acc:7897]	1
Gasterosteus_aculeatus.groupIII.13697634.13697789	Gasterosteus aculeatus	groupIII:13697634:13697789	group:BROADS1:groupIII:13697634:13697789	ENSGACG00000017336	USP14	ubiquitin specific peptidase 14 (tRNA-guanine transglycosylase) [Source:HGNC Symbol;Acc:12612]	1
Gasterosteus_aculeatus.groupIII.13700729.13700857	Gasterosteus aculeatus	groupIII:13700729:13700857	group:BROADS1:groupIII:13700729:13700857	ENSGACG00000017336	USP14	ubiquitin specific peptidase 14 (tRNA-guanine transglycosylase) [Source:HGNC Symbol;Acc:12612]	1
Gasterosteus_aculeatus.groupIII.13884421.13884783	Gasterosteus aculeatus	groupIII:13884421:13884783	group:BROADS1:groupIII:13884421:13884783	ENSGACG00000017402	PTH1R	parathyroid hormone 1 receptor [Source:HGNC Symbol;Acc:9608]	1
Gasterosteus_aculeatus.groupIII.13931238.13930971	Gasterosteus aculeatus	groupIII:13931238:13930971	group:BROADS1:groupIII:13931238:13930971	ENSGACG00000017425	JMJD4	jumonji domain containing 4 [Source:HGNC Symbol;Acc:25724]	-1
Gasterosteus_aculeatus.groupIII.14148466.14148274	Gasterosteus aculeatus	groupIII:14148466:14148274	group:BROADS1:groupIII:14148466:14148274	ENSGACG00000017481	GTPBP4	GTP binding protein 4 [Source:HGNC Symbol;Acc:21535]	-1
Gasterosteus_aculeatus.groupIII.15882564.15882441	Gasterosteus aculeatus	groupIII:15882564:15882441	group:BROADS1:groupIII:15882564:15882441	ENSGACG00000017751	COPA	coatomer protein complex, subunit alpha [Source:HGNC Symbol;Acc:2230]	-1
Gasterosteus_aculeatus.groupIII.15883812.15883650	Gasterosteus aculeatus	groupIII:15883812:15883650	group:BROADS1:groupIII:15883812:15883650	ENSGACG00000017751	COPA	coatomer protein complex, subunit alpha [Source:HGNC Symbol;Acc:2230]	-1
Gasterosteus_aculeatus.groupIII.15884486.15884252	Gasterosteus aculeatus	groupIII:15884486:15884252	group:BROADS1:groupIII:15884486:15884252	ENSGACG00000017751	COPA	coatomer protein complex, subunit alpha [Source:HGNC Symbol;Acc:2230]	-1
Gasterosteus_aculeatus.groupIII.16085028.16084785	Gasterosteus aculeatus	groupIII:16085028:16084785	group:BROADS1:groupIII:16085028:16084785	ENSGACG00000017835	GPAA1	glycosylphosphatidylinositol anchor attachment protein 1 homolog (yeast) [Source:HGNC Symbol;Acc:4446]	-1
Gasterosteus_aculeatus.groupIII.16377385.16377147	Gasterosteus aculeatus	groupIII:16377385:16377147	group:BROADS1:groupIII:16377385:16377147	ENSGACG00000017927	CEBPD	CCAAT/enhancer binding protein (C/EBP), delta [Source:HGNC Symbol;Acc:1835]	-1
Gasterosteus_aculeatus.groupIII.16528366.16526477	Gasterosteus aculeatus	groupIII:16528366:16526477	group:BROADS1:groupIII:16528366:16526477	ENSGACG00000017953	RB1CC1	RB1-inducible coiled-coil 1 [Source:HGNC Symbol;Acc:15574]	-1
Gasterosteus_aculeatus.groupIII.16530795.16530375	Gasterosteus aculeatus	groupIII:16530795:16530375	group:BROADS1:groupIII:16530795:16530375	ENSGACG00000017953	RB1CC1	RB1-inducible coiled-coil 1 [Source:HGNC Symbol;Acc:15574]	-1
Gasterosteus_aculeatus.groupIII.16627074.16626624	Gasterosteus aculeatus	groupIII:16627074:16626624	group:BROADS1:groupIII:16627074:16626624	ENSGACG00000017959	GBX1	gastrulation brain homeobox 1 [Source:HGNC Symbol;Acc:4185]	-1
Gasterosteus_aculeatus.groupIII.16632399.16632159	Gasterosteus aculeatus	groupIII:16632399:16632159	group:BROADS1:groupIII:16632399:16632159	ENSGACG00000017961	ASB10	ankyrin repeat and SOCS box containing 10 [Source:HGNC Symbol;Acc:17185]	-1
Gasterosteus_aculeatus.groupIII.1963544.1963753	Gasterosteus aculeatus	groupIII:1963544:1963753	group:BROADS1:groupIII:1963544:1963753	ENSGACG00000013755	MRPS14	mitochondrial ribosomal protein S14 [Source:HGNC Symbol;Acc:14049]	1
Gasterosteus_aculeatus.groupIII.1967870.1968032	Gasterosteus aculeatus	groupIII:1967870:1968032	group:BROADS1:groupIII:1967870:1968032	ENSGACG00000013758	CACYBP	calcyclin binding protein [Source:HGNC Symbol;Acc:30423]	1
Gasterosteus_aculeatus.groupIII.2037587.2037811	Gasterosteus aculeatus	groupIII:2037587:2037811	group:BROADS1:groupIII:2037587:2037811	ENSGACG00000013800	EIF2B3	eukaryotic translation initiation factor 2B, subunit 3 gamma, 58kDa [Source:HGNC Symbol;Acc:3259]	1
Gasterosteus_aculeatus.groupIII.2038334.2038508	Gasterosteus aculeatus	groupIII:2038334:2038508	group:BROADS1:groupIII:2038334:2038508	ENSGACG00000013800	EIF2B3	eukaryotic translation initiation factor 2B, subunit 3 gamma, 58kDa [Source:HGNC Symbol;Acc:3259]	1
Gasterosteus_aculeatus.groupIII.2917194.2917367	Gasterosteus aculeatus	groupIII:2917194:2917367	group:BROADS1:groupIII:2917194:2917367	ENSGACG00000014136	EIF2B5	eukaryotic translation initiation factor 2B, subunit 5 epsilon, 82kDa [Source:HGNC Symbol;Acc:3261]	1
Gasterosteus_aculeatus.groupIII.3877469.3877612	Gasterosteus aculeatus	groupIII:3877469:3877612	group:BROADS1:groupIII:3877469:3877612	ENSGACG00000014326	RFWD2	ring finger and WD repeat domain 2, E3 ubiquitin protein ligase [Source:HGNC Symbol;Acc:17440]	1
Gasterosteus_aculeatus.groupIII.3881046.3881170	Gasterosteus aculeatus	groupIII:3881046:3881170	group:BROADS1:groupIII:3881046:3881170	ENSGACG00000014326	RFWD2	ring finger and WD repeat domain 2, E3 ubiquitin protein ligase [Source:HGNC Symbol;Acc:17440]	1
Gasterosteus_aculeatus.groupIII.5389306.5389106	Gasterosteus aculeatus	groupIII:5389306:5389106	group:BROADS1:groupIII:5389306:5389106	ENSGACG00000014670	DEPDC5	DEP domain containing 5 [Source:HGNC Symbol;Acc:18423]	-1
Gasterosteus_aculeatus.groupIII.5765146.5764944	Gasterosteus aculeatus	groupIII:5765146:5764944	group:BROADS1:groupIII:5765146:5764944	ENSGACG00000014760	PTF1A	pancreas specific transcription factor, 1a [Source:HGNC Symbol;Acc:23734]	-1
Gasterosteus_aculeatus.groupIII.6282898.6283021	Gasterosteus aculeatus	groupIII:6282898:6283021	group:BROADS1:groupIII:6282898:6283021	ENSGACG00000014921	DARS2	aspartyl-tRNA synthetase 2, mitochondrial [Source:HGNC Symbol;Acc:25538]	1
Gasterosteus_aculeatus.groupIII.6790866.6791108	Gasterosteus aculeatus	groupIII:6790866:6791108	group:BROADS1:groupIII:6790866:6791108	ENSGACG00000015049	YEATS2	YEATS domain containing 2 [Source:HGNC Symbol;Acc:25489]	1
Gasterosteus_aculeatus.groupIII.6791555.6791722	Gasterosteus aculeatus	groupIII:6791555:6791722	group:BROADS1:groupIII:6791555:6791722	ENSGACG00000015049	YEATS2	YEATS domain containing 2 [Source:HGNC Symbol;Acc:25489]	1
Gasterosteus_aculeatus.groupIII.6793946.6794116	Gasterosteus aculeatus	groupIII:6793946:6794116	group:BROADS1:groupIII:6793946:6794116	ENSGACG00000015049	YEATS2	YEATS domain containing 2 [Source:HGNC Symbol;Acc:25489]	1
Gasterosteus_aculeatus.groupIII.6875319.6875503	Gasterosteus aculeatus	groupIII:6875319:6875503	group:BROADS1:groupIII:6875319:6875503	ENSGACG00000015073	ALG3	asparagine-linked glycosylation 3, alpha-1,3- mannosyltransferase homolog (S. cerevisiae) [Source:HGNC Symbol;Acc:23056]	1
Gasterosteus_aculeatus.groupIII.7534838.7535419	Gasterosteus aculeatus	groupIII:7534838:7535419	group:BROADS1:groupIII:7534838:7535419	ENSGACG00000015324	CACTIN	cactin, spliceosome C complex subunit [Source:HGNC Symbol;Acc:29938]	1
Gasterosteus_aculeatus.groupIII.8007785.8007636	Gasterosteus aculeatus	groupIII:8007785:8007636	group:BROADS1:groupIII:8007785:8007636	ENSGACG00000015425	METAP1D	methionyl aminopeptidase type 1D (mitochondrial) [Source:HGNC Symbol;Acc:32583]	-1
Gasterosteus_aculeatus.groupIII.8718259.8718398	Gasterosteus aculeatus	groupIII:8718259:8718398	group:BROADS1:groupIII:8718259:8718398	ENSGACG00000015607	PIF1	PIF1 5'-to-3' DNA helicase homolog (S. cerevisiae) [Source:HGNC Symbol;Acc:26220]	1
Gasterosteus_aculeatus.groupIII.8906145.8907733	Gasterosteus aculeatus	groupIII:8906145:8907733	group:BROADS1:groupIII:8906145:8907733	ENSGACG00000015689	ZNF644 (1 of 2)	zinc finger protein 644 [Source:HGNC Symbol;Acc:29222]	1
Gasterosteus_aculeatus.groupIII.9193655.9193808	Gasterosteus aculeatus	groupIII:9193655:9193808	group:BROADS1:groupIII:9193655:9193808	ENSGACG00000016028	RIPK2	receptor-interacting serine-threonine kinase 2 [Source:HGNC Symbol;Acc:10020]	1
Gasterosteus_aculeatus.groupIII.9344171.9344023	Gasterosteus aculeatus	groupIII:9344171:9344023	group:BROADS1:groupIII:9344171:9344023	ENSGACG00000016081	－	－	-1
Gasterosteus_aculeatus.groupIII.9645559.9645755	Gasterosteus aculeatus	groupIII:9645559:9645755	group:BROADS1:groupIII:9645559:9645755	ENSGACG00000016163	GPBP1	GC-rich promoter binding protein 1 [Source:HGNC Symbol;Acc:29520]	1
Gasterosteus_aculeatus.groupIV.10591307.10591145	Gasterosteus aculeatus	groupIV:10591307:10591145	group:BROADS1:groupIV:10591307:10591145	ENSGACG00000017960	INTS10	integrator complex subunit 10 [Source:HGNC Symbol;Acc:25548]	-1
Gasterosteus_aculeatus.groupIV.10594387.10594210	Gasterosteus aculeatus	groupIV:10594387:10594210	group:BROADS1:groupIV:10594387:10594210	ENSGACG00000017960	INTS10	integrator complex subunit 10 [Source:HGNC Symbol;Acc:25548]	-1
Gasterosteus_aculeatus.groupIV.10934749.10934508	Gasterosteus aculeatus	groupIV:10934749:10934508	group:BROADS1:groupIV:10934749:10934508	ENSGACG00000018011	HMGXB3	HMG box domain containing 3 [Source:HGNC Symbol;Acc:28982]	-1
Gasterosteus_aculeatus.groupIV.10936985.10936763	Gasterosteus aculeatus	groupIV:10936985:10936763	group:BROADS1:groupIV:10936985:10936763	ENSGACG00000018011	HMGXB3	HMG box domain containing 3 [Source:HGNC Symbol;Acc:28982]	-1
Gasterosteus_aculeatus.groupIV.11717842.11717663	Gasterosteus aculeatus	groupIV:11717842:11717663	group:BROADS1:groupIV:11717842:11717663	ENSGACG00000018144	SLU7	SLU7 splicing factor homolog (S. cerevisiae) [Source:HGNC Symbol;Acc:16939]	-1
Gasterosteus_aculeatus.groupIV.12034702.12034920	Gasterosteus aculeatus	groupIV:12034702:12034920	group:BROADS1:groupIV:12034702:12034920	ENSGACG00000018231	ABCB7	ATP-binding cassette, sub-family B (MDR/TAP), member 7 [Source:HGNC Symbol;Acc:48]	1
Gasterosteus_aculeatus.groupIV.12966572.12966983	Gasterosteus aculeatus	groupIV:12966572:12966983	group:BROADS1:groupIV:12966572:12966983	ENSGACG00000018332	FAM193B	family with sequence similarity 193, member B [Source:HGNC Symbol;Acc:25524]	1
Gasterosteus_aculeatus.groupIV.12973114.12973250	Gasterosteus aculeatus	groupIV:12973114:12973250	group:BROADS1:groupIV:12973114:12973250	ENSGACG00000018334	DDX41	DEAD (Asp-Glu-Ala-Asp) box polypeptide 41 [Source:HGNC Symbol;Acc:18674]	1
Gasterosteus_aculeatus.groupIV.13259497.13258735	Gasterosteus aculeatus	groupIV:13259497:13258735	group:BROADS1:groupIV:13259497:13258735	ENSGACG00000018351	ANKHD1	ankyrin repeat and KH domain containing 1 [Source:HGNC Symbol;Acc:24714]	-1
Gasterosteus_aculeatus.groupIV.13404607.13404785	Gasterosteus aculeatus	groupIV:13404607:13404785	group:BROADS1:groupIV:13404607:13404785	ENSGACG00000018383	DCTN4	dynactin 4 (p62) [Source:HGNC Symbol;Acc:15518]	1
Gasterosteus_aculeatus.groupIV.13448912.13449336	Gasterosteus aculeatus	groupIV:13448912:13449336	group:BROADS1:groupIV:13448912:13449336	ENSGACG00000018386	－	－	1
Gasterosteus_aculeatus.groupIV.14516687.14515926	Gasterosteus aculeatus	groupIV:14516687:14515926	group:BROADS1:groupIV:14516687:14515926	ENSGACG00000018484	MED7	mediator complex subunit 7 [Source:HGNC Symbol;Acc:2378]	-1
Gasterosteus_aculeatus.groupIV.16501775.16501651	Gasterosteus aculeatus	groupIV:16501775:16501651	group:BROADS1:groupIV:16501775:16501651	ENSGACG00000018728	C8orf40	chromosome 8 open reading frame 40 [Source:HGNC Symbol;Acc:25166]	-1
Gasterosteus_aculeatus.groupIV.16567564.16567741	Gasterosteus aculeatus	groupIV:16567564:16567741	group:BROADS1:groupIV:16567564:16567741	ENSGACG00000018736	IDS	iduronate 2-sulfatase [Source:HGNC Symbol;Acc:5389]	1
Gasterosteus_aculeatus.groupIV.17765758.17765575	Gasterosteus aculeatus	groupIV:17765758:17765575	group:BROADS1:groupIV:17765758:17765575	ENSGACG00000018791	POLR1A	polymerase (RNA) I polypeptide A, 194kDa [Source:HGNC Symbol;Acc:17264]	-1
Gasterosteus_aculeatus.groupIV.17955473.17955627	Gasterosteus aculeatus	groupIV:17955473:17955627	group:BROADS1:groupIV:17955473:17955627	ENSGACG00000018815	ASUN	asunder, spermatogenesis regulator homolog (Drosphila) [Source:HGNC Symbol;Acc:20174]	1
Gasterosteus_aculeatus.groupIV.19672792.19672592	Gasterosteus aculeatus	groupIV:19672792:19672592	group:BROADS1:groupIV:19672792:19672592	ENSGACG00000018935	DHX57	DEAH (Asp-Glu-Ala-Asp/His) box polypeptide 57 [Source:HGNC Symbol;Acc:20086]	-1
Gasterosteus_aculeatus.groupIV.19678374.19678196	Gasterosteus aculeatus	groupIV:19678374:19678196	group:BROADS1:groupIV:19678374:19678196	ENSGACG00000018935	DHX57	DEAH (Asp-Glu-Ala-Asp/His) box polypeptide 57 [Source:HGNC Symbol;Acc:20086]	-1
Gasterosteus_aculeatus.groupIV.19739495.19739276	Gasterosteus aculeatus	groupIV:19739495:19739276	group:BROADS1:groupIV:19739495:19739276	ENSGACG00000018945	TMEM209	transmembrane protein 209 [Source:HGNC Symbol;Acc:21898]	-1
Gasterosteus_aculeatus.groupIV.20012507.20012665	Gasterosteus aculeatus	groupIV:20012507:20012665	group:BROADS1:groupIV:20012507:20012665	ENSGACG00000018981	KDM5A	lysine (K)-specific demethylase 5A [Source:HGNC Symbol;Acc:9886]	1
Gasterosteus_aculeatus.groupIV.20834133.20835191	Gasterosteus aculeatus	groupIV:20834133:20835191	group:BROADS1:groupIV:20834133:20835191	ENSGACG00000019026	ALG10B	asparagine-linked glycosylation 10, alpha-1,2- glucosyltransferase homolog B (yeast) [Source:HGNC Symbol;Acc:31088]	1
Gasterosteus_aculeatus.groupIV.21539020.21539208	Gasterosteus aculeatus	groupIV:21539020:21539208	group:BROADS1:groupIV:21539020:21539208	ENSGACG00000019092	UTP20	UTP20, small subunit (SSU) processome component, homolog (yeast) [Source:HGNC Symbol;Acc:17897]	1
Gasterosteus_aculeatus.groupIV.22373041.22372872	Gasterosteus aculeatus	groupIV:22373041:22372872	group:BROADS1:groupIV:22373041:22372872	ENSGACG00000019186	PIK3CG	phosphatidylinositol-4,5-bisphosphate 3-kinase, catalytic subunit gamma [Source:HGNC Symbol;Acc:8978]	-1
Gasterosteus_aculeatus.groupIV.22373888.22373620	Gasterosteus aculeatus	groupIV:22373888:22373620	group:BROADS1:groupIV:22373888:22373620	ENSGACG00000019186	PIK3CG	phosphatidylinositol-4,5-bisphosphate 3-kinase, catalytic subunit gamma [Source:HGNC Symbol;Acc:8978]	-1
Gasterosteus_aculeatus.groupIV.22552368.22552537	Gasterosteus aculeatus	groupIV:22552368:22552537	group:BROADS1:groupIV:22552368:22552537	ENSGACG00000019212	TRAPPC11	trafficking protein particle complex 11 [Source:HGNC Symbol;Acc:25751]	1
Gasterosteus_aculeatus.groupIV.22565675.22565816	Gasterosteus aculeatus	groupIV:22565675:22565816	group:BROADS1:groupIV:22565675:22565816	ENSGACG00000019212	TRAPPC11	trafficking protein particle complex 11 [Source:HGNC Symbol;Acc:25751]	1
Gasterosteus_aculeatus.groupIV.22589424.22589600	Gasterosteus aculeatus	groupIV:22589424:22589600	group:BROADS1:groupIV:22589424:22589600	ENSGACG00000019214	CCDC99	coiled-coil domain containing 99 [Source:HGNC Symbol;Acc:26010]	1
Gasterosteus_aculeatus.groupIV.22995493.22996079	Gasterosteus aculeatus	groupIV:22995493:22996079	group:BROADS1:groupIV:22995493:22996079	ENSGACG00000019233	－	－	1
Gasterosteus_aculeatus.groupIV.23162839.23162969	Gasterosteus aculeatus	groupIV:23162839:23162969	group:BROADS1:groupIV:23162839:23162969	ENSGACG00000019242	COG5	component of oligomeric golgi complex 5 [Source:HGNC Symbol;Acc:14857]	1
Gasterosteus_aculeatus.groupIV.23949037.23948839	Gasterosteus aculeatus	groupIV:23949037:23948839	group:BROADS1:groupIV:23949037:23948839	ENSGACG00000019313	TTLL12	tubulin tyrosine ligase-like family, member 12 [Source:HGNC Symbol;Acc:28974]	-1
Gasterosteus_aculeatus.groupIV.25511132.25511295	Gasterosteus aculeatus	groupIV:25511132:25511295	group:BROADS1:groupIV:25511132:25511295	ENSGACG00000019497	APEX1	APEX nuclease (multifunctional DNA repair enzyme) 1 [Source:HGNC Symbol;Acc:587]	1
Gasterosteus_aculeatus.groupIV.25512023.25512537	Gasterosteus aculeatus	groupIV:25512023:25512537	group:BROADS1:groupIV:25512023:25512537	ENSGACG00000019497	APEX1	APEX nuclease (multifunctional DNA repair enzyme) 1 [Source:HGNC Symbol;Acc:587]	1
Gasterosteus_aculeatus.groupIV.25859038.25858788	Gasterosteus aculeatus	groupIV:25859038:25858788	group:BROADS1:groupIV:25859038:25858788	ENSGACG00000019522	ARID2	AT rich interactive domain 2 (ARID, RFX-like) [Source:HGNC Symbol;Acc:18037]	-1
Gasterosteus_aculeatus.groupIV.26032394.26032534	Gasterosteus aculeatus	groupIV:26032394:26032534	group:BROADS1:groupIV:26032394:26032534	ENSGACG00000019542	HSPA9	heat shock 70kDa protein 9 (mortalin) [Source:HGNC Symbol;Acc:5244]	1
Gasterosteus_aculeatus.groupIV.26195806.26195668	Gasterosteus aculeatus	groupIV:26195806:26195668	group:BROADS1:groupIV:26195806:26195668	ENSGACG00000019560	C4orf29	chromosome 4 open reading frame 29 [Source:HGNC Symbol;Acc:26111]	-1
Gasterosteus_aculeatus.groupIV.26218502.26218667	Gasterosteus aculeatus	groupIV:26218502:26218667	group:BROADS1:groupIV:26218502:26218667	ENSGACG00000019572	FBXO38	F-box protein 38 [Source:HGNC Symbol;Acc:28844]	1
Gasterosteus_aculeatus.groupIV.26220158.26220288	Gasterosteus aculeatus	groupIV:26220158:26220288	group:BROADS1:groupIV:26220158:26220288	ENSGACG00000019572	FBXO38	F-box protein 38 [Source:HGNC Symbol;Acc:28844]	1
Gasterosteus_aculeatus.groupIV.2895672.2895542	Gasterosteus aculeatus	groupIV:2895672:2895542	group:BROADS1:groupIV:2895672:2895542	ENSGACG00000016673	BBS7	Bardet-Biedl syndrome 7 [Source:HGNC Symbol;Acc:18758]	-1
Gasterosteus_aculeatus.groupIV.29005005.29005177	Gasterosteus aculeatus	groupIV:29005005:29005177	group:BROADS1:groupIV:29005005:29005177	ENSGACG00000019702	SMO	smoothened, frizzled family receptor [Source:HGNC Symbol;Acc:11119]	1
Gasterosteus_aculeatus.groupIV.29006710.29006895	Gasterosteus aculeatus	groupIV:29006710:29006895	group:BROADS1:groupIV:29006710:29006895	ENSGACG00000019702	SMO	smoothened, frizzled family receptor [Source:HGNC Symbol;Acc:11119]	1
Gasterosteus_aculeatus.groupIV.29470618.29470796	Gasterosteus aculeatus	groupIV:29470618:29470796	group:BROADS1:groupIV:29470618:29470796	ENSGACG00000019721	EXOC4	exocyst complex component 4 [Source:HGNC Symbol;Acc:30389]	1
Gasterosteus_aculeatus.groupIV.29480199.29480436	Gasterosteus aculeatus	groupIV:29480199:29480436	group:BROADS1:groupIV:29480199:29480436	ENSGACG00000019721	EXOC4	exocyst complex component 4 [Source:HGNC Symbol;Acc:30389]	1
Gasterosteus_aculeatus.groupIV.29519237.29519392	Gasterosteus aculeatus	groupIV:29519237:29519392	group:BROADS1:groupIV:29519237:29519392	ENSGACG00000019725	－	－	1
Gasterosteus_aculeatus.groupIV.29562486.29562643	Gasterosteus aculeatus	groupIV:29562486:29562643	group:BROADS1:groupIV:29562486:29562643	ENSGACG00000019732	COPG2	coatomer protein complex, subunit gamma 2 [Source:HGNC Symbol;Acc:2237]	1
Gasterosteus_aculeatus.groupIV.306686.306523	Gasterosteus aculeatus	groupIV:306686:306523	group:BROADS1:groupIV:306686:306523	ENSGACG00000016353	THOC3	THO complex 3 [Source:HGNC Symbol;Acc:19072]	-1
Gasterosteus_aculeatus.groupIV.30965456.30965635	Gasterosteus aculeatus	groupIV:30965456:30965635	group:BROADS1:groupIV:30965456:30965635	ENSGACG00000019866	GNPTAB	N-acetylglucosamine-1-phosphate transferase, alpha and beta subunits [Source:HGNC Symbol;Acc:29670]	1
Gasterosteus_aculeatus.groupIV.30968001.30968220	Gasterosteus aculeatus	groupIV:30968001:30968220	group:BROADS1:groupIV:30968001:30968220	ENSGACG00000019866	GNPTAB	N-acetylglucosamine-1-phosphate transferase, alpha and beta subunits [Source:HGNC Symbol;Acc:29670]	1
Gasterosteus_aculeatus.groupIV.32223454.32222974	Gasterosteus aculeatus	groupIV:32223454:32222974	group:BROADS1:groupIV:32223454:32222974	ENSGACG00000020051	KLHDC5	kelch domain containing 5 [Source:HGNC Symbol;Acc:29252]	-1
Gasterosteus_aculeatus.groupIV.3667405.3667622	Gasterosteus aculeatus	groupIV:3667405:3667622	group:BROADS1:groupIV:3667405:3667622	ENSGACG00000016736	FAT4	FAT tumor suppressor homolog 4 (Drosophila) [Source:HGNC Symbol;Acc:23109]	1
Gasterosteus_aculeatus.groupIV.3670978.3671531	Gasterosteus aculeatus	groupIV:3670978:3671531	group:BROADS1:groupIV:3670978:3671531	ENSGACG00000016736	FAT4	FAT tumor suppressor homolog 4 (Drosophila) [Source:HGNC Symbol;Acc:23109]	1
Gasterosteus_aculeatus.groupIV.3671571.3672899	Gasterosteus aculeatus	groupIV:3671571:3672899	group:BROADS1:groupIV:3671571:3672899	ENSGACG00000016736	FAT4	FAT tumor suppressor homolog 4 (Drosophila) [Source:HGNC Symbol;Acc:23109]	1
Gasterosteus_aculeatus.groupIV.3817259.3817396	Gasterosteus aculeatus	groupIV:3817259:3817396	group:BROADS1:groupIV:3817259:3817396	ENSGACG00000016749	SRP72	signal recognition particle 72kDa [Source:HGNC Symbol;Acc:11303]	1
Gasterosteus_aculeatus.groupIV.3817767.3817926	Gasterosteus aculeatus	groupIV:3817767:3817926	group:BROADS1:groupIV:3817767:3817926	ENSGACG00000016749	SRP72	signal recognition particle 72kDa [Source:HGNC Symbol;Acc:11303]	1
Gasterosteus_aculeatus.groupIV.5393603.5393746	Gasterosteus aculeatus	groupIV:5393603:5393746	group:BROADS1:groupIV:5393603:5393746	ENSGACG00000017027	SESN3	sestrin 3 [Source:HGNC Symbol;Acc:23060]	1
Gasterosteus_aculeatus.groupIV.5518753.5518591	Gasterosteus aculeatus	groupIV:5518753:5518591	group:BROADS1:groupIV:5518753:5518591	ENSGACG00000017077	MRPL11	mitochondrial ribosomal protein L11 [Source:HGNC Symbol;Acc:14042]	-1
Gasterosteus_aculeatus.groupIV.5619488.5619335	Gasterosteus aculeatus	groupIV:5619488:5619335	group:BROADS1:groupIV:5619488:5619335	ENSGACG00000017117	－	－	-1
Gasterosteus_aculeatus.groupIV.6738498.6738969	Gasterosteus aculeatus	groupIV:6738498:6738969	group:BROADS1:groupIV:6738498:6738969	ENSGACG00000017463	ELF4	E74-like factor 4 (ets domain transcription factor) [Source:HGNC Symbol;Acc:3319]	1
Gasterosteus_aculeatus.groupIV.7497413.7498588	Gasterosteus aculeatus	groupIV:7497413:7498588	group:BROADS1:groupIV:7497413:7498588	ENSGACG00000017489	MARS2	methionyl-tRNA synthetase 2, mitochondrial [Source:HGNC Symbol;Acc:25133]	1
Gasterosteus_aculeatus.groupIV.8061027.8060895	Gasterosteus aculeatus	groupIV:8061027:8060895	group:BROADS1:groupIV:8061027:8060895	ENSGACG00000017554	SLC30A9	solute carrier family 30 (zinc transporter), member 9 [Source:HGNC Symbol;Acc:1329]	-1
Gasterosteus_aculeatus.groupIV.8520482.8520795	Gasterosteus aculeatus	groupIV:8520482:8520795	group:BROADS1:groupIV:8520482:8520795	ENSGACG00000017689	TSC22D3	TSC22 domain family, member 3 [Source:HGNC Symbol;Acc:3051]	1
Gasterosteus_aculeatus.groupIV.9032029.9031165	Gasterosteus aculeatus	groupIV:9032029:9031165	group:BROADS1:groupIV:9032029:9031165	ENSGACG00000017697	AHNAK	AHNAK nucleoprotein [Source:HGNC Symbol;Acc:347]	-1
Gasterosteus_aculeatus.groupIV.9321924.9321238	Gasterosteus aculeatus	groupIV:9321924:9321238	group:BROADS1:groupIV:9321924:9321238	ENSGACG00000017832	CLP1	CLP1, cleavage and polyadenylation factor I subunit, homolog (S. cerevisiae) [Source:HGNC Symbol;Acc:16999]	-1
Gasterosteus_aculeatus.groupIX.10137685.10137513	Gasterosteus aculeatus	groupIX:10137685:10137513	group:BROADS1:groupIX:10137685:10137513	ENSGACG00000018153	CWC25	CWC25 spliceosome-associated protein homolog (S. cerevisiae) [Source:HGNC Symbol;Acc:25989]	-1
Gasterosteus_aculeatus.groupIX.10318026.10317851	Gasterosteus aculeatus	groupIX:10318026:10317851	group:BROADS1:groupIX:10318026:10317851	ENSGACG00000018193	RPTOR	regulatory associated protein of MTOR, complex 1 [Source:HGNC Symbol;Acc:30287]	-1
Gasterosteus_aculeatus.groupIX.10554407.10554237	Gasterosteus aculeatus	groupIX:10554407:10554237	group:BROADS1:groupIX:10554407:10554237	ENSGACG00000018220	CARD14	caspase recruitment domain family, member 14 [Source:HGNC Symbol;Acc:16446]	-1
Gasterosteus_aculeatus.groupIX.10730774.10730459	Gasterosteus aculeatus	groupIX:10730774:10730459	group:BROADS1:groupIX:10730774:10730459	ENSGACG00000018238	TAF5	TAF5 RNA polymerase II, TATA box binding protein (TBP)-associated factor, 100kDa [Source:HGNC Symbol;Acc:11539]	-1
Gasterosteus_aculeatus.groupIX.10826489.10826128	Gasterosteus aculeatus	groupIX:10826489:10826128	group:BROADS1:groupIX:10826489:10826128	ENSGACG00000018272	POLL	polymerase (DNA directed), lambda [Source:HGNC Symbol;Acc:9184]	-1
Gasterosteus_aculeatus.groupIX.10829033.10828695	Gasterosteus aculeatus	groupIX:10829033:10828695	group:BROADS1:groupIX:10829033:10828695	ENSGACG00000018272	POLL	polymerase (DNA directed), lambda [Source:HGNC Symbol;Acc:9184]	-1
Gasterosteus_aculeatus.groupIX.11195301.11195125	Gasterosteus aculeatus	groupIX:11195301:11195125	group:BROADS1:groupIX:11195301:11195125	ENSGACG00000018360	LRPAP1	low density lipoprotein receptor-related protein associated protein 1 [Source:HGNC Symbol;Acc:6701]	-1
Gasterosteus_aculeatus.groupIX.11196191.11196036	Gasterosteus aculeatus	groupIX:11196191:11196036	group:BROADS1:groupIX:11196191:11196036	ENSGACG00000018360	LRPAP1	low density lipoprotein receptor-related protein associated protein 1 [Source:HGNC Symbol;Acc:6701]	-1
Gasterosteus_aculeatus.groupIX.12238111.12237950	Gasterosteus aculeatus	groupIX:12238111:12237950	group:BROADS1:groupIX:12238111:12237950	ENSGACG00000018451	UNC93B1	unc-93 homolog B1 (C. elegans) [Source:HGNC Symbol;Acc:13481]	-1
Gasterosteus_aculeatus.groupIX.12947364.12947117	Gasterosteus aculeatus	groupIX:12947364:12947117	group:BROADS1:groupIX:12947364:12947117	ENSGACG00000018530	HELZ	helicase with zinc finger [Source:HGNC Symbol;Acc:16878]	-1
Gasterosteus_aculeatus.groupIX.12979695.12979462	Gasterosteus aculeatus	groupIX:12979695:12979462	group:BROADS1:groupIX:12979695:12979462	ENSGACG00000018535	PSMD12	proteasome (prosome, macropain) 26S subunit, non- ATPase, 12 [Source:HGNC Symbol;Acc:9557]	-1
Gasterosteus_aculeatus.groupIX.12980024.12979858	Gasterosteus aculeatus	groupIX:12980024:12979858	group:BROADS1:groupIX:12980024:12979858	ENSGACG00000018535	PSMD12	proteasome (prosome, macropain) 26S subunit, non- ATPase, 12 [Source:HGNC Symbol;Acc:9557]	-1
Gasterosteus_aculeatus.groupIX.13909548.13909411	Gasterosteus aculeatus	groupIX:13909548:13909411	group:BROADS1:groupIX:13909548:13909411	ENSGACG00000018688	SHOC2	soc-2 suppressor of clear homolog (C. elegans) [Source:HGNC Symbol;Acc:15454]	-1
Gasterosteus_aculeatus.groupIX.13979596.13979445	Gasterosteus aculeatus	groupIX:13979596:13979445	group:BROADS1:groupIX:13979596:13979445	ENSGACG00000018708	SMC3	structural maintenance of chromosomes 3 [Source:HGNC Symbol;Acc:2468]	-1
Gasterosteus_aculeatus.groupIX.13982874.13982733	Gasterosteus aculeatus	groupIX:13982874:13982733	group:BROADS1:groupIX:13982874:13982733	ENSGACG00000018708	SMC3	structural maintenance of chromosomes 3 [Source:HGNC Symbol;Acc:2468]	-1
Gasterosteus_aculeatus.groupIX.13986085.13985872	Gasterosteus aculeatus	groupIX:13986085:13985872	group:BROADS1:groupIX:13986085:13985872	ENSGACG00000018708	SMC3	structural maintenance of chromosomes 3 [Source:HGNC Symbol;Acc:2468]	-1
Gasterosteus_aculeatus.groupIX.1437881.1437733	Gasterosteus aculeatus	groupIX:1437881:1437733	group:BROADS1:groupIX:1437881:1437733	ENSGACG00000016100	POLQ	polymerase (DNA directed), theta [Source:HGNC Symbol;Acc:9186]	-1
Gasterosteus_aculeatus.groupIX.15027185.15027060	Gasterosteus aculeatus	groupIX:15027185:15027060	group:BROADS1:groupIX:15027185:15027060	ENSGACG00000018952	TSC2	tuberous sclerosis 2 [Source:HGNC Symbol;Acc:12363]	-1
Gasterosteus_aculeatus.groupIX.15170450.15170817	Gasterosteus aculeatus	groupIX:15170450:15170817	group:BROADS1:groupIX:15170450:15170817	ENSGACG00000019010	SGSH	N-sulfoglucosamine sulfohydrolase [Source:HGNC Symbol;Acc:10818]	1
Gasterosteus_aculeatus.groupIX.15848327.15848161	Gasterosteus aculeatus	groupIX:15848327:15848161	group:BROADS1:groupIX:15848327:15848161	ENSGACG00000019191	NOMO1	NODAL modulator 1 [Source:HGNC Symbol;Acc:30060]	-1
Gasterosteus_aculeatus.groupIX.16362068.16361923	Gasterosteus aculeatus	groupIX:16362068:16361923	group:BROADS1:groupIX:16362068:16361923	ENSGACG00000019290	TTC26	tetratricopeptide repeat domain 26 [Source:HGNC Symbol;Acc:21882]	-1
Gasterosteus_aculeatus.groupIX.16404088.16403945	Gasterosteus aculeatus	groupIX:16404088:16403945	group:BROADS1:groupIX:16404088:16403945	ENSGACG00000019303	MAP2K7	mitogen-activated protein kinase kinase 7 [Source:HGNC Symbol;Acc:6847]	-1
Gasterosteus_aculeatus.groupIX.17959623.17959969	Gasterosteus aculeatus	groupIX:17959623:17959969	group:BROADS1:groupIX:17959623:17959969	ENSGACG00000019511	THUMPD1	THUMP domain containing 1 [Source:HGNC Symbol;Acc:23807]	1
Gasterosteus_aculeatus.groupIX.18525064.18524679	Gasterosteus aculeatus	groupIX:18525064:18524679	group:BROADS1:groupIX:18525064:18524679	ENSGACG00000019620	VPS54	vacuolar protein sorting 54 homolog (S. cerevisiae) [Source:HGNC Symbol;Acc:18652]	-1
Gasterosteus_aculeatus.groupIX.19232781.19232452	Gasterosteus aculeatus	groupIX:19232781:19232452	group:BROADS1:groupIX:19232781:19232452	ENSGACG00000019735	USP34	ubiquitin specific peptidase 34 [Source:HGNC Symbol;Acc:20066]	-1
Gasterosteus_aculeatus.groupIX.19233197.19232893	Gasterosteus aculeatus	groupIX:19233197:19232893	group:BROADS1:groupIX:19233197:19232893	ENSGACG00000019735	USP34	ubiquitin specific peptidase 34 [Source:HGNC Symbol;Acc:20066]	-1
Gasterosteus_aculeatus.groupIX.19235401.19235233	Gasterosteus aculeatus	groupIX:19235401:19235233	group:BROADS1:groupIX:19235401:19235233	ENSGACG00000019735	USP34	ubiquitin specific peptidase 34 [Source:HGNC Symbol;Acc:20066]	-1
Gasterosteus_aculeatus.groupIX.19237881.19237709	Gasterosteus aculeatus	groupIX:19237881:19237709	group:BROADS1:groupIX:19237881:19237709	ENSGACG00000019735	USP34	ubiquitin specific peptidase 34 [Source:HGNC Symbol;Acc:20066]	-1
Gasterosteus_aculeatus.groupIX.19248905.19248691	Gasterosteus aculeatus	groupIX:19248905:19248691	group:BROADS1:groupIX:19248905:19248691	ENSGACG00000019735	USP34	ubiquitin specific peptidase 34 [Source:HGNC Symbol;Acc:20066]	-1
Gasterosteus_aculeatus.groupIX.19278025.19277762	Gasterosteus aculeatus	groupIX:19278025:19277762	group:BROADS1:groupIX:19278025:19277762	ENSGACG00000019737	FAM161A	family with sequence similarity 161, member A [Source:HGNC Symbol;Acc:25808]	-1
Gasterosteus_aculeatus.groupIX.19326408.19326274	Gasterosteus aculeatus	groupIX:19326408:19326274	group:BROADS1:groupIX:19326408:19326274	ENSGACG00000019756	LTV1	LTV1 homolog (S. cerevisiae) [Source:HGNC Symbol;Acc:21173]	-1
Gasterosteus_aculeatus.groupIX.19535201.19534008	Gasterosteus aculeatus	groupIX:19535201:19534008	group:BROADS1:groupIX:19535201:19534008	ENSGACG00000019786	LGSN	lengsin, lens protein with glutamine synthetase domain [Source:HGNC Symbol;Acc:21016]	-1
Gasterosteus_aculeatus.groupIX.19649374.19649512	Gasterosteus aculeatus	groupIX:19649374:19649512	group:BROADS1:groupIX:19649374:19649512	ENSGACG00000019822	CCDC130	coiled-coil domain containing 130 [Source:HGNC Symbol;Acc:28118]	1
Gasterosteus_aculeatus.groupIX.20057148.20057287	Gasterosteus aculeatus	groupIX:20057148:20057287	group:BROADS1:groupIX:20057148:20057287	ENSGACG00000019926	MTIF2	mitochondrial translational initiation factor 2 [Source:HGNC Symbol;Acc:7441]	1
Gasterosteus_aculeatus.groupIX.456950.457099	Gasterosteus aculeatus	groupIX:456950:457099	group:BROADS1:groupIX:456950:457099	ENSGACG00000015925	KIAA0368	KIAA0368 [Source:HGNC Symbol;Acc:29020]	1
Gasterosteus_aculeatus.groupIX.474652.474493	Gasterosteus aculeatus	groupIX:474652:474493	group:BROADS1:groupIX:474652:474493	ENSGACG00000015927	SMC2	structural maintenance of chromosomes 2 [Source:HGNC Symbol;Acc:14011]	-1
Gasterosteus_aculeatus.groupIX.5388022.5387000	Gasterosteus aculeatus	groupIX:5388022:5387000	group:BROADS1:groupIX:5388022:5387000	ENSGACG00000016826	FHDC1	FH2 domain containing 1 [Source:HGNC Symbol;Acc:29363]	-1
Gasterosteus_aculeatus.groupIX.5479219.5479026	Gasterosteus aculeatus	groupIX:5479219:5479026	group:BROADS1:groupIX:5479219:5479026	ENSGACG00000016851	PLRG1	pleiotropic regulator 1 [Source:HGNC Symbol;Acc:9089]	-1
Gasterosteus_aculeatus.groupIX.5559894.5561746	Gasterosteus aculeatus	groupIX:5559894:5561746	group:BROADS1:groupIX:5559894:5561746	ENSGACG00000016874	TLR3	toll-like receptor 3 [Source:HGNC Symbol;Acc:11849]	1
Gasterosteus_aculeatus.groupIX.5894096.5896405	Gasterosteus aculeatus	groupIX:5894096:5896405	group:BROADS1:groupIX:5894096:5896405	ENSGACG00000016951	SART1	squamous cell carcinoma antigen recognized by T cells [Source:HGNC Symbol;Acc:10538]	1
Gasterosteus_aculeatus.groupIX.5960342.5960162	Gasterosteus aculeatus	groupIX:5960342:5960162	group:BROADS1:groupIX:5960342:5960162	ENSGACG00000016964	TLL1	tolloid-like 1 [Source:HGNC Symbol;Acc:11843]	-1
Gasterosteus_aculeatus.groupIX.5996294.5996091	Gasterosteus aculeatus	groupIX:5996294:5996091	group:BROADS1:groupIX:5996294:5996091	ENSGACG00000016989	MED28	mediator complex subunit 28 [Source:HGNC Symbol;Acc:24628]	-1
Gasterosteus_aculeatus.groupIX.6653353.6653589	Gasterosteus aculeatus	groupIX:6653353:6653589	group:BROADS1:groupIX:6653353:6653589	ENSGACG00000017206	PRMT10	protein arginine methyltransferase 10 (putative) [Source:HGNC Symbol;Acc:25099]	1
Gasterosteus_aculeatus.groupIX.6653748.6653915	Gasterosteus aculeatus	groupIX:6653748:6653915	group:BROADS1:groupIX:6653748:6653915	ENSGACG00000017206	PRMT10	protein arginine methyltransferase 10 (putative) [Source:HGNC Symbol;Acc:25099]	1
Gasterosteus_aculeatus.groupIX.6877675.6878090	Gasterosteus aculeatus	groupIX:6877675:6878090	group:BROADS1:groupIX:6877675:6878090	ENSGACG00000017225	ZNF827	zinc finger protein 827 [Source:HGNC Symbol;Acc:27193]	1
Gasterosteus_aculeatus.groupIX.6994313.6994140	Gasterosteus aculeatus	groupIX:6994313:6994140	group:BROADS1:groupIX:6994313:6994140	ENSGACG00000017231	HHIP	hedgehog interacting protein [Source:HGNC Symbol;Acc:14866]	-1
Gasterosteus_aculeatus.groupIX.7010124.7009852	Gasterosteus aculeatus	groupIX:7010124:7009852	group:BROADS1:groupIX:7010124:7009852	ENSGACG00000017231	HHIP	hedgehog interacting protein [Source:HGNC Symbol;Acc:14866]	-1
Gasterosteus_aculeatus.groupIX.7135838.7136520	Gasterosteus aculeatus	groupIX:7135838:7136520	group:BROADS1:groupIX:7135838:7136520	ENSGACG00000017250	GAB1	GRB2-associated binding protein 1 [Source:HGNC Symbol;Acc:4066]	1
Gasterosteus_aculeatus.groupIX.8113563.8113692	Gasterosteus aculeatus	groupIX:8113563:8113692	group:BROADS1:groupIX:8113563:8113692	ENSGACG00000017502	TBCK	TBC1 domain containing kinase [Source:HGNC Symbol;Acc:28261]	1
Gasterosteus_aculeatus.groupIX.8114216.8114342	Gasterosteus aculeatus	groupIX:8114216:8114342	group:BROADS1:groupIX:8114216:8114342	ENSGACG00000017502	TBCK	TBC1 domain containing kinase [Source:HGNC Symbol;Acc:28261]	1
Gasterosteus_aculeatus.groupIX.8121274.8121435	Gasterosteus aculeatus	groupIX:8121274:8121435	group:BROADS1:groupIX:8121274:8121435	ENSGACG00000017502	TBCK	TBC1 domain containing kinase [Source:HGNC Symbol;Acc:28261]	1
Gasterosteus_aculeatus.groupIX.8227145.8226941	Gasterosteus aculeatus	groupIX:8227145:8226941	group:BROADS1:groupIX:8227145:8226941	ENSGACG00000017545	－	－	-1
Gasterosteus_aculeatus.groupIX.8356743.8356591	Gasterosteus aculeatus	groupIX:8356743:8356591	group:BROADS1:groupIX:8356743:8356591	ENSGACG00000017558	MTAP	methylthioadenosine phosphorylase [Source:HGNC Symbol;Acc:7413]	-1
Gasterosteus_aculeatus.groupIX.8442669.8442903	Gasterosteus aculeatus	groupIX:8442669:8442903	group:BROADS1:groupIX:8442669:8442903	ENSGACG00000017608	MOGS	mannosyl-oligosaccharide glucosidase [Source:HGNC Symbol;Acc:24862]	1
Gasterosteus_aculeatus.groupIX.8514221.8514014	Gasterosteus aculeatus	groupIX:8514221:8514014	group:BROADS1:groupIX:8514221:8514014	ENSGACG00000017615	SMOX	spermine oxidase [Source:HGNC Symbol;Acc:15862]	-1
Gasterosteus_aculeatus.groupIX.8651590.8651827	Gasterosteus aculeatus	groupIX:8651590:8651827	group:BROADS1:groupIX:8651590:8651827	ENSGACG00000017771	GUCY1B3	guanylate cyclase 1, soluble, beta 3 [Source:HGNC Symbol;Acc:4687]	1
Gasterosteus_aculeatus.groupIX.8931101.8931313	Gasterosteus aculeatus	groupIX:8931101:8931313	group:BROADS1:groupIX:8931101:8931313	ENSGACG00000017932	SUCLG1	succinate-CoA ligase, alpha subunit [Source:HGNC Symbol;Acc:11449]	1
Gasterosteus_aculeatus.groupIX.8934891.8935042	Gasterosteus aculeatus	groupIX:8934891:8935042	group:BROADS1:groupIX:8934891:8935042	ENSGACG00000017932	SUCLG1	succinate-CoA ligase, alpha subunit [Source:HGNC Symbol;Acc:11449]	1
Gasterosteus_aculeatus.groupIX.9626580.9625750	Gasterosteus aculeatus	groupIX:9626580:9625750	group:BROADS1:groupIX:9626580:9625750	ENSGACG00000018024	UGT8	UDP glycosyltransferase 8 [Source:HGNC Symbol;Acc:12555]	-1
Gasterosteus_aculeatus.groupV.10461340.10461128	Gasterosteus aculeatus	groupV:10461340:10461128	group:BROADS1:groupV:10461340:10461128	ENSGACG00000008423	IFT140	intraflagellar transport 140 homolog (Chlamydomonas) [Source:HGNC Symbol;Acc:29077]	-1
Gasterosteus_aculeatus.groupV.10461748.10461545	Gasterosteus aculeatus	groupV:10461748:10461545	group:BROADS1:groupV:10461748:10461545	ENSGACG00000008423	IFT140	intraflagellar transport 140 homolog (Chlamydomonas) [Source:HGNC Symbol;Acc:29077]	-1
Gasterosteus_aculeatus.groupV.10462023.10461841	Gasterosteus aculeatus	groupV:10462023:10461841	group:BROADS1:groupV:10462023:10461841	ENSGACG00000008423	IFT140	intraflagellar transport 140 homolog (Chlamydomonas) [Source:HGNC Symbol;Acc:29077]	-1
Gasterosteus_aculeatus.groupV.10462614.10462471	Gasterosteus aculeatus	groupV:10462614:10462471	group:BROADS1:groupV:10462614:10462471	ENSGACG00000008423	IFT140	intraflagellar transport 140 homolog (Chlamydomonas) [Source:HGNC Symbol;Acc:29077]	-1
Gasterosteus_aculeatus.groupV.10672175.10671914	Gasterosteus aculeatus	groupV:10672175:10671914	group:BROADS1:groupV:10672175:10671914	ENSGACG00000008595	ITFG3	integrin alpha FG-GAP repeat containing 3 [Source:HGNC Symbol;Acc:14163]	-1
Gasterosteus_aculeatus.groupV.10881421.10881567	Gasterosteus aculeatus	groupV:10881421:10881567	group:BROADS1:groupV:10881421:10881567	ENSGACG00000008987	C8orf33	chromosome 8 open reading frame 33 [Source:HGNC Symbol;Acc:26104]	1
Gasterosteus_aculeatus.groupV.10889613.10889273	Gasterosteus aculeatus	groupV:10889613:10889273	group:BROADS1:groupV:10889613:10889273	ENSGACG00000009003	WDR24	WD repeat domain 24 [Source:HGNC Symbol;Acc:20852]	-1
Gasterosteus_aculeatus.groupV.11008228.11008107	Gasterosteus aculeatus	groupV:11008228:11008107	group:BROADS1:groupV:11008228:11008107	ENSGACG00000009130	LCMT1	leucine carboxyl methyltransferase 1 [Source:HGNC Symbol;Acc:17557]	-1
Gasterosteus_aculeatus.groupV.11060568.11060373	Gasterosteus aculeatus	groupV:11060568:11060373	group:BROADS1:groupV:11060568:11060373	ENSGACG00000009213	MEIOB	meiosis specific with OB domains [Source:HGNC Symbol;Acc:28569]	-1
Gasterosteus_aculeatus.groupV.11199705.11199521	Gasterosteus aculeatus	groupV:11199705:11199521	group:BROADS1:groupV:11199705:11199521	ENSGACG00000009311	TRRAP	transformation/transcription domain-associated protein [Source:HGNC Symbol;Acc:12347]	-1
Gasterosteus_aculeatus.groupV.11205415.11205235	Gasterosteus aculeatus	groupV:11205415:11205235	group:BROADS1:groupV:11205415:11205235	ENSGACG00000009311	TRRAP	transformation/transcription domain-associated protein [Source:HGNC Symbol;Acc:12347]	-1
Gasterosteus_aculeatus.groupV.11222896.11222775	Gasterosteus aculeatus	groupV:11222896:11222775	group:BROADS1:groupV:11222896:11222775	ENSGACG00000009311	TRRAP	transformation/transcription domain-associated protein [Source:HGNC Symbol;Acc:12347]	-1
Gasterosteus_aculeatus.groupV.11228179.11228021	Gasterosteus aculeatus	groupV:11228179:11228021	group:BROADS1:groupV:11228179:11228021	ENSGACG00000009311	TRRAP	transformation/transcription domain-associated protein [Source:HGNC Symbol;Acc:12347]	-1
Gasterosteus_aculeatus.groupV.11231008.11230742	Gasterosteus aculeatus	groupV:11231008:11230742	group:BROADS1:groupV:11231008:11230742	ENSGACG00000009311	TRRAP	transformation/transcription domain-associated protein [Source:HGNC Symbol;Acc:12347]	-1
Gasterosteus_aculeatus.groupV.11231911.11231783	Gasterosteus aculeatus	groupV:11231911:11231783	group:BROADS1:groupV:11231911:11231783	ENSGACG00000009311	TRRAP	transformation/transcription domain-associated protein [Source:HGNC Symbol;Acc:12347]	-1
Gasterosteus_aculeatus.groupV.11240460.11240206	Gasterosteus aculeatus	groupV:11240460:11240206	group:BROADS1:groupV:11240460:11240206	ENSGACG00000009311	TRRAP	transformation/transcription domain-associated protein [Source:HGNC Symbol;Acc:12347]	-1
Gasterosteus_aculeatus.groupV.11284439.11284584	Gasterosteus aculeatus	groupV:11284439:11284584	group:BROADS1:groupV:11284439:11284584	ENSGACG00000009374	TECPR1 (1 of 2)	tectonin beta-propeller repeat containing 1 [Source:HGNC Symbol;Acc:22214]	1
Gasterosteus_aculeatus.groupV.11331423.11331261	Gasterosteus aculeatus	groupV:11331423:11331261	group:BROADS1:groupV:11331423:11331261	ENSGACG00000009489	PMS2	PMS2 postmeiotic segregation increased 2 (S. cerevisiae) [Source:HGNC Symbol;Acc:9122]	-1
Gasterosteus_aculeatus.groupV.11723180.11722081	Gasterosteus aculeatus	groupV:11723180:11722081	group:BROADS1:groupV:11723180:11722081	ENSGACG00000009956	TUT1	terminal uridylyl transferase 1, U6 snRNA-specific [Source:HGNC Symbol;Acc:26184]	-1
Gasterosteus_aculeatus.groupV.12103303.12103491	Gasterosteus aculeatus	groupV:12103303:12103491	group:BROADS1:groupV:12103303:12103491	ENSGACG00000010135	COX11	COX11 cytochrome c oxidase assembly homolog (yeast) [Source:HGNC Symbol;Acc:2261]	1
Gasterosteus_aculeatus.groupV.12145418.12145282	Gasterosteus aculeatus	groupV:12145418:12145282	group:BROADS1:groupV:12145418:12145282	ENSGACG00000010241	A1CF	APOBEC1 complementation factor [Source:HGNC Symbol;Acc:24086]	-1
Gasterosteus_aculeatus.groupV.121793.122059	Gasterosteus aculeatus	groupV:121793:122059	group:BROADS1:groupV:121793:122059	ENSGACG00000002103	ZDHHC6	zinc finger, DHHC-type containing 6 [Source:HGNC Symbol;Acc:19160]	1
Gasterosteus_aculeatus.groupV.1828275.1827991	Gasterosteus aculeatus	groupV:1828275:1827991	group:BROADS1:groupV:1828275:1827991	ENSGACG00000002745	MSH2	mutS homolog 2, colon cancer, nonpolyposis type 1 (E. coli) [Source:HGNC Symbol;Acc:7325]	-1
Gasterosteus_aculeatus.groupV.1828723.1828575	Gasterosteus aculeatus	groupV:1828723:1828575	group:BROADS1:groupV:1828723:1828575	ENSGACG00000002745	MSH2	mutS homolog 2, colon cancer, nonpolyposis type 1 (E. coli) [Source:HGNC Symbol;Acc:7325]	-1
Gasterosteus_aculeatus.groupV.3272011.3271602	Gasterosteus aculeatus	groupV:3272011:3271602	group:BROADS1:groupV:3272011:3271602	ENSGACG00000003334	COX10	COX10 homolog, cytochrome c oxidase assembly protein, heme A: farnesyltransferase (yeast) [Source:HGNC Symbol;Acc:2260]	-1
Gasterosteus_aculeatus.groupV.3291048.3290924	Gasterosteus aculeatus	groupV:3291048:3290924	group:BROADS1:groupV:3291048:3290924	ENSGACG00000003334	COX10	COX10 homolog, cytochrome c oxidase assembly protein, heme A: farnesyltransferase (yeast) [Source:HGNC Symbol;Acc:2260]	-1
Gasterosteus_aculeatus.groupV.3489692.3490000	Gasterosteus aculeatus	groupV:3489692:3490000	group:BROADS1:groupV:3489692:3490000	ENSGACG00000003416	TMEM101	transmembrane protein 101 [Source:HGNC Symbol;Acc:28653]	1
Gasterosteus_aculeatus.groupV.3629760.3629908	Gasterosteus aculeatus	groupV:3629760:3629908	group:BROADS1:groupV:3629760:3629908	ENSGACG00000003463	VPS25	vacuolar protein sorting 25 homolog (S. cerevisiae) [Source:HGNC Symbol;Acc:28122]	1
Gasterosteus_aculeatus.groupV.3673287.3672838	Gasterosteus aculeatus	groupV:3673287:3672838	group:BROADS1:groupV:3673287:3672838	ENSGACG00000003486	TMEM180	transmembrane protein 180 [Source:HGNC Symbol;Acc:26196]	-1
Gasterosteus_aculeatus.groupV.3707006.3707708	Gasterosteus aculeatus	groupV:3707006:3707708	group:BROADS1:groupV:3707006:3707708	ENSGACG00000003504	C10orf2	chromosome 10 open reading frame 2 [Source:HGNC Symbol;Acc:1160]	1
Gasterosteus_aculeatus.groupV.4644730.4644592	Gasterosteus aculeatus	groupV:4644730:4644592	group:BROADS1:groupV:4644730:4644592	ENSGACG00000003963	SNF8	SNF8, ESCRT-II complex subunit, homolog (S. cerevisiae) [Source:HGNC Symbol;Acc:17028]	-1
Gasterosteus_aculeatus.groupV.4815667.4815856	Gasterosteus aculeatus	groupV:4815667:4815856	group:BROADS1:groupV:4815667:4815856	ENSGACG00000004173	TUBGCP2	tubulin, gamma complex associated protein 2 [Source:HGNC Symbol;Acc:18599]	1
Gasterosteus_aculeatus.groupV.4815945.4816096	Gasterosteus aculeatus	groupV:4815945:4816096	group:BROADS1:groupV:4815945:4816096	ENSGACG00000004173	TUBGCP2	tubulin, gamma complex associated protein 2 [Source:HGNC Symbol;Acc:18599]	1
Gasterosteus_aculeatus.groupV.6001202.6001359	Gasterosteus aculeatus	groupV:6001202:6001359	group:BROADS1:groupV:6001202:6001359	ENSGACG00000004961	GET4	golgi to ER traffic protein 4 homolog (S. cerevisiae) [Source:HGNC Symbol;Acc:21690]	1
Gasterosteus_aculeatus.groupV.6206293.6206425	Gasterosteus aculeatus	groupV:6206293:6206425	group:BROADS1:groupV:6206293:6206425	ENSGACG00000005054	ITGB4	integrin, beta 4 [Source:HGNC Symbol;Acc:6158]	1
Gasterosteus_aculeatus.groupV.6334923.6335076	Gasterosteus aculeatus	groupV:6334923:6335076	group:BROADS1:groupV:6334923:6335076	ENSGACG00000005292	C17orf101	chromosome 17 open reading frame 101 [Source:HGNC Symbol;Acc:26174]	1
Gasterosteus_aculeatus.groupV.8019440.8019768	Gasterosteus aculeatus	groupV:8019440:8019768	group:BROADS1:groupV:8019440:8019768	ENSGACG00000006033	MED1	mediator complex subunit 1 [Source:HGNC Symbol;Acc:9234]	1
Gasterosteus_aculeatus.groupV.8066752.8066888	Gasterosteus aculeatus	groupV:8066752:8066888	group:BROADS1:groupV:8066752:8066888	ENSGACG00000006114	GPAM	glycerol-3-phosphate acyltransferase, mitochondrial [Source:HGNC Symbol;Acc:24865]	1
Gasterosteus_aculeatus.groupV.8084404.8084630	Gasterosteus aculeatus	groupV:8084404:8084630	group:BROADS1:groupV:8084404:8084630	ENSGACG00000006133	GHDC	GH3 domain containing [Source:HGNC Symbol;Acc:24438]	1
Gasterosteus_aculeatus.groupV.8301432.8301574	Gasterosteus aculeatus	groupV:8301432:8301574	group:BROADS1:groupV:8301432:8301574	ENSGACG00000006391	BECN1	beclin 1, autophagy related [Source:HGNC Symbol;Acc:1034]	1
Gasterosteus_aculeatus.groupV.8372577.8372978	Gasterosteus aculeatus	groupV:8372577:8372978	group:BROADS1:groupV:8372577:8372978	ENSGACG00000006500	DNMBP	dynamin binding protein [Source:HGNC Symbol;Acc:30373]	1
Gasterosteus_aculeatus.groupV.8452658.8452403	Gasterosteus aculeatus	groupV:8452658:8452403	group:BROADS1:groupV:8452658:8452403	ENSGACG00000006580	C10orf118	chromosome 10 open reading frame 118 [Source:HGNC Symbol;Acc:24349]	-1
Gasterosteus_aculeatus.groupV.9365764.9365626	Gasterosteus aculeatus	groupV:9365764:9365626	group:BROADS1:groupV:9365764:9365626	ENSGACG00000007160	ERBB2	v-erb-b2 erythroblastic leukemia viral oncogene homolog 2, neuro/glioblastoma derived oncogene homolog (avian) [Source:HGNC Symbol;Acc:3430]	-1
Gasterosteus_aculeatus.groupVI.1097088.1097210	Gasterosteus aculeatus	groupVI:1097088:1097210	group:BROADS1:groupVI:1097088:1097210	ENSGACG00000002656	THADA	thyroid adenoma associated [Source:HGNC Symbol;Acc:19217]	1
Gasterosteus_aculeatus.groupVI.1103975.1104107	Gasterosteus aculeatus	groupVI:1103975:1104107	group:BROADS1:groupVI:1103975:1104107	ENSGACG00000002656	THADA	thyroid adenoma associated [Source:HGNC Symbol;Acc:19217]	1
Gasterosteus_aculeatus.groupVI.11589259.11589059	Gasterosteus aculeatus	groupVI:11589259:11589059	group:BROADS1:groupVI:11589259:11589059	ENSGACG00000009631	C10orf137	chromosome 10 open reading frame 137 [Source:HGNC Symbol;Acc:24640]	-1
Gasterosteus_aculeatus.groupVI.11591382.11591232	Gasterosteus aculeatus	groupVI:11591382:11591232	group:BROADS1:groupVI:11591382:11591232	ENSGACG00000009631	C10orf137	chromosome 10 open reading frame 137 [Source:HGNC Symbol;Acc:24640]	-1
Gasterosteus_aculeatus.groupVI.11592805.11592678	Gasterosteus aculeatus	groupVI:11592805:11592678	group:BROADS1:groupVI:11592805:11592678	ENSGACG00000009631	C10orf137	chromosome 10 open reading frame 137 [Source:HGNC Symbol;Acc:24640]	-1
Gasterosteus_aculeatus.groupVI.11630700.11631597	Gasterosteus aculeatus	groupVI:11630700:11631597	group:BROADS1:groupVI:11630700:11631597	ENSGACG00000009651	－	－	1
Gasterosteus_aculeatus.groupVI.12480939.12479969	Gasterosteus aculeatus	groupVI:12480939:12479969	group:BROADS1:groupVI:12480939:12479969	ENSGACG00000010286	－	－	-1
Gasterosteus_aculeatus.groupVI.131357.131582	Gasterosteus aculeatus	groupVI:131357:131582	group:BROADS1:groupVI:131357:131582	ENSGACG00000002201	BIRC6	baculoviral IAP repeat containing 6 [Source:HGNC Symbol;Acc:13516]	1
Gasterosteus_aculeatus.groupVI.13379589.13379856	Gasterosteus aculeatus	groupVI:13379589:13379856	group:BROADS1:groupVI:13379589:13379856	ENSGACG00000010667	ABCG8	ATP-binding cassette, sub-family G (WHITE), member 8 [Source:HGNC Symbol;Acc:13887]	1
Gasterosteus_aculeatus.groupVI.13965084.13964779	Gasterosteus aculeatus	groupVI:13965084:13964779	group:BROADS1:groupVI:13965084:13964779	ENSGACG00000010947	MRP63	mitochondrial ribosomal protein 63 [Source:HGNC Symbol;Acc:14514]	-1
Gasterosteus_aculeatus.groupVI.1442017.1441892	Gasterosteus aculeatus	groupVI:1442017:1441892	group:BROADS1:groupVI:1442017:1441892	ENSGACG00000002791	－	－	-1
Gasterosteus_aculeatus.groupVI.15649736.15649614	Gasterosteus aculeatus	groupVI:15649736:15649614	group:BROADS1:groupVI:15649736:15649614	ENSGACG00000011659	RBM45	RNA binding motif protein 45 [Source:HGNC Symbol;Acc:24468]	-1
Gasterosteus_aculeatus.groupVI.15678593.15678429	Gasterosteus aculeatus	groupVI:15678593:15678429	group:BROADS1:groupVI:15678593:15678429	ENSGACG00000011733	CDC5L	CDC5 cell division cycle 5-like (S. pombe) [Source:HGNC Symbol;Acc:1743]	-1
Gasterosteus_aculeatus.groupVI.15679787.15679596	Gasterosteus aculeatus	groupVI:15679787:15679596	group:BROADS1:groupVI:15679787:15679596	ENSGACG00000011733	CDC5L	CDC5 cell division cycle 5-like (S. pombe) [Source:HGNC Symbol;Acc:1743]	-1
Gasterosteus_aculeatus.groupVI.15680029.15679885	Gasterosteus aculeatus	groupVI:15680029:15679885	group:BROADS1:groupVI:15680029:15679885	ENSGACG00000011733	CDC5L	CDC5 cell division cycle 5-like (S. pombe) [Source:HGNC Symbol;Acc:1743]	-1
Gasterosteus_aculeatus.groupVI.16424706.16424570	Gasterosteus aculeatus	groupVI:16424706:16424570	group:BROADS1:groupVI:16424706:16424570	ENSGACG00000011988	－	－	-1
Gasterosteus_aculeatus.groupVI.16777404.16777705	Gasterosteus aculeatus	groupVI:16777404:16777705	group:BROADS1:groupVI:16777404:16777705	ENSGACG00000012217	ZNF318	zinc finger protein 318 [Source:HGNC Symbol;Acc:13578]	1
Gasterosteus_aculeatus.groupVI.16904372.16904206	Gasterosteus aculeatus	groupVI:16904372:16904206	group:BROADS1:groupVI:16904372:16904206	ENSGACG00000012336	UBR2	ubiquitin protein ligase E3 component n-recognin 2 [Source:HGNC Symbol;Acc:21289]	-1
Gasterosteus_aculeatus.groupVI.1998512.1998717	Gasterosteus aculeatus	groupVI:1998512:1998717	group:BROADS1:groupVI:1998512:1998717	ENSGACG00000002854	KNDC1	kinase non-catalytic C-lobe domain (KIND) containing 1 [Source:HGNC Symbol;Acc:29374]	1
Gasterosteus_aculeatus.groupVI.2221491.2221631	Gasterosteus aculeatus	groupVI:2221491:2221631	group:BROADS1:groupVI:2221491:2221631	ENSGACG00000002936	BTAF1	BTAF1 RNA polymerase II, B-TFIID transcription factor-associated, 170kDa (Mot1 homolog, S. cerevisiae) [Source:HGNC Symbol;Acc:17307]	1
Gasterosteus_aculeatus.groupVI.2224341.2224581	Gasterosteus aculeatus	groupVI:2224341:2224581	group:BROADS1:groupVI:2224341:2224581	ENSGACG00000002936	BTAF1	BTAF1 RNA polymerase II, B-TFIID transcription factor-associated, 170kDa (Mot1 homolog, S. cerevisiae) [Source:HGNC Symbol;Acc:17307]	1
Gasterosteus_aculeatus.groupVI.2828424.2829326	Gasterosteus aculeatus	groupVI:2828424:2829326	group:BROADS1:groupVI:2828424:2829326	ENSGACG00000003233	SORBS1	sorbin and SH3 domain containing 1 [Source:HGNC Symbol;Acc:14565]	1
Gasterosteus_aculeatus.groupVI.2843497.2843681	Gasterosteus aculeatus	groupVI:2843497:2843681	group:BROADS1:groupVI:2843497:2843681	ENSGACG00000003243	PDLIM1	PDZ and LIM domain 1 [Source:HGNC Symbol;Acc:2067]	1
Gasterosteus_aculeatus.groupVI.2895917.2896112	Gasterosteus aculeatus	groupVI:2895917:2896112	group:BROADS1:groupVI:2895917:2896112	ENSGACG00000003269	RET	ret proto-oncogene [Source:HGNC Symbol;Acc:9967]	1
Gasterosteus_aculeatus.groupVI.3173429.3173258	Gasterosteus aculeatus	groupVI:3173429:3173258	group:BROADS1:groupVI:3173429:3173258	ENSGACG00000003447	WDR11	WD repeat domain 11 [Source:HGNC Symbol;Acc:13831]	-1
Gasterosteus_aculeatus.groupVI.3350917.3351045	Gasterosteus aculeatus	groupVI:3350917:3351045	group:BROADS1:groupVI:3350917:3351045	ENSGACG00000003475	CDH23	cadherin-related 23 [Source:HGNC Symbol;Acc:13733]	1
Gasterosteus_aculeatus.groupVI.3372181.3372369	Gasterosteus aculeatus	groupVI:3372181:3372369	group:BROADS1:groupVI:3372181:3372369	ENSGACG00000003475	CDH23	cadherin-related 23 [Source:HGNC Symbol;Acc:13733]	1
Gasterosteus_aculeatus.groupVI.3387585.3387712	Gasterosteus aculeatus	groupVI:3387585:3387712	group:BROADS1:groupVI:3387585:3387712	ENSGACG00000003475	CDH23	cadherin-related 23 [Source:HGNC Symbol;Acc:13733]	1
Gasterosteus_aculeatus.groupVI.3395485.3395674	Gasterosteus aculeatus	groupVI:3395485:3395674	group:BROADS1:groupVI:3395485:3395674	ENSGACG00000003475	CDH23	cadherin-related 23 [Source:HGNC Symbol;Acc:13733]	1
Gasterosteus_aculeatus.groupVI.3402383.3402531	Gasterosteus aculeatus	groupVI:3402383:3402531	group:BROADS1:groupVI:3402383:3402531	ENSGACG00000003475	CDH23	cadherin-related 23 [Source:HGNC Symbol;Acc:13733]	1
Gasterosteus_aculeatus.groupVI.3403450.3403838	Gasterosteus aculeatus	groupVI:3403450:3403838	group:BROADS1:groupVI:3403450:3403838	ENSGACG00000003475	CDH23	cadherin-related 23 [Source:HGNC Symbol;Acc:13733]	1
Gasterosteus_aculeatus.groupVI.3420064.3420244	Gasterosteus aculeatus	groupVI:3420064:3420244	group:BROADS1:groupVI:3420064:3420244	ENSGACG00000003475	CDH23	cadherin-related 23 [Source:HGNC Symbol;Acc:13733]	1
Gasterosteus_aculeatus.groupVI.3424988.3425212	Gasterosteus aculeatus	groupVI:3424988:3425212	group:BROADS1:groupVI:3424988:3425212	ENSGACG00000003475	CDH23	cadherin-related 23 [Source:HGNC Symbol;Acc:13733]	1
Gasterosteus_aculeatus.groupVI.3435746.3435866	Gasterosteus aculeatus	groupVI:3435746:3435866	group:BROADS1:groupVI:3435746:3435866	ENSGACG00000003475	CDH23	cadherin-related 23 [Source:HGNC Symbol;Acc:13733]	1
Gasterosteus_aculeatus.groupVI.4867209.4868512	Gasterosteus aculeatus	groupVI:4867209:4868512	group:BROADS1:groupVI:4867209:4868512	ENSGACG00000004223	LYST	lysosomal trafficking regulator [Source:HGNC Symbol;Acc:1968]	1
Gasterosteus_aculeatus.groupVI.579678.579841	Gasterosteus aculeatus	groupVI:579678:579841	group:BROADS1:groupVI:579678:579841	ENSGACG00000002407	CDT1	chromatin licensing and DNA replication factor 1 [Source:HGNC Symbol;Acc:24576]	1
Gasterosteus_aculeatus.groupVI.6211371.6211248	Gasterosteus aculeatus	groupVI:6211371:6211248	group:BROADS1:groupVI:6211371:6211248	ENSGACG00000005227	PDE10A	phosphodiesterase 10A [Source:HGNC Symbol;Acc:8772]	-1
Gasterosteus_aculeatus.groupVI.6219469.6219319	Gasterosteus aculeatus	groupVI:6219469:6219319	group:BROADS1:groupVI:6219469:6219319	ENSGACG00000005227	PDE10A	phosphodiesterase 10A [Source:HGNC Symbol;Acc:8772]	-1
Gasterosteus_aculeatus.groupVI.6302987.6302825	Gasterosteus aculeatus	groupVI:6302987:6302825	group:BROADS1:groupVI:6302987:6302825	ENSGACG00000005336	FBLN7	fibulin 7 [Source:HGNC Symbol;Acc:26740]	-1
Gasterosteus_aculeatus.groupVI.6368659.6364893	Gasterosteus aculeatus	groupVI:6368659:6364893	group:BROADS1:groupVI:6368659:6364893	ENSGACG00000005370	GOLGA4	golgin A4 [Source:HGNC Symbol;Acc:4427]	-1
Gasterosteus_aculeatus.groupVI.6370076.6369898	Gasterosteus aculeatus	groupVI:6370076:6369898	group:BROADS1:groupVI:6370076:6369898	ENSGACG00000005370	GOLGA4	golgin A4 [Source:HGNC Symbol;Acc:4427]	-1
Gasterosteus_aculeatus.groupVI.6416001.6416176	Gasterosteus aculeatus	groupVI:6416001:6416176	group:BROADS1:groupVI:6416001:6416176	ENSGACG00000005392	MSH6	mutS homolog 6 (E. coli) [Source:HGNC Symbol;Acc:7329]	1
Gasterosteus_aculeatus.groupVI.6462690.6462836	Gasterosteus aculeatus	groupVI:6462690:6462836	group:BROADS1:groupVI:6462690:6462836	ENSGACG00000005491	PPP1R21	protein phosphatase 1, regulatory subunit 21 [Source:HGNC Symbol;Acc:30595]	1
Gasterosteus_aculeatus.groupVI.6988178.6987999	Gasterosteus aculeatus	groupVI:6988178:6987999	group:BROADS1:groupVI:6988178:6987999	ENSGACG00000005813	MAP3K4	mitogen-activated protein kinase kinase kinase 4 [Source:HGNC Symbol;Acc:6856]	-1
Gasterosteus_aculeatus.groupVI.6990209.6990018	Gasterosteus aculeatus	groupVI:6990209:6990018	group:BROADS1:groupVI:6990209:6990018	ENSGACG00000005813	MAP3K4	mitogen-activated protein kinase kinase kinase 4 [Source:HGNC Symbol;Acc:6856]	-1
Gasterosteus_aculeatus.groupVI.7250216.7249555	Gasterosteus aculeatus	groupVI:7250216:7249555	group:BROADS1:groupVI:7250216:7249555	ENSGACG00000006014	BAI3	brain-specific angiogenesis inhibitor 3 [Source:HGNC Symbol;Acc:945]	-1
Gasterosteus_aculeatus.groupVI.7336430.7335677	Gasterosteus aculeatus	groupVI:7336430:7335677	group:BROADS1:groupVI:7336430:7335677	ENSGACG00000006014	BAI3	brain-specific angiogenesis inhibitor 3 [Source:HGNC Symbol;Acc:945]	-1
Gasterosteus_aculeatus.groupVI.7638826.7639019	Gasterosteus aculeatus	groupVI:7638826:7639019	group:BROADS1:groupVI:7638826:7639019	ENSGACG00000006193	DST	dystonin [Source:HGNC Symbol;Acc:1090]	1
Gasterosteus_aculeatus.groupVI.7645969.7646115	Gasterosteus aculeatus	groupVI:7645969:7646115	group:BROADS1:groupVI:7645969:7646115	ENSGACG00000006193	DST	dystonin [Source:HGNC Symbol;Acc:1090]	1
Gasterosteus_aculeatus.groupVI.7657257.7657465	Gasterosteus aculeatus	groupVI:7657257:7657465	group:BROADS1:groupVI:7657257:7657465	ENSGACG00000006193	DST	dystonin [Source:HGNC Symbol;Acc:1090]	1
Gasterosteus_aculeatus.groupVI.7852646.7852828	Gasterosteus aculeatus	groupVI:7852646:7852828	group:BROADS1:groupVI:7852646:7852828	ENSGACG00000006384	GCLC	glutamate-cysteine ligase, catalytic subunit [Source:HGNC Symbol;Acc:4311]	1
Gasterosteus_aculeatus.groupVI.7854548.7854686	Gasterosteus aculeatus	groupVI:7854548:7854686	group:BROADS1:groupVI:7854548:7854686	ENSGACG00000006384	GCLC	glutamate-cysteine ligase, catalytic subunit [Source:HGNC Symbol;Acc:4311]	1
Gasterosteus_aculeatus.groupVI.7856797.7856978	Gasterosteus aculeatus	groupVI:7856797:7856978	group:BROADS1:groupVI:7856797:7856978	ENSGACG00000006384	GCLC	glutamate-cysteine ligase, catalytic subunit [Source:HGNC Symbol;Acc:4311]	1
Gasterosteus_aculeatus.groupVI.8048021.8047799	Gasterosteus aculeatus	groupVI:8048021:8047799	group:BROADS1:groupVI:8048021:8047799	ENSGACG00000006785	ECHS1	enoyl CoA hydratase, short chain, 1, mitochondrial [Source:HGNC Symbol;Acc:3151]	-1
Gasterosteus_aculeatus.groupVI.8129731.8129954	Gasterosteus aculeatus	groupVI:8129731:8129954	group:BROADS1:groupVI:8129731:8129954	ENSGACG00000006938	ERCC6	excision repair cross-complementing rodent repair deficiency, complementation group 6 [Source:HGNC Symbol;Acc:3438]	1
Gasterosteus_aculeatus.groupVI.8140418.8140616	Gasterosteus aculeatus	groupVI:8140418:8140616	group:BROADS1:groupVI:8140418:8140616	ENSGACG00000006938	ERCC6	excision repair cross-complementing rodent repair deficiency, complementation group 6 [Source:HGNC Symbol;Acc:3438]	1
Gasterosteus_aculeatus.groupVI.82876.83261	Gasterosteus aculeatus	groupVI:82876:83261	group:BROADS1:groupVI:82876:83261	ENSGACG00000002174	EDARADD	EDAR-associated death domain [Source:HGNC Symbol;Acc:14341]	1
Gasterosteus_aculeatus.groupVI.8367850.8368248	Gasterosteus aculeatus	groupVI:8367850:8368248	group:BROADS1:groupVI:8367850:8368248	ENSGACG00000007255	METTL18	methyltransferase like 18 [Source:HGNC Symbol;Acc:28793]	1
Gasterosteus_aculeatus.groupVI.8564303.8564172	Gasterosteus aculeatus	groupVI:8564303:8564172	group:BROADS1:groupVI:8564303:8564172	ENSGACG00000007381	COX15	COX15 homolog, cytochrome c oxidase assembly protein (yeast) [Source:HGNC Symbol;Acc:2263]	-1
Gasterosteus_aculeatus.groupVI.8564775.8564621	Gasterosteus aculeatus	groupVI:8564775:8564621	group:BROADS1:groupVI:8564775:8564621	ENSGACG00000007381	COX15	COX15 homolog, cytochrome c oxidase assembly protein (yeast) [Source:HGNC Symbol;Acc:2263]	-1
Gasterosteus_aculeatus.groupVI.8565728.8565542	Gasterosteus aculeatus	groupVI:8565728:8565542	group:BROADS1:groupVI:8565728:8565542	ENSGACG00000007381	COX15	COX15 homolog, cytochrome c oxidase assembly protein (yeast) [Source:HGNC Symbol;Acc:2263]	-1
Gasterosteus_aculeatus.groupVI.9086519.9086690	Gasterosteus aculeatus	groupVI:9086519:9086690	group:BROADS1:groupVI:9086519:9086690	ENSGACG00000007709	FAM21D	family with sequence similarity 21, member D [Source:HGNC Symbol;Acc:23418]	1
Gasterosteus_aculeatus.groupVI.9206727.9206919	Gasterosteus aculeatus	groupVI:9206727:9206919	group:BROADS1:groupVI:9206727:9206919	ENSGACG00000007905	CCAR1	cell division cycle and apoptosis regulator 1 [Source:HGNC Symbol;Acc:24236]	1
Gasterosteus_aculeatus.groupVI.9207925.9208150	Gasterosteus aculeatus	groupVI:9207925:9208150	group:BROADS1:groupVI:9207925:9208150	ENSGACG00000007905	CCAR1	cell division cycle and apoptosis regulator 1 [Source:HGNC Symbol;Acc:24236]	1
Gasterosteus_aculeatus.groupVI.936100.935941	Gasterosteus aculeatus	groupVI:936100:935941	group:BROADS1:groupVI:936100:935941	ENSGACG00000002589	MCFD2	multiple coagulation factor deficiency 2 [Source:HGNC Symbol;Acc:18451]	-1
Gasterosteus_aculeatus.groupVII.11100662.11100909	Gasterosteus aculeatus	groupVII:11100662:11100909	group:BROADS1:groupVII:11100662:11100909	ENSGACG00000020112	－	－	1
Gasterosteus_aculeatus.groupVII.12306480.12307274	Gasterosteus aculeatus	groupVII:12306480:12307274	group:BROADS1:groupVII:12306480:12307274	ENSGACG00000020154	NRIP1	nuclear receptor interacting protein 1 [Source:HGNC Symbol;Acc:8001]	1
Gasterosteus_aculeatus.groupVII.13436352.13436226	Gasterosteus aculeatus	groupVII:13436352:13436226	group:BROADS1:groupVII:13436352:13436226	ENSGACG00000020197	UVRAG	UV radiation resistance associated gene [Source:HGNC Symbol;Acc:12640]	-1
Gasterosteus_aculeatus.groupVII.13512188.13511784	Gasterosteus aculeatus	groupVII:13512188:13511784	group:BROADS1:groupVII:13512188:13511784	ENSGACG00000020203	C12orf44	chromosome 12 open reading frame 44 [Source:HGNC Symbol;Acc:25679]	-1
Gasterosteus_aculeatus.groupVII.13998589.13998385	Gasterosteus aculeatus	groupVII:13998589:13998385	group:BROADS1:groupVII:13998589:13998385	ENSGACG00000020212	INTS2	integrator complex subunit 2 [Source:HGNC Symbol;Acc:29241]	-1
Gasterosteus_aculeatus.groupVII.14003445.14003269	Gasterosteus aculeatus	groupVII:14003445:14003269	group:BROADS1:groupVII:14003445:14003269	ENSGACG00000020212	INTS2	integrator complex subunit 2 [Source:HGNC Symbol;Acc:29241]	-1
Gasterosteus_aculeatus.groupVII.14010742.14010414	Gasterosteus aculeatus	groupVII:14010742:14010414	group:BROADS1:groupVII:14010742:14010414	ENSGACG00000020212	INTS2	integrator complex subunit 2 [Source:HGNC Symbol;Acc:29241]	-1
Gasterosteus_aculeatus.groupVII.14245799.14245928	Gasterosteus aculeatus	groupVII:14245799:14245928	group:BROADS1:groupVII:14245799:14245928	ENSGACG00000020220	RUVBL2	RuvB-like 2 (E. coli) [Source:HGNC Symbol;Acc:10475]	1
Gasterosteus_aculeatus.groupVII.14347770.14347935	Gasterosteus aculeatus	groupVII:14347770:14347935	group:BROADS1:groupVII:14347770:14347935	ENSGACG00000020224	ANKFY1	ankyrin repeat and FYVE domain containing 1 [Source:HGNC Symbol;Acc:20763]	1
Gasterosteus_aculeatus.groupVII.14359386.14359569	Gasterosteus aculeatus	groupVII:14359386:14359569	group:BROADS1:groupVII:14359386:14359569	ENSGACG00000020225	ZZEF1	zinc finger, ZZ-type with EF-hand domain 1 [Source:HGNC Symbol;Acc:29027]	1
Gasterosteus_aculeatus.groupVII.14373520.14373800	Gasterosteus aculeatus	groupVII:14373520:14373800	group:BROADS1:groupVII:14373520:14373800	ENSGACG00000020225	ZZEF1	zinc finger, ZZ-type with EF-hand domain 1 [Source:HGNC Symbol;Acc:29027]	1
Gasterosteus_aculeatus.groupVII.14374755.14374981	Gasterosteus aculeatus	groupVII:14374755:14374981	group:BROADS1:groupVII:14374755:14374981	ENSGACG00000020225	ZZEF1	zinc finger, ZZ-type with EF-hand domain 1 [Source:HGNC Symbol;Acc:29027]	1
Gasterosteus_aculeatus.groupVII.14988531.14988863	Gasterosteus aculeatus	groupVII:14988531:14988863	group:BROADS1:groupVII:14988531:14988863	ENSGACG00000020255	EMC6	ER membrane protein complex subunit 6 [Source:HGNC Symbol;Acc:28430]	1
Gasterosteus_aculeatus.groupVII.17566958.17567099	Gasterosteus aculeatus	groupVII:17566958:17567099	group:BROADS1:groupVII:17566958:17567099	ENSGACG00000020367	THOC2	THO complex 2 [Source:HGNC Symbol;Acc:19073]	1
Gasterosteus_aculeatus.groupVII.17570015.17570190	Gasterosteus aculeatus	groupVII:17570015:17570190	group:BROADS1:groupVII:17570015:17570190	ENSGACG00000020367	THOC2	THO complex 2 [Source:HGNC Symbol;Acc:19073]	1
Gasterosteus_aculeatus.groupVII.17706665.17706902	Gasterosteus aculeatus	groupVII:17706665:17706902	group:BROADS1:groupVII:17706665:17706902	ENSGACG00000020377	TAF1L	TAF1 RNA polymerase II, TATA box binding protein (TBP)-associated factor, 210kDa-like [Source:HGNC Symbol;Acc:18056]	1
Gasterosteus_aculeatus.groupVII.17708905.17709078	Gasterosteus aculeatus	groupVII:17708905:17709078	group:BROADS1:groupVII:17708905:17709078	ENSGACG00000020377	TAF1L	TAF1 RNA polymerase II, TATA box binding protein (TBP)-associated factor, 210kDa-like [Source:HGNC Symbol;Acc:18056]	1
Gasterosteus_aculeatus.groupVII.17711359.17711534	Gasterosteus aculeatus	groupVII:17711359:17711534	group:BROADS1:groupVII:17711359:17711534	ENSGACG00000020377	TAF1L	TAF1 RNA polymerase II, TATA box binding protein (TBP)-associated factor, 210kDa-like [Source:HGNC Symbol;Acc:18056]	1
Gasterosteus_aculeatus.groupVII.19638484.19639489	Gasterosteus aculeatus	groupVII:19638484:19639489	group:BROADS1:groupVII:19638484:19639489	ENSGACG00000020525	SMYD4	SET and MYND domain containing 4 [Source:HGNC Symbol;Acc:21067]	1
Gasterosteus_aculeatus.groupVII.20203501.20203878	Gasterosteus aculeatus	groupVII:20203501:20203878	group:BROADS1:groupVII:20203501:20203878	ENSGACG00000020561	RFXAP	regulatory factor X-associated protein [Source:HGNC Symbol;Acc:9988]	1
Gasterosteus_aculeatus.groupVII.20563215.20563346	Gasterosteus aculeatus	groupVII:20563215:20563346	group:BROADS1:groupVII:20563215:20563346	ENSGACG00000020576	C21orf59	chromosome 21 open reading frame 59 [Source:HGNC Symbol;Acc:1301]	1
Gasterosteus_aculeatus.groupVII.20882311.20882482	Gasterosteus aculeatus	groupVII:20882311:20882482	group:BROADS1:groupVII:20882311:20882482	ENSGACG00000020593	SMPD1	sphingomyelin phosphodiesterase 1, acid lysosomal [Source:HGNC Symbol;Acc:11120]	1
Gasterosteus_aculeatus.groupVII.20883066.20883214	Gasterosteus aculeatus	groupVII:20883066:20883214	group:BROADS1:groupVII:20883066:20883214	ENSGACG00000020593	SMPD1	sphingomyelin phosphodiesterase 1, acid lysosomal [Source:HGNC Symbol;Acc:11120]	1
Gasterosteus_aculeatus.groupVII.20975145.20974921	Gasterosteus aculeatus	groupVII:20975145:20974921	group:BROADS1:groupVII:20975145:20974921	ENSGACG00000020601	GCFC1	GC-rich sequence DNA-binding factor 1 [Source:HGNC Symbol;Acc:13579]	-1
Gasterosteus_aculeatus.groupVII.21298454.21298287	Gasterosteus aculeatus	groupVII:21298454:21298287	group:BROADS1:groupVII:21298454:21298287	ENSGACG00000020603	LTN1	listerin E3 ubiquitin protein ligase 1 [Source:HGNC Symbol;Acc:13082]	-1
Gasterosteus_aculeatus.groupVII.21301705.21301492	Gasterosteus aculeatus	groupVII:21301705:21301492	group:BROADS1:groupVII:21301705:21301492	ENSGACG00000020603	LTN1	listerin E3 ubiquitin protein ligase 1 [Source:HGNC Symbol;Acc:13082]	-1
Gasterosteus_aculeatus.groupVII.21529473.21529618	Gasterosteus aculeatus	groupVII:21529473:21529618	group:BROADS1:groupVII:21529473:21529618	ENSGACG00000020620	PIGS	phosphatidylinositol glycan anchor biosynthesis, class S [Source:HGNC Symbol;Acc:14937]	1
Gasterosteus_aculeatus.groupVII.21545831.21546189	Gasterosteus aculeatus	groupVII:21545831:21546189	group:BROADS1:groupVII:21545831:21546189	ENSGACG00000020623	HEATR6	HEAT repeat containing 6 [Source:HGNC Symbol;Acc:24076]	1
Gasterosteus_aculeatus.groupVII.21608519.21608381	Gasterosteus aculeatus	groupVII:21608519:21608381	group:BROADS1:groupVII:21608519:21608381	ENSGACG00000020632	BUD13	BUD13 homolog (S. cerevisiae) [Source:HGNC Symbol;Acc:28199]	-1
Gasterosteus_aculeatus.groupVII.21663085.21662951	Gasterosteus aculeatus	groupVII:21663085:21662951	group:BROADS1:groupVII:21663085:21662951	ENSGACG00000020638	ALG9	asparagine-linked glycosylation 9, alpha-1,2- mannosyltransferase homolog (S. cerevisiae) [Source:HGNC Symbol;Acc:15672]	-1
Gasterosteus_aculeatus.groupVII.22069731.22069000	Gasterosteus aculeatus	groupVII:22069731:22069000	group:BROADS1:groupVII:22069731:22069000	ENSGACG00000020662	NFRKB	nuclear factor related to kappaB binding protein [Source:HGNC Symbol;Acc:7802]	-1
Gasterosteus_aculeatus.groupVII.22983127.22983267	Gasterosteus aculeatus	groupVII:22983127:22983267	group:BROADS1:groupVII:22983127:22983267	ENSGACG00000020720	LARS	leucyl-tRNA synthetase [Source:HGNC Symbol;Acc:6512]	1
Gasterosteus_aculeatus.groupVII.23379587.23380331	Gasterosteus aculeatus	groupVII:23379587:23380331	group:BROADS1:groupVII:23379587:23380331	ENSGACG00000020734	AFF4	AF4/FMR2 family, member 4 [Source:HGNC Symbol;Acc:17869]	1
Gasterosteus_aculeatus.groupVII.24082507.24082377	Gasterosteus aculeatus	groupVII:24082507:24082377	group:BROADS1:groupVII:24082507:24082377	ENSGACG00000020757	ZW10	ZW10, kinetochore associated, homolog (Drosophila) [Source:HGNC Symbol;Acc:13194]	-1
Gasterosteus_aculeatus.groupVII.26513447.26513606	Gasterosteus aculeatus	groupVII:26513447:26513606	group:BROADS1:groupVII:26513447:26513606	ENSGACG00000020843	CLIP2	CAP-GLY domain containing linker protein 2 [Source:HGNC Symbol;Acc:2586]	1
Gasterosteus_aculeatus.groupVII.2673721.2673501	Gasterosteus aculeatus	groupVII:2673721:2673501	group:BROADS1:groupVII:2673721:2673501	ENSGACG00000019099	GBA2	glucosidase, beta (bile acid) 2 [Source:HGNC Symbol;Acc:18986]	-1
Gasterosteus_aculeatus.groupVII.26775751.26775563	Gasterosteus aculeatus	groupVII:26775751:26775563	group:BROADS1:groupVII:26775751:26775563	ENSGACG00000020846	LIG3	ligase III, DNA, ATP-dependent [Source:HGNC Symbol;Acc:6600]	-1
Gasterosteus_aculeatus.groupVII.26777478.26776980	Gasterosteus aculeatus	groupVII:26777478:26776980	group:BROADS1:groupVII:26777478:26776980	ENSGACG00000020846	LIG3	ligase III, DNA, ATP-dependent [Source:HGNC Symbol;Acc:6600]	-1
Gasterosteus_aculeatus.groupVII.26781766.26782054	Gasterosteus aculeatus	groupVII:26781766:26782054	group:BROADS1:groupVII:26781766:26782054	ENSGACG00000020847	TMEM248	transmembrane protein 248 [Source:HGNC Symbol;Acc:25476]	1
Gasterosteus_aculeatus.groupVII.26900758.26900894	Gasterosteus aculeatus	groupVII:26900758:26900894	group:BROADS1:groupVII:26900758:26900894	ENSGACG00000020853	C11orf30	chromosome 11 open reading frame 30 [Source:HGNC Symbol;Acc:18071]	1
Gasterosteus_aculeatus.groupVII.27025893.27025738	Gasterosteus aculeatus	groupVII:27025893:27025738	group:BROADS1:groupVII:27025893:27025738	ENSGACG00000020863	DSCR3	Down syndrome critical region gene 3 [Source:HGNC Symbol;Acc:3044]	-1
Gasterosteus_aculeatus.groupVII.27107653.27107786	Gasterosteus aculeatus	groupVII:27107653:27107786	group:BROADS1:groupVII:27107653:27107786	ENSGACG00000020867	TRIM37	tripartite motif containing 37 [Source:HGNC Symbol;Acc:7523]	1
Gasterosteus_aculeatus.groupVII.27139188.27140066	Gasterosteus aculeatus	groupVII:27139188:27140066	group:BROADS1:groupVII:27139188:27140066	ENSGACG00000020870	SMG8	smg-8 homolog, nonsense mediated mRNA decay factor (C. elegans) [Source:HGNC Symbol;Acc:25551]	1
Gasterosteus_aculeatus.groupVII.27140144.27140356	Gasterosteus aculeatus	groupVII:27140144:27140356	group:BROADS1:groupVII:27140144:27140356	ENSGACG00000020870	SMG8	smg-8 homolog, nonsense mediated mRNA decay factor (C. elegans) [Source:HGNC Symbol;Acc:25551]	1
Gasterosteus_aculeatus.groupVII.2737000.2736839	Gasterosteus aculeatus	groupVII:2737000:2736839	group:BROADS1:groupVII:2737000:2736839	ENSGACG00000019124	WHSC2	Wolf-Hirschhorn syndrome candidate 2 [Source:HGNC Symbol;Acc:12768]	-1
Gasterosteus_aculeatus.groupVII.3160516.3160348	Gasterosteus aculeatus	groupVII:3160516:3160348	group:BROADS1:groupVII:3160516:3160348	ENSGACG00000019286	－	－	-1
Gasterosteus_aculeatus.groupVII.3164249.3164006	Gasterosteus aculeatus	groupVII:3164249:3164006	group:BROADS1:groupVII:3164249:3164006	ENSGACG00000019289	MAN2B2	mannosidase, alpha, class 2B, member 2 [Source:HGNC Symbol;Acc:29623]	-1
Gasterosteus_aculeatus.groupVII.3164525.3164334	Gasterosteus aculeatus	groupVII:3164525:3164334	group:BROADS1:groupVII:3164525:3164334	ENSGACG00000019289	MAN2B2	mannosidase, alpha, class 2B, member 2 [Source:HGNC Symbol;Acc:29623]	-1
Gasterosteus_aculeatus.groupVII.330622.330413	Gasterosteus aculeatus	groupVII:330622:330413	group:BROADS1:groupVII:330622:330413	ENSGACG00000018618	SLC10A7	solute carrier family 10 (sodium/bile acid cotransporter family), member 7 [Source:HGNC Symbol;Acc:23088]	-1
Gasterosteus_aculeatus.groupVII.3940452.3941056	Gasterosteus aculeatus	groupVII:3940452:3941056	group:BROADS1:groupVII:3940452:3941056	ENSGACG00000019304	KIAA1239 (1 of 2)	KIAA1239 [Source:HGNC Symbol;Acc:29229]	1
Gasterosteus_aculeatus.groupVII.4251871.4251653	Gasterosteus aculeatus	groupVII:4251871:4251653	group:BROADS1:groupVII:4251871:4251653	ENSGACG00000019362	－	－	-1
Gasterosteus_aculeatus.groupVII.4294320.4294456	Gasterosteus aculeatus	groupVII:4294320:4294456	group:BROADS1:groupVII:4294320:4294456	ENSGACG00000019366	POLR2A	polymerase (RNA) II (DNA directed) polypeptide A, 220kDa [Source:HGNC Symbol;Acc:9187]	1
Gasterosteus_aculeatus.groupVII.4295246.4295409	Gasterosteus aculeatus	groupVII:4295246:4295409	group:BROADS1:groupVII:4295246:4295409	ENSGACG00000019366	POLR2A	polymerase (RNA) II (DNA directed) polypeptide A, 220kDa [Source:HGNC Symbol;Acc:9187]	1
Gasterosteus_aculeatus.groupVII.4296975.4297143	Gasterosteus aculeatus	groupVII:4296975:4297143	group:BROADS1:groupVII:4296975:4297143	ENSGACG00000019366	POLR2A	polymerase (RNA) II (DNA directed) polypeptide A, 220kDa [Source:HGNC Symbol;Acc:9187]	1
Gasterosteus_aculeatus.groupVII.4299616.4299823	Gasterosteus aculeatus	groupVII:4299616:4299823	group:BROADS1:groupVII:4299616:4299823	ENSGACG00000019366	POLR2A	polymerase (RNA) II (DNA directed) polypeptide A, 220kDa [Source:HGNC Symbol;Acc:9187]	1
Gasterosteus_aculeatus.groupVII.4554466.4554147	Gasterosteus aculeatus	groupVII:4554466:4554147	group:BROADS1:groupVII:4554466:4554147	ENSGACG00000019426	MSANTD1	Myb/SANT-like DNA-binding domain containing 1 [Source:HGNC Symbol;Acc:33741]	-1
Gasterosteus_aculeatus.groupVII.6215536.6215387	Gasterosteus aculeatus	groupVII:6215536:6215387	group:BROADS1:groupVII:6215536:6215387	ENSGACG00000019543	GPR125	G protein-coupled receptor 125 [Source:HGNC Symbol;Acc:13839]	-1
Gasterosteus_aculeatus.groupVII.6666937.6667134	Gasterosteus aculeatus	groupVII:6666937:6667134	group:BROADS1:groupVII:6666937:6667134	ENSGACG00000019601	OSTC	oligosaccharyltransferase complex subunit [Source:HGNC Symbol;Acc:24448]	1
Gasterosteus_aculeatus.groupVII.6988066.6987897	Gasterosteus aculeatus	groupVII:6988066:6987897	group:BROADS1:groupVII:6988066:6987897	ENSGACG00000019658	PLAA	phospholipase A2-activating protein [Source:HGNC Symbol;Acc:9043]	-1
Gasterosteus_aculeatus.groupVIII.10672020.10671849	Gasterosteus aculeatus	groupVIII:10672020:10671849	group:BROADS1:groupVIII:10672020:10671849	ENSGACG00000008902	ANKLE1	ankyrin repeat and LEM domain containing 1 [Source:HGNC Symbol;Acc:26812]	-1
Gasterosteus_aculeatus.groupVIII.12473210.12473363	Gasterosteus aculeatus	groupVIII:12473210:12473363	group:BROADS1:groupVIII:12473210:12473363	ENSGACG00000009686	RPF1	ribosome production factor 1 homolog (S. cerevisiae) [Source:HGNC Symbol;Acc:30350]	1
Gasterosteus_aculeatus.groupVIII.12485590.12485376	Gasterosteus aculeatus	groupVIII:12485590:12485376	group:BROADS1:groupVIII:12485590:12485376	ENSGACG00000009697	CTBS	chitobiase, di-N-acetyl- [Source:HGNC Symbol;Acc:2496]	-1
Gasterosteus_aculeatus.groupVIII.12573562.12573341	Gasterosteus aculeatus	groupVIII:12573562:12573341	group:BROADS1:groupVIII:12573562:12573341	ENSGACG00000009829	CLCC1	chloride channel CLIC-like 1 [Source:HGNC Symbol;Acc:29675]	-1
Gasterosteus_aculeatus.groupVIII.12812343.12812532	Gasterosteus aculeatus	groupVIII:12812343:12812532	group:BROADS1:groupVIII:12812343:12812532	ENSGACG00000010066	LEPREL1	leprecan-like 1 [Source:HGNC Symbol;Acc:19317]	1
Gasterosteus_aculeatus.groupVIII.12824439.12823495	Gasterosteus aculeatus	groupVIII:12824439:12823495	group:BROADS1:groupVIII:12824439:12823495	ENSGACG00000010075	C1orf114	chromosome 1 open reading frame 114 [Source:HGNC Symbol;Acc:28051]	-1
Gasterosteus_aculeatus.groupVIII.12827402.12827906	Gasterosteus aculeatus	groupVIII:12827402:12827906	group:BROADS1:groupVIII:12827402:12827906	ENSGACG00000010082	CPOX	coproporphyrinogen oxidase [Source:HGNC Symbol;Acc:2321]	1
Gasterosteus_aculeatus.groupVIII.13657161.13656832	Gasterosteus aculeatus	groupVIII:13657161:13656832	group:BROADS1:groupVIII:13657161:13656832	ENSGACG00000010862	CEP350	centrosomal protein 350kDa [Source:HGNC Symbol;Acc:24238]	-1
Gasterosteus_aculeatus.groupVIII.13783773.13784271	Gasterosteus aculeatus	groupVIII:13783773:13784271	group:BROADS1:groupVIII:13783773:13784271	ENSGACG00000010969	ABL2	v-abl Abelson murine leukemia viral oncogene homolog 2 [Source:HGNC Symbol;Acc:77]	1
Gasterosteus_aculeatus.groupVIII.13820031.13820161	Gasterosteus aculeatus	groupVIII:13820031:13820161	group:BROADS1:groupVIII:13820031:13820161	ENSGACG00000011032	TOR3A	torsin family 3, member A [Source:HGNC Symbol;Acc:11997]	1
Gasterosteus_aculeatus.groupVIII.14212893.14213111	Gasterosteus aculeatus	groupVIII:14212893:14213111	group:BROADS1:groupVIII:14212893:14213111	ENSGACG00000011164	BEND5	BEN domain containing 5 [Source:HGNC Symbol;Acc:25668]	1
Gasterosteus_aculeatus.groupVIII.1423881.1424094	Gasterosteus aculeatus	groupVIII:1423881:1424094	group:BROADS1:groupVIII:1423881:1424094	ENSGACG00000003347	PODN	podocan [Source:HGNC Symbol;Acc:23174]	1
Gasterosteus_aculeatus.groupVIII.1424253.1424696	Gasterosteus aculeatus	groupVIII:1424253:1424696	group:BROADS1:groupVIII:1424253:1424696	ENSGACG00000003347	PODN	podocan [Source:HGNC Symbol;Acc:23174]	1
Gasterosteus_aculeatus.groupVIII.14821166.14820868	Gasterosteus aculeatus	groupVIII:14821166:14820868	group:BROADS1:groupVIII:14821166:14820868	ENSGACG00000011570	CPAMD8	C3 and PZP-like, alpha-2-macroglobulin domain containing 8 [Source:HGNC Symbol;Acc:23228]	-1
Gasterosteus_aculeatus.groupVIII.14997742.14997881	Gasterosteus aculeatus	groupVIII:14997742:14997881	group:BROADS1:groupVIII:14997742:14997881	ENSGACG00000011611	SCYL3	SCY1-like 3 (S. cerevisiae) [Source:HGNC Symbol;Acc:19285]	1
Gasterosteus_aculeatus.groupVIII.15456854.15457157	Gasterosteus aculeatus	groupVIII:15456854:15457157	group:BROADS1:groupVIII:15456854:15457157	ENSGACG00000012224	MPND	MPN domain containing [Source:HGNC Symbol;Acc:25934]	1
Gasterosteus_aculeatus.groupVIII.15704363.15704218	Gasterosteus aculeatus	groupVIII:15704363:15704218	group:BROADS1:groupVIII:15704363:15704218	ENSGACG00000012396	EDEM3	ER degradation enhancer, mannosidase alpha-like 3 [Source:HGNC Symbol;Acc:16787]	-1
Gasterosteus_aculeatus.groupVIII.15831847.15832005	Gasterosteus aculeatus	groupVIII:15831847:15832005	group:BROADS1:groupVIII:15831847:15832005	ENSGACG00000012501	TMEM59L	transmembrane protein 59-like [Source:HGNC Symbol;Acc:13237]	1
Gasterosteus_aculeatus.groupVIII.17298588.17298730	Gasterosteus aculeatus	groupVIII:17298588:17298730	group:BROADS1:groupVIII:17298588:17298730	ENSGACG00000013349	WDR18	WD repeat domain 18 [Source:HGNC Symbol;Acc:17956]	1
Gasterosteus_aculeatus.groupVIII.17300561.17300704	Gasterosteus aculeatus	groupVIII:17300561:17300704	group:BROADS1:groupVIII:17300561:17300704	ENSGACG00000013349	WDR18	WD repeat domain 18 [Source:HGNC Symbol;Acc:17956]	1
Gasterosteus_aculeatus.groupVIII.1734231.1734479	Gasterosteus aculeatus	groupVIII:1734231:1734479	group:BROADS1:groupVIII:1734231:1734479	ENSGACG00000003665	KLHL30	kelch-like 30 (Drosophila) [Source:HGNC Symbol;Acc:24770]	1
Gasterosteus_aculeatus.groupVIII.17358369.17358523	Gasterosteus aculeatus	groupVIII:17358369:17358523	group:BROADS1:groupVIII:17358369:17358523	ENSGACG00000013385	MED16	mediator complex subunit 16 [Source:HGNC Symbol;Acc:17556]	1
Gasterosteus_aculeatus.groupVIII.17358812.17359049	Gasterosteus aculeatus	groupVIII:17358812:17359049	group:BROADS1:groupVIII:17358812:17359049	ENSGACG00000013385	MED16	mediator complex subunit 16 [Source:HGNC Symbol;Acc:17556]	1
Gasterosteus_aculeatus.groupVIII.17925352.17925175	Gasterosteus aculeatus	groupVIII:17925352:17925175	group:BROADS1:groupVIII:17925352:17925175	ENSGACG00000013776	－	－	-1
Gasterosteus_aculeatus.groupVIII.17976012.17975830	Gasterosteus aculeatus	groupVIII:17976012:17975830	group:BROADS1:groupVIII:17976012:17975830	ENSGACG00000013824	TUBGCP5	tubulin, gamma complex associated protein 5 [Source:HGNC Symbol;Acc:18600]	-1
Gasterosteus_aculeatus.groupVIII.17977107.17976839	Gasterosteus aculeatus	groupVIII:17977107:17976839	group:BROADS1:groupVIII:17977107:17976839	ENSGACG00000013824	TUBGCP5	tubulin, gamma complex associated protein 5 [Source:HGNC Symbol;Acc:18600]	-1
Gasterosteus_aculeatus.groupVIII.18683088.18683235	Gasterosteus aculeatus	groupVIII:18683088:18683235	group:BROADS1:groupVIII:18683088:18683235	ENSGACG00000014259	PDGFRA	platelet-derived growth factor receptor, alpha polypeptide [Source:HGNC Symbol;Acc:8803]	1
Gasterosteus_aculeatus.groupVIII.18782461.18782624	Gasterosteus aculeatus	groupVIII:18782461:18782624	group:BROADS1:groupVIII:18782461:18782624	ENSGACG00000014307	EXOC1	exocyst complex component 1 [Source:HGNC Symbol;Acc:30380]	1
Gasterosteus_aculeatus.groupVIII.3807356.3807546	Gasterosteus aculeatus	groupVIII:3807356:3807546	group:BROADS1:groupVIII:3807356:3807546	ENSGACG00000005050	TRMT1L	tRNA methyltransferase 1 homolog (S. cerevisiae)- like [Source:HGNC Symbol;Acc:16782]	1
Gasterosteus_aculeatus.groupVIII.3861211.3861383	Gasterosteus aculeatus	groupVIII:3861211:3861383	group:BROADS1:groupVIII:3861211:3861383	ENSGACG00000005100	METTL11B	methyltransferase like 11B [Source:HGNC Symbol;Acc:31932]	1
Gasterosteus_aculeatus.groupVIII.5635070.5634881	Gasterosteus aculeatus	groupVIII:5635070:5634881	group:BROADS1:groupVIII:5635070:5634881	ENSGACG00000005873	GLRX2	glutaredoxin 2 [Source:HGNC Symbol;Acc:16065]	-1
Gasterosteus_aculeatus.groupVIII.6004311.6004510	Gasterosteus aculeatus	groupVIII:6004311:6004510	group:BROADS1:groupVIII:6004311:6004510	ENSGACG00000006030	TTC14	tetratricopeptide repeat domain 14 [Source:HGNC Symbol;Acc:24697]	1
Gasterosteus_aculeatus.groupVIII.7719651.7719848	Gasterosteus aculeatus	groupVIII:7719651:7719848	group:BROADS1:groupVIII:7719651:7719848	ENSGACG00000006934	ALG6	asparagine-linked glycosylation 6, alpha-1,3- glucosyltransferase homolog (S. cerevisiae) [Source:HGNC Symbol;Acc:23157]	1
Gasterosteus_aculeatus.groupVIII.7737903.7738036	Gasterosteus aculeatus	groupVIII:7737903:7738036	group:BROADS1:groupVIII:7737903:7738036	ENSGACG00000006949	EFCAB7	EF-hand calcium binding domain 7 [Source:HGNC Symbol;Acc:29379]	1
Gasterosteus_aculeatus.groupVIII.7885337.7885485	Gasterosteus aculeatus	groupVIII:7885337:7885485	group:BROADS1:groupVIII:7885337:7885485	ENSGACG00000007086	CACHD1	cache domain containing 1 [Source:HGNC Symbol;Acc:29314]	1
Gasterosteus_aculeatus.groupVIII.7894846.7895002	Gasterosteus aculeatus	groupVIII:7894846:7895002	group:BROADS1:groupVIII:7894846:7895002	ENSGACG00000007086	CACHD1	cache domain containing 1 [Source:HGNC Symbol;Acc:29314]	1
Gasterosteus_aculeatus.groupVIII.7895502.7895651	Gasterosteus aculeatus	groupVIII:7895502:7895651	group:BROADS1:groupVIII:7895502:7895651	ENSGACG00000007086	CACHD1	cache domain containing 1 [Source:HGNC Symbol;Acc:29314]	1
Gasterosteus_aculeatus.groupVIII.7901566.7901734	Gasterosteus aculeatus	groupVIII:7901566:7901734	group:BROADS1:groupVIII:7901566:7901734	ENSGACG00000007086	CACHD1	cache domain containing 1 [Source:HGNC Symbol;Acc:29314]	1
Gasterosteus_aculeatus.groupVIII.8609438.8609290	Gasterosteus aculeatus	groupVIII:8609438:8609290	group:BROADS1:groupVIII:8609438:8609290	ENSGACG00000007641	MYO1F	myosin IF [Source:HGNC Symbol;Acc:7600]	-1
Gasterosteus_aculeatus.groupVIII.8647136.8646968	Gasterosteus aculeatus	groupVIII:8647136:8646968	group:BROADS1:groupVIII:8647136:8646968	ENSGACG00000007650	ADAMTS10	ADAM metallopeptidase with thrombospondin type 1 motif, 10 [Source:HGNC Symbol;Acc:13201]	-1
Gasterosteus_aculeatus.groupVIII.8790727.8790847	Gasterosteus aculeatus	groupVIII:8790727:8790847	group:BROADS1:groupVIII:8790727:8790847	ENSGACG00000007777	BABAM1	BRISC and BRCA1 A complex member 1 [Source:HGNC Symbol;Acc:25008]	1
[truncated: 2,545 more rows]
