# Supplementary material for: Gene markers for exon capture and phylogenomics in ray‐finned fishes
Source: Ecol Evol. 2019 Mar 5;9(7):3973–83. doi: 10.1002/ece3.5026 (PMC6468074; doi:10.1002/ece3.5026)
Supplement: Supplementary file 5 [file ECE3-9-3973-s005.zip]

Archive with 2,140 entries (2,045 files):
- Appendix_S3_pipeline&scrips/
- Appendix_S3_pipeline&scrips/.DS_Store
- __MACOSX/
- __MACOSX/Appendix_S3_pipeline&scrips/
- __MACOSX/Appendix_S3_pipeline&scrips/._.DS_Store
- Appendix_S3_pipeline&scrips/pipeline_scripts_for_assembly/
- Appendix_S3_pipeline&scrips/pipeline_scripts_for_assembly/.DS_Store
- __MACOSX/Appendix_S3_pipeline&scrips/pipeline_scripts_for_assembly/
- __MACOSX/Appendix_S3_pipeline&scrips/pipeline_scripts_for_assembly/._.DS_Store
- Appendix_S3_pipeline&scrips/pipeline_scripts_for_assembly/Align AA/
- Appendix_S3_pipeline&scrips/pipeline_scripts_for_assembly/Align AA/.DS_Store
- __MACOSX/Appendix_S3_pipeline&scrips/pipeline_scripts_for_assembly/Align AA/
- __MACOSX/Appendix_S3_pipeline&scrips/pipeline_scripts_for_assembly/Align AA/._.DS_Store
- Appendix_S3_pipeline&scrips/pipeline_scripts_for_assembly/Align AA/mafft_AA.pl
- __MACOSX/Appendix_S3_pipeline&scrips/pipeline_scripts_for_assembly/Align AA/._mafft_AA.pl
- Appendix_S3_pipeline&scrips/pipeline_scripts_for_assembly/Aligned AA 2 Aligned DNA/
- Appendix_S3_pipeline&scrips/pipeline_scripts_for_assembly/Aligned AA 2 Aligned DNA/.DS_Store
- __MACOSX/Appendix_S3_pipeline&scrips/pipeline_scripts_for_assembly/Aligned AA 2 Aligned DNA/
- __MACOSX/Appendix_S3_pipeline&scrips/pipeline_scripts_for_assembly/Aligned AA 2 Aligned DNA/._.DS_Store
- Appendix_S3_pipeline&scrips/pipeline_scripts_for_assembly/Aligned AA 2 Aligned DNA/aa2dna_aln.pl
- __MACOSX/Appendix_S3_pipeline&scrips/pipeline_scripts_for_assembly/Aligned AA 2 Aligned DNA/._aa2dna_aln.pl
- Appendix_S3_pipeline&scrips/pipeline_scripts_for_assembly/assemble pipeline 6.21.txt
- __MACOSX/Appendix_S3_pipeline&scrips/pipeline_scripts_for_assembly/._assemble pipeline 6.21.txt
- Appendix_S3_pipeline&scrips/pipeline_scripts_for_assembly/Assign Files with Different Number of Contigs/
- Appendix_S3_pipeline&scrips/pipeline_scripts_for_assembly/Assign Files with Different Number of Contigs/.DS_Store
- __MACOSX/Appendix_S3_pipeline&scrips/pipeline_scripts_for_assembly/Assign Files with Different Number of Contigs/
- __MACOSX/Appendix_S3_pipeline&scrips/pipeline_scripts_for_assembly/Assign Files with Different Number of Contigs/._.DS_Store
- Appendix_S3_pipeline&scrips/pipeline_scripts_for_assembly/Assign Files with Different Number of Contigs/idcontig.pl
- __MACOSX/Appendix_S3_pipeline&scrips/pipeline_scripts_for_assembly/Assign Files with Different Number of Contigs/._idcontig.pl
- Appendix_S3_pipeline&scrips/pipeline_scripts_for_assembly/Fetch Trinity Output/
- Appendix_S3_pipeline&scrips/pipeline_scripts_for_assembly/Fetch Trinity Output/mv_trinity.pl
- __MACOSX/Appendix_S3_pipeline&scrips/pipeline_scripts_for_assembly/Fetch Trinity Output/
- __MACOSX/Appendix_S3_pipeline&scrips/pipeline_scripts_for_assembly/Fetch Trinity Output/._mv_trinity.pl
- Appendix_S3_pipeline&scrips/pipeline_scripts_for_assembly/Merge Intron/
- Appendix_S3_pipeline&scrips/pipeline_scripts_for_assembly/Merge Intron/.DS_Store
- __MACOSX/Appendix_S3_pipeline&scrips/pipeline_scripts_for_assembly/Merge Intron/
- __MACOSX/Appendix_S3_pipeline&scrips/pipeline_scripts_for_assembly/Merge Intron/._.DS_Store
- Appendix_S3_pipeline&scrips/pipeline_scripts_for_assembly/Merge Intron/merge_intron.pl
- __MACOSX/Appendix_S3_pipeline&scrips/pipeline_scripts_for_assembly/Merge Intron/._merge_intron.pl
- Appendix_S3_pipeline&scrips/pipeline_scripts_for_assembly/Merge Intron/translate.pm
- __MACOSX/Appendix_S3_pipeline&scrips/pipeline_scripts_for_assembly/Merge Intron/._translate.pm
- Appendix_S3_pipeline&scrips/pipeline_scripts_for_assembly/Merge Reads/
- Appendix_S3_pipeline&scrips/pipeline_scripts_for_assembly/Merge Reads/.DS_Store
- __MACOSX/Appendix_S3_pipeline&scrips/pipeline_scripts_for_assembly/Merge Reads/
- __MACOSX/Appendix_S3_pipeline&scrips/pipeline_scripts_for_assembly/Merge Reads/._.DS_Store
- Appendix_S3_pipeline&scrips/pipeline_scripts_for_assembly/Merge Reads/merge_reads.pl
- __MACOSX/Appendix_S3_pipeline&scrips/pipeline_scripts_for_assembly/Merge Reads/._merge_reads.pl
- Appendix_S3_pipeline&scrips/pipeline_scripts_for_assembly/Predict Frames of Query/
- Appendix_S3_pipeline&scrips/pipeline_scripts_for_assembly/Predict Frames of Query/.DS_Store
- __MACOSX/Appendix_S3_pipeline&scrips/pipeline_scripts_for_assembly/Predict Frames of Query/
- __MACOSX/Appendix_S3_pipeline&scrips/pipeline_scripts_for_assembly/Predict Frames of Query/._.DS_Store
- Appendix_S3_pipeline&scrips/pipeline_scripts_for_assembly/Predict Frames of Query/predictFrames.README
- __MACOSX/Appendix_S3_pipeline&scrips/pipeline_scripts_for_assembly/Predict Frames of Query/._predictFrames.README
- Appendix_S3_pipeline&scrips/pipeline_scripts_for_assembly/Predict Frames of Query/sample/
- Appendix_S3_pipeline&scrips/pipeline_scripts_for_assembly/Predict Frames of Query/sample/.DS_Store
- __MACOSX/Appendix_S3_pipeline&scrips/pipeline_scripts_for_assembly/Predict Frames of Query/sample/
- __MACOSX/Appendix_S3_pipeline&scrips/pipeline_scripts_for_assembly/Predict Frames of Query/sample/._.DS_Store
- Appendix_S3_pipeline&scrips/pipeline_scripts_for_assembly/Predict Frames of Query/sample/Gadus_morhua.frames/
- Appendix_S3_pipeline&scrips/pipeline_scripts_for_assembly/Predict Frames of Query/sample/Gadus_morhua.frames/ensmbl2frames.py
- __MACOSX/Appendix_S3_pipeline&scrips/pipeline_scripts_for_assembly/Predict Frames of Query/sample/Gadus_morhua.frames/
- __MACOSX/Appendix_S3_pipeline&scrips/pipeline_scripts_for_assembly/Predict Frames of Query/sample/Gadus_morhua.frames/._ensmbl2frames.py
- Appendix_S3_pipeline&scrips/pipeline_scripts_for_assembly/Predict Frames of Query/sample/Gadus_morhua.frames/fourReference.pep.all.fa
- __MACOSX/Appendix_S3_pipeline&scrips/pipeline_scripts_for_assembly/Predict Frames of Query/sample/Gadus_morhua.frames/._fourReference.pep.all.fa
- Appendix_S3_pipeline&scrips/pipeline_scripts_for_assembly/Predict Frames of Query/sample/Gadus_morhua.frames/Gadus_morhua.fas
- __MACOSX/Appendix_S3_pipeline&scrips/pipeline_scripts_for_assembly/Predict Frames of Query/sample/Gadus_morhua.frames/._Gadus_morhua.fas
- Appendix_S3_pipeline&scrips/pipeline_scripts_for_assembly/Predict Frames of Query/sample/Gadus_morhua.frames/Gadus_morhua.onehitCDSmarkers.column1.txt
- __MACOSX/Appendix_S3_pipeline&scrips/pipeline_scripts_for_assembly/Predict Frames of Query/sample/Gadus_morhua.frames/._Gadus_morhua.onehitCDSmarkers.column1.txt
- Appendix_S3_pipeline&scrips/pipeline_scripts_for_assembly/Predict Frames of Query/sample/Gadus_morhua.frames/Gadus_morhua.strangeBaits.txt
- __MACOSX/Appendix_S3_pipeline&scrips/pipeline_scripts_for_assembly/Predict Frames of Query/sample/Gadus_morhua.frames/._Gadus_morhua.strangeBaits.txt
- Appendix_S3_pipeline&scrips/pipeline_scripts_for_assembly/Predict Frames of Query/sample/Gadus_morhua.frames/predictFrames
- __MACOSX/Appendix_S3_pipeline&scrips/pipeline_scripts_for_assembly/Predict Frames of Query/sample/Gadus_morhua.frames/._predictFrames
- Appendix_S3_pipeline&scrips/pipeline_scripts_for_assembly/Predict Frames of Query/sample/Gadus_morhua.frames/trim_redundant.pl
- __MACOSX/Appendix_S3_pipeline&scrips/pipeline_scripts_for_assembly/Predict Frames of Query/sample/Gadus_morhua.frames/._trim_redundant.pl
- __MACOSX/Appendix_S3_pipeline&scrips/pipeline_scripts_for_assembly/Predict Frames of Query/sample/._Gadus_morhua.frames
- Appendix_S3_pipeline&scrips/pipeline_scripts_for_assembly/Predict Frames of Query/sample/Oreochromis_niloticus.frames/
- Appendix_S3_pipeline&scrips/pipeline_scripts_for_assembly/Predict Frames of Query/sample/Oreochromis_niloticus.frames/.DS_Store
- __MACOSX/Appendix_S3_pipeline&scrips/pipeline_scripts_for_assembly/Predict Frames of Query/sample/Oreochromis_niloticus.frames/
- __MACOSX/Appendix_S3_pipeline&scrips/pipeline_scripts_for_assembly/Predict Frames of Query/sample/Oreochromis_niloticus.frames/._.DS_Store
- Appendix_S3_pipeline&scrips/pipeline_scripts_for_assembly/Predict Frames of Query/sample/Oreochromis_niloticus.frames/Oreochromis_niloticus.fas
- __MACOSX/Appendix_S3_pipeline&scrips/pipeline_scripts_for_assembly/Predict Frames of Query/sample/Oreochromis_niloticus.frames/._Oreochromis_niloticus.fas
- Appendix_S3_pipeline&scrips/pipeline_scripts_for_assembly/Predict Frames of Query/sample/Oreochromis_niloticus.frames/Oreochromis_niloticus.frameResults.alns.csv
- __MACOSX/Appendix_S3_pipeline&scrips/pipeline_scripts_for_assembly/Predict Frames of Query/sample/Oreochromis_niloticus.frames/._Oreochromis_niloticus.frameResults.alns.csv
- Appendix_S3_pipeline&scrips/pipeline_scripts_for_assembly/Predict Frames of Query/sample/Oreochromis_niloticus.frames/Oreochromis_niloticus.frameResults.stops.csv
- __MACOSX/Appendix_S3_pipeline&scrips/pipeline_scripts_for_assembly/Predict Frames of Query/sample/Oreochromis_niloticus.frames/._Oreochromis_niloticus.frameResults.stops.csv
- Appendix_S3_pipeline&scrips/pipeline_scripts_for_assembly/Predict Frames of Query/sample/Oreochromis_niloticus.frames/Oreochromis_niloticus.frames.fas
- __MACOSX/Appendix_S3_pipeline&scrips/pipeline_scripts_for_assembly/Predict Frames of Query/sample/Oreochromis_niloticus.frames/._Oreochromis_niloticus.frames.fas
- Appendix_S3_pipeline&scrips/pipeline_scripts_for_assembly/Predict Frames of Query/sample/Oreochromis_niloticus.frames/Oreochromis_niloticus.onehitCDSmarkers.column1.txt
- __MACOSX/Appendix_S3_pipeline&scrips/pipeline_scripts_for_assembly/Predict Frames of Query/sample/Oreochromis_niloticus.frames/._Oreochromis_niloticus.onehitCDSmarkers.column1.txt
- Appendix_S3_pipeline&scrips/pipeline_scripts_for_assembly/Predict Frames of Query/sample/Oreochromis_niloticus.frames/Oreochromis_niloticus.strangeBaits.txt
- __MACOSX/Appendix_S3_pipeline&scrips/pipeline_scripts_for_assembly/Predict Frames of Query/sample/Oreochromis_niloticus.frames/._Oreochromis_niloticus.strangeBaits.txt
- __MACOSX/Appendix_S3_pipeline&scrips/pipeline_scripts_for_assembly/Predict Frames of Query/sample/._Oreochromis_niloticus.frames
- Appendix_S3_pipeline&scrips/pipeline_scripts_for_assembly/Predict Frames of Query/sample/Python_molurus.frames/
- Appendix_S3_pipeline&scrips/pipeline_scripts_for_assembly/Predict Frames of Query/sample/Python_molurus.frames/.DS_Store
- __MACOSX/Appendix_S3_pipeline&scrips/pipeline_scripts_for_assembly/Predict Frames of Query/sample/Python_molurus.frames/
- __MACOSX/Appendix_S3_pipeline&scrips/pipeline_scripts_for_assembly/Predict Frames of Query/sample/Python_molurus.frames/._.DS_Store
- Appendix_S3_pipeline&scrips/pipeline_scripts_for_assembly/Predict Frames of Query/sample/Python_molurus.frames/baitSeq.fas
- __MACOSX/Appendix_S3_pipeline&scrips/pipeline_scripts_for_assembly/Predict Frames of Query/sample/Python_molurus.frames/._baitSeq.fas
- Appendix_S3_pipeline&scrips/pipeline_scripts_for_assembly/Predict Frames of Query/sample/Python_molurus.frames/ensmbl2frames.py
- __MACOSX/Appendix_S3_pipeline&scrips/pipeline_scripts_for_assembly/Predict Frames of Query/sample/Python_molurus.frames/._ensmbl2frames.py
- Appendix_S3_pipeline&scrips/pipeline_scripts_for_assembly/Predict Frames of Query/sample/Python_molurus.frames/ensmbl2frames.pyc
- __MACOSX/Appendix_S3_pipeline&scrips/pipeline_scripts_for_assembly/Predict Frames of Query/sample/Python_molurus.frames/._ensmbl2frames.pyc
- Appendix_S3_pipeline&scrips/pipeline_scripts_for_assembly/Predict Frames of Query/sample/Python_molurus.frames/Gallus_gallus.onehitCDSmarkers.column1.txt
- __MACOSX/Appendix_S3_pipeline&scrips/pipeline_scripts_for_assembly/Predict Frames of Query/sample/Python_molurus.frames/._Gallus_gallus.onehitCDSmarkers.column1.txt
- Appendix_S3_pipeline&scrips/pipeline_scripts_for_assembly/Predict Frames of Query/sample/Python_molurus.frames/Gallus_gallus.WASHUC2.70.pep.all.fa
- __MACOSX/Appendix_S3_pipeline&scrips/pipeline_scripts_for_assembly/Predict Frames of Query/sample/Python_molurus.frames/._Gallus_gallus.WASHUC2.70.pep.all.fa
- Appendix_S3_pipeline&scrips/pipeline_scripts_for_assembly/Predict Frames of Query/sample/Python_molurus.frames/predictFrames
- __MACOSX/Appendix_S3_pipeline&scrips/pipeline_scripts_for_assembly/Predict Frames of Query/sample/Python_molurus.frames/._predictFrames
- Appendix_S3_pipeline&scrips/pipeline_scripts_for_assembly/Predict Frames of Query/sample/Python_molurus.frames/Python_molorus.frameResults.alns.csv
- __MACOSX/Appendix_S3_pipeline&scrips/pipeline_scripts_for_assembly/Predict Frames of Query/sample/Python_molurus.frames/._Python_molorus.frameResults.alns.csv
- Appendix_S3_pipeline&scrips/pipeline_scripts_for_assembly/Predict Frames of Query/sample/Python_molurus.frames/Python_molorus.frameResults.stops.csv
- __MACOSX/Appendix_S3_pipeline&scrips/pipeline_scripts_for_assembly/Predict Frames of Query/sample/Python_molurus.frames/._Python_molorus.frameResults.stops.csv
- Appendix_S3_pipeline&scrips/pipeline_scripts_for_assembly/Predict Frames of Query/sample/Python_molurus.frames/Python_molorus.frames.fas
- __MACOSX/Appendix_S3_pipeline&scrips/pipeline_scripts_for_assembly/Predict Frames of Query/sample/Python_molurus.frames/._Python_molorus.frames.fas
- Appendix_S3_pipeline&scrips/pipeline_scripts_for_assembly/Predict Frames of Query/sample/Python_molurus.frames/Python_molorus.strangeBaits.txt
- __MACOSX/Appendix_S3_pipeline&scrips/pipeline_scripts_for_assembly/Predict Frames of Query/sample/Python_molurus.frames/._Python_molorus.strangeBaits.txt
- __MACOSX/Appendix_S3_pipeline&scrips/pipeline_scripts_for_assembly/Predict Frames of Query/sample/._Python_molurus.frames
- Appendix_S3_pipeline&scrips/pipeline_scripts_for_assembly/Predict Frames of Query/script/
- Appendix_S3_pipeline&scrips/pipeline_scripts_for_assembly/Predict Frames of Query/script/ensmbl2frames.py
- __MACOSX/Appendix_S3_pipeline&scrips/pipeline_scripts_for_assembly/Predict Frames of Query/script/
- __MACOSX/Appendix_S3_pipeline&scrips/pipeline_scripts_for_assembly/Predict Frames of Query/script/._ensmbl2frames.py
- Appendix_S3_pipeline&scrips/pipeline_scripts_for_assembly/Predict Frames of Query/script/predictFrames
- __MACOSX/Appendix_S3_pipeline&scrips/pipeline_scripts_for_assembly/Predict Frames of Query/script/._predictFrames
- Appendix_S3_pipeline&scrips/pipeline_scripts_for_assembly/Predict Frames of Query/script/trim_redundant.pl
- __MACOSX/Appendix_S3_pipeline&scrips/pipeline_scripts_for_assembly/Predict Frames of Query/script/._trim_redundant.pl
- Appendix_S3_pipeline&scrips/pipeline_scripts_for_assembly/Preliminary Assembly/
- Appendix_S3_pipeline&scrips/pipeline_scripts_for_assembly/Preliminary Assembly/.DS_Store
- __MACOSX/Appendix_S3_pipeline&scrips/pipeline_scripts_for_assembly/Preliminary Assembly/
- __MACOSX/Appendix_S3_pipeline&scrips/pipeline_scripts_for_assembly/Preliminary Assembly/._.DS_Store
- Appendix_S3_pipeline&scrips/pipeline_scripts_for_assembly/Preliminary Assembly/runtrinity.pl
- __MACOSX/Appendix_S3_pipeline&scrips/pipeline_scripts_for_assembly/Preliminary Assembly/._runtrinity.pl
- Appendix_S3_pipeline&scrips/pipeline_scripts_for_assembly/Remove Paralogs/
- Appendix_S3_pipeline&scrips/pipeline_scripts_for_assembly/Remove Paralogs/.DS_Store
- __MACOSX/Appendix_S3_pipeline&scrips/pipeline_scripts_for_assembly/Remove Paralogs/
- __MACOSX/Appendix_S3_pipeline&scrips/pipeline_scripts_for_assembly/Remove Paralogs/._.DS_Store
- Appendix_S3_pipeline&scrips/pipeline_scripts_for_assembly/Remove Paralogs/blastout/
- Appendix_S3_pipeline&scrips/pipeline_scripts_for_assembly/Remove Paralogs/blastout/.DS_Store
- __MACOSX/Appendix_S3_pipeline&scrips/pipeline_scripts_for_assembly/Remove Paralogs/blastout/
- __MACOSX/Appendix_S3_pipeline&scrips/pipeline_scripts_for_assembly/Remove Paralogs/blastout/._.DS_Store
- Appendix_S3_pipeline&scrips/pipeline_scripts_for_assembly/Remove Paralogs/genebin/
- Appendix_S3_pipeline&scrips/pipeline_scripts_for_assembly/Remove Paralogs/genebin/.DS_Store
- __MACOSX/Appendix_S3_pipeline&scrips/pipeline_scripts_for_assembly/Remove Paralogs/genebin/
- __MACOSX/Appendix_S3_pipeline&scrips/pipeline_scripts_for_assembly/Remove Paralogs/genebin/._.DS_Store
- Appendix_S3_pipeline&scrips/pipeline_scripts_for_assembly/Remove Paralogs/query/
- Appendix_S3_pipeline&scrips/pipeline_scripts_for_assembly/Remove Paralogs/query/.DS_Store
- __MACOSX/Appendix_S3_pipeline&scrips/pipeline_scripts_for_assembly/Remove Paralogs/query/
- __MACOSX/Appendix_S3_pipeline&scrips/pipeline_scripts_for_assembly/Remove Paralogs/query/._.DS_Store
- Appendix_S3_pipeline&scrips/pipeline_scripts_for_assembly/Remove Paralogs/reblast.pl
- __MACOSX/Appendix_S3_pipeline&scrips/pipeline_scripts_for_assembly/Remove Paralogs/._reblast.pl
- Appendix_S3_pipeline&scrips/pipeline_scripts_for_assembly/Remove Paralogs/reblast_cluster/
- Appendix_S3_pipeline&scrips/pipeline_scripts_for_assembly/Remove Paralogs/reblast_cluster/reblast.pl
- __MACOSX/Appendix_S3_pipeline&scrips/pipeline_scripts_for_assembly/Remove Paralogs/reblast_cluster/
- __MACOSX/Appendix_S3_pipeline&scrips/pipeline_scripts_for_assembly/Remove Paralogs/reblast_cluster/._reblast.pl
- Appendix_S3_pipeline&scrips/pipeline_scripts_for_assembly/Remove Replicates & Parse Reads to Genes/
- Appendix_S3_pipeline&scrips/pipeline_scripts_for_assembly/Remove Replicates & Parse Reads to Genes/.DS_Store
- __MACOSX/Appendix_S3_pipeline&scrips/pipeline_scripts_for_assembly/Remove Replicates & Parse Reads to Genes/
- __MACOSX/Appendix_S3_pipeline&scrips/pipeline_scripts_for_assembly/Remove Replicates & Parse Reads to Genes/._.DS_Store
- Appendix_S3_pipeline&scrips/pipeline_scripts_for_assembly/Remove Replicates & Parse Reads to Genes/bandp.pl
- __MACOSX/Appendix_S3_pipeline&scrips/pipeline_scripts_for_assembly/Remove Replicates & Parse Reads to Genes/._bandp.pl
- Appendix_S3_pipeline&scrips/pipeline_scripts_for_assembly/Remove Replicates & Parse Reads to Genes/data.pm
- __MACOSX/Appendix_S3_pipeline&scrips/pipeline_scripts_for_assembly/Remove Replicates & Parse Reads to Genes/._data.pm
- Appendix_S3_pipeline&scrips/pipeline_scripts_for_assembly/Remove Replicates & Parse Reads to Genes/preads_cluster/
- Appendix_S3_pipeline&scrips/pipeline_scripts_for_assembly/Remove Replicates & Parse Reads to Genes/preads_cluster/bandp.pl
- __MACOSX/Appendix_S3_pipeline&scrips/pipeline_scripts_for_assembly/Remove Replicates & Parse Reads to Genes/preads_cluster/
- __MACOSX/Appendix_S3_pipeline&scrips/pipeline_scripts_for_assembly/Remove Replicates & Parse Reads to Genes/preads_cluster/._bandp.pl
- Appendix_S3_pipeline&scrips/pipeline_scripts_for_assembly/Remove Replicates & Parse Reads to Genes/preads_cluster/rmrep.pl
- __MACOSX/Appendix_S3_pipeline&scrips/pipeline_scripts_for_assembly/Remove Replicates & Parse Reads to Genes/preads_cluster/._rmrep.pl
- Appendix_S3_pipeline&scrips/pipeline_scripts_for_assembly/Remove Replicates & Parse Reads to Genes/rmrep.pl
- __MACOSX/Appendix_S3_pipeline&scrips/pipeline_scripts_for_assembly/Remove Replicates & Parse Reads to Genes/._rmrep.pl
- Appendix_S3_pipeline&scrips/pipeline_scripts_for_assembly/Retrieve Best Sequence/
- Appendix_S3_pipeline&scrips/pipeline_scripts_for_assembly/Retrieve Best Sequence/.DS_Store
- __MACOSX/Appendix_S3_pipeline&scrips/pipeline_scripts_for_assembly/Retrieve Best Sequence/
- __MACOSX/Appendix_S3_pipeline&scrips/pipeline_scripts_for_assembly/Retrieve Best Sequence/._.DS_Store
- Appendix_S3_pipeline&scrips/pipeline_scripts_for_assembly/Retrieve Best Sequence/cluster/
- Appendix_S3_pipeline&scrips/pipeline_scripts_for_assembly/Retrieve Best Sequence/cluster/.DS_Store
- __MACOSX/Appendix_S3_pipeline&scrips/pipeline_scripts_for_assembly/Retrieve Best Sequence/cluster/
- __MACOSX/Appendix_S3_pipeline&scrips/pipeline_scripts_for_assembly/Retrieve Best Sequence/cluster/._.DS_Store
- Appendix_S3_pipeline&scrips/pipeline_scripts_for_assembly/Retrieve Best Sequence/cluster/bla/
- Appendix_S3_pipeline&scrips/pipeline_scripts_for_assembly/Retrieve Best Sequence/cluster/bla/BLOSUM30.bla
- __MACOSX/Appendix_S3_pipeline&scrips/pipeline_scripts_for_assembly/Retrieve Best Sequence/cluster/bla/
- __MACOSX/Appendix_S3_pipeline&scrips/pipeline_scripts_for_assembly/Retrieve Best Sequence/cluster/bla/._BLOSUM30.bla
- Appendix_S3_pipeline&scrips/pipeline_scripts_for_assembly/Retrieve Best Sequence/cluster/bla/BLOSUM45.bla
- __MACOSX/Appendix_S3_pipeline&scrips/pipeline_scripts_for_assembly/Retrieve Best Sequence/cluster/bla/._BLOSUM45.bla
- Appendix_S3_pipeline&scrips/pipeline_scripts_for_assembly/Retrieve Best Sequence/cluster/bla/BLOSUM62.bla
- __MACOSX/Appendix_S3_pipeline&scrips/pipeline_scripts_for_assembly/Retrieve Best Sequence/cluster/bla/._BLOSUM62.bla
- Appendix_S3_pipeline&scrips/pipeline_scripts_for_assembly/Retrieve Best Sequence/cluster/bla/BLOSUM80.bla
- __MACOSX/Appendix_S3_pipeline&scrips/pipeline_scripts_for_assembly/Retrieve Best Sequence/cluster/bla/._BLOSUM80.bla
- Appendix_S3_pipeline&scrips/pipeline_scripts_for_assembly/Retrieve Best Sequence/cluster/bla/gon120.bla
- __MACOSX/Appendix_S3_pipeline&scrips/pipeline_scripts_for_assembly/Retrieve Best Sequence/cluster/bla/._gon120.bla
- Appendix_S3_pipeline&scrips/pipeline_scripts_for_assembly/Retrieve Best Sequence/cluster/bla/gon160.bla
- __MACOSX/Appendix_S3_pipeline&scrips/pipeline_scripts_for_assembly/Retrieve Best Sequence/cluster/bla/._gon160.bla
- Appendix_S3_pipeline&scrips/pipeline_scripts_for_assembly/Retrieve Best Sequence/cluster/bla/gon200.bla
- __MACOSX/Appendix_S3_pipeline&scrips/pipeline_scripts_for_assembly/Retrieve Best Sequence/cluster/bla/._gon200.bla
- Appendix_S3_pipeline&scrips/pipeline_scripts_for_assembly/Retrieve Best Sequence/cluster/bla/gon250.bla
- __MACOSX/Appendix_S3_pipeline&scrips/pipeline_scripts_for_assembly/Retrieve Best Sequence/cluster/bla/._gon250.bla
- Appendix_S3_pipeline&scrips/pipeline_scripts_for_assembly/Retrieve Best Sequence/cluster/bla/gon350.bla
- __MACOSX/Appendix_S3_pipeline&scrips/pipeline_scripts_for_assembly/Retrieve Best Sequence/cluster/bla/._gon350.bla
- Appendix_S3_pipeline&scrips/pipeline_scripts_for_assembly/Retrieve Best Sequence/cluster/bla/idenity.bla
- __MACOSX/Appendix_S3_pipeline&scrips/pipeline_scripts_for_assembly/Retrieve Best Sequence/cluster/bla/._idenity.bla
- Appendix_S3_pipeline&scrips/pipeline_scripts_for_assembly/Retrieve Best Sequence/cluster/getbest/
- Appendix_S3_pipeline&scrips/pipeline_scripts_for_assembly/Retrieve Best Sequence/cluster/getbest/.DS_Store
- __MACOSX/Appendix_S3_pipeline&scrips/pipeline_scripts_for_assembly/Retrieve Best Sequence/cluster/getbest/
- __MACOSX/Appendix_S3_pipeline&scrips/pipeline_scripts_for_assembly/Retrieve Best Sequence/cluster/getbest/._.DS_Store
- Appendix_S3_pipeline&scrips/pipeline_scripts_for_assembly/Retrieve Best Sequence/cluster/getbest/query/
- Appendix_S3_pipeline&scrips/pipeline_scripts_for_assembly/Retrieve Best Sequence/cluster/getbest/query/.DS_Store
- __MACOSX/Appendix_S3_pipeline&scrips/pipeline_scripts_for_assembly/Retrieve Best Sequence/cluster/getbest/query/
- __MACOSX/Appendix_S3_pipeline&scrips/pipeline_scripts_for_assembly/Retrieve Best Sequence/cluster/getbest/query/._.DS_Store
- Appendix_S3_pipeline&scrips/pipeline_scripts_for_assembly/Retrieve Best Sequence/cluster/getbest/result/
- Appendix_S3_pipeline&scrips/pipeline_scripts_for_assembly/Retrieve Best Sequence/cluster/getbest/result/.DS_Store
- __MACOSX/Appendix_S3_pipeline&scrips/pipeline_scripts_for_assembly/Retrieve Best Sequence/cluster/getbest/result/
- __MACOSX/Appendix_S3_pipeline&scrips/pipeline_scripts_for_assembly/Retrieve Best Sequence/cluster/getbest/result/._.DS_Store
- Appendix_S3_pipeline&scrips/pipeline_scripts_for_assembly/Retrieve Best Sequence/cluster/getbest/script/
- Appendix_S3_pipeline&scrips/pipeline_scripts_for_assembly/Retrieve Best Sequence/cluster/getbest/script/.DS_Store
- __MACOSX/Appendix_S3_pipeline&scrips/pipeline_scripts_for_assembly/Retrieve Best Sequence/cluster/getbest/script/
- __MACOSX/Appendix_S3_pipeline&scrips/pipeline_scripts_for_assembly/Retrieve Best Sequence/cluster/getbest/script/._.DS_Store
- Appendix_S3_pipeline&scrips/pipeline_scripts_for_assembly/Retrieve Best Sequence/cluster/getbest/script/BLOSUM80.bla
- __MACOSX/Appendix_S3_pipeline&scrips/pipeline_scripts_for_assembly/Retrieve Best Sequence/cluster/getbest/script/._BLOSUM80.bla
- Appendix_S3_pipeline&scrips/pipeline_scripts_for_assembly/Retrieve Best Sequence/cluster/getbest/script/dna2aa.pm
- __MACOSX/Appendix_S3_pipeline&scrips/pipeline_scripts_for_assembly/Retrieve Best Sequence/cluster/getbest/script/._dna2aa.pm
- Appendix_S3_pipeline&scrips/pipeline_scripts_for_assembly/Retrieve Best Sequence/cluster/getbest/script/getbest.pl
- __MACOSX/Appendix_S3_pipeline&scrips/pipeline_scripts_for_assembly/Retrieve Best Sequence/cluster/getbest/script/._getbest.pl
- Appendix_S3_pipeline&scrips/pipeline_scripts_for_assembly/Retrieve Best Sequence/cluster/getbest/script/score_matrix.pm
- __MACOSX/Appendix_S3_pipeline&scrips/pipeline_scripts_for_assembly/Retrieve Best Sequence/cluster/getbest/script/._score_matrix.pm
- Appendix_S3_pipeline&scrips/pipeline_scripts_for_assembly/Retrieve Best Sequence/cluster/getbest/script/smithwaterman.pm
- __MACOSX/Appendix_S3_pipeline&scrips/pipeline_scripts_for_assembly/Retrieve Best Sequence/cluster/getbest/script/._smithwaterman.pm
- Appendix_S3_pipeline&scrips/pipeline_scripts_for_assembly/Retrieve Best Sequence/cluster/getbest/subject/
- Appendix_S3_pipeline&scrips/pipeline_scripts_for_assembly/Retrieve Best Sequence/cluster/getbest/subject/.DS_Store
- __MACOSX/Appendix_S3_pipeline&scrips/pipeline_scripts_for_assembly/Retrieve Best Sequence/cluster/getbest/subject/
- __MACOSX/Appendix_S3_pipeline&scrips/pipeline_scripts_for_assembly/Retrieve Best Sequence/cluster/getbest/subject/._.DS_Store
- Appendix_S3_pipeline&scrips/pipeline_scripts_for_assembly/Retrieve Best Sequence/new_version/
- Appendix_S3_pipeline&scrips/pipeline_scripts_for_assembly/Retrieve Best Sequence/new_version/.DS_Store
- __MACOSX/Appendix_S3_pipeline&scrips/pipeline_scripts_for_assembly/Retrieve Best Sequence/new_version/
- __MACOSX/Appendix_S3_pipeline&scrips/pipeline_scripts_for_assembly/Retrieve Best Sequence/new_version/._.DS_Store
- Appendix_S3_pipeline&scrips/pipeline_scripts_for_assembly/Retrieve Best Sequence/new_version/bla/
- Appendix_S3_pipeline&scrips/pipeline_scripts_for_assembly/Retrieve Best Sequence/new_version/bla/BLOSUM30.bla
- __MACOSX/Appendix_S3_pipeline&scrips/pipeline_scripts_for_assembly/Retrieve Best Sequence/new_version/bla/
- __MACOSX/Appendix_S3_pipeline&scrips/pipeline_scripts_for_assembly/Retrieve Best Sequence/new_version/bla/._BLOSUM30.bla
- Appendix_S3_pipeline&scrips/pipeline_scripts_for_assembly/Retrieve Best Sequence/new_version/bla/BLOSUM45.bla
- __MACOSX/Appendix_S3_pipeline&scrips/pipeline_scripts_for_assembly/Retrieve Best Sequence/new_version/bla/._BLOSUM45.bla
- Appendix_S3_pipeline&scrips/pipeline_scripts_for_assembly/Retrieve Best Sequence/new_version/bla/BLOSUM62.bla
- __MACOSX/Appendix_S3_pipeline&scrips/pipeline_scripts_for_assembly/Retrieve Best Sequence/new_version/bla/._BLOSUM62.bla
- Appendix_S3_pipeline&scrips/pipeline_scripts_for_assembly/Retrieve Best Sequence/new_version/bla/BLOSUM80.bla
- __MACOSX/Appendix_S3_pipeline&scrips/pipeline_scripts_for_assembly/Retrieve Best Sequence/new_version/bla/._BLOSUM80.bla
- Appendix_S3_pipeline&scrips/pipeline_scripts_for_assembly/Retrieve Best Sequence/new_version/bla/gon120.bla
- __MACOSX/Appendix_S3_pipeline&scrips/pipeline_scripts_for_assembly/Retrieve Best Sequence/new_version/bla/._gon120.bla
- Appendix_S3_pipeline&scrips/pipeline_scripts_for_assembly/Retrieve Best Sequence/new_version/bla/gon160.bla
- __MACOSX/Appendix_S3_pipeline&scrips/pipeline_scripts_for_assembly/Retrieve Best Sequence/new_version/bla/._gon160.bla
- Appendix_S3_pipeline&scrips/pipeline_scripts_for_assembly/Retrieve Best Sequence/new_version/bla/gon200.bla
- __MACOSX/Appendix_S3_pipeline&scrips/pipeline_scripts_for_assembly/Retrieve Best Sequence/new_version/bla/._gon200.bla
- Appendix_S3_pipeline&scrips/pipeline_scripts_for_assembly/Retrieve Best Sequence/new_version/bla/gon250.bla
- __MACOSX/Appendix_S3_pipeline&scrips/pipeline_scripts_for_assembly/Retrieve Best Sequence/new_version/bla/._gon250.bla
- Appendix_S3_pipeline&scrips/pipeline_scripts_for_assembly/Retrieve Best Sequence/new_version/bla/gon350.bla
- __MACOSX/Appendix_S3_pipeline&scrips/pipeline_scripts_for_assembly/Retrieve Best Sequence/new_version/bla/._gon350.bla
- Appendix_S3_pipeline&scrips/pipeline_scripts_for_assembly/Retrieve Best Sequence/new_version/bla/idenity.bla
- __MACOSX/Appendix_S3_pipeline&scrips/pipeline_scripts_for_assembly/Retrieve Best Sequence/new_version/bla/._idenity.bla
- Appendix_S3_pipeline&scrips/pipeline_scripts_for_assembly/Retrieve Best Sequence/new_version/getbest/
- Appendix_S3_pipeline&scrips/pipeline_scripts_for_assembly/Retrieve Best Sequence/new_version/getbest/.DS_Store
- __MACOSX/Appendix_S3_pipeline&scrips/pipeline_scripts_for_assembly/Retrieve Best Sequence/new_version/getbest/
- __MACOSX/Appendix_S3_pipeline&scrips/pipeline_scripts_for_assembly/Retrieve Best Sequence/new_version/getbest/._.DS_Store
- Appendix_S3_pipeline&scrips/pipeline_scripts_for_assembly/Retrieve Best Sequence/new_version/getbest/query/
- Appendix_S3_pipeline&scrips/pipeline_scripts_for_assembly/Retrieve Best Sequence/new_version/getbest/query/.DS_Store
- __MACOSX/Appendix_S3_pipeline&scrips/pipeline_scripts_for_assembly/Retrieve Best Sequence/new_version/getbest/query/
- __MACOSX/Appendix_S3_pipeline&scrips/pipeline_scripts_for_assembly/Retrieve Best Sequence/new_version/getbest/query/._.DS_Store
- Appendix_S3_pipeline&scrips/pipeline_scripts_for_assembly/Retrieve Best Sequence/new_version/getbest/query/out.frames.fas
- __MACOSX/Appendix_S3_pipeline&scrips/pipeline_scripts_for_assembly/Retrieve Best Sequence/new_version/getbest/query/._out.frames.fas
- Appendix_S3_pipeline&scrips/pipeline_scripts_for_assembly/Retrieve Best Sequence/new_version/getbest/result/
- Appendix_S3_pipeline&scrips/pipeline_scripts_for_assembly/Retrieve Best Sequence/new_version/getbest/result/.DS_Store
- __MACOSX/Appendix_S3_pipeline&scrips/pipeline_scripts_for_assembly/Retrieve Best Sequence/new_version/getbest/result/
- __MACOSX/Appendix_S3_pipeline&scrips/pipeline_scripts_for_assembly/Retrieve Best Sequence/new_version/getbest/result/._.DS_Store
- Appendix_S3_pipeline&scrips/pipeline_scripts_for_assembly/Retrieve Best Sequence/new_version/getbest/result/out.resultf/
- Appendix_S3_pipeline&scrips/pipeline_scripts_for_assembly/Retrieve Best Sequence/new_version/getbest/result/out.resultf/Danio_rerio.1.10018393.10018273.fas
- __MACOSX/Appendix_S3_pipeline&scrips/pipeline_scripts_for_assembly/Retrieve Best Sequence/new_version/getbest/result/out.resultf/
- __MACOSX/Appendix_S3_pipeline&scrips/pipeline_scripts_for_assembly/Retrieve Best Sequence/new_version/getbest/result/out.resultf/._Danio_rerio.1.10018393.10018273.fas
- Appendix_S3_pipeline&scrips/pipeline_scripts_for_assembly/Retrieve Best Sequence/new_version/getbest/result/out.resultf/Danio_rerio.1.10132455.10132285.fas
- __MACOSX/Appendix_S3_pipeline&scrips/pipeline_scripts_for_assembly/Retrieve Best Sequence/new_version/getbest/result/out.resultf/._Danio_rerio.1.10132455.10132285.fas
- Appendix_S3_pipeline&scrips/pipeline_scripts_for_assembly/Retrieve Best Sequence/new_version/getbest/result/out.resultf/Danio_rerio.1.10147748.10147593.fas
- __MACOSX/Appendix_S3_pipeline&scrips/pipeline_scripts_for_assembly/Retrieve Best Sequence/new_version/getbest/result/out.resultf/._Danio_rerio.1.10147748.10147593.fas
- Appendix_S3_pipeline&scrips/pipeline_scripts_for_assembly/Retrieve Best Sequence/new_version/getbest/result/out.resultf/Danio_rerio.1.10169787.10169546.fas
- __MACOSX/Appendix_S3_pipeline&scrips/pipeline_scripts_for_assembly/Retrieve Best Sequence/new_version/getbest/result/out.resultf/._Danio_rerio.1.10169787.10169546.fas
- Appendix_S3_pipeline&scrips/pipeline_scripts_for_assembly/Retrieve Best Sequence/new_version/getbest/result/out.resultf/Danio_rerio.1.10172087.10171964.fas
- __MACOSX/Appendix_S3_pipeline&scrips/pipeline_scripts_for_assembly/Retrieve Best Sequence/new_version/getbest/result/out.resultf/._Danio_rerio.1.10172087.10171964.fas
- Appendix_S3_pipeline&scrips/pipeline_scripts_for_assembly/Retrieve Best Sequence/new_version/getbest/result/out.resultf/Danio_rerio.1.11411496.11411375.fas
- __MACOSX/Appendix_S3_pipeline&scrips/pipeline_scripts_for_assembly/Retrieve Best Sequence/new_version/getbest/result/out.resultf/._Danio_rerio.1.11411496.11411375.fas
- Appendix_S3_pipeline&scrips/pipeline_scripts_for_assembly/Retrieve Best Sequence/new_version/getbest/result/out.resultf/Danio_rerio.1.13976260.13976372.fas
- __MACOSX/Appendix_S3_pipeline&scrips/pipeline_scripts_for_assembly/Retrieve Best Sequence/new_version/getbest/result/out.resultf/._Danio_rerio.1.13976260.13976372.fas
- Appendix_S3_pipeline&scrips/pipeline_scripts_for_assembly/Retrieve Best Sequence/new_version/getbest/result/out.resultf/Danio_rerio.1.142591.142743.fas
- __MACOSX/Appendix_S3_pipeline&scrips/pipeline_scripts_for_assembly/Retrieve Best Sequence/new_version/getbest/result/out.resultf/._Danio_rerio.1.142591.142743.fas
- Appendix_S3_pipeline&scrips/pipeline_scripts_for_assembly/Retrieve Best Sequence/new_version/getbest/result/out.resultf/Danio_rerio.1.15377112.15377347.fas
- __MACOSX/Appendix_S3_pipeline&scrips/pipeline_scripts_for_assembly/Retrieve Best Sequence/new_version/getbest/result/out.resultf/._Danio_rerio.1.15377112.15377347.fas
- Appendix_S3_pipeline&scrips/pipeline_scripts_for_assembly/Retrieve Best Sequence/new_version/getbest/result/out.resultf/Danio_rerio.1.17320451.17320312.fas
- __MACOSX/Appendix_S3_pipeline&scrips/pipeline_scripts_for_assembly/Retrieve Best Sequence/new_version/getbest/result/out.resultf/._Danio_rerio.1.17320451.17320312.fas
- Appendix_S3_pipeline&scrips/pipeline_scripts_for_assembly/Retrieve Best Sequence/new_version/getbest/result/out.resultf/Danio_rerio.1.17514136.17513931.fas
- __MACOSX/Appendix_S3_pipeline&scrips/pipeline_scripts_for_assembly/Retrieve Best Sequence/new_version/getbest/result/out.resultf/._Danio_rerio.1.17514136.17513931.fas
- Appendix_S3_pipeline&scrips/pipeline_scripts_for_assembly/Retrieve Best Sequence/new_version/getbest/result/out.resultf/Danio_rerio.1.18100239.18099994.fas
- __MACOSX/Appendix_S3_pipeline&scrips/pipeline_scripts_for_assembly/Retrieve Best Sequence/new_version/getbest/result/out.resultf/._Danio_rerio.1.18100239.18099994.fas
- Appendix_S3_pipeline&scrips/pipeline_scripts_for_assembly/Retrieve Best Sequence/new_version/getbest/result/out.resultf/Danio_rerio.1.18168234.18168070.fas
- __MACOSX/Appendix_S3_pipeline&scrips/pipeline_scripts_for_assembly/Retrieve Best Sequence/new_version/getbest/result/out.resultf/._Danio_rerio.1.18168234.18168070.fas
- Appendix_S3_pipeline&scrips/pipeline_scripts_for_assembly/Retrieve Best Sequence/new_version/getbest/result/out.resultf/Danio_rerio.1.18277081.18277201.fas
- __MACOSX/Appendix_S3_pipeline&scrips/pipeline_scripts_for_assembly/Retrieve Best Sequence/new_version/getbest/result/out.resultf/._Danio_rerio.1.18277081.18277201.fas
- Appendix_S3_pipeline&scrips/pipeline_scripts_for_assembly/Retrieve Best Sequence/new_version/getbest/result/out.resultf/Danio_rerio.1.18280289.18280456.fas
- __MACOSX/Appendix_S3_pipeline&scrips/pipeline_scripts_for_assembly/Retrieve Best Sequence/new_version/getbest/result/out.resultf/._Danio_rerio.1.18280289.18280456.fas
[truncated: 1,840 more entries]
