# Supplementary material for: Gene markers for exon capture and phylogenomics in ray‐finned fishes
Source: Ecol Evol. 2019 Mar 5;9(7):3973–83. doi: 10.1002/ece3.5026 (PMC6468074; doi:10.1002/ece3.5026)
Supplement: Supplementary file 5 [file ECE3-9-3973-s005.zip › Appendix_S3_pipeline&scrips/pipeline_scripts_for_assembly/Align AA/mafft_AA.pl]

#!/usr/bin/perl -w
##############################################################
# mafft_AA.pl
# 
# This script is for aligning AA seq in batch by mafft
# 
# Input: dir for unaligned AA seq
# 
# Output: dir for aligned AA seq
# 
# Usage:
# 
# $ ./mafft_AA.pl -dir=dir
# 
# Written by 
#                 Hao Yuan
#                 Shanghai Ocean University, China.
#                 Created on June 2016
#                 Last modified on
# 
##############################################################

use Parallel::ForkManager; # include the module for multi-process
use Getopt::Long;   # include the module for input

my $dir; #variable for store the directory
my $opt = GetOptions( 'dir:s', \$dir);

opendir (DIR, $dir) or die $!; #open folder containing all fasta data file

my $aligneddir = $dir . "_aligned"; # dir for aligned AA seq
`mkdir $aligneddir`;

my $max = 2; #for store the maximum number of processes/forks
my $pm = Parallel::ForkManager->new($max);

DATA_LOOP:
while (my $file = readdir(DIR)) { #read all fasta files under the folder
next if ($file =~ /^\./); #skip files beginning with .
$pm->start and next DATA_LOOP;

my ($filename) = $file =~ /^(\S+)\.fas/; # get the file name
my $outfile = $filename . ".aln" . ".fas"; # make output file name
my $inpath = $dir . "/" . $file; # input path for unaligned aa seq
my $temp_outpath = $aligneddir . "/" . $outfile . "_temp"; # output path for wrapped aligned aa seq
`mafft --auto --preservecase --quiet --bl 80 "$inpath">"$temp_outpath"`; # run mafft --auto: choose strategy of aligning depends on seq, -preservecase: perserve uppercase in output, --quiet: do not report proscess, --bl 80: blosum 80, --thread -1: automatically counts the number of physical cores the pc 
my $outpath = $aligneddir . "/" . $outfile; # output path for unwrapped aligned aa seq
`cat "$temp_outpath" | awk '\/\^\>\/\{print s\? s\"\\n\"\$0\:\$0\;s\=\"\"\;next\}\{s\=s sprintf\(\"\%s\",\$0\)\}END\{if\(s\)print s\}' > "$outpath"`; # unwrap
`rm $temp_outpath`; # remove wrapped aligned aa seq

$pm->finish;
}
$pm->wait_all_children();
closedir (DIR);
