# Supplementary material for: Gene markers for exon capture and phylogenomics in ray‐finned fishes
Source: Ecol Evol. 2019 Mar 5;9(7):3973–83. doi: 10.1002/ece3.5026 (PMC6468074; doi:10.1002/ece3.5026)
Supplement: Supplementary file 5 [file ECE3-9-3973-s005.zip › Appendix_S3_pipeline&scrips/pipeline_scripts_for_assembly/Aligned AA 2 Aligned DNA/aa2dna_aln.pl]

#!/usr/bin/perl -w
######################################################
# aa2dna_aln.pl
# 
# This script is for translate aligned aa seq back to aligned dna seq
# 
# Input: dir of unaligned nt seq, aligned aa seq and dir name of output folder
# 
# Output: aligned dna seq 
# 
# Usage:
# 
# $ ./aa2dna_aln.pl -dir_nt=dir_nt -dir_aa=dir_aa -outdir=outdir
# 
# Written by  Hao Yuan 
# 		      Shanghai Ocean University, China
# 			  Created on June 2016
# 
######################################################
   
use Getopt::Long;   # include the module for input

my ($dir_nt, $dir_aa, $outdir); #variable for directory of unaligned nt seq, aligned aa seq, output
my $opt = GetOptions( 'dir_nt:s', \$dir_nt,
                      'dir_aa:s', \$dir_aa,
                      'outdir:s', \$outdir);

`mkdir $outdir`;

opendir (DIR, $dir_nt) or die "can't open $dir_nt!!!"; #open folder containing all fasta data file
while (my $infile = readdir(DIR)) {
next if ($infile =~ /^\./);

my ($gene) = $infile =~ /(\S+)\.fas/ ; # get the gene name     
my $inpath_nt = $dir_nt . "/" . $infile; # path for unaligned nt seq
my $inpath_aa = $dir_aa . "/" . $gene .".aln.fas" ; # path for aligned aa seq
my $outfile = $outdir . "/" . $gene . ".aln.fas"; # path for outfile

my ($FILE_NT, $FILE_AA, $OUTFILE);
open ($FILE_NT, "<$inpath_nt") or die "can't open $inpath_nt for reading!!!"; # open unaligned nt seq file
my $content_nt = do { local $/; <$FILE_NT>; }; # read all content
my @content_nt = split /\n/, $content_nt; # save all the lines in array
open ($FILE_AA, "<$inpath_aa") or die "can't open $inpath_aa for reading!!!"; # open aligned aa seq file
my $content_aa = do { local $/; <$FILE_AA>; }; # read all content
my @content_aa = split /\n/, $content_aa; # save all the lines in array
open ($OUTFILE, ">$outfile") or die "can't open $outfile for writing!!!"; # create outfile

	while(){
	
	last if (scalar @content_nt == 0); # if all the lines have been processed
	my $nt_line = shift @content_nt; # get a line of unaligned nt seq file
	my $aa_line = shift @content_aa; # get a line of aligned aa seq file

		if ($nt_line =~ /^>/) { # print if there's a header
		print $OUTFILE "$nt_line\n"; 
		} else {                                      
        
        my $alnaaseq = $aa_line;
        my $nt_seq = $nt_line;
        
			if ($alnaaseq =~ /[A-Z?*]+\-+/){ # if there's pattern of "NNNNNN------" in aligned aa seq

			my @pattern = $alnaaseq =~ /[A-Z?*]+\-+/g; # get all the pattern like seq
			my $last_pos = 0; # initialise gap inserted position
			my %pos_gap;
			
				foreach (@pattern){
				my ($aa, $gap) = $_ =~ /([A-Z?*]+)(\-+)/; # split the aa and gap apart
				my $pos = length($aa) * 3; # * 3 for dna seq
				my $gapn = length($gap) * 3;
				$pos += $last_pos; # get the gap inserted position
				$pos_gap{$pos} = $gapn; # pos of inserted gap as key, length of gap as value
				$last_pos = $pos; # save the gap inserted position in current loop
				}

			my @sortedpos_gap = sort {$a <=> $b} keys %pos_gap; # sort gap inserted position from small to big
			my $last_gap = 0; # initialise gap inserted position
			
				foreach my $insert_pos (@sortedpos_gap){
				my $gap_number = $pos_gap{$insert_pos}; # read the gap inserted position from small to big
				$insert_pos += $last_gap;
				my $string = substr $nt_seq , 0 , $insert_pos; # truncate the nt seq before gap
				my $gaps = "-" x $gap_number; # get the serial gap seq
				my $long = $string . $gaps; # merge
				$nt_seq =~ s/$string/$long/; # substitute the original seq
				$last_gap += $gap_number; # for gaps have been inserted in seq, next position for inserting the gap should add up length of nt seq before gap(line 63) and inserted gap
				}

				if (my ($up) = $alnaaseq =~ /(^\-+)\S+/){ # if there are gaps at the beginning of the seq
				my $up_gap = "-" x (length($up) * 3);
				$nt_seq = $up_gap . $nt_seq; # add to nt seq           
				}
				
			}else{
			
				if (my ($gap_noinsert) = $alnaaseq =~ /(^\-+)[A-Z?*]+/){ # if there are gaps at the beginning of the seq only
				my $tri_gapnoinsert = "-" x (3 * length($gap_noinsert)); 
				$nt_seq = $tri_gapnoinsert . $nt_seq;
				}
					
			}
			
			print $OUTFILE "$nt_seq\n";	
		
		}

	}
	
close $OUTFILE;
close $FILE_NT;
close $FILE_AA;	

}        
