# Supplementary material for: Gene markers for exon capture and phylogenomics in ray‐finned fishes
Source: Ecol Evol. 2019 Mar 5;9(7):3973–83. doi: 10.1002/ece3.5026 (PMC6468074; doi:10.1002/ece3.5026)
Supplement: Supplementary file 5 [file ECE3-9-3973-s005.zip › Appendix_S3_pipeline&scrips/pipeline_scripts_for_assembly/assemble pipeline 6.21.txt]

Written by Hao Yuan
Shanghai Ocean University, China.
Created on May 2016
Last modified at June 2016 by Hao Yuan
New Traits:
_______________________________________________
Caution: 
1. Back up original data before analysis!!!!
2. Make a sample list delimited by space
3. It's unnecessary to copy scripts to path you submits the job, for all scripts executed on cluster are located in $HOME/bin/
_______________________________________________
Unzip Raw Data(local)

Function: Unzip all .gz files and gather in a folder
Input file: a folder contains all .gz files(gz), gunzip_Files.pl ,cp_Files.pl
Output file: unziped files(fastq)
Usage example:
$ ./gunzip_Files.pl -dir=dir
$ ./cp_Files.pl -dir=dir
_______________________________________________

Merge Raw Data in 2 Lanes(local)

Function: Merge the data on lane1 and lane2 together
Input file: unziped fastq files(.fastq)
Output file: merged files(.fastq)
Usage example:
$   cd *_unzip

$   (for i in *_L001_R1_001.fastq; do cat ${i%_L001_R1_001.fastq}_L001_R1_001.fastq ${i%_L001_R1_001.fastq}_L002_R1_001.fastq > ${i%_L001_R1_001.fastq}_R1.fastq; done)
   
$   (for i in *_L001_R2_001.fastq; do cat ${i%_L001_R2_001.fastq}_L001_R2_001.fastq ${i%_L001_R2_001.fastq}_L002_R2_001.fastq > ${i%_L001_R2_001.fastq}_R2.fastq; done)

$  rm -f *_001.fastq
________________________________________________

Merge Reads (local)

Function: Merge the multiple raw data from single species

Input: unzipped raw data

Output: merged raw data

Usage example:
$./merge_reads.pl -dir=dir
________________________________________________

Remove Adapter & Low Quality Reads (local)

Function: Trim the adapter and low quality reads in fastq file
Input file: merged fastq files(.fastq), trim_galore, cutadapt
Output file: trimmed files(.fq) in *_renamed folder
Usage example: 
$    (for i in *_R1.fastq; do trim_galore -a AGATCGGAAGAGCACACGTCTGAACTCCAGTCAC -a2 AGATCGGAAGAGCGTCGTGTAGGGAAAGAGTGT --paired ${i%_R1.fastq}_R1.fastq ${i%_R1.fastq}_R2.fastq; done) >& trim.log.txt

$ rm -f *_trimming_report.txt

$ rm -f *.fastq
________________________________________________

Rename *_val_1.fq/*_val_2.fq as *_R1.fq/*_R2.fq
________________________________________________


Remove Replicates & Parse Reads to Genes(server)

Function: Remove replicates in trimmed file, and parse them into corresponding genes
Input file: baits sequences, all *.fq files, rmrep.pl, bandp.pl, data.pm
Output file: gene files containing corresponding reads(.fq)

Usage example:

*.sh format 
###########################################################################


#!/bin/bash

#PBS -l nodes=4:ppn=12
#PBS -l walltime=240:00:00
#PBS -N preads1
#PBS -q small


cd /where/your/data/is

rmrep.pl -taxalist="sample1 sample2 sample3"

bandp.pl -query="query_species" -subject="sample1 sample2 sample3" -max_seq=500 > preads.1.log.txt

exit 0


###########################################################################
________________________________________________

Preliminary Assembly(server)

Function: Assemble the reads to short contigs 
Input file:samplename_results (preads result) folder contains gene files, runtrinity.pl, .sh file, Trinity
Output file:.fasta files named in format of "gene name.Trinity.fasta" 
Usage example:

*.sh format
###########################################################################


#!/bin/bash

#PBS -l nodes=4:ppn=12
#PBS -l walltime=240:00:00
#PBS -N runtrinity15
#PBS -q small


cd /where/your/data/is

runtrinity.pl -species="sample1 sample2 sample3" > runtrinity15.log

exit 0   


 
###########################################################################
________________________________________________

Fetch Trinity Output & Download(server)

Function: move trinity output from cluster

1. After Trinity, move all fasta file to corresponding folder for each sample(cluster)
Input file: the folder placing all the trinity results, mv_trinity.pl        
Output file: folders named after *_results
Usage example: 
$  mv_trinity.pl -species="sample1 sample2 sample3" -outdir=outdir

2. Compress the outdir and download

3. Delete the remaining *_results folders 

$ rm -rf dirname
________________________________________________

Assign Files with 1 contig and 2 contigs to Different Folders(local)

Function: Identify files with one or more contigs and put file with one contig in a folder, two or more contigs in another folder
Input file: Output file in step 1, idcontig.pl
Output file:  folders named by *_geneious1, *_geneious2
Usage example:
$ ./idcontig.pl -species="sample1 sample2 sample3"

________________________________________________

Geneious(local)

Function: Assemble short contigs to long contigs
Usage:
1. Import the gene files in *_geneious2
2. De novo assemble on batch
3. Batch export to folders named by sample name which are placed under the same folder containing all geneious output

________________________________________________
Unwrap&Cat&Merge(local)

Function 1: cat the file with same gene in geneious output first 
Function 2: unwrap the sequence in the file with only one contig
Function 3: merge the processed files in (1) and (2) together according to the sample ID
Input: geneious2best.pl, species ID, folder1: speciesID_geneious1 e.g index123_geneious1, folder2: speciesID_geneious2 e.g index123_geneious2
Output: a folder named "merge" including all the assembled contigs for each sample
Usage example:
move all *_geneious1 and *_geneious2 to the same folder
$  ./geneious2getbest.pl -species="sample1 sample2 sample3"

________________________________________________
Predict Frames of Query(local)

Function1: predict the first codon of query
Input files:(1) a bait sequence fasta(*.fas)
            (2) a fasta file containing amino acid sequences with ENSMBL geneIDs for headers.(*.pep.all.fa)
            (3) the first column of a onehitCDSmarker file(*.onehitCDSmarkers.column1.txt)
            (4) predictFrames, ensmbl2frames.py

Caution: (1) MAKE SURE ALL THE FORMAT OF INPUT FILES IS THE SAME AS SAMPLE FILES!!!!!
         (2) if you got errors, try trim_redundant.pl on *.pep.all.fa and check whether a header in first line of *.onehitCDSmarkers.column1.txt, delete if you got one

Output files:(1)Updated bait fasta file(*.frames.fas)
             (2)Comma separated value file for the stop results containing the sequences translated(*.frameResults.alns.csv)
             (3)Comma separated value file for the alignment results containing the scores of the alignments and the hypothetical maximum score(*.frameResults.stops.csv)
             (4)list of query where each frame contains inappropriate stop codons(*.strangeBaits.txt)

Usage example: 
(1) 3 descriptions in query id(e.g. 1.100321124.100320916)
$./predictFrames -b=baitSeq.fas -r=Gallus_gallus.WASHUC2.70.pep.all.fa  -cds=Gallus_gallus.onehitCDSmarkers.column1.txt -fas=Python_molorus.frames.fas  -v=True -aln=Python_molorus.frameResults.alns.csv -stop=Python_molorus.frameResults.stops.csv > Python_molorus.strangeBaits.txt

or

(2) 4 descriptions in query id(e.g. Danio_rerio.1.10018393.10018273)
$./predictFrames  -ex=1 -b=Oreochromis_niloticus.fas -r=fourReference.pep.all.fa -cds=Oreochromis_niloticus.onehitCDSmarkers.column1.txt -v=True -aln=Oreochromis_niloticus.frameResults.alns.csv -fas=Oreochromis_niloticus.frames.fas -stop=Oreochromis_niloticusframeResults.stops.csv >Oreochromis_niloticus.strangeBaits.txt

$./predictFrames  -ex=1 -b=Gadus_morhua.fas -r=fourReference.pep.all.fa -cds=Gadus_morhua.onehitCDSmarkers.column1.txt -v=True -aln=Gadus_morhua.frameResults.alns.csv -fas=Gadus_morhua.frames.fas -stop=Gadus_morhuaframeResults.stops.csv >Gadus_morhua.strangeBaits.txt


________________________________________________
Trim stop codon in query(local)

Function1: Trim stop codon in query
Function2: make every query start from first codon

Input files: (1) *.frames.fas (2) outfile name (3) trim_stop_codon.pl translate.pm
Output files: (1) updated *.frames.fas

Usage example: 
./trim_stop_codon.pl -query_frames=*.frames.fas -outfile=out
________________________________________________
Retrieve Best Sequence from Genes of each Sample(server)

Function1: Retrieve best non-intron inserted sequence from genes of each sample
Function2: Detect intron, correct reading frames
Input file: Output from Unwrap&Cat&Merge, getbest.pl, smithwaterman.pm, score_matrix.pm, dna2aa.pm, *.frames.fas, BLOSUM80.bla
Output file: folders named after *.resultnf(non-flankings), *.resultf(flankings)
Usage example:

(1) make dirs for *.frames.fas(query), Output from Unwrap&Cat&Merge(subject) and outfile(result)
    $ mkdir query
    $ mkdir subject
    $ mkdir result
    
(2) run getbest.pl

*.sh format
###########################################################################


#!/bin/bash

#PBS -l nodes=4:ppn=12
#PBS -l walltime=240:00:00
#PBS -N getbest1
#PBS -q small


cd /where/your/folders/are

getbest.pl -query=query_species -subject="sub1 sub2 sub3" -matrix=BLOSUM80.bla

exit 0   


 
###########################################################################

________________________________________________
Remove Paralogs in Non-Flanking Files(server)

Function1: remove paralogs
Input file: *.resultnf folder from last step, reblast.pl, database(under ~/thirdstore/lichenhong/fishbaits/), *.sh
Output file: reblasted *.resultnf, *.log
Usage example:

(1) make dirs for *.resultnf folder from last step(query), outfile and *.log(genebin) and blastn output(blastout)
    mkdir query
    mkdir genebin
    mkdir blastout

(2) run reblast.pl

*.sh format
###########################################################################


#!/bin/bash

#PBS -l nodes=4:ppn=12
#PBS -l walltime=240:00:00
#PBS -N reblast1
#PBS -q small


cd /where/your/folders/are

reblast.pl -query=wildcard part of *.resultnf -subject=species_name >reblast.log

exit 0   


 
###########################################################################

________________________________________________
Merge intron inserted sequences and select best sequences(local)

Function 1: merge intron sequences after reblast
Function 2: substitute intron sequences with pre-selected best non-intron inserted sequences if they got higher score

Input files: (1)folder of flank and nonflank sequences (2) merge_intron.pl translate.pm
Output: 1) sequences without flanking seqs, intron inserted seqs merged
        2) sequences with flanking seqs, intron inserted seqs merged
        3) sequences with flanking seqs, intron inserted seqs unmerged
        4) sequence info
        5) aa sequences

Usage example:
(1) verbose output is needed including 3) and 4)
./merge_intron.pl -flank=*.resultf -non_flank=*.resultnf -query=query_species -v

(2) verbose output is unnecessary
./merge_intron.pl -flank=*.resultf -non_flank=*.resultnf -query=query_species
________________________________________________
Align AA sequences in mafft (local)

Function 1: align AA sequences in batch

Input: dir for unaligned AA seq, mafft_AA.pl, mafft

Output: dir for aligned AA seq
 
Usage example:
$ ./mafft_AA.pl -dir=dir
________________________________________________
Aligned AA 2 Aligned DNA (local)

Function 1: translate aligned aa seq back to aligned dna seq
 
Input: dir of unaligned nt seq, aligned aa seq and dir name of output folder, aa2dna_aln.pl
 
Output: aligned dna seq 

Usage example:
$ ./aa2dna_aln.pl -dir_nt=dir_nt -dir_aa=dir_aa -outdir=outdir
________________________________________________
