# Supplementary material for: Gene markers for exon capture and phylogenomics in ray‐finned fishes
Source: Ecol Evol. 2019 Mar 5;9(7):3973–83. doi: 10.1002/ece3.5026 (PMC6468074; doi:10.1002/ece3.5026)
Supplement: Supplementary file 5 [file ECE3-9-3973-s005.zip › Appendix_S3_pipeline&scrips/pipeline_scripts_for_assembly/Merge Intron/merge_intron.pl]

#!/usr/bin/perl -w
################################################################################################
#
# merge_intron.pl
#   
# This script includes 2 functions
# 1) merge intron sequences after reblast
# 2) substitute intron inserted sequences with pre-selected best non-intron inserted sequences if they got higher score
#
# Input: folder of flank and nonflank sequences
# Output: 1) sequences without flanking seqs, intron merged
#         2) sequences with flanking seqs, intron merged
#         3) sequences with flanking seqs, intron unmerged
#         4) sequence info
#         5) aa seq
#        
#   Written by  Hao Yuan 
# 				Shanghai Ocean University, China
# 				Created on June 2016
# 
# 				Last modified on June 2016 by Hao Yuan
#               New traits: aa seq output
#
#
###############################################################################################
use strict;
use warnings;
use Getopt::Long;   # include the module for input
use translate;

my ($flank, $non_flank, $query_species, $verbose); # variable for folder of flank and nonflank sequences, query species name ,verbose output and aa seq output
my $opt = GetOptions( 'flank:s', \$flank,
                      'non_flank:s', \$non_flank,
                      'query:s', \$query_species,
                      'v|verbose!', \$verbose); #set command line options
                      
`mkdir non_flank_out`; # output folder of sequences without flanking seqs, intron merged
`mkdir flank_out`; # output folder of sequences with flanking seqs, intron merged
`mkdir aa_non_flank_out`; # output folder of aa seq

my ($SEQ_INFO);
if ($verbose) { # if verbose output is needed
`mkdir intron_flank_out`; # output folder of sequences with flanking seqs, intron unmerged
open ($SEQ_INFO, ">seq_info.txt")  or die "Can't open seq_info.txt for writing!!!"; # create file storing info of each selected seq (gene, sub, contig id, exon start and end position)        
}              
 
my @none; # array for files with baits sequences only                   
opendir (DIR_NF, $non_flank) or die "Can't open $non_flank!!!"; # open input dir of non_flank seq 
while (my $infile = readdir (DIR_NF)){
next if ($infile =~ /^\./);

my ($NF_INFILE, $F_INFILE, %f_seq, $NF_OUTFILE, $F_OUTFILE, $F_OUTFILE_INTRON, $NF_AA_OUTFILE);
open ($NF_INFILE, "<./$non_flank/$infile") or die "Can't open ./$non_flank/$infile for reading!!!"; # open file storing non-flank seq
open ($F_INFILE, "<./$flank/$infile") or die "Can't open ./$flank/$infile for reading!!!"; # open same name file with flanking seq

open ($NF_OUTFILE, ">./non_flank_out/$infile") or die "Can't open ./non_flank_out/$infile for writing!!!"; # create file of merged non-flank seq
open ($F_OUTFILE, ">./flank_out/$infile") or die "Can't open ./flank_out/$infile for writing!!!"; # create file of merged flank seq
open ($NF_AA_OUTFILE, ">./aa_non_flank_out/$infile") or die "Can't open ./aa_non_flank_out/$infile for writing!!!"; # create file of aa seq
	
	if ($verbose) { # if verbose output is needed
	open ($F_OUTFILE_INTRON, ">./intron_flank_out/$infile") or die "Can't open ./intron_flank_out/$infile for writing!!!"; # create file of flank seq without merged intron inserted seq
	}
	
# skip query and query seq
readline ($F_INFILE);
readline ($F_INFILE);

    # save info after > and seq into hash
	while (my $line = readline ($F_INFILE)){
		if (my ($sub_contig_id) = $line =~ /^>(\S+\|\S+)\|\S+\|\S+\|\S+\|\S+\n/){
		chomp (my $f_sub_seq = readline ($F_INFILE));
		$f_seq{$sub_contig_id} = $f_sub_seq; # use sub + contig id as key which is unique under a gene
		}
	}
    close $F_INFILE;
    
    chomp (my $query = readline ($NF_INFILE)); # get chomped query
    chomp (my $query_seq = readline ($NF_INFILE)); # get chomped query seq
    my $first_sub = readline ($NF_INFILE);
		if (!($first_sub)){ # skip to next file if there's no seq under this gene
	    push @none, $infile;
	    next;
		} 
    print $NF_OUTFILE ">$query_species\n$query_seq\n";
    print $F_OUTFILE ">$query_species\n$query_seq\n";
    
	my $q_prot = &translate_nucl::translate_nucl($query_seq, 1);
	print $NF_AA_OUTFILE ">$query_species\n$q_prot\n"; # print aa seq of query
		
		if ($verbose) { # if verbose output is needed
		print $F_OUTFILE_INTRON ">$query_species\n$query_seq\n";
		}
    
    chomp $first_sub;
    chomp (my $first_sub_seq = readline ($NF_INFILE)); # get first sub seq under the query
    my ($sub, $contig_id, $intron, $score, $st, $ed) = $first_sub =~ /^>(\S+)\|(\S+)\|(\S+)\|score\:(\d+)\|st\:(\d+)\|ed\:(\d+)/; # get the info after >
    my $current_sub = $sub; # set as current sub
    
    my (%score, %intron);
    if ($intron eq "non_intron"){ # if seq is not inserted in intron, save seq and info into hash, and use score as key
    $score{$score} -> {nf_seq} = $first_sub_seq; # get the non-flank seq 
    $score{$score} -> {f_seq} = $f_seq{$sub . "|" . $contig_id}; # get the flank seq
    $score{$score} -> {contig_id} = $contig_id; # get contig id
    my ($left_sub_seq) = $f_seq{$sub . "|" . $contig_id} =~ /(\S*)$first_sub_seq\S*/; # get the left flank from the seq
    $score{$score} -> {st} = length ($left_sub_seq); # exon start position
	$score{$score} -> {ed} = length ($left_sub_seq) + length ($first_sub_seq) - 1; # exon end position
    } else { # if seq is inserted in intron, save info into hash, use contig id as key
    $intron{$contig_id} -> {nf_seq} = $first_sub_seq; # non-flank seq
    $intron{$contig_id} -> {f_seq} = $f_seq{$sub . "|" . $contig_id}; # flanking seq
    $intron{$contig_id} -> {score} = $score; # score
    $intron{$contig_id} -> {st} = $st; # start position on query
    $intron{$contig_id} -> {ed} = $ed; # end position on query
    }
    
    my ($lag_sub, $lag_contig_id, $lag_intron, $lag_score, $lag_st, $lag_ed, $lag_nf_seq, $lag_f_seq);
    while (1){    
     my $line = readline ($NF_INFILE); # read next >
        if ((!($line)) || (my ($sub, $contig_id, $intron, $score, $st, $ed) = $line =~ /^>(\S+)\|(\S+)\|(\S+)\|score\:(\d+)\|st\:(\d+)\|ed\:(\d+)/)){ # get the info next > or there's nothing here (for process seqs in last sub)
        
			my $nf_seq;
			if ($line){ # if there's info in this line
			chomp ($nf_seq = readline ($NF_INFILE));  # get the chomped seq
			}
                
			if (!($line)){ # if there's nothing here
			$sub = 1; # a nonsense value for skip line 108
			}
                
			if ($current_sub eq $sub){ # if next seq is also belong to current sub
		
				if ($intron eq "non_intron"){ # save info
				$score{$score} -> {nf_seq} = $nf_seq;
				$score{$score} -> {f_seq} = $f_seq{$sub . "|" . $contig_id};
				$score{$score} -> {contig_id} = $contig_id;
				my ($left_sub_seq) = $f_seq{$sub . "|" . $contig_id} =~ /(\S*)$nf_seq\S*/;
				$score{$score} -> {st} = length ($left_sub_seq);
				$score{$score} -> {ed} = (length ($left_sub_seq) + length ($nf_seq) - 1);
				} else {
				$intron{$contig_id} -> {nf_seq} = $nf_seq;
				$intron{$contig_id} -> {f_seq} = $f_seq{$sub . "|" . $contig_id};
				$intron{$contig_id} -> {score} = $score;
				$intron{$contig_id} -> {st} = $st;
				$intron{$contig_id} -> {ed} = $ed;
				}
			
            } else {
            
				if ($line){ # if there's a new sub next line, then save current info as lag info
				$lag_sub = $sub;
				$lag_contig_id = $contig_id;
				$lag_intron = $intron;
				$lag_score = $score;
				$lag_st = $st;
				$lag_ed = $ed;
				$lag_nf_seq = $nf_seq;
				$lag_f_seq = $f_seq{$sub . "|" . $contig_id};
				}
            
				my @intron = sort (keys %intron);
				if (scalar (@intron) > 0){ # if there are intron inserted seqs
					while (1){
					last if (scalar @intron) == 0; # jump off the loop if all intron inserted seqs are merged
					my $contig = pop @intron; # get a seq id (contig1&contig2) 
					my ($contig1, $contig2) = $contig =~ /(\S+)&(\S+)/; # get id of contig1 and 2	
						if (exists $intron{$contig2 . "&" . $contig1}){ # if paired intron inserted seq exists, get contig id, start and end position on query
						my $intron_contig1 = $contig1; 
						my $st1 = $intron{$contig1 . "&" . $contig2} -> {st};
						my $ed1 = $intron{$contig1 . "&" . $contig2} -> {ed};
						my $nf_seq1 = $intron{$contig1 . "&" . $contig2} -> {nf_seq};
						my $f_seq1 = $intron{$contig1 . "&" . $contig2} -> {f_seq};
						my $score1 = $intron{$contig1 . "&" . $contig2} -> {score};
						my $intron_contig2 = $contig2;
						my $st2 = $intron{$contig2 . "&" . $contig1} -> {st};
						my $ed2 = $intron{$contig2 . "&" . $contig1} -> {ed};
						my $nf_seq2 = $intron{$contig2 . "&" . $contig1} -> {nf_seq};
						my $f_seq2 = $intron{$contig2 . "&" . $contig1} -> {f_seq};
						my $score2 = $intron{$contig2 . "&" . $contig1} -> {score};
					
						($st1, $ed1, $nf_seq1, $f_seq1, $score1, $intron_contig1, $intron_contig2) = ($st2, $ed2, $nf_seq2, $f_seq2, $score2, $intron_contig1, $intron_contig2) if ($st1 > $st2); # if start postion of contig 1 is larger than 2,then exchange their seq and info
					
						my ($f_left_seq1, $f_right_seq1) = $f_seq1 =~ /(\S*)$nf_seq1(\S*)/; # get flank seq of seq1
						my ($f_left_seq2, $f_right_seq2) = $f_seq2 =~ /(\S*)$nf_seq2(\S*)/; # get flank seq of seq2
						my $merged_score = $score1 + $score2; # add up their score
						my $sub1_st = length ($f_left_seq1); # start position of seq 1
						my $sub1_ed = length ($f_left_seq1) + length ($nf_seq1) - 1; # end position of seq 1
						my $sub2_st = length ($f_left_seq2); # start position of seq 2
						my $sub2_ed = length ($f_left_seq2) + length ($nf_seq2) - 1; # end position of seq 2
						my $merged_st = $sub1_st; # start position of merged seq
					
							my ($inter, $merged_nf_seq, $merged_f_seq, $merged_ed);
							if ($st2 > $ed1){ # if seq1 apart with seq2
							$inter = "N" x (3 * ($st2 - $ed1 - 1)); # add N to connect 2 seqs
							$merged_nf_seq = $nf_seq1 . $inter . $nf_seq2; # merged non-flank seq
							$merged_f_seq = $f_left_seq1 . $merged_nf_seq . $f_right_seq2; # merged flanking seq
							$merged_ed = $sub1_st + length ($merged_nf_seq) - 1; # exon end position of merged seq
							} else { # if seq1 overlap with seq2 
							$merged_nf_seq = $nf_seq1 . $nf_seq2; # merge non-flank seq
							$merged_f_seq = $f_left_seq1 . $merged_nf_seq . $f_right_seq2; # merge flanking seq
							$merged_ed = $sub1_st + length ($merged_nf_seq) - 1; # end positon of end seq
							}
					
						$score{$merged_score} -> {nf_seq} = $merged_nf_seq; # non-flank seq
						$score{$merged_score} -> {f_seq} = $merged_f_seq; # flank seq
						$score{$merged_score} -> {contig_id1} = $intron_contig1; # contig id 1
						$score{$merged_score} -> {contig_id2} = $intron_contig2; # contig id 2
						$score{$merged_score} -> {st} = $merged_st; # start positon of merged seq
						$score{$merged_score} -> {ed} = $merged_ed; # end positon of merged seq
						$score{$merged_score} -> {sub1_st} = $sub1_st; # start positon of contig 1
						$score{$merged_score} -> {sub1_ed} = $sub1_ed; # end positon of contig 1
						$score{$merged_score} -> {sub2_st} = $sub2_st; # start positon of contig 2
						$score{$merged_score} -> {sub2_ed} = $sub2_ed; # end positon of contig 2
					    
					    @intron = grep {$_ ne $contig1 . "&" . $contig2} @intron; # delete id of conitg 1 in array
					    @intron = grep {$_ ne $contig2 . "&" . $contig1} @intron; # delete id of conitg 2 in array
					    
						}else{
						$score{$intron{$contig1 . "&" . $contig2} -> {score}} -> {nf_seq} = $intron{$contig1 . "&" . $contig2} -> {nf_seq}; # non-flank seq
						$score{$intron{$contig1 . "&" . $contig2} -> {score}} -> {f_seq} = $intron{$contig1 . "&" . $contig2} -> {f_seq}; # flanking seq
						$score{$intron{$contig1 . "&" . $contig2} -> {score}} -> {contig_id} = $contig1; # id of contig 1
						my ($left_sub_seq) = $intron{$contig1 . "&" . $contig2} -> {f_seq} =~ /(\S*)$intron{$contig1 . "&" . $contig2} -> {nf_seq}\S*/; # left flank
						$score{$intron{$contig1 . "&" . $contig2} -> {score}} -> {st} = length ($left_sub_seq); # start position of exon
						$score{$intron{$contig1 . "&" . $contig2} -> {score}} -> {ed} = length ($left_sub_seq) + length ($intron{$contig1 . "&" . $contig2} -> {nf_seq}) - 1; # end position of exon
						
						@intron = grep {$_ ne $contig1 . "&" . $contig2} @intron; # delete id of conitg 1 in array
						}
					
					}
			
				}

            # get seq with max score            
            my @sort_score = sort {$a <=> $b} keys %score;
            my $max_score = pop @sort_score;
            
            my ($gene) = $query =~ />(\S+)\.\d/;
            
            # print non-flank and flanking seq
            print $NF_OUTFILE ">$current_sub\n$score{$max_score}->{nf_seq}\n";
			my $prot = &translate_nucl::translate_nucl($score{$max_score}->{nf_seq}, 1);
			print $NF_AA_OUTFILE ">$current_sub\n$prot\n"; # print aa seq of best non-flank seq  
            print $F_OUTFILE ">$current_sub\n$score{$max_score}->{f_seq}\n";
            
				if ($verbose) {  # if verbose output is needed
					if (exists $score{$max_score} -> {contig_id1}){ # if seq with max score is intron inserted seq, file with 
					my $contig_id1 = $score{$max_score} -> {contig_id1}; # contig id 1
					my $contig_id2 = $score{$max_score} -> {contig_id2}; # contig id 2
					my $f_seq1 = $intron{$contig_id1 . "&" . $contig_id2} -> {f_seq}; # flanking seq 1
					my $f_seq2 = $intron{$contig_id2 . "&" . $contig_id1} -> {f_seq}; # flanking seq 2
					my ($ori_contig_id1) = $contig_id1 =~ /^(\S+)\+\d/; # origin contig id 1
					my ($ori_contig_id2) = $contig_id2 =~ /^(\S+)\+\d/; # origin contig id 2
					print $SEQ_INFO "$gene\t$current_sub\t$ori_contig_id1\t$score{$max_score}->{sub1_st}\t$score{$max_score}->{sub1_ed}\t$ori_contig_id2\t$score{$max_score}->{sub2_st}\t$score{$max_score}->{sub2_ed}\n";
					print $F_OUTFILE_INTRON ">$current_sub" . "_seq1\n$f_seq1\n>$current_sub" . "_seq2\n$f_seq2\n";
					} else {
					my ($ori_contig_id) = $score{$max_score}->{contig_id} =~ /^(\S+)\+*\d*/;
					print $SEQ_INFO "$gene\t$current_sub\t$ori_contig_id\t$score{$max_score}->{st}\t$score{$max_score}->{ed}\n";
					print $F_OUTFILE_INTRON ">$current_sub\n$score{$max_score}->{f_seq}\n";
					}
				}
            
            last if (!($line)); # last if last sub has been processed
            %intron = (); # empty the intron hash
            %score = (); # empty the score hash
                
                # save info and seq in lag sub
				$current_sub = $lag_sub;
				if ($intron eq "non_intron"){
				$score{$score} -> {nf_seq} = $lag_nf_seq;
				$score{$score} -> {f_seq} = $lag_f_seq;
				$score{$score} -> {contig_id} = $lag_contig_id;
				my ($left_sub_seq) = $lag_f_seq =~ /(\S*)$lag_nf_seq\S*/;
				$score{$score} -> {st} = length ($left_sub_seq);
				$score{$score} -> {ed} = length ($left_sub_seq) + length ($lag_nf_seq);
				} else {
				$intron{$contig_id} -> {nf_seq} = $lag_nf_seq;
				$intron{$contig_id} -> {f_seq} = $lag_f_seq;
				$intron{$contig_id} -> {score} = $lag_score;
				$intron{$contig_id} -> {st} = $lag_st;
				$intron{$contig_id} -> {ed} = $lag_ed;
				}
            
            }
            
		}
                      
	}  
close $NF_INFILE;
close $NF_OUTFILE;    
close $F_OUTFILE;
close $NF_AA_OUTFILE;
	
	if ($verbose) { # if verbose output is needed
	close $F_OUTFILE_INTRON;
	}
}
if ($verbose) { # if verbose output is needed
close $SEQ_INFO;
}
close DIR_NF;

foreach (@none) { # delete files with baits sequences only
`rm non_flank_out/$_`;
`rm flank_out/$_`;
`rm aa_non_flank_out/$_`;
	if ($verbose) {
	`rm intron_flank_out/$_`;
	}
}
