# Supplementary material for: Gene markers for exon capture and phylogenomics in ray‐finned fishes
Source: Ecol Evol. 2019 Mar 5;9(7):3973–83. doi: 10.1002/ece3.5026 (PMC6468074; doi:10.1002/ece3.5026)
Supplement: Supplementary file 5 [file ECE3-9-3973-s005.zip › Appendix_S3_pipeline&scrips/pipeline_scripts_for_assembly/Merge Intron/translate.pm]

package translate_nucl;

##################################################################################################
# Module Name: translate.pm
# 
# Function: Translate DNA to AA in standard coding frame
# 
# Input: DNA sequences & start codon
# 
# Output: AA sequences
# 
# Written by 
#                 Hao Yuan
#                 Shanghai Ocean University, China
#                 Created on May 2016
#                 Last modified on 
#
##################################################################################################


use strict;
use warnings;

use Bio::Seq; #include the module in Bioperl

sub translate_nucl{
    my $seq = shift @_; #import the sequences
    my $start_codon = shift @_; #import the start codon
    $start_codon --; #minus 1 for 1st 2nd 3rd codon in Bio::seq is 0 1 2
    my $seq_obj=Bio::Seq->new(-seq=>$seq,-alphabet=>'dna'); #import the seq and claim that it's dna
    my $pro=$seq_obj->translate(-frame => $start_codon, -terminator => "*", -unknown => "*"); #import the start codon, the sign for terminator and unknown codon, then translate
    $pro=$pro->seq; 
    return($pro); #return the aa
}

1
