# Supplementary material for: Gene markers for exon capture and phylogenomics in ray‐finned fishes
Source: Ecol Evol. 2019 Mar 5;9(7):3973–83. doi: 10.1002/ece3.5026 (PMC6468074; doi:10.1002/ece3.5026)
Supplement: Supplementary file 5 [file ECE3-9-3973-s005.zip › Appendix_S3_pipeline&scrips/pipeline_scripts_for_assembly/Merge Reads/merge_reads.pl]

#!/usr/bin/perl -w

####################################################################################################
# 
# merge_reads.pl
# 
# This script is for merging the multiple raw data from single species
# 
# Input: unzipped raw data
# 
# Output: merged raw data
# 
# Usage example:
# $./merge_reads.pl -dir=dir
# 
# Written by 
# 			Hao Yuan
# 			Shanghai Ocean University, China.
# 			Created on June 2016
# 			Last modified on  
# 
####################################################################################################


my $dir;
my $opt = GetOptions( 'dir:s', \$dir);

opendir (DIR, $dir) or die "can't open $dir!!!";
my @fastq;
while (my $infile = readdir(DIR)){
next if ($infile !~ /fastq$/);
my ($species_name) = $infile =~ /^(\D+_\D+)_\S+.fastq/;
$fastq{$species_name} ++;
}
close DIR;

foreach (keys %fastq){
	if ($fastq{$_} > 2){
	my $R1_001 = $_ . "\*_L001_R1_001.fastq";
	my $merged_R1_001 = $_ . "_L001_R1_001.fastq";
	my $R2_001 = $_ . "\*_L001_R2_001.fastq";
	my $merged_R2_001 = $_ . "_L001_R2_001.fastq";
	`cat ./$dir/$R1_001 > ./$dir/$merged_R1_001`;
	`cat ./$dir/$R2_001 > ./$dir/$merged_R2_001`;
	}
}
