# Supplementary material for: Gene markers for exon capture and phylogenomics in ray‐finned fishes
Source: Ecol Evol. 2019 Mar 5;9(7):3973–83. doi: 10.1002/ece3.5026 (PMC6468074; doi:10.1002/ece3.5026)
Supplement: Supplementary file 5 [file ECE3-9-3973-s005.zip › Appendix_S3_pipeline&scrips/pipeline_scripts_for_assembly/Predict Frames of Query/predictFrames.README]

Program author: Nelson Seilhan
Contact: nelson@profilegenomics.com

Greetings! The predictFrames program uses object oriented Python to predict bait
frame using three files related to a Gene Capture dataset; (1) a bait sequence
fasta, (2) a fasta file containing amino acid sequences with ENSMBL geneIDs for 
headers, (3) the first column of a onehitCDSmarker file. 

Version: This program uses python 3.4 primarily and has not been bug tested in
earlier versions of python. 

Dependencies: BioPython, ensmbl2frames module

Parameters: 
    -reference; fasta file containing reference protein sequences mined from
                ENSMBL, ex| Gallus_gallus.WASHUC2.70.pep.all.fa 
    -baitF; fasta file containing bait names and sequences ex| baitSeq.fas
    -cds; onehitCDSmarker column1 file. This was prepared with UNIX command 
          following this example-> 
           $cat Gallus_gallus.onehitCDSmarkers.txt | tr "\t" "~" | cut -d"~" -f1
          with the output written to a new file.
    -ex; The number of 'extra' descriptors in the input baitF with respect to
         the naming scheme for the Python baitset (X.YYYYY.ZZZZZ). For example,
         the Oreochromis baitsets have 1 extra descriptor and require this
         value to be set to 1. Default is 0.
    -fas; Filename for the new fasta file containing an extra descriptor for
          the predicted frame of the bait. 
    -v; verbose output. True or false. If true, outputs two comma separated
        value files that represent the results of frame prediction.
    -aln; Name for the .csv containing alignment results
    -stop; Name for the .csv containing stop codon elimination results

Overview:
    From the input files, the bait sequences will be mined as well as the
    protein sequence from the ENSMBL file. A dictionary is built that links
    the ensmbl gene IDs to the bait names. The findFrames method can then be
    used to find the frame of any individual bait. This is done by first 
    checking the translated coding sequence of the 3 frames for stop codons
    and eliminating any frames that contain inappropriately placed stop codons.
    If more than one frame is left in consideration after this is checked,
    pairwise alignment between the translated coding sequences and the known
    protein sequence is used to find the frame. 

Outputs:
    -Updated bait fasta file
    -Comma separated value file for the stop results containing the sequences
     translated
    -Comma separated value file for the alignment results containing the scores
     of the alignments and the hypothetical maximum score.

Example Unix Commandline Usage:
 Note: must first set permissions allowing predictFrame to execute from commandline.

 $./predictFrames -b=Mus_musculus.fas -r=Mus_musculus.GRCm38.pep.all.fa  -cds=Mus_musculus.onehitCDSmarkers.column1.txt -fas=Mus_musculus.frames.fas  -v=True -aln=Mus_musculus.frameResults.alns.csv -stop=Mus_musculus.frameResults.stops.csv > Mus_musculus.strangeBaits.txt

./predictFrames -b=baitSeq.fas -r=Gallus_gallus.WASHUC2.70.pep.all.fa  -cds=Gallus_gallus.onehitCDSmarkers.column1.txt -fas=Python_molorus.frames.fas  -v=True -aln=Python_molorus.frameResults.alns.csv -stop=Python_molorus.frameResults.stops.csv > Python_molorus.strangeBaits.txt


 $./predictFrames  -ex=1 -b=Oreochromis_niloticus.fas -r=fourReference.pep.all.fa 
 -cds=Oreochromis_niloticus.onehitCDSmarkers.column1.txt -v=True 
 -aln=Oreochromis_niloticus.frameResults.alns.csv -fas=Oreochromis_niloticus.frames.fas 
 -stop=Oreochromis_niloticusframeResults.stops.csv > Oreochromis_niloticus.strangeBaits.txt
