# Supplementary material for: Gene markers for exon capture and phylogenomics in ray‐finned fishes
Source: Ecol Evol. 2019 Mar 5;9(7):3973–83. doi: 10.1002/ece3.5026 (PMC6468074; doi:10.1002/ece3.5026)
Supplement: Supplementary file 5 [file ECE3-9-3973-s005.zip › Appendix_S3_pipeline&scrips/pipeline_scripts_for_assembly/Predict Frames of Query/sample/Gadus_morhua.frames/ensmbl2frames.py]

import sys
from Bio import pairwise2
from Bio.Seq import Seq
from Bio.Alphabet import IUPAC

class protMiner():
  '''
  protMiner is a class that implements methods to use extrapolate bait frame information from three files related to a Gene Capture dataset.
  From these files, the bait sequences will be mined as well as the protein sequence from ENSMBL. Information linking the baits to the ENSMBL
  gene IDs is also gathered. The findFrames method can then be used to find the frame of any individual bait. This is done by first checking 
  the translated coding sequence in 3 frames for stop codons and eliminating any frames that produce inappropriately placed stop codons. If
  more than one frame is left in consideration after this is checked, pairwise alignment between the translated coding sequences and the 
  known protein sequence to find the frame.

  inputs: onehitCDSmarkers column1 file, .pep.all.fas file, bait sequences file
  output: new fasta baitfile with the frame appended to the baitname, 2 .csv record files of frame finding results
  '''
  baitSeqs = {} #k=bait headers v= seq
  frameResults = {}#k=baitname v=frame
  headerDict = {}#k=ENSGAL v=[bait1,...,baitN]
  ensDict = {}#k=ENSGAL v= ENSGAL mined sequence
  stopResults = []
  alnResults = []
  strangeBaits = []#list containing baits that have inappropriate stops in all three frames
  def __init__(self,reference,baitF,cds,ex):
    '''
    Constructor for protMiner builds baitSeqs dictionary. Calls headDict() and parseENSGAL()
    '''

    baitReader = FastAreader(baitF)
    exInt = int(ex)
    for head,seq in baitReader.readFasta():
      if ex:
        headsplit = '.'.join(head.split('.')[exInt:])
      else:
        headsplit = head
      #outhead = '.'.join(headsplit)
      protMiner.baitSeqs[headsplit] = seq
    self.headDict(cds)
    self.parseENSGAL(reference)
    return
  def headDict(self,cds):
    '''
    parses the first column of the provided input Gallus_gallus.onehitCDSmarkers.txt.

    Output: a dictionary k:v k= ENSGAL code v= list of baits corresponding to that ENSMBL entry
    '''
    f = open('%s' % cds,'r')
    parseList = []
    tempdict = {}
    protMiner.headerDict = {}
    for line in f:
      parseList.append(line.rstrip())
    for line in parseList:
      lineSplit = line.split('|')
      chromoSplit = lineSplit[0].split(':')
      bait = chromoSplit[2] + '.' + chromoSplit[3] + '.' + chromoSplit[4]
      ENSGAL = lineSplit[1]
      if bait in protMiner.baitSeqs:
        if ENSGAL not in protMiner.headerDict:
          protMiner.headerDict[ENSGAL] = [bait]
        else:
          protMiner.headerDict[ENSGAL].append(bait)

  def parseENSGAL(self,infile):
    '''
    Takes the fasta file of all the peptides from an organism downloaded from ENSMBL and writes it to a dictionary.

    input: Fasta of peptides downloaded from ensembl
    output: dictionary k=ensgal v=seq
    '''
    thisFastaReader = FastAreader(infile)
    protMiner.ensDict = {}
    self.bait2prot = {}
    seqCount = 0
    usedEnsmbls = 0
    failedKeys = {}
    for head,seq in thisFastaReader.readFasta(): 
      seqCount += 1
      ENS = head.split()[3].split(':')[1]
      if ENS not in protMiner.ensDict:
        protMiner.ensDict[ENS] = [seq]
      else:
        protMiner.ensDict[ENS].append(seq)
    
    return

  def containsStops(self,strng):
    '''
    parses input string for stop codons (IUPAC * character) EXCEPT for stop codons in the final position of the string.
    returns True if the string contains stops and False if the string does not contain stop codons.
    '''
    for char in strng[0:len(strng)-1]: 
      if char == '*': return 1;
    return 0

  def findFrames(self,ensgal,baitname,baitsequence):
      """
      Predicts the correct frame of the bait sequence through two methods. 
      Stop codons: Given the expectation that these are exons, we should never see stop codons unless they are in the final position.
                   Therefore, the correct frame can be predicted by eliminating frames that produce erroneous stop codons.
      Alignment:   When it is not possible to eliminate 2 of 3 frames by stop codons, prediction by pairwise alignment of the translated
                   sequences of the remaining frames to the known amino acid sequence is used. Scoring system: +1 for matches, -0.25 for 
                   mismatches, -1 for gap opening.
      

      inputs: ensmbl ID, bait name, bait sequence
      """
      #Cast strings for the three frames
      frame1 = baitsequence
      frame2 = baitsequence[1:]
      frame3 = baitsequence[2:]
      #check that seq length is a multiple of three, if not concatenate it where necessary
      if len(frame1)%3 ==1 or len(frame1)%3 == 2:
        frame1 = baitsequence[0:(len(frame1)-len(frame1)%3)]
      if len(frame2)%3 ==1 or len(frame2)%3 ==2:
        frame2 = baitsequence[1:(len(frame2)-len(frame2)%3)]
      if len(frame3)%3 ==1 or len(frame3)%3 ==2:
        frame3 = baitsequence[2:(len(frame3)-len(frame3)%3)]
      
      #Cast three frame strings as Biopython Sequence objects
      coding1 = Seq(frame1, IUPAC.ExtendedIUPACDNA())
      coding2 = Seq(frame2, IUPAC.ExtendedIUPACDNA())
      coding3 = Seq(frame3, IUPAC.ExtendedIUPACDNA())
      
      #Create peplist containing all transcripts of the gene related to the provided ensmbl gene ID
      #if ensmbl gene ID not found in the provided ensmbl gene dataset (.pep.all.fa), print a warning and break from the method with return
      if ensgal in protMiner.ensDict:
        peplist = protMiner.ensDict[ensgal]
      else:
        errorstr = 'Reference protein not found in .pep.all.fa file for %s' %ensgal
        return errorstr

      
      codinglist = [coding1,coding2,coding3] #container for the coding sequences
      hasStops = [] #container for the sequences containing stop codons
      noStops = [] #container for the sequences with no stop codons
      codingCount = 0 #counter tracking number of items iterated through in codinglist
      for item in codinglist:
        codingCount +=1
        thisAA = item.translate() #translate this coding sequence
        if self.containsStops(thisAA): #use containsStops method for conditional
          hasStops.append(codingCount)
        else:
          noStops.append(codingCount)
      if len(hasStops) == 2: #Checks to see if 2 of 3 frames have been eliminated
        thisFrame = noStops[0] #casts thisFrame
        protMiner.frameResults[baitname] = thisFrame #records results in results list
        bundled = (baitname,coding1.translate(),coding2.translate(),coding3.translate(),thisFrame) #bundles information for the csv log
        protMiner.stopResults.append(bundled) #appends bundle to results list
      else: #otherwise, the list has either 0 or 1, or 3  elements and we must therefore predict by alignment between the remaining frames to be considered     
        if len(hasStops) == 3: #Checks to see if all 3 frames contain stop codons, records in a list if so
          protMiner.strangeBaits.append(baitname)
        hypothBest = len(coding1.translate()) #sets a hypothetical best score for alignment based off our scoring scheme and max number of matches
        minScore = float(hypothBest) * 0.5 #half the hypothetical best becomes a minimum score. This is used as a cutoff to determine whether or not we should keep checking the next transcript for better alignments.
        boolTrig = False #trigger that will become true and break the for loop when we have gotten a good enough alignment 
        varcount = 0 #keep track of position in peplist
        scoresPerTranscript = [] # list of tuples which describe scores of each transcipt
        for entry in peplist:
          if boolTrig:#will break at the beginning of an iteration if previous iteration had a high enough score
            break
          thispep = str(entry) 
          targetProt = Seq(thispep,IUPAC.ExtendedIUPACProtein())
          #set the three frame aligns as -1 so that if they have no stops they will never be considered the best alignment
          frame1ALN = -1
          frame2ALN = -1
          frame3ALN = -1

          #if they have no inappropriate stops, perform an alignment.
          if 1 in noStops:
            frame1ALN = pairwise2.align.localms(coding1.translate(),targetProt,1,-0.25,-1,0,score_only=True)
          if 2 in noStops:
            frame2ALN = pairwise2.align.localms(coding2.translate(),targetProt,1,-0.25,-1,0,score_only=True)
          if 3 in noStops:
            frame3ALN = pairwise2.align.localms(coding3.translate(),targetProt,1,-0.25,-1,0,score_only=True)

          #however, if all 3 have inappropriate stops, perform an alignment on all 3 regardless.
          elif len(hasStops) == 3:
            frame1ALN = pairwise2.align.localms(coding1.translate(),targetProt,1,-0.25,-1,0,score_only=True)
            frame2ALN = pairwise2.align.localms(coding2.translate(),targetProt,1,-0.25,-1,0,score_only=True) 
            frame3ALN = pairwise2.align.localms(coding3.translate(),targetProt,1,-0.25,-1,0,score_only=True)

          
          #comparisons between scores in order to determine highest score
          bestALN = frame1ALN
          thisFrame = 1
          if bestALN < frame2ALN:
              bestALN = frame2ALN
              thisFrame = 2
          if bestALN < frame3ALN:
              bestALN = frame3ALN
              thisFrame = 3
          if bestALN >= minScore: #breaks loops at the beginning of the next iteration if minimum alignment score is met
            boolTrig = True
          else: #otherwise, collect the three scores and contain them in a tuple which is written to a list for later parsing
            thisTup = (frame1ALN,frame2ALN,frame3ALN)
            scoresPerTranscript.append(thisTup)
          varcount += 1 #keep track of how many transcripts have been evaluated
          if varcount == len(peplist) and len(peplist) is not 1: #if this is the final iteration and the loop hasnt yet broken;
            highestScore = 0 
            bestTranscript = 0 
            for i in range(0,len(scoresPerTranscript)): #iterate a range of integers from 0 to the size of the list of result tuples
              thisEntry = scoresPerTranscript[i] #use i to specify an element of scoresPerTranscript with a slice
              for item in thisEntry: #iterate this entry
                if item >= highestScore: #check if this current item is greater than the highest score
                  highestScore = item #set the highest score to the new highest score(item)
                  bestTranscript = i #record which transcript this occurred in (position i)
            for x in range(0,3): #iterate range of the tuple which we defined with 3 elements, tuple[0:3] essentially 
              thisScore = scoresPerTranscript[bestTranscript][x] #access the best transcript's tuple, then access the element of that tuple corresponding to x

              #sets the frame alignment scores back to the correct values from the best transcript
              #needed to record the right values in the .csv
              if x == 1:
                frame1ALN = thisScore
              elif x == 2:
                frame2ALN = thisScore
              elif x == 3:
                frame3ALN = thisScore

              if thisScore == highestScore: #if this element is the highest score;
                thisFrame = (x + 1) #set thisFrame to x+1 (adjusted for python to real world coordinates)
          #elif len(peplist)==1: #OTHERWISE, if the peplist was just 1 long
            #if bestALN < minScore:#AND, if the best alignment was worse the min score
              #print('Best alignment scores low for  %s' % baitname) #print a warning
        protMiner.frameResults[baitname] = thisFrame #record thisFrame in the frameResults dict
        bundled = (baitname,frame1ALN,frame2ALN,frame3ALN,hypothBest,thisFrame) #bundle information about the alignments
        protMiner.alnResults.append(bundled) #append bundled information to a result list for parsing
      return
  def newFasta(self,baitF,ex,outFas):
    newReader = FastAreader(baitF)
    exInt = int(ex)
    with open(outFas,'w') as fileH:
      for head,seq in newReader.readFasta():
        adjustedHead = '.'.join(head.split('.')[exInt:])
        if adjustedHead in protMiner.frameResults:
          frameMod = protMiner.frameResults[adjustedHead]
        else:
          print(adjustedHead)
          print('%s reference protein not found, frame not determined' % head) 
        newHead = '>' + head + '.' + str(frameMod) + '\n'
        fileH.writelines(newHead)
        fileH.writelines(seq)
        fileH.writelines('\n')
    return
      
class parseResults():
  def __init__(self):
    print('Baits where each frame contains inappropriate stop codons:')
    for line in protMiner.strangeBaits:
      print(line)
    return
  def outputALN(self,alnout):
    with open(alnout,'w') as fileH:
      fileH.writelines('bait,frame1ALN,frame2ALN,frame3ALN,hypotheticalBest,thisFrameResult' + '\n')
      for tup in protMiner.alnResults:
        outline = str(tup[0])+','+str(tup[1])+','+str(tup[2])+','+str(tup[3])+','+str(tup[4])+','+str(tup[5]) + '\n'
        #outline = ','.join([str(tup[0]),str(tup[1]),str(tup[2]),str(tup[3]),str(tup[4]),str(tup[5])) + '\n'
        fileH.writelines(outline)
    return
  def outputSTOP(self,stopout):
    with open(stopout,'w') as fileH:
      fileH.writelines('bait,coding1,coding2,coding3,thisFrameResult' + '\n')
      for tup in protMiner.stopResults:
        outline = str(tup[0]) +','+ str(tup[1]) + ','+ str(tup[2]) + ',' + str(tup[3]) + ',' + str(tup[4]) + '\n'
        #outline = ','.join([str(tup[0]),tup[1],tup[2],tup[3],str(tup[4])) + '\n'
        fileH.writelines(outline)
    return


class FastAreader :
    '''
    Class to provide reading of a file containing one or more FASTA
    formatted sequences:
    object instantiation:
    FastAreader(<file name>):
 
    object attributes:
    fname: the initial file name
 
    methods:
    readFasta() : returns header and sequence as strings.
    Author: David Bernick
    Date: April 19, 2013
    '''
    def __init__ (self, fname):
        '''contructor: saves attribute fname '''
        self.fname = fname 
    def readFasta (self):
        '''
        using filename given in init, returns each included FastA record
        as 2 strings - header and sequence.
        whitespace is removed, no adjustment is made to sequence contents.
        The initial '>' is removed from the header.
        '''
        header = ''
        sequence = ''
        
        with open(self.fname) as fileH:
            # initialize return containers
            header = ''
            sequence = ''
 
            # skip to first fasta header
            line = fileH.readline()
            while not line.startswith('>') :
                line = fileH.readline()
            header = line[1:].rstrip()
 
            # header is saved, get the rest of the sequence
            # up until the next header is found
            # then yield the results and wait for the next call.
            # next call will resume at the yield point
            # which is where we have the next header
            for line in fileH:
                if line.startswith ('>'):
                    yield header,sequence
                    header = line[1:].rstrip()
                    sequence = ''
                else :
                    sequence += ''.join(line.rstrip().split()).upper()
        # final header and sequence will be seen with an end of file
        # with clause will terminate, so we do the final yield of the data
        yield header,sequence
