# Supplementary material for: Gene markers for exon capture and phylogenomics in ray‐finned fishes
Source: Ecol Evol. 2019 Mar 5;9(7):3973–83. doi: 10.1002/ece3.5026 (PMC6468074; doi:10.1002/ece3.5026)
Supplement: Supplementary file 5 [file ECE3-9-3973-s005.zip › Appendix_S3_pipeline&scrips/pipeline_scripts_for_assembly/Predict Frames of Query/sample/Gadus_morhua.frames/Gadus_morhua.fas]

>Danio_rerio.1.10018393.10018273
CAGACGGACTCCAAGGTGAACGGCACAGCCCTGTCCTCCCCCCTCCACCTCCTCCCAGCGCTCAGACTCTTCCCTCCCCCTGCTCCGCATGGCCGCCAGCCAGACCACCGACACAATGG
>Danio_rerio.1.10132455.10132285
GTGACGGAGAGCAAGCTGGAGCTGGAGAAGAGCCTGAAGCTGTCCAAGAAGCTCCGCAAGGAGCTCAACTCCCTGACGGAGTGGCTGGCCGCCACCGACGCCCAGCTCACGCGCCGCTCCGCCGTGGAGGGCATGCCCAGCGACCTGGAGGCCGAGGTGGACTGGGC
>Danio_rerio.1.10147748.10147593
GCCCTGGTGAATGACATCCACACCATCCAACCCAGCCTCAACGGTATCAACGAGGTGGGCCTGCACCTGAAGAAGGAGGCGGAGCCGCTGTTTGCCGTGCACATCCAAAAAGAGCTTGACGACCTCAACGGCCAATGGGAGATGGTCTGCAAGCAG
>Danio_rerio.1.10169787.10169546
GTGGTGGCCTTCTTCAGTCTGTATGAGCAGTGTGACCAGGGGGTGGTCAACAGTGAGAACTGGCTCAAAGTGCAGCAGCCCCCCTCCTGTGAACCGGACCCTCTGCGGATCCAACTGGAGCGATGCAGG
>Danio_rerio.1.10172087.10171964
TTTGACGTGGACTTCACGGAGGTCCACAGCTACATGACGCGCGGAGAGGCCATTCTGCAGAGTCCAGGGTTCTCAGTGTCCCGCAAGGAGGGGGGTGTTCAGGAGCTCCACGACAAAGTGCTG
>Danio_rerio.1.11411496.11411375
AAACGGCGGACGTGTCGTCGACATACAGCCTGGACATCCTGTACTCGGGCTCCGGCATCATGAGGAGGAGCAACATGAACATCTACGGAGCCAGCAGCGGAGCCACGCTGCACGGCCTGCAG
>Danio_rerio.1.142591.142743
GTGTCCTCGGTGACCCATGTGACGGCCACGGAGAAGGAGACGCTGTCCCAGCTCCTGCAGGAGAAGGACCAGCTGCAGAAGGAGCAGCAGGACCGCATCAAGAACCTCACCAAGCTGCTGGTCACCGGCTCCA
>Danio_rerio.1.15377112.15377347
GAGAGCGAGGTGTCGGGGTCCAGCCGTAGGAGCAGCCTAGGGGGGGGGCAGAATTTGCGCAGAAGGTTCACCGGCTGCAGTCGGCAAAGCAGAAACTGAGTCAGCTACAGGAGCTGGTGGCCATGGTGCAG
>Danio_rerio.1.17320451.17320312
GTGTACATGTCGTCTATAAGCAGCCTGGCAGAGGTCACCGCCCGCAGTATCGAGCAGCTCCACAAGGTGGCAGAGCTGATCCTCCACGGCCAGGACCTGGAGAAGCCAGCCAGGGAGCAGGC
>Danio_rerio.1.17514136.17513931
AGGAGGAGGAGCAGGAGATGCGCTACAGGCTTGCCTTAGTCGGTTCTCTGCCTGTGCATCCTCTGACCACCATGGCCATGCTGCCCTGGGTTGTGGCCCAGATCGTGCGGCCCGGACCCGGGGAG
>Danio_rerio.1.18100239.18099994
GGCCGCCCCATCACGCCCGTCTATGCCATGGCCCACAACGTGCAGCGCATCCCGAACGCCGGCCTGTACGGCGCCGGCTACATGCCCAGCTATGCGGTCAACTCGGCCGCGCTCGTCGCCCTGCAGAAGAACGCCGCCGTCGCCGCGGCCACGTACGGCGGCTACGGCTACGCCATGCCGCAGGCCTTTCCCGCCACGGCCGCCTTCCAGATGCCCCTCCACGACATCTACCAGAGCTACTGA
>Danio_rerio.1.18168234.18168070
TGATGATGTGGCAGGTTGGGAGAAAGGGATTCTGTATGGTGAAGGCCAGAATCTAGCCCGCCTCCTTATGGAGGGTCCAGCCAATCTCATCACGCCCACCGCCTTCGCCGACACAATTGAAGAGAAACTTGCACCATACAGTGAACAAGTGACTGTTCACAAG
>Danio_rerio.1.18280289.18280456
ATGCATATTAAGTCGATTATTATTGATGGATTCAAATCCTACGCACAAAGGACAGAAATCAACGGATTTGATCCTCTGTTCAACGCAATCACAGGACTGAACGGCAGCGGCAAGTCCAATATTTTGGATTCAATATGCTTTCTTTTGGGCATTTCAAATCTCACTCAG
>Danio_rerio.1.18281190.18281339
GTGCGAGCATCAAACCTCCAGGACTTGGTCTACAAAAATGGACAGGCTGGCATAACCAAGGCCATGGTGTCCATTACATTTGACAACTCCAACAAAAGCCAGAGTCCTCTTGGATTTGAAACCCACGACGAGATCACGGTCTCTAGACAG
>Danio_rerio.1.18281431.18281553
GTGGTGATCGGAGGTAGGAACAAGTATCTCATTAATGGGGTCAACGCTAACAACACAAGGGTGCAGGATCTGTTCTGCTCCATTGGTCTCAACGTCAACAACCCACATTTCCTCATCATGCAG
>Danio_rerio.1.18292699.18292829
CGTCAGCTGAAGCAGCAGGTGGAGCTGAAGCAGGAGGAGGGGCAGATCCTGCAGGCCAAGCTGCAGCAGAGCTCCTTCCACCAGCAGCAGGAGGAGCTCGAAAGGCTGCGCAAGGCCATCG
>Danio_rerio.1.18292940.18293133
AGGAGAGCGAGGAGACCCTGCGCAGCACCAAGGAGGTGCAGCAGCGGGCGGGGGAGAAGTACAAGGTCCTGGAGAACAAGATGAAGAACGCCGAGGCAGAGCGGGAGCAGGAGCTCAGAGCGGCGCAGCAGAAGCTCACCGCCGCCAAGACCAAGGCCGACGCCTTCAACAAGAAGCTCAAGGAGAAGCAGCAG
>Danio_rerio.1.18296121.18296321
GTGTCCCGCATGCTGGAGGAGCACGACTGGATCGCCCTGGAGCGTAGGCAGTTCGGCCAGCCCAACACGGCCTACGACTTCCAGACCAACAGCCCGAAGGAGGCCGGCCAGAGGCTCAAGAAGCTGGAGGAGACCACCGCCCGGCTGGAGAGGAACGTGAACAAGAGGGCCATGAACATGCTGAACGAGGCCGAGGAGCGG
>Danio_rerio.1.18299488.18299648
GTGAACAAGGACTTTGGCTCCATCTTCTCCACCCTGTTGCCGGGGTCCGACGCCCGTCTGGCCCCCCCCCAGGGACGCGGGGTCCTGGACGGCCTGGAGTTCAAGGTGGCCCTGGGAAACACCTGGAAGGAGAACCTCACGGAGCTGAGCGGAGGCCAAAG
>Danio_rerio.1.18318420.18318302
GTGTGCGCCCGTATGTGTGAGTCCACGGGCACGGGGGCCCAGAGGACGGTGGCCGTGATGCTGCCCACCCTGCTGGAGAAGGGCATCGTCAGCAACGTGGCGGAGGTCCGCTCCCTCAG
>Danio_rerio.1.18339495.18339377
AATTTCACCATCATCTACATCAAGATGGGCTACCCCCGTCTAGAAGTGGACAAACAATGTGAGCTCGCCCCAACTCTGCTCACTGCCATGGAGGGTAAACCACAGCCACAGCAGGACAG
>Danio_rerio.1.18807728.18807424
TGGCTGACTGTAGGGCCCACACTGACCAACAGTAACTTCAACGCCGAGGCGTACGCGTCTCACTTCACCGTGCCCAACATGCACCTCTCGGGCTGCACGGAGGACATCGAGCGGCTGCGGCCCAAGTCTCCGCAGGCCAAGCTCAAGTCGGACCGAGGCGGAGGGGCCCCGAGGGGGGGCCGCGGGGGGCCTAACGCAGGGCGCGGCGGGGACCGGGGCCGAGAGAGGAACAGACCCAACTTCCGGGGAGACAGGGGAGGAGGAGGGGGGTTCAGGGGCCGGGGGGGGCCACACCGGGGCTTCCCACCTCGTTAG
>Danio_rerio.1.18867536.18867834
GTACGGCAACAGCACCCGTCAGTACAAGGTGCGGCTGGGCGACTACCACGCCCTGGTCCCGGAGGAGCACGAGGAGGAGTACGGCGTGGAGCTCATCGTCCTGCACCCCGCCTACCGTCCCCATAGCAACGACCACGACCTGGCCCT
>Danio_rerio.1.19341248.19340888
GTACCGGCAGCAGGCCCGCCTCCTCTCGGCCATCCACAAAGACCAGCCAGGCCACCCGGTGTCCCGGGCCGCCTACTGGATCGGCTACCTGCTCCGGCACGGCGGCGCCGACCACCTGCGCTCGTCCGTCTACCACGTGTCCACGCTGCAGTACTTCCTGCTGGACGTC
>Danio_rerio.1.19357801.19357659
GAGTTTGAGGCCTGGGTGAACGACACCGCGGACCACGGCTTTGTCGTTGTGTCGTTCGGCGCCGGGGTCAAGTACCTCTCCGATGACATCACCCGCAAGCTGGCCGGCGCTCTGGCCCTCCTGCCTCAACGTGTGGTGTGGAG
>Danio_rerio.1.20092055.20092216
ATGGCTTCGTCCATGGGGGGAATGTTTCCTGGCCAACAGCCGCCCGGGACTCATCCTGTCGGGGTTCCTGGTGGACCGGGTCAGCCCGGTTTACTGCCTGGCGGTTCTGCTAACAGAGCCCAGGGAAACAACACTTTGGTGGACGATTTGGAGGCTTCCTTTGAG
>Danio_rerio.1.20283525.20283402
CGTCCGGACACGTCAGAGGTGGAGGAGGAGGCGACGCCCTGCCCCTGCTGCGGAGCCCAGCTGCCCCAGAACGAGCTGATGTGCGGCTCCTGCAAGAACAACCTGCCCTACTGCATCGCCAC
>Danio_rerio.1.20284150.20284000
ACATCGTCCCCATCCTGACGTCGGCGGTCATCGAGTGCCACCGCGCCGGCCTGAAGAACTCGGCCTTCAGCTTCGCCGCCATGCTGATGAGGCCCGAGTACCGCAACAAGATCGACGCCAAGTACCGCAAGAAGCTGGAGGCCATGGTC
>Danio_rerio.1.2032793.2032913
CTGTGCGCAGACACCAACCTGAACAACATGCAGAGACAGCTTGCTTTGGAGGTGATCGTCACGCTGTCGGAGACCGCCGCAGCCATGCTGCGCAAACACACCGCGATCGTGGCCCAGAGCG
>Danio_rerio.1.20341065.20340940
ATGTTGGAGAAGTGTGAGTACCGTTGCCATGGCTCCCAAGCGGTGGGTGTGCTGGTGGCTCTGTTGCCCAGTGAAGACTACGCCTCCTTCGTTAAGTGGCTCTCTGGATACTCCCGACACACCAAG
>Danio_rerio.1.2038201.2038419
TGATCCAGAAGGGTACCAAGCTGGTTCTAGAGCAGGTGGTGACCTCCATCGCCTCGGTGGCGGACACGGCGGAGGAGAAGTTTGTGCCGTACTACGACCTCTTCATGCCGTCGCTAAAGCACATCGTGGAGAACGCCGTCCAGAAGGAGCTCCGCCTCCTCCGGGGGAAGACCATTGAGTGCATCAGCCTCATCGGCCTGGCCGTCGGCAAGGAGAAG
>Danio_rerio.1.2040248.2040380
ATCTCCTACATGATCTCAGCGTGGGCGCGCATGTGTAAGATCCTGGGGAAGGAGTTCCAGCAGTACCTCCCCGTGGTGATGGGCCCGCTAATGAAGACCGCCTCCATCAAGCCCGAGGTTGCCCTGCTGGACA
>Danio_rerio.1.2043611.2043783
GTGTGCGCGTGGCGGCGGCGGAGTCCATGCCCCTCCTGCTGGAGTGTGCGCGGGTGCGCGGCCCGACTACCTCACACAGATGTGGCACTTCATGTGTGATGCGCTCATCAAGTCCATCGGCACCGAGCCCGACTCCGACGTGCTGTCGGAGATCATGCACGCCTTCGCCAAG
>Danio_rerio.1.2045437.2045559
GACGAGAACGACGTGTACATCCTGACCAAGGTGTCTGACATCCTGCACTCGGTGTTCAGCGCCTACAAGGAGAAGGTGCTGCCCTGGTTCGAGCAGCTCATGCCCCTCATTGTGCAGCTCAT
>Danio_rerio.1.21474691.21474816
GCACAGACCTACAGCTTGGATGTGCTGGAGAGTCTGCTCCCTGAGAAGCCCAAGTGTGGATGCTGTGGAGGGGAGGCGACTAAGAGATGCTCCCGTTGCCAGGGAGAATGGTACTGCAACAG
>Danio_rerio.1.22028057.22027920
GAGATGATAGGCCTGATCAAGACGTCTAAGATCCCCATCATCTGCATGTGCAACGACCGCAACCACCAGAAGATCCGCTCGCTGGCCAACTACTGCTTCGACCTGCGCTTCCAGCGGCCCCGCGTGGAGCAGATCAAG
>Danio_rerio.1.22164394.22164562
GGTCACCTCCACGGGCAGAGGATGAAGGAGGCCAACCGGCGAGCGGCGGTGCAGATCTTCGAGCAGGTGAACTCCTCACTGCTGCCCCGCAACATCCTGGACCTGCACGGCCTGCACGTGGACGAGGCGCTGCAGCAGCTCGGCCAGGTCCTGCTGGACAA
>Danio_rerio.1.22336985.22337125
GCTGTCGGAGGCGCAGAGGGCCGAGTTCAACTCGCTGGAGATGGCCATGAGGAAGGAGTTCATCTCCCAGCAGCTCATCCATCTGGTCGGCTGCCTGGACACTAACGAGGAAGGGGGCAG
>Danio_rerio.1.23383163.23382971
GTTCATGCCGGAGCCCAACCTGCCCCCCCTGGTGGTGTACGAGGACCGGGGCTCCGTGCCAGCCGGCCTGCTGGGGGCTGAGGGGGTGGTGGTGCTGGAGGGCCTGAGGGAAGGTCTCCCCGAGCTGCCCAGCGTCAAGAGGGCCCGGCTGGTGCGCTCCTACGGCCTCCTGCCTGAGCACAGCTTCACTCTGGTG
>Danio_rerio.1.23397782.23397584
GCGGGCTACCAGATCACCCAGCAGCGACGGGCCGTGGCGGTGGACGGCCAGCTGGCCTACAGCCTCCTCGGCGGCAGGAAGAGGAACCAGATCCAGAGCAGGACTGTCCGTATCAAGCAGATCCAGCTGGAGCAGGACAGCGGCAAGAGTCTCCATGACGACCAGCGGAGCCAGACCCTCATCGACCTCAACAGAGCAG
>Danio_rerio.1.23414339.23414830
GTTCACCTTCAGTAAGGAGCCCACGTTGGAAGAAGTTCGCCGACTGCAAGCTGAGTTCACAGATGAGCGGGATTGGAACCAGTTTCATCAACCCCGAAACCTGCTGCTGGCCCTGGTTGGAGAGGTGGGAGAGGTGTCCGAGCTCTTCCAGTGGCGAGGGGAGGTCGCCGAGGGCTTGCCCGGTTGGACCGACTCTGAGCGGGAGCATCTCGGCCAGGAACTCAGTGATGTTTTGATCTATCTGGTCGAATTGGCGGAGAAATGCCACGTCGACTTGCCACAAGCTGTCATCCGAAAGATGGCCCTGAACAGACTGAAATACCCAGCGAGCAAAGTGCAGGGGTCCTCTAAAAAATACACCGAATATACGGACTGA
>Danio_rerio.1.24533540.24533410
AACTCCAGAATTTTGTTTTAGCAAATGACCGGCAAATGCAAGAACTCAAGCAGCTCACCCGTCAGCTGGAGGCCACATGCAGTGTTCCGTGCAAGGACACGGTGGAGATCCAGCCAATCACTGGAACAG
>Danio_rerio.1.24661957.24662154
AACCTGGACGCCCTTCACGACCACCTGGGCACCATCTACCCCGGGATGAGGGCCCCGTCGTTCCGCTGCACGGACGCGGAGCGAGGCAACAACCTGATCCTGCACTACTACTCCGAGAGGGAGGGCTGCAGGACATCGTGATCGGCATCATCAAGACCGTGGCCCAACAGATCCACGGCACCGAGATCGAGATGAAG
>Danio_rerio.1.25002370.25002537
GCACGGCAGACAGCACACCATCATGCCGTCCAACGTCAACAACCAGGCCAACATCTGGGCCCTGAGAGAGGAGGGCTGCACTCATTTGCTGGTCACCACGGCCTGTGGCTCCCTCCGGGAGGAAATACAGCCAGGGGACATAGTCATCATCGACCAGTTCATTGACAG
>Danio_rerio.1.25809218.25809033
CCTGCAGGCCCAGGTAGGGGCGGACCAGCGCTCCCTGGCCCAGCTGGAGCAGACCGCCACTAGGCAGATGGAGGGCCTGACCCAGCAGAGCTCCCAGGCCCTGGATGTTCTGCAGAGACGGCTGGGCCTGGCGTCCTCCCAGAAGGAGCAGCTCCACGCCTTC
>Danio_rerio.1.26998455.26998627
CCGTCGTCCTCCCAGAGTGTTGGCAAGTGGGACAAGATGGTGGTGGACATCAGCGAGGAGGAGAAGCAGGAGAAGCTGGAGGGGGACGCTGCACTCAACAAGCTCTTCCAGCAGATCTACTCGGACGGCTCGGATGAGGTCAAGCGCGCCATGAACAAGTCCTT
>Danio_rerio.1.27027674.27028223
GCCGGCGCCACCTGGACTACGAGTTCGGCGAGGCGGTGATCCACTGGGCCACGTACTCGGAGCTGTGCGCGCCCTGCCAGATCGGCTACAGCGCCGTGGGCCACCACGAGACGCTGGAGCGCGACGTCCCCCACATCCTGCGGGGGGCCGGCGTGGAGGCCCTGGTGGAGTACCCGGCCATCCCGCCCGGGATCACGCGCTACAACCGCACCAAGGTGGAGCAGTACTTTGCGGGCGTCAGCGGCGCCGAGGTGCGGAAGCTGTACGCGCGCTACCAGGGGGACTTCCTGCTGTTTGGGTACCCG
>Danio_rerio.1.27819464.27819310
GTCCTTCAGGACGATCTGCGTCCGTTCCAAGGGGGCGTGTCGGAGAAGCTGATGGCGAGCACCGTGCGTCGGGGGGTGGGCACCCACTACCAAATCATCGGCCACAAACTGTACCGCGAGAGCAACTGCATGTTTCCAGCCAGGT
>Danio_rerio.1.27843051.27842904
GTCGTTTACGGCTTTGTGCTACTCTGCGGACGGGGCGTCCATCTTGGCAGGCGGTCAGTCCAGGTTTGTGTGCATCTACAACGTCAAGGAGCAGATCCTCATGAAGAAGTTCGAGGTCTCCTGCAACCTGTCGTTTGACGCCATGGAG
>Danio_rerio.1.27844636.27844486
GTGCTGGCGGGCCATGCGGGGCCGGTCAGCAGCCTGTGTTTCAGTCCGGTCCAGTCCATCCTGGCCAGCGCTTCCTGGGACAAGACGGTCCGCATCTGGGACATGATTGACAGCTGGCAGACCAAGGAGACGCTGCCACTCCCCGCCGA
>Danio_rerio.1.27854395.27854247
GTGAAGGTGTGGAACACCAACAGCGGCCTGTGCTTCGTTACGTTCACGGAGCACACCAGCAGCATCACCCATGTCACCTTCACCTCCAGCGGGTTCGTCATCGTCAGCGCGTCCCTGGATGGCACGGTGCGGGCATACGACCTCCACAG
>Danio_rerio.1.27854882.27854746
TGGGCCAGCTGCTGGTGTGGGAGTGGCAGAGTGAGTCGTACGTTTTCAAGCAGCAGGGTCACTTCAACAACATGGCCTCCCTGGCCTACTCCCCTGATGGACAGTACATTGTAACCGGCGGCGACGACGGCAAG
>Danio_rerio.1.28199081.28201810
TGTGGCGGCCCAGGTGCCCTTCCTCCACCTGTGCACCACCTTGGAGAAGATCCAGAAATGCAAACTGCGCCCGGACAAGTCCAGGTTCCTCCGGGACTTCATGGATTCTTGGCGTAAGTTCCACGACGCCCTCCACAAGGGCCTGCCCACCGCGGACTCCTTCTACCCGGCCATGCGCCTCCTGGTTCCCTCCTTCGAGCGGGAGCGGGTGGCCTACGGCATCAAGGAGAACATGCTGGCCAAGCTCTTCATCGACGTGCTGGGCCTCCCCAAGAACGGCCCAGAGGCCGACAAGCTGCTGAACTACCGCGCCCCCACCTCCGCCCAGGGCGAGGCGGGGGACTTTGCCAGCATGGCCTACTTCGTCCTGAAGAAGCGCTGCGCCGGTCAGCAGAGCCTGTCCGTCAAGGAGGTCAACGACTTCCTGGACTCGGTGGCGGCCAACAACGCCAGCAAGCAGAAGGAGCGCGTGCGGAGCAGCCTGCTCCACCTCATCACGCAGAGCTCGGCGCTGGAGCTGAAGTGGCTGATCCGCATGATCCTGAAGGACATGAAGCTGGGCATCAGCAAGGAGACGGTGCTGCAGGCCTTCCACCCCGACGCCAGCGAGCTGTACAACGTCAGCGCCGACCTGGACAAGGTGTGCCGCACGCTGCACAGCCCCGAGACGTCGCTCAGCGAGGCGTGCGTGGCCGTCTTCTCGGCCTTCAAGCCCATGCTGGCGGCGGTGGCCGACGTGCGGCAGATCGAGCGGCGCATGCGCCACGGCGTGTTCTTCCTCGAGACCAAGCTGGACGGCGAGCGCATGCAGCTGCACAAGGACGGCGACGTGTACAAGTACTTCACGCGCAACGCCTTCGAGTACACGCAGCAGTTCGGCGCCTCGCCGCGGGAGGGCTCGCTGACGCCGCACGTGCACGGGGCGTTCGCGCCGCACGTGGTCAGCTGCATCCTGGACGGCGAGATGATGGCGTACCACCCGACCACGGAGGCCTTCATGCAGAAGGGCAGCAAGTTCGACATCAAGCGGCTGACGGACGACTCGGAGCTGCAGACGTGCTACTGCGTGTTCGACGTGCTGCTGGTGAACGGCCGCAAGTTCAGCAAGGAGACGCTGCGGACGCGGGACGAGGCGCTGCAGACGGTGTTCGAGCCCGTCAAGGGCCGGATCCACCTGGTGGCCAAGACGGAGGCCCAGACCACGCAGGAGGTGGTCAACGCCCTCAACGACGCCATCGACCAGCGCGAGGAGGGCATCATGGTGAAGGACCCGCAGTCGCAATACAAGCCCGACAAGCGAGGCGAGGGCTGGCTGAAGCTGAAGCCCGAGTATGTGGACGGCCTGATGGATGAGCTGGACCTGCTGATCGTGGGCGGCTACTGGGGCAAGGGGCGCCGCGGCGGCATGATGTCCCACTTCCTGTGCGCCGTGGCCCAGGCGCCCTCACCCGGCGAGCAGCCCAGCGTCTTCCACACGCTCTGCCGCATCGGCTCGGGGTACACCATGCAGGAGCTGTACGAGCTGGGCCTCAAGCTGGCCAAGCACTGGAAGGT
>Danio_rerio.1.29147458.29147680
GACCTGCTGTTCGAGCAGCTGTACTCGCGGCTGGTGGAGAACGTGGTTTCCCGCGGGATGTTCCTGGAGGCGCTGGAGAGCTACATCATCAGCCAGCGCCTGGCCCACCTGACCACGCCCATCATGAAGGACCTGCTGGCCCATTACCACGGCAACGGCCTGATGGACAGGCTGGAGCGGCTCATCGTACACCTGGACGTCACCAGCCTCGACATGCAGCAG
>Danio_rerio.1.293648.293812
ATGGCTGCTCTCTCTACAGATGAACCCTTCCCTTTCCACGGCCTGCTGCCCAAGAAAGAGACAGGTGCTACCTCTTATCTCTCCCGCTTCCCCGAGTATGACGGCCGAGGTGTGCTCATCGCTGTCCTGGACACCGGGGTGGATCCCGGGGCCCCCGGCCTGCAG
>Danio_rerio.1.296705.296829
TGGAGAAGCTGCAGAAGGAGGAGCTGCAGAGTCGCTCTGAGCTCCTGGCCTCTCTGGAGAAGAAGTACAGTGACCCTGGCCCCGTGTACGACTGTCTGCTCTGGAACGACGGAGACACCTGGAG
>Danio_rerio.1.297266.297429
GGCGGTGGTGGACACCTCTGAGTGCGGGGACCTGTCCCAGGGTACAGTGCTGAGCTCCTATAGAGAAAACCAGGAATATGCTACACTCGGCAACGCAGAGATGCTCAACTACTCCGTCAACGTCTACGACGAGGGAAACACACTGTGCATCGTCACCAGCGGAG
>Danio_rerio.1.29798667.29798499
ATACTCTGACATCATGGTGCATCGCATGCTGGCCGTGTCCATCGGGGCAGACTGTACCTACCCTGACCTGACAGACAAACACAAGCAGTCGGCCCTCTGCAACAACCTCAACTACAGACACAAGATGTCTCAGTATGCACAAAGGGCGTCCGTGGCCTTCCACACGCAG
>Danio_rerio.1.29800814.29800600
TCTGGCCATCCACACAGACTCGGCCAAGGCCCTGGCAGACTCTCTAGACATGGCCAAGGTGGACGGCTTCCCCTACTTCAACACTCTGCTGCGCATCCTGGCCACGCGGTGCATGATGCAGGCCGTGTACTTCTGCTCCGGCATGGACAGCAACTTCCACCACTACGGCCTGGCCTCGCCCATCTACACACACTTCACGTCGCCCATCAGGAG
>Danio_rerio.1.29811932.29811765
AAAGACATCAGTAGCAGCAAGGTGCTGTTCCCTGAGCACCTCCCTCTGTCCAGGATCCAGATGGGCATAAAGGGTGGTACCTTCCTCCAGGGCACCTTCAGGGCCAGCAGGGACAACTACCTAGAGGCCACGGTGTTCGTCCAGGGAGAAGGAGAGGAGACAACTGAG
>Danio_rerio.1.30018938.30019101
GTTTACTTTGAGGGTTACCATGGCGACACCTCAGAAACCTTCTTGATTGGCCAGGTGGATGAGCCCGGGCAGCGGCTGGTTGAGATAGCGAAGCGCTGTCGAGACGAAGCCATCGCTGCTTGCAGACCTGGCGCGCCGCTCAGTGTCATAGGGAACACTATTAG
>Danio_rerio.1.31116778.31116951
GAGGCTTGTCAGATCTCAGGCATCGGCAAACGCATGGCGGACAAGATCGATGAGATCATGGAGAGCGGGCATCTGCGGAAACTGGACCACATGGGGGAGGCGGTCCCCGTCCTGGAGCTGTTCAGCAACATCTGGGGGGCCGGGGCCAAGACCGCCCAGCTGTGGTACCAGCAG
>Danio_rerio.1.315296.315426
GAGCGGGTGAAGCATCTCCCTGATGTGGTGACGGCAGCAGACCAGGTCCTGTCCCTCATCGACCAGACGGCTCTGGCGGTTCACCTCACCCTGAAGACCGACCCACGGCCCGAGGCCGCCACTATAAAGAG
>Danio_rerio.1.31883592.31883830
GTGGAGAAGCTTGTCGACCATCTTCTCAAACACAGCGTCCCGGTTGCCGTTGCAACCAGCTCAGCGGGCTCCACCTATGCCCTTAAGACGAGCGGCCACCGAGGGTTCTTCGGCCGGTTCGCCCACGTCGTCCTCGGCGACGACCCCGAGGTCAGGCGGAGCAAACCGCAGCCGGACTCCTTCCTGGTGGGGGCGGCCCGCTTCAGCCCCCCCGCCAAGCCCCAGCAGGTCGGA
>Danio_rerio.1.32905218.32905386
ACGGGGACGTTCGGGCGGGTCTTCCTGGTCCAGGACCGGCGGGGTGGGGCGTACCTGGCCCTGAAGCAGATGAGGATCCCCGACGTGATCCGTCTCAAGCAGGAGCAGCACGTCCACAACGAGAAGGAGGTGCTGAGCGAGGTCAACCACCCCTTCCT
>Danio_rerio.1.342539.342360
GAGCTCCTGGAAACCCTTGAGCACCTCTGCCAGCCGGGGACGCAGGTCCTGTGGGCCATGCGCTTCCGCATGGACATAGAGAACCGCTTTGTAGAACGCTTCCAGCAGCGCTTCAGCATGGAGCTGCTGTACGACCTGCCCAGCCTCAACATCAAGCTGTACCGTGGCTGGAAACCATA
>Danio_rerio.1.34298180.34298015
GTACCGCCAGCTGCAGCTGGGGACGGACAGCCGCGTGGCCGAGCTGTCCAACCAGACCAAGCTGAGCTCGTTCGAGGCGGAGCGGGCTCACATGGTCCAGGAGGAGACGGCCAAGGCCCTGGGCCTGTGCCAGGTGGAGTGCGAGAAGCAACAGAAGAAGCTGGAG
>Danio_rerio.1.34312197.34312072
AGACCAGTACAAGAGCGAGTATGAGGCCAAGCTGAGGGAGGAGCTGGAGAGCATCAGGCTGAAGACGGGCCAGGAAATAGACCACCTGCAGAGGGCCTCCAGGGAGATGTACGAGAGGGAGAACAG
>Danio_rerio.1.34316025.34315827
GAAACAGCAGTCCCTGCGTAAGCAGGAGATGGACGGCATACTGCAGAGGCAGCAGCAGCTGGAGGAGACCAACCGCCAACTGTGTGACAGGGCGGGCCAGCTGCGGAGGTCCCTCAGGGAGCTGGACATCTCCCAGGCCAAGTACCAGGAGCTGCAGGCTCAGCCCGACGACAAACTCTCCATCCCAGAATACGTGGCG
>Danio_rerio.1.35295365.35295668
AAAAACAAAGGCATGATGCCGGTGGGCAGCCAGTCCATGGAGGAAGTGGACCAGAACTACGTTCCCATGAGCGCCAACTCTCCGTCGCACCACCACTCCGGCAGCCTGCCCGAGCCCATCCATGAGACCAACTACGTGCCCATGACCCCCGGCACCGTGGAGTTCTCCTCGCTGGGCAAGCAGGTGCCCCCGCCAGCACACATGGGCTTCCGCTCGAGCCCCAAGACCCCCCCGCGCCGGCCGATCCTCATCAGCGACTGCCAGCCCCCTCCGGTCGACCGCAACCTCAAACCCGACCGCAAAG
>Danio_rerio.1.35520156.35520299
TGATTTCACCGGGTCTGTTTTGAGGGTGGATGTGGACACAGACAGCTGTGCGTCTTCTTACACAATACCGCGGGACAACCCGTACTTCAACAGCACCAACCAGCCTCCGGAAATATTCGCCCACGGCCTGCATGACCCAGGCAG
>Danio_rerio.1.36458025.36457903
GTACCAGTCCATGTGTTTCTAGACTTCTCCACCCTGGACTGCAGGCATCTCAGTGAGTCTGTGGAGCTGTTTGTCCTGGATCTCATGAAAGCCAGCGCCAACTACACAAACAGAGAGGTCAA
>Danio_rerio.1.36471543.36471351
GCTGTGTGTGTCTGAGGTCGGGGGTCTGTCCCTGGGGGCCGCGGGCCAGCTCCACAGCCCAGTGAGCTGCACTGCGGACGCCGACGACTCCTTGGAGCCCTACACCACGGAGAGGCTGAGCAGGATCCCCGGAGGATACACTGCCCTCACCGAGCCCTTCAGGGCCCTGGACATAGACTTCAACAACGT
>Danio_rerio.1.36478631.36478483
GAGTCGTTCAGATTCACTCTGTTCAAATGGGCCGACGAGCTGGACTCTGTGGGGCGCGTTCAGGATCTCTTTAACTGTTTCGAACAAGCTCTGGAGCTCTTTCCTGCCGATGAGGTTATCTTGAACAGCATGGGTGAGCACCTCTTCAG
>Danio_rerio.1.366944.366769
ACATCAGTATCTGGCTGAACCAGGCTGTGAAGGGAGTGCGAGCTCGAGATGGGAGCAGTGTTCAGAACGCTCACCTCCTCACTCTGTTCCACCGGGTCTGCAAGCTGCTCTACTTCCGCGTCCGGCCCGTGTTTGTGTTCGACGGGGACGCTCCCCTGCTCAAGAGGCAGACTCTG
>Danio_rerio.1.37189827.37190063
TGCACCTGTGACGACTGTAGCCTCTCCCACATCCTCACCTGCGGCATCATGGACTCCCCGATGGCCGAGGACCTCCACATCAAGCTGCCCATACACGGGGAGCCGCCCCGGGGCTACCTGGCCGAGGTGCACCCCCCCAGCCTGTCCTCCGGTAGCTCGGCCTCGGGCTCCAACTCCAGCTCCCCGGTCACCATCCAGCAGCACCCCCGCCTCATGCTGCCCCAGG
>Danio_rerio.1.37227109.37226816
GAGATCCAGCATCTGCGGGGCCGTCTGGTGGAGAGCGAGCGGGAGCTGGTGCATCTCCGGGCCCAGCCCGACCACCGCAAGGACCAGGAGATCCACCGGCTGCGGGCCCGCCTGCTGGAGCAGGAGCGAGACGGCGCCACACGGGCCGTGCTCTGCAGCTCGCTGGCGGAGGAGGCCGAGCAGCTCCAGCTCCAGCTGGGCCTCACTATCCGGACCTGCCAGGAGCTGATGGCCCGGCTGGA
>Danio_rerio.1.390196.390347
TGTCTAAAACGGCTCACAACCTGAGCAACATGGCGTCCATATACATCGTGGATGTGGACAAAGTCCCAGTCTACACCCGATACTTTGACATCAGCTACATCCCCTCCACTGTCTTCTTCTTCAACGGACAACATATGAAGGTGGATTATGG
>Danio_rerio.1.39176388.39176520
GGCTAACAAGAACATCACTCTGACCTTGTCTTGGAATGTAGTTCCCAACGCTGGAATACTCCCATTGGTATCTGGGACTGGCTTTGTCAGTCTCCCCTTCCCAGAAACCTATGAGACCACCAAGAGTTACT
>Danio_rerio.1.401873.402021
GTGGTCCTGCCAGACAAACCCAAACTGAAGTTCCTCAACAAGGTTCCCAACTTCAAGAAGGCCAAGAAGGAGAAGAAGAAGCTGAGAGACATCCAGGGTCCAGCCACGGCAGCGAACACCTTCACCGTAGGAAGCTACG
>Danio_rerio.1.42238686.42238912
GTACAGCCAGCCTCGAGCTCGGGGCCACCTGGATCCATGGCACCAACGGGAACCCCGTGTACCACCTGGCCCAGGAGCACGGGCTGCTGGAGCACACCACGGACAGCGAGCGCAGCGTGGGACGCATCAGCCTCTACGGCAAGAACGGCGTGGCCCACTACCGGACCGACAGGGGCCGCCGGATCCCCAAAGACCTGGTGGAGGAGTTCAGCGACCTGTACAACGAG
>Danio_rerio.1.42241149.42241322
GTGTTTAAGCTGACACAGGAGTTCTACCAGAACGGGAAGCCGGTGTGTGCTGAGAGCCAGAACAGCGTGGGCGTGTTCACACGGGACTACATGCGCCAGCGCATCACGTCAGACCCCGACGACTCAGACGCCGTCAAGAAGCTCAAACTCTCCCTGCTGCAGCAGTACCTCAA
>Danio_rerio.1.4384324.4384480
GCCTTCACCCAGACGGCGCAGTACGATGACGCCATCTCAGACTACTTCAGGGGCCAGTATAGCCGCGGGGTTTCCCAGCTGCCCCTGCGCTACGGCATGAACCCCCACCAGGCCCCGGCCCAACTATACACCCTGCACTCTGCTCTGCCCCTCAAAG
>Danio_rerio.1.4384550.4384675
TGGTGAACGGTTCCCCTGGCTTCATCAACCTGTGTGACGCCCTCAACGCCTGGCAGCTGGTCAGAGAGCTGAAGGCTGCCCTGGGACTGGCCGCTGCCACCTCCTTCAAGCACGTCAGCCCTGCAG
>Danio_rerio.1.4389889.4390071
GTGATCGGTATCGGCGCCGGGCAGCAGTCTCGTATCCACTGCACCCGTCTGGCCGGCGACAAGGCGGACAACTGGTGGCTCCGGCGCCACCCCAGGGTGCTGGGGATGAAGTTCCGCTCCGGGGTGAAGCGGGCCGAGATCGCCAACGCCATCGACCAGTACGTCAGCAACACCATCGGAGAG
>Danio_rerio.1.44041785.44041597
GGTGCCAGTGCCAAGCCCGTGGTGTCGTTCATCGCGGGGCTGACCGCGCCCCCTGGTCGCAGGATGGGTCACGCCGGCGCCATCATCGCCGGGGGGAAGGGCGGAGCCATGGAGAAGATCGCCGCCCTGCAGGCGGCCGGGGTTGCTGTCAGCATGTCCCCCGCCCAGCTAGGAAGCACCATGTTCAAG
>Danio_rerio.1.44070566.44070840
TCAGAGTGGCTGCGGCTGCTCCCTCTGCTAGGCATCCTGGCGTTATTAGGCTACCTGACCATCCGACCTTTCCTACCAAAGAAGAAGAAGCAGAGGGACAGCCTGATCAACCTGAAGATCCAGAAGGAGAATCCCAAGGTGGTGAACGAGATCGACATCGAGGACCTGAACAGCGCCAATGTCTGCTACTGTCGCTGCTGGCGCTCCAAAACCGT
>Danio_rerio.1.44862914.44863096
TTCCTGGTGCTGTGTGGTCCCGCCTACCGCCCCACCGAGGAGATAGACCTGCGCAGCATTGGCTGGGGGAACATCTTCCAGCTGCCATTCAAACACCTGAGAGACTACCGGCTCCGCCTCCTCTGCCCCTTCTTCATCTACAGCGGCTTCGAGTCTGTCTTCGCCATC
>Danio_rerio.1.45205256.45205397
GGGGAACTTTCTCCCCACGATCAATAAGAGCTACATCTCTTCCTGTAACTTCGACATGGTCCACCACAAGTACTGCCCCATCTTCAGGGTCGGAGACGTGATCCAATACGCTCAGCAGGACTT
>Danio_rerio.1.45829711.45829840
GACAGTGTGAACGTGGCCGCGGTGCGGAGTGTGACCCGCGTGCTGGACGCCTGGGGCAAGCGGATCTTTAATGAGATCAAGACCCTGGTGCACTCCCAGCCCAGCGCCCTGCTGCCAGACTACTCC
>Danio_rerio.1.46310620.46310764
TGCTGTTCAATTTTTCAAGATGTCGTCGCTGGAACAGAGGCTCTCGAGAATCGAGGAGAAACTAAAACAAGAGAATAATGATGCTCGCCGGAGGATCGACCTTAATATAGACATGAGTCCACAGCGATCACGTCCAAGACCAA
>Danio_rerio.1.46324583.46324725
GTGGAGCTAGCCACAGGACAGTTCCCTTACAAGAACTGCAAGACGGACTTTGAGGTCCTCACCAAAGTGCTCCAGGAAGACCCTCCAGTGCTGCCTCACGGCATGGACTTCTCCAACGACTTCCAGTCCTTCGTCAAAGACTG
>Danio_rerio.1.46393561.46394679
TTCCAGAACCTGGCCCTGGAGGACTGGATACACGACAACGTGGACCTCCACAGCCGCAGCATCCTGCTGCTGTGGAGGAACTCGGCCGCGGTGGTGGTGGGTCGGCACCAGAACCCATGGCAGGAGTGCGACCTGCGGCTGATGAGGCGCAGCGGGGTGCCCGTGGCCCGGCGGCGCAGCGGCGGCGGAACGGTGTTCCACGACCCGGGGAACCTCAACCTAACGTTCTTCAGCTCCAGGAAGAACTACGACCGTGCCCGGAACCTGCGCGTGGTCACCGGGGCGCTGAGGGCGCTGCGGCCCGGGATCGACGTCCGGGCGACGGACCGCTTCGATATCCTACTTGACGGTCACTACAAGATATCAGG
>Danio_rerio.1.46410167.46410317
GAGAAGAGGGAGAAGAGGAAGCAGAAGGAGAAGGAGAGGAAGGAGCGACTGAAGAAGGAGGGCAAGCTGCTCACCAAGTCCCAGAAGGAGGCGCGGGCCCGCGCTGAGACCACGCTCCGGATGCTGCAGGCCCA
>Danio_rerio.1.46418858.46419019
GTGAAGGCCCTTCCTGGGATGGGGACCACCATCGATGTGATCCTGATCAACGGGACTCTGAGGGAGGGGGAGACCATCATCGTGCCGGGTGTGGACGGCCCAATCATCACGCAGATCAGAGGCCTGCTGCTGCCCCCCCCCCTCAAGGAGCTGAGGGTCAAG
>Danio_rerio.1.46421256.46421387
AACCAGTATGAGAAGCACAAGGAGGTGAACACGGCTCAGGGGGTGAAGATCCTGGGGAAGGACCTGGAGAAGACCCTGGCCGGGCTGCCTCTGCTGGTGGCCCACAGCGAGGACGAGATCCCTGTGCTGCGG
>Danio_rerio.1.46421482.46421613
GACGAGCTGGTGAGGGAGCTGAAGCAGACGCTGTCGTCCTTCAAGCTGGAGGAGAAGGGCGTGTACGTCCAGGCCTCCACTCTGGGCTCCCTGGAGGCGCTGCTCGAGTTCCTCCGCACCTCCAAAGTGCCT
>Danio_rerio.1.46424770.46424908
ACATTGCTGTGTTCCCGGTCAAGCTGCGTATTCTTCCCGCCTTCATCTTCAACTCGCGGGACCCCATCGTGATGGGGGTGGTGGTGGAGGCGGGGGTCCTGCACCAGGGCACACCCCTCTGCGTGCCCAGCAA
>Danio_rerio.1.46425056.46425217
TTTGTAGACATCGGCATCGTGACGAGCATCGAGATGAACCACAAGACGGTGGAGTCGGCGAAGAAGGGCCAGGAGATCTGCGTGAAGATCGAGCCCATCCCCGGGGATTCGCCCAAGATGTTCGGACGCCACTTTGAGGCCACGGACTTCCTCGTCAGCAAG
>Danio_rerio.1.46924955.46925121
GGCGCAAGGGCGGCGAGCTGGCGTCGGCCGTCCACGCGTACGGCAAGACGGGCGACCCCCAGATGAGGGCGCTGGTGCAGCACATCCTCAGCCTGGTGTCTCACCCCATCCTCAACTTCCTGTACCGCTGGATCTACGACGGGGAGCTGGAGGACACCTACCACGAG
>Danio_rerio.1.46934761.46934950
GCGGAGCTGCTGTGGGACCTGGAGGGGGCGTTCCAGGGGAAGATTGACGCAGCGTACTTCGACACCAGCAGGTACCTGCTGAACGTGCTGAACCGCGACTACCTGCTCCTGGACCACCTGCAGGCCATGCGGCGCTACCTGCTGCTGGGCCAGGGGGACTTCATCCGCCACCTCATGGACCTGCTCAA
>Danio_rerio.1.47116698.47116488
TGCTCTTCGTCACCAAGTGCCCGTGTGACGAGTGTGTTCCTCTGATCCGGGCGGCGGGCGTGACTCACGTCTTCACCTCGGACCAGGACGCCGGCAAGGACAAGGGGGACATCTCCTACCTCCTCTTCA
>Danio_rerio.1.47608707.47608278
TGGAAACCCCGCCTCTCTCCCTTATTGGTTCTCTGTGTCTTCCTAGTCTGTGAGCAACACAAAGGAGAAGAGTCTGATTGGTTCGCTTATATCAACGTCCTGCCCGTAACATACACTTGCCCCTCCTATTTTAGCAATAATGTCAT
>Danio_rerio.1.48377268.48377429
GACGACCTCAAAGTCAACGAGACGGAGATCGCCGAGTACAAGAAGAAGACCTGTGACACGGAGCAGCGACTGGCCAGCCTCCACACCCTCTACGAGAAGGTGGTGGCCGAGAGGAACCTCTACAGCAAGAACCTCGTCGAG
>Danio_rerio.1.50422773.50422645
GTCGCTGCTGCAACTGGCCATTCAGTGACGTTAGTGGACATGTCAGAAGACATCCTGAAAAAGGCTGTAAAAGGCATCGAAGGCAGTTTAAAAAGAGTGGTGAAGAAGAAGTTTGCGGATAAACCAGAG
>Danio_rerio.1.50558769.50558902
GTGGCTCTGCACGCCTGCGGTGTGGCTACAGACATGGTGGTGGAGCACTGCATCCAGGCCCGGGCCGCCTTCGTGGTCAGCCCCTGTTGCTATGGCTTCGTCCAGAACACCCTCAAGTTCTCCTTCCCCCGGAG
>Danio_rerio.1.5073192.5073892
CTCTGACGGGGTGGCCCTGAGCCCGGCCAGCCTCCTCTTCCAGCACCTGGCCACGCCCCTGCACTTTGTCAACACGCACTTCAACGGGAACGGGCAGCCGGTCGGAGGGGCAGGGGCCACACCAA
>Danio_rerio.1.51053019.51053189
TGAGTGTGGTTGCTATCATAATGAACATCACCAGGACGTCCATGGTGAGCAACCTTCTCGGAGGCCTGATAGAGAATCACGACGCTCACCCCAGCTTCAGATCCTTGGCCGATCTCCAGGTCCAGTTCAACCACGTGGCGGCTGTGATCGTCTTCTTCTCCTGGGTCAAG
>Danio_rerio.1.51061368.51061531
GAGGACTTGGATATTGAACCCAATTCGCTAGCGAGACCGACTAGTGGGAGGAGCTTCCCCCGGACCCAGGAAGACTCAGAGGAAGACGATGACGAAGACAGCGGCCACAGCTCTCGTCGCCGTGGGAGCAGCTCGGGGGGAGTGGCCTATGAAGAGTTTCAAGT
>Danio_rerio.1.51204799.51204606
GAGGAGGAGGACGGCTCTGAGGAGGACGGGGACTCTAAGCCCTCGTTCCCGGTGTCGGACCGGCCCAACCCCAGCATGCTGGGCTTCCTTGACCAGCTGGAGGAGGAGGCGGATGGGTTCATCTCCCCCGTGGACGACCTGTCGCCCTCCAGGAGCACCACGCACGACATGAGGCTGTCCAACCTGCACTCGGCCACCAT
>Danio_rerio.1.5130298.5130488
CAGGTGACGCTGAACTCACAGCACCAGCGTCACCACCGCTTCTGTCTGCGCCTGATGCTGAAGAACCCCGACAACCACGCGCTGTGCGTCCTGTGTGGACACAACGCCATGGTGTCGGGCAGCTTCAAGCACGCCCT
>Danio_rerio.1.52664853.52665061
ATCCCCAAGGAGGAGATGCACTTCCAGCCTCTGGAGGACATCGCCGAGAACCTGGAGGAGCCGGGGGGCCGGCACCCCAACATGGCGCTCTTCAACCGGCTGCTGACGGCTGCCCCCGCCCCCGCCCGGCTGATGGAGGGGGCGTTCCGCCGGACCTCCACCCAGCTGC
>Danio_rerio.1.53839840.53840013
GTGAGCTCCCAGCTGGGGTCTCTGCTGTCCTGCAGCCCCCCGCGCAGCAGCCTGGGCTCAGACGGCGAGCGGCAGTTCAACCTCAACGACAGCAGCGTGCCCACCGCCACGCAGGCCCTCATGACCATGTACCGCCGGCGCTCCCCCGAGGAGTTCAACCCCAAGCTG
>Danio_rerio.1.53848151.53848280
GTACTTGGACAGTGTGACCAACAAGGACAGCACCCTCCCACCCATCCCCCACCTCCACTCCCTCCTCACAGACAATGGTGAACCACACCCGGAGGTGGACATCTTCAAGCTGGTCCGCAGCTCCTACGAG
>Danio_rerio.1.54479483.54478686
GGAGGAAGAGGAGGGCTCCGGCAGCGAGATCCAGACGCTGCGGGGGCACAGCGGGCCCGTCTTCCGCACCGCCTTCCTGACGGACTCCTCGGGACTGCTCTCCTGCTCCGAGGACACCACCATCCGCTACTGGGACCTGGGCAGCTTCACCAACACCGCCCTGTACCGCGGCCACGCCTACCCGGTGTGGGACGTGGACGTGAGCCCCTGCAGCCTGTACTTCGCCAGCGGCTCCCAGGACCGCACGGCGCGCCTCTGGACCTTCTCCCGCACCTACCCCCTGCGGCTGTACGCCGGCCACCTGGCCGACGTGGACTGCGTCAAGTTCCACCCCAACTCCAACTACCTGGCCACGGGCTCCACCGACAAGACGGTGCGACTGTGGAGCACGCAGCAGGGCGCCTCCGTGCGGCTGTTCACGGGCCACCGCGGGCCCGTGCTGGCGCTGGCCTTCTCCCCCGACGGCAAGTACCTGGCGTCGGCCGGCGAGGACCAGCGGGTCAAGCTGTGGGACCTGGCGTCGGGCGGGCTCGTGAAGGACCTGCGCGGCCACACGGACGGCGTGTCCAGCCTGTCCTTCAGCCCCGACAGCAGCCTGCTGGCCTCGGCCGCCGCAGACAACTCGGTGCGGGTGTGGGACGTGGTGCGGTCGTCTGTCCACGCCGGGAGCCCCGCGGACGGGTCGTCGGGGGAGCTGGTGGGGCTGTACTCTGGGGCCACCGGCAGCGTGCTCAACGTCCAGTTCATGGCCTGCAACCTCCTGCTGGTCACCGGCACGGCACAGGAGAAGACGGAACAGT
>Danio_rerio.1.54484479.54484341
ATGAAGAGGGTACGCACTGAGCAGATCCAGTATGTAGTCGCCCAGTACCTCAAGAGGAGACAGTATGTGGACGCGGAAAGTCCCATGAGAGGGGCAAAACTCTTCCAGACGCCAGAAGAGATGGCGGCAAATCTGAC
>Danio_rerio.1.54639796.54639934
CACATCTTTCTCGGCTTCACCAAATGTGGCCGCTACGTTCTGTCGTACACAAGTGACTGTGGGGAAGATGATGACTTCTCCTTCTACACATACCACCTCTACTGGTGGGAGTTCAACCTCCACAGCCGACTCAAACAG
>Danio_rerio.1.54644075.54644233
GGCGAGTGTTTGGAGCACGGCTACGTCCTGAACAGCCGGTACCAGGTGGTGTACCCCTTCCCCACCTTCCAGCCCGCCTTCCAGCTCAAGAAGGACCAGGTCATCCTGCTGAACACCAGCTACTCTCTGGTGGCCTGCAGTGTCTCGCTCTGCCCAG
>Danio_rerio.1.54754556.54754699
GCCATGTCGTGTGCTAACGAGGTGGTGTCCTACGAGATCGTCCTGTCCATCACTAGACTCATCAAGAAGTACGGCAAAGACCTGCAGGTGGTGACCTGGGACATCCTGCTGGGGATCATCGAGAGGCTACTGCAGCAGATACAG
>Danio_rerio.1.54763324.54763446
GAGACGGACTGGAAGGTGCTGAAGCTGATCCTGGACCAGCTGCCCCGGACGCTGCAGTACAAGGTGCTGCTGCTGACCTCGCCCTGCAGCCTGGACCAGCTCTGCTCCCAGCTCTGCTCCATG
>Danio_rerio.1.54834100.54833962
GCCTCTCATCAGTTGCGGTTCCTGCGGGAGTGGGCGGTGTTCGGCCGTGCTCTGCGCCGCTCCGTCTCTGAGCTGCTCTGTGTGTCTCTGGCCTCGCTGCTGCTGCTGCTGGCCTACGCACACACAGGACACCTGGT
>Danio_rerio.1.54837582.54837295
AGGGGCGTGGCTACCTGCTGTGTGTGTGGCGTCTGCTAGGCGTGGCCCAGCTGTGCGTGGCCATGTGCGTGTGCGCGCTCCACCTGAGCCGCTGCACAGGCGCCCGGCGGGCCTGGGGCCGGTACCTCCGTCACCAGGGCGACGCCTTCACCGACTTCCTCCCGCTGGCCAATCAGAGCCGGGCCTACACCAACATGGCCGCCCTGCTGCTCTTCGTCCTAGTGCTGAAG
>Danio_rerio.1.54854260.54854058
TGGTCACAGACGTCTGTCGTCCGCGGCGACTGCCTCCTTGGTGCGGGCGTGCCGCCCTATGGGGCAGCTGGGCGGGCATCCTGCTGGCCAATGGGGTGACGGCGTGGGCGGGCTACGGGTTCAGCCAGGGCGTGGCCATGATGTGGCTCATCTCCTGCTGCTGCAGCTTCCTGTGTTCCTGCTTACTGCTGGAGCCCCTGAAG
>Danio_rerio.1.54884932.54884774
CCCGGGGCCGGGCGCTGGTGTCCCTCTCCGAGCGCTCGTACCGCGCCAGCGTCCGCAGCAACATCACCCGCGCCCTGACGGCCCTGGACCTCAGCACGGTCAGCGACATCCAGCAGACATCGGCCACGCTGGCCCAGTGCAC
>Danio_rerio.1.54905650.54902004
TCCAACCGCTACCAGAACATCAGCCAGCACATCACCATGAACGTTTACAGCGTGCTCAACCGCGTAGAAATGGAGACGGTGCCTCCCCTGCTCCTGGCGGGCAAGGCGGCCACCTTCGAGGCCCATGCCTGGCCCTCGCCCTACGGCATCCACTACACCTGGGACTTCGGCGACGGCTCGCCGGCACGGCAGGGCCGCGAGCGGCAAGTGGCGCACACCTACTCCCAGAGCGCAACCTTCAGGATCTGCGTCTCGGTGAACAACACCATCAGCTCCACGGACGCCTGCTTCGACATGCAGGTGCACGAGGAGATCGAGGACCTCACCGCGGAGAGCAACTCGCCCACAGAGCTCAACATGCCGACTGTGTTCGTGGCTCACCTGGCGTCAGGGAGCAACATCACCTGGACGTTTTCCTTTGGAGACGGGGAAACGTACACCAGCGCCAAGCCGCAGGCCTCGCATCACTACGCCAGGGACGGCAACTACACGGTCAACGTGACGGCCAGCAACGCCGTGAGCTCCGGTTGGACCCTCCTGACCGTGCAGGTGTTTGTCTTCCAGGTGTTGGAGGTGAGGCCCTCTGAGTGTGTCCGGGAGCGCCACCCGGTGGCCTTCCAGGCCTGGGTTTCTGGGAACGCCCCCATGCCCCTCTACCAGTGGAGCTTTGGGGACGGTGAGACCCATCAGGGGAATCAGAAGGTCACGCACACCTACCAGGCCAGTGGGAGCTACAACCTCTCTCTGCACGTCTCCAGTCAGCTCAACAACGCGTCCCAGGCCCTCTTCTCCAGCCGTGTGTGCGTCCAGCCAGCCGTGGCCAACGTCAGCCTCGCTCTGAACAAAACTCACTTCCACGCGGGGGAGGAGATCCACTTCCACGCCAGAGCTCAGCCGGAGTTTAACTACAGCTACCTGTGGGACTTTGACACCGGGGACGGCCCCTTGCTAATCCATGGTTCTGGGGAGGTTTGGTTCAGCTACGATAATCCAGGAACCCACTTAGTGTCCGTCACCGTGTTAAATAACATCTCCTCCAGCAACACCAGCGTCCAGTTGGAAGTTCAGAGACTGGTGGGCCAAGTTGTCCTCCAGTATAATGGCACAAGGTCCAGTAATCTGACACTCAAGGAGCCATACCTCTTCACCACCTCCTCTTCGTCCACTGAAGTCCAATACACGTGGAGCTTTGGGGACGGGACGGTGTTCGTAGGCCACAGCGTCGTTCATGCCTACAATCAGTCAGGGGTCTTCAACGTGACCCTGACTGGGAACAACCAGGTGAGCTTGAACCAAACCGCTGTGGCCGTGGCCGTTTTCGCTCCGATCCGCGGTCTGACACTGAACTCCAGCCAGGTGAACGTCCCCCTCAACACCTCGGTCCACTTTGAGGCCCAGATGGAGGAGGGAGATGGGGTGATGTTCTCTTGGATCGTGTGCGACCGGGGCACCTCTATCCTGGGCAACCACACCATGTTCTACACCTTCCGCTCGGTGGGGACCTTCAACATCACCGTGATTGCTGAGAACGGCTTGGGGGCGGCCCAGGTGAGCCTGCTGCTCTTTGTACAGCGGGAGCTGGAGGGGCTGGCGGTGGTCGCTGAGGA
>Danio_rerio.1.55557493.55557312
GATGGCTCCCTGGAGCGCCTCAGCCCGGGGGAGTTTGTGGGCCTGTCCCAGGCCGTGGAGGCATTCGCCCGTAGCACGGAGGATCTGTGCTGCCGGCGCAGCGTGTCCCTGCGGGGGGCGCTGCAGAGCCAGGCCAACCGCTTTGTCCACCGCTTCCACGAGGAGCGCAAGACCAAGCTCAG
>Danio_rerio.1.582997.582839
TCATGTGAGAACGCCATCGTGTGCTGGAAGCCGGGCAAGATGGAGGACGACATCGACCGCATCAAGGCCAACGAGTCCAATGTGACGGTGCTGGGCCGCTTCGATTATAGCCAGTGTGACATCTGGTACATGCGCTTCTCCATGGACTTCTGGCAGAAG
>Danio_rerio.1.60038803.60039032
GCCTTCCAGGAAGACATGGATAAGTATCTGATCACGTTCCTGGAGCCGTGGTTCAAACCCCCCAATCATGCCACCTTCCAGATTGCCTTCAAGGCGCGAAACAGCAGCCATAACAAGCGGGATGA
>Danio_rerio.1.60065251.60064775
GGTGGAGGGCGACCCCGTGGTCATGAAGGCGGACGGCTTCCCCACCTACCACCTGGCCAACGTGGTGGACGACCACCTCATGGGCATCAGCCACGTGCTGCGGGGCTCCGAGTGGCTCATCTCCACCTCCAAGCACCTGCTGCTGTACCGCGCCCTGGGCTGGAGCCCGCCGGCCTTCGCCCACCTGCCGCTGCTCCTGAACCGGGACGGCAGCAAGCTGTCCAAGAGGCAGGGGGACATCTTCATCCAGCGCTTCCAGCAGGCCGGCGTCCTGCCCCAGGCACTGCTGGACCTCACCACCCACTGTGGCTCGGGCTTC
>Danio_rerio.1.6572637.6572809
CCCTCGCGGGGCTTGTTCCAGCGCTCCAAGGTGCTGCAGATCCAGGCGTGTGTGCGGATGCTGATGGAGTGGGCCAGCCGGTCCGGTCTGGGCCACCTCGCAGACAAGTTCTTCACCAAGTTCAACAGCATCGTGTCCATCCTGGCCACACCGCCGCTGCAGCTCAAACAG
>Danio_rerio.1.688057.687910
GACCAGTTCCTTCGTGCGGCGCCCGTGTGCGGGGGCCCGGGGGAGTTCCTGATGAGGAAGATGGGCTGGAGGACGGGCGAGGGGCTGGGCCGGAACCGCGAGGGCACGGTGGAGCCCATCATCATCGACTTCAAGATCGACCGCAA
>Danio_rerio.1.7720335.7718759
CAGTCGCTCAGTCTGAGTGGCTGCTATTGGCTCTCTGGCTCCACCATGGAGCATCTTGCTCGCTGCCGGGCTATCAAACGGCTGGACCTCACTGGTTGTCGTCTGACCTCCCTTCGACTCTCCCGCCTCCTGGAATCCCTCTCCTGCCTCAATTCGCTTGCTTTTGATGTGGCCCCTGGTTTCAACTCAGCACAGCTGAGTTCTGAGGCTGTTGATTTGCTGAGCCGCCTGTCAGAGCTGAGGCAGACACTCCTCACTCCCAGTTATGGCGTGGTGCCCTGCTGC
>Danio_rerio.1.80848.80644
ATGGAGAAGTTCCAGGCAGGCATGGTTTTGGGGGCTACGGGGGACGCCCTGGGCTGGAGGAAGGGCCATTGGGGGGGCTGCACCTCCGGGAGACAGATCCAGGAGGAGTTGGCGTCCCTGGGAGGTCTAGGGGATCTCACCCTGGACCCCGAACTCTGGCCTCCGGGGGACAGTGCCCTGATGCATATGACCACCGCACAGGCCCTCATCAC
>Danio_rerio.1.8294122.8294252
GTCAACCCTCAGCTGTTCAGCACCAGAGAGAAGGAGCAGATGAGGGAGCTGATCGACACCATGCTGGCCTACAACCTCTCCTACCGGCAGGACCGCACCCCGGAGGGACAGTACACCTACATCCTGGAGCC
>Danio_rerio.1.8317452.8317255
GTGCTGTTCGTGATGGTGAACGTAGAAGAGCCCCGCAACGGAAGGCTGTTGGAATACTTCCGTGTCCGAGAGGGGGAAGCTCCGCTCATCCGATTGGTCAACTTGACTGACCATGTGACCTACCATCTACCATCTGACAAGTTTGACACAGAAATCATCAAAACATTCTGTCAGACCTATCTAGATGGCACAG
>Danio_rerio.1.8591613.8591482
GATGTCCAGTGGAATGACATTGACTACATGCAGCGATTCATGGACTTCACCTATGACCCTTCAAGGTTTTCCACGCTGCCGGAACTTGTCAAAGATCTGCACTTTCACGGCCAGCGCTATGTCATGATTCTG
>Danio_rerio.1.8889733.8889593
GAGCGGGACGGGATGCGCTCCATCCTGGAGTCGTACGACAGCGAGCTGTCCCACACCGACTACTCTCCCCAGCTCAGCAAGCGGCTCAGGGAGGCGGAGGACATCCTGCAGAAGACCCAGAGCCACCATTTGGAGATGGAG
>Danio_rerio.1.9130969.9131310
GGTAAGGAGTGTGAAGACATCTTCAGAAAGGGCGGCGTTGACTCCCAGATGTACTTGGTCCAGTCTGGCCCTCTGAGCCCTGGATACAAGGTCTTCTGTGACCAAACCACCAAGGACGGAG
>Danio_rerio.1.9132330.9132452
TGGCTCCTCATCCAGAACAGGATGGATGGGAGTGTGGGCTTCGGCCGTCGCTGGGACGACTATCGCCGTGGTTTCGGCAACGTCGCCTTTGATGTGGGCAAGGGCCACTGCCAGACTCCAG
>Danio_rerio.1.9260138.9260334
ATGGGTTTCCCGATAGTGGAGTGCTCCGTGGACGGCTCCTTCGTCCTCTCCAAGCCCCCCGGCACCGGGGGGCTGGTCTCCTTCGGTACGGTGGCTGAGCAGCTGGTGTACGAGATCGCAGACCCCCGCCGCTACCTCCTGCCCGACGTCACCTGTGACTTCAGCCAGGTGGTCGTCACGGAGATACCAG
>Danio_rerio.1.93296.93601
CACACTCTGGAGGTGTTCCAAAAGGAGCTGAACGAGAGTGAGAGTCTGGTCTTCCAGTCGGTCGTGAGCCTCCATCGGGCGCTGCAGGGGGACTATCGCGACGTCGTCAACATGAAGGACAGCAGTCGGCTCCGCCTCGAGGCCCTCAGGGAGGCCGCCATCAA
>Danio_rerio.1.9507290.9506238
AGGCTATTGGACATTGGCCGCACAGAGGCGGGACATTACAGCGACGACTGCAACTTCCTGCCCGGGTTGCCGCGGCGAGTGGCCAGCCAGCCCGACGTCAAGTTCCATATGTCACGCAGCACAAACCCCGCCTTCGACCCCGCCTCCGAGTTCCGCCCGCTGGGGTACTACCCCCACCTGACACGCCCCTCCAGACCCACCTACCTGCCGCTAAGCTCCTCCCCCTTGCCCCAACGCCCCGCCTCCCTCTGCATGGTGGGGGGCGTCGCCGCGGGCTACAGCGACTCAGACCCGGAGGTCTTCTACCCCTACTACTGCCCACCCCCCCTACCAGGGACGGGGGCCCCGCCCAGGGGGGTCGCCCGCATGAGGTTCTCCTCTGGGAGCCTCCAGCTGGACGAGGAGGAGGAGGAGGGGGAGGGGGAGGA
>Danio_rerio.1.9648896.9648770
TGTGTAAGTTTGTCAGTATAGAGATGAAGTCAGCGTTTGAGGAGACAGGGAAGACCAAGGAAGTGATTGACACCAACTACCGCTTCATGGACACCAAGAACACGGCGCCCATCAAATATGTCAAATC
>Danio_rerio.10.10364006.10364129
GTGATCGAGAACTGCCCGGTGACGGGCATCACGGTGCGAGAGGACGAGACGGGGGTGAGGAGGGTGAGGGCGGTGGAGACGGAGCACGGCACCATCGAGACGGCCTGCGTGGTCAACTGTGC
>Danio_rerio.10.10398597.10398726
GTGTCTGACAAGTTTGCCTTCAGCCTCTTCGACCTGGACTGGGATGTGTTTTCGGCGAATATAGAAGGAGCCATGAACAGAGTCCCAGCCCTGGAGCAGACTGGCATCAAGTCAACCGTCTGTGGCCCAG
>Danio_rerio.10.10447884.10448025
GCGCTTCCATAACTCACTGACGGGCAACAACCAGTGGATCCGAGAGCGGAGCCACGAGTCATACGCCAAGAACTACTCTGTGGTGTTCCCCTTTGATGAGCCGCTGGCCAGCAGGAACATGAGGAAGGACCCCTTCCACCAG
>Danio_rerio.10.10539393.10539266
GGAGGCTTCGGCATCATGGAGGAGATGTGTGCGAACTACATCCACTACTACCCCCGCACTCAGCTGGAGCTGTGCAAGAGCCACGTGGACGCCGACTACCTGCAGAAGTACTTCAGCCTCATCAACAG
>Danio_rerio.10.10564132.10563956
TACGAGTCGGTGATCACCCCGGGCAACGAGGCCATCGTCCACCACATGGAGGTGTTCGAGTGTTCTCCTGACATCCCGGACGTCCCGAGCTACAGCGGGCCCTGTGACGACAAGATGAAGCCCAGCAAGCTCAACTTCTGCCGGCACGTCCTGGCGGCCTGGGCCATGGGGGCGGAG
>Danio_rerio.10.10565675.10565418
GATGGTACGGTCCACATCATTTACGGTCTCCTGGACCGTCCCATTGCGTCCCTGGACCGGCTCAACCTGTCCCTCATCCAGACGGGGATGCAGCGGGTGCTGATGCTGCGGCCGGACGGCCCGGCGCCCTCCCTGCCCGCCGACGCCCAGACCCTGGAGGTCCTGGCGCCCAACGTCACCATCCCGGGCAAGGAGACCACCTACTGGTGCTCCGTCCAGCAGCTGCCCCTGAACATGCCCCGCAACCACATAGTCATG
>Danio_rerio.10.10568001.10567855
GATGCATGGAGTGATGCAGAGGGTCATGTAACTCAGGACCAACAACAGGATTACCAGCTGCTGGAGACCAGCCAGACCCCCCAGGGCTTCCACCTGCTCTTCAATAGATCATTCAGCACCTGCGACCCCAGGGACTACCTCAT
>Danio_rerio.10.11294348.11294150
TGCCTTACACGTTTGTCACAAAGGAGGTGGTGGAGGCGACGTGCGAATGTCTCCTGGACCAGGCCCGGCAGACTGAGCTGAGCGGGCAGCCGCAGGCCCTGGCTGAGCGGCTGATCCTGGAGGAGTTCGGACACTGTCTCATGAGGATCATCAGCTCGGCGGGGAAGGCCAAGTCGGACTG
>Danio_rerio.10.11300795.11300598
CAGGTGATGACCAACGCCCAGACCCAGCAGCGGCTGATCATGCCCGCCACTTCCCTGCCCCAGATCCAGCCCAACTTCACCAACCTGCCCCCAGGGACTGTGCTGGCACCAGCCCCCGGGACGGGGAACGTAGGCTACGCTGTGGTGCCCGCGCAATACGTCGCGCAG
>Danio_rerio.10.11309169.11309014
CTGACCGTGGTGTCGGTCGCCTCCCAGACCCCCAACGCCACGCAGAAGTCGATGGGGGTCCCGGTCAACATGGCCCTGGGCCAGCAGATCCTAACCGTGCATCAGCCCGCTGCCGTATCCCCCTCTAAGGGGGTATCAAACCAGTCCGCCGCCCAG
>Danio_rerio.10.11325041.11325192
TGGTCAATGAAAATGTTAGCCTTGTCATCTCGAGACAGCTTCTCACAGACTTCTGCACACACCTCCCTAACCTGCCCGACAGCACCGCCAAGGCGATATACCACTTCACCTTGGAGAAGATACAGCCTAGGGTCATCTCTTTCGAAGAGCA
>Danio_rerio.10.11327403.11327553
GTGTGCTACGCTAGAGTGCTGGACTTCAGGAGGAAGTTCATCGAAGCGGCCCAGCGGTACAACGAGCTGTCGTACAAGTCCATCGTCCACGAAACAGAGCGCCTGGAAGCCCTGAAGCACGCGCTGAACTGCACTATACTGGCCTCCGCAG
>Danio_rerio.10.11740007.11740197
ATGTTCACAGAGCTGCAGCAGATGAGGCAGCAGTTGCCCGACATGGAGTTTGGGCGGCGCATGGCCCAGGAGAGGGAGCTGGAGAAGGTGGACGGCATCCGACTGACCAACATCATCTTCGACGAGACCGGTCACTTTGTCCTCTACGGGACCATGCTGGGCATCAAGGTCATCAATGTGGAAACCAACAG
>Danio_rerio.10.11745131.11745320
GTGCGTGAGGATCCTGGGGAAGCTGGAGAACATCCGCGTGTTGAAGCTGTGTCTGTTCCAGGGCATCGCCAAGGCCAGCCAGGTGGCGCCCACCGTGGAGATGACGGCCTCCGACAACCCGGCCCTGCAGAACCAGATGCCCGACCCCACCATCTTCTGCACCGCCTTCAAGAAGAACCGCTTCTACATG
>Danio_rerio.10.11775399.11775184
GTTCCGGGCACGGCGGAGAGTGCGCGGTCCTGCGTCAGGGCCTACTTTGCGGACCTCCACGAGACGCTGTGCCGGCAGGAGGAGATGGCCCTGAGCGTGGTGGACGCCCACGTCCGGGAGCGGCTGATCTGGCTCCGGCAGCAGCAGGAGGACATGACCATCCTGCTGTCCCAGGTGTCCACCGCCTGCTTGCACTGCGAGAAGACTCTACAGCAG
>Danio_rerio.10.11775672.11775490
CTGGAGTCGGAAGCCAACCAGATCCGCGCGTCCATCCTGGACATGGCCCACTGCATCCGCTCCTTCACAGAGGAGGTGTCCGACTACTCCCGCAAGCTCGTGGGCATCGTGCAGCAGATCGAGGGAGGGGAGCAGATGGTGGAGGACGGCATCGGGATGGCCCACACTGAACAT
>Danio_rerio.10.11801107.11800829
TGCGTCATCCGCTGCGACGAGGACGAGAGCCACACAGCCTCCATGTACTGCACGGTGTGCGCCACGCACCTGTGCGCCGAGTGCTCCCAGCTCACGCACTCCACGCGCACGCTCGCCAAGCACCGGCGCGTGCCGCTGGCCGACAAGCCCCACGAGAAGACGCTGTGTCCCCAGCACCAGGTGCACGCCATCGAGTTTGTGTGCCTGGAGGAGCCCTGCACCACAGGCCCGCTCATGTGCTGCGTCTGCAAGGAGTACGGCAAGCATCAAGGACACAAG
>Danio_rerio.10.13049809.13049661
GCTCCAGGTCTGTTACCCATGGAAACCTTCACCATGGTAGCGGTGAAGATGCTGAAGGAGGAGGCGTCGTCGGACATGCAGAAGGACTTCCAGAGGGAGGCAGCTCTCATGGCCCAGTTCCTTCACCCGAACATTGTGCAGCTGCT
>Danio_rerio.10.13065925.13065655
TATGCAGGCTGTACAAAGGGACCTCAGGGTACTGCAGTGTGTACCGGGGCAGCGCGTGTCGCAGCGTCCTGCCAGATGATTTGCTCGTCTTCTTTAACTCCTCCCAATCGGACCCCGAGGGCGCGCAGGACTTCCTGGTTCAGAGCTGGTGGGCGGAGCTAGAGACCCTGAGCATGCTCTGTAGGCCTGTTGCTCGCTCCCTCCTCTGCCACCTCTCCTTCCCAGACTGCAACCCTACTGGACTCGGCCCCGCCCCCAAACCACTCTGCAG
>Danio_rerio.10.13087331.13087172
TCAGGAGCCTCAGTAGAGGAGACAATGGTGGGGGAGGTGGTGATGTCAATTGTCAAGGTAACGGTGACCAGACCAGCGCTCTACACATGTCTGGCGACCAACAGACATAACTCTGGAGCGAACACCGCCAAGGTCACCGCCAAGGTCACTGTCGCAG
>Danio_rerio.10.13108255.13108128
CCTCAGATCAAACGTCCTCCCACCAACCTCACTCTCCTGCTGGAGTCCAAGGCCTTGTTGCCCTGTGTCACCCTGGGCAACCCAAAGCCTGACATCACCTGGCTCAAAGACGATGAGCTGGTCCAG
>Danio_rerio.10.14385338.14385138
GTGTGGGCCAGTAGCTTCCTGCCTAATGAGGCAGTGGTGTCAGACCGCAGTCAGAAAGCCTACTATCAACAACATCAGCAACAGCTGCTGCTACGCTACGCTGAACAGGAAGCTAACCGACAGGTAACACACACACA
>Danio_rerio.10.14434326.14434197
AGGTGATGTGTTTCCACCCCTGGTCTGATATCACCCTCCCCCTCATGAGACAGGATGAGGTCATCAAGGTGATCGACAAGTGGGCGGAACTTGTGGAGGAATTAGGCGCCACCTACCCCTGGGTTCAG
>Danio_rerio.10.14561053.14560837
TTGGAAGGCGCCCCCCTAGTGGCGGTCCACAAGGCCCGGTACTACCAGAGAGGGGACGGCCTGGCCCTGGGCCCCGGGCCCTTCGTCACCGCCCTGGAGTACGCCAGCGGCCGCAGCGCCGTGGTCGTGGGGAAACCCCAGGAAACCTTCTT
>Danio_rerio.10.1489064.1489202
GACAGACTGCTGTTTCAGCCCCGACGACAAGCTGGTGCTGACGGGCACGTCAGTGAAGAAGAACGAAGGCAACGGGAAGCTGGTGTTCTTCGACAGAGCCACCTTCCAGAAGGTCTACGAGGTGGAAGTGACCAACGC
>Danio_rerio.10.1522092.1521959
GTCTCAGCGCTGGCTTTGGACCCCTCCGGAGCCCGCCTGGTTACCGGGGGATTCGACTACGACGTACGCTTCTGGGACTTTGCGGGAATGGACCAGTCGTTGCAGGCTTTCAGATCCCTGCAGCCCTGTGAATG
>Danio_rerio.10.15380140.15380267
GCCGACCTTCAGACCAGCTCCCAGAGACTCAGCCTCTCGGCCTCCAACTCAGCCGTCACAGAACTCAAACCTGAATGCTGTATAGATGACGTCATCCACCACGAAGTCAAAGAGATCGGGACTCATAT
>Danio_rerio.10.15650174.15649995
GAAGAGTACGATAAGTATGGGATCCGCATCCGGGTGAAGTTCCACAACAGCACAGAGCTGCATGAGCTGACGGCGCACCACCAGAGCGGGGGGGAGCGCAGCGTCTCCACCATGCTCTACCTCATGGCCCTGCAGGAGCTCAACCGCTGCCCCTTCAGGGTGGTGGACGAGATCAACCAG
>Danio_rerio.10.1624202.1624064
TTCACCAACGTGTGCCTGGATAACATCTGCGGCTACCTGGTGGAGCTGCAGTCTCTCAGCCCCAACTCGGCTCTGCAGCAAACCATCGGCAACTTCAAGGCCCTGCAGTCCAAGCTGCAGAAGGTGCACTGA
>Danio_rerio.10.1631139.1630985
GTGAACTCGCCCTACCTGGAGGACCACCTGAAGCGCATGAACAAGCAGGACCAGAGCAAGGTGCGCAACATGGACCTGCTGTGGCGCTACTACGAGAAGAGCCGCAACTTCGGCAAGGCGGCACACGTGCTGGCGCACCTGGCCGAGATGCGCAG
>Danio_rerio.10.1634486.1634348
GCCAACGAGCTGCTGCAGGGCTCCAGGCAGATCCAGAACAAGGCGGACAAGGAGAGAACCCTGAGGGAGTCGCTTCAGCTCTACCAGCAGATCAGCCAGCACACGGACCTGCCACTGGTCTGCTTCCAGTACAGACA
>Danio_rerio.10.1635981.1635790
GAGTACCAGGACCAGATGAAGGGCGCCAGCTTCCGCGACGTGGTGATCCGCGGCAAGGAGCTGAGCGGGGCGCTGATCACGGCCCTCATCAACGTCTACATCAAGGACAACGCCAGCGTGGACGCCGTCAGCCGCCACCTCCGGGACACCTGCCCACTGCTGTACACCAGCGACGACAGCGTCTGCTCCAAG
>Danio_rerio.10.16461458.16461616
GGCTTCCCAAGGCTGCGGTGATCACCCACTTGCAGACGTTGAAGGCTGCTGCAGGCTTCTGGGCGTTTGGTGGAAGGGAAGATGACGTGGTGTACGTACCTCTCCCTCTGTACCACAGCGCCGCCTCCATGATCGGGATAGGAGGAACC
>Danio_rerio.10.1646555.1646385
ATGATGTCCAACGTGGACGGCCACTCCTGGGCCCTCAGTGCCATCGACGAGGAGCGGCCCAGCCGGGGGTCCAGCCCCCTAAACAGAGAGCTGATCCCCCTCACTGACTCCCCCGTGGTGGTGCAGCAGCACAACATTCCCCAGCAGAAGTTTGTGCTCCTCTCCGC
>Danio_rerio.10.16937043.16937177
TGTTTGATAAGCACTACATGAACCGTAACTTCGATCGAACGGGTCAGATGGCGGTGGTGATCACCCCGGGGGTGGGCGTGTTCCAGGTGGACCGCCTCCTCATGATCCTCACCAAGCAGCGCATGATTGACAACG
>Danio_rerio.10.16948098.16948233
CCGTCCGGCGAGGCGATCCAGATCCACCACCAGACCAGACAGAACATGGAGGAGCTGCAGGGCAGCCAGCAGGCCGACCCCGCCCACACCTCCGCGGAGCTGCTGGAGCTGGCCTATCACGAGGCCACCGGGAG
>Danio_rerio.10.16958509.16958629
CTGGTGTCTCTACGGGCAGCAGAGGAGGAGGAGACCCTGTACTGGCTGAGCATGGGAAGAACCTTCCACAAGGTGTGTCTGAAGGACAAGATCATCACTGTCACGCGCTACCTGCCCAA
>Danio_rerio.10.16976438.16976607
GCTACGGTCCCAGACCAGAAGACGGTGACTTTGGACGTTGACATCAACAACCGTAGCGAGCGCAGTGAGTGGTGCAGCTGTTATTACCACGGCAACTTCTCCCTCAACACGGCCTTTGAGGTCAAGCTGCACTGGATGGCCGTCACCTCGGCCGTGCTCTTTGAGATG
>Danio_rerio.10.16979013.16979308
ACGGTGTTCCTCCAGCTGCCCTACTCCAAGAGGAAGTTCCCCTGCGGCCAGCGGCGGCGGAGGAACTCGGCCTCGTCGGGCGGGGGGGGGTTCGGGGGGAGGAGCCCGGCTTCAACTGGGCCTACAACACCATGCTGACCAAGGCCTGGAGGACCGGGGCGCTGGGGGACGAGCGCCTCGCCGCACGCCTGCTCAAGGACTTCACCGCCTTCTGCTGCAACCACAACAACCGCCTCAGGGCCTTCTGGGACGCCTGCCTGGACCGCATGAACGCCAGCGCCCC
>Danio_rerio.10.17047692.17048148
TCCTCCTCGTCCGCCTCCTCCGCCTCCTCCGCCTCGGGGCCCGTCATGCCCTGCGAGCCGCTGGACTGCCCCACCTGCGGCCACACCTACAACTTTGCGGGCAAGCGGCCGCGCATCCTGTCCTGCCTGCACTCGGTGTGCGAGGAGTGCCTGCAGATCCTCTACGAGTCCTGTCCCAAGTACAAGTTCATCTCCTGCCCCACGTGCCGCCGCGAGACCGTGCTGTTCACCGACTACGGGCTGGCCGCCCTGGCCATCAACACCAGCATCCTGAGCCGGCTGCCGCCCGACCCCAACGGCCCGGTGCAGTGGGGCGGCGAGGCGGACCGCAGCTGCTACCAGACGGTGCGGCAGTACTGCCAGTCCGCCTGCACCTGCCACGTGGCCAACCCGCTGTCCACCTGCGGCATCATGT
>Danio_rerio.10.17784506.17784685
GAACCAGAGGTGGTTCCTCAGACAGACCTGGTGCCCACCCTGGCCCTGTTGCTAGGGGCGCCCATCCCTTATAGCAACGTGGGTCAGGTTCTGCTGCCTCTGTTCCCTGAGGCCCAGGTGCAGGGTGCAGTGGCAGGCCTCAGCCAGCTGGAGGCGCTGTGGGTCAACGTGAAGCAG
>Danio_rerio.10.17786813.17787006
CAGTGGCTTGCCCTCTGCTCCTGTTCTGGCCTCTGGTATGTGAGGTAAGAGGGGGGGCTGGGGGAGGAGGAGGAGCAGCAGGCCAAGAGGAAGGGGAGGATGCAGTGATGGAGATGAGGCTGAGGGAAAACCCTCAGCAGTTCAGCTCTGCTCTCCTGCAGCTGGCCACCCGCTACCTCACCGTCCTGGGAGTTCAG
>Danio_rerio.10.205383.205233
CTGCCTCGGTTCCAGATCAGGGGTCACCTGAACGCCACCAACTGTGTGATCACCGAGCCGCTCACTGGGGAGCTGATGGTGGAGAACTCGCAGGTGGCCATCAAGAGCATCGAGCTGCAGCTGGTCCGAGTGGAGACCTGCG
>Danio_rerio.10.206101.205952
CCCATTCAACTGATCAACTCCAACATCGAGGTGGCAAAAGCTGGCAGGATTCCCGGAGGCAAGACGGAGATCCCCTTTGAGTTCCCCCTGAGTACCAAGGGTAACAAGGTTCTGTACGAGACGTACCACGGCGTGTTTGTCAACATTCAG
>Danio_rerio.10.23333510.23333351
TACCTGCAGTCCCTCCGCGGTCACGTGGCCGCCGTGTACCAGGTGGCCTGGTCCTCTGACAGCAGGCTGCTGGTCAGCGGCAGCAGCGACAGCACGCTCAAGGTCTGGGACGTCAAGACGGCCAAGCTGAGCATGGACCTGCCTGGGCACGCCGACGAG
>Danio_rerio.10.23337057.23336922
GGTGTTCAGTGCAGAACTCTCCAGGGCCATGCCCACTGGGTGAACACGCTGGCTCTCAGTACAGACTACGTGTTGCGGACCGGGGCCTTCGACCCCGCCCACGCCACCATCAACGCCCAGGATGTGACTGGCTCA
>Danio_rerio.10.23337334.23337142
AACGCAGAGTGTCGCTACCTGGCCAGCAGCTCCAAGGACGGCTCCGTCCGCGTCTGGGACACGCTCCTGTGTCGCACGGAGAAGATCATGACGGGACACACCCAGACGGTGACCTGCGTCAAGTGGGGAGGAGACGGGCTGCTCTACACCTCCTCTCAGGACAGGACCATCAAAGTCTGGAGGGCCTCAGAT
>Danio_rerio.10.23364718.23364898
AGTGTCCCAGAGGAGGAGAGGGAGACTAAGTTCATCCGCATGTTGACCAGCTCTCTCCTGGGAGTGAAGAAGCTGCTGCACCTGCTGCCGGACAGTGACCGGAACCTTCTGGAAGACAGACTGACGCAGCTCATCAGCTCCGCCAAATTCTGGAAGTACAGCAAACATAAAACACCACAG
>Danio_rerio.10.23368436.23369170
GAGCGCCTGGAGGCGGTGGTGTGCCAGCTGGCCCAGCTGTGTCTGGTGTACGTGAACGAGAAGCAGTCGGAGAGACACCTGGTCTTCCTCTCCCTCCTCCTGCGCTCCTTCCACACGCCCAGGGTCTTC
>Danio_rerio.10.23395047.23395241
GTGAAGGCGCGCTCGGCCGCGCGGGAGGTGATCGCCACCTACTCGGTGGACGACATCTTCATCGAGCTGGTGATCCAGCTGCCCCAGAACCACCCGCTGGGCTCCATCACGGTGGAGAGCGGGCGCCGCGTCGGCGTGGCCGTGCAGCAGTGGAGGAACTGGATGCTGCAGCTCAGCACCTACCTCACTCACCAG
>Danio_rerio.10.24860004.24860144
GTGCCCACCATCCTGGAGCTGGAGTCGGCCATGCACCAGTTACTAAGGCAACGGGCCGCGCGTCTCGTCCAGAGAAGACAGGATGATATAAAAGATGAATCGGCGGAGTTTGCAAGCCTTTCAAGTCAGTCCATCTTGAAG
>Danio_rerio.10.25114274.25115300
TAGCCATGGCGGGTCTCAGCATCTGGCCATCGCTCCACATTGCCCTGAGCAACGCCAGCGTGTTTGTTGACTTCATCACGGCGTGCAACAGCAGCTCTGTCTGCAACACCACCCTCTCCCTGGTCGACACGGAAACCAACTCTACCCTGCTGACCAGAACCCTCCCAGGGGACCAATCAGTGGGCAGAGTGGAGTTCAACTGCTCCTATTTCCTGTACGCCGGCATATTCCGCTTCCATCTGAAGCAGA
>Danio_rerio.10.25116020.25116178
TGGGGGCCGTGGGAGCCTTGGAGTCCCTGCAGTGTGAGCTGTGGAGAAGGACTCAGGGAGCGTGTCCGCCAGTGCCTGTCGCTGCAGGGCGTAGTGGGAGTACGGTGCCCGGGCATGGGCACGGAGCAGTCCCCCTGCTCCCTGGAGGACTGCA
>Danio_rerio.10.25152786.25152011
AACGAGGAGCGCGTTGCCCGCGCCGTAGGTGAGGCGTGCATCCGGCTCCATCTTGCCGATGCGGAGGTCTGTCGCCAGATTACGGAGCTGTTCAGGAACGATTTCATCCGGGCCCTGCAGTACTCCCTGCTGTGGCCGTCGGAGGCGTGTGCTCTGCTGGTGGGCCCCTCCTGTGGGAAGTTTGACCTGTATGCCCCCTGGAACGTCACCTTACCCAAAGTCCCCAAGCCGCCCGTCACGCCGCCCTCTCCTCCCCCACCGGGCTCACCCCAGAGCAGGGTGCTCTTCCTCACAGACATCCACTGGGAC
>Danio_rerio.10.25893178.25894051
TCCAACGGGAAGTCTCTGACGTGGGCCCAGAACGAGCGCAGCCAGCAGCGGCCCAACCTGTGGAAGAGGATCTCCATCCACGTGAAGAAGACGGAGGAGGTGGAGGTCAACCACACCGCCATCATCAAGCCCTTCTCCAAGGG
>Danio_rerio.10.27291922.27292085
AAGGAGTCTGTAGCCCTGGCTGTGCGTCTGATCGACGAGTCGGAGGTCAGAGGTTACAAGCTTCACGTGGAGGAGGCGCACTTTGAGCTGAAGGGTCAGTACGACGCCACCAAGAAGAAGAAGAAGAACAAGGACTACAAGAAGAGACTACAACAACAACAGAA
>Danio_rerio.10.27297429.27297566
AGACATCCGGACGGGGTCGCCTCCGTAGCGTTTAAGGAGCCAGAACACGCAGACTTGTGCATCGCAGCGCTTAACGGACGCTGGTTTGGAGGGAGGCAGCTGTCTGCGGTCCTCTGGGATGGAACCACGGACTACCAG
>Danio_rerio.10.27600981.27601884
GACAACTCGCTGCTGGTGCGGGCGCTGGACCGCTTCCACCGCCGGCTGCAGGCCGTGTCCAAGCTGCTGCCCGGCTCCACCGTGCCGGCGCGCGGCACGCAGATCGTGGTGCGGGCCGCCACGGAGCGCGTGCAGCGCTACCTGGAGGCGCTGAAGAGCTTCTACCTGGACACCCTGACGGACGTGCGGCAGGCGCTGGCGGCCCCGCGGCTCTCGGTGGCGGGGG
>Danio_rerio.10.27604502.27604717
GGAGAGTTCTGCAGCCGGGGCGTGCGCGAGGACCTGGTGGTGAGCTTCATCCAGTTCATCTGCCAGTCCTCCCGGGGGTTCTGCGACAGCCCGGGGGACAAGGGCGGGGCCACCCCCCCGCCCTGCTGCTGCTGCTGTCACGCCTCTGCCTGGACTACGAGACCTCCACCATCTCCTACATCCTCACCCTCACCGACGAGCAGTTCCTGGTCCAG
>Danio_rerio.10.27606530.27606664
GTCCAGGGTTTGATCATCTCCCAGATGCTGAGGAAGAGCGTGGAGACGCGTGATTGGGTGAACACCATCGAGCCGCGCAACGTGCGTGCGGTGATGAAGCGGGTGGTGGAGGACACCACCTCCATCGACGGGCAG
>Danio_rerio.10.27820654.27819424
CCGCCGCCACCGCCACCGCCCGCTCCCACCCACCATCCGCCTCCCGTCTCCATGGGGATCCCCATGGGCATGGCCGGCGTGCACCCCATGAACAGCATCGCCAGCCTGGACAGAACTCGCATGGTGGCGCCCTTCATGGGCATCAGCCCCATACCGGGCGCCGAGAGGTTCCCCCTACCCGGCCTTCCACTGGGACCCCATGCGGGACCCCTACAGGGGCCTGGACATCCACAGGCGGGACCACCTGGCCCGGGACCTGCTGATGAGGAACGACCCGCTGCACCGGCTGGCGGGGCCCCGCCTCTACGAGGCCGAGCGCTCGTACCGGGACCGGGAGCCCCACGACTTTAACCGGGAGCACCAGCAGTCCACCATGCACGCCCTGGCCCTGGAGCAGCGGCGGGAACAGGAGCGCGCCCACATGGAGGAGCGCGAGCGCCTGCACATGCTCAGAGAGGACTACGAGCACGGGCGCCTGCACGCCGCCATGCACCACCAGGTGATGGACGGGCACCTCCCCCACGGGGGGCCGGGGCTCCTCGCCCCCGGGCTACCCAGCATGCACTACCCCAGGGTCAACCCCTCGGCGGCTGCTGCTGCGGTGGCGGCCGCTGCCGCCGCCGCCGCGCATCAGAACAGCATGATGAACAAAACGCCGCCCACCGCCTCTCTCAGCGCCCCCCCGCCTCTCATCCCCACGCTCGGCACGCGAGTGGGCTCCCCCAGACGGACTACGCCCCTGGCCACTGACATCAGAGACAGACCCTCCTCGCACAACCACAAAGACATTGAGGCGCGCTGA
>Danio_rerio.10.2799285.2799068
GACCCCCTGTTCTCGGCCCAGCGCCTGCCTCCGCATGGCTACCCGCTGGAGCACCCCTTCAACAAGGACGGCTACCGCTACATCCTGGCCGAGCCGGACCCCCACGCCCCCGACCCAGAGAAGCTGGAGCTGGACTGCTGGGCGGGGAAGCCCATCCCCGGAGACCTGTACCGGGCCTGTCTGTACGAGAGGGTGCTGCTGGCGCTGCACGACAGAG
>Danio_rerio.10.28688009.28687875
GTGGTGACTGCTCACGCGGTACGTGTGGCGGTGACCAACAACCTGAGCTCCACCATCCAAGGCTTCCTGCCCATCCACTGCATCTACCAGCTGCTGCGCAGTCGCGCCTTCACCAAGCACAAAGTCTCCATCAAG
>Danio_rerio.10.28708821.28708611
CACAAGGCTGGCGGCTCAAATGCTGAGAGCATCCTGGTCTCCCAGCTTCAGCACGGCCTCACCTTGGAGTTTGAACACAGTGACCCGCTCAGAAGACTGCGCCTGGCCCTCAGTGAATTGCTGGCCATCATGAATAAGGTACA
>Danio_rerio.10.30007230.30007988
AACAAAAACGCCATTGCCGCCAGAATGAATCGACTCAAGAAGAAGGAATACGTCAACGATTTGGAGAAGAAAGTTGGATTGCTTTCGACCAAGAACCACAAACTGGAGCAGGATAATTGTGGGCTCAACAAGCGGGTGGAGGAGTTGGAAGATGAGACCAGGTACCTGCGTGCCGTGTTGGCCAACGAGAGCATGTTAGGCCAGCTCTTGTCCAGGCTAAGCGGTGTGAATGGGATGAAATTATCTTCCTCACTTTTCCAGGCAGCCAACCTAAATGACCACGACTATGCCCAACCCAGGAAGCGCATCAAAGTGGAGGAGAAAGAAACATCAGGCGGCATCTGTCTCCACGTGGACAAGAACCATGTCTCAGTGGAGTTCTGCACTAAGTGTGCAGAGAACGCAAGCGCAACGCTCAAAATGTAG
>Danio_rerio.10.30645913.30645691
GCTAAGATCTTCCAGAAGACCAAGTGCAACATGTGCAGCAGTCCGCTGGAGCTGCCCTCGGTCCACTTCCTGTGCAGCCACTCCTTCCACCAGCACTGCTTCGAGAGCTACGCCGACAGCGAGGCCGAGTGCCCGACCTGCTTGCCAGAGAACCGCAAGGTCATGGACATGCTGCGCGTGCAGGACCAGAAACGGGACCTCCACGACCACTTCACCAGACAG
>Danio_rerio.10.30650953.30650820
AGAAGAAGGTCCTGCAGGGGGCAGCACTCTTCCTTCTGCACAGCGACAACACAGTGTTTGACAAGGCCCTGGTCCTCTGCCAGATGCACAACTTCAAAGAAGGAGTGCTGTACCTCTACGAAAAGGGCAAACT
>Danio_rerio.10.30654206.30654020
ACCATTGGGAAGCTGGAGCCGTCCTACGTGATCCGGAAGTTCCTGGACGCCCAGCGGATCCACAACCTGACGGCCTACCTGCAGGCCCTGCACCGGCAGTCCCTGGCCAACGCGGACCACACCACCCTGCTGCTCAACTGCTACACCAAGCTGAAGGACAGCTCCAAGCTGGAGGAGTTCATCAAG
>Danio_rerio.10.30666863.30667049
GTTCGACCGCGGTCTGGGGGGCTTCGAGCTGGACCTGCGCCTGCGGGACCACCTGGCCAAGCTGTTCAACCAGCAGAAGAAGAGCAAGAAGGACGTGCGGGAGAACCACCGGGCCATGGCCAAGCTCCTGAAGGAGGCCCAGAGACTCAAGATGGTGCTCAGCGCCAACGCAGAGTTCACCGCACAG
>Danio_rerio.10.30800297.30799991
ATGAGTATGAATTATACGTCTCCGGCGCCGCAGATGCCGACACAGAGATCCACATCTTTCTTCATCGAGGACATCTTGTTACACAAACCCAAGCCCCTGCGGGAAGTGATACACTCGCCGTTCTCGAGCTCCCTGGCGTCTCGGATGCCCCTCCTGGAGTACGGATACCCGCTGATGCCCACACCGATCCTGGCGCACCCGCACCACGGGCTCCACAAGCCGGAGCACCACCAGTACTTCTTCACATCTG
>Danio_rerio.10.32015598.32014865
AGCCAAGAGGAAGCGGTACTTTGAGTACCCTCTGCTGGAGCGCTACATGCAGAGCAAGCAGAACTCCTACTTCCTGGTCAGCATGCTGTTCCTGCGCGGCTTCCTGCTGCTCATCTTCATGACGGCCGCCTGCCTCTACCTGGCCTACTTCCACCTCTCGGCCTTCCTTCAGGACGAGTTCAGCTGCTTTGTGCGCACCGGCGCGCTGCGCGACCAGAGCTGGGTGCCCGAGATGGTGCAGTGCAAGATGACGGGCCAGCTGGTCTTCCAGGTCATCAGCGTGGCCAACGGCGCCATCTACGTGCTGCTGGGGCCCATAGTGCTCTTCAGCCTGGTGCGCCTCTTCGTCTGGGACACCACCTTCCTGTCTGTGTATGAGGTGCTGCCCGCGCTGGGCCTGATCGCCAACCGCAAGCTGGGCTGCCCGCTGAACGACCTCAACGTGCTGCTGCTGTTCCTCCGGGCCAACGTGGGCCAGCTTCGGTCCTTCGGCAAGGTGCGAGCACTGTGCTCGCTGGCGCCCCCGCAGGTGGGCACCGCCACGGCGGACCAGGGCCTGGGCGCCATGCTGACCCAGGAGGAGCTGGAGGAGCGCGAGGAGGCTGCGCTGGAGCTGAGGGAGGAGGTGGACGAGGCCCGGGAAGAGGGCCGGCTCAACCTGGTGGACATCATGACGGTTCTGGGGGCGGCGCAGGGGAAGGTGGTCAACTGCGGAGAACAGAGGCCTCTGGTGGAGGAGAATATGACCCT
>Danio_rerio.10.32241909.32242043
ATCGTGGATCAGCTGTTTATCGGTCGCTACGTGCTGCTCTCCGTGGCCAGCGTGGCCTTCCTGGCAGCCCTCTTCATGCTGCTGCCCTATCACCTCCTGGAGCCTGTTTACGCCAAGCCCCTCCGGACCCGCTAG
>Danio_rerio.10.32275506.32275737
CAGCCGCACTACCTGGACGGCTTCGAGGTGCTCTACCGCGCCCTGCAGCCAGCCGGCTCAGAGTGGGAGGCCAGGAGGGTCACCCTGCCCAGCTTCCTGACCCAAGTGGGCCCCCTGGAGAGAGGCTATCAGTACGAGTTCAAGGTCCGCCCCTACGGGGGAGACCTGTACGGCCGGGAGAGCAACACACGACACCTGAGGGTGCCTGAGAT
>Danio_rerio.10.32278082.32278253
GTCTGGTGTGTGGAGCAGCAGGAGAAGCAGTACCAGAACTGGACGGTGGACCGCGGGCACCACCGGCTGGAGATCTCCGCCCTCACCCCCGACAGGCGCTACTCCGTCACGGTGGCCGCCGTCAACGGAGCGGGGGTGGG
>Danio_rerio.10.32280295.32280615
AAGAAGGACGTTGGCTACCTGGACTCGTCGGTGCGCATCGTGCCCGACAGCTGCGGCGTCTACGGCACCTTCTACGTGGACCTGGTGGGCGGCGGCCTCAAGACCTTCAACAGCCCCGCCCGCCGTCCCAGGATGCACCACGG
>Danio_rerio.10.33027843.33029605
TACGTGTCCAAGTCGGAGATGAAGGAGGTCCTGAACGTTTGCGAGAACACGGTCCGGGACGGCATCCTACTGGAGGTGGGGAGCTCCTTCTTCTCCCTGTTCATCGACCGCGTGGTGACGCTCGGGGAGAAGGACTACCTCCCGCTCTTCCTGAGGTTCGTGGACAGCTTTGACGTCATGCGCTTGGAGCTGATGGGGTTCGCCGAGGCCGACCTCGAGTGCGACGCCATGGTCAAGCGCCTGTTGGAGATCCTCACCGTGGAGTGGCGCCTGGATCTGAAGTACTGCCGGGGCCAGGCCTACCTGGGCTCCGGGGACATATCCTACAAGCTGAAGGCCTTTGCGTGCAAGGTCCAAGAGAAGTCCCCGCTGGCGATAAGCACACACAGCTCCTGCTACTCCTTCAACACGTGGTGGTCCAAGACGATCCCGGTGCCGGCCATCACCAAAGCCCTCGAGGTGTTTGAGGAGGTGCTCGTGTTTTTCGGTAGCAGCTCGCTGCTTGAGAAGCAGGTCGACCACGTCATCGCCTACGGCCTCAGGGAAAGCTACGAGAAGGTCCAAGAGTTGCAAGGGAAGTTCTGCTCCCTGTGGCAAGAGAAGCACGACTCTTATGAAGTCTTTGTCCAAATAATGGAGCCTCTGGTTGAGTGTCTGGAGAAGATCAAAAACAACCCGCAGCGATGGAAGGAATCATTGTCCGAACAAGCGGGCTCGCTGCTCCGGAAGATAATGGACTTTGATTTCATCATCGCCATGGTGATCCTGAAAAACACCTCGTCCTTCACCAAGGAGCTCAGCGCGGGCCTGCAGAAGGACCACTTCAGCGCCGCCTCCCAGCTGTGTCAGATCAGCGGCATCCTGGCTACCCTGAGCCGGGTGAAGACCAACATGAAGGTGTTCCACCAGAACTGGTTCGACGAGGCCTGCGCCGTGGCCCAGAGCCTCCGGGTCCAGGTGGAGGAGCCCGAGTGCCCCGGCCAGCCCCGGGACGCGGCCAGGAAGCCCCTGGGCTACTTCAAGGACGCCCTGAGCGTGCCCCTCATGGACAACCTCATGACGGCCGTGAAGGACCACTTCTCCGAGGACCACAAGGAGGCGCTCAACTTCCTGTCGCTGGTGCCCTGCTCGGTCACCGTCAGCTACATGTTCGAGAGCCTGAAGTCGAAGCCACCGCTGTACAGCACGGACCTGCCCGACGCCGACAACTTCTTCACAGAGCTGTGCTGCTGGCGGGTGAAGTGGAAGACCAAGGTGACCCTCACCATCCCCGACACCATCTTCCACACGCTGCGGCTGCCCGTCATGCAGTACTTTGGCAACATCAACACCCTTCTGAGGATCATGTCGGTGCTGCCCAGCACGGCGCTGGAGGACTGCGGCGCCAAGATGCGGCACAAGTTGTTCCAGGAGTTCCTGAAGAACACGGAGCCCAAGGACCGCACCCCGTGTCTGGCCATGCTCCAGGTGGGCACCGACTTCAACCGGGACCTGGACCGCATGGTCACCCAGTGCCTGAAGGTCACCCCTCAGACTCTAGAGGGCATCTGTCTG
>Danio_rerio.10.33030461.33032310
TCCTTCAGGAGATACAGGAGTCCCCCTTCTTCTCCCTCGTCACCGACCGGCCCGTCAGAGTCGCCGACGGCAGCCATTTGCCCGTCTTCGTCCGGTACGTCGGCGGATCGGCCCCGAAAGTGGAGCTTCTCGGCTTCCTGCCTTTCGACGAGTCCTCCGTCGACGACGACGGACAAGCGAAGGCCCTCGCTAAGATTCTGACCGAGGACTGGGGGCTGCCGATGTCCCAGTGCCGCGGACAGGCCTATATGCGGTCGGGCTCCGGCTGCCAGAGTCTGAAGATCATGGCTCTGGATTTCCTGAAGAGCTACCCGCTGTCGGTCGTCACGCCGAGCGAGTCCTGCGGCCTGGCCTACTGGCTGGCCGGATGCGTGCCTTGCCCCCCGGTGACCAGGATGCTGGACGTGGCGGAGGACCTGCTGCGCTTCTTCGACAGGTCCCCGGGCCTGGAGGCGCAGCTGGCGCAGGCGGTCGACGGGCTGCTCAACGCCCCCATGGAGGCGCTGGAGGAGAGCCCCGAGACCTGCTGCTCGCGCTGGAAAAGGCGGGACGACTTCTTCGACGCCCTCGCCGACACGCTGGAGGGCGTCCTCAGCTGCCTCGACGCGGTCAGCGCCGCCGCCTCCGTCGGCACCACGGCGCTCTACGCCCAGGTGCTGGCAACGGCGGTGCGCAGCATGGACTTCATCGTGGCCCTGGTGATCCTCAGGAACGCCTGCGCCCCGCTCCGCAACTGCAGCACCGTCTTCCGCTGCGGCAACCCGGCGGACATCATCGGCGAGGCGGAGAAGATCCCCCAGATCATCGAGGCGCTGAGCAAGATGCTGGAGAACATCGGCGCCGTGCACGGGCCCTGGTTCGAGCACGCCTTCCAGCTGGCCTCCAAGTTGGGGCCCGAGCAGGTGTGCTTCCCCGAGGAGGCCAGCAACTACGAGTCGGTGGAGATCTACTACCGGGAGACCCTGAGCATCCCCGTGCTCAAGTGCCTCATCGAGGAGATGAAGCACAGCTTCTCGGAGAGCCACCTGCAGGCCCTCTCGGTGCTCTCCCTGCTGCCCTCGTGCAACCCCCAGTCCAGCCTCGAGTCCACGGACAAGCCCTTCGGCGCGTACCTGACCGACCTCACGGACCCCGACACGGCGGAGATGGAGATCAACGCCTGGGCCGTGGCCTGGAGGGAGAAGTACCAGGAGGCCGCGCCGCCGGCGTCAATATCGGAGACGCTGCTCCACCCGGAGGCCCTGAGCCACCCCACCGTGACCTCCCTGCTGCGGCTGGTGGCGGTGCTGCCCAGCGTCAGCATCGAGTGCGACCTGATGAGGTCCAGCCTCAACGCCATGAGGGACCTGCTGGAGGCCACCGTGTGCAGGGGCAGCAGGACGGAGCGCGTGATGCTGCTCATGCACCAGCAGACGCTGCGGAGGCTGCCGGAGCTCATCCAGAGGTGCATGGAGATGGATCCCGAGAGCAGGCCGTGTCTGGCCCAG
>Danio_rerio.10.33338435.33338270
CAAAGGATGACGGGAGCGTGGCAGTGGCCCTCGGTTACACGGCGCACCTGGTCCTGATGGTGTCCTGCTTCCTCCAGATCCCTTTACGGTATCCAGTTATCCACAAGGGTTCCCGGTCCTCCATCAAGGACACCATCACCGACAGGCTGACGGAGAAGGAGAGAGA
>Danio_rerio.10.33420270.33420109
AATCCGACGTGGCGGAGCCTGGATTTCGGCATGCTGCCTGACCTACTGGACACGTCAGTGTCGTGCTTCGTGGTGAGGATCTGGGGCGGTCAGCTCCAGCAGTACCAGCTCCTCATCGAGTGGAAGGTCAACCTGGACGGCCTGCGATACACCGGCCAACAG
>Danio_rerio.10.33603205.33606281
TTCAAATGCTGGAACTGTTTGAAAGTGTTCAGATCCAAAGCCGGGCTGCATCGCCACGTCAACATGTATCACAACCCCGAGAAGCCGTATGCATGCGAAATCTGCCATAAGCGCTTCCACACAAACTTTAAGGTGTGGACGCACTGCCAAACCCAGCACGGAGTGGTGCAGAACCCAGCCTCGTCCTCCAGCTCCTCCATGCTCGACGAGAAGTTCCAGAAGAGACTGATTGACATGGTGCGAGAGAGGGAAATAAAGAAAGCGCTGCTTTGGAAGCTCAAGAGGAATAAACAAAGCCTACAGTCTCCTAAACTGACCAAAAACCGGCCAAGGACCAAATTCACCTGTCCCTATTGTGGGAAAGTGTTTCTGTTCCAGTCACAGTACAAACAGCATCTGAGGACCCACCCCGACGAAAATGATGAGGGGAACGCATCGAGCAACCGGGACCTTTATCAGGAACAGGACGCCCCCGTCCCAGAGAAGGCGGACCACCTGCCCGCCAACGTGTACGCCTGTAGACTCTGCAACGTCAAGCTGTCGTCCCTTTCGGAGCAGGGCGACCACGAGCGAGGCTGCCGCCACGCCACCGTGTGCCCGTACTGCGGCCTGCGCTTCTCCAGCACGGCTGTCAAGAAGGAGCACGAGGCTCACTGCAAGTACAAGAAGCTGACCTGTCTGGAGTGCATGCGCACCTTCAAGTCGTCCTTCAGCATATGGCGCCACCAGGTGGAGGTCCACAATCAGAACATGATGACGGTGAAGGATCAGCTGAACCTCAAGCCGCAGGA
>Danio_rerio.10.33618650.33618895
AGAGGGAGGTCTGTCTCTAGAGGAGGCTCTGGAGGTCCAGCAGATCCTCAGAGAAGGAGTGGACCTGCCTGGTGAGGGAGGAGCAGGACTTGGGTCCACTGCCCTCGAGCTCCTCCAGCAGGAGGAAAGGAGCATCGTGACCTTCTGCTCCAGTCTGGACGCTGCGCTGGGAGGGGGGGTCCCAGTGGGGAAGACCACCGAGCTGTGTGGAACTCCAGGGATGGGGAAGACACAGCTGTG
>Danio_rerio.10.33637936.33638117
ATGGCCGGGTCTGCAGCAGAAGAAAAAACCTTCCGGAGGTTCCTGGAGCTCTTCCTCCGGGAAATGAGGCCACCTCTCCGGGAAAGCGACCCGCCGCCGATGCGCCCCGTGACGGACCTAGTCTCCGATGAGGAGGTGGAGGGGGAGTGCCTCGACCTGTGTCTCCAACACCTCTACAAATA
>Danio_rerio.10.33775994.33775818
CAGCCTGCTGGAGATCGACCCGGTCATCCTGATCCAGCTGCTGGACCTGAAGGAGCAGAGGAGCGTGGAGTCGCTGTGGGGGCTGCAGCCGCGGCCTCCCGTCTCCCTGCTGCACAACCAAG
>Danio_rerio.10.34604673.34604840
ATGCCAGAGCTGGCTGAGCACGGGGTCACACTCCCTCCCAACATGCAGGGCCTGACGGAGGAACAGGTGGTGGAGCTGAAGCTGAAGGATGAATGGGAAGAGAAGTGTATTCCCAGCGGAGGAGCGGTGTTTAGCAAGGATGAGATCGGGAGAAGGAACGGACA
>Danio_rerio.10.34611870.34611727
ATGTTTGAACCATGAAGCTGTACACACAGTGTCCCAGTCCTGCTACGGTAAACAGAGATGCACCGTAACTGTTGACAACCACACCTTCAGGGACCCCTGTATGCCAGATACCAGGAAGCAACTTACCGTCCTCTACGCTTGCG
>Danio_rerio.10.353706.353530
GGTGAAAAGAGCTTGCAGGCAGTCCAGGGCAGCAAGCCGGCCATCATCACCGCCTCCAGGCCCATCACCAAGATGATCGTCACACAGCCCAAGGGCATGAGCTCAGGGGCCCAGGCCACGGCCACCAAGATCATCCCCACCAAGATAGTGTACGGCCAGCAGGGCAAGACGCAG
>Danio_rerio.10.359963.359698
GTGTGAGCTGCTCCGACGAGGACGAGAAGCCCCGCAAGCGCCGGCGCACCAACTCGTCGGGCTCGTCCCCCGTGGTGCTGAAGGAGGTCGCCAAGGCGACGGCGCCGTCCGTCTCCAAGGGCGTGGGCCTGCCCATGGCCTCGCCCATGGTGGGGCTGTCGGCCAGCAGCCCTAAGATGAGCAACATCATGCAGAGCATCGCCAACTCCCTGCCGCCGCACCTGTCGCCCGTCAAGATCACCTTCGCCAAGCCCACCATCCAGAGCACCAGCAGCACCACGCAGAAG
>Danio_rerio.10.36012667.36012516
CGGTCCATGTTTCGTACCTTCCTGATGTACGGCTTCCACTTCCTGGTCTGGTTCTTCTGTGTCCGAGGAATCAAAGACACGCAGTGTGGCTTCAAGCTCTTCACGCGAGAGGCCGCCCTCAAAACCTTCTCCCTGCTCCACGTGGAGCGCTG
>Danio_rerio.10.36021762.36021594
GCCCACGTCACGGCCACCGTCGTGGATCTGACTCGACACGAGAAGGAGAAAAGCTTCCCCACGGCCCCGGATTGGAAAGAGCTCCTTCCCAGCATCCACGACCCGGCCTCCAAGGAGCTGTCAGTCATCGTCCCGGCGTACAATGAGGAGCTCCGA
>Danio_rerio.10.36271933.36270412
ATGGCATTTTCTATTGGTATCGAAGCACTCGTACAGTCCGTGATATTAGAGGACACATTATATAAAGACGAAGGTCTCTGTGTACTCGGTATATTTGGTAAAAGCGCGATGCAAATGGGGGTCCTTAAAGAATCCCTGATAAACACGCTAGCAGACAAACACATCTTCTCTCTGTTCGGAGGAGTCGAGGAGAATAACTCGGAGAACGGAAGCCTCATCCAGGCTGTCTACAGCCAGGAGAACCGGGTGTTGTATCTGGTGCTCACTTCAGTCTACGACAACCGGCAACTCCTCCGTGCATGCGAGACTCTCAGCATGGAGCTCGGGCACTCCGACGCCCAGGACCTCTGGAAGGGCATGGATAAACAGCACTGTCTGCACCTCCTCTACCTGTTCTCCCTCTGCCATGTCCTCATCCTGGTCCAGCCCAACTGCGCCTTCGACGTCACTTATGACCGGCTGTTCCGCGCCCTGGACGCTCTGCGGCAGAAGGTCCTCCCGCTGATCCGGGCTGCTGTCAAAGACACCCAGGTCTCCAAGGAGTGGAAGCTCAACTGTCGCCCTTGCCCCCCTCGGCTGCTTTTTGTGTTTCAGATTAACGGAGCGTTAAAAGTACCGACGGGAACTGATTCGGCAGGAACCTCAGACAAGCCCAAAAAGCATTCTCCGAGGAGGCGGCTCCAGCACGCCTTGGAGGACCAAATTTATCGCATTTTCCGCAAAAGCCGTGTCCTCACTAATCAGAGCAGCAACTGTTTGTTCAGCGTACCCGCCAACCAAGCGTTTGTGTACGTGGTCCCGGGGCCAGCTGAAGACCCGTTGGGTGCGTTGCTTGGACACCTGCGATCCAGCTGCGCCTTGCGTGAACAAGATTCAAACTCCTCAATGACGGGACCCAGACGGTACCAACAGATCCGTCGGTTGGCCAGACTGCCCCACACTAATGTCGACTACAGCGGGGTAAGTGGGCAGCTGGTGGACTGCAGTTTGAAAGATTTCCTTTGGCAGCACATAGATCTAGTATTAACTAAAAAAGGTTTTGACGACAGTGTTGGACGCAACCCACAGCCTTCGCACTTTGAGCTCCCGACCTACGCCAAGTGGGTCCAGGTGGCGTGCAAACTGCACCAGGTTCTCATACACAACACGGAGGAGGACAGCGCAGAATTTGCTCTCAAAGTGCAAAGCCAGCTGAAAGTTTTGGAAGGCTTCCTCGATGCGGATGCAAAGTTTTCTGAGAACCGCTGCCAGAAAGCCCTGCCGCTGGCCCACAGCGCCTACCAGTCGAACCTGCCGCACAACTACACAACCACGGTCCACAAGAACCAACTGGCCCAGGCACTGCGCGTCTACAGCCAACACGCCCGAGGCGTCGCGTTCCAGCGCTACGCCCTGCAGCTCCACGAGGACTGCTACAAGTTCTGGAGCAACGGGCACCAGCTGTGTGAAGAGCGAAGTCTCACGGACCAACATTGTGTTCACAAGTTCCACCTGCTGCCACAGCC
>Danio_rerio.10.36609281.36609151
GGTCCGGTGCGGCTGCACCGGGAGGTGGTCCTCCTGACTGACGACCGTAACCTGCGGGTCAAAGCGCTGACCCGCAACGTCCCGGTCCGCGACATCGCCGCCTTCCTCAGCTGGGCCAAGGTGGGCTGA
>Danio_rerio.10.37379720.37379974
TCACCACCGCACAACCGCAGCCGAAGTGAAGATGAGGACGACCCAATCGACCTCATGATCTCACGCACTGGTTGTGGCGAGCTTCACTATGCTGTCCAGGAATGCATGGCGGAGCACCAGGACTGGCGCAAGTGCCAAAGTCAAGTCCAGACGTTCAAAGACTGCATGACAAGCTTTCAAAACTCAAGGAAAGAACTGCTCAATAAGCAACAG
>Danio_rerio.10.4103592.4104946
TCCTGTCTGCATGGTGGCAGGCTAATGGGCTACAACAACAATGGCATGGGACCACAGCAGGGCTTTGGAGAGGGGTTTGATCCCCTCGCCGAGGGCCAGGCCGGCGACGGCTTCCCGCCGCAGCAGCAGAGGTCCAACAACATGCCTGACTTCCAACACCACGGCCCTCCAAGTGGGAACCACGCCGTACCGGCCCCCTGTTTACCCCTGGACCAGTCCCCCAACAGGGCCGCCTCCTTCCACGGCCTCCCCTCCTCCTC
>Danio_rerio.10.42447135.42446546
GAGGGGCCGTCGCCCCAGCAGCCTGTGGCCGCACAACGGGTGGTCTCCAGCGTGAGCCAGCAGGCGGCGGTGGGCTCGGTGCCAGTGGGGGCAGCGGCGCACTCCTGGACCTCGGAGCCGGCCCCCGCCCTGGACCCCTTCGTCTCGGCACCTTTCCA
>Danio_rerio.10.44132509.44132301
GACCTGTCCAACACCAAACCGGGCACGTCGTCGGCCCCCTTCACCATCAACGCCCACCAGAGTGAGATCGCGTGCGTGGCGCTGAACCAGCCGGGCAGCGTGGCGGCGTCGGCCTCCCGGAAGGGCACCCTCATCCGCCTGTTCGACACGACCACGCGGGACAAGCTGGTGGAGCTCCGCCGGGGCACGGACCCCGCCACCCTATACTG
>Danio_rerio.10.45648451.45648259
GAGTGACTTGGAGAGCTCCACCATCCAGAGACAGAGGAGAGAGCTGCAGCTGATGATCACTGAGCTAAAGGACCGGGACAGGGAGCTGAACACCATGGCTGCCTCCCATCACAAGCAGCTCCACGCCTGGGAACAGGACCGCCAGCGAGTCCTTAGCCTGGAGAAGAGGTGCGCC
>Danio_rerio.10.45971813.45971996
GGTGAAGGCCCTGTTCTCCCCCAGGTCCTCAGTGCCCCCTCTGTGCCGGGGGCTGGGGGGCTTCGAAGGCAGCAGCCAGCGCTCCCTTCAGCGGAGTGGAACCATCCGGAAGACCTTCAGCGGGGGCATGGCCGCCATGCGCCGTCACTCGGCCTCCATCGCCGTCAAACTGCAGGCG
>Danio_rerio.10.45976735.45976863
ATGAGGCGTGGCGTGCTGCAGTCCCTGGAGAGGCTCCGAGACCAGCTGGTCAGCGGCTGGCTGCTCCACTTCCAGGCCTCCTGCACGGGTCACCTGGCCCGGCAGAAGTACCGCCGGCTCAAG
>Danio_rerio.10.46291563.46291420
GTGTTGGTGAACCTGCTGCCCGGCAGCGTGCGCGTGTGTGTACGGGACGGCGCCGAGGAACAAGTGCTGATGGAGGGAGAACTGCCGCACAAGATCAACACGGAGAACTCCCTGTGGAGCCTTGAACCAGGGCGCTGTGT
>Danio_rerio.10.46453323.46453167
GGTGTGTTGCAGTCCCTGGTGGAGAAACACTTCCCAGCCCCTGATCGACAGAAGCTATTCAGTCTTTTGGGTATCGATCTCTCGGCAAAGAAGACTCCCTCGCCCGCTGAGAAAGTGGTGGAACAGAAGGGCAAGAAGAGGAAAGGTA
>Danio_rerio.10.46466517.46466190
AAACCTCAGCCCTCCACCACCACCTTTGTCTTAAATCAACTGAATCAGTTGCCGTCGCTTGGGGCCGTCACCACCAAGCAGTCCACCAACCCCATCAAACACACCATCACGGTCACCAAGGTGGTGCAC
>Danio_rerio.10.5133470.5133272
CACAAACTGGTGTGGAGCCCCCATGGGATGGACGGGGCCGGTCACCCAAACGGGGTCCTGATCGCCGGTGGGGAGAACGGCGATGTCATCCTCTACGACCCGGCCAAAATAATGGCTGGTGACGACGACGTCATCATTACTCAGAGCGACAAGCACACAGGGCCAGTGAGGGCCCTCGATGTCAACCCCTTCCA
>Danio_rerio.10.5548973.5548817
ATGCCTATGGACACGGAGGTGTACGAGAGCCCCTACGCAGACCCTGATGAGCTGAGGAACTCGGTGGTGCTGCGGGAACACCTCATCCTGGAGGACGGAGAGCTGGGTTCCGGGAACTTTGGAACCGTTCTGAAGGGCACCTACAAGATGAAGAA
>Danio_rerio.10.6738224.6738528
AGGAATGTTTGCCTACACCATGCTGGCCACCAGCCCTCTCTTCTGCTACCCCGACTGGCCCCGGAGATTCTTCGCCCGCTTCCCGGCGCCCCTGTGGGTCTTACTGCCCATCACGGCCCCGGGGCCCCAGCCCAGCAGCTCTTGCGTTTATCCAGAGGTCCAGAAGGGCGGCAAGAAGGCCCCTAAGACCCCGTCCTCCAACACCACCCCCAAAGTCTCCCAGCCCAGGTTTAGACACAAGCTGGCCACCGTCTTTGCATTTATCTACGTGGTGGAACAGTTCTTCCTGCCTTACTCACACTTTATCACACAG
>Danio_rerio.10.6742138.6742289
GTATTCACTCACAGCCGGCGCTGGAAGGACCACGGGGACATGCTGAAACAGTACGCCGTCTGCCTCAGTGCGAACCTGCCCCGTTACAACATCACCGAGCCAGAGATATACTTTGACATCTGGGTCTCCATCAATGAGCGCTTCCAGCAAAG
>Danio_rerio.10.6742410.6742579
GATCTTTGACCCGCGCGTGGACATTGTGAAAGCTGATTGGTCTCCGTTCCGTCCGAACCCCTGGCTTATGCCCCTGCTGGTTGACCTGTCCCCCTGGAGGACCAAGTTCCAGGAGATCGAGAGCAGTCTGGACAACCAGACGGAGATCGTGTTCATCGCTGACTTCCCAG
>Danio_rerio.10.6749249.6749396
TACCACAAGGTGTACACGGTGTCCGAGGGCCCGTCCTGCTACATGTACGTCTACGTGAACACCACGGAGGCGGCGCTGCAGCAGAACTTCACCAGGCTGCTGGGGATCCAAGAGCGTGTCCGCAACGGCAC
>Danio_rerio.10.7181642.7181511
GTGAAGTACACCAAGATCTACCTGCGAGACACCACCTTGATCTCCCCGTTCCCCCTGCTGCTGTTCGGAGGGGACATAGACGTCCAACACAGAGAACGCCTCATCACCGTGGACGGGTGGATTCTCTTCCAG
>Danio_rerio.10.7200645.7200505
GTGTTCCACCTGGAGGACATCGTGGAGCAGACGGGCTACGTGCTGGAGAAGGACTCAGAGTACAGCCAGAGGATCCTGGAGGACGAGGAGGAGGTCAACATCTCTGTCTCCCAGAAAGGAGGCAAGACGACGCAGCACCAG
>Danio_rerio.10.7213694.7213568
AACGACAGGTACCTGGTGTTAACTGCCCAGCTGTACGACACCAAGGACATGGCAGCCACCGCCAAGTTAAAAAAAGACAAAGCATCCCAAAGGATGGCCCAGGACAGGATACGCATCATACAGCAAG
>Danio_rerio.10.7286010.7286172
GAGTGTGCGAAGCGCATCGCCAAGGTGTCTGCGGACGCCAAGCTGGAGGTGGACGAGGACACGTACCTGAACCAGTTCAAGCCCCACCTGATGGACGTGGTGTACACCTGGGCCAACGGCGCCTCCTTCGCCCAGATCTGCAAGATGACCGACGTCTTCGA
>Danio_rerio.10.7634343.7634500
GATGAGGGGAAGAGAGTTGCATTGGCAACAGTGAAGCTGGAAGGGGCAGAAGTGGGAGCAGATGTTTCCCTGGGGAAACCGTTCGTGATCAGACTCTGCCCACAGCCTGTCAACCGAGTGTACTTTCTATGTGCCACCTCAAACCAGGAGATGAAAAG
>Danio_rerio.10.8001832.8002289
CACAATGCCTGGATCAACCCCATCTAGCTGCCTGCCACAATGGCCAAACGATGTAGGAATTATTGCCTTGGAGGTGTACTTTCCCTCCCAGTTTGTTGACCAGACTGAGTTGGAGGAGTTTGATGGAGTTTCCGCTGGCAAGTACACTATCGGCTTGGGCCAGGCGCGGATGGGCTTCTGCTCAGACAGAGAGGACATCAACTCCTTGTGCCTGACTGTGGTTCAGCGCTTGATGGAGAAGAATGGCTTGGGGTTTGATAGTATAGGTCGTCTGGAAGTCGGCACCGAGACCATTATTGACAAGTCGAAGTCCGTCAAGACTGTCCTTATGCAGCTGTTTGAGGCCTCTGGCAACACAGACGTTGAAGGCATTGACACGACCAACGCCTGCTATGGAGGTACAGCAGCACTGTTCAACGCTGTTAATTGGGTGGAGTCCAGTTCCTGGGA
>Danio_rerio.10.8007562.8007687
GTCGGTATGCTTTGGTGGTAGCAGGAGATATTGCCGTCTACGCGTCTGGCAGTGCCCGACCTACAGGGGGCGCTGGAGCTGTGGCCATGCTGGTGGGTCCTGACGCACCGTTGGCGCTGGATCGAG
>Danio_rerio.10.8009497.8009667
GATATTAAACTGGCGGACACCTACTTCGACCGGGACGTGGAGAAGGCTTTCATGAAGGCCAGTGCAGAACTTTTTGAGAAGAAGACAAAGTCCTCTTTGCTAATCTCAAACCAGAATGGCAACATGTACACCCCATCCGTCTACGGCTGCCTGGCCTCGCTTGTTGCA
>Danio_rerio.10.9045898.9045772
CTCGCTGCTCTGCAGGACCAGGTGGTGCTCGCCGTCCGTCAGCAGTACGTTGCCCTCGGCGACCAGGCCCTCCTCCTTGCGGACGGTGACGAGGTCGCCGTGGTGCCGCCGCTCAGCGGAGGCTAA
>Danio_rerio.11.10478854.10478735
GCCAACCTGCTGTCGTCCCACCGCAGCCTGGTGCACCGCGTGGAGACAATCGCCCTGGGAGACCAGCCCTGCGACCGCGGAGAGCAGGTCACACTCTTCCTCTTCAACGACTGCCTTGAG
>Danio_rerio.11.10899241.10899116
ATGCTGTTGAACCTGCACAAGAAGAGCTGGATGGAGGGTCTGACCCTGACGGACTACAGTGAGCACTGCAAGCTCAACGAGAACATTGTCAAGGAGATGCTGGAGCTGGCAAAGAACTACAACAAG
>Danio_rerio.11.10908119.10908000
ATGCTGAAACACGGTCGTGCCGGTGTTCCCATGGAGGTCATGGGTCTGATGCTGGGGGAGTTTGTGGATGACTACACAGTACGAGTGATTGACGTGTTCGCCATGCCCCAGTCAGGGACG
>Danio_rerio.11.11910545.11910406
GTATCGCCAACGCCCTGGACCTGACGGACCGCATCCTGCCGCGCCTGCAGGCCCTGCCCCGCTGCCGGGCCCTGCTGCTTCACTTCCCTCCCTACAGCCGCCAGGAGCTAGCTGCCATCGTCCAGGACCGACTCACTCAG
>Danio_rerio.11.12091476.12090105
GTGCTGCACCGGGCCTTTGGGTGGTGGTACTACGCCCTGGGTGTGCTAAAGCTGGTGGGGAACCTGCTGGGATTCGCCGGCCCCCTGCTTCTCGGCCAGCTGGTGGGCTTCATGGAGGACCCAGACGCCCCGCCGAGTCGGGGGGCTCTGGTCACCCTGGGGCTCTTCTCCAGCTCGCTGCTCTCTGCCTTCCTCAGGAACCTCTACGGCTTTCACGTGTCCAAGGTGGCGTTGTCGGCGCGCGCGGCCGTCGTCACGGCGATCTACGGCAAGGCGCTGCGGGTGGGCAGGGTAGGGCTGGCGCGCTTCTCCCTCGGCGAGGTGGTCAACCTGATGAGCACCGACACAGACCGCGTGGTCAACTTCTGCAATAGCTTCCACGAGCTGTGGAGTCTGCCCGTGCAGTTCTCCATCGCCCTGTACCTGCTGCACCTGCAGGTGGGCATTGCCTTCCTGGGGGGGCTGGGCGTGGCCCTGCTCCTCGTCCCCCTAAACAAGCTGCTGGCCTCCCGTATCCTGGACAACAACAAGCACATGCTCCGGTACAAGGACAGCCGTGTCAAG
>Danio_rerio.11.12311921.12312121
AATGTAATCGACAGAAAGCCGTACCCCGAGGACGCCGGCCTGGTGGAGGTGAAGTTCGCCACCACACCCATCATGTCAACGTACCTGGTGGCCTTCGTCATCGGAGAGTATGACTTTGTGGAGGGGCAATCATCCGACGGTGTGCTGGTGCGCGTCTACACACCGTTGGGCAAGGCCGAGCAGGGGAAGTTTGCGTTGGAG
>Danio_rerio.11.12339269.12339424
GACGACGTGCGGCCCCAGGACACGGTGTCTGTCATCGGGGGCGTGGCCGAGGGCAGCAAGCAGGGCCGGAAGGCCGCCTGGAAGTTTGTGAAGGACAACTGGGAGGAGTTACACAACCGCTACCAGGGCGGCTTCCTCATCTCACGCCTCATCAAG
>Danio_rerio.11.12355022.12355142
AGCGGGTATCTTTGACCCCTACATCCCTCCCGAGGGTGACGCCAGGCTCTCCACCCTCTCCAGGGAGGGGCTGAAGCAGCGGACGGAGCAGCTGAGACAGAGCGCTGCCTCCCAGCTAGC
>Danio_rerio.11.12970015.12971725
GGAAAAACATCCATGGCTTTGGAGACGTTGCGACTGAGTATGTCCACAGGAGGAGCCCTGACGCCCGACGGCACTCACATTAAGTTGTTCGCGTCGGGATCCGTCAACTACCTGGCCACCTGC
>Danio_rerio.11.1316706.1316532
GAGCTCAATGTACGCGAATTGACCATGTCGACGGACAAGGACAAGTACGGCATCCGTCTGCGAGCGGAGCCCGACCACATGGTGCTGGGGAAGAGGCTGAAGGGAGCCTTCAAAGCCATCACAGCCTCCATTAAGGAGCTGTCCAGCGAGCAGCTAGAGGCCTTCCAGAAGACAG
>Danio_rerio.11.1320459.1320338
GCTCCGTTCACTCCCTTCATCACCGAGATGATGTACCAGAACCTGCGTCGCCTCATCGACCCGGCCTCCGTGGAGGAGAAGGAGGCTGGCAGCATCCACTATCTCATGCTCCCCCAAGTCAG
>Danio_rerio.11.1325553.1325409
CTGTACCTGATCAACTCTCCAGTGGTGAGAGCCGAGAACCTGCGCTTCAAGGAGGAAGGCGTGCGGGATGTGCTGAAGGACGTCTTCCTGCCCTGGTACAACGCCTACCGCTTCCTGGTGCAAAACGTGCAGAGGCTGCA
>Danio_rerio.11.1330258.1330064
CATCGACAGCCTGACCATCCCGTCCCGCTGTGGGAAGGGCGTGCTGCGCCGGATCTCGGAGGTGTTCGACTGCTGGTTCGAGAGCGGCAGCATGCCCTACGCCCAGGCCCACTACCCCTTCGAGAACCGCAAGGAGTTCGAGGACACGTTCCCCGCCGACTTCATCGCTGAGGGAATCGACCAGACAAGAGGATG
>Danio_rerio.11.1354342.1354223
GAGTACGAGATTGACAAAACATTAGGGATTAAAGGGCCTGATGATGTCGCCAAGATGGGTATAGCTGAGTACAACAAACAGTGCAGAAATATTGTGATGAGATACGCCACTGAATGGGA
>Danio_rerio.11.1354895.1354739
GTACACCTTCTATGACGGCCCTCCTTTTGCAACGGGGCTACCCCATTATGGGCACATCTTGGCTGGAACCATCAAGGACGTTGTGACCCGCTTTGCCCACCAGAATGGCTTCCACGTGGACAGACGTTTTGGCTGGGATTGCCATGGTCTGCCTGTG
>Danio_rerio.11.14342376.14342155
AACCGGCTGAGGAACCCCAACATCAACCAGAACCCCCTCATCAACGTCCGAGACCGCCTCTTCCACGCGCTGTTCTTCAAGATGGCGGTGACCTACGCGCGGCTGTTCCCGCCCTCCTTCAGGAGGGTGTTTGAGTTCTTCGTCCTGCTGAAG
>Danio_rerio.11.14345806.14345989
ATGGAGGTGGCCTATGTGTGTGAGTGGGAGAAGAGACCCCAGAGCACACATTGTCCCTCGGTTCCTCTGGTCTGCTCCTGGTCCTGCAGGAACCTAGTGGCCTTCACCAGCGACCTGAAGAACCAAGAAGATGAGAAGGGT
>Danio_rerio.11.14353302.14353733
TCCGGCTCCACCAACTTCGGGGAGAAGTTCTCCCGGGTGAAGTTCTCCCCATCGCTGACGCTGTTCGGGGGTAAGCCGATGGAGGGCTGGCTGGCGGTCAGCATCAGCGGTCTGGTGACGGTGTCCTTGCTGAAGCCCAACGGGACGCTGCTCACCTCCAGCGAGAGCCTGTGCCGCCTGCGGGGCCGCGTGGCGCTGGCCGACATCGCCTTCACCGGGGGCGGGAACATCGTGGTGGCGGCGACAGATGGCTGCAGCTCCTCCCCGGTCCAGTTCTACAAGGTG
>Danio_rerio.11.1527041.1527313
GATGGTTGGTGCAACCTTTCGGCGTTTGACCTAGCTGAGGACAGCCAGAGCCCCGAGCGACACCAGTTCCGCCTGGAAGGCAGCGCTCTGCAGGAGCTCAGCAAGGGCAACAAAGGCGAGCTCATCCCCATTTCTCCAGGGGGCATCACGCCGCCCTCCATACTCCACCGACGGAGCCGCCGCCGCATCGCCCTGTCCCCTGGAGACGGCAACTCTATGACACCCAAGAGCACGCCCGTCAAGATCCTGTCCTTCTCTCCCTCACAG
>Danio_rerio.11.16233723.16233931
CTGTACGAGATCTCGGTGCAGGAGGAGATCACAGCCCGTCTGCACTTCATCAAGTTTGAAAACGCCTACATTGAGACCTGCCTCGACTTTATCAAGGACCACCTGGTCAACACTGACACGAAGCTGATAAAAGCCACGGGAGGCGGGGCACACAAGTTTAAAGACCTCATCGAAAAGAAACTTGGACTAAA
>Danio_rerio.11.16240557.16240710
AGGTTCGATGAGCTGCTGCAGCTGGCCTCCAAGGGCCAGCACACCAACCTGGACATGCTGGTGAAGGACATCTACGGCGGCTCCTACGGGTCCCTGGGGCTCACCGGAGACCTCATCGCCAGCAGCTTCGGGAAGTCGGCCACCACGGACAAAG
>Danio_rerio.11.16256857.16257008
ATCAAGCAGAGGGAGAACGACGCAGCTCTCCGGTGCTACCAGAAGGCCGTGGCCGCCCTGGACGCCCTCGGCTGGGAGGAGAAGCAGTTCGCTCTGGTCCGCGGGGTCCTGGCGGGGAACGTCTTCGACTGGGGGGCCAAGGCCGTGTCCGA
>Danio_rerio.11.16537896.16538105
ATGAGTGAGCTGAAGGACTGCCCCCCGCTGAAGTACTACGACTTCAAGCCCGTGGAGCACGTCAAGGTGTGCCCCCGCTACACCGCCGTGCTGGGCCGCTCGGAGGACGATGGCATCGGCATCGAGGAGCTGGACACACTCCAGCTGGAGCTGGAGACCCTGCTGTCGTCGGCCAACCGCCGCCTCAGAGCGCTGGAGGAACAGAGACAG
>Danio_rerio.11.16543041.16543291
ATCCTCACAGACTGGCAGGATAAGAAGGGGGACAAGCGCTTCCTGAAGATCGGCAAAGACCCCGACCCGTTGGCGTCGTCGCGCCACAAGCCCAAGAAGCAGAAGTTGGAGGGTAAGGCCGGCCACGCACCGGGCCCCGGACCCGGGAGGCCCAAGCTGAAGAACCTGCAGGCCAAGGTCCCGGAGTACGAGTTCAACGAGGATCCTCAAGACATTCCCCGCACGCCAAAAAACGACTCTCCCAACAG
>Danio_rerio.11.16553955.16554098
GATGCGTCAGTGGATGAATGTGTGGTGGCCGCGATGCGATGGGGTCTGATCCCATCCTGGTTCAGAGAAGATGACCCCCGCAAGATGCAGTATAGTACCAACAATTGCCGCAGTGAAAGTCTGTTAGACAAAAAGTCCTACAAG
>Danio_rerio.11.16602855.16603011
GCGGGGGGCTGTGCAGGGATGTGTGTGGATCTGGCACTCTTCCCCCTGGACACCATGAAGACCAGGCTGCAGAGCCAGCAGGGCTTCTACAAGGCGGGGGGCTTCAGAGGGATCTATGCTGGGGTCCCGTCTGCTGCCATTGGCTCCTTCCCTAA
>Danio_rerio.11.16730580.16730417
CAGAGCGACAGCTTCCTGTGTGACTGCCAGCTGCAGTGGCTGCCCGAGTGGCTGACCGCCCGCCGGCTGCAAACGGGGGTCAACGCCACCTGCGCCCACCCCGAGACCCTGAAGGGAACCAGCATCTTCCACGCCCCGGCCACCAGCTTTGTGTG
>Danio_rerio.11.16968253.16968716
GAGTATTTCTTCTGCTTCGACCCCCGTAAGGACTACTGGGGCCAACTGTCTCCAATGGTTGTCTCGAGGAGTCAGGGTCTGGCTGCCTTACATAAGAACTGCATCTACTACATTGCTGGCATCTGCAGGAACCACCAGCGCACCTTCACGGTAGAGGTCTACGACATAGAGCAGAACACGTGGAGCCGGAAGAGAGACCTGCCCTTCGACCAAGCCACCAGCCCCTACATCAAGGCCATGCTGCTCCAGGGCAAGCTGCACCTGTTTGTGCGAGCCACGCAGGTCATGGTGGAGGAGCACGTGTTCCGCACCAGCCGCAAGAACTCGCTTTACCAGTACGACGACGAGGCCGACCTATGGACCAAAGTCTACGAGACTCCGGATCGCCTGTGGGACCTTGGCCGCCATTTTGAATGCGTGGTCGCTAAACTTTACCCTCAGTGTCTACAGAAAGTGCTCTGA
>Danio_rerio.11.17309930.17309789
CCCGTCTGAGCTCCAGGCGATGGCTGAACCTGCAGGAGTACCAGAGCAAGAAGCTGATGGAGCAGAGCGGCGTGGCCGTCCAACGCTTCTACGTGGCCGACACGGCCTCCGAGGCTCTGGAGGCAGCCAAGAGACT
>Danio_rerio.11.18258004.18257861
GATCTGGAGCAGAGACACAACACCATCCTCCAGATGTACGGGGAGAAGGCCGAGGAGGCTCAGGAGCTGAGGATGGACCTGGACGACGTAAAGAACATGTACAAAACCCAGATCGACGAGCTGCTGAAGAACCAGAAA
>Danio_rerio.11.18269387.18269231
GGAGCTAGCGGAGCTCCATAAGGCCAAGGCCAGCAGAGACAGTGAAGCCCAGGAGGTGGCTCTGAGCAGGGAGACCCAGGCCAAGGAGCAGCTGAGTGTCACCCTGGATAAGGCCCAGGAGGAGGCGCGGTTACAACAGGAGGCCCTGGGCAATCAG
>Danio_rerio.11.18271011.18270885
TGAAGTGGTTGCCCTGAAGGAGGAGACCTCCACAGTCCAGTCTCTGAAGGAGGAGTTCACCCAGCGCATAGCAGACACTGAGAGGAAGGCCCAGGTAGCCTGCAAAGAGAGGGACATCGCCAAAAAG
>Danio_rerio.11.18635425.18634832
ATGGATCAGGCTAGTAGCGAGCAGAGCCCAGAGGAGCCTGACGCCGGAGGCCGCTCGGAGACGGAGGCCGGCAGGCGGGCGTCGGAGACGGAGCACGGTTTGTCCAAAATCACCCACAATGCCCGGGAAAACATGGGCGCTCTGGGCCACGGGCTGAAGCAGTTCTTCCAGCCCCAGCGCCGGCGCTCCTCCGTCTCCCCGTATGACGCCACGGCGCCCCTGGCCCCTGCCCCTGACCCCGCCGACCCAGGGCCAGAGGCCGGGGACCCCCCCGCCTCCTCGGGGCCCCCCGTGGACTCTGACAACCCTGCCGCTTCCGCTCCCCCCGCAGCTCTGAGTCGCGTCCTGCAGCAGATCCGCGGCGCCCCACCCATGATGAAGCGAGGAACCAGCCTGCAGAGCCGCCGCAGCAAGGC
>Danio_rerio.11.19579434.19579819
ATCAGAGGAGCTCCGCGCGTATGAGATTATTACCCCGGTGAGAGTGAATGAAGCAGGCGGCCAGTTCCCGACGAGTGTGCACTTCAAGAGGAAGCGGCGTAGTTTGGACCGGGACGCCAGCAACGCCACGGACCAATGGGCCTCGTCCAACATCCACTACAGGATATCTGCGTTCGGGCAGGACTATCACCTGAACCTCACGCTGGAGTCTGGATTTATCGCACCGATGTACACCGTGACCGTTCTTGGAGTACCGAGAGGAGGGAGCAACATAACGGATTTCTGGGGTGGAGGAGGAGAGGGGGAAGTGGATGAGGAGGACACCGAGTTGAACCACTGTTTCTATAAAGGACATGTGAACGCTCACGCAGAACACGCCGCGGTCATCAGTCTTTGCTCCGG
>Danio_rerio.11.19924211.19924416
ATGGCTCCATACTACGAGGGCCTCTGTAAGGAACTCAAGTGGCAGCAAGACGCCGACCTTCTGAGTAAAATGAAGAAAGCCAACGAGGACGAGCTCAAACGCCTGGATGACGTCCTGGAAGATGCAGAGAATAATTTGGGAGAAAGTGAGATCCGTGATGCAATGATGGCCAGAGCCGAATATCTCATCAGAATTGGGGACAAG
>Danio_rerio.11.19926261.19926406
GAGGGAGCCCTGACTGCCTTCAGGAAGACCTATGATAAGACAGTGGCACTCGGTCACAGACTAGACATCGTCTTCTACCTCCTGAGGATCGGCCTGTTTTACATGGACAGTGACCTCATTACACGCAACTCAGAGAAAGCCAAAAG
>Danio_rerio.11.20477531.20478322
CTTTCCCCCTGGACTCCGTCCTGTCCTTCCCGCGCCTGGACGGCGTAAGGAATGGCCCATCCGCGGCCCCTAAGACACTGGCTTTCTCTATCGACCGGATCATGTCCAAGAGCTCGGGGCCCCGGGGGGCCTCGGACCACCGGACCGGAGGAGCGGATCTATCAGACGGCAGGAAGCTGCTTGGTGTGTGCTCGCCGGTGCCCTGCATGATCCCGCTGCACCCATTCAGCTACGACCTCCAGGCCAAGGCGCTGCTTAACTACTCCGAGTTCTGGAAGGCTAACTTCAGGGGAGCGTTGTGCGGTTCCTCCAGCGCGTCGTGCAAAGCAAACTGCGGGATGTGTAGCAAGGTGGAGCCGGGGCTGAAGCACCCTCTTCTGACGGGCTGCAGCAGGGTGATTAAGCCCCAGGTCATCCACCAGGCCATGACCATGCCGGCCGGAGGCTCGCTGTACTATCTCAACTACCTGGACGCCGCGGGTTACCCACCGGCGGAGCTGCTGACGGGCCAGCTCTTCTCCTCGACCCTGGCCGGCTCCCAGGCCCAGGCCTCCTCGCTATCCCAGCACCACAAACTCTTACTGCTGGAGAGCGCCAAGCTGGCGGCCGGGGGTTCGGCCGACAAGTTCCCCTCGCCTCAGTACCCGCACAAGGAGCATTTACCCGGGCAACTGGACCAGATCGTGAAGGAGAACCACAGCCTGAACTCGGAGAAGAGCGGCGCAAAAGCGCACAGCAAGCCG
>Danio_rerio.11.22421152.22421276
GGCAATGTTGTCGGCTATCATGTCGTGGCCCCCTGTAAACCATGCCTCCTGTCCTGTAACAATGGGCACTTCTGGATGTTCAATAGCGATGCTGTGTCCACCCTCAACAGACTGGATGCTACAG
>Danio_rerio.11.23200485.23200305
CACTACAGCCTGGATGCTGAGCTGCCGTTCCGTCTGCAGCCAAAATGCATCGACAGGATGCAGTGCCTGCGGGCATGTGTGATCCGCTCCCTCTTCCTCCTGTACGAGCCCTTCAGCCTGCGCTTCTCCAAGGTTCCCATTCTGCCAGAGTCCACGCCTACCTCCTTGCTCAACTCAAAG
>Danio_rerio.11.2584367.2584488
AGAAAGCGAATGGCGGCAACTGAGCTGTCAAAGTCCATGAATGAGTTCCTCACCAAACTGCAGGACGACCTTAAGGAAGCCATGAATACCATGATGTGTACCAAATGTGAAGGCAAGCACAA
>Danio_rerio.11.2600815.2600641
ACCAGCCAGTACATTGAGGGTCGTGAGATGGTATTGGAAGAGGGACACCTGTCTCCCTCAGGTCTCCACTGTGCCCTGGTCCTGATCGGGGTTTACCTGCGTAGCACGGGGGAGCCAATCATGGGGGTCATCAACCAGCCTTTCAACTACAAAGATCCTTCAGGG
>Danio_rerio.11.26220656.26220774
CTCCCAGAGAATGCTTCATCTGTGGGCAGCCAGCCACCAACGAGTGTGTACAGTGTCTGCAGGACCGCAAGCTCCAGCCAGGGAAAATCAAGCAGTACTGCTCCGTCTGCAGCACACAG
>Danio_rerio.11.27397745.27398046
TCCATTGAGCTGCGTCTCAGCGACATGGTGCGGGCGGCCAAGACCTCTGAGAAGTGCTCCATCCAGATGGCCCGCGACCGCGCTGGGCCCCGCCTCTCCATCTTCCGCTCCAAGAGGATGAAGGGTTGGTGGCCTCTGAGCCGCCTGAAGAGCCAGGAGGACGTCGACAAGGAGCTGAAGGAGGAGGAGGAGGCCAAGAAGAAAGGGAAGAAGAAGACAAAGAGCAAAAGAGGCAAGATGAAGAAGGAAGACATTGAGTTTACCGACAGCGGCGGTAACACCTACCTGCTGATG
>Danio_rerio.11.27629284.27629156
GTGTTCAGCTCAGAGGGCAGCTGGATCTGTGTGAGCGAGGCCCTGCAGGTCCTGGGGGGTTTGGGCTTCACCAAGAACTACGCCTATGAGCGCTACCTCCGGGACTGCCGCATCCTGCTCATCTTCGAG
>Danio_rerio.11.28538107.28537938
TCTGACGAAGAGTCATTACACATCGACACCGAGGTCAAACCCGAGGTCAAAGGTCGCAACTCAAAGGTCAAGAAGAAGGGCGGGAACGCAGCCGGCATCCTCGACCTGTTGCAGGCCAGCAAGCAAGTGGGCGGCATCGACTACAACACCAACAG
>Danio_rerio.11.28623332.28622919
TGCTGTGTAAGAGCAGCCACCTGTGCGCCCTCCTCAAGCAGCTGGCCGTGGCCACCAAGAAGGCCGCGCTGCACTTCCCCGACAAGCAGGCTCTGCAGGAGGCGCACGACTTCGCCGGGGAGCTCGCCCAGAAGGCACAGCACTTTCGGATCTCGCTGGATCTCTGA
>Danio_rerio.11.28697579.28697189
GAGGCGGAGATGCTGCGCTCCATCTCCTTCCACCCGTCGGGGGACTTCCTGTTGGTGGGCACCCAGCACCCCACCCTGCGGCTGTACGACGTCAACACCTTCCAGTGCTTCGTGTCCTGCAACCCGCTGGACCAGCACACGGACACCATCAGCGGCGTGGTGTACAACCACAGCGCCAACAACTACGTCAGCTGCAGCAAGGACGGCAGCATCAAGCTGTGGGACGGGGTGTCCAACCGCTGCGTCACCACCTTCGACAAGGCTCACGACGGCGCCGAGGTCTGCTCCGCCTTCTTCTCCAAGAACGCCAAGTACATCCTGTCCAGCGGCAAGGACTCGGTGGTGAAGCTGTGGGAGATCTCCACGGGCCGCACGCTCGTCAAGTACACAG
>Danio_rerio.11.30821093.30820960
GTGTGTGACGCGGGCCAGAGGCTGATGGTGGTGGGGGGGGGTCTGACCAGCGCCCACATCGTGTCCATCGCCCTGGAGCAAGGAGCCAGTCATGTGACCTGGGTGATGAGGAAGCACCTTCAG
>Danio_rerio.11.30822112.30821897
AAGGCCCTGCAGGACTTCACGGTGCGTCAGGGGCGGACAGCGGAGCTCCAGAGCCTCCCCGACCTGGGCTTCATCCTGGACGAGAACGCCTACTTCAGTGACTCTCGGCTGGGCAGGAAGGAGCAGAGGCGCCTGCACATGTCCAGCAGCCTGAAGAGGAACCTGTCCGTCTGCCTGCCAGGGACACGACTCTCTGTGGACTTCTTTAAGGAGCAG
>Danio_rerio.11.31531927.31532112
GTGTTTGTGATGGTCTATGACGTCATCATCCTGGTGAACGCGGTGTTCATTGGCCTGGATGAGGAAGACCCTTTGATCAGGAACAGTGAGTGGTTCTTCCTCGCCCTCTACCTGCTGGAGATTCTCCTCAAGCTGTACGCCATGGAACCCAGAGCCTTCTACTCCAGACACAACTTCTGGAACTG
>Danio_rerio.11.3196935.3197088
AGAGCGTGAAGGACCTCATCAGGTACCTGAGACACGAGGACGACGCAAGGGACATCCGGCAGCAGCTGGGGGCGGGACATATCCTGCAGAATGATCTGCTGCCAATCATCTCCCAGCATGGCGGAGACAAACCCCTGTTTGACGCGTGCATCAG
>Danio_rerio.11.3201229.3201384
AACGTGGACGACGACGCCAGCGTCCACGACAAGCTGCTGTGGGCCGTCCACATGAGCGGCTTCGACGACCTCGTCAAGTTCCTGGCGTCGGCCCAGAGCGAGCAGCAGTGGTGCATGCACGTGCTGGAGGTGGTCTCGCTGCTGTTCAGGGACCAG
>Danio_rerio.11.32086061.32085912
TTCTCAGGTCTCCAGGCTGCACTGCCCCCTGCAGTCCACCTATTGACACTGAGCCAGTGGGGGCAGGACTCCCTGCTGATCAGACTGGAGCACCAGTTCCAGACTAAGGAGAGCAAGGAGCACTCAGTACCCTTTACTGTTAACCTGCAG
>Danio_rerio.11.3210596.3210765
GTAACATCTTCTACATGATGGAGTACCGGGAGATCTTCCTCACGCTCCTCCGCAAGTACGACGAGACCAAGCAGCCGCAGTCGTTCCTCCGGGACCTGGTGGAGTCCACGCACCTCTTCCTGCGCATGCTGGAGCGCTTCTGCAAGGGCCGCAACAACCTGATGGTGCAG
>Danio_rerio.11.3328880.3327408
CCCGTCTTCAGCCAGGCGGAGGTGTCCAAGCACGGCTCGCTGGAGGCCGGCGTCTGGGTCACCTTCCGCGGCGGCGTCTACGACATCACCGACTTCGTGGCCATGCACCCCGGGGGGGACAAGATCCTGCTGGCGGCGGGCGGGGCCCTGGAGCCCTTCTGGGCGCTGTACGCCGTCCACAGCCAGGACCACGTGCTGGACATCCTGTCGGAGTACAA
>Danio_rerio.11.3582675.3582851
GTCCGGAGGTTGACGGGAGCCCTGGTGGCGGTGGGCCAGGGACGGCTCTCTGTAGCCCAGCTGAGGGAGCTGCTGGAGGCCCGGGACACTCGGGCCTACCCCCAGGGCACTGTGGCTCCAGCGCGTGGCCTCTTCCTCACCAGGGTGGACTACAACCAAGCAGGTGAGAAC
>Danio_rerio.11.36878672.36877887
CCAGGAAACGTACAGGGACCAGGCTGTGAAATTGACCCAGGCGAAATCACCCTCCCTGGCTGCTCCTGCCTCAGCCAGTCCTGCGTGGATGAGAGCTGCTCTTGCCTGAAGACCTACGGGCAAGCCTACGACAGCTCTGGCCTACTCCTGGACCGCTACATGGCGGACGGCGCCTACTGCGCCCCCGTGTTTGAGTGCAACGCCCTCTGCGCCTGTAGCGAGGCCTGCTCCAATCGTGTAGTGGAGAGAGGCCTCAGCTTCCGCCTGCAAGTCTTCCTCACGAGGGAGAGGGGCTGGGGGGTGCGCACCCCTGAGCTCATCCACCAGGGGTCGTTTGTGTGCGAATACGCCGGGGAGGTGATCGGCCGGGATGAGGCCAGGCGCAGACAACTCTCCCAGGGGCCCGGGGACAACAACTACATCATAGCGGTCAGGGAGCACGCAGGACCGGCCTCCGTCACAGAGACCTTCGTGGACCCGGCCAGGGTCGGGAACGTGGGACGCTTTCTGAACCACTCATGTCGCCCCAACTTGGTGATGGTGCCCGTGCGCATGCATTCGGCGCTCCCCCACCTGGCGCTGTTTGCGTGCCGGGACATCTGTTCCGGGAAGGAGCTGACGTTCGACTACTCCGGCGGGGGAAGCAGAGATGGAGATAC
>Danio_rerio.11.37059385.37059231
CTGTGTCCGTGTGGAGCGTGAACAAGAAGAAGCCCCTCAGCACGGTGAAGGTGGCCCACGGGAGCTTCGGCGAAGCGGGCCTGGAGCAGCCCCACTGGGTGGCCTCTGTGGCGGCGCTGCAGAACTCGGACACCGTAGCCTCAGGTGCCTCAG
>Danio_rerio.11.37188599.37188473
TGGGATCCACAGCCATCGGTATCCAGACCTCAGAGGGGGTCTGTCTGGCTGTTGAGAAGAGGATTACCTCTCCTTTGATGGAGCCGAGTAGCATTGAAAAGATTGTGGAGATTGACACACATATTG
>Danio_rerio.11.37287381.37286946
TCAGATCTCTGCTGGAAGGCTCTGACACCATCTCTATCGACACGGCGGTGGTGTCGTCGCAGGAATTCGCCTGCCTGCTTGACCTGGCTTACACGGGCAAGCTGCCCACTGGAAAGCACAACGTCAGCCGCGTCATCGCCTCGGCAGACAGCTTGCAGATGTACGATGTGGCCGTGCGCTGCAAGAACATCCT
>Danio_rerio.11.37296700.37296575
ATCATGCACGCGTTCTCTGTGGCACCGTTTGACCAGAATCTCTCCATTGAGGGAAAGGGTCTCACTGACGATTCAGCCTCTCTGGGCAGCCTGGGAGTCATCCCTGAGAGCATCGTCTGTCTCAAG
>Danio_rerio.11.37305355.37305155
GCCAGCCGTACGAGTTTGTCCCCCTGGAGTGGCTGAAGAAGTGGCTGGACGACTCCACTGCCACCAAAGAGATGGACAACTCCCTCTTTTTGTGCTCGCACGGCAAGCTTCACCCGGACAAGGTGGGGGAGGCCAAGCGTGTGTCCATGGCTGCTGCCCACATCCTGTACCAGCGCTACGGGGGCGGGCCCCGGCTGGAC
>Danio_rerio.11.37306870.37306718
CAGGCTTTCTACAGCGGCTGGTGGACCAGGACAACCACAAGTTTGAGGAGTGGTGCACGGAGATGGCGGAAATGCGGAGGCAGAGCGTGGACAAGGGCAAAGCCAAGCACGAGGAGGTCAAGGAGCTCTATGAGCTTCTGCCTGTGCAAGA
>Danio_rerio.11.37312536.37312412
GACGCCCAGGAGTTCTCCAAACTGTTCCTGTCCCTGTTGGAAGACACCTTATCCAAACAGAAGAGCACCACTCTCCAGAACATCATTCAGCGCCAGTTCTGCGGCCAGTTCTCCTATGTTACTGT
>Danio_rerio.11.37315092.37314959
ATGGCGCCCCGTTTGCAGCTGGAGAAGGCTGCCTGGCGGTGGGTGGAGACCGTGAAGCCGGAGGACATCGGCCGGGAACACGTAGAGTTATCTTATCGTGTGAATGTGCCCGCCTGCAGAAGAGGGACGTGCAG
>Danio_rerio.11.37322871.37323365
TGAACGTGGTGGACTTCTGCGGTCAGACCATCAAGGGGGACGGCATGGTGGTGAACTCGCATAAGGACTCTAAGAAGTACTACTTTGTGACCATGGGCACCGACTGCCACCTCACCATGCAGGCCGCCTCCCCCCGGGACAAGATCCAGTTCCACTTCCGCTTCTTCCTGGTGTACAGTTTGTTGAGGGTGGCCCCGCTCAGTCCCGCCCCGCCCTCCCCCCGGGGGTCTGCCCCCCTAGACAGCCCCCGCCCGGACCCCGGGCCTGGCCAGGGGCCCGAGGACCCCTGCCACGCTGGCTCCTACCTCCAGTTCTACGACGGCAGGGAGAGGAGCTCCCCGCCAGTGGGCCCCCCGCTGTGTGGGAAGAGCCCCCCACGGCCGGTGCTCTCTACGGGGAACTACCTGACGCTGAGGCTGGTGACCCGGGGGACCCAGCCCCGCGTGGACTTCGTGGGGGACTTCACCTCCTTCAGGCTGG
>Danio_rerio.11.38812664.38812864
CTGATGGCTCATGCCCTACGCAGAGTCTCCTTCTCCACCGCACGCCCCTCGGACTCACAGTTCGCCTTCGTCTCCCACAACCCGGGAAGCGCCAACGCTCAACTCTACTGCCACCTGTTCAAGGCCCGCCACGCCAGAGCGGTGAG
>Danio_rerio.11.38877761.38877064
ACCAGCGTGTCGTACGCGGTGGAGGGCGGCGTCTATGACCCGTCCTGCTCAGCCGAGCTGCGCCGTCTGATCGGCCGCACGGTGGCGGGCGACCCGGCGGCGTACTCAGAGGCCGTGCTGGGCAAGACCAACGAAGAGTACTGCGCCTGGATCGGGCGCGACGACACTTGGGGCGGGGCCATCGAGGTGTCGATCCTGTCCCGCTTCTACCAGTGTGAGATCTGCGTGGTGGACACGCAGACGCTGCGCGTGGACCGCTTCGGCGAGGACGCCGGCTACCGCAAGCGCGTGCTGCTGATCTACGACGGCATCCACTACGACCCGCTGCAGAAGGAGACGCCCGGCTCGGACGCCCCTCCGCAGACGGTGTTCGCCGCAACGGACGACGTCATCCTGGCGCAGGCGCTGGAGCTGGCGGACGAGGCGCGGCGCCGGCGGCAGTTCACGGACGTAAACGGCTTTGCACTGCGCTGTTTGGTGTGCCAGACGGGCCTGGTGGGACAGAAGGAGGCCCGGGACCATGCCAAGGAGACCGGCCACACCAACTTTGGGGAGGTGTGA
>Danio_rerio.11.39199421.39199228
CATGAGCCATCGGCATTGGGCACAGTGGAGGCGTTCCACCCCCAGAAGAAGAAATGGGAGCGACTGGCTCCCATGTCGGTTCCCCGCTGCTCCGCCTCCTCCCTGGTCATCAGAGACCGCCTCCTGGTGGTGGGAGGAGTCAACCAGGT
>Danio_rerio.11.3960955.3960836
GTCCATTACACCTTCAATAAGATCCTGATGCTTCAGGAGCCTCTGCTGGTCGTTGGTGCCTTCTACATCCTCTTCTTCACCGTCATCATCTACGTGCGCCTGGACTTTGCAATCACCAAG
>Danio_rerio.11.3961259.3961121
AAACATCCACGTGGAAACCCCTTACCCCATCTACCGCTTGCCTGACCAGCTGCACTACACCTACCTGGATACCTTCGGCCGCCCAGTACTGGTCGCGACGAAGAGCAACCTGGTTGAGCAGCACATTCAGGACGTTGTG
>Danio_rerio.11.39782316.39782167
GACTTTGGCAGCGAGGAGGAGGACGAATTCGGAGAGGAGGGAGAAGACGGGGGCAGCGACTATGAGGCGAAGCGAGGGAAGAAGGGAAAGAAGGTCAAGCCCGAGAAACCCGCCAAGAAGACACCGAAGAGGAAACG
>Danio_rerio.11.4028327.4028504
ATGCAGGACGTGTTTATCCAGAAGAATCTAAAGTTGTACGACAGCCCGGGCATCGTGGCGTCCCCGTCCAACCCACCGGCCTCCATGGCCCTGCGGAGCCTTCAGGTGGAGGAGGGAGAGGAGAAGGCTCTGGAGGCCGTGAGGACGCTGCTGAAGCAGTGC
>Danio_rerio.11.4029447.4029589
TAATGCTCCAGTACAACATACCAGACTACAGAAACTCTTTGGAATTTATAACGTTATTGGCAAAGAAACGTGGCTATCTGATGAAGGGTGGAGTTGCTAACATGGAGCAATCGGCGAACACTTTCCTGGATGATTGGACAGG
>Danio_rerio.11.40348865.40346943
CACCCTGCTGATGAAGGCGGCCTTCACCGACAGCCTGTTCAGCGCCGAGGACGAGGCCTTCCTCCTGAAGCGGCTGGTGGCCCTCTGCCAGCACCCCCAGATGAGCACAGCCGCCCAGCTCTTCTACACCGACTGCCTCGTCCACTTCCCCGAGAACCGGCCCATCGGGGCGGCCGACGGCGGGGAGGCCCTGCCGGTGCTGCTCACTCCCCGGCTGGCCGCCTCCCTGGTGCCCACCGTGTTCGACGAGCCCGCCACCATGCT
>Danio_rerio.11.418139.418002
AAGGTGGAGGTCAGCACCCTGAAGGAGGAAATCATCCGGCTGCGCTCTGGGGTCTTGGAGTCGCCTGAGGATCTGAAGAACCTCATGGAGAAGATGAGGGATAACCTGCGCGTCATCAAGA
>Danio_rerio.11.42044792.42044926
GTACGAGAGGCCTATCTGCATTTCATGGTTTCCATCGCCAAAATCGCCCGAGAGGACCGGAACCTGACCCAAGACGACGACCGCGTGTGGGAGGAGATGGGGCAGGTGCTGGATCTGGAGACAGATATTGCAAAC
>Danio_rerio.11.42133756.42134630
CTGGGAGGCGGGTTTGGATACATCGTGGGGGGGATCAACTGGGACAACACAGAGTTCGGAAGATCAATGGGAGGGCAGCTTCGGGTCGTGTACCTTTTTACCAGTGTTACCCTAGTCGTCGCCACTGTGATGACCCTGAACAGTATTCCAGAACGGCCGCTGCCAAAGAACCAGGGCTCCTCCGGTAAAAGCCATCTGAAGAGCCCCAGCCTCGCTCTCCCCCCCTCTCCCCCTGTCGCCCCTGGGGCAATGCCTGGGCTGGAGGAGGAGGACGATGAGGGGGGACTTTACGGCTACCAGTACACAGAGCATTTTACCCGCCACCGCGAACCCTTGGGTCAGTCTAGCAGTGCCAGCGCGCGCCTCTGCGAAGGCCTCGCCAGCCCCATTTCCCCCATGAGCCCCCTCACGCCCAAATACGGCAGCTTCATAAGCAGGGACGGCTCCCTCACAGGCATCAACGAGTTTGCCTCCTCCCTGGGAACCTCCTATATCGACAGTGTGCTCATAGACTGCTACGTAGGCCAGCAGAGCCCACAGCCCGTGGACAGTGACGC
>Danio_rerio.11.43065390.43065511
GAGATCTTCGGGCCCGTTCTGTCGGTGTACGTCTATCCTGACAACGACTACAAGGAGGTTCTGACTCTGGTGGACACCACCTCCCCCTTCGCCCTGACCGGGGCGGTGTTCGCTCAGGACAA
>Danio_rerio.11.43601905.43600930
GCAGGAAATGGGCGTGTCTTCGTGCCGTCTAACCTGGACATCGGCTCAAGGCTAAAGGTCGTCGCCACCCCTCGGGACGGGGCGCGCAGTGGACTGCCCAAGGAGCTGGTCTCCGTGGCGACGGTGGAGGCGGGGCCCGGCTGGTGCACGTGTGACAACCGGCACGCCTACACGGGCAGGGAGGCGGGGCCGGAGGGGCTGAGGGTGCTGTCCTACAACATCCTGGCCGACGTGTACGCCCAGACGGAGATGTCCCGGACGGTGCTGTACCCCTACTGCCCCCCCTACGCGCTCCAGATGGACTACCGCTTCAACCTCCTGCTGAAGGAGCTGGCGGGATACAAGGCCGACCTGCTCTGTCTGCAGGAGGTTGACACAGGTG
>Danio_rerio.11.43640038.43640184
GAGAACGACGAGGTCCTGGTGGCCGGGTTCGGTCGTAAGGGCCACGCCGTGGGAGACATCCCCGGTGTCCGCTTCAAGGTGGTGAAGGTGGCCAACGTCTCCTTGCTGGCTCTGTACAAGGGCAAGAAGGAGAGGCCTAGGTCTTA
>Danio_rerio.11.43793574.43793758
AAAACATATACAGCCAATTGGACGAGGATAGCAGCGAGTCGTCCAATCACGGCGCAGCTCAGAGTGTTGAGAGGATGGGGCCCCGGCCAAAGGTGTTGGTGGTCTACTCCAACCGAGACGGAGACCAACACAACTCCGTCATCCAGGCCTTCGCCTACTTCCTGCAGGACTTCTGCAGGTGTGAG
>Danio_rerio.11.43852056.43852216
GAGGGACCATGTGTGCTGCAGGTGCAGAAGGTGAGGAACATCGCGGCCCCTAAAGAGCAGGAGCATTCCCAGGCGGCGCCCCGCATGCTGCGCGTGCACATGACAGACGGACACACCAGCTGCCCAGCGCTCGAATACAAACAGCTGTCCAAGATCAG
>Danio_rerio.11.46167658.46167514
GCCGGCCTGCCTCAGAGCGTGAGGTTCACCCTGCTCACGGGCCACTACGCCGTGAAGAAGGGCGACGCGCTGCAGCTCAGCAACAGCGACGCCATGCCCCTGCTGCCCTCCGCCGCCTGCAAGGCCTCCATCCTCA
>Danio_rerio.11.46182556.46182415
CCAGGACCTATGGCCGAGCACCCAAGATGATCCATCTGGAGGCTAACTTTGTGCAATTTAAAGAGGAGCTCCTTCCCAAGGAAGGCAACAAAGCTCTCCTCACCTTCCCCTTTCTCCATATCTACTGGACAGACTGCTG
>Danio_rerio.11.5633989.5634151
GGGCCAGTACAAGTGCTGCACACCATGATGGTGGACCCCAACGGACAGATCAAGAGGCCCAAGGAGAAGGAGCTGGCCATAGGCCAGGGAGAGATCCTGGACGTCCTGCAGTTCACCAACCACAAGATGGCGCTGTGCCGAAACCACATAGGCAAAT
>Danio_rerio.11.5684581.5684895
GTGAACAAGACCTTCCAGGACCTGGGGATCCTCCAGGACCTGAACGAGGCGTGGCTGGAGGTGGGCCCGGCCGTCAGGGACTACATGGAGACGGGGCCGCAGGTCCGCCTGCTGCAGGA
>Danio_rerio.11.570490.570692
ATGGACAGCAGTGTGGTGATGTTCCTCCACTGTGGGAAGCAGATGGTGTGTCACGAGGTCCCGGAGCTGTGCCCCCTCTGCGAGGAGCCCATCCTGGGGTCCCGGCTGGAGGAGGCCCCTGTCAGCCTGCCCTCGCCCTTCTGCAACGGACACACCACCTCCTGCTGCTTCCTGCTGGC
>Danio_rerio.11.5809764.5810037
GAGGCGCTGGAGGAGGAGGAGGAGGGCGGCGGTCGCAGCCTGCCCACGGGCCGGGACGCCGTGGCCCCGGGGAAGGGCATCCTGCTGCTGCCCCACCGCCAGCTGCACCCCCACAGCCAACTGCTGAAGGCCCGGCC
>Danio_rerio.11.5936785.5936938
GTGGAAGCCAAGAAGGCGGAGCCTCGCGACAGCAAGGCCCCCGGCCAGCTCGGCCCCGGACAGTGGGGGCCCCGAGGCATCTTGAGCACGGCTAATGGTTGGACGACACAGCCCGCCCAGGGCTGGCAACAGACTTACGGGCCACAGG
>Danio_rerio.11.8310544.8310421
GAAATCTGTAAAGGAGACTATAATCGAGAAGTTTGCTGGCCCATATGATCAGGGAGAATATTCCCCCTCGGTGCAGAAGACCCTATATGACTCACAGTGTTTGATCCTGCAAAGACTTCCAGAG
>Danio_rerio.11.8313762.8313550
AACGTCGAATTTGTGAGAACGGGATATGGCAAGAACATGGTCAAAGTGCTGTACATCCGAAGGAAGGGCGCCCACCACTCTATCGTGGAACTGAGGGCCGATGTGGAACTCACACTGAACTCCCGTAAGGACTACACGACAGGAGACAACGCAGACATCATCCCCACGGACACCATCAAGAACACAGTACACGGGTTGGCTAAAATCAAAGGG
>Danio_rerio.11.8324673.8325007
ATCTACACGGGGTGGGTGGCCCAGGAGCTGGGGACAGACCTCCTGGTGGAGACGTGGCAGAGGCAGAACCGCGAGCTGCCCTCCAACTGCTCCTTGGAGAACCACGCCATGAACGTCCAGAAGGTGTGTCTCCCAGGGCCCACCCTCTTCGAGTCCCGGCATGACCACTCCAAGTGGTGCGTGTCCACGGGCTTGGAGGACCAGTGGGCCTGCGTGGGAGACCTGAACAGGGAGAGGGCTCAGGTGAATCGGGCAGGGGGACTCCTGTGCACCCGGAACCCCTTTGTGTACAAGGCCTTTAGACAGGTGGTGTCCTCGTATAAGGACTGCT
>Danio_rerio.12.10257486.10257626
GTACTGGGGAAGTTGTATGCAGTGCTCTGTGACGCCGAGCAGAGGGCTGTCTATGATGAGACAGGTGTGGTGGACGAGGAGAGCGACACGCTGAAAAAGGAAAGATGCTGGGAGGACTACTGGAGAGTGCTGTTCCC
>Danio_rerio.12.10259791.10260045
ATCACGCTGAAGGACATCCTGGACTTTGAGAAGAAGTACCAGGGCTCGGCTGAGGAGCGCGAAGACCTCCTCAAGCTGTACGTGAAACACGAGGGCGACATGGACCTCATCACCAGCTCGGCCATGTGCTGCACTGTGGAGGACGAGCCCCGGCTCTGCGCCATCCTCCGCGAGGCCATCGAGGCGGAGGAGGTGCCCGCGTTCCCCGCCTTCACCAAGGAGAGCGCCAAGAAGA
>Danio_rerio.12.1153881.1154073
TGTTTCGCCCAGGTCCGGTACCGTGCCGAGTGGTCCAGCGAGGCGGCGTTCCGCAGCGTCCTCATCAGCCCCCGGATGATGGCCGACCACATGCCGGACGCCGTGCTCCGTGCGCTGCGCAGCCTCACCGCCGACCGGCCCTTCAACCTCTGCCCATCCTCC
>Danio_rerio.12.1220536.1220416
AAGGTGATGCCCTTCGCCAACCTCATGGGCCTCCTTGCCACGGGCATCGACTCCACTGCGGTGCTGCGCTGCATCCAGCAGGTGGCGCTGCTGGTTCAGGGGAACTGGGTTGTCAAAAG
>Danio_rerio.12.12277170.12277298
GGTTCCCAGAGGGAGCTGCTGAACCTGTCCCAGCAGGAGTACGCCAACAGAATTGAAGAGCTAAACCAGTCCCTGAAGGAGGCCTGGGCCACAGACCAGAAGGTCAAAGCCCTCAAGATCGTCATCCAG
>Danio_rerio.12.12284328.12284528
GTGGGCATGGAGGTGGCCCCCCAGCTGAAGGACAGCCTGAACCGCAACTTCTTCGACCTGCTCAGCACCTTCCGGCAGATCCACGGCGACAGCGTGCAGAATCAGCTGGTGCTACAGCACGTGGAGATCCCACAGTACCTCACCCTGTACTCGCCCGCCATCCACTGGATCCTACAGTGTGTGGCCTACCGGGCCCCCGA
>Danio_rerio.12.12299299.12299464
GACCACCCCGAGCATGGCGTGCTCTACCTGGTGCGAGGGGTCCTCAACATGGTGCAGGACTACACCTGGGAGGACAACGGGGACGCCAAGGTCAAGGTTTACATCAGCGCACTACCCCTGCTGGCCGCCATGAGTCAGGAGACGTACCTCTACTCCATACCCAAAG
>Danio_rerio.12.12299542.12299660
TGGACTCGAATGAAACTCTTTACGGGGGCGACCCTAAGTTCCTCACGGAGATCGACAAGCTGTGTGAGACCCTGATAAGCCAGGTGTTGGACTACCTGAAGACCCTGGGTCGAGAGGAG
>Danio_rerio.12.12406492.12406343
AGCAACTGGCAAAGATATTCAGCATGATGGACCACAACTCCCCAGAGAGAGTAGCGTTTGTATCCAGGGCCCTCAAGTGGTCCACGGGAGGCTCCAGCAAGCTGGGCAACCCCAAGCTCCACCAGCTACTGGCTGTTACCTTGTGGAAAG
>Danio_rerio.12.14776680.14776875
ATGGTCGGCCCATGAGAAGGCGGTGGGGGCGTTGGCGCGGCGCCTGGGCTTCTCACAGGTGTCCCTGTCCAGCGAGGTCATGCCCATGGTGCGGGCCGTGCCCCGGGGCTACACCGTGTGTGCCGACGCCTACCTCACGCCCAAGATCCGGCAGTACCTCAAGGGCTTCACCTCGGGCTTCAAGGGTGGCCTGAAG
>Danio_rerio.12.14790297.14790467
TACAGCGGGGTCCTCTCTGCCTACGGCCTGGCCCTGGCCGACGTGGTGGAGGAGGTTCAGGAGCCCTGCTCGCTGCAGTACAGCCAGGCCTCCTACAAGGAGCTGGACCGCAGGGTGGATGAGCTCACCCGGCGCTGCAGAGACACACTCGGCGCACGGAGCTTCAGCAG
>Danio_rerio.12.14813631.14813815
GTGACGGAGGCGCTCATGGCTCCAGCCAAGTACCCAGACTGCTCTGGGACACGTAATCTCCATGACAACCTGTCGGATCTGCGCGCTCAGGTGGCGGCCAATCAGAGAGGCAGCCAGCTGGTGGCCGAGTTGATTGACGGCTACGGGCTGGCTGTGGTTCAGGCCTACATGGGCTACATCCAG
>Danio_rerio.12.14814302.14814448
AGTAACGCTGAGCTGGCGGTCAGAGACATGCTGAAGGAGTTTGCGCTGAAGAGGCGGCAGCAGACGGGCCGCCTGGAGGTGGAGGCGGAGGACTTCATGGACGACGGGACGCCCATCAGGCTGCGGGTCAAGATCAACGAGGA
>Danio_rerio.12.14818610.14818744
GGCAGTGCCGTGTTTGACTTCACGGGCACCGGGACCGAGGTGTGGGGGAACTGCAACGCCCCTCGCGCCATCACCCTCTCGGCCCTCATCTACTGCCTGCGCTGCATGGTGGGCCAGGACATCCCCCTCAATCAG
>Danio_rerio.12.14821486.14821635
GGCTGCCTGACGCCCATCAGCGTGGTCATCCCGCCCGGGTCCATCCTTCAGCCTTCCCAGAATGCAGCTGTGGTGGGGGGGAACGTCCTAACGTCGCAGCGAGTCGTCGACGTCATCTTCCGAGCGTTCGAGGTCTGCGCCGCCTCGCAG
>Danio_rerio.12.14887893.14888055
AAGGTGGTGCGGCGCGTGAGCGTGAACGAGCGCTCCAGCCTGTACCGCCGCGAGCACCACAAGGAGGCCATGGTGTGGCAGGAGAGGGGCCGGCAGCCCGAGACCCCAGACGACGACGAGGACAAGCAGACCGACAATGAGCTCAACCAGCACGC
>Danio_rerio.12.15290963.15290817
GGTTACCTGTGTCTGCCCTACATGGCCCTGCAGCAGCACCACCTCCTGTCCGACGTGACGGTGCGCGGCTTCGTTGCCGGGGCGACCAACATCCTGTTCCGCCAGCAGAGGCACCTGAGCGACGCCATCGTCGACGTGGGT
>Danio_rerio.12.15555860.15555996
GTGACCAGCGACCTGTTTGACATCATGTCGGGCCAGACGGACGTGGACCACCCGCTGTGTGAGGAGTGCACTGACACCCTGCTGGACCACCTGGACAACCAGCTCAACATCACCGAGAACGAGTGTCAGAACTACAA
>Danio_rerio.12.15572131.15572277
GTACCAGAAGGAGTACAGTGAGTTCAAGCGGCAGCAGCTGGAGCTGGACGACGAGCTGAAGAGCGTGGACAACCAGATGCGCTACTGCCAGGTCCAGCTGGACCGCCTCAAGAAGACCAACGTGTTTAACGCCACCTTCCACATCTG
>Danio_rerio.12.15572384.15572533
GCACAGTGGTCAGTTCGGCACCATCAACAACTTCCGCCTGGGCCGGCTGCCCAGCGTGCCGGTGGAGTGGAACGAGATCAACGCCGCCTGGGGCCAGACGGTGCTGCTGCTGCACGCCCTGGCCAACAAGATGGGCCTCAGCTTCCAGAG
>Danio_rerio.12.18390421.18390573
CGGTCCCAGGATGCCCGGGTCACATGACCCTCCTGGCCGAGCCCCTGCTGGTGTGCGGCGGAGACGGCTTCACCCACTCCAACCTGGACGGCTGCGTGGAGTCCGCCCTCAGGGTGCTGGGCGCGCTGAAG
>Danio_rerio.12.18686813.18686956
GTAATGATCGGCACGGCCCTCAGTGTCTCCGAGATGAAGAAGCTGGTGGTCCACATGGGAGAGATAGAGCAGCCCTGGAACTGTCCCCACGGCCGGCCCACCATGAGGCACCTGGTCAGCCTGGACGTCCTCTCACAGGACTGA
>Danio_rerio.12.18689007.18689180
AAGCCAACGTCCCCATGGGCCATGGAAAGTACACCTGGCTGGACGGCAGTTCCTACGAGGGTGATATTTACAACGCCATACGTCATGGGATCGGAGCCCACCGATGTGCCAACACGCCTCTTCTGTACAGAGGCCAGTGGCATCGTGGGAAAAGACATGG
>Danio_rerio.12.18859556.18858997
GCAGACACCTGCAGCCTGTCGTCCGTGGTGACCTACTCCCTGGCCCTGGAGGAGGAGCCCTACGGGGAGGACGGACCCCCCATGTGGGCCTGGGTCAGCGGCGGGGGCTGCGCCGTGGACTCCCACTCTCAGCTCAACTGGTTCA
>Danio_rerio.12.18975898.18976132
GCCGCTGGCGTACAGCACGCTGGCCGACCTGGTGCACCACGTCCGGCAGAACCTGCCGCTGACAGACCTGTCCCTGGCCGTGCAGCTCTTCGCCAAGAACATCGACGACGAGTCGCTGCCCAGCAACATCCAGACCATGTCCTGCAAGCTGCTGCTGAACCTGGTGGACTGCATCCGCTCCAAGTCCGAGCTGGAGAACGGCAACGGCCGGGACATCCTCATGAGGATGCTGGAG
>Danio_rerio.12.18978231.18978425
GTACAGGTGACCAACAACCAACAGACGTACATCAGGGTGGCCAACTGCCAGGCGGTGCGCATGAAGGAGGAGAAGGAGGTGCTGGAGCACTTTGCCGGTGTGTTCACCATGATGAACCCGCTCACCTTCAAGGAGATCTTCCAGACCACAGTGCCCTACATGGTGGAGCGCATCTCCAAGAATTACGCTCTGCAG
>Danio_rerio.12.18978521.18978712
ATCGTGGCCAACTCGTTCCTGGCCAACCTGTCGACCTCAGCCCTGTTCGCCACCATCCTGGTGGAGTACCTGCTGGAGAGGCTGCCAGAAATGGGCTCCAACGTGGAGCTCTCCAACCTCTACCTCAAGCTCTTCAAGCTGGTGTTTGGATCGGTGTCGCTCTTTGCTGCTGAAAACGAGCAGATGCTCAAG
>Danio_rerio.12.18980709.18980874
CCCCACCTCCATAAGATCGTTAACAGCTCGATGGAGCTGGCACAATCGGCTAAGGAGCCCTACAACTACTTCCTGCTCCTGCGCGCCCTCTTCCGGTCCATCGGTGGCGGCAGCCATGACCTGCTCTACCAGGAGTTCCTGCCCCTCCTGCCAAACCTACTGCAAG
>Danio_rerio.12.18981886.18982142
TGAACATGCTGCAGAGCGGCCTCCACAAGCAGCACATGAAGGACCTGTTTGTGGAGCTGTGTCTGACGGTGCCGGTGCGCCTCAGCTCCCTGCTGCCCTACCTGCCCATGCTCATGGACCCGCTGGTGTCGGCGCTCAACGGCTCCCAGACGCTGGTCAGCCAGGGCCTGCGCACGCTGGAGCTCTGCGTGGACAACCTGCAGCCCGACTTCCTCTACGACCACATCCAGCCCGTCCGGGCCGAGCTCATGCAG
>Danio_rerio.12.18982229.18982429
TGTGGCGGACGCTGAGGAACCCCGTGGAGACCATCTCCCACGTGGCCTACCGCGTCTTGGGCAAGTTCGGCGGCAGCAACCGCAAGATGCTGAAGGAGTCCCAGAGGCTGCTGTACGTGGTGACGGAGGTGCAGGGGCCCAGCATCAAGGCGGAGTTCACGGACTGCAAGGCCTCCATACAGCTGCCCATGGAGAAG
>Danio_rerio.12.18996236.18996435
CTTTGCTGAGAAGTGGATCCCCAACGTGATCATCTCCCACCGCTACAAGGCCCAGGACACCCCGGCCCGCCGGACCTTTGAGCAGGCGCTGACGGGGGCCTTCATGTCGGCGGTGATCAAGGACCTCCGGCCCAGCGCGCTGCCCTTCGTGGCCAGCCTCATCCGGCACTACACCATGGTGGCCGTGGCCCAGCAGTGTG
>Danio_rerio.12.18998852.18999112
GTGTCCAACGGGGCGGTGGCCATGGCCAAGACCACCCTGGAGCAGCTGCTGGTGCGCTGCGCCACACCGCTGAAGGAGGAGGAGAAGACGGAGGAGCTGCTGGCGGCGCAGGACAAGTCGTTCCACATGGTGACCCACGACCTGGTGCGGGAGGTCACCTCGCCCAACTCCACCGTGCGCAAGCAGGCCATGCACTCCCTGCAGGTGCTGGCCCAGGTCACCGGCAAGAGTGTCACCGTCATCATGGAGCCCCACAAAGAG
>Danio_rerio.12.19001224.19001385
GTGTTGCAGGACATGGTCCCCCCGAAGAAGCACCTGCTGCGTCACCAGCCGGCCAACGCCCAGATCGGCCTGATGGAGGGGAACACCTTCTGCACCACCCTGCAGCCCCGCCTCTTCACCATGGACCTCAACGTCATGGAGCACAAGGTCTTCTACCAAGAG
>Danio_rerio.12.19014927.19015091
AGCTTCCTGAAACACAAGGATGCCAAGCCCCTGAGAGACGTTCTGGCCTCCAACCCCAGCCGCTTCGTCCCCCTGCTGGTGCCGGCCGGCACTGCAGCCGCCGCCCGCCCGGGCTCCCCCTCCACCACCACAGCCAGGCTGGACCTGCAGTTCCATGCTATTAAG
>Danio_rerio.12.19015184.19015365
ATCATCAGCATCATCGTGAAGAACGACGAGGGCTGGCTGGCCGGCCAGCACTCCCTGGTCAGCCAGCTGCGCCGGGTCTGGGTCAGCGAGGCCTTCCAGGAGCGCCACCGCAAAGACAACATGGCCGCCACCAACTGGAAGGAGCCCAAGCTGCTGGCCTTCTGCCTGCTCAGCTACTGCAA
>Danio_rerio.12.19018781.19018979
AACTACCTGGAGATCGAGCTGCTCTTCCAGCTGCTCCGGGCCTTCACGGGACGCTTCCTGTGCAACATGACCTTCCTCAAGGAGTACATGGAGGAGGAGATCCCCCGCAACTACAGCATCGCCCAGAAACGGGCCCTCTTCTTCCGCTTCGTGGAGTTCAACGACCCCCACTTCAACGACGAGCTCAAAGCCAAG
>Danio_rerio.12.19027857.19028063
GTCTTCCACAGCCTTCTGAAGGCCCACACCATGGAGGCCCGTGCCATCGTGCGCCAGGCCATGGCCATCCTCACCCCGGCCGTGCCGGCCCGCATGGAGGACGGCCACCAGATGCTCACCCACTGGACCCGCAAGATCATCGTGGAGGAGGGCCACACCGTGCCCCAGCTGGTCCACATCCTGCACCTCATCGTGCAGCACTTCAGG
>Danio_rerio.12.19042778.19042991
ATCTGCACGGGGCTGGAGATCCTGTGCTTCCTGCTGACGGTGCTCCAGTCGCCGGCCATCCTGGCCCACTTCAAGCCCCTGCAGCGGGGCATCGCCGCCTGCATGACCTGCGGCAACACCAAGGTGCTCCGGGCCGTCCACTCGCTGCTCTCGCGCCTCATGAGCATCTTCCCCACGGAGCCCA
>Danio_rerio.12.19045970.19046116
GAACGCTGATGATCCTGAAGTCGGCGTGCAGCTACAACGCCAGCTACATCGACCGCCTCATCTCCGTCTTCATGCGCTCCCTGCAGAAGATGGTGCGGGAACACCTGAGCCTGCAGCAGGCTAACCCCGGGACGGCCGAGACTAGCACAG
>Danio_rerio.12.19054556.19054772
CAGGGATGAGAGCCTCTCAGGAAGTGACATCACGTCCAAGCTGGAGCCGGCCTTCCTGTCGGGCCTGCGCTGCCCCCAGGCCCTCATCCGGGCCAAGTTCTTCGAGGTGTTCGACTCATCCATGAAGCGGCGCGTCTACGAGCGGCTGCTCTACATCTGCTGCTCCCAGAACTGGGAGGCCATGGGCAGCCACTTCTGGATCAAGCAGTGCACCGAG
>Danio_rerio.12.19057787.19057966
CTCCTGCTGGCGGTGTGCGAGCGTAACACCATCATCGGCACCAGCTGCCAGGGCTCCATGCTGCCGTCCATCACCAACGTCATCAACCTGGCCGACAGCCATGACCGCGCCGCCTTCGCCATGGCGACGCACGTCAAGCAGGAGCCCCGCGAGCGGGAGAACAGCGAGACCAAGGAGGAG
>Danio_rerio.12.19059855.19060001
GACGTGGAGATCGACATTGAGCTGGCGCCCGGCGACCAGACCGCCCTCCCCAAGACCAAGGAGCAGGCGGAGCGGGACGCCGGGAACCAGCTGCACATGCTCACCAACCGCCACGACAAGTTCCTGGACTCGCTGCGGGAGGTCAAG
>Danio_rerio.12.19067832.19067969
GAGATCCTGGACTCCCTGGCGGAGCTCTACTCCCTGCTGCAGGAGGAGGACATGTGGGCGGGCCTGTGGCAGAAGAGGTGCAAGTTCCCCGAGACGGCCACCGCCATCGCCTACGAGCAACATGGCTTCTTCGAACA
>Danio_rerio.12.19070813.19070948
CTGCTCCAAGGAGCTGAACCAGTGGGAGCCACTGACGGAGTACGGCCAGTCCAAAGGACACTCCAACCCCTACCTGGTGCTGGAGTGTGCCTGGAGGGTCTCCAACTGGGCCGCCATGAAGGAGGCCCTGGTGCAG
>Danio_rerio.12.19075487.19075678
GTGGAGCTGAGCTGTCCCAAGGAGATGGCGTGGAAGGTGAACATGCACCGCGGCTACCTGGCCATCTGCCACCCGGAGGAGCAGCAGCTCACCTACATCGAGAGGCTGGTGGAGATGGCCTCCAGCCTGGCCATCCGGGAGTGGAGGCGGCTGCCGCATATCGTCTCCCACGTGCACACACCCCTGCTGCAG
>Danio_rerio.12.19100465.19100626
GTCCTTTGGCTGCTGAGCTTCGACGACAAGAACACCCTCGCGGACGCCGTGGACAAGTACTGCATCGGCGTGCCTCCCATCCAGTGGTTGGCGTGGATACCGCAGCTGCTGACCTGCCTGGTGGGGTCGGAGGGCAAGCCACTGCTCAACCTGATAAGCCAG
>Danio_rerio.12.19119104.19119335
CAGACTTCGACTTCATCGTGCCGGGCTCCATGAAGCTGCACAACCTGATCTCCAAGCTGAAGAAGTGGATCAAGATCCTGGAGGCCAAGACCAAGCAGCTCCCCAAGTTCTTCCTCATCGAGGAGAAGTGCCGCTTCCTCAGCAACTTCTCGGCGCAGACGGCCGAGGTGGAGATCCCCGGGGAGTTCCTCATGCCCAAGCCCACGCACTACTACATCAAAATCGCCAG
>Danio_rerio.12.19126535.19126738
GTCCTGCGGGACATCCTGAAGGAGGTGCAGGGCAACGTGGTGCCCCGAAGCATGCTGAGGGAGTGGGCCCTGCACACCTTCCCCAACGCCACAGACTACTGGACCTTCCGCAAGATGTTCACCATCCAGCTGGCGCTCATCGGCCTGGCCGAGTTCATGCTGCACCTCAACCGACTCAACCCCGAGATGCTGCAGATCGCCCAG
>Danio_rerio.12.19129542.19129736
GACACGGGGAAGCTCAACGTGTCGTACTTCCGCTTCGACATCAACGACGCCACGGGCGACCTGGACGCCAACCGGCCCGTCCCGTTCCGCCTCACGCCCAACATCTCCGAGTTCCTCACCACCATTGGCGTGTCGGGCCCGCTCACCGCCTCCATGATCGCCGTGGCACGCTGCTTCGCCCAGCCCAACTTCAAG
>Danio_rerio.12.19387734.19388117
GTTCCACGGACGGAGGGTAACGAAAAGGGCAAGGGGAACTTCTGGACCTTCGCCACGGGCTGTGAGTCCATGCTGGACCTGTTTGAGAACGGAAACTTCCGGCGTCGCCGCCGCCGCCGGAACATCAAGATCGGCTTCCGGGACCCA
>Danio_rerio.12.19436992.19436855
ATTGAGCGATGGGGCAGTGTCGAGTGGTGTCACGACTACGACATGTACGAGCTCCGGGCGCGGACAGCCGCTGGGGCGCTCTTCGTTCAGCTCTCGTCGGAAATGTCCAGTGTCAAACGCAAACTGATGCAGGACTG
>Danio_rerio.12.19551107.19551818
GACCAGTTTCTGGAGTTCCACCCCATCCACGGCAGCAACATGCGGCTGGACTACACGGGCACCCAGGCCACCCGCGTGGAGAGCTTCGCCAACGGGCTGTGCTTCAGCAAGCAGCCCCTGAAGCCCGGGGAGATCTTCCTGATCGAGATCGAGGAGAAGGAGCTGGGCTGGTGCGGCCACCTCCGGGTGGGCCTCACCGCCCACGACCCGGCCGGCATGGACGCCGTGCCCGAGTACTCCCTGCCCGACATGATGGCGCTGGGCGACAGCTGGATCTTCGCCATCACCCGCAACCACAACAAGGTC
>Danio_rerio.12.19573233.19573357
GGGAACTGCTACGTATGGAACCTTGCGGGGGGCATGGGAGACGAGGTCACTCAGCTCATCCCCAAGACCAAGATCCCGGCCCACAAGCGCTACTCGCTGCGCTGCAAGTTCAGCCCTGACTCCAC
>Danio_rerio.12.19576327.19576490
TGTTGGCCACCTGCTCAGCAGACCAGACCTGCAAGATCTGGAGAACGTCCAACTTCTCCCTGATGACTGAGCTGAGCATCAAGAGCAACAACCCAGGGGAGACCTCTAGGGGCTGGATGTGGGACTGCGCCTTCTCTGGCGACTCCCAGTACATCGTCACAG
>Danio_rerio.12.19601005.19600827
GAACCGCACCTTCATCTACCTCCATCTGCTGTTGGAGCTGTTGGCCTACGGAGAGTTTAGCTATGAGGTGTTTGGCTTCTGCAGGGATATGGACACCACTCTCACTAGCCTGTCAGTGCCTTACATCCTGCTGGCTGTGAAGACCTACTTGTTCTACCTTTGCATCACCACTGATCCAG
>Danio_rerio.12.20515987.20516167
AGCTGACCTTCTGGTTCTATGTGAAGGAGCACCTGAACCGCCATGAGCTGCAGCGGTTCTACGCTCTGCGCCACATCTCGTCGGAGCTGGGTCGCGGCCGGGCCTGGCTGCGCTGCGCCCTCAACGAACACTCGCTGGAGCGCTACCTGCACACGCTGCTCGCCGACCGCCGCCGCCT
>Danio_rerio.12.20688270.20688410
GTGTACATCCGTATCCATGACAACGAATGGAACGTGTACCGGCGCTACACAGAGTTCCGGGAGCTGCACAACCACCTGCGGAACAAGTTCCCCCAGGTGGACACTTTCAGCTTCCCCCCCAAGAAAGCCCTGGGGAACAAG
>Danio_rerio.12.21002986.21003408
GGACCTGAAGCGGGCCCTGGAGGACACGGACCCCTCCATCCCGCTGGTGTTTGTGAGCGGCAACCACGACCTGGGCAACACCCCCACCCCGGCCACCGTGCAGCAGTACTGCCAGGACTGGGGGGACGACTACTTCAGCTTCTGGGTGAGTG
>Danio_rerio.12.21063494.21063674
ACCATCCGCCACTACCTGGACCCCCTGTGGCACCAGCTGGGGGGCAAGACCAAGAACCTGGTGCAGGACCTGAAGGTGCTGCGGACGCTGCTGCTCTACCTCACCCAGTACGACTGCGTCACCTTCCTCAACCTGCTGGAGTCCCTGCGCTCCAGCCAGAAGAACTTCGGCAGCAACTC
>Danio_rerio.12.21689230.21689434
GATGTTCACATCATACCCTGGCACCAAGACGTACTTCTCCCACCTGGACATCACCCCCCGCTCGGCCCACCTGCTGTCCCATGGCCAGAAGATCTTCCTGGCGTTGGCAGAGGGCTCCAAGGACATTGCTAACCTGATGACTAACCTCGCTCCTCTTCAAACCTACCACGCCTACCAGCTCCGCATCCAGCCCAACAACTTCAAG
>Danio_rerio.12.23818075.23817917
TTCCAGATCGACCGTCTGAACCCCAGCTGGACCTCCTCCCTGTCGCTAGGGGTGATAGGCCACGCCCCCGAGCGCCTCAACTTCCCCTCGGCGGCGTGCTGCCTGAAGCGCTCCACCTGGCTGCTGCAGAGGGACTCCGTGTTCCACAACTCCCTCAAG
>Danio_rerio.12.23845778.23845268
GTGAACTCGTGGAGCGGCTCCATCGAGATCGGCGTGACGGCGCTGGACCCGGCGGCGCTGGACTTCCCCAGCAGCGCCACGGGCCTGAAGGGCGGCTCCTGGATCGTGTCGGGCTGCTCGGTGCTGCGGGACGGGCGCTCGGTGCTGGAGGAGTACGGCCGGGACCTGGACCAGCTGGCGG
>Danio_rerio.12.23916832.23916964
AAACGGATGTCAGTCACTGAAGGGGGAATTAAGTACCCCGAAACCACTGAAGGAGGTCGTCCAAAACTTGGTGGCCTCATGGACCCAAGACAAGGGGTCATAGAAAGATCTGGAAGGTGTCAGACATGTGCAG
>Danio_rerio.12.23917835.23918116
GGTCACGGGGGTTGCGGGCGCTACCAGCCGCGCATCCGACGCTCCGGCCTGGAGCTGTACGCGGAGTGGAAGCACGTCAACGAGGACTCCCAGGAGAAGAAGATCCTGCTGAACCCTGAGCGCGTGCACGAGATCTTCAAGCGCATCTCGGACGAGGAGGACGTCATCCTCGGCATGGACCCCAAGTTCGCCCGGCCCGAGTGGATGATCGTGACCGTGCTGCCCGTGCCCCCGCTGGCCGTCCGACCGGCCGTGGTCATGCAGGGCTCAGCTCGCAACCAG
>Danio_rerio.12.23920360.23920569
GGAGAGGTGATGAACCTGCTGATGTTCCTCTCCACGTGGGACGGCAAGGTCCCCCAGCCGGCCATCATCAAGCCCCGCCCCTTTTGGACGGGAAAGCAGATCTTCAGCCTCATCATCCCCGGACACATCAACGTGATCCGGACCCACAGCACCCATCCAGACGAGGAGGACAGCGGGCCCTACAAACACATCTCTCCCGGGGACACCAAG
>Danio_rerio.12.23921131.23921334
GTCATCGAGAAGGCCCACAACAACGAGCTAGAGCCCACGCCCGGTAACACACTGAGGCAGACCTTCGAGAACCAGGTCAACCGAATCCTCAACGACGCCCGTGACAAAACAGGGTCTTCTGCGCAGAAGTCTCTGTCAGAGTACAACAACTTCAAGTCCATGGTGGTGGCCGGCTCCAAGGGGTCCAAGATTAACATCTCCCAG
>Danio_rerio.12.23921855.23922038
GTTACATCCAGCGTCGTCTGATCAAGTCCATGGAGTCGGTGATGGTGAAGTACGACGCCACGGTGCGTAACTCCATCAACCAGGTGGTGCAGCTGCGTTACGGCGAGGACGGGCTGGCCGGAGAGGCGGTGGAGTTCCAGAACATGGCCACGCTCAAGCCCTCCAACAAGGCCTTCGAGAAGAA
>Danio_rerio.12.23922259.23922430
GTTCAGGTTTGACTGCACCAACGAGCGGGCGCTGCGGCGCACCCTGCAGGAGGACGTGGTGAAGGACGTGCTGACCAACGCCAACGTGCAGGGCAGCCTCGAGAGGGAGTACGAGAAGATGAAGGAGGACCGTGAAATCCTCCGTGCAATCTTCCCCACCGGGGACAGCAAG
>Danio_rerio.12.23924925.23925111
GTGGACGTCCTGATGGAGGCGGCGTCCCACGGGGAGAACGACCCCATGAAGGGCGTGTCCGAGAACATCATGCTGGGCCAGCTCGCGCCGTGCGGCACGGGCTGCTTTGACCTGCTGCTGGATGCGGAGAAGTGCAAATACGGCATGGAGATCCCCACCAACATCCCCGGCATCAGCGTGGCTGGAC
>Danio_rerio.12.23925403.23925552
GAAGCGGCATGACTCCCGGGGCCGCGGGCTTCTCGCCCAGCGCCGCGTCCGATGCCAGTGGCTTCTCTCCGGGCTACTCGCCAGCCTGGTCCCCGACCCCTGGATCTCCAGGCTCTCCGGGTCCAGCCAGCCCCTACATCCCCTCTCCAG
>Danio_rerio.12.23983879.23984119
GTGCCGACGCCAGCTTCCTGGGCTGGGTGGTGGCGGCCTACAGCCTGGGCCAGATGGTGGCCTCGCCCCTTTTCGGCCTCTGGTCCAATCACAGGCCTCGCCGGGAGCCGCTGGCGTGCTCGCTGCTGATCAACGTTGGGGCCAACGTGTACTACGCCCTGGTGGCCCTGCCGCTCGCCGGCAACCGCTACCACATGCTGGCTGCCCGCGCCCTGGTGGGCTTCGGCGCAG
>Danio_rerio.12.23992462.23992688
GCCTCCAACGGCACGGTGGGGCCCCGGGGCTGTCCCTTGGCCCAGAGCTGGTGCCAGTATACGCCCTCCATCCACCTGGGCCAGTTCGTCAGCGCCGACGTGCTCATCGGAGCCGGCTACGCCGCCTGCAACGTCATGTCCTACACGCTCTACTCCAAGATCCTGGGGCCCAAACCGCAG
>Danio_rerio.12.25087890.25088114
CAGGTCACGGAGGAGAACACACGCCTGCGCTTCCTGGTCTGCTCCCTGCTGAAGGACATTGCTGCTGCCTATTTCCCAGAATGCAACGTCAGGCCCTTTGGTTCATCTGTGAACGGTTTTGGGAAGCTTGGCTGTGACCTGGACATGTTCTTGGACCTGGACGGTAT
>Danio_rerio.12.25093157.25093383
GGTGGCGATGAAGACCTCTGAGCTGCTGTACCTGTACGGCTGCCTGGACGGGCGTGTGCGGGGCCTGGTGTTTGCCGTGCGCTGCTGGGCCCGGGTGCACAGCGTCACCAGCAGCATCCCCGGCGCCTGGATCAGCAACTTCTCCCTCACCGTCATGGTGCTGTTCTACCTGCAGCGCAGAGCCGCGCCCCTCATCCCCACCCTGGACC
>Danio_rerio.12.25208752.25212761
TGACCGACAAGCATCTGGAGAACCTCCTGATCCAGGAGAAGGCCAATGCTCTGCCCACCGTGGACCTCAGCAAACTCTACGAGGTGAAAAGCGCAAAAGGCATCCCCGAGAACGAGTCCATGGCGCAGAGGGCCGCCAGGATCCTGGGCATATCGGTGCCTGCCGAGGCCTTGGGTG
>Danio_rerio.12.26434797.26434590
ATGGCGGTGCAGCCGAAGCAGAATCTGTCTATGGACAGCGCAGCTGAACATGGCTTTCTTAACTCTTACTTCTCCATGCCGGAGAAACCAGACACCACTTTCCGAGTGTTCGATCGCAATGATTACTATACCGTGCATGGTAAAGATGCTCTATTCGCTGCGAAGGAGGTTTTCAAGACGAACGGGGTCATCAAAAATCTGGGCTCAG
>Danio_rerio.12.26624795.26625022
ATGTGGGACCACGAAATCAAAGCCATGGCGTCTTCTCACGCCATCATCGCCTCCTCTGTCTTTATGGCCACGGTTCTCCCTGCGGTGTTCATCCAGGGCTTCTCGGTGTACGGCACGCACCTGCTGTGGCTCTATTCGGTGACTGGGGCAGTGTCTGTGGTTAACATCGCTGTCTTCTGGCTGCTCGGCATCAGCCAGCCTACCAAGAAGAACACCTTAGGCTACAAG
>Danio_rerio.12.28642673.28642813
GTGGTGCGCATGGTGATGAGATACCACGAGGATCTGAGGCAGAAGGAGGAGAAGGCCAAGAGAGACGAGCACTCCAAAGTCCGACGGATCGCCTCCTCCATTGCCAAGGAGGTCCGGGCCTTTTGGAGCAGTGTTGAGAAG
>Danio_rerio.12.28648787.28648956
CGCTGTGACCTGTCCATGTTCGACCTCCTGGGCTTAGAGGGACGGGTCTCTCGGTACCGGGCCGACGTCTTCATGCCCCGTCACAAAGTGGGCCGGCAGCTCATCCAGGAGATCATGGAGCCTCCGGAGCCGCCCCCGAGACCCAAACCAGTGCGCATGAAGGTCAACAG
>Danio_rerio.12.28657090.28657269
GCCCTCTGTCGCGCTGAGGACGAGGAGGACATCGTAGCCGCCTCCCAGGCCAAGGCGGAGCAGGTGGCGGAACTGGCGGAGTTCAACGAGAACATCCCATTGGACGACGGAGGGGACCAGGAGGAAGTGGAGGAGCTTTCCAAGGCGGAGCAGGAAATAGCCGCGCTGGTGGAGCAG
>Danio_rerio.12.28657558.28661697
CTCCCGCTCACCCCGCAAGCGGCAGTCTGCGGACGGGGAGGTCCTCAAGGGGCTGTCGGAGGACTCGCCCTCCGCCAAGGTCCTCCGGAAGCTCCCCGGCAGGCTGGTCACCGTGGTGACGGACAAGGAGCCACGCAAGAGGCGGAGGCGGGCCAGCGGCACGGGCGG
>Danio_rerio.12.29171850.29172042
GACCCCCACGGTGAGCTGCAGGGCCAGAACGTCCTCATCGTGCGCTACTCCGTAGAGCTGACGGCCGCGCGCTTCGGCCTGAGCGTCGCCACGGTGACCGAGCTGCTGGCCTCCGCCAGGGCCAAGATGGCGGCCGTGAGGAGCACCCGGCCCCGCCCACATCTGGACACCAAGATGCTGGCCTCGTGGAACG
>Danio_rerio.12.29173050.29173218
CTGATGCTGTCGGGCTTTGCGTGCGTCGGCGCGGCGCTGGGCGACGAGGCCCTGCTGCAGCGGGCGGAGCGGGCCGCGCGCTTCCTGAAGGAGCACCTGTGGGACGCCGAGGGGCAGACCATGCTGCGCTCCTGTTACCGCGGCGACCAGATGGAGGTGGAG
>Danio_rerio.12.29193246.29193445
CAGGACGGGGCAGAGCCCAGTGCTAACTCGGTGTCTGCGCTGAACCTGCTGCGGCTGTCCCACTACACGGGCCGTCCGGACTGGGCGCGCAAGGCGGAGCACCTGCTGGCCGCCTTCTCCGACCGCCTCACCCGGGTGCCCATCGCCCTGCCCCACATGGTGCGGGCGCTCCTGGCCCAGCACCACACCCTCAAGCAG
>Danio_rerio.12.29997256.29997102
GTGACGGGTCTGAGCGTGTCCCCGGGTAAGGACCAGCTGGTGGTGTTCCACACCAAGGACAGCCGGGACCTGGTGGTGTGTCTGCAGGGCATGCGGCCCCCCGCCGAGAGCCGCATCGGGGAGCTGGTGGGAGCTCTGCTCGGTCACTT
>Danio_rerio.12.30175350.30175475
TTCCCGATGATCAGCGAGTTCGGCGAGGACAACTCCTACTGCTCCTTCGAGACCAAGGAGACGGCGCTGCTGCACTCAGAGAACGGGAACCTGCAACAGAGAGTCAACGCCCTCACGCACGAG
>Danio_rerio.12.30353886.30354051
GGGCGGCTACATGGTGAACCCCAGCATGATTGAGTTCTGGCAGGGTCAGACCAACCGGCTCCACGACCGCATCGTCTTCACAAAGCCCCTCAACGGAGAGGCCTCCACGGATGGCTTTCAGCACCAGGCCGAGGGCGGCTGGGTGTACCAGCGGCTGTCCCCCTGA
>Danio_rerio.12.30478497.30478637
GCGGTGGAGGCGGCCCAGCTGGCGGAGGACCTGAAGGTGCAGCTGGAGCACACGCAGGCCAAGCTGAAGGAGATCCAGGTCTCGGTGGCGGAGAACCGCACGGCCCGCGAGAGGGAGAGCGGGAACCTGAAGAGGGCCCAG
>Danio_rerio.12.30792142.30792330
GTACTGATGTTGATTGACGCAAGCTTTGGCTTTGAAATGGAGACTTTTGAGTTCCTCAACATTTGTCAGGTACATGGCTTCCCACGAATAATGGGGGTGCTCACGCACCTCGATTCCTTCAAGAACAACAAACAGCTGCGAACGGCAAAGAAAGTCCTCAAACATCGCTTCTGGACAGAAGTCTACCAG
>Danio_rerio.12.30792407.30792549
GGAGCCAAGCTGTTCTACCTGTCGGGGATGGTCTACGGCGAGTACCAAGCCCAGGAGGTCAAGAACCTCGGGCGGTTCATCTCGGTCATCAAGTTCCGCCCCCTGGCCTGGCAGACTTCCCACCCTTACGTTTTTGCTGACCG
>Danio_rerio.12.30807362.30807550
TGAACCGGACAGAGTTTGAGAGCATGGACGATGCCACCCGGGTGCAGTACGAGGGCTTCCGCCCGGGGATGTACGTCCGCCTCGAGATCGCAGCTCTGCCCTGCGAGTTTGTGACCAACTTCGACCCCCACTACCCCGTGATTCTCGGTGGCCTGGGGTCAAGCGAGGGAAATGTAGGATATTTGCA
>Danio_rerio.12.31897653.31897524
GCTGCCAGGAGCGCTCGTACCCATGTGAGAGGAAGACTCTGGAGAAGGTGAAGGAGCTGCACGGGAACTTCATGTGCTGGAAGGGGGGCATGGGCGCCTCCACCTACACCTCCCTGTGTCCACACTACA
>Danio_rerio.12.31929346.31929176
GACAACCAGTGGTACCGGGCCCAGGTTCTGGCATACTCCTCAGAGGATCGGGTCTGCGTGGGCTATATAGACTTTGGGAACACGGAGGAGGTGGAGCTCGGGCGTCTGCGGCCGCTCAGTGCCCCTCTGCTAGCATTGCCCATGCAGGCCATCCCCTGTTCCCTAGCAG
>Danio_rerio.12.31958040.31958252
AACAAGAAGTGTGACGAGGCCCGCCAGGAGAAGGAGACCATGGTGATGAAGTACGTGAGGGGGGAGAAGGAGGCGCTGGACCTGCGCAGGGACAAGGAGTCGCTGGAGAAGAAGCTGAGGGAGGCCACCAAGGAGGTGGACCGCCAGGCCCTGAGGGGGAACCAGCTGGCCCAGGAGAAAGGCCGGCTGCAGCAGCTCCACGATGCTAAG
>Danio_rerio.12.31968923.31969112
AGGTTGAGGCAGGAGGAGGCGCAGCGGCAGCAGGAGGTGCAGGCCCTGCAGGGGGAGCGGGCGGCGCTGCAGACAGAGGTGGGCCAGCTGAGCACGCGGCTGGGGGAGGTGAGAGACGAGCTGGTCACCCAGAAGAGGAAGCAGGCCGCCAGCATCAAGGACCTCACCAAGCAGCTCATCCA
>Danio_rerio.12.32105408.32105265
TGTCCCGGAGCGGCCATGTTGCTGTTCTTCCTCCCGGACGGACAGATCGTCCTCCACACGGGCGACTTCCGCGCTGACCCGACGATGGAGACGCCTGAGCTGCGGAGCTATGGGGTCCAAACCCTGTACCTGGACACCAC
>Danio_rerio.12.3244956.3245098
AACAATGTTGGTGGCCCCACTACGGCCATATCTGGCTTCTGCTCTTACTTCTTTGACGCAGACACGAAGATCCTGCTGGACAAGCTGCATGACCGACCTTCTGGAACCACCAAGGAGCTGTGGACCCT
>Danio_rerio.12.3247638.3248003
GCACAAGGTACGGCACCAAGAAGAGCCTGATCATCCTGACCAGCGGAGCCACCGCCGGTGCGGCCGAGGAGTTCGTCTACATCATGAAGAGACGCGGCCGTGCCATGATCGTGGGCGAGCCCACCTCCGGCTCCTCCCACCCGGCGGAGACCTTCCGCGTGGGGGACAGCGACGTCTTCCTCGCCGTCCCCACCGTCCACTCGGACAACACCGCCGGGCCGGCCTGGGAGGGCACCGGAGTCACCCCCCACATCCCCGTGGCGGCTGAGGCTGCGCTGGGTACGGCCAAGGCCATCTTCAACAAGCACTTTGGAGGCCAGAAGTGAGT
>Danio_rerio.12.33347692.33347836
ATGGAGGTGGGCTCGGTGGTCCGGGCGGTCTTTGAGTTTCTCCCCAGCGTCTCCGAGGAGCTGCCTCTCTTCGCGGGCGACGTCATCGAGGTGCTCAGCGTGGTCGACGAGTTCTGGCTGCTCGGCAACAAGGATGGAGTCAC
>Danio_rerio.12.33350824.33353010
CCAGGCGGCCGACCTGCCCCCCCACGCGCTGGGCCAGGCCCGGGCGCTCATGAGCCTCCACGCGCAGCTCCACGAGGAGCTGGACTTCCGCCAGGGGGACCTCATCGTCATCACGGGCGTGCCCGAGCCGGGCTGGTTCCGGGGGGAGCTGCGGGGCCACACGGGGGGTCTTTCCCGAGGGCTTCGTGGAGCTCGTGGGGCAGCTGCGGTCCCCCCT
>Danio_rerio.12.33389312.33389510
CCCAACTACATCCCCCAGACGGACGAGCAGCGCTCGGGCCTGCTGGCGCGCTACACCCCGGAGAAGCTGTTCCGGGCGGAGAGGAACTTCAACGCGGCGCAGGACCTGGACATGTCGGTGATGGAGGGTGACCTGGTGGGGGTCATCAAGCAGCAGGACCCTATGGGCAGCAACAACCGCTGGCTCATTGACAACGGAG
>Danio_rerio.12.33479457.33479317
AGTGCACGTTCATCATCCTGGACAAGCAGCGGTGGTCAGAGCCTGCGGCCCAGGAAGAGCAGTGCATGCTGGGAGACGTGAACATGTTCCTGACCGACCCCACTGACCTCTCCCTGGCCGAGCTGGAGATCATGATCGC
>Danio_rerio.12.3391974.3392102
CTCAAAGGTTTGGGGGCAGACTTTGTGTTCGGTTTCGTCCAATCAATGGATGGCGAGAGAGACCCCAGGAATCTTGTATTGGCCTTTCAGATCGCCAACAACATCATCCATAGAGGCTACGAT
>Danio_rerio.12.3408453.3408620
GGCTTCTCTGTGGACGAGGTGGTGGCCGTGTGCTTCAGCCTCCAGAGGATAGCCGACCAGGCGCTAGACTCTGAGGAGACTGGGCGCTTCTTTCATGACATCATCATCCCGCGACTGCTGACTCTGGCTCTACAGGCAGCGCTTCA
>Danio_rerio.12.35062980.35062829
GAGGCCTGGACCGAGGCAGCCCTGGATGACTTTGAAAAACTAACTTATTGCGCTGAGTGGCGCCCCCTGCGGGCCAAGCTGTGCAGTTACTCCCACTCTGAAGTTTGCACCTGGCCAAGTATGAAGCTCTATGACAACAGCCAGGGCAAG
>Danio_rerio.12.35136117.35135966
GACGACCAACACATTGTGCTGGAGCCCGGGGACCACTTCCCCCCCTTCTCCCCCCCGCCCTCGCCGCAGGCCGATGAGAAGAGAGGCCCACAGAGCCCCCAGCAACAGCGCCTCTTCAAAGTGGTCCGCACACCTGTCCTTGACAGTGTCAG
>Danio_rerio.12.35293555.35293420
GACGGAGACAAGGTGGCGAAGGCCGTGGCTTGTCAGCAGGCCGAGCACTCGCACGCTGGTGTCCCCTGTGGCATCATGGACCAGCTCGTGTCTGTGCTGGGCCAGGAGGCTCACGCCTTGCTGATTGACTGCAG
>Danio_rerio.12.35305933.35305693
GTCCCACGGGCAGCGGGAAGACCACCTTCATCAGCGAGGTGGCCCTGGACCTGTGCATGCAGGGCGTGAACACGCTGTGGGGCAGCTTCGAGATCAACAACGTGCGTCTGGCCAAGATCATGCTCACCCAGTTCTCCATGCAGCGGCTGGAGGACAACCTGGAGCGCTACGACTACTGGGCCGACCAGTTCGAGGAGCTGCCGCTCTACTTCATGACCTTCCACGGCCAGCAGAACATCAA
>Danio_rerio.12.35309185.35308370
TCACGGTTGCAGACATCAAGCAGTATCTCCGGTCCAAAGAGGTTCCCTTCCACGATGGCTACAGCTGCCTCCACGCGCCCAGCCTCTTCGTGGAGCCATCGGGGGAACCCGGGGCGGTCCCCACGAAGGACACCTACTCGTTGTTCATAGACAAAACAACAGGGCAGTTCCTTTGTAAGGACACGCTGGCAGAGGGCAGCTGGGAGGACCTCCAGGACTGCCTGGAGGTGATGCAGAAGGAAGGGCAGGCGTTCCTCAGCAGCCACGTCTTGCTGGGCTACGGGGAGACCCCGGAAGAGCAGGAGGAGAGGGCCAGGGAGCTGGCGGAGGTGCACCGGTTTTGGAGCAGCTCCGTTCCCTTCTCTGAGCTGGCGGACGAGGAGGCCCAGCTGGTGAAGTCCATGTTCCAG
>Danio_rerio.12.35313681.35313889
TGAACGGCAACGTGCGAGAGGAAGAGGTCACCAGCAAATCATCCAAGCAGATCTTAGAACTCATAAACAAGCTGACCAACCAGTCTGGTCTGGACGTCATCCGTCTCCGCAAGCCTTTCCACACGGACAGCCCCAGTATCCAGGGCCAGTGGCACCCCTTCACCAACAGAGCCCCGTCCATCGGACCAATCAGACCGCTACC
>Danio_rerio.12.35403595.35403766
TCCTACATCGCGCCCCACCTCAACAACCTGTACTTCCTGACCCTGTGTCGGCGCTACGGCGTGTACCAGGTGATCCGCTGGCTCTTCATGCTCAAGCTGGGCCTCAGCGTGGCCATGCTGCTAGCCGGAGCCGACCATATCTACCTACTGTGCATCTTCATCGCCAG
>Danio_rerio.12.36269913.36270193
GGGTAAGGCGGAGGACGCTGCCAGCTGGCGGATCGTCCTGGGGAAGCACCAACTCAAACGCTCCGAGATCCCCGAGAGAGTGATCCCCGTGAAGCGCATCTACCGCCACGAGCACTTCCGCTACCCCACGCACAGCGAGCTGGACTATGACATCGCCCTGGTGAAAGCCGGTGCGGACATTCTCCCGTCCAACTTTATCCGCTACGCCTGCCTGCCGCGCAAGCAGACCAGCCTGAAGCCGGGACACTACTGCTGGGTCACGGGCTGGGGTGACACGCG
>Danio_rerio.12.36483111.36482977
AGGGCGCTGTGTGCGGTGGCCTGCCTCCTCACCTGTGACCTCCTTTCTCTGGAGCAAATCTTTGGAGCTACGCGCCACCGGCTCGGCAAGCTGAGCGAGGGTCCTCAGGGATCGTTGACTAACAAAGCCACCAAG
>Danio_rerio.12.36550675.36550551
ATAGTGCTGTCGTCCCTGCGCTACGGCTTAGTTTCTGGCTCCTGGGTGGAGCACGTCCACCTGTGGAGGCTCAAGGGAGTCATTCAGTGCCTGCCCATTATTGCCACCACCTTCTGCTGTCACCC
>Danio_rerio.12.36552255.36552112
GTGACGGGCGGCTTCCGGGTGCTGTTGCTGATCGCCGTGTCGCTGTTCATCGTGCTGCCCCTCAGCCTGCAGAGGAACCTGATGTCCTCCATACAGTCCTTCTCCGCCATGGCCCTCATGTTCTACACCCTCTTCATGTTCACG
>Danio_rerio.12.37171331.37171537
CTGTGCGTGGTGGTCAACGACCTGGAGCACCTCCGCTCCGTGCTGACCCGCCTCCCCACCCAGCTCAACTGGGCGGGGCTCCGGGAACGCACCAATCACGTGATCGCAGAGAGCCAGTTCAGCAACACGCTGGACTCCCAGCTGCGGCAGGCCCAGGGGGTGCTGGAGAAGGAGATCCGCTCGGC
>Danio_rerio.12.37664810.37665169
GGGCCCCCCGCCCGCCCCCACCCACTGCTGCATGAGCGGCTGTCACAACTGCGTGTGGATCGAGCACGCGGAGCGGCTGCTGGCCTTCTACCAGGACGGCGGGGACCGGGCGCTGGAGGCCATCGAGGAGAACGTGGAGGACGAGAACCTCAAGGCGTACCTGAAGATGGAGATCAGGCTGCTGAAGAAGCAGTGA
>Danio_rerio.12.40250032.40250256
ATGTTTGAGCGGGAGACCAAGCGGGAGAAGATCCTGGAGGCGCGGCAGAGGGAGTTGCGTCTGAAGGAGCGCAGCCGCTCGGAGCAGAGCAAGGATGAGGACGCCGGCGCCGCCCGGGAGGGGGACGGCGAGGAGACGCCCGAGGAGATGATCGCCCGCGCCGAGGCCGAGTTCTTCGAGGTGATCGACGCCGAGCTCAGGAAGAAGGAAAAGGAGGAGGAG
>Danio_rerio.12.40380432.40380571
AATGTCGCTCGGTGACGGCTGCAAGACGGAGAGCATCCAGGAAGTGGTCCAGCAGCACGTCCCCACGGCAACGCTGCTACGGCAACGGGACACGGAGCTCACCTTCACGCTGCCCTTCGAGAGCATAGACGCCTTCACAG
>Danio_rerio.12.40394624.40394776
GTGCATCGGGTCCATCCAGCACCTGAAGGCGCGCTACGGCCGGGGCTACAGCCTGGAGGTGACGCTGAAGGAGGGGCCGTCCGGGCTGCAGCCCGCCGCACTCATGCACCACGAGATCCTGCGCATCTTCCCGCACGCCGTCAGACAGGAGAG
>Danio_rerio.12.45923663.45923493
CACGCCACGGTGAAGTTCAACTACTCGGTGCAGGATGAAACTGACTCGTGTCTCAGCGGCCGCTGGTCCTTCGACGACGTTCCCATGAAGCCGTTCCGCACGGTGATGCTGATCCCGGCCGACAGCATTCCCACTATCATGGAGAAACTCAAGGAGTTTCTCACCGTCTGA
>Danio_rerio.12.45973725.45973875
ATGCCCAATGACGAGGTCGAGAGTGAAAACCTGGAGTCTCTTGAGAAATACCGCAGCTACACGCGCTACTTGAAGAAAGCCGAGGACGAAAAGAACACGTCCGTTTGGTGGAAAACCTACAGAAAACA
>Danio_rerio.12.46616724.46616535
GACCGTGGCGGAGTACTGTCCAAAGCTGCAGTCCCTCAAGGTGAACCACTGCCACGACGTGACCGAGTCCACTCTGAACTCGCTGCGCAAGAGGAACGTGGAGATCGACGTGGAGCCTCCTCTGCAGCGGGCCCTGGTGCTACTGCAGGACGTGGTGGGCTTCACCCCGTTCATCAACCTGCAGATATA
>Danio_rerio.12.47683812.47684013
GAAGGAGCGGAGGCCAAGGGAGAGAAGGGAGGGGCCGCGGGAGAGGAGACACTGATGATGGAGCTGAGCCGGCTGGTGCAGAGGTCGGTGAAGGAAAGCAGCTGGTGGGAGAGGAGAGGAGTCGACTGCAGCATCCTGGCCGGAGCGTTGCTCTGCCTGCC
>Danio_rerio.12.48266477.48266683
GCGTTTGCAGAGGAGCTCCATGCCCGCGTCCGCAAAGACATGTGGCGCTACAGCCCAGAGGAGGAGCTGCTCAGCACGGCGGACCTCCACCGGGTCCGCTACCAGGGAATCAGGCCCGCCGCCGGCTACCCCAGCCAGCCCGACCACTCTGAGAAGAAGACCATGTGGAGCCTGGCAAACATCCAGGAACAGACTGGTGAGACAC
>Danio_rerio.12.48861511.48861335
TCAGGTAAACTGGACGAGCATTTCCCCCTGGTGGTGTGGCAGACGGGCTCGGGCACTCAGAGCAACATGAACGTCAACGAGGTGATCAGCAACAGAGCCATTGAGATCCTCGGAGGGAAGCTGGGAAGCAAAGACCCCGTCCACCCCAATGACCACGTGAACAAGAGCCAG
>Danio_rerio.12.48863533.48863399
GCCAGTTCAGAGTATAGGATTGAGGCGGACACCTTTGGGGAGCTGAAAGTCCCGGTGGATAAGTACTATGGCGCCCAGACGGTCCGATCCACCATGAACTTCAAGATAGGGGGTCCATCTGAGAGGATGCC
>Danio_rerio.12.49050881.49051018
GGCACCAGCGAGAAAGACAGGCCGTGTGAGACCTGTGGAAAGAACCTTGCCGACTGCTTGGGACACTATGGTTATCTGGACCTGGAGCTGCCCTGTTTCCACGTTGGCTATTTCAAAGCCGTCATAGGAATCCTACAG
>Danio_rerio.12.49060588.49060750
CACCGCATGACGGGAGCCAAGACCCAGATGATCATGGAGGACTGGGACTTCCTCCAGCTGCAGGTGGCCCTCTACATCAACAGCGAGCTGTCAGGCATCCCCATGAACATGGCCCCCAAGAAGTGGACCCGGGGCTTTGTCCAGCGGCTCAAGGGCAAACAAG
>Danio_rerio.12.49076765.49076892
GCCTACCTGATGACGCTGAAGGACACCTTCCTGGACCGCGCCAAAGCCTGTCAGATCGTGGCGTCCATCCTGGTGGGGCAGGACGAGCGTGTTAAGATAGGGATGCCCCGGCCTGCTATCATGAAG
>Danio_rerio.12.49084660.49084824
TCGTGGTGATCCAGAACAGCGAGCTGTTGTGCGGCAGCCTGGACAAAGGCACCCTGGGCTCTGGTTCCAAGAACAACATCTTCTACATCCTGCTGCGGGACTGGGGCCAGCTGGAGGCCGCCAACGCCATGTCCCGCCTGGCGCGCATCACCCCCACCTACCT
>Danio_rerio.12.49085010.49085182
AACCGGGGCTTCTCCATCGGGATCGGCGACGTGACCCCGGGCCAGGGCCTGCTGAAGGCCAAGCAGGACCTTCTGGACGGCGGCTACAGGAAGTGTGACGAGTACATTGAGGCCCTCAAGACCGGGAAGCTCCAGCAGCAGCCGGGCTGCACGGCCGAGGAGACCCTGGAG
>Danio_rerio.12.49104978.49105142
GTGAACGCGGAGACGGTGCGCTACTCCATCTGCATGTCCAAGCTGCGGGTGAAGCCGGGGGACATCGCGGTGCACGGCGAGGCGGTGGTGTGCGTCTCGCCGCAGGAGAACAGCAAGAGCTCCATGTACTACGTCCTGCAGACGCTGAAGGAGGAGCTCCCCAAG
>Danio_rerio.12.49110669.49110800
GTGGAGAAGACCCTGGGCATCGAGGCGGCCCGCTCCACCATCATCAACGAGATCCAGTACACCATGACGAACCACGGCATGAGCATCGACCGGCGCCACGTCATGCTGCTGGCCGACCTCATGTCCTACAAG
>Danio_rerio.12.49113100.49113232
GGGGAGATCCTGGGCATCACCAGGTTCGGATTGGCCAAGATGAAGGAGAGCGTCCTGATGCTGGCGTCGTTCGAGAAGACGGCCGATCACCTGTTCGACGCCGCCTACTTCGGACAAAAGGACTCCGTTTGTG
>Danio_rerio.12.49613706.49613859
ATGGCCGCGTCCTCTTCGTCGTCCTCTGCGGGAGGAGTGAGTGGAAGTTCAGTGACAGGCTCGGGGTTCAGCGCCTCAGAGCTCATACCGCCCAGGAAGGTCCTCTACACATACCCGAAGGGTGCGGGTGAAATGATGGA
>Danio_rerio.12.5526000.5525684
ATTCCTCCAGGTGTTTCCGCTGGACTACCTGTGTTTCCTGACCCGGGATCTGGGGGGTACTGAGGGTCAGACCAAGCGTCACCCCAGCCTCAAGGCCTCCCTGTCGGGCCCGCCCTCCTCTACCCACAATGCTCAGCGACGCAACGCCGTGGAGGACCTGGTGGCCCGCTTCAACGAG
>Danio_rerio.12.5636495.5635748
TCAGGGGCCATGGGGGCGGCGTGCACCATGGTGGTGCTGCGCAAGATGGGCAAGAGCGTCCACTACTACCTCTCGGTGTGGTACTACGCCGTCATCGGCCTGGCCGAGTGCCTCATCGTGCTCGCCGTGCTGGGCCAGTGGGCCCTGCCGCCGTGCGGCCGCGACCGCTGGATCCTCATGCTGATCGCCGTGCTGGGCATCGCCGGCCAGGCCTTCCTCACCAAGGCCCTGCAGATCGAGAAGGCGGGCCCCGTGGCCCTCATGCGCACGCTGGACGTGCTGCTGGCCTTCGTCTTCCAGTTCGTCTTCTTCGGCCGGGCGCCCTCCTGGTGGAGCCTGGGCGGAGCGCTGTGCGTGGTGCTCAGCACGGTGGGCGTGGTGCTCAGGAAGTGGTACAGGAACAC
>Danio_rerio.12.5638847.5638673
AAGAAGAAGAGATGCCCGGGCCTGGGCTTGTTCTACGGCCTCCTGTCCACCATGTTCTTCTCCATCATCGCGCTGCTGGTGAAGACCATCAAGGACGTCCACTCCATCGAGATCAGCGCCTTCCGATGCTTCTTCCAGATGCTCTTCGTCTTGCCCCTCCTCATTTACCACAA
>Danio_rerio.12.6370203.6370329
GAAGATGAAGATGAGGAGTTTCTGGAGAGCCTTCCTACAGACATGATGGAGGATGAAGACCTGGAGCAGATTAAAGCCATGGCCCGAAAGGCATCCTTTGTTACCAGGGACCTGTCATCA
>Danio_rerio.12.6379142.6379273
TGCTGAAGACCCTGATGTGGCTGAGGATCAGGGAGGTGGACCTGAAGAGAGACACGGACGAAACCGCGCCAAAGAAGAGGTTCATGAACAACAAGGAGAGGAGAAAGAGCCTCTCCAGGATGCAGAGAAAG
>Danio_rerio.12.6805905.6806048
ATGGGCTATGCTGTTCCCCAGCAGACAGCGGCCGGCATCCACACCCGTCTGTTCAGCAGGGCCTTCATCGTGGACGACGGGCATAAGAGGGTGGTCTTCATCACCGCCGATATCGGGATGGTTTCTCAGAGGCTGAGACTTGAG
>Danio_rerio.12.6850892.6850613
CCAGGTGTACGACCCCACCGCGGCCTACCTGGGCGCGCCCGTGTTCTACGCCCCCCAGGCGTACGCGGCCGTGCCCAGTCAGTTCCGCTTCCCGCCCTCCAAGGCCCCCATCGGGGGGCGGGGCCTCATCAGACCGCCCTCCGTCAGAG
>Danio_rerio.12.8830768.8830587
GAACTGCTGAAGGAGACGAGGAAGGAGTGGGCCCATCGCGTGGTGGAGCTGCTCTACAGCATCTTCTGCCTGGACACACAGCAGATCACCCTGACCCTCCTGGGGACCATACTGCCCAACCTGCTCACAGACCCTGCCCACTGGCACAGCCTGGCAGACCCCCCGGGCAAGGCCCTGGCCAA
>Danio_rerio.12.8841016.8840838
GTGATCCTGTCTGAGCCCAGCCCCTCAGGGGAGACCCCCTTCTTCGAGACCTGGCTGCTGACCTGCATGCCGGAGGAGGGCAAGATCCTGAACCCGGACCACCCCTGCTTCCGGCCCGAGTCGGGCAAGGTGGAGAGCCTGGTGGCGCTGCTCAACAACTCCTCGGAGATGAAGCTGGT
>Danio_rerio.12.8854582.8854453
ATGAAGGTGGTCAATTTGAAGCAAGCCATCCTTCAGGCTTGGAAGGAGCGCTGGAGTGACTACCAATGGGCTATTAACATCAAGAAGAATTTGGGAACGAAGGGAGCAACGTGGGATTATCTGAATCTAGCAG
>Danio_rerio.12.9938468.9938596
GTTAAAATAGCAGAATTCTCTGAAACTCCAGATGATTTCTTGAGGAAGTATGACGAGCTCAAATCCAAAAATGTCCGCAACTTGGACCCCCTGGTCTATCTGCTGTCCAAACTCAGCGAGGACAAAGAG
>Danio_rerio.12.9956888.9957060
ATCGAGCTGATGCCCCACAACGTGATCACCCAGCTGCTGCGGGTGCTGGCTATCGAGACCAAGCAGGAGAAGGCGGTCATCAACGCCGAGCCCACCGAGGCAGCCCACACCGGCCTGGAGGCCTTCTCCTTCGACTACATCGTCAAATGGCCGCTCTCGCTCATCATCAACAG
>Danio_rerio.12.9962557.9962700
GCCTCCAACATCGACGACGTGCTGTGCCACCACACCAGCTTCCTGGACAACTGCCTGAAGGACTGCATGCTGACCAACCAGGAGCTGCTCAAGATCTTCTCCAGGCTCATGTCCGACTGCATCGCGTTCACCAACCACATGCAG
>Danio_rerio.12.9967973.9968136
GCGGAGCTGGCCGACGCCCTGAAGTCGGGCGGGGGCTTCGAGGCCGCCATCGGACGCTTCGACAGCAATTTCAGCTCCATGCTGCTGGACCTGCTGGACAAGCTGAGCATCTACAGCACCAACGACTGCGAGCACAGCATGATCAACATCATCTACAG
>Danio_rerio.13.1001176.1001027
GGCGGTGCGGACGAGCTGCGGAAGGTGGCGGTCCCGGCCAACAGGTACACCCCCCTTAAAGAGAACTGGATGAAGATCTACACCCCCATCGTGGAGAACCTCCAGCTGCAGGTTCGCTTCAACCTCAAGACCCGCAACGTGGAGATCAA
>Danio_rerio.13.1010175.1010309
GTCTGCTGCGTGGAGTTTGACCGAAAGGACATCAACATGAACAAGCTGGTGGCCACGTCCCTGGAGGGCACCTTCCACGTGTTCGACATGCGCACCCAGCACCCCACCAAGGGGTTTGCCTCCGTCTCCGAGAAG
>Danio_rerio.13.10185380.10185202
TGCATCAGAAGCAGGTGGACAATCCAGGGGTCAAGCAGGTATCTGTCCGAAGATTTGCAACCTTTGACCTTTTCACCAGGTCAAGAGTCGTGCCCTCTTGCCCTTCAGATGACCAGTGGGTGCAGTACCGAAGTGTCTCTCTACCAGAGTATAGTGCCTTGCTCAG
>Danio_rerio.13.10220103.10219927
AACCACGACAACGGCCGCATCGCCTCCAGCGCTGGGCGGGGCTATACGCGCGTCATCAACATGCTGATTCTCACCCTGCCCGGCACACCCACCACCTACTACGGAGAGGAGATCGGCATGGAGAACATTAACAT
>Danio_rerio.13.10222399.10222198
GTTCATGGTGACAGAGTCGTATGATCACGAAGAGGTGGACAAGACCATGATGTACTATGGTAGCCCGCTGGTTAAAGAGAGCGACTTCCCCTTTAACTTCTACCTCCTGGACCTGCCCCGCAACCCCAGTGGCTTGTGGGTCCAGCATCTGGTGCTGCTCTGGATGAGCAATATGCCCGCTGGACGGTGGCCCAACTGGGTG
>Danio_rerio.13.10228503.10228378
GTGAGTGTGTTTGGTAACTCTTCGTGGACGTATGATGAGGTTAGAGGCCAGTGCTACCTGCACCAGTTCCTCAAAGAGCAACCCGACCTCAACTTCAGAAACCCTCATGTCCGCCTGGAGATGA
>Danio_rerio.13.10507460.10507222
TGTGGCAAGACGTCTCTCCTGGACATCATCACATGCCGGGACGAGGGGGGCAAGGTGAGGCACGGCCAGGTGCTGATCAACGGCACGCCCAGCACACCCAAGCTGGTGAGGAGGAGCATCGCCCACGTGCGTCAGGACGACCGCCTGCTGCCCCACCTCACCGTCAGGGAGACGCTGGCCTTCGTGGCCAGACTCAGGCTGCCCACGCACTTCAGCCAGGCGCAGAGGGACCAGAGG
>Danio_rerio.13.10512958.10513079
GAGCGTGCCGGTCCGTGGTGGGACTTGCCTGCGTACAGAAAGCGATGGACTCGACAGATTCTGAACGAGGTCTCGTTCCACGTGAGCAGTGGAGAGATCCTGGGGATCCTGGGGAACTCAG
>Danio_rerio.13.10648261.10648399
GAGCGTGACGAGGTGCTGGTGGCGCTGCGGGCCGTGCGGGCCAGTCAGGAAGAGGCCCAGCAGAGGGAGTGGTCCGCCTGTCTGCAGGTCAAACAGGCCGTGGAGGTGGCAGAGGAGGCCAACCTGCATAAG
>Danio_rerio.13.11512980.11512812
ATGCCTCGTCTGGAAGAGGTGGCCAACGTCGCCCTGCGGGTGCCCAGCCTTCTCCTGCTGGACATGCTGTTCAAGTGTGACGTCGACGGCGTCACGGAGCACATCAGGGCCAAGAACGATGACATGCTGTTCAAGTACAAGTATGTCATCTGGAACATGTACTAC
>Danio_rerio.13.11772640.11772488
CTTGACGATGAGAGCGAGGCGACGCTGCTGACCGCCCTGACAGAGATCCTGGATAATGTGGACGATGAGACCCTCTCTCCGTTCGACATGCTCCCAGACTCTGACCTGCTGTCGGGTCAAAGGGCCAGGGAGCACTCTCCG
>Danio_rerio.13.12413171.12413025
ATGGAGCACTTTTTCAAACTCAGACCCAATGCTGGTGCTGGGGAAATGCCCAGAAAGCAAGCCCTGGAGACGGTCAGGAACAACATCGAGTGGATCAGGACAAACAAGGAAGCCATTCGCTTATGGTTGGAAACCAACGT
>Danio_rerio.13.12497964.12498107
TGAAGCCTGGTATTCGCTACAGGGAACTAGGAAACATCATCCAGAAACACGCTCAGGCCAACTGCTTCTCTGTGGTGCGGAGCTACTGCGGCCACGGGATCCACCGACTGTTCCACACCGCGCCCAACGTGCCGCACTACGCCA
>Danio_rerio.13.12675274.12675448
CCCAAAGCAGAGACCAGGCTGTATGTTACCGTCAATGGCTTTGAGTTTCATGTCTACAATCGCACTGGCCTCTACGCTCAGCTCCAAGAGATCTTTGGCCTGGAGCCCACCCTTATCAACCCCTCGAAATATGAGGAGAAGTCACGTGAGGACAGGG
>Danio_rerio.13.12685153.12685346
GGTCGCTTGGCCTTTGGGAACCACCACCTTCCCCAGACCTTGTGTGTGAACTTCGAGGACGCCTTCCTGACCTACGCCACCAAGCCGCCCTCCAGCCACCGGGACCGCTTCATGCACATCCTGAAGGGCTCGCTGGAGAACGTCCGCGTGATGCTGGTGCCCAGCCCTCGTTACGTGGGCATGCAGAACGACGA
>Danio_rerio.13.12716523.12716660
CTGCAGCAGCGAGGGCCCCGAGGGGCCGTCGGGCTTCCTTGAGCGACTCTGCTTCGAGATGAAGAAGGGCTACAAGGAGACCATGCTGCAACTGATCCTGTCGCCCATCCACATCTTCCTCAGCGACAACTACCAG
>Danio_rerio.13.12735037.12735832
GCTCCCCGGTGTGCTCCCCCCTCCACCGCCAGTCGTCGGTCCACTCCAGCCGGCTCGGCAGCACCAAGAGCCTTTCTGCGGCCGTCTTCACGGAGAAGCCCCCGTCGGCACTGTCGGGCGCGGTCCAGTTCAGCAGCGATGTGTCCCGCAGCGACGAGAACGTCCTGGACTCCCCGGCGCAGCGCCGCAGCTACAGCTCCTTCCCCTTCACGCCCTCGGCCGACTCCAACACCTTCCACCAGTACCGCTCGGCCGACTCCAGCATGTCGGTGGCCGAGAGCGAGGCCTACTTCTCGGCCACGGAGGACTTTGAGCCAATCAGCAGCGCGGACGAGGGCCCGGGGACATACCCCGGGAGGAAGAAGAAGCGCCGGCAGCAG
>Danio_rerio.13.12756291.12756441
GCAACTCAATCTGCTGAGCACTGCCACCCCTGCCATCGGAGCCTGGTTGGTTCCCATCGACCAGCTGAAATCCTCCATTCGTAAATGGGACATGGAAGGCACCCTCCGCGTGTGTGCTGTCATGGGGTGCATCATGACCGAAGCGCTCGAG
>Danio_rerio.13.12756572.12756724
AAAAAAAGCATTCACATCCCGATTCGGAGCAAGTACAACCGTGTGACTAAACGCGCCCGCTACCTCCACGAGAACCCGTCCTCCATGCTGTGCAACATCCTGCACCGCTACCTGCAGCAGACGGACTACTCTGTGATAGAGGAGGCCACCATG
>Danio_rerio.13.12773697.12774412
ACAGGGCAGAGTGAACCTCCCTCCCCTGGAGTTCAAGCCAGCGCTGCTGATCGAGACCTTCAGCCTGAACGCGGTGGTGATGGAGAAGTCGTCCAGCTCCCCGCAGTGCCCTACGGCCGCGCCGCTCTCCTTCCACGACCTCAACCGGCGCCACTACAACACCTTCCACTGCGACTTCACGGCGGCGTGCCAATCCATCAGCCAGCGCGTGGACATGGCCCTGGTGCGGCTCATCCACCAGTTCAGCACCATGATCGACGACATCAAGGCCACGCAGACGGACATCAAGCTGAGCCGCTACACCGCCGGCTCCACCTCGCCCACACCAACCTTCAAGGCCCGGCCGTACCGACACTTCCGATCGTCTGACTTCAGCCGCAGCTCCAGGGGGAGTCTCAACGGGGCGGCCCGCAGCGGCAACCAGA
>Danio_rerio.13.12775856.12776101
CGCAGCCTGCTGAGCTCCGAGCCACAGCACGTCACTCTGATCGTGTTCGGCATCGGCATGGTGAACCGCACGCACCTGGAGGCCGACATCGGCGGCCTGACCATGGAGGCGGAGCTCAAGAAGATCCACGGCAGCTTCACGCTGAAGGACAAGATGAAAG
>Danio_rerio.13.1277793.1277399
GAAGAGTTAAGTCTGACATCTAACCGACTTCTGGGTCGGACGCTCTGCGTAGAAGTCTCGGTTGGAGTAATCAGAAATTCCGAGCAAGATGATGCTTTGCGTCAGGCGACATCGATGATTGATGAGATTGTCAAAAAGTTACTGGAAGACACCGGCAGCAACCGACAGCGTCTGATGGCTCTGCATGCAGCCTGCGTGACCGAGGCGCCACCTGTTGCCATCGATCAGAAATTTCAGGCCATCGTGATCAGTTGTGCGTTGGAAGACCAGAAGAAGATCAAGCGAAGACTTGAGACTCTTATAAGAAATGTCTTCAACGCAGAGAACACCATTAAACTCATGGATAACCAAAAGTTAGATCAAGCCAATGGCGCCCATTGAGAAT
>Danio_rerio.13.12787206.12787417
CTGTACTCTTCTGGCTGAACTACAAGGCGGCGTACGATAACTGGAACGAGCAGCGCCTGGCTCTGAATAAAGACATCCATGTGGCCACCAAGGAGGTGGTGGACAAGCTACCGGGGATCCAGCAGACCTCTGCCCAGGCCTTCAGCACCCTGTTCCTGCAGCTGACCGTCAACGACCTGGGCATCTGCCTCCCCATCACCAACGCAGCTCAG
>Danio_rerio.13.12789906.12790132
AGAGCAGCAGTGCCGGGACCTGGACCCTCAACGTGCTGTGGAAAATGTGCGGCATTGACGTCCATATGGACCCTAACATCGGCAAGCGTCTCAATGCCCTCGGCAACACGCTGACCTCCCTGACCGGGGAGGAGGACACGGAGGACATCGCCGAGCGGACCTCTCCCATGGCCGACCTCTCGGATGAGGATGACGCCGACACGATGTCTCCCAGCCCTCACATG
>Danio_rerio.13.12793867.12793990
AAACTTGGAGCCAGTGAAGGTACCATTAACCAGGAGATTCAGCGGTACCAGCAGCTTGAGTCTGTCGCTGTCAACGACATCAGGAGAGACGTCCGGAAGAAGCTTCGGAGATCCAGCATGAGG
>Danio_rerio.13.12826870.12827008
GCAGTGTGCGACATCGGTTCAGCCTCCTTTAAGTACGACATGAGGCGTCTGAGTGAGATCTTGGCGTTCCCCCGGGCCTGGTACCGTCGGAGCATCGCTCGCCGCCTCTTCCTCGGAGACCAGACCATCAACCTGCCAG
>Danio_rerio.13.12839761.12840012
ATCTGGATGCCGCCCATCACCGCCACTGGCCCGGGGTCCTGAAGGTGATCGCCGGCTGCCACATATCCCTCTTCCAGATGCCCCTCCCTGAGGACGCCGTGCAGCTCGGAGGGTCCATGAGCCTCCACGGCAATCACATGACTCTGGCCTGCTTCCACGGACCAAACTTCCGCTCCAAGTCATGGGCCCTGTTTCACTTGGAAGAGCCCAACATCGCCTTCTGGACAGAGGCCCAGAAGATCTGGGAGGATG
>Danio_rerio.13.12840817.12841020
GCTCAAATGATGACTCCACCTACATCGTACAGACTCTGGACTTCCATCTGGGTCACAACACCATGGTGACCAAACCCTGCGGTGCGCTAGAAAGTCCCATGGCTACCATCACAAAAATAACCCGCCGCCGCCACGAAAACCCGCCCCATGGCGTGGCCACAGTCCAGGAGTGGTTTAACTACGTCACTGCCATGAGGAATGAAG
>Danio_rerio.13.12960192.12960326
GGGGAGGAGATCACCAAGGAGGAGATCGACCTGCTGAGTGACGCCTGCTCCAAGCTGAAGGAGCAGAAGAGACTCCTCACCCTGGAGAAGGAGGAGCTGGAGGAGCTGAAGGATGACGTCCAGGAGTACAACGAG
>Danio_rerio.13.12965596.12965734
GGAGAACCTGGTGAGCATCGACGAGCTCATAGCCGTGATGAAGCAGATCCAGAACATTCCGGAACACAAACTGCAGAGCATCGCGGCGGCCCTCGACGACAACAAGGACGGCAAGATCGACATCGACGACGTCATCAAG
>Danio_rerio.13.1302451.1302631
ATGATTGCGGCGGCGTTTTTGGTCCTTTTGAGACCCTACAGCATACAATGTGTGCTGTTATTATTGCTGCTTTTGCTCGGAACTATTGCGACAATCTTATTTTTGTGTTGCTGGCATCGCAAGCTTCGCGATGGAGAGCATCCAATAAAATCGGTGCTCTCTGGACGCTCGAGGAGCCGCG
>Danio_rerio.13.13104722.13104547
TGGAGCAGGACAAGGAGGACGACTACGCCGACATTCTCATCTGGGTGACGGGCTGCGTGCTCTTCATCCTCACCATCGTCATCATCGTCTTGTGCCGCATGAGGATGACCACACAGAAGACCCTTCCCTCGCCCCACGTGCACAAACTCTCCAAATTCCCCCTCAAGAAACAG
>Danio_rerio.13.13844045.13844210
TTCTGCACGCCCATCGCTTCGGCGTGGCTGGTGGGCGGGGGCAAGGTCACACCAATCAGCTTGTTCGATGACACGGCGTACAGCAGCCAATCAGACATGGAGGAGGAGGAGGAGGACGATGACATCATGGAGAAGGCCAGGGGAGCCACGCAGTCCAGCGTGTACCTGG
>Danio_rerio.13.13858006.13858693
AGGTGTACCTGTACATCCAGATGCAGCTGTGTCGTAAGGACACGCTGAAGGACTGGATGGCCCAGCGCTGCAGTCCGGACCAGAGGGAGCGCACCGAGTGTCTGGAGGTCTTCCTCCAGATCGCTGAGGCCGTCGACTTCCTGCACAGCAAGGGTCTGATGCACCGAGATCTCAAG
>Danio_rerio.13.13858786.13858959
CCGTCCAACATCTTCTTCACCATGGACGATGTGGTGAAGGTGGGCGACTTCGGCCTGGTCACGGCCATGGACCAGGAGGAGGACGAGGACGAGCCGGCCCCCCTCACCCCCATGCCCGCCCTCACCCGCCACACCGGCCAGGTCGGCACCAAGCTCTACATGAGCCCCGAGCAG
>Danio_rerio.13.1466889.1467387
CAGAGGTCCAGGCGGTCACGGAGCAGCTGGCGGGCGTCACCCAGAAGTGGGAGGACGTGACGGGCCAGCTGGGCAGCCGGGCCGGCCTCATCGACCAGGCGGCGCTGAAGACGGGCCAGCTCCAGGAGCTCCTGAAGGGCCTGGGCGCGGCCAGCGGCCGGCTGGACGCCCAGCTCAGCGGGGAGCAGGGCCAGCAGCACAGCACCCAGCCCGACGCCGTGAAGAAGCAGCTGGAGCAGGTGCACTCCATCTCGGCCCAGCTCCGGGAGGAGAGGCGCAGGCTGAAGGAGGCGGAGGCGGTGGCGGCCGAGCTCACCGCCATGGTGACGGAGGACTACCTGAAGGCCGACCTGGCCCGGCAGCTGGAGAGCGTCAGCAAGCCCTTCAAACAGCTGGAGGAGAAAGCAG
>Danio_rerio.13.1470585.1472053
AAGCGCGCCCAGCAGCTGGCCTCCACCTTCGACAGCTCCCAGCAGTTCCACCGCGCCTCGGAGGAGTTCCAGACCTGGCTGGACGAGAGGCTCCGCGAGGAGGCCTCCCCAAGGCCCGTCTCGGCCCAGGTGGAGCCCCTCCAGCGCAGCCTGACGGAGCACGAGGCCCTGCGGCGGGCCCTGAGCGACCACGAGCGGCCCTACGCCACCATCGCCGGCGAGGGCGAGGCGCTGCTGCAGGACACGGACGGCGCGGAGAAGCTGGCGCTGCAGGGCCAGCTCGCCACCCTCTCCTCCAACTGGGAGGCGGTGAAGAAGGGCTCGGCCGACCGCGGCGAGGCCCTAGCGACCGCGCTGCAGCGCGCCGTGAGGTACCGCGACCAGGCGGAGAAGCTGAGCGCCTGGGCGGAGGAGTGCGAGGCCAGCCGGGACCGCGTGCAGACGGCCGTGGACCCCGTGGCCCTGGAGAGCTCCCTCTCGCAGCTCAAAGCCCTGCAGAAGGACGTGGACAAGCACCGCGGGGCGGTGGAGCAGCTCAACGCGGCGGCGGACAGCCTGCTAGAGGCGGCCAACGCCGACACCGACGGCGTCAAGGAGGAGCGGGCGGCCCTCGGCGAGAGGGTGGACAAGCTGGCGGAGGGGCTGCAGAGCAAGAGGGAGTCGCTGGAGAAGACCTCGCAGACGCTGAAGGACTTCAACGACACCCGGAAGGAGGCCAAGAGCCAGATAGAGAGGGCCCAGAAGCAGGTGGAGGCCTACGAGTCGCTGGGGGCGCAGGCCCACAGCACCAAGACCCTGACCAACATGAAGGCCCAGCAGAAGAGCCTGGAGGCGGTGCAGAGCCAGCTGGAGCAGCTGAAGAACCTGGCCAAGGACCTGGTGGTGGACGTCCCCGACGCCGACGGCGTGACGGACCTCCTGCTGCAGGCCGACGGCCTGGAGAAGGACTACGGCTCCCTGAACAAGAAGGTGGAGGAGACCTGCTCCACGCTGGAGGGCAAGCTGCAGGGCATCGGTCAGTTCCAGAACGACATCCGGGAGATGTACGGCGAGTTCACCGACCTGGACGACGAGCTGGACGGCATGGAGCCCGTCGCCCTGGACCTGGCCGCTCTGAAGGACCAGCAGGAGGGCATCCAGGGCTTCACCACCAAGCTGCGGGAGGTGACGGCCAACACGGTCAACGCCGGGGAGAGCTGCAGGAAGATGCTGGAGACGGAGTCGTCGCCGGAGCTCTTCGGCCTGAAGAGAGACGTGGACGCTCTCAGCAAGCAGTGCGGCAAACTGCTGGACCGGGCGAAGGGCCGGGAGGAGCAGGTCGTGGAGGCGCGCCGACACCTGGAGGAGCTCCACTCCAAGCTGCAGCGCAGCGGGGAGAAGCTGAGTCGCGCCGTGGCGACGGAGGAGGCCCAGGGGGTGGTCGCCGTGGAGACGGAGGTCATCAACCAGCAGCTGGAGGCCTTTAAG
>Danio_rerio.13.15658725.15659055
ATGAGCTTCGTGGAGTACTCCGAGACGGTCCAGGAGGGGGACGTGGCCATCGTCTACCTGGGACACGAGTCCATGATGGCGGTCAAGGTGCAGAAGAACGGCCAGACCCAGACGCGCTACGGCGCCATACGCCACTCCTCCGACCTGATAGGCAAGCGCTACGGGTCAAAGGTCACGTGCAGCAAGGGCGGCTGGGTGCTGGTGCTGCACCCCACGCCGGAGCTGTGGACGGTGAACCTGCCCCACCGCACCCAGATCCTCTACACCACCGACATCGCCACCATCACCATGATGCTGGAGCTCAAGCCCGGAGCGGTGGTCTGCGAGTCAG
>Danio_rerio.13.1641426.1641602
GGGCCCGCCCTCCCGGCCGAGCATGTCATCGAGGTCTGCAAGCAAGTGGTGCTGGAGCAGATGTCCTCCTTCGCCAACTCCGTGAAGAGGACGTGCGCTGCCGTGTGTCCGCTGTACGGGGACGTGCCCATGGGGGCCCCGGGACCCCCCGGACAGAAGGGACCGCCGGGGACACC
>Danio_rerio.13.1656614.1656879
CAGCGTGGGCGCCCGGGCCGGGTGTTTGACGGTCAGCCAGGGAAGCCGGGTGAGAGAGGGCACGTGGGGAGGCCCGGGGTCACGGGTCACCTGGGCCTCAGAGGGGTCCCAGGTATCTGCTTGACTTCGGGCTG
>Danio_rerio.13.17177368.17177229
CTGACTGACATCGAGGCGCTGCTGGAGCAGCTGGGGGCGTTGACCCCGGCCCTCCGTTACCTCAGCCTGCTGGGGAACGAGGCCTGTCCCAACGAGCTTGTCAGCCCCGATAAGGACGAGGACGACTACCAGAGATACAG
>Danio_rerio.13.17178721.17178593
AGGTCACTGGCTGGGCTCGACATGTTTTCCGGACTAGAAGAGCTGGTCGCTGACAACAATATGCTGGGGAATGACCTGCAGTTGCCCTGGTTACCCAGCCTTCACACCTTGACGCTCAATAAGAACCA
>Danio_rerio.13.1840163.1839941
GAGGATGATGAACTTGTGAAGTACATCTGGAGGGAGTACCTACAACCCAAGCAGTATGAATGGGTGCTCATCGCAGGATACATTATTGTGTTCTTCGTTTCACTTATTGGAAATTCACT
>Danio_rerio.13.18463225.18463413
CGTAAGGAGCTGGACTGTCGCTCCCTGAGCTCCAAGGGGCTCAAGTCCCAGCTGATCGCCCGCCTCACCAAGCAGCTGAAGGTGGAGGAGCAGGTGGAGGAGGCCAAGGAGCCGGAGAAACCCGA
>Danio_rerio.13.19330618.19330808
AGTTCTTGGAGGTTGGCAAGAAGCAGCCAGCCTTGGATGTTCTCTACGATGTCATCAAAAGCAAGAAGCATCGAACATGGCAGAAGATCCACGAGCCCATCATGCTCAAGTACCTGGAGCTCTGCGTGGATCTCCGCAAGAGCCACCTGGCGAAAGAGGGCCTGTACCAGTACAAGAACATCTGCCAGCAG
>Danio_rerio.13.19340676.19340812
GTGAACATCAAGTCTCTTGAGGATGTGGTTAGGGCGTACCTGAAGCTCGCCGAGGAGAAGACTGAGACCGCCAAGGGGGAGTCCCAGCAGATGGTTCTGGACATCGAGGACCTGGACAACATCCAGACCCCCGAGAG
>Danio_rerio.13.19367795.19368185
ATGTTTCAACCCACACCCAAGAGGTGTTTCACCATCGAGTCTTTGGTGGCGAAGGATAATCCGCTACCGGTGTCGAGGTCCGAGGAGCCCATCCGACCCGCCGCTCTGAGCTATGCAAACCCCGGCCAGATGAACCCCTTTCTGAACGGCTTCCACTCCGGCGGCCGGGGCGTCTACTCGAACCCGGACTTGGTGTTCGCCGAGGCGGTATCGCATCCTAACTCGGGTGTACCGGTGCACTCGGTTCCCCCTCCCCACGCCCTGTCTGGCCACCCTCTCTCCTCGTCCCACAGCAGCCCTCACCCCCTTTTCGCCAGCCAGCAAAGGGACCCGTCCACTTTCTACCCCTGGTTGATACATAGATATAGGTACCTGGGCCACCGATTCCAAG
>Danio_rerio.13.2170123.2170243
GAGGGCGTGTTCCCGGGGCTGATCCCCATCCTCAACTGCTACCTGGAGAACATGGAGGTGGACGTGGACACGCGCTGCACCATCCTCAATTACCTGAAGCTCATCAAGAAACGAGCCTCAG
>Danio_rerio.13.21865428.21865285
CCTGAAGCTCCAGTTCGCTGAGTCGGGGGTCCCCGAGGCGCTGTCTGAGATGGTCCGCGGGCTTCAGGGCTCCACCGACCCCCACAACCTCTGCAGCGTCAAGATCGCCTCCAACCTCATGGTGTCCCTTCTGCTGGGAG
>Danio_rerio.13.21868042.21867914
CAGCAGGAGCACCTGGTCCAGACCGGGGTGATCCCCCTCCTGGTGTCCATCATGCAGCAGTACCCCGAGAACGACCCGCTGGTCAACGTGTGTCTGCTGGCCCTCTGCAACCTGGCCGACATGG
>Danio_rerio.13.2235774.2236101
AGGGCCGGGGGTCGGGCTGCTCCTCCTCCCCTCCCTCCAGGAGCCCTGCGGTGGTGCGGACCGTGTGCTACCTGGCGGCCGAGCTGGTCCGCCTGCTGGGGGGCGAGGAGGCCATGAGGCCCGTGCTGCAGGCCCTGTTCCACCGCCTCCTGCTGTACCCGCCCCCTCAGCAC
>Danio_rerio.13.2240385.2241328
CTGCAGTGTGGAGGAGCAGGAGGGCTCGAGGTTGGAGATGGAGTCATGTGACCAGTACTCCATGGCAGCAGAGAAGGACTCTGGCCGCTCTGACGTGTCTGACATGGGCTCAGACAGCGTCTCATTGGCTGACGACGACCAGGACACGCCGCCCGGGGGCCAGGCCCACCGCACGCTGCGCTCCGCAGCCCTGTCACTCAAACTCCTCCACGACCAGGAGGCAGACCAGCACAGCGCCCGGCTCTTCGTCCAATCGCTGGCCACCCTGATGCCCCGCCTCCTGGCCTTAAGAGACCCCTCCCAACTGGACCTCCTCCTGCAAAACTCCTCCTCCTCCTTCTGCTCTGGATTACAAGC
>Danio_rerio.13.2258206.2258385
GCAGCCTGTCACAGGGAGCGCCATATCTCCCAGAAGGCCATCTGTTTCCTCCACGACCTGCTGATGGAGGTTCTGAGCAGCTGGGCGGAGCCTCCACACTTCCACTTCAACGAGGCGCTGTTCACCGCCTTCCAGCACGTCCTGCAGCTGGGGCGCTGCGACGAGGACGCCCAGGACCAG
>Danio_rerio.13.22979322.22979534
TGGGGGAGCTGTTGAAGGACTGGCGGCGTCTGAACGTAGCGGTGACCAGGGCTAAACACAAGCTGCTCATGGTGGGCTCTGCGGCTACGCTACGTCGCTACGCACCGCTGGAGAAGCTGCTGAACCATCTGCAGCAGGAGAACATGATATCCTT
>Danio_rerio.13.23026492.23026363
CAGCTGGAGACAGACTTAAAGATCGAGAAGGAGTGGCGGCAGACATTACAGAACGATCTGGAGAGGGAGAGGGACAGCGTGTCACAGCTCAGCGCACAGGCCCTGCAGATCGGCGGTCTGAA
>Danio_rerio.13.23182670.23182522
TTTGCTCGCCAGTTCAGTCGAGATGAGCCGCTGACGTTCGAGTGGGTCTGTCGTCACATCCGCTGGCCGCTCCCAGCGCCGAAAAACATCAAAGACCTGGTCCACCTGGAGGCGGCACACGATGTCCTCGACCTGTATCTGTGGTTGAG
>Danio_rerio.13.23235199.23234753
ATGGCGTCCGTGAACAGTTCAGATTGGCGAGCTATCTGTGAACAATTTACCACCGCCCTAAACTTGACTGAGGTAGAATCTCGCAAAGACCCAGAGAACGACCCATTTCGATCCAAGTACAAAGCACGGGAGATCCTCAGAGAGATATACAGTGCACTGAAGAATTTCGAGGCCACCGAGGCTGACAGTGAGACCAGCGGAGAGAGGGGCGAGGAGCAGGTTGTAGATGGAGAGAAGGATGGCCAATGTTTTTACGGAGACTCACCGGCCGGGTGGCGGGCCGCAAAGCTGGCAGCTGTGGAGTATTTCCTGGGTGTCAACCACATCGAGACGGAAGAGCTGTCTGCCGGACAGGAGCATTTGATGAATTGCATGAAACTAATAGATAAATGGAGTACCTCGTCCATGAATGTGTCTCTCGTCATCCATGTC
>Danio_rerio.13.23765811.23765626
CTGTCAGCGAAGTCCTTCCCGCTCTGCATGAGAGGGCTCCACCAGGCCCTGAGGGAGAACCACCACCTCCGGCATGGGGGCCGCATGCAGTACGGCCTCTTCCTCAAAGGCATCGGCCTCACCCTGGAGCAGGCCCTGCAGTTCTGGAGGTCCGAGTTCACCAAGGGCAAGGTGGACATGGACAAG
>Danio_rerio.13.23829848.23829711
GTTCCTTTCCAAGACGCCCTGGATCTGGTGAGGAACAGGAAGGCGTACCTGAAGGCGGGCTACGTGTACATCCCCCAGCAAGACATCGTCATCACCGTGCTCAACGACTTCCGCACACAGCTGTCCAAAGCGCTGGCG
>Danio_rerio.13.23832588.23832468
GGAGGATCTCAGGAGGTGGTTCATTCAGCAGGAAGTGGACCTTTTCCGACACCGTTTCAACCGCCTGACTTCAGTCCAAAAAAGTTCTTTTTTGAAACACAATAACCTGCATTATGAGACG
>Danio_rerio.13.23859323.23858938
CCCCGGCCCCTGTCCCTGCGGGCCAAGCCCCAGACCTGGGCCCTGCTGCGGGGCCGCAACAAGAGCTACTCCCTGGGCCACTACTCGGGTCACAAGAGCTCCCAGGCCCTGACGGTGATGCTGGGCCCCCAGGGGCCCGGCGTGGCGGACTGCTCCCTGCTGGACATGGACACGGAGGGCCAGAAGAGGGACTGCACCGTGCCGCTGTGCCGAATCCAGAGCTCCCCGGGCCGCCCCTCCGTCTTCCAGCTGGAGAAGGACTTCCTCTCCT
>Danio_rerio.13.23895626.23895825
GCCCTGCCCCCAACCACCATGGCCCTGAGCATCTACTGCACCTCCATCACCGTCTTCTTCGTCCTCATCAAGCTGGCCAACTACCGGCTGCACGTGATGTTTGACCAGGGGGAGGCGCTGGTGCGAAGCAGTCTCTCGGACCTCAGCAAGGCCCCGGAGAAGAAGAGCAACGCTTCGGACCCCTGCCT
>Danio_rerio.13.23899018.23900064
GAGGAGGCCTACTGTTCGGACGAGATCGCCGTGGTGCTGGTGGACAACTCGGGCTCCGGGTCCGAGTCGGCGCCCCTGGACTCGCGCGACACGGTGAAGATCATCATCACCATGAGCTGCGACCCGCACACGGCCGCGCGGCTGGAGGAGAGCGTGAAGCAGAGCATC
>Danio_rerio.13.23901828.23901970
CCCCAGACGGACCGGGAGAAGGATCCGGACTACGACTCCCTCCCGTCCCAGACCTCCCAGTCGGAGAGCTCCATGCTGCAGGTCATCTGCAGACCGGAGGCCACCAACAAGGAGGACGCGTACACCTTCCACACCGTGCACA
>Danio_rerio.13.23903421.23903556
TGACCTGCTATCGACCTCCTCAAACTCCGAGGGTCAGGACGGCCTAGTGGGGGGCCACATGGAGGGCCCGTTCCAGCGACGCATCATCCCTGCACACCGACTACGACCCCGCAGAACCCACCCAGAGATCTTCCAG
>Danio_rerio.13.23903722.23903864
GAGGAAGACTCTCTGGACGAGTCTTCAGAAACATCCACGCAAGAGAGACCGACCAGGAAGCTGTACTACAAGCTCAGACTGTTTCCTGGGAAGTGGGTCAACATCCTGTATGACCGACTGACCCTGCTCGCGCTGTTGGACAG
>Danio_rerio.13.23935790.23936211
CCAGGTGTCGTCGTCCTCGTCCACGCTCAGCCTGCTCTTTGGGAAGCGTAGTTTTTCCAGCGGTCTGGTGATCTCTGGTCTGTCGGCGGCCGAGGGAGGCAACACCACCGACACACAGTCCTCCTCCAGCGTCAACATCGCTATCGGAACGTCGCATCGCTCCAGCAGC
>Danio_rerio.13.24125183.24125443
ATGACCGACCGCTACAACATCCACAGTCAGCTGGAGCATCTGCAGTCCAAGTACATCGGGACGGGTCACGCAGACACCAGCAAGTGGGAGTGGTTGGTGAACCAGCACAGGGACTCCTACTGCTCCTACATGGGACACTTTGATCTGCTCAACTACTTCTCCATCGCTGAGAACGAGAGCAAGGCGCGGGTCCGCTTCAATCTGATGGAGAAGATGCTGCAGCCATGCGGTCCGCCGACAGACAAGCCAGACGATGCTTAG
>Danio_rerio.13.2415092.2414893
CCGTGCTTCGACATGCTCTACGACTACGTGAAGAAGCTGTTTGCTGACGAGGCGCTGCTGATGCAGATGGAGAAGTGCGCTCTGATGGAGGCGCTGGTGCTCATCGGGAACCAGTTCAAGGACTACGCCAAACAGAAGGCCTTCCTGGAGGAGCTCATGGCCCCCGTGGTGGCACGCTGG
>Danio_rerio.13.24224327.24224185
GCCCTGGGGGACTCCAAGGCCTCTCTGTCCGGCAGCACCCCCACGCTGAATGCCCGCATGACCCAGCATCTGAGCGAGCGCTGCAGCCGCTACCTGAAGAGCGCCTCGGAGGTGCCCCGCCTCTACCGCCGGACCAACAAG
>Danio_rerio.13.24481524.24481381
AGATGGCTGCCATTTATTCTGGGATCCACTTGAAGTTGAAGAGTCCTGGGACTCCATGGGAGAACAAGCTGAAGCTGGCTCGGTTTGCCTTCATCTCCCCCCAGTGCCTGTTGCCGAACAAGGAACAG
>Danio_rerio.13.24604123.24604438
GAAGTGATTCTGGGATTTGTGGAGGAGGCGGAAGCGTGGGAGCTTCGCAGTCCACAGTTCCCCAGCAAAGTCGGGGGGAAGCCAGCATGGCTCGGCTATAGAGATGTCCCCTCTCTGCCTGGGCTGGAGTGTGATATATGCCAACTGCCAATGGTCTTTCTTCTGCAGGT
>Danio_rerio.13.2476208.2476063
GTGCGGCTGAACCCAGCAGAGAGCTCCGACGTGCTGAAGCGCTGGGCGGAGCACCTGTGCTCCCCGCAGGTCAACCAGAAGTCCAAGGCCATGCTGGTGCTGCTCTCCCTGGGCTGCTTCCACAAAGTGGGGGAGGATGCTGCACAG
>Danio_rerio.13.2479817.2479652
ACTGACCGGGCGGTACAGTTGCTGCTGGAGACGAGTGCAGACAACTCCAGCTACTACTGTGATTCGCTGAAGGCCTGCCTGGTCACCACCATCACCTCCTCGGGCCCCTCCCAGTCCACCATCAAGCTGGTGGCCACCAACATGATAGCCAATGGCAAGCTGGCAG
>Danio_rerio.13.24942109.24942362
GTTCATTGACACGATAACAGCATGTTATACGTGTGGAAACCACATCGTTTTCCTTAACATTGACTCCAAAAAGAGAACTGTCCTCCAAAGCCCTGGCAAAGGCATCGGTGCATTCACAGCCAGTGGGACTTCTAGGGTTTTGGCTGTCTCTGAGCAGAGGCTGAACCCTTCAATATTCGTGCTCAGCTATCCTGAACTCAAGTTAAAACATGAGCTGAAAG
>Danio_rerio.13.24967234.24967043
AACGACTTGGCCCATCTCCAGGCGTTGATCGATAAGTGGCGTGGATGTTCCCAGGCTGCACTGTACCAGCTCCAGACAGACCTGCCTCTAGACGGACGTAAAGCCAGCCTGGCTCAGCTCATAGACCTCTTTGGTCTGGAGGACAAGATACTGCACTTTGACCGCTTAGAAGACGAATTTACAGA
>Danio_rerio.13.2497657.2497510
TGATGCAGGACGCCGAGAGCAAGTCCGAGACCAGCCAGGCCATCTCGGCCAGGGAGCACTTTGTGTTCACGGACACCGACGGCCAGGTGTACCACATCACCGTGGAGGGCAACGCGGTCAAGGACGGCGCGCGCATCCCCCCCGA
>Danio_rerio.13.2498517.2498393
GAGTGGTCTCCCTCCCACAACCTGAAGAGTCTGAAGAAGAAGCAGATGGCGGCCCGGGAGGCCATGGCCCGGCAGACGGTGTCGGACGCGGAGCCGAGCACCGTGGAGTCCTCGGTCATTAG
>Danio_rerio.13.25681417.25681544
TGACGTATGGAATGACCAGCTCAAGCACCTACTATTACACCAAAGCCATGACGGACCTGTTTGTGAGCACAAGCGGCGACGGCGGCGTGGCCTTTCAGTCTATTGACAGCATGAGCGACTTTTGGA
>Danio_rerio.13.25736357.25736493
ATCTTCCTCTCGGCCTGGTGTTAATCCGGCAGAAAGCATTGGTTGGCAGGTTGCCTGGTAATCACAAAGTATACAAGATCACCAAGATCGCGGTCATTCCTCTATCCGATGAGGATCCCCAGGAGCTCGAGTTAGAG
>Danio_rerio.13.25739990.25740118
CTCTGCAAGAAGCATCACTTCGGCATCGACAGGCCAGAGAAGCTGGCCATGTCTCCGGACGACTCCAAGTTCCTCATGAAAACCTTAACGCAAATCAAGTCCAATGTGGCCGTGCCCATCAAGAAAAAG
>Danio_rerio.13.25740509.25740694
CCCCTGCCTTCCAGGTGAAGGAGAGCAAGGAGCGGGAGCGCATGGAGCGGCGTCTGCTGGACGAGCTGTACAAGGTGTTCATGGACTCGGACTCCTTCTACTACAGCATGACCTACGACCTCACCAACACCGTTCAGAGGCAGGGCGACTCCGGCAAGTCCGACCTGCCCCTCTGGAAA
>Danio_rerio.13.25765050.25764917
GTGCGTAACATCACCGCCCTGGGGAACGTCATCTCGTGGCAGAAGGTGGACTACGACTTCAACTACCACCAGATGGAATTCCCCTCCAACATCAACGTGCTGATCGCCTCGGAGGGCCGGTCGCTGCTGCCG
>Danio_rerio.13.25779016.25779136
GTGATCGTTCAGTTCCAGCCCTCGGCGATGCCTGACGAGTGGGGCACTACCCAGGAGGGCCAGACCAGACCCAGGGTGGTGAAGAGAGGCATCGACGACGACCACGATGAAGTGCCTGATG
>Danio_rerio.13.25789184.25789369
AAGGAGAGCCTGACCCGGATGGGCTCGGACCTGAAGCAGGGGCTGATGAGCTCGCTGAAGAACGCCTGGCAGACGCTCAACGACTTCGCCCGCGCCCACACCTCCTCGGCCCAGCTGCAGGCCGAGCTGGCCATGGTGGCCAGCCGCATCAAGGAGGAGGAGGAGAAGCAG
>Danio_rerio.13.25809403.25809246
GCATGTCATACCCCAACTGGCCTGAGAAGAGCCCGGTACCACTCAACAGACATGATGCCACTAACCCTGTCTTTACAAGATATGCCAATGATAGTGTTTATGCAAACTGGATGGCTTTGCCTTCACCCGCAAAAAACGTGGACAAGCTCGATAGCTAA
>Danio_rerio.13.25810415.25810236
GATTACCTGGACCTGGCGGCGTCCACGCCGGCCGACGCCCTCCTGTACGACGACGCCCTCTCCGAAGAGGACACGCCTCTAGTGGACTGTAATAACGCCCCCCTCCCTCGCGCCCTCCCCTCCACATGGATTGAGAACAAGCTCTATGGTAGAATCTCCCATGCATTTACTCGATTTTA
>Danio_rerio.13.25814810.25814596
GTCCCTTATACCTGATCGTGGAGTACGCCAAGTATGGATCCCTCCGCAACTTCCTGCGGGAAAGCCGCAAGGTGGGGCCGAGCTACATGAGCGGCGAGCGCAACTCCAGCTATCTGGAGAACCCTGATGAGAGGGCTCTCACCATGGGGGACCTCATCTCCTTCGTCTGGCAGATATCCAGGGGCATGCAGTATCTGGCGGAAATGAAG
>Danio_rerio.13.25816686.25816430
ATATGCGACGAGATGTGCAAGACGGTCATCGCCACCGCGGTGCTGCTGTCCTTCATCGTCTCCATCCTGCTGTCCTCCTACTGCGTCCACCGCTACAACAAGAGCTCCCCCAAGCCCCCCATCGCCTCGGCCGAGATGACCTTCCGCCGGCCCGCCCAGGCCTACCCCATCAGCTACTCCGCTAACAACGTGCGCCGCGGCTCCCTGGACTCCATGGAGAACCAAGTGGCCATCGACAACTTCAAAATACC
>Danio_rerio.13.25956946.25956800
TCCGTGAGATCAAGGGACTGTTTGTGTTCGGGAAGCCCGAGGTGTCCGTGGTGGCCATGGGCTCCGACGACTTCGATATCTTCCGCCTCTCCAACGCGCTGACGACCAAAGGCTGGAACCTGAACACACTGCAGTACCCCTCCAG
>Danio_rerio.13.25961999.25961871
GTCTACGGCGACTTTGCGTGGAGCAACCCGCTCCACCCCGACATCTTCCCCGGGGTGCGGAAGATGGAGGCGGAGGTGGTGAGGATGACCTGCTCGCTGTTCCACGGAGGTCCCGAGTCCTGTGGCAC
>Danio_rerio.13.28005880.28006094
CCCCAGAGGAGGCCAGCGACCTGGGCCTGGCCACCATGAAGGAACGAGTGGAGGGGCTGGGCGGCGTGGTGACGGTAGACCCCCAGGGCCGATGGGCCGCCCGCTTCACCAGCACCCAGATGGCGTGGGCCGCGGCACAGGGGGGCACCCTGCACTTCGGCGTGTTCTCCGGAGAGGACGTTAC
>Danio_rerio.13.28129090.28128945
GAATTCCAAACTACTCGAGAAGCCAAGCGGCGTTTCTTAGCGGCCTACGCGCTGATGCTGGAATTCTACGGCGTGCGGTTACTGGATAAGAGCGGCAGCGTTGCCCGCGGTCCCAACTGGCAGGACCGTTTCCAGCACCTCAACGA
>Danio_rerio.13.28741754.28741886
GACGGTAAGATCCTGGTACACAACAGACGAGGCCACGGGCGTGTGGAGCTGCTGGGGCACAACCAGGAAGTGAACTGCCTGGACGCCAGAGGCGGACTTATCGTCAGCGGTTCCAGAGAC
>Danio_rerio.13.29432338.29432532
CTCTGAGTCCGGGCATGGGTGTGGCGGTGTACTCCGGCCTGGTGGGGGCGCTGCTGCTGTGCGTGATCCTGGTGCTTTGCGTGGCCGTGCTGGCCTACCGCCACAGGTGCCGCCATCTCCACGGCGACATCACCGACTCCTCGTCGGCGCTCACCGCTGCCTTCCACCCCGGCAACTACAAGCCCCCCCGGCAGG
>Danio_rerio.13.2992149.2991986
GCCCGGATGCTGATGGTGGAGGAGAACCTGATGACCACCATCATCAGAACCTTCGTGGACCACCTGAGGCACCGGGACCTTCAGGGCCGCTTCCAGTTCGAACGTTACACCGCCCTGCAGGCCTTCAAGTTCAGACGCGTGCAGAGCCTCATCGGAGACCTAAA
>Danio_rerio.13.3000119.2999999
AGGAACACCAGCCGTCAGTCTCGGCCCCTCAGGGTGCAGGTGATGCACTCCTCTGTGGTTGCCCACCAGTGCTTCGCCCTCAGGACCCTCACCTGGCTAGGACACATCATAGCATCCTCAG
>Danio_rerio.13.30189528.30189383
GCAACGTGACGCCGGCACATTATGACGAGCAGCAGAACTTCTTTGCGCAGATCAAAGGCCACAAAAGATGTATCCTCTTCCACCCGGACCAGTTCGAGTGTCTGTATCCGTACCCAGTCCACCACCCCTGTGACCGGCAGAGCCAG
>Danio_rerio.13.30258154.30256712
CTTCTCTGTTCTGCCTATAATGCCATCACCAGTTAGGGACTTCTATCGCAATAAGTCTACATTCTCTGTCAACAAAGGCGTGGATGGCAACCCTAAAACAGTCGGGTTTTATGTTGGTACTGGCAGGGACCGAAACATTATTTGCGTCAATGGAGACCACCTTCTGAACATGCCTGAAAAGCACAAACAAGTGGCCAGATGCTACCAAGAATTCATTCGTCTATCTCCCTTAGATTCATGCCTTCTGTTCCATAAAGGAGGTCACTGGAGAGAGGTCACGGTCAGGACCAATGCAAAGGGCCACACTATGGTTATAGTCTATTTTCACCCACAAACACTTGTCCCAGAGGAGATAGCAATTCACAAACAAGCCCTTGTGGATTACTTCACAAAGGGCCCGGGAGCCATTTGTGAGCTCTACTCACTGTTCTTCCAAGAGACTTCCATGACCCGCTGTGATCACGAAGAATCCCCATACCAACTCTTGTATGGCCAGGCACATATACACGAAGAGGTG
>Danio_rerio.13.31106791.31106922
GAGGTGGAGGAGACAGCGCCTTCGGGAGAGGGACGAGAAAAGGCAGAGGGGGGAAGACGTCTCGGAGGAGAGCGAGGAGGAGTTTGACGAGGGATTCAAGATGCCGTCCTTCCTCTGGAAGAAGCTCTTCAA
>Danio_rerio.13.31123940.31124158
TCTTCTCGGGTTTGATCTCGCTGCGGAAGATCTGCAACCACCCGGACCTCCTGACGGGGGGGCCGCGGCTGCTGAAGAACGTCCCCGAGGACCAGCTCACCGAGGAGGAGCGCTTCGGCTTCTGGAGGCGCTCGGGGAAGCTGATGGTGGTGGAGGCGCTGCTGCGGCTGTGGTTCAGGCAGGGCCACCGCGTGCTGCTCTTCACCCAGTCCAGACAG
>Danio_rerio.13.31234366.31234218
GTGAAGGCCAGGCACTGTGTGTTGGTGGTGAGTGGCCACCGACTCTCTGAGGGCGTGCTGCTCTTTGGGAGGGGGAGCATGTACCTGTGTGAGTCCTTCACCCTGAGCCCAGCAGGGGACGTCTGCTGCAGGAAGCACCA
>Danio_rerio.13.31277048.31276587
TGAAGAACCTCCAGGCCTTCATGCTGCTGCAGGGTTCCATGCTGCGGTCAGAGGACGCGGCGCTGGGCTGTGCCGTCCTTCGGACCGTCAGGAGGATCTGGGAGTGGAGCCAGGCCAACTTCTTCCTCCTGGAGTGGAGCCTGCAGTCGCTGGCCCAGTTCGCCTCCTGTGTCTGGAGGAAGCCCGCCCCGGTCCACGCGCTGTTCTTCTCTCTGCTGGAGATGGT
>Danio_rerio.13.31308697.31308875
AGATGTGCAGTGGATGCTCTTGACCAGGAGGGGGCGACAGCGCTCCACGTGGCCGCAGACCACGGAGGCGTGGAGGTGTGTTGGACGCTGCTGCAGAGGACCGGCTACAGGATGCTCCACTGGAAGAACCACCACGGCCTCACCCCGCTGGACCTCAGCAAGCTGGGGAAGACCTTTAG
>Danio_rerio.13.31572754.31572599
TTCGAGCTGGTGAAGAGCATGCTGCCCGTCGAGCATCACAAGGTCCTGATCAACATCCGCAAGTCGGAGGCCCGCACCAAGAGACGCAAGGAGGCGGAGGAGGAGCCCGAGGACTCTGACAGCGAGGCCGA
>Danio_rerio.13.31584598.31584471
GCAGCAAGGAGGACACCACCACACTGCACGTGCTGGGGGTCCTGAAGGAGCTGCTGCCCTCCTTCCCCCAGGGGGCGGTCAAGACCTGCTGTGAGACGCTGCTGCGCGTGATGACGCTCGGACACGTG
>Danio_rerio.13.31593717.31593579
ATGGTAAAATCTGGAAAGCTCAAGTCGGGGGTCGCAAACAAGCTGAAACGATGGAAGAAAGGACACAGCAGCGATTCGAATCCAGAAACAAATCGTTATCGACAGGCCGCTAAAAGTCGCTTTTTCAGCCGACC
>Danio_rerio.13.31697424.31697642
TGTAGGGCAAACGGCTTTTCCTTTGAGAAGATGTCAGACGATCTCAGCGCGGTTGCTTCACTGGAAGTGTTCTTCTCGGGTTATCCCCGCATGGTCGGCCTCTCGCTCTTCCCAAAGCTTTTACAACTCACAATAGTGAGCCAGAGCATTAGCCACCTCCAGGGCCTGGAGGGTTGCCCGCTGCTCCAGGAGCTCTGGGTGGCTGAATGCCAGCTGA
>Danio_rerio.13.31703110.31703292
GAGCTAACCTTCCTGGCCCACCTGCCCGCTCTGAAAGCCCTGGGACTGCAGGACTCCCAGTCAGTGGCCAACCCGGTGTGTCTGCTCTGCAACTACTCCACCCATGTCCTGTACCACATGCCCGGCCTCCAGCGGCTGGACTCCTACAACGTATCCAGTAGACATATGAAGGAGGCTGCTGAG
>Danio_rerio.13.31727695.31727912
AATGACATTAGCCAGGTGGAAGGCCTGGAGGGACTGACCCGGCTGAGAGCCCTGGTCCTGGACCGCAACCGCATCAAGGCCCTGGGGGAGAGCTCCCTGGTGGGTCAGAGCCTCCTGCTGGAGCTGTCCTTGGCGCAGAACCGCCTGCGCGAGCTCAGCCACCTGGAGCCGCTGGTGCAGCTCCGCCAGCTGTTCCTCGCCATGAACAAGCTACAG
>Danio_rerio.13.31747391.31748094
ATGGGGCCGGACGTGCCCCTACTCAATGAGTACAAGCAGGAGTTCTTCTGGAAGCGATTCCCCCAGACGGTGTTGGGGGGACCCCGCTTTAAGCTGGGCTACTGCGCCCCGCCGTACGTGTACGTGCACCAGGCGCTGCTGTTCCTCACGCCATGGCTCTTGGGGGGCGTCGGTACGCTGCTTTACCAGCTGCAGCTGCTCCAGGAGCTCCACGCCGCCGTGCTCTCGGGCCTGCTGATGTTCGGGGCCGCCGCGGGCATCCAGGCCCTGGCCGTGTACTCGGCCCGGAGGAGCGGCTCCGTGGAGCGGCTGGGCGCTCCTAACGTCCTGGCCGACGAGGAGGAGGTGGAGTTCACCCACTGCGTCGGCCCAGAGACGGTGCGGTTCATCGCCCCGGGGAAGCGCTTCGGGCTGAACGTGGTGCTGCACACGGTCCTGGCCGGGGTGCTGTGCGGCTTCGGCACGTGGTACGTGTTCCTGGGCAGAATGACGGCGCTTTACGGCAGCATGGGCACGTCCCTGGTGGTGTACATCGCCAGCTGGGTCACCCTGTGCACGGCGGAGTACTCACTGATCGTCAACACGGCCACGGAGACGGCCACCTACCAGGCCCAGGACACCTACGAGATCACCCCGCTCACCCGGCCCATCTACATCTTCACCTTCATCGCCGTCGATCTGGC
>Danio_rerio.13.31758352.31758603
GGTACCTACACAGGCCGGGTGCTGTCGCTGCAGGACCAGCTGGTGCAGCTGGGGCGTCTGAACGGCGAGGGGGTCCGCGGCCAGTGGGCCAACCTCTCCTGGGAGCTGCTGTACGCCACCAACGACGACGAGGAGCGCTACAGCATCCAGGCCCACCCCGTCATGCTGAGGAACCTCACGGTGCAGGCGGCCGACCCCCCCCTGGGGTACCCCATCTACTCGTCTGCCCCGCTGCACCTCCCCTGCCTGTGA
>Danio_rerio.13.31884583.31884714
TCCCGGGTGCCCGCCACCATCCTGCTGGCCCAGCACAAGGACCGCGTGGCCCAGCTGGAGACCCAGATAGAGAAGCAGAAGCAGGCGGTGAAGACCTCCACCGTGTTCTCCACGGGGATCCTCATG
>Danio_rerio.13.31906932.31906808
CAGGTCATAATCGACAAAAACCCTGGTGTGAGCTGCGTGGTCAACAAGACCAACATGATTGATAACACGTACCGCAACTTTAAGATGGAGTTGCTAGCCGGAGAGGAGAATATGGTGGCTAAG
>Danio_rerio.13.32149507.32149249
TACACCATCCGGGGGATCCACAACCTGGTGTTCTACGGCCTGCCCACGTACCCCCACTACTACAGCGAGGTGTGCAACATGCTGACGGCCGGGGCCCAGGCCCACGAGGCCAGCTGGACCTGCACCGTGCTGTTCTCCCGCTACGACGCCCACAGGCTGGCCAGCATCGCCGGGGCCAAGCGCGCCGGACAGATGCTCAGCTCCAACAAGGGCGTGCACCTCTTTGTGACCGGCGAGGA
>Danio_rerio.13.33031134.33031279
CTGCACATTGCCAACTTCACCACGTTATTCGTCTGTATGGTGCTGAAATTCCCGCAGATTTTCCTATTGATGCGGGCCAAATCAACCAAAGGAGTCAGCCTCAACAGCCTTCTCCTCGAGTTGATAGG
>Danio_rerio.13.33316039.33315803
AGACGGTCTGACAGGAAGTGCCCTGCTGGCGGCGCTGATGGAGCAGGCGGGGCTGAAGCAAGCGGAGCTGGACGCCCACCCGGTGCGGTCGGGCATGAAGCACATCCTCCGGGCCCTGGACCAGCTCTGCCCCTCGGACCCAGACGGGACCGCGGCCTCGCCGCCCGACTACATGCGCACCTTCCTGGACTACGTCAACACCATGGCCGCCGTGCTGGTGCGCAGCCTGAGCCCCGAGG
>Danio_rerio.13.33358067.33357903
GGTCACCTGGTGCGTAACTGGAAGGCGCGCTGGTTCGTGCTGACCCCGGACCAGCTGCTGTACTACAAGTACGAGGGCAGCAAGCGGGACTCGTGCCAGCGGGGGCGGATCATGCTGCGGGGCTGCGAGGTCACATGCCCCTACCTGGAGAACGAGAGCCGCCCG
>Danio_rerio.13.33414271.33414131
GGGAACTCCGGGGAGCTGAACCAGCTGCTGAACGAGATGAGGTCCATGCAGGAGAAGGCGGTGCTCTTCCAGCAGGAGCGCGACCAGGTCATGCTGGCCCTCAAGCAGAAGCAGATGGAGACCACGGCCGTGCACACCGAG
>Danio_rerio.13.33494863.33494993
ATGGCTGGTGGAAGGAGAGGAGCAAACCGCACCGCTTACTGTAGGTCACCACTGAACAGTGAGCCAGGCTCCGTGAGCAATGGCAATCATTCCACGAGTTCTCCTGTAACGGGGGTGCGTTCACGAACAAG
>Danio_rerio.13.33836893.33836750
GAGCGTCTGGAGAAGGAGAAGAAGCTGTCCAAGGACCTGGGCCAGGCGGCCACCAAGCTCCAGTCCCTCCTCAAGGTGACCCAGGAGCAGCTGACCAAAGAGCAGGACGCCGTGAGGACTCTGCAGGAGCACCTGGACGGCAAG
>Danio_rerio.13.339950.339772
AGCTGCAGCCCAACAGCGCGTCGGGCAGCGGCGCCCTGGAGCACGACCCCTCCTCCATCTACCTGCGCATCCCGGTGGGCGAGGCCGTCCCGGGGCCCCTCCCCCTGGGCGTGTCCGTCATCGACGCCTCGGTGGCCCTGTTCGGAGTGGTGTTCCCGCACGTCTCCTTCAAGCACAG
>Danio_rerio.13.340208.340045
GCAGCTACAACGCTCTCCTGAGAGAGCTGGTGGCCGAGTTCACGCTGACGGATAACTCGGCCAACACCACCACCTCGTTGCTGCGCTCGCTGTGTCACTATGACGACAGCGTGCTCATGGGCTCCTGGCTGCAGGAGACGGACCACAAGTCCATCGAGGATCAG
>Danio_rerio.13.3611343.3611503
CCTCCACGGGAGCCCCCTCCTGGATGCGGGCCTGGTGACGCTGAACGCGGCGCTGACCAGCCACCCGTCGCTGGTCAGCCTGGACCTGGGGGACTGCCTGCTGGGGGACCAGGCCCTGGGGCTCGTCTGCGGCATGCTGCCCCCCGACGGGGCCAAGTCAG
>Danio_rerio.13.3616977.3617172
TTCCTGGACATGGTGCAGAGCTACCCCACCAGCCTGCGGGTCCTGGTCCTGGCGGAGAACGACATTGCCCCGGAGCTGCAGCAGCAGATCTCCGACCTGCTGTCGGAGGGTGAGGAGGAGGAGGA
>Danio_rerio.13.36198441.36198319
GAGCCAACATCTTCCTGACGTCGTCGGGTCTGATCAAGCTGGGAGACTTCGGCTGTTCGGTCAAGTTGAAGAACAACTCCCACACCATGCCTGGCGAGGTGAACAGCACCCTGGGAACTGCAG
>Danio_rerio.13.36212936.36212775
AACGAGGCGCTGCAGCTGTGCATCAAGATCAACACGGCCATCGACCGCGTGGAGTTCATGTTCACGGACGAGTTCGAGGCGGAGGTGGAGGAGTCCGAGTCGGCCACATTGCAGCAGTACTACCGGGAGGCCATGATCCAGGGCTACAACTTCGCCTTCGAG
>Danio_rerio.13.36213438.36213289
GTGAACAACGTGCTGCTGATCGTCATGCAGTCGGCCCACCTGGTGGCCCAGCGCAAGGCCTTCCAGCAGGCCATGGACGAGGTGGTGACGCTCAGCCGCGAGCAGACCTCCAGTCAGCCACTCATCGCCGGCGCCCTGGAGCAGCTCAAG
>Danio_rerio.13.36215211.36214942
GTGCAGGTGCTGGGTCTGGAGGAGCTGGAGGTGTTCGTCCCCTTCTGCCTCATGCAGCACCGGCCGTTGATCCTCCAGCTGCTGAACGCGGCGGCGGGAAACGACTGCTCCAAGGAGCCCGACGAGCCCCCAGACGACGACGCCCACCTGCTCATGAGCAAGCACGGCGCCGGGGACGCTGCCACGCTGGCGGACTGGGCCCAGTGGGACGGGGAGCTGATCAAACTGGTCCCGCAGATGGAGACGGTGGACACCCTCAGGGCCATGAAG
>Danio_rerio.13.36219960.36219803
GTATACTTTGACTACATGCACAGCTGGATCCAGATGCTGCAGCAGCTGCCCCAGGCCTCTCACAGCCTGAAGAACCTGCTGGAGGAGGAGTGGAACTTCACCAAGGTCATCACGCCCTACATCCGCGGTGGCGAGGCCCAGTCCGGGAAACTCTTCTG
>Danio_rerio.13.36222647.36222495
TGGTGCGCGAGTGCAAGGAGGTGCTGAAGGGTGGCCTGCTGATGAAGCAGTACTACCAGTTCATGCTGCGTGGCGTGGCCTCGGACGCCCAGGGCCTGCAGACCAACGCCAACATCGACGGCTTCGAGGAGGACCTGCACAAGATGCT
>Danio_rerio.13.36357317.36357748
CAGATGTTTCTGTGACCTGTTCTAATTCGGATTTCGTCGTGCGGGTCAAAAATGTATTTTACGGACATGGCGCAAACGCCGAGGAGCTGAGGTTGGGGAGGACGTGCAAGAGCAATGGCGCCCTCGGACCTTACGGCGTCCTTCTCTTCACCTACCGGATAACGGAGTGC
>Danio_rerio.13.37097314.37097159
GGCTGCCTCCGGATGGACCCCTCTGAGCGACAGACCTGTGAGCAGCTGTTGGAGCACCACTACTTCGACAGCCTGCGGGAGAAGAGCAGCTCCCGGGAGCACGAGCGCGCCACCAATAAGAGGCCGCGGCTTCCCCGCAAGCACCTCCCCCCCGGG
>Danio_rerio.13.37189920.37189707
TACGACCACATCCTGAAGTGGGAGCTGTTCCAGCTGGGAGACCTGGACACCTACCAGGGCATGCTGAAGCTGCTCTTCATGAAGGAGCTGGAGCACATCGTCAAGAGCTACGAGGCGTACCGCCAGGCGCTGCTCTCCGAGGCCGACGCCCGCAAGCAGCAGCAGCAGTGGTACGCCCAGCACGCCGCCAA
>Danio_rerio.13.37194273.37194003
ATCGGCCGCATCCAGGCCAAGTCCCTGGGGAACCTGTCCAGCCTGGCGGCCGACGACCTCCCCCTGCCGGGGGGCTGGAGCGTGGACTGGACCATCCGGGGCAGGAAGTACTACATCGACCACAACACCAACACCACCCACTGGAGCCACCCGCTGGAGCGCGAGGGCCTGCCGCCCGGCTGGGAGAAGGTGGAGTCGGCAGAGTTCGGCGTCTACTACGTGGACCACGTCAACAAGCGCGCCCAGTACCGGCACCCCTGTGCCCCCAG
>Danio_rerio.13.37328785.37328913
CTGTAAGGACGGTGTGTTCAGGAAGTACCAAGGTGCCCGCACGAAAAACGACTTCCTTGCATTCGTTGACGAGCAAAAGTGGCAAGCCATAGAGCCGGTGTCCTCGTGGTTTGGTCCATCCTCCTTCCT
>Danio_rerio.13.37383104.37383259
GTGATCACCAAGCGGGGGCGGGACTACATCCTGCGCCACATCCCCAACATGCACAAGGACCAGTTCGCCCTGACGGCCTCGGAGGCCCACCTCAAGTACATCAAGGAGAGCGCCCAGCTCGACGACGTCACCGTCCA
>Danio_rerio.13.37387440.37387748
AAGAAGCAGTACCGGGAGTCCTACATCAGCTCCAGCGACGCCCTGGAGCTCGACATGGACCCCCTGGACAAGAGGTGCCGGGCCAGCGGCAGCAGCGCCGGCAGCATGTCCCACCACCACAAGCGTCTGTCCCGCCACTCCACCGCCTCCCACGGCAGCTCGCACACCTCGGGCGTGGAGACGGACAGTTTCCGGACCCCCGGCCAGCCGCCTCACCGGGCGCTGCGCGGCTGCAGCTCCTCCACCACCAGCCAGGGCAGCTCGCACACCTCGGGGGTGGAGAGCAGCGGGAAGGACCGCATCCTGGACGA
>Danio_rerio.13.37488033.37487833
GACATGCAGAGGACGTTAAACCGCCACAAGGGCGCGGTGATCTCCATCAACCTGGGCAGCCGCCACTTCCAGCGGGGGGACAGCCCTGAGGTCCGCAGGCTCCAGGAGGACCTCCAGGAGGCCAACCAGCGCTGGGCCGGGGCCTGCGCCGGCCTCCAGGCCTGGGAGACCGGCCTGCAGGGGGCGCTCATGGAGTGCCAG
>Danio_rerio.13.37592715.37592456
GAGGAGCTCCAGGACCAGGTTCAGCTGTGGGACCAGTACCAGGAGCGTCTGGACTGGGAGCACCGGGCCCTCTCGGCCCTGGAGCTCCGCATCGCCCGGCTGCTGGGGGTCCCCGCCCACCTGGAGCAGGCTCCGCCTACCCCGCTATGCCAGCAGGTGCAGGCCATGCAGGGGCGGTACCACAG
>Danio_rerio.13.38075097.38073905
GAGGACGTGGACCCCTTTCAGCGCTACCTGGCCTTGAACCACGGGGGGCGCTTTTACTTTGGAGGCTTCGAGCCGCACCGGAGCGTGGCGGCCGTGACTTCCGGGCTGTTCTCCCGGGGCTTTGTGGGAAACCTGAGGAATGTTTACCTGTACGAGGACACGGAGCCGCTGGCGTTGGTCCAGGACGGCGAAGGTTTCAATGTGCAGGAAGGCGA
>Danio_rerio.13.38100614.38100442
CGACGCGGAGGACTGGTTCTGCGAGTGTCCGCCGCGCTTCACCGGCGAGCTGTGCCAGTTCAGCGCCTGCCAGCGGGACCCCTGCGGACACGGGGCCACCTGCGTCCCCCGGGGCCCCCAGGGGGGGGCTGTGTGCCTGTGTCCCTACGGGAGACGGGGCCTCCTGTGCGACGA
>Danio_rerio.13.38246451.38246327
GTTGGACAGGCCTTCACTGTGAGGAGGACATTAATGAGTGTCTTCCTCAGCCCTGTGACCAGGGGATATGCATCCAGAACGAGCCCGGCCACGGATACACATGCTTCTGTCGCCCCGGATTCGTG
>Danio_rerio.13.386028.386174
GTGAAGAAGATTGCGGCGGAGTACTACGACGACCTGCCCAACTACTCCTCCTGGGTCAAGGTGCTGTACGACTTCATCATGGATGACTCGCTCAGCCCCTACTCCCGCATCAAGCGGACGTTAAAGGGCGACGTCAAGCAGGAGTGA
>Danio_rerio.13.39086023.39085898
GCCTACGGTATGTCGGTGCTGCCTCTGAATCTGATCAAGGGAACCAGGAGTGTGGCCTACGAACTCCTCGAGAACACAGACGAGATCGAAGACGTCGAGCAGCAGATTGAGAAACTCAAAGCCAAG
>Danio_rerio.13.39763413.39763539
TTTCCCAAGGCCGGTGAAAACCACATGGCTGAACCGCAACGCTCCGGCACAGAGCAAGGACTCGGTGATCCCCAACCTGGAGAGCGTTGTGTTCGGGAGCAGCTACGTGAAGCAGGTGTCTCCAGA
>Danio_rerio.13.39895987.39896820
CTGTGCCTCTACGTGGGCTACACCTCGTCCGTCTACTGCACCGCGTCGGTGCTCACCCTAGCCGCCATCGCCCTGGACCGCTACTACTCCATCGTGGACTGCCTGCGCTACACGGCCCGCTGCACGCTGTGCCGCATCGGCGCGGTGGTGCTGTGGATCTGGCTGCAGGCGCTGGCCACCAGCTCGCCGCCGCTGCTGGGCTGGAGCGCCGTGCGCTACGTCAAGCCCGTGTACAGCTGCGCCGTGGACTGGGCCAACAGCCCCAGCTACACGGCCGTCATGGTGGCCCTGTCCTTCCTGCTGCCGGCCGCCGTCATCCTCTTCTGCTACGTCAACATCGTGCGGGTGGCGCGCTCCCACGCCCGCCGCATCCACACGCTGGAGGACCACCTGCAGCGCGGT
>Danio_rerio.13.40635172.40635052
AATATCTTCCATGGATCGATGTCATTGGACCAGCTCTACCTGGCACGACCTTTGCCCTGCCTGTCCAACTACCGCACACCTATCAAAGGGCTGTACTTGTGTGGCAGTGGCTGTCATCCAG
>Danio_rerio.13.40647726.40647592
GATGTACAGGAGATTCTGGTTGGTCCAGATGGGGTGGCAAAGGGCGTGGTTCTGAAGGACGGCTCAGAGATCCACAGTAAACTGGTTCTGTCCAATGCTACGCCCTACGTCACCTTCAAGAAGCTCACGCCACAG
>Danio_rerio.13.40659392.40659237
AAACACGGGCTGAAGATCTACAGGAGGAACCCCCATGCATTCAGCCCTATGCTGGAGGACGGGGTGGGGGGAGCGCCCCCCCGATCCCTCACGCTCGGCTCAGACATGGTCCTGAACCGGAAGGAGATTGGAAAGTTTTCCCAGAAGGATGCCA
>Danio_rerio.13.41116435.41116596
ACATCGTGCGCAGCGACATCGCCCTGGATCAGCAGAAGGGCTGCAAGCTGGCCCACCACCCCGACATGATGCTGGAGCTGCAGAGGGAGAAGGCCTCCACCATGAGGCTGGTGCTGCTGAAGGAGCAGGTCTCCAACGTGTACAGCAACATCACGATAACAG
>Danio_rerio.13.41312188.41312330
TTCGATGAGTGTCTTTACATCGCCGTGAACGGAGACGGCCAGGAGTGTGAGGACGACCTGAGGAGGAAGATCTACGTGATGAAGAAGATGATCGAAGTCCTCTTCGGCATGGTGAACCTCAGCAGTAACCTGCTCCGTAAAGA
>Danio_rerio.13.41361759.41361611
GGCTGCTGACCTTCCCAGACGGGGCTCACGGTGTACCGCGGAACGAGGGTCTGTTCAAGAACCACAAGCTCCAAAAGAGGGAGAAGTGTCCCGGGGTGGTTCAGAGAGCCAAGGCCTCAGCCGGCACTGCCCGCAGCCTGGCACTATGA
>Danio_rerio.13.4236446.4236586
AGTCTGTGTTTGTTCACTCCAACAGGGGCCAAGGACGGGCCCCCATGCCTCATCCCATCCGGTCCTATAGCTTTCGGGACCACTATCGCCGCTCACGTTGCCAAGACTCGCAAAACTCTGCTGGTTGAGGACCTGAAAGGG
>Danio_rerio.13.4252763.4252905
ATATATGCAAAAAACTTGGTGAATGCGGACAGATGTGCACTCTTCCAGGTGGACCACAATAACAAAGAACTCTACTCCGACCTCTTCGACATCGGGGAAGAGAACGAGGGAAAGCCCGTCTTTAGGAAAACCAAAGAAATCAG
>Danio_rerio.13.4255675.4255861
GAAGTGGACCTGAAGACGGGCTACACCACCCGGAACATCCTGTGCATGCCCATCGTGAGTCGGGGCACCGTCATCGGCGTGGTGCAGATGGTCAACAAGCGCAGTGGAAGTGCCTTCACCAAAACGGACGAGAACAACTTCAAGATGTTCGCCGTCTTCTGCGCGCTGGCCTTACACTGTGCAAA
>Danio_rerio.13.42573900.42574046
GCAGATATAAGTTGGTCGGTGAATGGTGTTCCCAAAGGCATCATCAAACAGAACCTGGGCCAGGTACCCATCATGGTGAAGTCCAAACTGTGCAACCTGCACGGCCTCCCCCCAAAACAGCTGATCGAGCACCACGAAGAAGC
>Danio_rerio.13.42574926.42575058
GAAATGGGCGGCTACTTCATCATTAACGGGATCGAGAAGGTCCTCCGCATGTTGATCATGCCGAGGAGGAATCACCCGATAGTCTTGTGCAGGCCCAAGTGGAAGGGCAGGGGCCAGGGATACACTCCGTACG
>Danio_rerio.13.42578321.42578544
GCCCTGGTGGACTTCTCAGACTTCCAGATCTACCAGGAGCTGATCAAGGGCCAGGAGCACAACAGCTTCTACAAGAGCTGCGCCGCCGAGATGCTGCGCATGGTCATGGAGCAGAATTGCGTGACCCGCAGCCAGACACTCAACTACCTCGGAGAACGCTTCCGGGTCAAGCTCATGCTGCCCGAGTGGTACACCAATGAGCAGTTTGCAGAATACCTCCTCGA
>Danio_rerio.13.42581046.42581217
GAGTGCATCTGCATCCACCTCAAGTCCAACGTGGAGAAGTTCTACCTGCTGTGCATGATGACCAGGAAGCTCTTCACGTTCGCCAAGCAGGAGTGCACGGACGAGAACCTGGACAGTCTCATGACCCAGGAGGCCCTCACTTCTGGACAGCTGTACATACGCTTCCTCAAG
>Danio_rerio.13.4263019.4263174
GAAGGGGCTGCTGATCGCCTGCCTGTGCCACGACCTGGACCACCGCGGCTACAGCAACACGTACCTGCAGAAGTTCGACCACCCGCTGGCGGCGCTGTACTCCACCTCCACTATGGAGCAGCACCACTTCTCCCAGACCGTCTCCATCCTGCAG
>Danio_rerio.13.43136087.43135917
AAACGAGTGGTGAACGTGTACCGGCTGATCACGCGCGGCACCCTGGAGGAGAAGATCATGGGGCTGCAGAAGTTCAAGATGGGCGTCGCAAACACCATCATCAGCCAGGAGAACTCCAGCCTGCAGAGCATGGGCACCGACCAGCTGCTCAACCTCTTCTCCCTGGACAAG
>Danio_rerio.13.43139608.43139483
GTTCAGCTGTACGAGGACTTCGCCAAGTCTCGGGCCAAGGTGGGCGTGGAGGACACCATCTCTCTGGCCTCGCAGGAGGAGGAGGAGAAGCCCAAGCTGAAGGCCACGGGTCACGTGTTCCAG
>Danio_rerio.13.43141507.43141366
AACAACGTGCTGGAGCTCTGGTCGCTGTTTGACTTCCTCATGCCGGGCTTCCTGGGCACCGAGCGACAGTTTGCTGCCCGCTACGGGAAGCCCATCCTGGCCAGCCGCGACGCCAAGAGCTCCTCCCGGGAGCAGGAGGC
>Danio_rerio.13.43145768.43145616
GCGGGTATACCCGACCCTCCAGCCATGTCTGCAGACCTGATACGCCAGAAGGCCAGAGAGCGCCACTTCCTGGAGCAGCTGTTGGACAGCAGGAAGCTGGAGAACTACAACATCCCCGTACCCATCAACGCAGAGCTCCGGAAGTACCAGCAG
>Danio_rerio.13.43146108.43145960
GTATAATGGAGCAGCTGGAGGTGGACATCGTGCCGTACATCGTGCTGCTGGTGGTGCCCGTATTGGGGCGCATGAGTGACCCCAACGACAGCATCCGCTTCATGGCCACTCAGTGCTTCGCCACCCTCATCCGCCTGCTCCCCCTGGAG
>Danio_rerio.13.43160095.43159921
GCTGCTTGCCGCTCTCTGTCGATGTATTTGCGACCCGCAGCTCAACGCCGCCTCCCAGGAGATCCGTCCGGCGGAGTCGCTGGGCCAGCTGCTGCTCTTCCACCTCAACACCAAGTCAGCGCTGCAGCGTATCGCCGTGGCCCTGGTGCTCTGCGAGTGGGCCGCCCTGCAGAAG
>Danio_rerio.13.43166686.43166562
GTGCCCTTCATCGTGAACACGCTGTGGGACGCCCTGCTGGACCTGGACGACCTCACCGCCTCCACCAACAGCATCATGACCCTGCTGTCCTCCCTGCTTACCTACCCCCAGGTTCGCCAGTGCAG
>Danio_rerio.13.43170258.43170082
GTCGTGGCCCCCGTGAGGGAGACGTGCGCCCAGTCTCTGGGCGTGGCCCTGCGTCACATGACGGAGAACGGCGTCGCCATGACGGTGGACATCCTGCTGACGCTGCTCACCGAGGACCAGTGGGAGGTCCGGCACGGCGGCCTGCTGGGGATCAAGTACGCCCTCGCCGTCCGACAG
>Danio_rerio.13.43511195.43511337
GTTCCTCGGTCACCCAGCTAAGGGCCGACGACCCTGAAGGTGAGCCCCTCATCTACGGGGTGGTGGGCGAGGAGGCCATGAGGTACTTTGCCGTGGACAGAGAGACCGGCGTGGTCTGGCTGAAACTGACCCTGGACCGCGAG
>Danio_rerio.13.43664682.43664837
GGGGTGAACAGCATGTTCCAGGTGGTCCTCACGGGGAACAACTCGGACCACTTCACCATCTCGCCCACGGCGGTGCAGGGACGGGCAGACATCCGCGTGCGCGTGGCCGTGCCTTTGGACTACGAGAAACTCCGCCGCTACAGCTTCTCCGTGAGT
>Danio_rerio.13.43776712.43776847
GTGATCGTCTACGTGGAGGACGCCAACGACGAGGCGCCCGTCTTCACCCAGCAGCAGTACAACCGGCTGGGCCTGAGGGAGACGGCCGGCATCGGCACCTCCGTCATCGTGGTGCGTGCCACCGACCCCGACACTG
>Danio_rerio.13.43783551.43783700
GTGTCCATCACCATCCTGGATGAGAATGACAACCGGCCAGAGTTTGACATCACGTCGGACACGTCGGTGAGCATCCTGGAGAACACCCCCATCGGAGTGAAGGTGGCCACGGTCCTGGGGAGGGACAAGGACGCTG
>Danio_rerio.13.43818283.43818504
ACCTCCACCACCGTCCAGGTCAGCATCGTGGACGAGAACGACAACGCGCCCGAGTTCCCCGAGGAGGAGTATGTGACGGTGCTGAGCGAGGGGCCCGAGACGGTGGGGGCCACCATCGCCACGGTGACGGCCGTCGACCCGGACGAGGGGCTCAACGGCACCCTGCGCTACGCCGTCGCCCGTGGCAACCTGGCTCAGACCTTCTCCATCAA
>Danio_rerio.13.43844419.43844538
GGAGACATCTACATCCTGTCTCCGCTGGACCGAGAAAGCAAGGACCACTACACCCTGACGGCCGTTGCCAGGGACAACCCCGGGGGCAGCCCCAACAACCGCCGCGAGAACTCAGTGCAG
>Danio_rerio.13.43863454.43863615
GTGGCGGCGGATGCTAAGGTGGGCTCAGAGCTGATCAGGGTGATGGCGGTGGACAACGACATCGGCAACAACAGCGTGGTGCGCTACCACATCGTCACCATCCAGTACATCCGGCTGCAGTCCAACGACACCGAGGATATGGGAGACATCTTCATCAT
>Danio_rerio.13.43870367.43870489
GGTACCTTTGGCCGGGAGCCCCAGGCCAAGCCAGAAGACGACCACTACCTGCGGGCGGCGATCCAGGAGTACGACAACATCGCTAAGCTGGGACACATCATGAGGGACGGGCCCATCAAG
>Danio_rerio.13.43888382.43888193
TTCCTGAAGCTGTACACCACCATGCCAGTGGCCAAGCTGGCGGGCTTCCTGGACATGTCGGAGCAGGAGTTCCGCATCCAGCTGCTGGTCTTCAAGCACAAGATGAAGAACCTGGTGTGGACGAGCGGCATCTCCGCCCTGGACGGAGAGTTCCAGTCTGCCTCCGAGGTGGACTTCTACATCGACAAG
>Danio_rerio.13.43889604.43889431
AGACCTGCAGGTGTTTGAGGAGCAGTTCAGCTTCGCCTGCCCCAAGTTCCTGTCGCCGGTGGTGCCCAACTACGACAACGTGCACCCCAACTACCACAAGGAGCCCTTCCAGCAGCAGCTCAAGGTGTTCGCTGAGGAGGTCCAGCAGCAGGCCCAGCTGTCCACCATCCGCAG
>Danio_rerio.13.43891061.43890928
ATCAACAAGCAGAACGAGCAGATGCACGGCCTGCTGGCCATCGCCCTCACCATGTACCCCATGCGAATCGACGAGAGCATTCACACCCAGCTCAGGGAGAAGTACGGAGACAAGATGCTGCGCATGCAGAAGGG
>Danio_rerio.13.43893106.43892936
AGTATGTACTCGCGTGTGCCCGAGTGCCAGATCACCACCTACTACTATGTGGGCTTCGCCTACCTGATGATGAGGAGGTACCAGGACGCCATCCGCGTGTTCGCAAACATTCTGCTGTACATCCAGAGGACCAGGAACATGTTCCAGAGGTCCACGTACAAATACGAGATG
>Danio_rerio.13.43895192.43895038
GACCCAGAGAGTGTGGCCGGGGAGTACGGGCGCCACTCCCTCTACAAGATGCTGGGCTACTTCAGCCTGGTGGGGCTGCTGAGGCTCCACTCCCTCCTGGGAGATTACTACCAGGCCATCAAGGTCCTGGAGAACATTGAGCTCAACAAGAAG
>Danio_rerio.13.43895443.43895272
TTCCAGTCGTTCAGCCAGTACCGCTGCAAGACGGCCAAGAAGTCAGAGGAAGAGATTGAGTTCCTGAGGAGCAACCCCAAGATCTGGAACGTCCACAGCGTCCTCAACGTTCTCCACTCGCTGGTGGACAAGAGTAACATCAACGGCCAGCTGGAGGTCTACACCAGTGGAG
>Danio_rerio.13.43900428.43900215
GACCCTAAAGCAGATCTGGCTTATGAGAGGCAGTACGAGCAACAGACCTACAGCGTCATCCCCGAGGTGATCAAGAACTTCCTCCAGTATTTCCACAAAACCACCACAGACCTCATCGATCAGAAGGTGTACGAGCTTCAGGCCAACCGCGTGTCCAGTGAGAGCATCGAGCAGAAGATCTACGAGATACAAGATGTCTATGAGAACAG
>Danio_rerio.13.44251812.44251620
GTCTGAGGTGGGCATCCTGACCTCCACAGCGCTGCTGAACCGGATCATCAGGCAGGTGACGTCCGAGGCCCTGCTGCAGGAGATGGTCTACTTCCTGCTGGGGGAGGAGCGGGAGGCGGAGACCCCCACGGGGGTGACGCGCTACCCCCTCAGACACAGGCTCATCGAGCACTGCGACCACCTGTCGGACGAG
>Danio_rerio.13.44254271.44254075
GACGGCCGGGTGGTGGTGAAGGCGTGCGAGGGCCTGATGCTGCTGGTCAGCCTGCCCGAGCCCGCCGCCGCCAAGTGTCTGACGGAGAACACAGAGCTGGTGGATCTGCTGACCGACCGGCTGTCGGGCTTCTACAAGGCCCTGCCCACCTCCATGGACCCTCTGGACATCGAGACGGTGGAGTCCGTCAACTGGGG
>Danio_rerio.13.44269019.44269165
ATGTCTTCGGTGCCTGACGGCAAAAAGCTGGTCCGGAGCCCCAGCGGTCTTCGCATGGTCCCCGAGAACGGAGCGTTCATCAGCCCCTTCTGCCTGGCCGAACCGCAGTGGGTCCCGGATAAAGAGGTGAGGA
>Danio_rerio.13.4576158.4576320
GTGATGGAGTATGAGAACAGGATCAGGGCGTACTCAACCCCGGATAAGATCTTCCGCTACTTTGCGACGCTGAAGGTCATCAGCGAGCACGGAGACCCCGAGGTGTACATGACCCCCCAGGACTTTGTGCGCTCCATCACCCCCAACGAGAAGCAGCCTGAGA
>Danio_rerio.13.4628267.4628467
GTCCAGAGCATCATCCGCTCCCAGACCAGCATGGGCATGCGCCACCGCGACCGCTCCACCACGGGGAACACCCTGAAGACGGCGGGCTGCAGCTCCGCCCTCACCACCTACTTCTTCGGCGCCGACCTCAAGGGGAAGCTGACCATCGGCAGCTTCCTGGAGTTCCAGAGGAAGCTGCAGCACGACGTGCTCAAGCTGGAG
>Danio_rerio.13.4650823.4650665
AATGGAGACTGGGGCCAGAAGGCCAACGACGTCCTGAGGTACACAAAGGGAAAGTCCTTCAAACACGAAAAGACCAAGAAGAAGCGCGGCAGCTACTGCGGCGGGGCCATCTCAACAGGCATCAACTCCATCCGCTTTGACAGTGACTGA
>Danio_rerio.13.4672218.4672574
ATGCCTCGCTATGAACTGTCGCTTATACTCAAAGTGATGCAGAGACCCGAAACTGTGGCCACCCTGCGACGGACGGTGGAGACCTTGATGGAGCGCGGCGCCGTGGTCAGGGACCTCGAGCACCTGGGAGAGAGACTGCTGCCCTACAAGATCTCCAAACACAACCAGCGGCACGAACGCGGTGCATACTTCTTGATAGACTTTTACGCAGCGCCTAACATCTATAAGGGTCTGCTGGATCATTTGTACCGGGATGTGGACGTAGTGAGACCGACGCTCTTGAAGAAGGATGAGGTGGTGGCCAAAGGACCCTGCTGTGG
>Danio_rerio.13.47557884.47558110
CCCCAGGTGTCGGGGCTGATCTGGAGCCAGGACCAGCGGGTTGAGGAGGTGCGTCGCCTCCTCCAGAGCTCCAGGCCGGTCCGGGTCCGAGTGCAGCAGCTCCCCGAGGTCTCGGACCACGACTTCATCGAGGAGAAGGAGAACAA
>Danio_rerio.13.47568173.47568407
GGCCATGAGATGACCAGTATCGGCCTCCTACTGGGCGTGTCCTCTGCCAAGCTGGGGACCATGGACATGTCCATCACCCGGCTGCTCAGCATCCACATCCCCGCCCTGCTGCCACCCACCTCCACCGAGCTGGACGTCCCCCACAACGTCCAGGT
>Danio_rerio.13.49071799.49071669
GAAGGCTCAGTGTGTGGAGGCGGAGTTAATCACCAGCAACCGTGAAGAAGTCGGCCAGCTTCATAAGCTCATCGCCCAGAAGGACGATGACCTCCAGAGAACCGTTCAGAAATATGAACAGGTGTTGCAG
>Danio_rerio.13.49087411.49087264
GGCATGGTGATCGCTGAGACCAAGCGTCAGATGCATGAGACGCTGGAGATGAAAGAGGACGAGATCGCCCAGCTACGTACCCGGATGCAGCAGATCACCTCCCAGAAAGAGGAGCTGCAGGAGCAGAAGGAGAAGAATGAGAAGTCAG
>Danio_rerio.13.49387092.49386938
GCAGGGGCACAGCCACTTATGACGGCACCGCCATCGCCAGTGCCGTGGTGAAGGAGCTGGCGGAGAAGGTCGGCTGCCGCACCCTCTTCTCCACCCACTACCACTCTCTGGTGGAGGACTACGCCAACAACCCAGCGGTGCGGCTGGGCCACATG
>Danio_rerio.13.49399249.49399044
GCTGGCTCCCTGGTCTGGGCTAAGCTGGAGGGGCACCCGTGGTGGCCGTGCATGGTCGTCCCCCAGCCCCTAAGTGGACTGCAGATGAGGGGTCGTGGGCGGAACCAACGCATCCATGTCCATTTCTTTGACGAGCCTCCTACAAGGGGCTGGGTCAGCGCCAAGTATGTACGAGAATACCTAG
>Danio_rerio.13.50080710.50080522
GACTTCGGCAGCGCCAAGGAGCTGAAGGCGGAGATGAAGGCGGCGTACCTGGAGAGGGACCGCCTGGAGCGGCTGGCCCGGAGGCTGCAGCGCCTCAGCTGGGGGAACGGCCAGGAGCTAGCCCGCATGAAGGAGCAGCAGCAGCAACTCAGGGAAGAGCTGGAGCAGAGGGAGGCGCAG
>Danio_rerio.13.50143650.50143520
TGTTACAGATGTGGAAAGCATTCTGAAGGAATCGGATGTGAAGCTGGACTTGGTCAGGCGGAAGATTGCTCAAATAGCAGAAGAGCTTAAAGGGGAGGACATATACCAGTTTCACAGAGCCTTCAC
>Danio_rerio.13.50799728.50799535
GGAGCTGGAGCTGGTGAGGGTGGCGGACAGCGGCGTCCTGATGGCGTCGGACGTCTCCTCGGTGGCGCTGGACTTCAAGGTGCTCCACCCCGTGGTCATCACCCGCCTGGGGGTGTTCCCCGGGGGTCCCGCCTACCTCCTGCCCGCCAACGTGACGGTGAAGCTGCACCAGCTGGACCAGGAG
>Danio_rerio.13.51259400.51258958
AACTCGGTGTTCGCGGGGCGGACCCAGTCGCCGCCGCAGGCCGCCTCCCCGGCCTCCAGCAGCTCCACCCCCAGCCCCATCCAGAACCCCGTGGCCTTCCTCAGCTCCGTCCTGCCCTCGCTGCACATCGCCAAGGGAACCAACTCCATGGGGCTGCCCAAGAGTGCCCC
>Danio_rerio.13.51329308.51329122
GATATCCCCTTGGCAATCATGAAACCAGACATCGTCTTCTTCGGAGAGAATCTTCCAGAATTGTTCCACAGAGCCATGAAACAAGACAAAGACGAAGTGGACCTGTTGATAGTCATCGGCTCCTCACTTAAAGTGAGACCGGTCGCTCTTATCCC
>Danio_rerio.13.53864387.53864222
TACCTTGCCGGTCTTGGTACCGTAGGCTTGGAGATCTATGAGCAGGTGCCCAAGCTGGACGCTGTGGTGGTGCCGGCTAGTGGACACTTTGGACTGCTAGCTGGTACCGCTGCGGCCATCAAACACCTCAACCCACGCATCCTTGT
>Danio_rerio.13.549098.549231
CGTTTGACATGGTGCAGGACCCCGAGGCGGCGCTGGAGACGTTGATGTCTCTGGGGTTCCAGCGGCTGCTGACGAGCGGCTGTGACTGCTCGGCGCTGGAGGGTCTGCCTGTCCTCAAGCGTCTGGTTAAACAG
>Danio_rerio.13.5659043.5659173
ACCCACATATTTTCCAGCAGAGAACCTGACAGAGTACAAGTGGCCTGCAGACGACATGGGGGAGTACTACATGCTCCAGGAGCAGGTCAGCGAGTACCTGGGGGTCACGTCGTTCAAGAGGAAGTACCC
>Danio_rerio.13.5766524.5767531
TAGTGGTGGATGGCATGGCCTGCCTGCGTTCCTGGTACTCCTGTGAGGACTGGGTGAGTGGGGGGCAGTGGAAGGAGTACATGAGCATCCTGGTACGCTGGGTAGAGGCCTTCACCAGCGCGGGCATCAGGCTGGTCTTCTTTTTCGACGGGGTGGTGGATGAACACAAGAGACCAGAGTGGGTGAGGA
>Danio_rerio.13.6258472.6258690
ATGCTGCTGTCCTTCATTGTACATACATACTCGCTGCGGTATTGGTTCCCTGCCACTGTCATGCTGGGCACAGCCCCGGCGTACCTCCTGTCGTGGTGGGTATGGCGCTTGTGTTCCACGGTGTTACCCCTAAGACTTTACCACAAACTGGACGATCGCCTCTACTGCGTCTACCAGAGCATGGTCCTCTTTTTCTTTGAGAACTACACGGGAGTGGAG
>Danio_rerio.13.6270291.6270452
CTGGCTCTCCTGAAGCACACTCTGACCCCCAGGATGAAGGCCTCTCATGTGGCCATCGAGGCCATGAAGGACCACCTGGACGCGGTGTACGACGTCACCGTGGCCTACGAGGGGACGCTGGACTCCGCGGGCCACAGGCTACCGGCCCCGACCATGCCAG
>Danio_rerio.13.6543000.6542806
ATGTACTTGAAGAAGCTAATGGACATCATCACGTCAGAGAATGTGAAGATGCCCTACGAGATGAAGGAGATGGCCCTGGAGGCGCTGGTGCAGCTGTGGAGGATCCCCAGCTTTGTCACCGAGGTCTACATCAACTACGACTGTGACTTCTACTGCTCCAACCTGTTTGAAGACCTCACCAAGCTGCTCTCCAAG
>Danio_rerio.13.6570710.6570592
ATGCCAACCATGAGGCGGCGGCCGAGGCGATCGAGAACATGGCGGACGCCGTCACGCACGCTAGGTTTGTGGGGACGGACCCCGCCAGCGATGAGGTTGTCCTCATGAAAATCCTGCAG
>Danio_rerio.13.7624521.7624664
GTGCCGGTCCAGCTGTACCACGGGCCCGCAAAGGAGAGGCCCGGTCTGCTGAAGGTGATCCAGAAACCCCAGGGGCCCCACAACATGTGCCCCGTGGTCATCACCTCCTTTGAGATCGCCATGTTTGACAGGAAGGTCCTACAG
>Danio_rerio.13.7708847.7708726
TCTTCCAGGCGCTATGACGCCATGCTGCAGCAGAGGCAGAAGCTCCCCGCCTGGAAGGAGAGGGACCACATCCTGAACCTGCTGGACGACTGTCAGGTGCTGGTAGTCAGCGGCATGACCGG
>Danio_rerio.13.8049212.8049081
GAAAGAGGTGAGAACACCCAACCAATGAAAGAAGAGGACCTGATAAATCTGATCGATGACGTGCTGAGGGATGATGACAAGAACAACGACGGCTACATAGACTATATCGAGTTTGCCAAGTCACTCGAATAG
>Danio_rerio.13.8102803.8102937
AGCGCTCCATCGGTGGTGGCGTCCCGCCTGGACGCCGCCCTGTCTGAGGTGTCTGTCAGTAGCTCCGCCCACCGCCAGGGACCCGCCTACATCTGGTCGACGCTGGAGCGCATCTGGCTGCATGCAG
>Danio_rerio.13.8175445.8175253
GTGGGCTGTCTGTGTCCGGAGGGCTTCAGCGGGGAGTTCTGCAGGGTGGTCTGGGACCCGTGTCTGGGCAATCCGTGTTTCCCAGGCGTGGATTGTCTGCCCGGGGCCGAGCCAGAGAGCTTCTCCTGCGGAGAGTGTCCCTCGCCCAATGTCTACCAGGGCAAACAAGGCTACAAGTGCTT
>Danio_rerio.13.8194849.8192943
GCACTCTGTAATAACACCCTTGGCAGCTACAGCTGTGCGTGCCGGCCTGGGTACATTGGGAATGGCTTCCTCTGTCAGGATATCAACGAGTGCCAAAGGGAGAATGGAAGGTGCCATTCCAACGCCACGTGCATCAACTACGAGGGTGGGAGTGGTTGCCAATGCAAAACGGGCTTCAGTGGCAATGGCTTTCAGTGCACCGATAACGACGAGTGCTCTTACCAGCGGATTTGCCACTGGAACGCAACCTGCACAAACAACCCGGGTTCTTACGTGTGCACTTGTAATGCTGGTTATAAAGGCAACGGGAACTACCTATGTCTGGACATTGATGAGTGTTCACAGACACCTGTTGTGTGCTCATCCTCGTTAGGTTACAGAGGCTGCAAGAACTTGCCCGGCACCTACCAATGTACATGTAGCACTGGTTACCAGAACAACGGGAACTACTGCCAGGACATTGACGAGTGTGCCGCTAAAAGGTGCAGCCAGTACGCGGATTGCAGGAACACCTTAGGATCGTACAGGTGCACATGTACACCCGGCTTTGAGGGCAATGGACTATCATGCGTGGACGTCAATGAGTGCAATGGCATCCACAACTGTCACTCCAGCGCAGTCTGTATCAACGTCGTTGGCAGGTACGAATGCTCTTGCTTGCCAGGTTTCCTTGGAGATGGCCAGAATTGCCAGGATGTTGACGAGTGCATAACGGTCGGGATCTGTCCCGCCGGTGCCGTGTGTGTCAACAACCCAGGTTCATACGACTGCAACTGCGGTCGCGGCTACCTCTACAACAACTCAATGTGTCAAGACGAGGACGAGTGTGCATCAGGACTCTGCAGTCCCTATGCCAGCTGCACCAATTTCCCGGCCTCCTTCAACTGCCAGTGTAAGCCCGGGTTCAACGGCGACGGCCTCAGCTGCGTTGATGAGGACGAGTGCTCGATGGCCCGGCAGTGCCACGCCAATGCCGTTTGCATCAACCGGCCTGGCTCTTACAACTGCAGCTGCGAAGTGGGGTACTCCGGAGACGGTGTCCTTCGCTGCACAGACGTCAACGAGTGTCTGGTGGACAACGGGGGCTGTAGGAACCTGGCGACCTGTGTCAACGCCCAGGGCTCCTTCTCTTGTCTCTGCTCCAACGGCTTCACCCTTGTCAACAAGACTCTGTGTCAGGACGTCGACGAGTGTGAGGAGAACAGCGTTGCATGCAGTGCTAACGAGTGGTGTCTCAACACTGCAGGGTCTTACGAGTGCCGGTGCCTGGCCGGGTTCTACCGCCCGGGTAGCCAGGTGGGCTGCGCCGACGTGGACGAGTGCAGGAACAAGCCGTGCCACGCCAACGCCACCTGCCTCAACGCAGAGGGCTCCTATGATTGCACCTGCAACGGCGGTTTCTCAGGGAACGGCACACATTGTAAGGACGTAAACGAGTGTCTGGCGGAGGGCAGGTGCCACCAGCGGGCGCTGTGCATCAATGCAGAAGGGGGTTTCTCCTGTGTCTGTCAGCAAGGGTTCGTGGGCGACGGCTTCTACTGTGAGGACATGAATGAATGCCTCTTCAACGCCACCTGTCCACCCATCTCCACCTGCATCAACTCCCCCGGGGCCTACGTCTGCTCGTGTCTGAACGGCAGCGTGGCAATCGACAGCCTCTGTTTGCTACCCAGTTCCCAGTGCGACCCCGCCTGCCATCCGCATGGCCTGTGTCACTCTTCGCCGTCCGGCTACCAGTGTGTCTGTGATCTTGGGTACATGGGCGATGGTCTGACTTGCTCGGACATAGATGAGTGCCAGTTGGAAAATGTCTGTCCCCGAAATGAGACGGAATGTGTAAATATCCCAGGATCCTTTGCCTGTATCTGCA
>Danio_rerio.13.8242408.8242259
TGCAGTGGGTGGGGGAGAAGCTGCAGGCGCCCGACGGCCAGGCGGGGGGCTCTGAGGTGCGTCTGCTCGGCCGTTGCCAGGAGCTGCAGGCCCTGCTGCAGGAGAAGGGGGAGGCCGTGGTCCTGCTAGAGCAGCAGCTGGAGGAGCAG
>Danio_rerio.13.9002142.9002283
AGCCAGAAATTCGAAGTGTGGGTGCCCAGTGTGGCAGATGTGACGCTGGTCCTGCTAAATATGGGTGCTTCATTTGTCACCCTATTCCCGTTGGAGAGGCTTCAACCTCCCTTCAGTGAAGGAGA
>Danio_rerio.13.9224282.9224136
GTATTTTATCTTCACATCTTTTTGGGCCTACAAGATCTACTACGTGTACGGCTTCATGATGCTGGTTCTGGTGATCCTGTGCATCGTGACGGTCTGCGTCACCATCGTGTGCACATACTTCCTGCTCAACGCCGAGGACTACAGATG
>Danio_rerio.13.9226647.9226508
GTCGCCGTCTGTTGCATCTGCTTCTTCGTCATCCTGCCGCTCAACCTGGTGGGAACCATTCTGGGGAGGAATCTGTCCGGCCAGCCTAACTTCCCCTGCCGGGTGAACGCCGTGCCCAGACCCATCCCCGAGAAGAAGTG
>Danio_rerio.13.9235747.9235625
GAAGTCATGCAAACCTCATACTGTGACATTGAGCTGGACAAAGCCAAAAGGGATGCCTTTGTTTACGCCATAAACAATCACTACTGGTACCAGATGTACATCGATGACCTTCCCATCTGGG
>Danio_rerio.14.11247177.11247348
GACGCCGTGCTGTTCCACAACACCATCTACTACAACCTGCAGTACGGCAACCTCAACGCGTCGCGGGAGGACGTGTACCAGGTGGCGCGGCTGGCGGGCCTGCACGACGCCATCCTCAAGATGCCCCACGGCTACGACACGCAGGTCGGCGAGAGGGGACTCAAGCTATC
>Danio_rerio.14.11709218.11708991
CTTAAGGTCTATGAGGATGACTTCAGAAAAGAGCGGTCAGACAAGCAGGTACTGCAACGTCTGCTTGGGAAAAAGAATTCCCCCACCAAGGATGCCGTACTTGTTCATCGCTGCAATAACGAGCAAAAACCTCCAGGTGGCGACAAAGGAACGCACAGTGGAGAG
>Danio_rerio.14.11713471.11713346
ATCTATGAAGCAGAGTTTCAGACAGAACACAAGGACCACAAAAACACATTGCAAGAAAACCGGAGGTTGAGGAGGAAACGAGAGGAAATGCGTCAACAGGTGGCGCTGTTGCAAGAGCAG
>Danio_rerio.14.11718387.11718244
CTGATGAAGCTGAACGAAGAGTGGGACAGGGTCTATCGCCACGCCACCGCGGATCTGCAGCAGAGGCTGGAGTCTCTGGTTCAGGAGACCGCTGCTGCTAAACAGCTGAATAAACGACTGCTGCTCAGAGTGGAGAACCAACAG
>Danio_rerio.14.11721152.11721002
AGAGGAGAGATTTGGGACTGCTGAGGAGAACTTCTCCCATGTCAGCGAGAGTATGTCGCTCACATCGGGCGACCAAGAGAAACTCCTCCTGCTCAACAAGAACATGGAGCTACGCAGAGTCAACCAGGAG
>Danio_rerio.14.12170666.12170858
AGCTCTGCGATGTTAGAGGAGAACCTGGATGCTATGGAAAATGGCAGCCTGACTACTGGCTCAGCAGCTCGACAGGTCACCCTCCAGCGTCACCCCACTCAAGGCTTTGGCTTCATCGCAGGCAGCCAGAGACCCGTCATCGTTCGCTCTGTCTC
>Danio_rerio.14.1223819.1223691
GCGGAGCAGTGCAGAAAGCTGGCGTCGGGCCTCCAGACCCAGAACCCAGGGCAGCCCCGGCCCGTCCTGGTGCAGGTGGCCCAGCTGTGCAGAGAGAAGCAGCACGGCAAAGCCATAGAGCAGCTGCAG
>Danio_rerio.14.1228926.1228802
GACATGACGGAGGAGGACATTGAGTCGGAGCTGGCCGTCATCCACTCCCAGATGGCCTACATCATGCAGCTACAAGGACGCACAGAGGAGGCTCTGCAGCGCTACAATCAGGTCATCAAGCTCAA
>Danio_rerio.14.1235165.1235022
TACAGATTGGAGCGCTACGACGAGTGCAAGGCGGTGTACACGGACCTGATCAGGAACTCCCAGGATGAGTACGAGGAGGAGAGGAAGACCAACCTGTCCGCCGTGGTAGCGGCCATGAGCCAGTGGG
>Danio_rerio.14.12420546.12420755
ACGGACATCAACCTGCCCTACCTGACCATGGACGCCTCCGGACCCAAGCATCTCAACATCAAGCTGAGCCGCTCCCAGTTCGAGGGCATCGTGGGGGACCTGATCCGCCGCACCGTGGCCCCCTGCCAGAAGGCCATGCAGGACGCCGAGGTCTCCAAGGGGGACATCGGGGAGGTGCTGCTGGTGGGAGGGATGAGCCGCATGCCCAAG
>Danio_rerio.14.12446796.12446938
GTGTTCAAGCCCTACAAGGCCTCTCAACACGACATGTGCCGCTTCCACTCAGAGGACTACATTGACTTCCTGCAGAAGGTCAGCCCCAACAACATGCAGGGCTTCACCAAGAGCCTGAACACCTTCAACGTCGGTGACGACTG
>Danio_rerio.14.12461255.12461412
TGGAGCAGATCCGGCAGACGGTGTTTGAGAACCTGAAGATGCTGAACCACGCCCCCAGCGTGCAGATCCACGACGTCCCCAACGACCTGCTGAGCTACGACCGCACGGACGAGCCCGACCCCGACGAGAGGGGGGCCGAGGA
>Danio_rerio.14.12486910.12486745
CAGGAGCTGCTGCGCCCGCCCACCTTCACACAGAGGATGCAGAACTCGCGGGCCGTGGAGGGCGACACCGTGCGCCTGGAGTGCAAGGTGGACGCCTCGCCTCCGCCCCAGCTCCACTGGAAGAAGGACAAGGACATGCTGCGCATCGACC
>Danio_rerio.14.1266283.1266453
GTTTCTGTACCGCCACCTGCTGATGTTCTTCAACAAGAAGCAGCAGCTGAAGCAGCTGTCGGTGTTCCAGCGGAGTGCCGCCAGCCCCCTGCTGGCCATGAGGAGTGAGCTCAGCCTGCACCTCTACCTCAGCCTGCTGCCCAAGGGGGCTGCTCAGAT
>Danio_rerio.14.12710238.12710417
GGGGGGTACTTCGGTCAGATCCGTAACACTAAGAAGTCGTCCCAGCGGCTGAAGGACGCGCTGCTGGACCACGAGCTGGCCCTGCCCCTCTGCCTTCTCATGGCCCAGCAGAGGAACGGGGTGGTGTTCCTGGAGGGCGGCGAGAAGCACCTCAAGCTGGTGGGGAAGCTCTACGACCAG
>Danio_rerio.14.12710604.12710768
TGCCACGACACCCTGGTCCAGTTCGGGGGCTTCCTGGCCTCCAACCTGAGCACGGAGGACTACATCAAGAGGGTCCCCTCCATCGACATCCTGTGCAACAAGTTCCACACGCCCCACGACGCGGCCTTCTTCCTGTCCCGACCCATGTACGCCCACCAGATCCTG
>Danio_rerio.14.12719933.12720064
GAGTGCGCCAACTACCCCGGCTTCCTGACCATCTTCAGGGCCACGGGCTTCGACGGAGGGAACAAGGCGGACCAGCTGGACTACGAGAACTTCAGACACGTGGTCCACAAGTGGCACTACATGCTCACCAA
>Danio_rerio.14.12721300.12721484
GCCTCGGTGCACTGCCTGGAGACGGGGGAGTACACCCACATCAGGAACGTCCTGATCGTGCTCACCAAGATCCTGCCGTGCTACCCCAAGGTGCTGAACCTTGGCCAGGCGCTGGAGTGCCGCGTCCACAAGATCTGCCTGGAGGAGAAGGAGAAGAGGCCCGACCTCTACGCCCTGGCCATGGG
>Danio_rerio.14.1272286.1272418
TCTCCATTTAAGAGCAGCCCAGAGTTGGCCAGCCGGCTCTGCAAGGCGGCCATGTTGAGCCGCTTCAACCTGGTGGTGGCGGAGGCGGAGAGGAGGGAGCTGCAGCGCGCCGTGTCGTACAGGGAGGCCAAG
>Danio_rerio.14.13997727.13997339
GACCCTGCCTGGGTGGCCCGCCTCTCCCTCCCCCTCTCTGCCGATTACCATGACAACATGTTCGTCCCCGGCGCCCCGCCGGCCCCCGACTCCCCTGACACGCCCCCGGGAGGGCTCGACCCCGCCTCCTCCTTCTCCACCTTCGGCAAGACGCCGGAG
>Danio_rerio.14.14448519.14448687
ATGTCAGTGACAATAAAAGCCTATCTACTGGGCAAAGACGACGTCCATAAAGAGATCCGTCGCTTTGCTGTTGATAAAGAGGATTCTACCAGTTTTAATTATCTGAGTAAGAAGGTCGTAGACGTCTTCTCCAATCTCCGCAACATCGGCTTCCAGATGTACTAT
>Danio_rerio.14.18509397.18510062
AAGGTCCAGCACCACAAGAGGACGGCTTCCATCATCTTCTACGGGACGGACTTCCGGGCGTACGAGGCGCCGCTCCCCCGGCCGCCCCACCAGACCTGGGCGCTGTTCCACGAGGAGTCGCCCATGAACAACTACCTGCTCTCCCACGGGCCGGGCATCCGCCTGTTCAACCACACGGCCACCTTCAGCCGGGGCTCGGACTACCCGCTGACGCTGCAGTGGCTGCCCACCCTCAGCTACCTGCTGCAGCCCGCCGCCGTGCCGCTGCGGGAGAAGAACCTGTGGAGGGCCAAGGGCCTGGCCCCCGTGCTCTACATGCAGTCCCACTGCGACGTTCCCTCGGACCGAGACCGCTACGTCCGGGAGCTCATGAAGTACATCGAG
>Danio_rerio.14.18556397.18556236
AGCAGTAAGCGCTGTGCAGTCATAGGGGGCTCCGGGTTCCTTGGCCGACACCTGGTGGAGAAGCTTCTGGAGCGGGGCTACTCCGTCGCTGTTTTCGATATCCGCCAGAGTTACGAACTTCCTGGTGTCACCTTCTACCAGGGAGACCTCTGTGATAAAGAG
>Danio_rerio.14.18567887.18567656
ATCGGTCGTCACTCCAAGTCCCTGGACACCACGAGGTTCATGTGCGCCCTGTGCACAGGCCCCCTGGTGCTGCTCACCCCGACCAACACGCGCGCCCCCGCTCCGTTTGCGGTTTTTGTCAAGGAGAACTATGGTAGCGCACGCCAGGAGCTGGAGGGGAAAAGCCACGCAGACGTGATGAGAAAGCTGAGTGCAGACTTTGCCACTAAAGCTAAAGTCAGTCAAAGCTGA
>Danio_rerio.14.19030488.19030158
TTTTAGGAGTTTTTAGAATTAACTGTGGAGACTGACTCGGATCAACCTCTCCCGCCACCAAAAGAGGTGGCCAAGAAACTTAAGATATCTGCTATCAAAACCATCCAATCCTGGCAAGCTCAATATGGAACCGCATACAAGAAGTTGGCCCTGGGATACCACTTCATGAAACAAGTCAAGAA
>Danio_rerio.14.192785.192423
GTCCAGGTGACTGAGCTGAAGGAGCGACTGCGGCCGATGCGGGGCTTCTGGGTGTCTCTCCCACATACCATCTGCAACGACGAGAAGATGGCGGCCGACGTCAGCAACGATGACCGCTGCTGGAATGGACAGACCCGGGGCAGG
>Danio_rerio.14.19578453.19577740
AGAGCACGTTTGCAGAGAGTGTGGCGTCCAGCTGTCTGTCTGCGGCGCGCCTCAGCGCCTACCTGCCCCAGAGCAGCCACGACTCGGCCAACTACAACAACAACCAGCTGGAGCACAACCAGGCGGCCGCCGCCAAGATCGCGACCCTGCAGCTCAGCGGCTACAGCCAGCTCACCCCCTGCGGCTCCTCCTCCACCTCCAGCTCCTC
>Danio_rerio.14.19720968.19720848
TATTATAACTGCGTGCCTTTCACTGGTTGTGTGTTCGTGGCTCCTTCAAAGATGTGCCAGCCCAGGGTGAAGACCTTTGAGGAGTTACCTCTGGAGCTGCATCAACAGAAGTCTCAGCA
>Danio_rerio.14.20002596.20002431
AAGCTGCAGCAGCAGGACGAGCGTGCCCAGCACCTGAAGGACCGCCTGCAGTGGCAGCACCGGGAGCTGCGAGGTCGGCTGGACCAGCTACAGAGGGGCAGCGAGAGGACCAGGAACGACAGCCTGGGCTCTGTGGTGTCCTCCGAGAGGTCCGACTCTGACAG
>Danio_rerio.14.20052180.20052787
GTCATGTGATCGCAGAGGAAGAGGCTCGTAAAGCCCACCAGCTGTGGCTCTCGGTGGAGGCGCTGGGCTACACTTTGAGGAGCTCCAGCCTCGACTCCCTGACCCGGCCCCTGGAGCCTGCCGCCCAGGCCATCAGAGAGAGCTGTCAGGACGAGTTCGCCGTGGCGCTGGCCGCCGCACTGCCGGAGGAGTCGCTGCAGCGTGGTGTCTACAGCGAGGAGTCGCTCCGCGCGCGCTTCAACGCCCTCCGCTCCCTGGCGCGCCGGGTCGCCCTGGTGGACGAGTCCCACAACTCGTTGTACCAGTACTTCCTGTCCTACCTCCAGGCCGCGCTGCTCTTTGAGGAGAGGCAGGAGGCCCCACCCGCTAAGATCAGCAGTCAGGACTTGGACCCCTTTAAGATCCTCTCCTATGCCAGTTACAGCCTGGAGCAGGGGGACCTCGAGCTGGCTGCCAAGCTGGTAAACCAGCTGAGAGGAGAGGCCAGACGAGTGGTTCAGGACTGGCTGGTTGAAGCCAGACTGACCCTGGAGACTAAACAGGTGGTGAGTCTTCTGTCTGCGTATGCTAATGCCGTTGGTTTGGGGACCACCCAGGCTCCATAG
>Danio_rerio.14.20111962.20112153
GACGGTAAGCCCTTGGCGGGGCTGATCCAGGACCACATGGTCTCCGGCACCAGGATGACGCTGCGCGGCTGCTTCTTCACCCGGGACCACTACACGGCCCTGGTGTACCGGGGCCTGACGGACCGCTGGGGCCGCGTCCGGCTGCTGCCGCCCACCGTCCTCAAGCCCCAGCAGCTGTGGACCGGGAAGCAG
>Danio_rerio.14.20113594.20113743
GTGGTGTCTACCCTGCTGCTGAACATCATACCAGAGAAAGCCCTGCCGCTAAACCTGAACGGCACGGCCAAGATCCCCAGCAAGTCCTGGATCCAAGTCCCGCCCCGAGCGGTACCAGGATACGACCCCGACAGCATGTGTGACTC
>Danio_rerio.14.20119611.20119776
GTGCATCATCAAGCACTTGGAGGGGCTGGTGGTGCAGTACGACCTCACGGTGAGGGACAGCGACGGCTCCGTGGTGCAGTTCCTCTACGGGGAGGACGGCCTGGACGTCCCTAAGATCCAGTTCCTCCAGTCCTCCCAGTTCCCCTTCATAGAGGAGAACTA
>Danio_rerio.14.207773.207624
AGCGACCAGGTGCCCGTGGGGAACATCCCCAGGAGCATGGCGGTGTACGCCCGCGGGGAGAACACGCGCGTGACCCAGCCGGGCGACCACGTGGCCGTCACCGGGGTCTTCCTGCCCCTGCTGCGCACCGGCTTCAAACAGGCCGTCCAG
>Danio_rerio.14.21883997.21883827
GAGTACCTGAGCCTGTACCCTCTGGACCAGATGAGCCTGGCCCCTGACCCTGAGGTCCCCGAGGGCCTACCCAGTGTGGCCTACAACCCCTGGATGGACCTCCGCTTGAGGGAGGACGTGATGGCCCTCAACACGAGCTTCCCCTACGGGCCCATCCCCAAAGACTTCCAG
>Danio_rerio.14.22083866.22083747
TTCGAGGAGATGAACAGCGAGCTGGAGGAGAACCGGGAGCTGGCCGATAACCGCAACAGTGAGCTGCAGAAGCTGGAGCAGGACCTGGCCAGCGTCAACCACGAGAACAACAACATGAAG
>Danio_rerio.14.22923077.22926271
GTGTGCTCTGTTCCGCTCTCCAGGAGCGACCTGAAGCGACGCACCGAGAAGGAGCTGGAGACCTGGCGGAAAGACCGGCCCTCGTCCACCTTCGACCCCAGAGGCCGTTGCCATGGCTACTGGGCGTCGAGGGAGA
>Danio_rerio.14.23111839.23111620
ATGACGGAAATGTTTTCAACTCTCTACGGGCAAAATGAAGCCCAGGGTCCGCCCGGTTCGACGTCTCTGGGATTTGGACCGGGAAAACCTACTCCTCCTCTGCCGCAAAACCAGGTCGCTATGCCGGGTCAGCTAGCGCCGCAGCCCGGGGATGAGGGGCCCGTCCTCCGGAAGCCTGGAGCCATGAATGAACCTTTCTACTTGTTACGGGAGCTTCCTG
>Danio_rerio.14.23113002.23112807
GCGACCCAGTGGAGTACCGGAGGAGGACCTGTGTGACTTTGTGATGCCCTACTACCTGAAATATGAGGCCCACCTGCAGAAGGAGATTAAGAAGATCCAGGCAGAGAACGCCGCTCTGGCCAAGCGGGTGCAGTCTGGCAGGGATGCCATCGCCTCCACAGAACTAGGCATCGCAGCAGCGGTGGACAAGTGGAAG
>Danio_rerio.14.24569066.24569215
AAAGAGCTGGGCGACAGGCAGTCGGAGAGTCTGGAGAAGGTGCGCCAGCTGCTGCCTCTCCCCAAGCAGACCAGGGACGTCATCACCTGCGAGCCCCAGGGCTCGCTCATAGACACCAAGGGCAACAAGATCGCCGGCTTCGAGAAGGAG
>Danio_rerio.14.25497575.25497296
GAGGGCCTCCTTCCTGGGTGCCACTCCTGCAGCGTGTGCGCCCAGGGAGCCTGCAGGCAGAGCGGGGAGATGGGGGTGACCTGCGAGTGCCTCCCCGGGCGCTCGGGAGCCCTGTGCGACCAGAAGACAGCGCTGAGCCCCTGTCAGAGTAGCAG
>Danio_rerio.14.25856718.25857035
GAGAAGAGGATGAGGTCCTTGATCTACAAACCTCTGTGTTCCCTGAGGGACCTTCTGGCGGGACCCAGGAACCTGATCCGGAAGAGACTGGACAAGCTGCTGGACTATGAGGTCCTGGAGGCCCGGCCCAGCCTCAACTACGAGGAGCAGGCCATCGCCAGCACCTA
>Danio_rerio.14.26518139.26518300
TTACCCTGAGCTGAAGCCCATTCAGTCCATCAACGCCCATCCCTCCAACTGCATCTGCATCAAGTTCGACCCCACGGGGAAGTACTTTGCCACGGGCAGCGCTGACGCCCTGGTTAGCCTCTGGAACGTGGAGGAGCTGACGTGTGTTCGCTGCTTCTCCAG
>Danio_rerio.14.27116473.27116010
TGTACCCGGCCGACCCGGACTACTTCGGCCATCCCGCCGCGCGGGGCTTCCCCCAGTTCGACATCGTGGAGGACGCCTACTCCACCGGCACTACCGACTCCCGTCGCAACTCCCGCTTCGGGGGCTTCCCCTTCCCCCTGGAGCGCAGCGACCGCCGGGCGCCGCTGCCCCCCTGCTATAGCAACCAGAACCTGGACGACTTCCTGGGGCCGGACGGCCTGCCGCTGCCCAGAGCCCAGTGCCCCAACGAGTACACGGCCGTCAGCTACTACCCCAGCGCGCGCACACGCAGCCTGGACAACGTGTCGGGCGGCTACAAGAGACTCAGCATGCGTCTGAGCATGGCCATGCCGTCGTACGCCGA
>Danio_rerio.14.27470066.27469940
TATGCCATCCTGATGACGATGGTGCTGACCACCTTCATCAAGTACCTGCTGCACACCATCGACCTGCAGAGCGAGAACCCCTGGGACAACAAGGCGGTGTACATGCTGTACACGGAGCTCTTCAC
>Danio_rerio.14.27473539.27473387
CACCTGATTGAGCGCTCGTGGTACGCCGTGACGGAGACCTGCCTGGCCTTCACCGTGTTCAGGGACGACTTCTCCCCGCGCTTCGTGGCCCTATTCACGCTGCTGCTCTTCCTCAAGTGCTTCCACTGGCTGGCCGAGGACCGCGTGGACTTT
>Danio_rerio.14.27602041.27602161
GATATCTACCCCAAAGGAGTGATCCCATTGGCCGCCATCCAGATGGCCCGTTCTGCAAAAGACAACAAGTTTGAGATAGTGACCAACCACCGAATCTTTGTCTTCCGCGCTGATAATGA
>Danio_rerio.14.27606934.27607116
CTCTTCATCATGCTGGGGAACGACCGTGCCAATGAGTTCTGGTCTCCACGTCTCTCCGTCTCTGAGGAGCTGGACTCTGATGCCGTGCCTGAGCAGCGCCGCAGCTTCATCATCCAGAAGTACCGGGAAGGCCATTACCGCCACCCCCACCCCCGCTTCAGCAGCCAGGACCAGCTGCTCAAG
>Danio_rerio.14.278299.278501
GTTTGGAGCGGTGTTCCTGTGGGACTCTGGGTCGTCAGTGGGTGAGCTGGCGGGACACAGTAAATCCATCAACTCTGTGGACCTCAAACCCTCTCGCCCCTACCGCCTCATCTCTGGCAGTGACGACATGACTGTGGCTTTCTCTGAGGGGCCTCCATTCAAGTTCAAGTTCAC
>Danio_rerio.14.29455047.29455166
GTCCGGCATATCTTATGTGAAAAACATGGAAAATGCATGGAGGCCATGGAAAAGTTAAAGGCTGGTGTTCGATTCAACGAAGTAGCTACACAATATAGTGAAGACAAAGCCAGACAAGGA
>Danio_rerio.14.29479868.29479650
AACAAGCTACCCAGGGCCAGACAACGATATTGGTGGTGAGCTGTGGAGTTGTTAAATTCGAGGGGAACAAACAACGTTTTTTCAACCAGAACTTTCTGCTAACAGCGCAGGCTACACCGAACAGTGAGCAGCCTGTCTGGAAGATTGCCAGTGACTGTTTCCGTTTCCAAGACTGGCAAAGCTAAACTTTTCCTGGAACATTTTTATTTT
>Danio_rerio.14.31230937.31230786
TCAAGCAGAGTGACAAGTACAGCCAGCTGATTCTAACATCGCCCTCTGCTGCCGACACGGGGGACTACAGCTGCTGGGTCATACTCTGTGACGGATCGGATTGCCACAAAGACCCAGACCAAAGCTCTTCTTCGTACATCTATTTCAC
>Danio_rerio.14.31232772.31232493
TGCCAGCAAGCCAAGCGCAGGAAAGATGCGGCAGGGAACCAAATCCGACCAGGTGGGAAGAGAGCGAAGGGGCGGATCTCCAAACAAAAGGAAAAGGAGACAGGGGGGCGGGGCCAGTCCTTACTGACCCAGGTGCTGGATAAAGGACGCTTCCTGCGACTGGGCGGGACCACAACGCTGAACCCTGGAAAGAACATCGAACTGCGATGTAAAGGCGCCAGCATCGGCTGGTCGTATCCCTCCTACCTGAACACATACAACGACTCCCGCCTCAG
>Danio_rerio.14.31268968.31269130
GTGCTTCACAGTTTAATCTGCCGGCTGGAAAAACAAGTCAACACATCCACCGGGTCCCCACTACTCATTCACTGCAAGAACTTCCAGGTTCTTCATTTTGTCTTCCCTCAAGAGCAGGACT
>Danio_rerio.14.31421231.31421111
TCAAAGATATGAAGCACTGTTGAAGGAAATGGAGAAGAAGTCTGAGCAGCACCGGGAGGTTCTGTCCAGTCTACAGCAGGAGTATCAGAAAGCCACGGGTCGGGCGGTGGCCAAAGTCT
>Danio_rerio.14.31510142.31508365
CCCAGCAGCGAGCTGCTCTTCCCCGCCGAGCCTTACAACGCCGCCCTCTACGAGAAGCTGCCGCCCACCCCCGACAGCCCCGGGGACGGCGACTGCACCGTGATGACCCTGCCCGAGGTGCGGGGCCCCCTGTACGTAGACGTCCCGCTGGGGCCCCTCCACTACCCCCCCCGAGGGCCTCCTGACGCCCGAGGCCTCGCCCGGCAAGCAGTCCGGCCTGGCCTTCTTCTCCCTGGAGCGGGAGCGGGAGAAGGAGCGACTGGAGATCTCCCTGCTGGCGCGCCACATCAGCACCCTGGCCGAGGGCTTCTACCTGGACCCGCTGCTGTCCAAGCTCTCCCCGCCCTCCATGTCGCCCTCCTCCTGCCCCCCCTCCCCCGTCCTGGACGTCTCCGAGGCCGAGTCGGCCCACGCGCTCGGGGAGCTGTACCCCATCAAGGCGTGGCGGGGGCTGGACGTGCCCATGTTCCTGGACGACGACGAGTCTCTGTTTGAGGAGAACCTCCTCGAGACCCTGATCCACGACTTCACTGCCGCCCCGCCGC
>Danio_rerio.14.31863206.31863064
GAGGTCATGAACGGCGACGCAGTGGAGCTCCATTGCATCCCGATGGAGACCCACTTCTGTCCCGTCCCCAAGCTGCTGATGGCCACTCCGGTGGGCCTCAACTCAGTGAGCCTGGCCCGTCACCCCA
>Danio_rerio.14.33713005.33715226
CCCTCAGCCCTCATGGAGGAGAAACAGCGACTGATCACCAGCGTGTCCGCTGCACTAGCCGTCTCCTTAAGAGACCCCATGTACATGACCGGGACCGACTCGCCCAACTACAACTTCATGCTGAGCCGCAGCATCCAGGCCTGCAAGACCAACCCCGAGTATATTTATGTCAACCTGAAGGATATCCCTCAAGCCGACCTCCCGAAGAACAGGAAGGTACTGACGGAAGGCTACGCGTGCGAGTTGAGGTGCCAGTGTGTTTATCTCGCCACTGGATACTCGGGCAGTAAGAACGGAGCCAGGGACCGTGCCTCAGAGCAGGCCGTGAAACTCTTCCTGAAGCCGGCTGAAGTTCGTATTGTGCAGCGCAAGTATAGACACTCTATTGTCACCGACATCGTGGTATGTCAGATGCACAGTCCCACCCCAGCCTTTTTGCCTGCCCTTCGTAATCCAGAGGACAAGCCGACGCCTAGCTCGAAGGGCCAATATGAGCCTGACAAACGTAAACACTGGACAGAATTTGTGGTCGTTGACAACGCTCACGATGCCATATGCATACTGAACAACTCTGCCGCCTTTAACCGCATGAAGATCGACTACAAGTTTGACCTGGTCCCAAACAGCAGTTACTGGCTCTGTAGCGTCTACCTGCAGGAGGAGCTGGTGGCCCAGTCTAGGGGCACGAAGAAGAGCTCGAAGCACACAGCAGCCGAGGAGGCAGTGAGGAAGCTGCGCATGAATCAGGCAGCCCGGGAACAAGAGCAGCAGCAGCAGCAAGAGCAGCAGCAGCAACAGCAGCAACAGCAGCATCCCAGAGGCAACCATCAGTCGGATCCCTCTAGTGGCTGGTTTGGCCAACAGGTCGGCAGGAAAAAGCACTTGAGTGAGTTGGTTATTCTTGAAAACTCGGATAATGCCATCTGCATCATCAACGACACTGCTCAGTTTAATAAAGTATCGGCCGACTACAAGTTTACCGTGTTGCCCGACCACCGCTGGAGATGCGAGGTGTACCTGGAAGGACAGTATGTCGCCGCGGGACTCGGGCCCAAAAAAATAGTGAAACACATCGCAGCGGAGGAGGCCCTGGCTACCTTGAGACAGACGCAGGCCGTGGTTAAGTCCAACCTCAGGAAGGACGGTCACTGCGATGCCATATCACGCCATCAGATCCTGGCGCGTTCGAATGAAGAGAGCATCAAGCAGGAGATCAAGGAGGACAACATCGGGAACCAGCTCCTCCGCAAGATGGGCTGGAAGGGGGGTGGACTGGGCAGGGACGGCGAGGGGATCGCAGAGCCCATCAAGGTCAAGGAGCAGTTCTCCAGAGAAGGTCTCGGCATGGACATGGACAAGCCTTCGAATCAGCTCAGCAAGCGAGACATCGAAGACATCATCCGAAACTACGCCACCTCCGAACGTCAAGATGACCTGCGCTTCTCCAGCGACCTGAACAACGACGAGCGAAAGCAGATCCACCACATATCCCAGAAATACGGCCTACGCAGCAAGTCGTACGGACAGGGCCGGCAACGCTTTCTAGTTGTCAGCCGCAAGGTACATAAAGACCAGCTCATCGGTCAGCTGCTACAGGAAGGGCAGGTGGGCCGCTACGAGCTGGTGAAACCTCAG
>Danio_rerio.14.33820042.33819607
ATGTATGTGGGATATATACTGGATAAGGACAGCAACATGTATCACCAGGGTCCCGTGAGGAGATCCAGTATCAATCTCCCTCCACAGAACTTTGTCACGACCCCGCAATACCCAGACTTTTCGGGATACCACCATGTGCCCAACATGGAGACGCACACACAGTCTGCGGGGAACTGGGGACCATCGTATGGCGCGCCGAGGGAGGACTGGGGCGCGTACAGCCTGGGACCACCTAACGCTGTTCCAGCGCCGTTGAACAACTCGTCCCCGGGACAGGTCTCTTACTGCTCGCCTGAGTACAGCCACATGCACGCCCCGAGCTCAGCCGTGTTACAACCGCCACCAGAGAACATTAACGATGCGCAACTTTCACCCGAAAGGCGCAATTCGTACCAATGGATGAGTAAAACTGTGCAATCGTCTTCCAC
>Danio_rerio.14.34485688.34485821
ATCCTTTTATCCTTCCACATCAACAAGTAGACAAAGGGGCTATTAAATTTGTCCTAAGTGGTGCCAATATCATGTGCCCTGGGTTGACGTCACCAGGTGCCAAACTCTACCCAGCAGCTACAGACACAGTGGTT
>Danio_rerio.14.37905980.37905831
ACATGTCCCAGGGCATCATAGGAGACATGGTGACCCTCGGTGTTACTGAGTCCTTCCAGGTGAAGCGACAGGTGCTGCTGTCTGCTTCTGAAGCGGCGGAGATGATCCTGCGTGTGGACAACATCGTCAAGGCGGCGCCCAGGTC
>Danio_rerio.14.37907180.37907053
AGGAGGGGAGATCAGCTCTACGTTCGACCGGCCGGAGCTGGTGAAGTTGGGACACTGTAAGCTGATCGAGGAGGTGATGATCGGAGAGGACAAGCTGATCCACTTCTCTGGAGTCTCCATGGGT
>Danio_rerio.14.3917504.3917186
GGGCACAGTGGAGGCGCGCTTCGTATACGTCTTCGTGCTGGGCATCCTGTTCTCGGGCAGCAAGGACCTCCTGCGCTCCCAGATCGCCGCCGCCGCCGCCGCCGCCCCACTGAAGCGCCGGGGCTTGTGGGAGATCTACAGCGGGCTGGTGCTGCTGGTGGCGCTACTGTTCCGGGCACACAACCTGCCAGTGCTGTGCTGCTGCCTGCTGGTCCAGAGCCTCATGGCGCGCTTCATCTGGAGGAAGCTGCACTACGACGCCGCGCAGACCACCATCATGCACTACTGGTTCGGACAGGCCTTCTTCTACTTCCAG
>Danio_rerio.14.40053968.40054243
GTGTAAACGTCCCAGAAATTCCCTGTGTGTCGATGTTGCGCCACCTCTACCTGAAATGGGTGCGTCTCACCAAACCGCAACCATTTAAAGACTTCCTCTGTGTTAGCCTTCGAACATTTGTGATGCGTAACTGTGCGGGGCCGACCAACTCGCTGAAGTATGTCCCCCTGGTGACCGGCCTGGCCTCGGCCCGCAACCTGGAGCAGCTGGAGCTGGTCAGAGTCCCCTTCCTGGGGGGGCTTATCCAGCACGTGGTGGAGGACAGCTGGAGATCAG
>Danio_rerio.14.40057081.40057251
GTAAAATGAACCACTCTGAGCTTGTGAAGTATGGTTTGGCTGATGTTGTCGAGAACCCCGGCATCATCACAGATATCGGCATGAAGGCGGTCAATGAAGTGTTCACCAACATCAAGTATCTGCTCATCTACAACTGCCCGCATCTGCACAACCCTCACCACTGGATCACAG
>Danio_rerio.14.40362703.40362556
AAATAGAGACGATTGAAGGCCATGCCAGCTTCACAGATGATGCTTTGCCTACCGTCGAGGTGAACGGAAAAAAGTACACAGCGTCACACATCCTTATCGCCACCGGAGGGCGCCCTACCGAACTGAGCGACGATCAAATTCCAG
>Danio_rerio.14.40404131.40403944
GGGATGACAGTCATCGCCGAGCACGAGTACATCCCGCTGTCAGCACAAGACCTGGAGCTGAAGAAGGACGAGGAGTACACCATCCTGGAGATGCCCGACGCCAACTGGTGGCGGGCGCGGGATAAATACGG
>Danio_rerio.14.40647984.40648160
CGAGACCGGCTCACTAGTTTCCGTAAGGCGGGTCTGAAGAAAGAGAAGCCCCTGATTCAGCACTCGACGGACCTCCAAACCACACCCACCGAGATGCCCCTGCCTCAGCCCCTGTTCGACGACCGCTCGCTGAACCTCTCGGAGAAGGAGATCAACGACCTCTTCGAGAAGATGATG
>Danio_rerio.14.4155878.4155603
AACGAGGTGCCCCAGATCGTTGGGGAGATCTACCAGAAGTTCTTTGTGGAGAGCAAGGAGATCCCGGTGGAGAAGGTCCTGCTGAAGGAGGTCCAGCAGAGTCTGGTGGGGAACCGAGGAACGCAGGTCTTCATCAGACTGCAGGAACAGGT
>Danio_rerio.14.42179289.42179422
GATGGTCGCCATGGTATTGTGCGAGTAGATCGCGTACCGTTGGCCTGCAAGCTGGTGGATCTGCCCTGCATCCTGGAGTCTCTGAAAACTGTGGACAAGAAGACGTTTTATAAGACAGCGGATGTCTGTCAG
>Danio_rerio.14.4490210.4490342
GCTGGGCTTCCTAGGCCTGCTCCACATGGAGGTGTTCAACCAGAGGCTGGAGCAGGAGTACAACGCCAACGTGGTGGTGACGGCCCCCACCGTGCCCTACAAGGCCAGGCTGTCGTCAGCCAGACTCATCAAG
>Danio_rerio.14.4494185.4494318
TCGCAGAGCGACCCAGGAGAATATGTTGTACATCGATGAGCATCGAGTTATGATGAAGTACATCTTCCCTTTGAATGAAATCGTGGTGGATTTCTACGATCTCCTCAAGTCCTTGTCGTCCGGTTATGCCAG
>Danio_rerio.14.45858593.45858439
TGGGAGACTTCGTCCATCCCTGTGAGGATGACATCGTGGTGAAGTGCACCACGGAGGAGAACAAGGTTCCCTACTTCAACGCTCCAGTCTACCTGGAGAACAAGGAGCAGATCGGGAAGGTCGACGAGATCTTCGGCCAGCTGCGGGACTT
>Danio_rerio.14.47035386.47035521
GTATGGCTTCTCCAACATGCGGTACATTGCCTCCCTCATCAGTGGAGTGGGCATCTTCATGATGGGAGCCGGTCTCTCCTGGTACCACGGCATCATGGGACTGCTTCATCCACAGCAGATGGAGTCCCTTTTGTGG
>Danio_rerio.14.47041405.47041570
GTAACCCCTACTACGACAGCCTGGGGTCCCTGGGGGTGGGCACCCTGCTTGGGGCCGTCTCAGCCTTCCTCATCTACACCAACACGGAGGCCCTGATTGGACGATCCATACAGGCTGAGCACGTGCAGAAACTCACCGAGTTCTTGGAGAACGACCCGGCTGTCAG
>Danio_rerio.14.47546722.47546937
GGGATCGACTTGTCACGATAAAAGAGGCCTTCACGAGGCCCCTGGTAAATCTGCTAAAACGTCCGCGCCCAAAGTGTGTCCCTACAGTCACCCATCCCAGAATTCCAGTGGTTCTTCTCTCGGGAATCCCCTGTCTACCTCAGCTGACCATTGTAAGACCACCCCCAAGCACTTCAAGACCATGTGCCGTCGCCCGACCCCTCC
>Danio_rerio.14.47705546.47705684
GTTTGCCCTGAGATTCGTACGACCGGACCCCCGCGGCCGTGTTACCGACCCAGTAGGGGATGTTGTGTCCTTCATTCAAACCTATGAGGAGAAGTATGGTCGATCACACCCAGTATTTTACCAGGGGACATACAGCCAG
>Danio_rerio.14.47709684.47709855
GGAGGAGAGGAACCAGACTCAAGTGCTGAGACAGCAGCAGGATGAGGCCTACCTGATGTCTCTCCGCGCTGACCAGGAGAAAGACCGAAAGAAGAGGGAGGAGCAGGAGCAGAAGAGACAAGAGGAGGAGCTGGTCCTCCAGAGTGCTCTAGCTGAAGA
>Danio_rerio.14.47717881.47718063
GTTATTTATGACTTCCTGTTCTCTTTGAAAGAAACCCCAGAGAAGTACCAGATAGTTACAAACTTTCCCCGTCGAGTCTTGCCCTGCCTCCCCACCGAGGAGCAGCCCAACCCCCCCACCCTGAAGGAGGCAGGACTCAGCCGCTCAGAGGTCCTTTTTGTTCAGGACCTCACAGACGATT
>Danio_rerio.14.48169095.48169335
GGTAGCAAGCAGCTGCTGGGGAACTACCCTCTGTTCATCACCAACAAGCAGTGGGACGAGGCCGTCAACTCCTCCAAGAAGGACGGCCGCCGCCTGCTGCGCTACCTGATCCGCTTCGTGTTCACCACCGACGAGCTCAAGTACTCGTGCGGCCTGGGCAAGAGGAAGCGCTCCGTCCACTCAGGGGAGCCCGGTCTGGAGCGACGCCCCCTCAACCCGGTCAAGGTCAGCTGCCTCAGAG
>Danio_rerio.14.49298637.49298770
CCGTGGGCCCCACCAGCCTCGGCTTCATAAGGAACTTCCTGGACAAGCTGACGGCCAACCAGCAGAATATCCTGAAGTTCATCGCCTGTAACGAGATCTTCCTGATGCCCGCCACCGTCTTCATGCTCTTCAG
>Danio_rerio.14.49312826.49312703
GAGCTGCAGGTCCACGAGGGCACCGCTGACTTCCTGATCCCGGAGTACCGCAGCATCCTGGACGAGTCCCAGCACCTCCTGGACGAGTACAAGAAGCAGCCAGCGCACCTGGAGAGACTCTA
>Danio_rerio.14.49325585.49325399
GTGTCGGGGGCGGACCTCTTCGTGTGCGCTAGCTACATCTACAACCACTACTGCGACTGTAAGGACCAGGACTACTTCCTGTCCGGAGACAAGATCAACGACATCACCTGTGTGACCTCACCGCACCTGGAGCGCACCGCGCCTGTCCTCGCCTGCCAGGACCGCCTCCTCAGGGTGCTGCAG
>Danio_rerio.14.49325852.49325677
CCCGTGTTTAAGACCCTGCCCGGTCAGAAGGTGAGCCGTCTGGACCGTGGGGGGGGCGCTGGGGACCCCCCAGGAGAAGATCTTTGTGTGTTCGGGATCCGAGGTCCGCGGCTTCACCAAGAAGGGGAAACAGTTCCTCACCTTCGAGGCCAACCTCACCGAGAGCATCAATGCCAT
>Danio_rerio.14.50989501.50989626
CCGTGCGTCATCGCAGACTGCGGTGAGCACCGGGACGGGGACGACTGGGGCGTGTCTCAGAGCGACGGCTCCGGCGACGCCCACCCAGAGTTCCCAGAGGACTCCGAGGTGGACTTCAAAGACGT
>Danio_rerio.14.51119906.51120135
GAGATGGAGCGCTTCGCGGACCAGGCGGACGTGGTGGTGGTGGGGGCGGGGCCCGCCGGCCTTTCCGCCGCCATCCGGCTGAAGCAGCTGGCGCTGGCGGAGGAGCGGGAGGTGCGGGTGTGCGTGGTGGAGAAGGCGTCTCAGATCGGAGCCCACACCCTCTCAGGGGCCTGTCTGGAGCCCAGCGCCCTCAACGAGCTGCTGCCCGACTGGAAGGAGAGAGGG
>Danio_rerio.14.51248254.51248391
GTGTCCGTCCCCGGGACAATGTCGGCCCTCTGCATCGAGCGTCCTGCCGACGTGGAGGAGGGCTTCTCTGTCCAGGCCCCTCTGGTGTTCCACTTTGGCTCCACCTCCCCTGGGACCAACATCAAGCTGTACAACAAG
>Danio_rerio.14.51664687.51664818
ATCACAGACCTCCGGCAGCGGCTGGCTGACTCCCAGAAGGCGGTGGTGGAGCTGGAGGCGGAGCGGGAACAGCGGCAGCGGGACTACGACAAGAAGCTCCTGCTGGCCAAGTCCAAGATCGAGAACGTCCAG
>Danio_rerio.14.52617661.52617914
CAGAGCCTGGGGCAGGTCTACAGCACCATGGAGGAGAGTATGCCAGAGGCCACCGTCCAGCTGCTGGCAGACCTGCTGCAGCCGGGCTTCTACCCCCCCAAGGACATCAGCGCCCACCTGCTGAGGGGGCTGCTGCTGGGAGCCCGCTGCCCCCTGAACCTCCGGGTGCAGGCCTTCGATCTGCTGATGAAGACGCAGAG
>Danio_rerio.14.53372394.53372227
ATGAAGTTGAATCCATTTTTGACATCTTCTCGGCGCAAGAACCGCAAGAGGCACTTCAATGCCCCCTCCCACATCAGGAGGAAGATCATGTCCTCCCCCCTCTCAAAGGAGCTCCGTCAGAAATACAACGTGAGGTCCATGCCCATCCGCAAAGATGACGAAGT
>Danio_rerio.14.53578988.53579152
GGAGTAAAGAAGAGCGCCATTGGGCAGAGGATCGTGTCCACACTGCCATACATTCGGCAGGAAGTGCCCATCATCATCGTGTTCCGAGCGCTGGGGTTCGTGTCCGACAGAGACATCCTGGAGCACATCATCTACGACTTCGACGACCCCGAGATGATGGAGATG
>Danio_rerio.14.53582061.53582204
GTGTTGAACAGGTTGACCTTCGCCTCCACGCTGTCTCATCTGCGGCGCCTCAACTCGCCCATCGGAAGGGACGGCAAGCTGGCCAAGCCCCGGCAGCTGCACAACACCCTGTGGGGGATGATCTGTCCCGCAGAGACCCCCGAG
>Danio_rerio.14.53583886.53584025
GGGCACGCTGTAGGCCTGGTGAAGAACCTGGCCCTCATGGCCTACATCTCCGTGGGCTCCCAGCCCTCTCCCATCCTGGAGTTCTTGGAGGAGTGGAGCATGGAGAACTTGGAGGAGATCTCCCCGGCTGCCATTGCAGA
>Danio_rerio.14.6221014.6220868
CTCCAGGATCGGACCCAGTTCAGCGACGGCGACCTCGTCCAGCTGAGGCGCTTTTGGAACAGGGGCATGACCAGCCTTGGGTTTGTCTGCAGGGAGAAGATCACCGCCGCAGCCAACCAGCTCAACGTGGACACTGAGATAGTCAAG
>Danio_rerio.14.6502550.6502726
GTTTTCAGAAAAACACAACTTTGCTAAACCCAATGACAACCGGGCACTGGGACTGATGACACGCAGTGCCCAGTCTGTCATGGAGGAGCTGGAGGACGTTGTCATCGCCTATGGACAAAGTGACGAGTTTAGCTTTGTGTTCAAGAGAACCTCCACCTGGTTCAAGAGGAGAGCAAG
>Danio_rerio.14.713498.713626
ATGTCGGCTCAGAAGGACTGCGAGTTCCTTGTGAAGAGGGCTCGGGAGCTGGTCTCGGATGACCCGTGTGCAGCCAAGGCATGGCTGATCACCGCCCGGACCCTGTACCCCGCAGACTTCAACATACAG
>Danio_rerio.14.716344.716484
TGTGTGAGGTCCTTCCACTGATCATAAACAACGTGGACATGCGCTTGCCTGCGAGCCTGCTGCAGAAGTACATCCTGAAAGCGGCGGAGTTCTCCATCAGCTACGTTGCCCGCAGCCCTTCAGCGGACGGACAGATGCAGG
>Danio_rerio.14.7304272.7304151
GTCAGGATGCCAACCTCAGCCAGGCCACCCACGTGACCCTGGACCGCGGGCAGGTGTGTGACGCCAGCGACCCCGCCCTGCTCCCAGATATACCGCTCGGGGATCTGAACCCAGGCCACAAG
>Danio_rerio.14.7329116.7328983
ATCTGTCGACTGTGCTTCCAGCACAACACCCCACTGGACGCCATCGCCCAGTTCAGGAAGCACATCGACCTGTGCAAGAAGAAGATAGGCAGCGCTGACCTCGCCTTCGAGCACACCGCCTGGATGTCCAAACA
>Danio_rerio.14.7351569.7351694
GTGCCCTTCGCTCGTTTCCTCGCCATGAACAAGATCAGCAACATCAAGCGCTACCACATTGCAAAGGTCTATCGCCGTGACAACCCGGCCATGACCCGCGGGCGCTACAGGGAGTTCTACCAGTGT
>Danio_rerio.14.742133.742645
GCTCACGCCAAAGCATGGCACACATACAACGACCAGTTCCGCCCGACCCAGGGAGGGGAGGTGTCCGTTGTCCTGGGCTCCCACTGGGTCGTCCCCCAAAGGACGCCAGCCTCCCCGGCCCACGTGGAGCTCTGCCAGCGATCCATGGAGGCGGTGCTTGGATGGTTCGCCAACCCCATCTTTGGGGACGGCGACTACCCAGCCTCCATGAGGTCCCAGCACGGAGACCTTCTCCCCACGTTCACCCCTGAAGAGAAGGCCTGGGTGAAGGGGACGGCGGACTTCTTCGCTCTGTCCTTTGGACCCAACGACCTCCGTCTCAGCCGCGGCCTGGTCCCATACGGACAGAGCGTGAGCCCCGACCTGAGGAGCCTCCTAAAGTGGATCCAGCTGGAGTACGGGGACCGGAGGGTTCTGGTGGCCGAGGGAGGCTGGTTCTCCGAGGCTGCCGTGGGAACAGAGGACACGGTCGCTATGTACCTGATGAAACGGTTCATCAACCAGGTC
>Danio_rerio.14.8619274.8619470
CATGAGGAGGTGCGCCGGGAGCTCCAGATCCTGCAGAGAGAGCTCAAGGGGGTGCAGGAGGATGCGCAGGCCCAGACCAGCAGCGCCCAGCGCCTGTCCCTGGACCTACAGACCAGGCAGACCCTGGTGTGCTCCCTGGAGGGCCAGCTAGACGCCGCACGCACCCTCACCCAGAACCTGACGCTGGAGGTCAAA
>Danio_rerio.14.888004.887861
ATCTACCAGACCTACCTGGCCTGTAGCGCCCCCTTTGCGGTCAACATCACCGACACCGCCAAGAACCAAACCCAGGACCTGGAGAGCCCTACTCCAGATATGTTTGACAAGGCCCAGTCCCAG
>Danio_rerio.14.9666920.9667106
AACAGCGGGCCTCTGGGCGAGTTCAGCGGCGACGTGGGGAATCGAACCAGCATCAGGGTGAGCTACCCAGAGGGCACGCCACGCCAGTGGGTGGACCATGACCCCCAGCCTCTGTTTGTGGCCGTGGTTTACAAGGCGGTCGACCTCAGCTGGCTGTCGGCCATGATCAACA
>Danio_rerio.14.9667208.9667366
CTTTGGGACAGGCTGTTCTTCTGGCAGAAGGTTCCGGATCGGATCCCGCTGGAGCCTCAGCGGTTCAGACTGCTGAACCTGCAGTTGATCCGAGAGACCGCCATGGGCCTGCTGCAGTACCCCCCTCCCCAGAGCCGCCTCTGGGGATTTGACC
>Danio_rerio.14.9688807.9688616
GTGCCCTGTTACTCCTACGGCCAGAAGCTGTCCAAGCTGGCCATCCTGCGCATCGCCTGCAACTACATCCTGTCCCTGGCCCAGCTGGCCGAGCTGGACGACGCCTCCGCTGACCACAGCAGCCTGACCTTCTCCCAGTGCGTGGAGCAGTGCACCCGCACGCTGCAGGCTGAGGGCCGCAGCAAGAAACGCAAG
>Danio_rerio.15.10359563.10359396
GGTGTGCAGGCATCTCGGGTTTGACTCCTCCGTGTCGGACTACCAGCTGCTCCAGGGGGTGTCTGAGGCCGCCAGGGTGTACTACAACCACACCGGGACCACCGCGTGCCTCAACACCTCCTCCACGGCCACCGGGAGCCTGGGCTTCCTGGGCTGGTATTACCAG
>Danio_rerio.15.1091517.1095473
TTATAGGTGGTGTAGCAGAGCTGAACTGCCAGACCATGGGCGAGCCAAAGCCTTCTGTCGAATGGATATTAGCAGACGGCAATAAGGTCAGAGCTCCTTTCTTCAGCGAGGAGGGAAAGATTGTCATCACAGCTGACGGGAGGCTCACTTTGCGTGGTGCCGACATATCCGACGCTGGCCTCTACCGCTGCATCGCCACCAACTACCTGGACGCAGACATTCTCAACTTCAGAATCACAGTGCTGCCCACAGACGTGGAGGAAGCCGAGGTCAATGGGGTCCAGCTCTCTAGAGCCCCGGGTCAAGATCTGGTCCTGGACTGCGGCTCCACAGGCAGCCCGGAGGCCTCCGTTCAGTGGATTCTACCAGATCACTCTGTGATCCGAGAGTCTTATGGGAACAAGAAACTACATGAGAACGGGACTTTGAGGATTCGTGGTCTCACCGCGAGGGACCGGGGCTTCTACAGGTGCCTGGCTGCTAACTACATGGGAGCTGATCTGCTGGTCTCACTGGTGACC
>Danio_rerio.15.123781.124018
ATGTCGGGGGTTCCAGCGGTGCAGGTGAGCATCGAGTCGTCCTGCGAAAAGCAGGTGCAGGAGGTGGCCCTCGATGGAACGGAGACGTACGTACCCCCGCTGTCCATGTCCCAGAACCTCGCTAAGCTCGCGGAGAGGATCGACTTCGGTCAGGGTTCGGACTCGGAGGGGGACGAGGCGCCAGCGGAGCCCCGAGACCGTGATTGGTTGAAGCAGGAGCCGGAGGAGGAGGAGG
>Danio_rerio.15.1270960.1271135
CATCCAGCGGGCCTGGCGTGACTTCCTGCAGAGACAGGAAGTGGAGAAGAGGAGCCCCTCCCCCCCCTCCCTGTCCTCATCGGACAAGATGAGCACATCGATCAGCATGACCACCCTATCAGTCGGCAGCACACCGGTAAG
>Danio_rerio.15.13489923.13490102
CAGCCAAAGCATTATGAAAACCAAAGACTGTTCTGTGACTATTTCACCAATGGGGATCCTGTACTACTGCTGCAGCCAATAAGACGTGAGGTTCAAAGCCTGCAGCCCTATGTGGTTCTTTATCACAACTTCATCACAGACAAGGAGGCAGAGGACATCA
>Danio_rerio.15.13561169.13561396
AGTGCTGCTGGCAGCAGTGAGCCCCTATTTCCGGGCCATGTTCACCAGCCCGCTGGTGGAGTCTCGCCTCACCGAGATACGGCTAGAGGAGGTGACGTCGTCCGTCATGGAGACCGTCATCCAGTTTGTTTACACCGGGGAGGCGGGGCTTTCTCTGGACACTGCTGAGGATCTGTTTGTCGCGGCCAACCTGCTCCAGGTCATGCCACTGCAGGACCTGTGCTC
>Danio_rerio.15.13563118.13564642
CGCGCCCCCAGTCCGGTGGTGTTCCCGGGCCTCCCCAGGCGCATCGCGGCCGGCGGCGTGGCCCGCTGGAAGCGCAGGATCTACGTGCTGGGCGGGGAGAACGGGTCGCGCTTCTATGACAGCGTGTATTGCTGGAAGCCCGGCTGGAGGAGCTGGGTGCAGCGGCGCGAGAAGCTCCCCAGGGACACCGGCGGGGTGAGCCAGTTTGGCTGCACCACCCTCAAGTTCCCCAAGAAACCCAT
>Danio_rerio.15.13620843.13621024
TGCAGCTCGCTGAGATGCTGCAGGTGATGAGGGGCGCAGGTAAAGTGGGGTCTGCCCTGGTGAGCACGCAAGGGGAACATCTTAGGCTGATGGCCTGCAACTCATCCCTTGGGGGTGTCGCCCAAGCTGCCCAGGATATGGTGGAGGGACTGGTGGGCACTGCAATGGGAGG
>Danio_rerio.15.13635881.13636022
TGCTGGAGGGCCATGAGTTCTTCCAGGTCCCTGAGGTGGTCGAGGAGCTGTCTGGGCGCAAGGTGCTTGCCATGGAACTGATCCACGGAGTCCCCCTGGACCGCTGTGTCGACCTGGATCAGGAGACCAGGAATAAG
>Danio_rerio.15.13880582.13880709
ACTACGAGGCGTCTCTGAAGAAGGAGGGGGGCATCCCAGAGGGTCCGGTGCTGGAGTCCCTGCTGGCAGGGGAGACCCTGGACAAGAAGGTGGAGACCAAGGAGGAGGAGCCCATGAGCGAGTGCCAG
>Danio_rerio.15.14280449.14280606
ATATGGGCTCCTTGGTGATGGAGGTTCTGACAAGCTGGACCATCTGCCCATAGCCCGTGCTCAGGTGGCAGGTATCTCCCATCTCTCGCTGTCACATTCCATCAGCGGCTTTTATACCCTGGTCTCCCCAACATCTGAAAAACTGGGGGAAGTACAG
>Danio_rerio.15.14316696.14317494
GTGAAGAAGAAGAGGATGAGGATGATAACAGCGAGGGGGACTACGACGAGATGGTGGTGGAGCCCAGACCTCTGAACGAGGTGACCTCTTTGACGGACAGGACCAGCCCCTGGACCAGTGTCTTCTCCGGCTGTGACCTCAGTTCAGCGGAGAGCCTGGAG
>Danio_rerio.15.14466352.14464948
TGGTGACGGCGGCCGAGGACTTCATCAAGGTTCTGGCCACCGTGTCCACGTCTCAGGGCACCCCCTCCGACGCCACCAAAGGGGTGGCACACAGCATGGAGGAGAAGAAGACGAAGAAGGAGAAGATGAAGAAGGGGAAGAAGACGAAGAAGAAGG
>Danio_rerio.15.14468700.14468184
ATGTTGTGGGTCCTCTTCGTCTTCCTGTCGTACCAGGACAGGAACGTGGTCAAGGGAAAACTCCTGAACGACGCCCACGGCGCGGAGAACGAGAGCAAAGACGCCTGGTTCACGGTGAACCGCACTCTTTGTGCAAAAA
>Danio_rerio.15.14504669.14504877
AATCTGCCCGCTCTGGTTCTGAAGATCATGAGCGGGACCTTCGCCCCGATCTCGGACCGCTACAGCCCCGAGCTCAGGGGGCTGGTGCTCAACATGCTGAACCTGGACCCCTCCAAGAGGCCCCAGCTCAACGAGATCATGGCCCTCCCTGTGTGCATCCGACCGCTGCTCAACCTCTACACCGACATAGGCAACGTCAAGATGCGCAG
>Danio_rerio.15.14529420.14529578
GGGGAGGTGTACACCTGGGGTAAGGGCGCGCGCGGACGCCTGGGCAGGAAAGAGGAGGACTCTGGGATACCGAAGGCGGTGCAGCTCGACGAGAGCCACCCGTTCACGGTGACGGCGGTGGCCTGTTGTCATGGCAACACCCTGCTGGCAGTGAA
>Danio_rerio.15.14838172.14838357
CTGTGCCAGGTGGTGCGTTTGGTGCCGGGGGCCTACCTGGAGTACAAGCAGGCCCTGCTCAGCGAGTGCCGGCGCCAGGGGGGCCTGCGGCTGGCCCAGGCCCGCTCGCTCATCAAGATCGACGTCAACAAGACGCGCAAGATCTACGACTTCCTCATCCGCGAGGGCTGCATCAACAAGGCCTAG
>Danio_rerio.15.1490246.1490123
GGCTCTGGAGCTGGCGGTGAAACACAAGACCCACGTGGACACGGTGCTGGCCTACAGGGGGCGCTACCTACAGCGGGTCGGCCGCAAGGAGAGCAGCAAGAGGTTCCTGCAGTACGCTGAGGG
>Danio_rerio.15.1495066.1494895
TGAGTTCGGCCGCGCGCCGCACATCCTGAGCTACGTGGGCTCCAAGGTGACGGTGCGGCAGGGCGACGGCTCCCTGGTGTACAGCAGCGTGTCCCCCTACCCCGCCCTGCTCCACAGCTACAGCGCCTCCGCAGGCTGGGAGGACGCACTGCGCCTCTGCCGCTTCGCCAAG
>Danio_rerio.15.1509765.1509586
TGGTCCTACGCGTTGGAGAAGCCCAACACGGGCAGCGTGTTCAGCCTGGCCTGGTCGGCGGACGGCACCCAGCTGGCCGGGGCCTGCGGCAACGGGCAGGTCCTGATGGCCCACGTGGTGGAGCAGAGCTGGGAGTGGAGGCACGTGGTCGTCACCCTCATCAAGAGGAGGAGCATGCAG
>Danio_rerio.15.15149106.15148971
GTGAACGTGGTGCCTCTCACCATCCAGCTCATGTACCAGTTCTTCAAGAGGATGATGGGCTTCTTCTTCCCCGGACGCAACGTGGAGGAAGAGGAGGTGGCGGACGAGGAGGACAAGTTCAGGCTGGTGACCAC
>Danio_rerio.15.15155326.15155205
GCCGTGGACACCTTCACCCTCATCCACCACGAGCTGGAGATCTCCACCAACCCCGTGCAGTACGCCATGATCCTGGACATCGTCAACAACCTGCTGCTGCACGTGGAGACCAAACGCAAG
>Danio_rerio.15.15166790.15166600
AGCCCTGCCAGCCCAGGATGCTGTTCTACAGCAGCACCCTGCGCTGGATGCAGAACTTCTGGGCCACCTGGACGGGCGTGTCGCGGCCCATCTGCAGGGGGAAGCTGTTCAACAGCCTGCGGCCCATCCGCAGGAAGCTGGGCCAGCACTACAAACAGATGTCCTACACCGCCGCCTTCCCACAGCTGCAG
>Danio_rerio.15.1538012.1538188
GAAGGAGACGACTACGAAGTCATCCCCAACAGCAAGTTCTTCGTTTCAAGGACTGGCAACAAAGACAATTCCTCAGCATATAATATCGACGGCAAGAAAGCCACATTCAAAGATGTGGGGATTCTGCTACGAAGCCATGGTATTGACCTTGACCACAACAGATTCCTAATTTTACAG
>Danio_rerio.15.1542177.1542341
GGGGAGGTGGAGCACATAGCCATGATGAAGCCCAAGGGCCAGACGGTGCATGATGACGGGATGCTGGAGTACATGGAGGACATCATCGGCTCGTGCCGCCTGAAGCAGCCCATCCTCCAGCTATCCCGGCGGGTAGAGCTCCTGAACGAGACCCGGGGAGAGAAG
>Danio_rerio.15.1546296.1546436
TCACGACCTGCAGAGGCGTGTGGCGTGCAAAGAAGAGGAAAAGCAGAAGATCTTGGAGGACACAAAGGAGGTGACTGAGAAGAACACCAAGATCGCAGAGGACATGGAGAAAATGAACCAGGAGCTGAAGAACGTGGAGAA
>Danio_rerio.15.1551755.1551916
GGGGACCTCGGGGCTATCGATGAGAAGTACGACGTTGCCATCTCCTCCAGCTGTGGCGCCCTGGACAACATCCTGGTGGACACCATCGACACCGCCCAGAAGTGTGTGACCTTCCTCAAGACCCAGAACATAGGGGTGGCCACCTTCATAGGCCTCGACAAG
>Danio_rerio.15.156045.155822
CAGGATGCGGGGGAGTGCTTTCTGACACAGAAGGGAGTTTCAGTTCTCCTAACCACCCGGGCTCGTACCCGCCCGACGTGCTGTGTGTGTGGGTGATCCGGGTGCCCCCCCCGCACGTGGTGCAGGTCCACGTGTCCTCGCTGAGCGTGGAGGGGCCCTCCCCCTGCCTGTTTGACTGGCTGGAGGT
>Danio_rerio.15.1563520.1563702
GCCTCCAAGCTGGCTCTACACGCCATCGGCGACAAGCCGGCCGAAGAGCTCCCCAAGCTCAGCGCCGCCGACCTGGACGCCATCGCCGACCCCAACGTCCTCACCAAGAACAGGGCCCTGCTGGAGGCGCAGTGCGCCCAGATGAAGCCCAACCTGGGGGCCATCGCCGAGTACGAGAAGAAG
>Danio_rerio.15.1565400.1565632
GAGGAGCTGTACCTGCAGCGCGTGGCCCAGCTGGACCAGATCACCGGCGAGAGGGACGACTTCAAGCGCAGCTACGAGGACCTGCGCAAACAGCGGCTCAACGAGTTCATGACGGGCTTCAACATCATCACCAACAAGCTGAAGGAGAACTACCAGATGCTGACCCTGGGGGGCGATGCAGAGCTGGAGCTGGTGGACAGCCTGGACCCCTTCTCCGAGGGCATCATGTTCAG
>Danio_rerio.15.15908205.15908338
AACCCTCGCATCCCAGTGTTGTTCAGCCTGGCCCGTGTTCTGCAGCTGCTGGGGCTCTTCTATACCGGACTCCTGCCCTTCGTCCCACTCAAGGAGCAGTTCCTGGAGATCCCCATGCCCTCAATT
>Danio_rerio.15.16110338.16110473
ATGGCCTTCAAGTATCTCTCCTGGCTGCTGTACCCTCTGTTCGGCTGCTACGCCATCTACAGCCTGCTGTACGTGGAGCACAAGGGCTGGTACTCCTGGGTTCTCAGCATGCTCTACGGCTTCTTGTTAACCTT
>Danio_rerio.15.16289791.16289948
GAGAGGCCAGGTGACCCAGCTGGGTAGACTGATAATGGAGTTCCCCCTGCATCCGGGCCTAACCAGGGCTCTGCTGAAGGCTGCAGCCTATGGATGTGAAGACATTCTCCTCCCCTTGGCCGCCATGCTTTCGGTGGAGAACATCTTCATCAGACCAG
>Danio_rerio.15.18237239.18237408
GAAATCTTCCCGGTGGACACGATGCGGCGGGCGGCCCAGCTGGGCTTCGGGGGGATCTACGTCCAGCCCGACGTGGGCGGGTCGGGCCTGTCCCGCCTGGACACCTCGGTCATCTTCGAGGCGCTGTCCACGGGCTGCGTCAGCACCACCGCTTACATCAGCATCCACAA
>Danio_rerio.15.1881136.1881263
ATGTCCATCTTTACTCCGACAAATCAAATACGGCTGACGAATGTGGCAGTCGTGAGGATGAAAAGGGGAGGACAACGATTTGAAATTGCCTGTTACAAAAATAAAGTGGTGAGCTGGAGATCTGGAGC
>Danio_rerio.15.1882560.1882689
GGAGAAAGATCTGGATGAGGTTCTGCAAACGCATTCAGTTTTTGTCAACGTTTCCAAGGGGCAGGTTGCCAAGAAAGATGACTTGTCCAAATCGTTTGGAACAGAGGATTTAACCGAAGTTTGTAAACA
>Danio_rerio.15.1884737.1884901
GCGCTGGAGGTCATCAAACAGCTGAAGAAGTCAATGGAGATCCAGCGGGCCCACATGAGGCTGCGGTTGGTCCTGCCGGCCAAGGAGGGCAAGAAGCTGAAGGAGAGGCTGAAGCCTTTCCTGAAGGTGGTCGAGAGCGAGGACTTTGACGAGCAGCTGGAGATG
>Danio_rerio.15.1886823.1886972
CAGGTGTGTCTGGTGGACCCCGGCTGCTTCAGGGAGATCGACGAGCTGATTCGCTGTGAGACCAAGGGCCGGGGCTCTCTGGAGGTCCTCAACCTGAAGGATGTGGAGGAGGGAGATGAGAAGCTGGAGTAA
>Danio_rerio.15.19335915.19336166
CCCCTCCAGATAAAGTCTGTTGTAGCCCCAGAGCACGTGAAGGGGTACATCTATGTGGAGTCGTACAAACAGACCCATGTGAAGGCAGCCATCGAGGGGGTGGGGAACCTGCGCATGGGCTTCTGGAACCAGCAGATGGTTCCTATCAAGGAGATGACTGATGTCCTGAAGGTGGTGAAGGAAGTGACCAACCTCAAGCCCAAGTCCTGGGTCCGTCTGAAGAGAGGGCTCTACAAGGACGATATAGCCCAG
>Danio_rerio.15.19339804.19339959
GACCCCTTGGAGTTCCCCGCCCATGAACTGAGGAAATACTTCCGAATGGGTGACCACGTGAAGGTGATCGCTGGCCGCTATGAGGGAGACACGGGCCTCATCGTCCGAGTGGAAGAAAACTTTGTCATCCTGTTCTCCGACCTCACCATGCACGAG
>Danio_rerio.15.19341425.19341571
GTTCTCAACATGCATGGGAAGGTTATGACGGTGCGCCATCAAGCGGTCAATCGGCGGAAAGACAACCGCTTCGCCGTGGCTCTGGACTCGGAGCAGAACAACATCCACGTCAAGGACATCGTCAAGGTCATCGACGGACCCCACTC
>Danio_rerio.15.19341667.19341792
GGCCGTGAGGGGGAGATTCGCCACCTGTTCCGAGGTTTTGCCTTCCTTCACTGCAAGAAGCTGGTGGAGAACGGAGGGATGTTCGTCTGCAAGACCCGACACCTCGTGCTGGCTGGAGGCTCCAAG
>Danio_rerio.15.1944380.1944262
GGTCTCCTCAGTATGGACAGACTCCCTGTCATCATCCGCTTCCTGCCGGTGCTCTTCAACAGACTGTTCAAGGTTCTGACGGAGAACGACAACGACGAGGTCACCACTGCCACCACCAG
>Danio_rerio.15.19461716.19461597
ATGATCATGGAGCCCACCAGCCCGCGGCTGCTCCCGGAGCCCCTGAAGGAGCCGTACTACCAGCCCCCCTACACCCTGGTGCTGGAGCTCACCGACGTACTGCTGCACCCCGAGTGGTCG
>Danio_rerio.15.19596708.19597076
GTGTTCATGTCTGTGGACGAGCCCGACCTGGGCGGGCCGGACGCCCCCGGCCGGGGCGACGGCCCCCCCGGTATGACCACCCTGGTCCCGCCGGCCGCGCTGGGCCCCGAGGAGAGGCCCCTGGTGGAGTTTGACTCGCCCGACTCGGGCCTGCCGTCGTCCAGGAACTACTCTGTGGCCTCGGGACACTCCCAGATCCTCTCCAGCATCGATGACGGGCAGAGCATGGAGGACGA
>Danio_rerio.15.19887347.19886681
GCTACTCTTCTTCCTACTCCTCCTCCTCGTCCAGTTACCTGGGCAGCTCTGCCTCCCGCGCCCGCAACTACAGCAGCTCCTCTGAGCCTGACCGGGGCCGGGCGGTGCCAAGCCTCCTTGGAGTGGGGCGCCGTAGTGAGAGCTTGAGCCGCAACCCGATCAAGAGCTA
>Danio_rerio.15.20846021.20846244
GCTGTCTGAGCTGTCCCTCGGACCACTACTGCCCTAGAGCAGGCCTAGATGCCCCACTGCCCTGTGGCGCAGATGCTCACCAGCCCCTCCCAGGGCAGAGAGTCTGTATCTGCCTGGGCGAAGGACAGAGCTTCCAG
>Danio_rerio.15.22777456.22777321
TGACCAGACAGACCCTTTCAATCGTAGTCCTCTCACCATGGACCAGATCAGGCCGAACGAGGAGCTCAAACAGCAGATTCTACAGTGGCTGGCCAAGCATAAACAGGAGAGCTTGCAGATGGGCCAGAGTGGCTAA
>Danio_rerio.15.22780402.22780245
TCTCATGCAGACAGGCATCAGCAGGAAGAGGAGACGTATGCAGATGCCCCAGATGAGTTTCTGGACCCCATCATGTCCACCATGATGCTGGACCCCGTTCTGCTGCCCTCGTCTAACGTGACCGTCGACCGCTCCACCATAGCGAGACATCTACTCAG
>Danio_rerio.15.22780650.22780503
GATGAAGAGAACTTCTGCGCCACGGTGCCCAAAGACGGGCGTTCTTACTCCTCCATCCTCTTCTCCCAGACGGCCAGGGTGCTGAGGAAGATCAACAAGCCTGGAGACATGATCATCGCCTTTGTCCTTCTCGCGGACAAAATCAAG
>Danio_rerio.15.22790445.22790319
CTGGACAAGGAGACGTGTCTGATCCCCTCCCCGCCGCAGCACCAGGCTGAGTTCTGCCAGTCCTACAGCCTGCTGACGGAGAACCTCATCCTCACACAGCTCACCCTGCACCTCGGCTTCCACAG
>Danio_rerio.15.22791229.22790993
GTTTTGGTGGAGCACATCCAGCCCAAAGACCCGTCGAATGGTTTGCAGTACCAGAAGAGCTTACTTGGTGCGGTGCTCAGTATCTCTTGCCTGCTGAAGACTCCAGGCGTGGTGGAGGGGCACCGGTACTTCACCAGCCCCTCCCGCTCCAGCGCCCAGGAGACCAAGATCCAGGAAGCCAACATACACCAGGTAAG
>Danio_rerio.15.22822716.22822368
CTGTACCTCAACCCCCTTAGCAACGTGGGGAAGCAGTCCCTGTACGTGCGCGGGGTGCCCACCGACCATGGGGGCACGGGCCGCCGCGTGCAGGTGCTGGCGTCCGTCACCGAGGGCTCGGACCTGTCCGAGTCCTGGCACCCCATCCTCAGCGTCATCACGGAGAACGCCTCCACCTGGGACCCTAAGCGCGTGCGCGAGCAGCTGGAGGT
>Danio_rerio.15.22829610.22828187
GCCAGTATCCTGGTGACCACCCGGCTCTCTGCGGTGGAGTCCATCCCCCAGAAGTACGTGGCCCGCTACGCACAGATCTGTGGCTTCGACAGTGCTGAGCGCCAGCGGGCCTACTTCACCAGCCGCCTGCTGCAGCAGCCCAGCACCGGTGTGGCCCAGCCCAACCGGGAGGCCCTCATCGAGCTCCTCTACCTCAACCTGCAGAGGGAGAGCCGCCTGGCCCAAGCCTGCTTCCTGCCCGCCTACTGCTGGCTCACCTGCGCCACTCTCCACTTCCTGCACTTTACCGACGCCCAGGCGCCCATCCGCACCTTCACAGGCATCTACACTAGCTTCCTGCGGCTCAACTTCGGCGGGGAGGTGCTGGGAGCGGGCGCGGCGGCGAGGGCGGACGGCTCGGTCCAGGAGCGGCAGGGCTCCCTGATGCTGTACGTGGTGCGCACGGTGGGGAAGCTGGCCTTCGACGGCGTCACCAACAAGCGCACCTCCTTCTCGGAGAGCGAGCTGGAGCAGTGGGTCGGCGGGAAGACCAAGACGGACGAGGAGCTGCGGCAGCTGGCCGTGTTCAGGACCGACGTGCTGGACTTCTTCCTGGTCCCCTGCCCCAGCAAGGACGGCCAGGAGCAGGACGCCGACGAGCGGCGCTACACGTTCGCCGTGCCGGCCATGCAGGAGTACCTGGCCGCCCTCTACGTGGTCCTGGGGGAGAACAAGACGGCGGTGGAAAAGCTCACCAGGCAGGTGTCGGTGGCCATCGGCCAGGTGAACGAGGAGGTCGGCTCCATGGTGGCGGTCCTCTCCAAGTTCATCCCGCTGCGCATCTTTGCAGTGTTCAACCTGCTCCAGCTGTTCCCCAAACTGTACGAGCGGATCCACACTCACAACCAGGGCCGCATCGCCAGGACGCTGGCGTCAGAGATGTTCCGCAACGAGGACAGCTTCAACGAGGACGTCCTGGACCAGGTGGAGCAGGGCCTGCTGGGGCTTCACGGCCCGCAGCCCGAGAAGCAGGATGAGAGGCAGCCCTTCGAGCTCTACCCCATCTTCATGGGCGGCCTGCTGCACTATGACAACCGCGTCCTGCTGCAGCAGCTGGGCTGCAGCATCAAGAGCACCACTGTGTCCCAGATCACGCGCGCTCT
>Danio_rerio.15.22832538.22831919
TCTTTACGGGACTTGGTGGGCAGGAAGTACCTCCATCTGCGCAGGATCCCGCTGCTGAGCGGCGAGGGCGACCAGGCCAAGGAGGTCCTCTTCCTCTTCAACGGGATAGAGAAGATGAAGCTGGACTTCCGGATTGGGAACACGGAGCTGTGCAGTGACCCCAGCGAGGCGCTCCCCTCCGGGGCCGTGGTGGTCAACCTGCTGAGGAAGTACCTCCTGCCTGAG
>Danio_rerio.15.23037683.23037562
CTGTGATCCGTAACTACGGCAACCTGCTGCTGGAGATGTCCGGGGTGGTCCCTGACGGCATCGTGGCGTTCTTCACCAGCTACATGTACATGGAGAACATCGTGGCGTCCTGGTATGAACAG
>Danio_rerio.15.23136899.23136641
GCACAGCCCTGCGGATGTGTTACATGGGCTATGGCTACCCGCTCACCTTGTTCCTGGAAGAAGGTGGGGTGGTGACCGTCTGTAAGATCAACACACAGGAACCCGAGGAGCCCATTGATTTTGACTTCTGCAGCAGCAATGTCACAAACAAGGT
>Danio_rerio.15.23137360.23137166
ATGCCCCTGTCAACGCAGTCCCAAACGGATGATGCCCAATACATTCTGGTGGCTAGTTTGGATAATGCTCGTAACATCTCCAACATATTGAAAGCGATCACCTTCAAAGACCATGCCATCTTCAGTGCTACTCCTAACGGTCTTAAGGTCACCGTGGAAGACTCTAAATGTCTACAAGCCAATGCCTTCATCCAG
>Danio_rerio.15.23144168.23143894
GTGGATGCAAATGGATCCGGACTCCGGCTATCATCTATTCCACACACGTGGCTACCACCTTGGTCCCTATTTTGGCGCACGTGCTGCTGTTCCCGTTCCCCCTGAAGCCCAACGCGGGCCCACAGACCTCCAAAGAGCGCTTGACCCTCGTGTCCATATATGCCCCTTACCTGCTCGTACCCTTGATGTTGCTGTTTACCATGCTCTTCTCTTCCACATACAATTCAAACTCCAAGGTTGGAAACAGTTCTGCTAAAATCAAGAGACAA
>Danio_rerio.15.23514789.23514640
GTGTGTTACCACTCTGGCAGTGAGACTCACCCGGACATGAGGGACAGACAGTCAGACCAGTCGGACATTGACATCCTCAAGCGCTACCTGACCCGCTGCTTCCCTGGCCTGGACCCTGAGCCCGCCGTGGTGGAGAGCTGCATGTACAC
>Danio_rerio.15.23940485.23937322
CAGGAGTGGTCGGGTTTGGAGCTGCCCAAGTACGGCCAGGGTTCAGGTCTCTTGGCCTGGTTGGAGTGCTGCTGCGTATCCGACTCTCTGCGGTCCACAATGCTCTCCCACCTCTGCGTGGACCGCCGTCAGCCCGACCACATCAACATGTTTAGCAAGGGCCTGCTGGTGGCCCTGGCCCAGGTGCTGCCCTGGTGCTCAGTGTCTGAGTGGCGGCGGCTGCTGGGGGCCCTGGGGGAGCTGCTGGACTCTGGTCTCCTCCACACACCGTACTCCCTTGAGTATGTGGACTACCTGCCCCTGCTGGACCTGCGCTGCTTCTCCAGCCAGCTGCGCCTCTCCGTTCTGCTGCTGCGTGCCTTACAGTTCCTCTGTGGCTCCAGCTGTGACGGCTGGCTGCCGGTCCAGGGATGGGCGCACGTGGGCAGGCTGTACGCCTACGCCATCAGG
>Danio_rerio.15.24227681.24227077
ATGAAGGCCTACTACCTGCGGGCCAAGGCCCACATTGAGGTGTGGAACGAGGCGGAGGCGCGGCAGGACTACAGCCGCGTGCTGGACCTGGACCCGGGCATGAAGAAGCTGGTGAAGAGGGACCTGGCCATACTCACCACACGCATGGAGGAGAAGAACCAGGAGGACAAAACCACCTACAAGGGCATGTT
>Danio_rerio.15.24462727.24462579
ATGCCCTGGCAGAGCGTGGAGCACGTGGGGGACCAGAGTCCCTACGTCACGTCGGTCATCATGCACATCAAGCAGAACGTGCCCATCATCCGGGACAACCTGGCCTCAACGCGCAAATACTTCACGCAGTTCTGCATCAAGTTCACAAA
>Danio_rerio.15.24468612.24468465
GACCAGCAGCAGCAGCGGAGGACTCACCATCAGCAGTCTGCTGAAGGAGAAGGAGGGATCGGAGGCAGCCAAGTTTACTGTGGACGAGCTCTGCCTCATCTGTAGCATCCTCAGCACCGCCGAGTACTGCCTGGCCACCACGCAGCAG
>Danio_rerio.15.24490074.24489955
GCGATGACCAGGAAGCGGCAGTACGGCGAGGTGGCCAACCTTCTGCAAGGAGTGGTCAACGTGCTCGAACACTTCCACAAGTACATGGGAATACCCCAGATCAGACAGCTGTCTGAGAG
>Danio_rerio.15.24688981.24688788
AGCTGGAGCCCAGACAGGACGGGGATGCAGGGGATGATTCCAACGAACAAGAAGTGATTGTGATCCAGGACACGGGCTTCAATGTCAAAATCCAGGCCCCCGGGACGGAGCCCTTTGACCTCCAG
>Danio_rerio.15.2484835.2484635
ATGCGCTCCCCGTACTTCCCGGCGCGGTCGGTCCTGTTCCGGAAGGAGGCCAACGGCGTGACGTACCGCGTGCCGGCGCTGCTCTTCCTGCCGCGCTCCAACTCCTTCCTGGCGTTCTGCGAGGAGCGGCTCAGTCCCTCCGACTCCGAGGCCCACCTGCTGGTCCTGAGGCGGGGCACCTTCTACCGCAACTACGTGGA
>Danio_rerio.15.24859986.24860104
GCTACCTGCAATGGGAAGGCTTGTCATCTACAAGTCAAATATTCATAAACGAAAGCCCTCATTTGAAGGAGTATGCTGAGCACAGCACAGAGGATGGAGCTATTCCTGCTTGTGTATTT
>Danio_rerio.15.24975583.24976016
CTGGTGGGCCAAGGGGCCCCCGAGCTGTCCGGTAAGAGGCGAGTGGAGTCCAAGCGGGCGCTGGCAAAGATCCTGGAGTACCGCTTCCCCGACTCCCGCCTCTTCCCGCTGGACACGGAGCAGGACGCTCTGCTGATCCTCCGGCACCTGAGCGCCCAGAGGCAGAGGAAGCTGGGCTTCCGCTCACGCCGGCCCCACCTGGTGGCCCAGAGCGTCTCCTACACCCCCAACACCTCCGCCCCGGGCGGGGCCCCAGCCACGGGCCTGGGGACCCTGCACGTGTCGGGGTACGTGCGCGGCTGCCCGCTGCAGGTGGACAGGCTGGTGCACCTCACGGGCTACGGGGACTTCCAGCTCAGTCAGGTGGACGCGCCCGTGGACCCACTGCCGCTCATCTTCCCCACGACCAGAACGGCCAAACCCGGGAAGGAAGGGGAGGTG
>Danio_rerio.15.25309293.25309139
TCCCCATAGATTCCACCGCGGGCATTAAGATGCTGTACGTGTTCGTGGACATCCAGATGGACAATGCCCACTTCCTGGACACGGTCAAGTTCAACTTCCCCGCCGGACACTACCTGGCGCTGGTCAGCACCATCCAGTTTGTGGCTGCGCTCCAG
>Danio_rerio.15.25891396.25891070
GCTGCAGAAGGCAACCTGGTGATCAGCTCCTCGGCCGACCACTCCCTGACAGTGTGGCGGGACCTGGAGCAGAAGCCGCTGCGGCAGTACAAGTCGCCCTCGGAGCCCGTGCACGCCTTCGATCTGTACGGCTCCGAGCTGGTCACCGGCACGGTGGCCAACAAGATCGGCGTGTACTCCATGGCGGACATCTCCCTCAGCCCCGTCAGCAGCACCAAGCTCAGCTCCGAGAACTTCCGGGGAACCCTGACCAGCCTGGCCGTGCTGCCCACCAAGAGGCTGCTGCTGCTGGGCTCGGAGAACGGCGCCATCCGCCTGTTTGCTTA
>Danio_rerio.15.25898096.25897263
CCACCCCCGAGGACAGCGCACTGAAGATGGAGCTGCCGCGCAGCGAGCGGTCACTGCAGGGCAACTGGCTGGCCTACTGGCAGTACGAGATCGGCCTCAACCAGCAGGACCCGCGCTTCCACTTCCACCAGATCCGCCTGCAGAACTTCCTGGGCCACACGGGCACGGCCAAGTGCCTGGCGCCACTGGCCGGGGAGGACTTCTTCCTGTCGGGCAGCAAGGACAAGACGGTGAGGCTGTGGCCGCTGTATAACCACGGCGACGGGACGCGGGAGGTGGAGGCGCGGCTGTGCTACACGGACCACCGCAAGTCGGTGTTCTACGTGGGGCAGCTGGAGGCGTCTCAGGAGGTGGTGAGCTGCGACGGCACGGTCCACCTGTGGGACCAGTACAC
>Danio_rerio.15.25904619.25904261
ATGGAGTGGCTGCTGCCAGCGGTGGAGCGGGACCTGGGGATCGACCGGCGACAGCTGGGCCCGGGGCCGAGCCCCCATGAGCTGGTGGCCCTGGTGCCCACCCGCTGGGTGACGGGGCTGCGGGAGAGGAGGCTGCCGCGCTGCCCGCGCTCCGACAGCATCAGCGATGGCGAGGTCCGCACGTACCTCCAGCGCTCCCAAGCCAAGCTGCCCCCCGGCTGGACCCGGGTGTGCGTCCAGGGCCTGAGGAAGAGCCGGCTGGGCTACCGGCTGGCCAGGGACCCTGGGCACCAGGGAGAGGGCGCCATGCCGCCGGACTCCTTCATGAGGACCATGCTCTGTGTGTCCCAGCAGAATGTCAG
>Danio_rerio.15.26361752.26361885
ATGCTGTTGGTTACGGCAGACACCCTGGGCCATGACTTCCACGTCTTCCAGATCCTCACGCACCCGCTGGCGTCCTCCCAGAGCGCCGTGCACCACCTCTACACGCTGCACCGCGGGGAGACGGAGGCCAAG
>Danio_rerio.15.26755997.26756232
GAAAGACTATCCCGTGATCTCCAAAAATATGGTTCGCCAGAGACTCATCTCCTCACATGGCCACTTAGCAGGGAAGCTGGGAACTGGAGTCCTGACTGGGCAACCCCAAGTGCTGTCCTCCTACCAGTACACAGATCCCGGGGCCCACTTCTCAAACTCAGACCCCCAAGACCTTCTCTCCAGCTCTTTCCCCCAGAGCAGAGACCCTGGGCTTCTCTATCACCGCTTCAAGCACAGAG
>Danio_rerio.15.26845548.26845327
GTCGTGCAGCTACTACCACAGCGTCCACAGGATGCGGGACCAGGCAGTTCTGCAGGGGGTCCACGGGCTGAACCAGGCCTGGGACGTGGAGGACCTGGTGCGAGTGGGCAAACGCATCCGCGCCTGCTCCTACTACGCAGCCCGCGAGCTGATGCAGGACGCCCGCATCGTGTTCTGCCCCTACAACTACCTGCTGGACCCGCTCATCAGGGAGAGT
>Danio_rerio.15.27599147.27599008
GAGATGGAGCCTCTTGGCTGGATCCACACGCAGCCCAACGAGTCTCCTCAGCTGTCCCCCCAGGACGTCACCACCCACGCCAAGGTCATGGCTGACAACCCTTCATGGGACGGAGAGAAAACCATCATCATCACCTGCAG
>Danio_rerio.15.27599396.27599256
ATCGCCGGCTACCTCTATGGCACCAGTCCCCCCGACAACCCCCAGGTGAAGGAGATCCGCTGCATCGTAATGGTGCCCCAGTGGGGAACTCACCAGACGGTCCACCTGCCCAACCAGCTCCCAGGACACGAGTACCTCAAG
>Danio_rerio.15.27599896.27599755
GGCTATATCTGCTGCCAACCTCCATCTGAGGACAAACCACATCTACGTTTCTTCTGACGACATCAAGGAGACGGGCTACACCTACATCCTGCCCAAGAACGTCCTGAAGAAGTTCATCTGCATCTCTGACCTGCGAGCACAG
>Danio_rerio.15.27600492.27600299
GCCTTCTCTCGTCTCATCCTGATCCTGAGGGCGCTCCACGTCAACAACGACAGGGCCAAGGTGATCCTGAAACCAGACAAGACGACCATCACGGAGCCCCATCACATCTGGCCAACCCTCACGGACGAGGAATGGATCAAGGTGGAGGTGCAGCTCAAAGACCTGATCCTGGCTGACTACGGAAAGAAGAACAA
>Danio_rerio.15.27601244.27601116
ACCTTTGAGGGTAACTTGACCACAAAGCCCATCAATGGAGCCATCTTCATCTTCAACCCCAGGACTGGCCAGCTCTTCCTCAAGATCATCCACACGTCTGTGTGGGCCGGCCAGAAACGTCTTGGACAG
>Danio_rerio.15.27601571.27601330
GCGTACGGTAACTGGTTCCCCGGAGGCAAGCCTCTGATCCAGCAGGCCATGGCCAAGATCATGAAGGCCAACCCCGCCCTGTATGTGCTGAGGGAGCGCATCCGCAAAGGTCTGCAGCTGTACTCCTCAGAGCCCACCGAGCCCTACCTCTCCTCGCAGAACTACGGAGAGCTCTTCTCCAACCAGATCATCTGGTTCGTAGACGACACCAACGTCTACCGTGTCACCATCCACAAGG
>Danio_rerio.15.27601857.27601666
GGACGTGATGGACAGCACCACCACTCAGAAGTACTGGATCGACATTCAGCTGCGCTGGGGAGACTACGACTCCCACGACATTGAGCGCTACGCCAGGGCCAAGTTCCTGGACTACACCACCGACAACATGAGTATCTACCCCTCCCCCACAGGGGTGCTCATCGCCCTCGACCTGGCCTACAACCTCCACAG
>Danio_rerio.15.27602150.27601990
GTGTTTGACCAGGAGCTGGACGCTCTGGAGATCGAGACGGTGCAGAAGGAAACCATCCATCCCAGGAAGTCCTACAAGATGAACTCCTCCTGTGCAGACATCCTCCTCTTCGCCTCCTACAAGTGGAACGTCTCCAGGCCCTCACTGCTCGCCGACTCAAA
>Danio_rerio.15.27602714.27602585
GGAGAAGGCCAGTGGTTTTGAGGAGTCCATGAAATGGAAGAAGCTGACCAACGCCCAGAGATCTGGTCTCAACCAGATCCCCAACCGTCGCTTCACACTCTGGTGGTCGCCCACCATCAACAGAGCCAAC
>Danio_rerio.15.27602959.27602790
GTGCTGAAGCAGAACCCCTTCTGGTGGACCCATCAGAGGCACGACGGCAAGCTGTGGAATTTGAACAACTACCGTACCGACATGATCCAGGCTCTGGGCGGCGTGGAGGGCATCCTGGAGCACACCCTGTTCAAAGGCACCTACTTCCCCACCTGGGAGGGTCTCTTCTG
>Danio_rerio.15.27603456.27603277
GTGGTCCAAGCAGACAGACGTGGGCATCACTCACTTCCGTTCTGGAATGAGCCACGAGGAAGACCAACTGATCCCTAACTTGTACCGCTACATCCAGCCCTGGGAGAGCGAGTTCATCGACTCCCAGAGAGTGTGGGCAGAGTATGCCCTCAAGAGACAGGAGGCCATCGCCCAGAACAG
>Danio_rerio.15.27606169.27605977
GTTGGCATCGAGTTCATGGACCTGTACAGCCACCTGGTGCCGGTGTACGACGTGGAGCCCCTGGAGAAGATCACAGACGCTTACCTGGACCAGTACCTCTGGTACGAGGCGGACAAGAGGCGGCTGTTCCCGCCATGGATCAAGCCGGCCGACACCGAGCCCCCACCGCTGCTGGTGTACAAGTGGTGCCAAG
>Danio_rerio.15.27606671.27606508
GATGGCCCCTACATCACAGCAGAGGAGGCCGTGGCCATCTACACCACCACGGTGCATTGGCTGGAGAGCAGGCGCTTCTCCCCCATCCCCTTCCCCCCGCTGTCCTACAAACACGACACCAAGCTGCTCATCCTGGCCCTGGAGCGGCTCAAGGAGGCCTACAG
>Danio_rerio.15.27606963.27606757
GTGCCCGGCCTGCCCACCCCCATCGAGAACATGATCCTCCGCTACGTCAAAGCCAAGGCTGACTGGTGGACAAACACGGCCCACTACAACAGGGAGCGCATCCGCCGCGGTGCCACTGTGGACAAGACGGTGTGCAAGAAGAACCTGGGCAGGCTGACCCGGCTCTACCTCAAGGCGGAGCAGGAGAGGCAGCACAACTACCTGAAG
>Danio_rerio.15.27608295.27608176
GTATCGTGAGCACTGCCCTGCCGGCCAGCCTGTGAAAGTGCGCGTGTCCTACCAGAAACTGCTGAAGTACTACGTGCTCAACGCTCTCAAACAGAGGCCACCAAAGGCCCAGAAGAAGAG
>Danio_rerio.15.28694540.28693491
CAGATCAGCCCGAATGCCTTGCGCAGGCTGCGTTACCTGGAGAACCTGGACCTGAGGGACAACTCCCTGGAGAGCCTTTCCTCCAGGGCCCTGGCCGGGCTCCCTCTGGCGGAGGTGGACCTCAGCTACAACCGCTTCCAGAACTTTGACATGGACGTGTTTGCCACCAAAGTCAACGGCGAGCCGGTCATCGTGGATCTGTCTCACAACCAGATCCGCAGCGTTACCCGGGGCGACCAGGGGGGCGTGCCCTTCATCCAAAGCTTATCTCTGTCGGCCAACCACCTTACGGACATCCCCGCGCTGGGGGGCCTCCCGCTGCGCTACCTGAACCTGGACGACAACCCCATCGTCTCCATCCCGGAGGGGGCCTTCTCGCAGCTCAAGGACCTGGTCCACCTGTCCCTCAGCGGGATGAGCCAGCTGCGGGACGTCCAGCCCTATGGGTTCCAGGGCCTCCAGAGCCTGCAGGTGCTGGACCTCTCGGAGAACCCCGAGCTCAAGACGCTGAGTCTGGCCGTTTTCAGCGGGCTGGGGTCCCTCCAGGAACTGAACCTTTCCTACTCGGGGGTGCTGTCGCTGCCGGGGAACATGCTGGCCCACCTGCCCAGCATCAAGAGCATCACGCTGGGACAGGGCATCCATTGCCGGAGGACGCAGAAGCAGGGGCAGTTCCACTGGCAGCTGGGCCAGGTGACGCACAACGATGTGCTGACCTGT
>Danio_rerio.15.31913616.31913942
CGCTACATCGCCATCCTCTTCCAGCCCGTGGTCCTGAACTGTAACTACCAGACCACCGCCTCCTCCCAGCCCCCCGTGGTGACCTGGAAGTACAAGTCGTACTGCCGCGACCCCATCCAGGCCGCGCTGAGCCCCAACAGCGCGGATAGCCTCCTGAGCCAGAACAACCCCAACTACGACCCCAACATCGAGTGCGCCGACAGCCTGCGCACCATCCGCATCGTGGCGTCCAAGCAGGCCAACTCGGTCACGCTGGGCTCGGAGTACCAGGGCCGCAAGATCAGCATCA
>Danio_rerio.15.34647135.34646991
GCACTGCCATGTCGTCTCCGCGCTCCGAGATGGACAGCGGAAGCGCCATCCTGGACGACAAAGAGGACTCCTACTTCAACGAAATCAGAAACTTTATCAGCAACACGAACCAGAACCAGACGTCCCCGGATCCTTCAGAAGAAGG
>Danio_rerio.15.36180491.36180331
TGCTCTCGTCTGTACTGGAGCACGGTGAACCCCCTGCGACGGTGTAAGTACACCTGCACGGTTCAGGAGTTGCGCCCCCCCGTGCCCGAGCACCCTCCAGAGGAGACGCCCGACCGAGGGCACAACCATACTACTGCTCACAGCCC
>Danio_rerio.15.36555473.36555311
CTCCAGGGAACGCTGGACCTGGACAGCATCCTGAGGAAGGCCGAGGAACACTTCTACAACTACTGTAAGCGCTGTGCGTGGGACTTTATGAATGGCGGCTGCCCGCCCAGCGGGAACAAGGAAGACTTCTTCTATCAGCTTCG
>Danio_rerio.15.36565617.36565432
GGCGTCTCTCCCGCGGAGCGCGGCCTGGTGTGGCGCTTCCTGTTCGGCATGTACCCGTGCAGCTCCACGGCGGCCGAGCGCCCCCTCCTGGTGCAGCAGATGGCGGTGCGCTACCAGGTGATGAAGAGCAAGTGGCGGCAGTCGGTTCCTGAGGCGGTGCGCCTGCGACTCAACGGCACCGACG
>Danio_rerio.15.37789977.37790188
ACGGGACCCCAGCTCCTCCAGCTCCATGTCCTCCCGGGGCTCCGGGGGCCGGCGGAGAGGAGAGGCAGGGCCGGTGGGCCGTAGGAACCCCGCAGACATGGCCCTCAGCACCGCAGGGGCCTTCCAGCCTGGAGAGGACGGCCTGGAG
>Danio_rerio.15.38759667.38759830
TCTGTACCAATCATCTCTCATTCCCGCTGGCTGCTCAAGAAGGGTGAGGTGCAGCAAATGTCTGGGCCTAAGAGCACCCGAACCATTCGAAGTCGGAAATTATATCAGCCTGTCTATTTGTTTCTTTTCAATAATCTGCTACTTATTACAAAACGCAACTCAAG
>Danio_rerio.15.38766025.38766242
GCTGGATGATGGGTGAGAGGCTCCACGATAGTGAGAGGGGCTGGTTCCCCACCCGGGTGGTGGAGGAGATCCAGAACAAAGAAGTCAGGGCTCAGAACCGGAAAGAAGTCTTAAGGATCCAACAA
>Danio_rerio.15.40368956.40369095
AAGCCTTCCCACCCCCAGCTGAGCGCCTTCATCAGCCACATGGCCAACGGGGACCGCGGCCACTGGGAGTCCACCCTGGGCTCCGTGCCCCGCCTGCCCAACCACAGCGCCTGTGAGATGGGAGAGCTCACGCAGACAG
>Danio_rerio.15.41815123.41815623
AAGCAACGGAAATGAGTACCTGTACATCCTGATCGTCATCTCCTTCTACGGCGTTTTCCTTTGCGGCATCATGCTTGGCTACCTCCGCTCCAAGAGGCGGGAGAAGAAGAGGACCAATGTGTTCACGCGTCTGATCCATGAGGAGGAGCAGCGGGAGTGGGGCGC
>Danio_rerio.15.43084570.43084430
GGAGGCATGATGGATCTGGAGCCGCGCCGCTGGCGTAAACCAATCAGGGAGAACTTTGACGATCAGAGGAAGAAAGTCCTGCAGTTCGCTCAGTGGTGGAAACCGTATGACTGTACCAAGGCTGACGGCTAG
>Danio_rerio.15.43088287.43088132
TGTTTCGCCGTTCTTTGGTGCGCATGTTCGAGTCCCAGGACCAGGACTGCGTCTTCATGGAGACGCACATGAACCCGCGCAGACGGCAGCACATGGTTCTGGAGTGCGTACCTCTACCCCGAGAACTGGGAGACATGGCTCCTATATACTATAAG
>Danio_rerio.15.43990272.43990138
TGGCTACAGCCCAGGGGAACATTCTGGAGAACAGAGAGCTGATCGACAGCCTGAACCAGACCAAGGCCAGCAGTGCCTTGATCCAGGAGTCACTGCTGGAGTCTCACAGGCTGCAGGCTTCCCTGGACCAG
>Danio_rerio.15.44010354.44010228
GTTCCAGTGTCGCACGACCGAGGCAACTAAGCTGGAGGTGGAGGTGACCAAGGCCCAGGAGACCATCACCGCCGCCCAGCAGCTCGTCTCCCAACTGGACGGAGAGCACACCCGCTGGAACACACAG
>Danio_rerio.15.44029336.44029192
TTACCCGGAGCGGGAGCAGCTGCAGATCATCTACTCTGCGTACCTGCAACCCGTGCTGCAGCACAGCCTGGGCAGCCAGGCGGCCTGGGCCAACGCCGGCAAAGCCCACCAGCTGGCCGGCTCTCTGGTGCAGGTGTACGAACAG
>Danio_rerio.15.44034117.44033966
GTGTTGACATATCAAGGTTTCTATGACGACAACCTGGAGTGGGTGGGGCTGGAGAACATCCAGATCGTGGCCTCTATGTCCACAGGGGGCGCTGTGGGGAGACACACACTCACCCCGCGCTTCTCCTCCATAGTGCGCATCTGCACCATAGA
>Danio_rerio.15.44047704.44047440
TGAAGAAGGCCCTGGAGCTGCAGGAGCAGCTGAGACAGCGGATGGGGGTGGTGGTGGTGGGGCCCAGCGGAGCGGGCAAGTCCACCCTCTGGAGGATGCTCAGGGCCGCGCTCGGCAAGACGGG
>Danio_rerio.15.44073384.44073001
GTGAGTTTGTGGGAGGTGCGTCTGGCTGACCTGGACGAGCATCTCCTCAGTCTGAACACCATCCAGCGGCGCTGGGTGTACCTGGAGCCCATATTTGGGCGCGGAGCCCTCCCTAAAGAGCAGGCCCGCTTCAAGCGTGTGGACGAGGATTT
>Danio_rerio.15.44144313.44144545
GGGGCCCTCGGCAGATATGTCCAGAGGAAGTTGAGCGGTGTGAAAATCTTCGAGGAGCCATACGTGTCCATGCAAGAGAACCTGAGGATGGGTGTTATCATCTGTGAACAGTGGGTGACGGCTTGTGAACATCTCACGGGACAGGTGTGG
>Danio_rerio.15.44164156.44164317
TCCTCGGTCCCACGCTAAGGAGTCGGGCGGCAAGCTGCAGATCACCTGGGACAACCCCAGAGAGCTGGAGCTCTACATCGGCAAGCTGCAGTCTGCTGCCGAGAGACTCTCCACCGAGAACAGGAAGCTTCGCAAGTGGCACACCGAGTTCACAGAGAAG
>Danio_rerio.15.44172282.44172424
AGGGATTCCGGTCAGGTGACCTGCGGGCGTGGCGCCAACACTGGAACCACCAACTGTACAAGGCCCTAGAACACCAGTACCAGACGGGCCTGGAGGCTCTGAACAAGAACCTGCCCGAGATACACATCGACCTCACCTTCAA
>Danio_rerio.15.44186683.44186826
CGGTAGAGCTGGGTTGTGGTCTGGGGGGCACTCTGCTGCTGATGCTGGTCCTCTTCCTGGTCTACCACGTGTTCTGGCTGGAACTCCTGCTGCTCTACCGTTCCTGGTTTGGAACAGACGAGCGCTACAC
>Danio_rerio.15.44262245.44262081
AGGACGCGACCCTACACCACGCGGCGCTGGAGGAGCTCCGCAGACAGATACGCTCCTCTACCACCTCCATGACCTCTGTGCCCAAGCCCCTGAAGTTCCTGCGCCCGCACTATGCCAAGCTCAAGGATATCTACGAGGCGATGGCCGATGGGGAAAACAAG
>Danio_rerio.15.44379711.44379543
CTGCGATACGGAGAGCCCACCCTGAGGCGGGCGGTGCCTCTGGCACTGGCCCTGATCTCTGTGTCCAACCCACGCCTCAATATCCTGGACACGCTCAGCAAGTTCTCCCACGACGCTGACCCAGAGGTCTCCCACAACTCCATCTTCGCCATGGGCATGGTGGGCAGCG
>Danio_rerio.15.44382585.44382443
GCTCTGGCAACGTGCTGAAGGTCCAGCAGCTCCTCCACATCTGCAGCGAGCACTACGAGGCCAAGGAGAAGGAGGAGGATAAGGACAAGAAGGATAAGAAGGACAAAGATAAGAAGGAGGCGCCCGGCGACATGGGCTCCCACCAG
>Danio_rerio.15.44808395.44808646
TGTCTGCAGGATCTGGAGCGGGCCAATCAGATGCTGAAGGACGAGTACGACGCTCTGCAGATCACCTTCAGCGCTCTGGAGGAGAAGCTGAGGAGGACGACGGAGGACAACCAGGAGCTCGTGTCTCGCTGGATGGCCGAGAAGGCCCAGGAGGCCAACCGCCTCAACGCAGAGAACGAGAAGGACTGCAG
>Danio_rerio.15.45488172.45488582
GGCCCGCCGTCGGAGGACACGCAGACGGACAGCAGCCTGACGGGCTCCACCATGTCCCTGTGTCTGATCGGCCCCAACGCCGGCACCAAGGAGGCCCCGCGCCTCAAGGACAAGCGGGGCGGGCTGGCCGGCGTGGGGCTGCTGCCCAACGAGCTGGCACGAACTAGGCACCGCTTCTCCTTCGACGGGGGGGACTACTCCATCTTCCAGAGCCACAGCTACCCGCGGCGCGCGGCGCGGGCCCGCTGGCACAAGTCCACCAACCAGTTGGACACGGAGGCCTCGCCGCTGGCCAGCCGCAGAGTCACGTTCAGCAGCACCGAGTGGATGCTGGAGAGCACCGTGTGA
>Danio_rerio.15.45931533.45931688
CCCCCCTCTGTGCCTACGTGCCGGGTGCAGGGCTCCCTGGACGTGGGCAGCGACGTGCTGCTGCTGTGCAGCTCGGAGGAGGGCACGCCCACGCCCTCGTACTCCTGGGAGAAGCTGGACGCGCTGCCCCGGCTGCCCCACACCGCCATGCAAG
>Danio_rerio.15.46532079.46532198
GAGTGTGAGCAGCTCCAGAAGATGTATGCGGGCCCGCAGGACGAGCGTTACCTAGAGCACACCCAGCACCAGCATGCGCTTTACCAGCAAGAGCAGCAGATCCTCCACCAGCAGATCCAG
>Danio_rerio.15.46533053.46533338
AGGTGACCATCCAGGTCCAGGACGTGGAGCTGGCGGGGGCCCAGAGGCAGGGGGCCTACCTCTCCACGCCCTGCGGCCACCGGGTGCTCGGGAAGCAGCTGAGCGCCGACAACGCCGAGATGCACAG
>Danio_rerio.15.46544705.46545096
TCCAGCCAGAGATCCTAAGAGTCAAAGCTCACTACAGTGAGACCTCCGACCCTTCGGACCTCTCCCTGGTCCTCTTCGCCCTGGTACGATCCAACCCCCCCGCCACCCTCACCTTCGTGGACCAGTCAGGCCAGATGGTGGCCAACACCTCCGACCTCCTCGTCCTGGACGCTCGCAGCTACCCCTGGCTGGCCAATCACACGCTGAAGGTCACACTCGGCAGCCTGTCAGGGAACGTCTCGATGAACGCGAGCAACAGCGTGGGCACGGCCCAGAGCAACCTCACCCTAGCAGGT
>Danio_rerio.15.46583426.46583554
GTACGACTACAAGATCGCGAGGGAGTACAACTGGAACGTCAAGAACAAAGCCAGCAAGGGCTATGAGGAGAACTACTTCTTCATCTTCAGGGATGGAGACGGTGTTTACTACAATGAGCTTGAGACAAG
>Danio_rerio.15.467363.467215
GAATACGCAGGGTTTGACGACAGCCAGCCCACAGCAGAGAGTGGTGGGAAAGGTCGTGTGATCAACATGCTGAAGGAACAGTATGGCTTCAAGACGGTGGTGATGATCGGAGATGGGGCCACTGACCTGGAGGCCTGCCCCCCTGCT
>Danio_rerio.15.46803360.46804802
TGGACTTTAGTCAGCCCTCTGCCAGCAGCCATCTTCTACCCAGAGTCTAGCACCTGTGGCAGCATCATCTACACCCTGGGCTCAGAGGTGGAGATCAGCGACTCCTTCAACCCCTCCCTGGACTGCTTCTTCAGCTACAACGCCGGGCAGGACCAGTGGAGCCGCCTGGTGGCAGAGTTCGGCCAGTTCTTCCACGCCAAACTAATCAAGGCCGTGTCTATTCATGAAACACTGCATCTTTGTGACCTGTCCACCTATAAGGTG
>Danio_rerio.15.469253.469119
GACACGTAATGCCATGGGTGGATCGGTCACATTCAAGAAAGCCCTTTCTGAACGATTGTCCATCATACGCTGCTCTAGAGAACAAGTGAACAAACTGATCACAGACCACCCCCCTCAGTTGACTGCAGGTAT
>Danio_rerio.15.46934737.46934925
TGTTCTCCTTGGAAAGACAACGCATGTTGCACAGCAAACACCAGCGCAGAGGCTCATGATGATAACTCCTACCTTTACAACTTTAACTGGAACCACTGTGGCATCATGTCAGCCAAATGCAAGAAACACTTCGTCCAGGACACCTGCTTCTACGAGTGCTCACCGCATCTGGGACCATGGATACAGCCG
>Danio_rerio.15.47348316.47348582
GTTAAGGACTTCTACCGCTCCTGCATGGACATCCGGGAGATTGACGCCCTGGGCTCTCTGCCCATGAGCCAGGTGATTGACAGCTGCGGGGGATGGGACCTGGTGGCGGCGGCGGCGCCCGGGGGTGCGGGCTGGGAGGACGAGGGCGCCCCCCAGCGGCCCGACTTCAACGAGATGCTGTACCGGACGCAGGGCGTGTTCAGCACCGCAGTGTTCTTCTCCCTCACAGTCAACGTGGACGACAAAAACTCGTCCAGGAACGCCATCCGG
>Danio_rerio.15.4857864.4858050
GTTTGATGACCAGTACTCCCTGCGCGTCTCCTTCACGGACGGCGGCAGTGGGCGGGGCAGGGAGGTGGAGGTCACTCGCTCCGTGGCAGAGTTCTTCGACCAGAACGGGACTCTGGTGATGGACGTATTCGAGAAGACCGTCTCCAAGCTGCACGACTCATTGCTCTCTGACAAGAAGAGCAAGT
>Danio_rerio.15.499473.499234
GTAGAGGAGATCTTCACCTTGTCCTTCTCCCACGTGGTCGACCCTTCGAACCGCAGATACACACACTTCCGGAGCGGCGACAAGTACGCTTACACGCTGCCCGTGTTCAACAACGGCAAGCACCGCGTGTGGGGCCTGACAGCCGTCGCTCTCGACCATGCCCTGGCAATCATCGCGTCGCCCTAGCA
>Danio_rerio.15.6404466.6404321
GTGCTGCTGTACGACCCGCTGTTCGACTGGACCATGAACCCCCTGAAGGCCTTCCAGCTGCAGCACGTAGAGCAGCAGGAGCTCAACGCCACGCTGCAGCCCACCCTGGGGGCCGACGACATGGACCACCACGCCAAGGGCAG
>Danio_rerio.15.6414768.6414628
GTAGATCCGTCGGGTTGCTATGACAACGTGGTCACCATACGCTCCTTCAAGCCCCAGTACCGCCTTGTCGGGGGAGTCAACCTGCCCAAGATCATCGACTGTGTGGGCTCGGACGGCAGGAGCCACCGACAGCTGGTCAAG
>Danio_rerio.15.6426209.6426071
GAACGGTCAGAGGTGGCCCGGAAGATCATCAGCGTGGTGAGGAAGAAGAGGGGCGCAATGCTGAAGGGTATGGAGTACCTGTGTGATGCGTACATCACCCTGGCCTACATGGACGCCAGCAGACACAAGCAGGAGAAGA
>Danio_rerio.15.6433676.6433459
GCTGTAGAGGTGCTGCAGGCTAACTCGGGCGAGCAGGACCCCCGCCTACAGAGCCAGCGGACCAAGGCCTTCCTGTCCCTGGCACGCTTCTCCGACTTCCAGTACCAGACCATCGAAAAATACATGCGCTCCTCTGCGTTTGAGAACAAGCAGGTGCTACTGGAGAAGGCCAAGGCGGAGGTGGACCTGATGAAGGAGCACAACGTCGACAGTAACAG
>Danio_rerio.15.6474383.6474184
ATCTCCATCCAGAGGATCCTGCTGGCGCTGTGCGAGAAGGCGGTGGCGACGACCAACGGCTACGAGCGGCACCGCATCCTGCTGATGTACCACCTGCTGGTGGGCCTGCTGCTGGGGGAGATGGAGGAGGGCCTGGGGGGCGCCTGGGCCTTCGTCCTGAGGGACATCATCTACACGCTCATACACCACTTCAACAGCAG
>Danio_rerio.15.6553587.6553732
AAGGAAACGGAGCACCTCCAGTCAAGTAAAGCCACGGTTTCGGCCACCACACTCGCAACACGGCAGAAGAAGATGGCCGAGATGTGTAGCTTGGTCAAATACTTTATTCGCTGTGCCAACAAAC
>Danio_rerio.15.6713625.6713942
CCATGGTGGAGCAGTGCCTCCACAAGGTGGCGCTGAAGCCTGTCTCCGCCCACCTCTACTCCTCGCTGCAGGCGGCCCGGGACCACGACGGCACCCTGGCCAACCTGCGGGGCCACCAGCGGGTGCTGGGGGACCAGGGGGTTGAGGACCTGGGCGGCTCGGCGGGGGCCGGGGTGCCCGATGGCCCCGCCCTGGAGCGGGTGCAGCAGCGGTGGGTGGGCATGCACGCCACCTACTCCCCCAGCAAGAAGGTCGGCGTGCTGCTCAAGGTGTGCAAGAGCGTCTACCACTGCATGACGGCCAACGC
>Danio_rerio.15.7068572.7068702
ATGAACTTGAAGAGATGCTGAACCCCATCGGGACCATCCAGACCAACCCGTACACGGAGAACGCCACCGAGCTGCATGTGCACTTCCAGGAGTACTCCTCGCAACCCATCGTCTTCCCGCCCTTCGACAAG
>Danio_rerio.15.9209336.9209720
GCCTCTGAGCAAGGAGGAGCTGGAGGAGGCGGCCGGGGGCCCGCGGTGGACTAGGATCCGGTCCCGCCTGGTCCTACTCTTCTGGCTGACGTGGCTCGCCATGCTCGGCACGGCGATCTTTATCGTGGTGAAGAGCCCCCGTCCGGTGGCCCCCCCGCTGCGGTGGTGGCAGAAGTCCCTATTCTACCGGCTGCAGCCCGCCCTGTTCATGGA
>Danio_rerio.15.9462815.9462641
TGGGACATGCAGTGCTCTCTATTAACGGAGTGGACGTGATGGGGAAGAATACCGCTGATGGGAAGGACGTTATTGAATATCTAAAGGACTCCTCAAACTACCCGGTGTCTATTCGTTTTGGACGGGCCCGTTTGAGCTCCAACGAGAAGCTGATGCTGGCCTCTATGTTCCACTC
>Danio_rerio.15.9463084.9462910
ATGGCGATATTCAGTGTTTATTTGGTGAATAAGGCCGGGGGATTAATCTACCAGTATGACAACTATGTTCCCCGAGCAGAGGCAGAAAAAACCTTTAGCTATCCTTTAGATCTGGTGCTCAAAATCCACGACGAGAAGGTTATTGTGTCATTTGGACAACGTGACGGAATCCGAG
>Danio_rerio.16.10486450.10486648
CTCTGGAAGCACGAGTGCCAGCGTGTGATCGCGGACCGCTTCACCACGCCAGAGGACGTGTCGTGGTTCGACCAGGCCCTGGCCCAGCTGCTGCTGCAGGAGGACTTCGGCGGGGACGCCGCGAGGAGCGCCGCCGACAGCGCCGACGACTCGTACTTTGTGGACTTCCTGCGAGACGCCCCCGAAGCCACAG
>Danio_rerio.16.11633012.11632846
GGGGACTGTGAGGACCATGCCACCCTGCTGTGCAGCCTGCTGCTGGGCTTCGGTCTGGATGCGTACGTGTGTGTGGGCACCAGGGCCAAGGGAGGCCCCCCACACCTGGGTCCTGACCCGCGGGACTGACGGAAGCATCACCTTCTGGGAGAGCCTCACCGCGCACAG
>Danio_rerio.16.11794037.11793906
AGGTGCCCATCACATTCTTGCCCCGGGACCGAGGGGACTACGCCCAGTTCTGGGACCTGGAGTGCCACCCTTTGTTGGACCCCCAGCAGAAGACCCGGTTCCGCTTCCAGCTCTGTGGGAC
>Danio_rerio.16.11808022.11807762
ATCCCTCTCTCCGGCTACGGCGGCACCAGCAACATCATCCTGGAGGACCAGCGGAAGGAGGCGGACGGCTACGTCGCCACGCTGGCTGGCGTGGCCGTGGGCCGCGTCAGCAAGGTGTGTCTGTGCGTGCGCAACACGGGCTCCCGAGCTGCCTTCATCAAGGCGACGGCGTTCTCGGACCTGCAGTCGCGCTCGCTCATGGAGCCTTCGGTCATCAGCCTCTCGCCGTCACAGTTTGTGCTGAAGGAGCGCACGCAAGAG
>Danio_rerio.16.11808297.11808109
TCAGCTGCAGAGCATGTTCAGCCCAGAGGAGCGTCTGACCAGACACGGTGAGCTGTCCATCAGGCCCAGGGAGGACGTGGCGGTCCACCTGCTCTTCGCCCCCACCCGTGTGGCCTGCATGCTGGCCAAGCTGGAGATCAAGCAGTCTGGATTGAGGCCCTCCCAGCCGGGGGTCAAGTTCACA
>Danio_rerio.16.12029201.12029407
AGCGGCCCCTTCAGCTGGGTCCCCCGACAGATGCTGAGCGGCGACGCCGCGGAGGAGGAGGGGGACAGTGAGCTGGACAGCGACCGGGGGGACGAGGACCGGGGGGAGGGGGACGAGGCTGAACTAGTCATTGATATCCCCAATGAGTGA
>Danio_rerio.16.12056997.12057121
GTGCCGTGAAGATCACCCCAGCCCATGACCACAACGACTACGAGGTGGGAGAGAGACACAAGCTGGACTTCCTCAACATCCTGGACGAGAACGGCCTGCTCATCAACGTGCCCGCTCCCTTCCTG
>Danio_rerio.16.12064087.12064245
CCGCTCCAAGGACATCGTGGAGCCCCTGCTGAAGCCCCAGTGGTACGTGAGCTGTGCGGAGATGGGCAAGGACGCGGCGGACGCCGTTCGGAACGGACAGCTGAAGATCATCCCCGACCACCACCTCAAGACCTGGTTCAACTGGCTGGACAACATCAG
>Danio_rerio.16.13743056.13743258
AGACTCAGAAGGTGGCAGTTTGTGGGACCTCCAGGCTCTGGAATGGGTGCAACAGAGAGCAGAGTGCTTGAGGTTTTGCGTGGGACGGTCGGTGAGCCCTGCTGGATTGCTCCCTGTCTCCATTGACATAGACTACGAGTTCAGCACGCGCAACCCCTACAACTTCTTGCAAGTCATCTATTACAA
>Danio_rerio.16.13747059.13747242
CTCTCTCTGTCGCTGCTCTCCTGTCAGCAGTCGTGCGTGACGCAGGTGGCCACACGACCAGGGAGAATTTCTGCTCAGGAAGACTTCCTGCCCACACAACTAGAGCATCAGCACATCGCACAGTTCAAAG
>Danio_rerio.16.14284107.14284333
GTGTGCGCTTGAGGCGGAGCAGAATATCCTCGGGGGGAGGGTCAGAGGAGGGAGAGCGAGGTCATCGCTCGAGAAACTCCGAGCTCAGGCGGAGCATCAGCGACATGAACCTCAGCCTGCGCCGTCGCCAAGGCAAC
>Danio_rerio.16.14287185.14287389
GACTTTGTTTTGTATATCATGGCGGGGCACACCCATGTGTTTGGGAGGAAGCCCACAATGAAGGAGCGAGAGAAGGACAGAGAGAGGGAGAGGAAGGGCAAGAGGCCGCTGAAGGTCGACACCTTCCTCTCTGCGCCCGACGTGCTCGCCAGACACTTACTGGTTAGGAGGGACTCCGCTGTTCCCGGGACCCCTCCTGGACAAG
>Danio_rerio.16.14376259.14376601
TCCCAGTCCCGCTCCCAGTTCAGCTGCTCGGCCTGCGACCGCTCCTTCCCCCTCCTGTCCTCGCTGCTCACCCACCAGCACTCCCACACCCCTGAGCAGAGGCTGCTGGCCGAGGCGGAGGCTGAG
>Danio_rerio.16.14506203.14506797
ATGGGCATGCCCTACGGCGCTCTCTCGCCCATGGGGGCCACAGGCCCCTCCCTTTTCCTGGGTTCTGGAGGAGGGGCGCCTCCTCAACTGATTTTGGGGGTCCCGGCGGAGCAGGGGGAATGATGGGGGCAGGGGGACCGATGGGAGGAGGGGGAGGCACGACGGGAGCCAGCACCAACCCTTTTCTTCTTTGAGAAAGTT
>Danio_rerio.16.15992881.15993044
GACCTTAACCACTATGTGGTCGGCTGGACCGACTGGAACCTTGCCTTGGACCCGGGCGGTGGACCAAACTGGGTCAATAACTTTGTGGACAGTCCCATCATAGTGAACCAAAAACAAGATGTGTTCTACAAGCAGCCGTCCTTCTACAGTATGGCTCACTTCAG
>Danio_rerio.16.16034840.16034990
GTTTGGCTCCCGGTCTGCACGCATCTTTCGTCTGTTACTACGGAAACGCCATCTGGAGCAGAAGCAGGTGGAGGACTTTGCGATGATCCCAGCCAAAGAAGCCAAAGACATGCTGTACACATTGATGTCAGAGAACCTGGTGCTCCTTCAG
>Danio_rerio.16.18317338.18321239
AAGTTACTCCAAATCAGAGCGTGACTCAAGGCACGCATCATCTCGGTCCTCTCGTTCAGAGAAGGAGCGCAAGAGGTCCAGGACTAAATCAAGGTCAAGATCCAGAGCATCCAGGACAAGTTCATCCCACTCACGAACTGATCGATCTAGATGTGATAGAGTATCGAGAGCTGATAGATCATACTATCATGATTCTGATCGCAGGTCACACAGGAGCCCACCGAGGAGAGAGAGGAGATCCTCTCGATCCCGCACTGACAGAAGTAGGGATAGCTCAGACTCGGATGATGATCACAGTAGGAATCGAAACAGGATAAATGACTCTAGTAGATCATCTCTTCATGCCAGCTTGCAAAAAGACTCAAAATCATCGTCATCATCATCATCTCAC
>Danio_rerio.16.18322400.18322531
AAAGAAGAGCAAGTCTCATCGTGACATTAAGCGCATGCAGTGCGAGTGCTCAGTCCTGTCCAGGGAGGAGCGCTCCCGAGGAGTGTTGGCTTGTGGCGAGGACTGCCTGAACAGACTGTTGATGATTGAGTG
>Danio_rerio.16.18323582.18323705
AACACTTTTGTCCTTGAGTACTGTGGTGAGGTTTTGGACCACAAGGAGTTCAAGAACAGGGTGAAGGAATATGCCCGCAACAAGAACATCCACTACTACTTCATGGCATTAAAAAACAACGAG
>Danio_rerio.16.18326727.18326871
AAAGAGGCCCAGAAGTGTTTCTGTGGCGCTCCCAGCTGCAGAGGCTTCCTGGGTGGGGAGAACCGGGTCAGTGTGCGAGCCGCCGCGGGGAAGATGAAGAAGGAGCGCCCTCGAAAGAAGGACACCGTGAGCGCCCTCACCACG
>Danio_rerio.16.18352845.18353006
CTAACTCACGGCGTGATGAACAAGGAGCTGAAGGCCTGCAAGAACCCGGAGGACCTGGAGTGCAACGAAGAAGTCAAACACAAGGCCAGGGAGTACATCAAGAAGTACATGCATCGATTTGGCTCAGTGTACAGGCCTAAAGAAGACACCGAGCTGGAGTA
>Danio_rerio.16.18369176.18368863
GCAGTAAAAGGGACAGTAAGAACGACAGCCGCCTCTACATCAACCTGCCGGTTCACAGGAGGGAAGAGGTGGAGCGGCTCCTCCAGGAGGGCCGGGGGTGGAGGCCGCTGGGCGCCGCGCTGGGCTACGAGCCCGAGCAGCTGGACCTGTTCGGGCGGGGCGAGGCGCCGTCCCGCACGCTGCTCTCCAACTGGGGCCAGCAGGAGGGCTCCTACTTGGGGGTGCTGTGCTCGGCGCTGGTGCGCATCGACAGGCCCGACCTGGTCGCCGTTCTGAACAGCCCGACGCAGGGTGCTTCTGTGGTGTGA
>Danio_rerio.16.18462924.18462768
TGGAGATGATGCTGGAGTCGTCCCTGTCGGACCTGAGGGAGTCCCAGGGGGTCTCTCTGCCCTTCTGCCCCAGCCTGGTGCGCCTGCTCCGCTTGCTGCAGGACTTCCTGTTTGCCGAGGGCACGGACAACCATGCGCTGTGGAGTGAGAAG
>Danio_rerio.16.18466524.18465832
CCCTCACCCCCGGAGGCAGCCAAGCAGAAACCCCCTCCCCCCTGGATCACAGCAAGGCCTTCCCCCCCATGACAACCAGGAAGAGCTCAAGTCTGTCAAACGTTCTGGATGACACCAGCTATGGAACCGACCCCCCCACGGCTGACACCATCTCCAACACATCCAACCTCCAG
>Danio_rerio.16.18520009.18519697
CCCAAGGACCCCCGGGTCGTAAGGCTGACCCTGCAGTGCCTGACAGTGGTGATCCACATTCTCCACTCCAGCAGCCCTGCAGAGCGGCAGGTGGAGATCAGGAGCATTCTGGAGGGCTACTTCACGCTGCTCAACTGGAACCGTGCGCCCGGCACCGGCCAGCAGGACGGGTCGAGCTGGGAGGACAGTCTGATCATCCTCCAGAGCCACATGCT
>Danio_rerio.16.18610044.18609915
TTGGCCAAAGCCCGTCGGAACAGAATCACCTTTGGAACCAAGATGAACCAGCACAGCTCACGCTCCCACGCCCTGCTCTGCATCACCGTGCACGGCACCGACCTGGCCAACGGCTCCAAAACCAC
>Danio_rerio.16.19300267.19300145
GATGAAGCAGACATCCTTCGCGCCGCCCATCTGCAGAAGGAGCTGCTGCTGGCAGCCATCGACTCTGTGAATGCAGACTCTGCGACAGGAGGCTACCTTATCTACTGCACGTGTTCCATCATG
>Danio_rerio.16.19302374.19302235
CTCAGCTTATGAAGAACACCGGGACAATCGTTGCCAACGATGCCAATGCCGAGCGACTCAAGAGTGTGGTCGGAAACGTCCACCGTCTGGGCGTCACCAATGCCGTGATCTGCAACTACGACGGCAGGCAATTCCCCAAG
>Danio_rerio.16.19309330.19309131
TTTCCCCTGGACCTACAGTCGATCCACCACAGAATCAAGGAAAACGTGGACGTGCTCTCTAACTTTGCTGCCAAGCGGGAGGAAGGGAAAGGCAGAGGAGAGTACATCTCTCTGCTGAGGTCGGACCTCTGCACCTATTACAGCTACAACGACTTCCTCATGGAGAAACTCATGGATATCTTCCCAGTCTCAGAG
>Danio_rerio.16.19317950.19317742
TCCAGCTGCTGCATAAGCTCAGTGTGAGGGCAGCGGACGGTTCCCAGCGTCTCCTAAAGATGATCAGGAACCCAGTGTCGGACCACCTCCCCCCTGGCTGCCCGCGCATCTCCACCTCCTTCACCTCTGGAGAGGCGGTGTGCTCCCGCTCCGTGGTGCCCGAGGAAGGTCCTGCTGCCATCGTGATCGGAGCGTTTGCACATGGAGC
>Danio_rerio.16.19318189.19318048
TGTCTTCTGATGTTGATGGACAGCCCACTGAACAGAGCAGGCTTACTGCAGGTCTACATCCACACAGCGAGGAATGCACTGATAGAAATCAATCCGCAGACCCGCATCCCACGGACCTTTAATCGCTTCTGTGGACTTATGG
>Danio_rerio.16.19755043.19754891
TGAATTGGTAGACGCAGCCCGCAAGGCTCTGATATCTCGGGTGGAAGAGCTGACCAACGATCGCTTAGCTGTTAAACTGGAACTGACCTCTTCGCAGGAAACGGCCTCTCATTTAGAGAGCAGGATGAAGGAAATGGAGCAGGAAACCAAGAG
>Danio_rerio.16.20119997.20120118
AGGACCTGTGTGGCAGTATCCTGCGCTCCCACAGAGAGACCAGCCAATACAGAGTGGAGGAACTGCACGATCTGAAATGGAAGTTGTTCAATAGGGAGGAGATACAGGCCTATCAGAACAA
>Danio_rerio.16.22356285.22356088
TTAGCCCTGAGAGCCTCCCCGTCCTACGAGTCCTTCACCGCGGCCTTAGTATCCCAGGAGGGGGACCAGCTGAAGCCGGGCTTCACCAGCGGCATGCGGCGGGACCTGAGTGTGTACCTGCCCGCCATGGAGGACCAGCTGGGCATCCTGGACGACCTGTACGACGAGTACAGCCTGGAGTCTGACGAGGTGGTATGA
>Danio_rerio.16.22359532.22359331
AAAATTAACCAGAAGTGGTTGTCAGACCCCAACAGCTTCCCGACCCTCCAGTCCATCGTGCTGCACGAGCTGCAGACCGCTACAGCACAGGTGCGCAACTCGGCCACCGAGGCGCTGCTGTGGCTCCGACGAGGCCTCCGCTTCCTTAAGGAGTTCCTGTCTGAGGTCCACTCTGGGGAGCAGGACATCCATGGGGCCCT
>Danio_rerio.16.23943098.23942929
GTTTCCAATTTACAGAAAACATTAAAGGCTAGCTCAGCCTCACCATCCTCTGGCCCCGCTCCTGCTGGCGCTGCGTCCAATCAGGACGCAGACCAGCCAGCAGAGCCAAGAGACCCCGCATCCTCTCAGGAACCACGACAGCCGGGCAAAAAAAGTTCCAAGGTTAAAGG
>Danio_rerio.16.2491985.2492139
GTCACATGCTGCAACACATCAATATCGGGATGAAAGTCAAGCAGTGTGCCCACCAAATCCCCTCCCTACTGATGGAGGCCAGCATCCAGCCAATCACGCGCACTGTCCTGCGAGTGCGTCTCGTCATCACCCCGGACTTCAGGTGGCATGACCAG
>Danio_rerio.16.25052243.25053002
GGCCACACAGTGGACACCAACAGCGCCTTCCTGACGCGAGCGCTGCGGAGGCTGGGGGTGTCTGTGCGGCGCATCACCGTGGTTCCGGACGTCCAGGAGGTCATCGCCAAGGAGGTGGCCCTCCTCTCCCCCCCAGTATACCCACCTGCTGACCTCGGGAGGCATAGGCCCCACCCATGACGACGTGACGTTTGAGAGCGTCGCCATGGCGTTCCAGGAAGAGGTCGTTCTCCACCCGGAGCTGGCGAGGCTGGTGGAGGAGTTCTTCGGTAAGGTGGACAAGGAGAGTGGTGCTACGAAGCTGGCAATGGTGCCTCACTCTGCCAAGCTCAACTACGGAGTGGACCCCCAAACCAGACAGCCTCTCCGCTATCCTCTCGTGAG
>Danio_rerio.16.25625180.25625334
CGGCGAACACGGGGACGTCCTTGGTGCTGTCCAGTCTTTTGTCAGTACTGGTGTTTGCTGGCATGCAGATGTTCAGTAAGCAGTTGGGTTCCACCGAGTGGCTCACCATCGTTGGCGGTTTCCTGGGTTCTGTTCTCTTCATATGTTCCCTCACT
>Danio_rerio.16.26131842.26132035
TATGGGAACTTGGTGGACAACCTCCGGCTCTATGTGCGTGGAGGCAGTGGGGGCATGGGTCTGCCTCGCCTCGGGGGACAGGGAGGCAAGGGAGGAGATGTCTGGATGGTGTCCAAAAAGGAGGTGACTTTGAAGCGGATCCACGACAAGTACCCCCATAAACGCTTTGTCGCTGGCGTCGGAGCTAACAGCAG
>Danio_rerio.16.26961207.26961353
ATGTCAGAGTCGGGCCACAGTCAGCCCGGGATGTACGGACAGGGACGGAGGAGAAGACGGAGACGGGGCGAAAGAGAGTCCGGCATTCCCGGTCAAAATTTGTCGGGACCAAGTCGTGACAGGGACTATTACCCTAGAGAACGGAGG
>Danio_rerio.16.27273506.27273693
AAATGCAAGTTCTGCACAAAGACATTTTGGAAAGCCAGAAATCTGAGACGACACATTTTGACACACACTGAAGTCAAGCCTTATCGCTGTAAAGCCTGTGACAGTTGCTTCTCCAGGTATGATCATCTGAAACTACACCAGACCCGCTGTAAAGGCAAAAGACA
>Danio_rerio.16.27586971.27588229
CAGGCTGAAGACGCGACAGGGCCAGAGGCAGCTCCTCTACCACTGCCCCACCTGCAACCGCCGCTTTAAGAACCAGCTGCAGCGGGAGCGCCACCTGCTGGTGCACGGGCCCCAGCGGCCCTTCGGCTGCCTGCTCTGCGACTACGCCGCCACCAAGATGTCGGCCCTCGGCGCCCACGTGCGGAAGCACCTGTTCCTGTACGTGTGCGGCCGCTGCGGCGTGACGTGCATGAGCTCCCAGCGGCTGAGGGCCCACCTGAAGGAGCGGCACCCGGACGCCGAGCCCGAGCAGGCCTTCGTCGACTGCATCAACGGCAGCTACTGCCTGATGCAGCCGGGGGACGAC
>Danio_rerio.16.28261546.28261719
ATGCGTCTCACGTTGCAGTTGTTAATATCTCATGGGCGAGTTGCGCGGAGAATCGGTCTCGGACCCGAGTCCAGAATCAACATACTGAGGAACATTCTTACTGGACTGGTCCGCCACGAGAGGATAGAGACCACCACGGGACGGGCTGATGAAGTCCGATTCTATGCGGAAAAG
>Danio_rerio.16.28635206.28633731
GAGAGGGAGGTGCGGGAGGAGCGGGCGGAGGGGCTCATCTCCTACATCACGGTGTGGAAGCCCCAGACGGTGCTGGTGGTGCGCGGCGTGCGGGACCGCGTGGTCATCACCTTCCCCCACGAGGTGCACTCGCTCAAGTCCAGCCGCTTCTACATCGCGCTGCGCGGCGTGGGCACGGAGCAGCGGCAGGGCGAGTCCCAGGGCCTGCTGTTCCTGCGGCAGGACCAGGCGCACATCGACCTCTTCGTCTTCTTCTCCGTCTTCTTCTCCTGCTTCTTCCTCTTCCTGTCGGTGTGCGTGCTGCTCTGGAAGGTCAAGCAGTTCCTGGACTTCCGGCGGGAGCAGCAGCGCCACATCCAGGAGATGACCAAGATGGCGTCGCGGCCCTTCGCCAAGCTCACGGTGTACCTGGAGCCCGAGGAGCCGCAG
>Danio_rerio.16.28661471.28661268
GGAGGTGGTGGGGCGCTGGGCCGCCCAGCAGGAGAAGGAGCTGAAGCTGCTGGGGCGTCCCGACGGGGGCCGTCTCTTCCCCAACCTGACCCGGGGGAACCACTACCTGGTCCAGGCCGAGGGCTACCTCAACAACTCTGGCTCCGGGCAGACCAGCGAGATGGCCCTGATCTGGAACCGGACCGGTCTGCCCGGCGGGAG
>Danio_rerio.16.28949126.28949670
CAGGCGACTCACACTGAGGAGACTTTGGCCAGTAACACCTGGTGTCTGATGCTGAAGGAGGTGCTGGGAGCCCTGATGAAGGCTCCAGAGGGCCTATTCTCTGGCCTCACCCTGCTGTCTGAGCTGCTGCCTCTCCCACTGCCCATGCACAGCACACAG
>Danio_rerio.16.28953258.28953737
TGTGTCCCCAGGACATCTCCCTGGTGGCCAGTCCCCCCGGGGACAGCTGCGTGGCGGAGGCAGAGCAGCTGGCCAACTCGCTGCCGTGCCGGGAGCTGATGTCCTCGGTGTGTGGCTCCTTCCTGGAGGTCCTCGGGACCCCGGAGAGCAGCCCCCCGCTGCTGCTGACCTGCATCCGCACCCTCATGTTCCTCACGGAGCACGACTACGGCCTCTACCACATCAA
>Danio_rerio.16.28958426.28958601
GTGAAGGTGGACCTGATGGGCCTGGCCCAGCAGTGCTGTCCAGGCCTGGACCTGAAGGCCGAGCTGGAGCGCTCCTTCCTGTCCGAGCCCTCGTCCCCCGGCCACACCAAGACCCCCAAAGGCTTCAGGCTGGGCAAGCACAAGCATGAGACCTTCATCAC
>Danio_rerio.16.28961513.28961859
CGGGAAGTCTGACTACGTGGAGCCCGCCAAGCGCGCCCACATCATGGCGGCCCCCCGGGGTCGAGGGGGCCGCGGGGGCTTCGGCCAGGGCCTCTGTCGCCCCCACGACATCTTCCGCCAGCGCAAGCAAAACACGTCGCGGCCCCCTAGCATGCACGTGGACGACTTTGTGGCGGCGGAGTTCAAGGACATCGCCACGCCCCTGGGGCTGCTGCCGCCCAAGCGGCCCCCCAAGACCTCCCCCAAGCCCCCCACAAGGGGCCTGTTCACCGGTAACCGGGGCAGGGCCACCTTCCACAGCCAGACCCGCTTCTTCACCCCCCCACAGCCCAAGGGGGTCCTGCTC
>Danio_rerio.16.29102058.29101927
GCAAACTACACAGACCCGCAGACCAAACTACGCTTCACTTCTTCAGAGGAGTTCTCTTATATTCGCCTGCTCCCCACCGATGTCGTCACTGGCTATCTGGCCCTTAGAAAGGCCACGTGCATTGTGCCCT
>Danio_rerio.16.29385999.29385854
GTGATCTTCCTCACCACCCTGTTCTACTTGCTGAGCTCCAGCGGGGAGTACTACAAGCCCGTCAAGTGGATCATCAACCTCACGCCCCTGTCCCAGCCCGGGCCATCCTCAAACATCATCGGCCAGTCGGTGGAGGAGGCCATCAG
>Danio_rerio.16.29387188.29387057
AACGTGACCCAGTCGGGCCGGCCGCGCGGCCACAAGGTGTCTGCCCAGAGGCAAAACAGCTGGCTGGGGACGGACATCCTAGACTGGAAGGACGTGGCCTCCTTCGCACAGGAGAACATCGAGACCCTGCTGTCG
>Danio_rerio.16.29428678.29428816
TACGGGAAGCCTGGCTGCGATGCGGAGACGTGCGACTACTTCCTGAGCTACCGGCGCATCGGCACCGACGTGGAGTACGAGATGAGCGCGGACACCGACGGCTGGGTCGCTGTGGGCTTCTCCTCCGATAAAAAGATG
>Danio_rerio.16.29428890.29429136
GGCGGAGATGACGTCATGGGCTGTGTCCATGACGACAACGGGCGTGTGCGCATCCATCACTTCTACAACGTGGGTCAGTGGGCCAAGGAGATCAAGAGGAACCCAGCGCGCGACGAGGAGGGCGTGTTTGAGAGCAATCGGGTGACCTGCCGCTTCAAACGCCCGCTGTACGTCCCGAGGGAGGAGACGCTGGTGGACCTGCACCTCTCCTGGTACTACCTCTTCGCCTGGGGGCCGGCCATACAAG
>Danio_rerio.16.29445638.29444739
TAGTTAACAGTCGGTTCACGGCGGGGGTCTTCAGGGAGACGTTCCTCAGCCTGAAGGAGGTCCAGATCGACGTGCTCTATCCTTCCCTCAACACGGTCAACTTTGACCGGCCCTCCGAGGGGACTCGGGCCCTGGCTGGCCTGCTGCCCGAGGGCACCGCCTGCCTCTTCCTGTCTCTGAACCGCTACGAGCGCAAGAAGAACCTGGGCCTGGCTCTGGAGGCCCTGGCGGCCCTGAGGGACGCGCTGCCCTCTGCCCTGATGGCGGGCGTCCACCTGGTGGTGGCGGGGGGGTTTGACGAGCGCGTGGCCGAGAACCTGCAGCACCACGCCGAGCTGAAGGAGCTGGCGGGCCGCCTGGGCCTGGGAGACCGGGTGACCTTCCTGCGCTCGCCTTCGGACGACCTGAAGGTGGCGCTGCTGCGGAGCAGCGCGGCCGTGCTCTACACCCCCAGCAGGGAGCACTTTGGGATCGTGCCCGTGGAGGCCATGTACTGCTGCTGCCCGGTCGTCGCCGTCAACTCCGGGGGCCCACTGGAGAGTGTGGAGGACGGGGAGACAGGCTTCCTCTGCGAGCCCACAGCCGCCGCCTTCTCCCAGGCCATGGAGAAGCTGGTCAGGGAGCCCCAGCTCCGCAGGGGCATGGGACAAGCTGGGAAGAAGCGGGTGCAAGATAAGTTCTCCCTAGAGGCCTTCTCAAACCAGCTGCATGGGTACATCCTCAGGCTGAGCCA
>Danio_rerio.16.29451330.29451005
CAGAATGGCCCGGGTGGTGTTTCTCCATCCCGACCTTGGAATAGGTGGAGCTGAACGACTGGTGGTGGATGCTGCAGTAGCCCTGAAGTCCAAGGGCTGTAGCGTCCAAATCTGGACAGCACATTATCATCCATCACATTGCTTTTCCGAGACCCTGGACCAGGATTTACCAGTGGTGGGTGTCCGGGATT
>Danio_rerio.16.29707032.29707212
GAGGCGGCGCCCACCGAGTCCCTGTTGAACTGGCAGGACTACGAGGGCCGCACGCCGCTGCACTTTGCGGTCGCCGACGGCAACGAGGCGGTGGTGGACCTGCTGACCTCGTACCACGGCTGCAGCGTCACGGCGTACGACAACCTGTTCAGAACGCCGCTGCACTGGGCCGCGCTGCTGG
>Danio_rerio.16.29717177.29717386
GTACACGCCCCTGGACTACGCTCTGCTGGGGGAGCACAGCGAGGTGACTCAGTTCATGCTGGAGCACGGCGCCCTGTCCATCGCCGCCATCCAGGACATCGCGGCCGCCTCCATCCAGGCGGTGTACAAGGGCTACACGGTGCGCAAGGCCTTCCAGGAGAGGAAGCAGCTGTTCATGAGGCACGAGCAGCTCCGCAAGGACGCCGCCAA
>Danio_rerio.16.29778090.29778229
CTTCAGTATGTGTGGGAGTACCGTAGTCCCAGTAAATCGGTACCGCCACACTATCAGTGTAAAATCTGCAATGTGACCCGTCTACAGCACGACATGCTGGCCCACGTCAAAGGCTGGAAACACAGTCTCAGATA
>Danio_rerio.16.30782489.30782647
GCCGTGGGTGCAGTTCCCGCGCAGGGCCCTGACTCTCCCTCCAAACGTGTCCTACGCCAACCTCACCGCCCTGCTCACAGTGGCCAGCTCGCCCACACAGCTCCAGCACTTCCCCTATCTGCAGGGCCT
>Danio_rerio.16.30977721.30977888
CTCCGGTCCTGGTGGGTGTGGAGGTGATGGGGGAGGGATACGCGGCGGACATCTTTAGAGACGTGGTGGCCTCCTTCAACGTCCTGCAGACAGCAAACATCACCGTGCTGAGCAGGAAGTGCCTGGTGAAGCCCTCCGCCCCCAACTACTCCAGCTACCTCCTGATTG
>Danio_rerio.16.31247153.31247455
CTGAAAGCTCAGATGGCCAGCCTGTTGAAGGGACACACCCACCTGCAAGGTGAATTCTGGGTGTTTTTTGATGAGCTCCGCCCACCGCTGGCTCGACCAGGACAGTTCGAAGATGCTCATTGGCCAGAGGAAGGAGGCGGTACCTTAGACGGCATCGAGGCCATTGGTGCAGGATCCGGGGGGGGAGCCAACGATGGCTTTGAAGAAGTCACTCTCCCAGAACTCGAGGACGAGGAAGATGGACAGAAGATC
>Danio_rerio.16.31674992.31674646
CTGCCCTGCCCCGTGCGCTCCTTCCACGCCACCTACCGCTGGGAGATGGACAACTTCATGAAGAGCTACCCCTGCCTGTTCTCCGGGGACTCATGCGTTCTAGGGCCCACAGCGGTGGACCTGCCCCTGAAGGAGGGCGTGTTCCGCTGCATGGCCACCGAGGACGGCGTCAAGACGGAGGTCATCTCCTACCGCTTGGTGTACAACGCGGGGCCCCTGGCCGCCTCGCTGGCCTCCACCCTGGGCTCCTCCCTGCTGCTGGCGGTGGCCGCACTCTGGCTGCTGTA
>Danio_rerio.16.31678323.31678154
GGACACCTCTATGTTGGCACAGCGATGGAGGTCCAGAGGCTGCAACTGGCTGACTGCGGTCGTTATGGTGACACGTGCAGGGACTGCATCCTCTCCCGGGATCCGTACTGCGGATGGGACAGGGCCAGGAGGAAGTGTGTCCCCATTCCAACTGGCTACAACATCACC
>Danio_rerio.16.31685359.31685184
GTGGACGAGGGGGGCATCAAGCCGTTGCTGACCGACTCGTGGACCACCTTCATGAAGGCGCGTATGATGTGTGGCTCTGGCAGCACCCAGCAGCAGTACAACAACATCCGGCAGGCGGTGGTGCTCACGGCCCAGGACAAGCGCGCTGGCGTCCTGTACGGACTGTTCTCCAA
>Danio_rerio.16.31685588.31685449
ATCCCCAGTTCGCCGGTGCAGCCATCATCCCGTCCTCCCTGAAGTACAAGGAGGAGATCTACTTCTTCTTCAGCGAGTTCAACAAGACGGCCCGGGTGGATGAGGAGCCGTATCGGGCCCGCATCGGGAGGATCTGCA
>Danio_rerio.16.3178553.3178680
CACCTCGTCAGTGTGGGCAGGGACTTTGTGTGCAGCGTGTGGAGCGGAAATCAGCTGGCCATGGGTCTCCGGTGGCAAGACACCATGCCTCAGGTGGCCGACAAGGCGTATCGCTACATGGCTTGCAG
>Danio_rerio.16.32712967.32712836
GCTAAACACACGGAGGAGAACAGCACCTCCTGGGGCGTGAACGGAGAGACCGGGACGCTGGCCGACATGTCTGCTCTGGGCATCGTGGAGCCGCTGGCCGTCAAGGCCCAGACCTACAAGACTGCTGTGGAG
>Danio_rerio.16.32721558.32721409
GTTCCAGGGGGGATCATCGATGACTCCTGTGTGCTGAGAGGCGTGATGGTCAACAAAGACGTCACTCACCCCAGGATGAAGCGTCTCATCAAGAACCCCAGGATCATCCTCCTGGACTGTTCTCTGGAGTACAAGAAGGGGGAGAGCCAG
>Danio_rerio.16.33591976.33591854
GACCTGACCATGAAGCTCAGTTTGATCCAGAGTGTTGGACTGATAGCCAGAGCCATCAGTGAGTGTGTGAAGAGGCAAGGCTACGTCTTCACCCGCAAACACGACCTTATTTCTGTCATGA
>Danio_rerio.16.33607800.33607659
GTGAATGCGGCGTTCCCGTTCGGCAGCCGGGGCCACGGCGCTCCGTCTCTCTCCCTGCTCAACGTCCTCAGCCTCAACATCCACCCCGACCTGGACGTGCTGTGGGAGAAGGAGATCCCCCCGCTG
>Danio_rerio.16.33869038.33868841
CCAGAAGAGCTTTGAGAGGATGCGGATGAGGAAGGCTCTGTCGGGGGTCTTCCTCACCCAGGCCATCCCCTCCTCCGGGACCAGCCTGACCGACGCGCACCGCTACTGCCAGGCCCAGTGCGCCCGGGACCCCTGCTGTGAGGGCTTCATCCTCAACCGCAACACCCTGGAAGGAG
>Danio_rerio.16.34146314.34146491
GTGCGTAAGCAGGTGGTGAACATCCCCTCGTTCGTGGTGCGCCTTGACAGCCAGAAGCACATCGACTTCTCCCTGAGGTCTCCATACGGTGGCGGACGCCCTGGCCGCGTCAAGCGAAAGAACGCCAAGAAGGGACAGGGTGGATCCGGAGGCGCTGATGATGAGGAGGAAGACTA
>Danio_rerio.16.34287671.34287366
AGCCCAGGGAGCTGCCGCGCCAGAGGCTGCCTGAGACCTTCAACCTGGTGACGGCCCTGCCCACCACCTTCTCCCTGCGCTCGGACACCGCCGTGTCCCTCTACCGCGCCCGCATGGAGAACCGCAACGTGGTGCTGCGCGTGCTCAAAG
>Danio_rerio.16.34333017.34333146
GTCCTCCCGTGAAGCAAGGAGCAGGCTTGCTGTTGGGACTGTCCCTCACCATAGCAACCTGTCAGATCCACGCCCTCCACTCTCTGGTGACAGTGATTGGAACATGGATAATTATCAAGAGTACCTGG
>Danio_rerio.16.34333218.34333344
GCCCCAGCCCTGTGCCTCGGGTGGACGTTTCTCTACCTCCTATTCTTCCGACTGGTCACATGGTTTGGTCTGCCGGCGCCAACGCCATTCGCCAACGCCATCCAGCTTCTGCTCACCCTCAAG
>Danio_rerio.16.34333434.34333590
ATGGTGAGTCTAGCAAATGAGGTGCAAAGTTACCACCTGGAGAAGAAGAAGGAAGTGAGCTCGTTCTCCAAATCCCCCGTCATAGGTGGGCTGTCTGCAGAGCCCTCCCTCTATGACATGCTCTCCTATAGTTACTGCTACGTGGGCATCATGACAG
>Danio_rerio.16.34589573.34589734
GTGCTTAACGTGAGCACGGAGGGGAAGGAGGAGGTGTTCTACGGACCCACGCTGCCTTTCGCCTCCAACGGCATCGCCACCTGCTTCCTACCGGCTCCTTACTCCACCTGCCCCAACCTGCAGATGCTGCAGGTGCCCCACCACAGGATCGGGACGCTGTA
>Danio_rerio.16.34883081.34882769
GGATGCTGGAGGAGCTGGACCTGGGCTGGTGCCCCACGCTTCAGAGCAGCTCCGGATGCTTCCAGCACCTGGCGCGCAAACTGCCCCGACTGCGCAAGCTCTTCCTCACCGCCAACCGCACCGTGTGTGACGCGGACCTGGAGGAGCTGGCCGCCAACTGCCCCTCGCTGCAGCACCTCGACATCCTGG
>Danio_rerio.16.34887137.34886924
CTTCATGAAGGCGTGTGGCCCCAGCCTCGTGTCTCTGGAGCTGTCCTGCTGCCACTTCCTGACGGAGGCCTGCCTAGAGGTCATCTCCCAGACCTGCCCGGGGCTGCAGGAGCTCAACCTGTCCTCGTGTGACCGGCTCCACCCCCAGGCCTTCACCCACATCTCCAAGCTGACACGCCTACGTCGCCTGGTGCTATACCGCACCAAGATAGAG
>Danio_rerio.16.34986042.34985863
GTCAGGTCGATTGGGCAGCCCTGGCCCAAGCATGGATAGCCCAGAAAGATTCGACAGGAACCGAGGTGCAGAACACGATCCAACCCAATGGACAGGAGGTCCCCGGCATAGACCCCGTCCCACAGGGCAACCATGG
>Danio_rerio.16.34997837.34997183
CAGGGGGCTTTCCAGGCCCTCTCCCACAGCTACACACCCAGCTCCAAGGAGTGCTCGGTACAGTCCTGCCTGCACCAGTTCACCTCCGTGGAGCTGCTGATGGGCAACAACAAGCTGCTGTGTGAGAGTTGCACCGAGCGCAGGCAGAAGACGCTGCGCAAGAGCG
>Danio_rerio.16.3531810.3531953
GCCCTGGTGAACTGGGACCCCGTGGACCACACCGTGCTGGCCGACGAGCAGGTGGACGAGGGGGGCCGCTCCTGGCGGTCGGGGGCTCTGGTGGAGCAGAGGCTGCTCAAACAGTGGTTCATCAAGACCACCGATTACGCCAAG
>Danio_rerio.16.35380183.35380054
GTACCGCTGGGCCTTCATCCCAGAGTCCTCTGACGACTCCGGGCTAGAAGTGAGGCGCCAGGGGACCCACCAGAGAGAGTTTAAGCCCTACGTGGTCCGACTGGCCAAGTTGCTGAGGAAACGGGCCAAG
>Danio_rerio.16.35390356.35390222
GTGATCCCGGCGGCCAGCGAGGAGCAGCTGCTGCTGGTGGAGCTGGTACGGTCGGTCAGCGCCATGCGCACCGAGACGGTCATGCAGACGGTGAAGGAGGTCCTCAAACAGCCCCCGGCCATCGCCAAGGAGAAG
>Danio_rerio.16.35393839.35391733
CCCCGCTTCAACATCCACCCCCTCTACCAGCACGTCCTGCTCTACCTGCAGCTCTACGACTCGTCGCGCTCGCTCCACGCCCTGTCGGCGGTCGCCGCCATGCTGCGGGCGTCTCCCGCCGGCTTCGTCAGCGCCATCTCCACCACCAGCGTCAACAACACCTACACTCCGCAGCTGTCCCTGCTGCAGAACCTGCTGGCCCGGCACCGGGTGTCGGTCATGGGCAAGGACTTCTACTGCCCCCTGCCGCAGGACTCCCACACGCACTCCTTCCGCAGCGCCATGTACCTGGAGATCGTCATCTCCCTCTGCCTGTACTTCCTGCGCAGCTACTACTCTGCACACGTGGCGGCGGGCGCCCAGGAGCTGGCGGGCAACCGCGCCATGCAGCTGACCAGCGTGGAGGTGCTCACGCTGCTGTTCGGCGAGCTGGCCAAGGCCACGGGCGGCTCGGCCAAGGGCTTCGCCTCCTTCATCGGCGACGTGCTGTCCAAGTGCAAGGTGCAGAAGGTGGTGCTCCACTGCCTGCTCTCCACCATCTTCAGCGCGCAGAAGTGGCACGAGCAGCGGGCGTCGGGCGCCAGCGCGGCCGCCACGGAGGAGGGCCTGTCGGAGGACAGCGTGATCAACCTGACGGAGGAGCGCATCGACGGCTGCTGCGCCGTGCAGTCGCAGCTGCTGCGGCTGCTGCAGAGCCTGGTGGAGCTGGAGCACCGCGTGCTGCTGCC
>Danio_rerio.16.35394202.35393937
GTCTCTGTTCATCATGCTGGACAGCCTGAGTTACTGGGACCCGTCGGCCAGCTCGGTGGGCCGGGCCTGGCTCAACCAGGTGCTGCAGAGGCACGACATCGCCCGGGTCCTGGAGCCGCTGCTCCTGCTCCTGCTGCACCCCAAGACCCACCGCGTCTCCATCCAGAGGGTCCAGGCCCAGCGCCACTGGGCCCAGACCCTCCCCACGCCCCC
>Danio_rerio.16.35402972.35402852
CCGGCCATCCTGGAAGACGTTCTGATCGAGGTGTTCCGCACGCTGCACACCCAGTGCCGAACAGAGCTGGACCTGCAGAACCAGAGCCCCTTCAGCAAGGATCATTCCCACCTCAGCAG
>Danio_rerio.16.3574829.3574970
GCCGTTCGAGCGCTCCGCTGCCGACCGCTGGCTGCCCGTGGACGTGTACGTCGGCGGGAAGGAGCACGCCGTCATGCACCTCTACTACGCCCGCTTCCTGTCCCACTTCTGCGCCGCCCAGAACCTCGTGACCCAAAGGTG
>Danio_rerio.16.37936.38056
GTCACTCAGTGCGTCTGTTAGGCCAGAAGAAGGATGGGGGGAAGAGGCTGGGGGGAGCCAGACTGGACCTGCCCAAGATCCGAAAGAACCCGCTCATAGAAATCATCTCCATCAACACAGG
>Danio_rerio.16.38127430.38127260
GAGATCCACAGCAAGCAGAAGAGCGGCGCCCCCGAGGACACGCCCCGCCGCGGCCCCGAGTCACTTCCTGTGGGCCACCATGACATCATCACGGACATCGCCACCTTCCAGACCACGCAGGGCTTCATCGTCACGTCCTCCCGCGACGGCATCGTCAAAGTGTGGAAGTGA
>Danio_rerio.16.38135352.38135187
GGTGGCACCCCAAGGGGCTGCTGGTGGCCCACCTCCACGAGCACCGTGCCGCCGTCAACCGGATCCGCGTGTCGGACGAGCACTCCATCTTCGCCACGGCGTCCAACGACGGCACGGTGAAGGTCTGGGACAGCCAGAAGATGGAGGGCAAGACCACCACCACCAG
>Danio_rerio.16.38141401.38141200
GGCATGACGGAGCCCGAGGAGGACAAGCTGCTGGCGCTGAAGGAGTTCATGCTGAAGTCCAACAAGGCCAAGGCGGTGGTGGGGGAGCAGGGATCCCAGGGCGAGGCCGCCCAGACCGGGGTGATCGACCTCGCCCTGCTGGGCATCTCCGGGCGCCAGGTGGACCTGGTCAAGCCCAAGGCCGAGCCCGACGACAAGAAAG
>Danio_rerio.16.38144207.38144062
CTCCGTTCCTCTGCCACCCCAACCTGTGGATCCGCTACGGGGCGGTGGGCTTCATCACGGTGGTGGCCCAGCGCCTCAGCGTGGCTGACGTCTACTGCAAGCTGATGCCCCACCTCTCGCCCTTCATCACCCAGCCCATCATACAG
>Danio_rerio.16.38149476.38148867
CAGATGATCCAGCGCGAGCCGGACAAGAGACAGTCGGCGGAGGACTACCTGAGGCAGCAGCGGGGGCGGGCCTTCCCCGACATCTTCTACAGCTTCCTGCAGCCGTACATGGCGCAGTTCGCCAAGGAGACCTTCCAGTCGGCCGACGAGCGCATCCTGGTCATCAGGAAGGACCTGGACAACATCCTGCTCAACCT
>Danio_rerio.16.38151619.38151486
TGTGTGATCGCGGAGCTCTTCACGGAGGGGGTGCCGCTCTTTGACCTCTCCCAGCTGCTGGCGTACCGCAAGGGGCAGTTCCAGACGGAACACGTCCTGATGAAGATAGAGGACGAGAACGTCAGAGAACTG
>Danio_rerio.16.38164688.38164834
GGTGCGTTCAGCCGGTTGGACCCCACGGGGCAGTTTGAGAAGTCGATGCTTGGTCGGATCCCCGCAGGCCGTCTGGGGACCCCCGGCGAGATCGCTAACCTGGCCGCTTACCTCGTTAGCGACTATGCTAGCTGGGTCTCTGGAGCG
>Danio_rerio.16.38351230.38351063
GTGGTGCACCAGGTGGAGGACGCGGTGTCCCGGGGTGCCCGGGTCCTGAGGGGGGGGAAACGCGGGGAGGGGTCCTACATGGAGCCCACCCTGTTGACGGGCGTTACCACGGAGATGCTCTGCACCAAGGAGGAGACCTTCGGACCCCTGCTGCCAGT
>Danio_rerio.16.38353704.38353546
ACGTGCGTGTGCTCCAACCGCTTCCTGGTTCAGAGCGGGGTCCACGACGCCTTCGTGGAGAAGCTGGCCGTGGCCATGGACGCCCAGCTGAGGATGGGCCATGGGGCCGAGCCCGGGGTGACCCAGGGCCCGCTCATCAACGCCCGGGCCGCCGAGAAG
>Danio_rerio.16.38355425.38355282
AGGCACGCGGCCGACACGGTGAAGAAGGTCTCCATGGAGCTGGGGGGCAACGCCCCCTTCATCGTGTTCAACAGCGCCGACGTGGACAAGGCCGTGGCCGGCGCCATGGGGTCAAAGTTCAGGAACACCGGCCA
>Danio_rerio.16.39567731.39568061
GGGCTCTGTCAGTGGCCTATATCCTGATCCAGGACGCATCGCTGCCGCAGACCGAGGAGAACCTGTCCCTCAAGTGTCTGAAGGAAGCCTGCGCTGACGTCCACGCCGTGTTCAAGACCATCTCCTTCGAGAGGATCTCTCTGGGCACCACCGACATCCTGGATAGTTTCTACAACGCAG
>Danio_rerio.16.40235718.40235575
ATCCTAACCCTGGAGGAGCGCTGCGACCCGGCCGCGGAGAACCAGGAGGAGAGACAGGGGAAGATGCTGCTCCACACAGAGTACTCCCTGCTGTCGCTGTTGCACGGGCAGGACGGGGTGGTGCACCATCACGGCCTCTTTCAG
>Danio_rerio.16.40808116.40808301
GTGATCCACCGGCTGGAGGTGCCTAACCTCCGTGACGAGCTGCACCACTCCGGCTGGAACGCATGCAGCAGTTGCCATGGCGACGCCACCAAGAGCCGCAGCCTCCTCATCCTCCCGGCGCTCATCTCCTCCCGCATCTACGTGGTCGACGTGGCGACGGACCCCCGGGCACCACGCATGCACAAG
>Danio_rerio.16.40914240.40914442
TGCCGCTCCTCAACGTCCCGCGGTCGGAGTTCCCGCTGCGGACGGACAACGTGTTCCTGCTGCGGCAGGCCGGCGTTCCCCAGGAGCTGCTGCTCTTCAGGGAGCAGCTGGACCTCCTGCAGCTGCAGAGGGACGGACGCCTCACCCTCACCCTGGTGGACCTCAACGTCCTGCCCAG
>Danio_rerio.16.4130234.4130419
GCCCCGGTGCTGTTCAACGGCTGCCGCTCCGGGGAGATGTTCAGCATCGACCTGCGGGTGCGCGGCCGGCGGGGGGGCGGCTGGAAGAGCAGCCGCTTCCACCAGGAGTCGGCCATCACCTCGGTGCGCCTGCTGCAGGACGAGAACTACCTGCTGGCCGCCGACATGCTGGGCCAG
>Danio_rerio.16.41858212.41858054
CCAGAGATAGAGGAGTGGAGTTCATGGGATGAAGATGCTCCGACTAGTATCAAGATTGAGGGTGGCAACGGGAACGTTTCTCCCTCTGCCGAAGATGCAGACAATGAGCCTGACTACTTCAAAGACATGACCCCCACCATCAGGAAAACACAAAA
>Danio_rerio.16.42715246.42715402
ATAGCAGATGGCCAGCGCGAACTGATCCGCTCGTACTCCGTCAAGAACCGCCACTTCATAGGGAACACCAGTATGGAAGCCTGCCTGTCCTTCATCATGGCCAACCATGCCGGGGTCAAGAAGAACGACCTCGTCTTCGACCCCTTCGTCGGTAC
>Danio_rerio.16.42719171.42719335
CCAGCCGCACGAACCAGAAGTGGCGTGGGCCTGACGAGAACATCCGGGCTAACCTGCGTCAGTACGGGAAGGAGATGACCTACGTGGACGTGATGGTGTCCGACGCCTCCAAACGCATCTGGAGGACGGGGTTGCACTTTGACGCCATCATCACCGACC
>Danio_rerio.16.42724988.42725122
CTTTGGAGAGAGCCACGTCCCCGTCTCCATGGCGTACCATCTGAGCGACATCTTTGCAGATCTGCTCACCTTTGCCGCCCACCACCTTGTCATGGGAGGCAGGCTGGTGTACTGGTTACCTGTCCACAGTCCAGA
>Danio_rerio.16.42980868.42981011
GGCCGGAGTGCGACTCCTGCTTCAACAGGAACTTCTGCACTCGCTGTCGGACGGCCTTCTACCTTCACCTGGGTAGGTGCCAAGACAGCTGTCCAGAGGGCCTGGAGCCCAGTGAGCCACAGGGGGAGTGTGTT
>Danio_rerio.16.43009915.43010085
CCCTGTACTGCCCCGAGCGCTGCAAGGCCTTCCGGTGTGACCTCACCCAAGATGACCTACGGGGCGAAGTGCCGCCAGCCAGTGTGGATGTGGTCACCCTCATCTTCGTCCTTTCGGCCATCCACCCCGAAAAGATGGTGCGGTCCCTGGAGAACATTT
>Danio_rerio.16.43010242.43010383
GTGTTGAAGCCAGGAGGCTGTGTGTTGTTCAGGGACTACGGACTCAACGACCACGCCATGCAGAGGTTCAAAGCCGCCAACAAGCTGGGGCAGAACTTCTATGTCCGGCAAGACGGCACCAGGTCCTTCTTCTTCTCCAAAG
>Danio_rerio.16.43166400.43166267
GTGTGAAGAACGTTCATGCTGACCACGCAGCAAGCCACATCGGCAAGGCCCAGGGCATCGTGACCTGCCTGCGCGCCGTACCCTACCACAGCAGCAGGCGAAAGGTCTATCTGCCCATGGACGTCTGCATGCTG
>Danio_rerio.16.43183784.43184266
GGTCACATGACCACGGTCCACGACCCCCTGAGGACTTTGTCGGTCCTGGAGCCGGGGGGGCCGGGGGGCTGCGGGTTCAACCACCGGGCCACGGTGGCGGAGACGGAGGAGGCAGCGGGGTGCCTGTTCTCCCAGAACGCGGGCTTCTTCAACACAAGCACGGGCCAGTGTCTGGGCAACATCGTGAGCGACGGCAGGCTGGTGCGGGACAGCAACGGTGTCCAGAACGCACAGTTCGGCATCCGCAAGGACGGGACTCTGGTGTTGGG
>Danio_rerio.16.43768465.43768671
ACCATGGTCTTGGCCAGTGGGGGGCAAGACGGCGCCATCTGTCTGTGGGACGTCCTCACAGGAAGTCGCGTCAGCCATGTGTATGGTCACCGCGGCGACGTGACCTCCCTGGTCTGCACCAACACCTGCGTCATCAGCTCGGGGCTGGACGACCTCATCTGCATCTGGGACCGAAGTACGGGCATCAAGCTGTACTCCATACAGCAG
>Danio_rerio.16.43787220.43787089
GTGGTGGACTACTATAAGGAGGCCTGCCGGGCCCTGGAGAACTCTGAGACGGCCTCCATGCTGGGGAAGATCCAGAAGGACTGGAAGAAACTGGTCCAGATGAAGATCTACTACTTTGCTTCCATCGCCCA
>Danio_rerio.16.44286814.44287203
GACGACAGCTGGTCCATGACGGTGCCACCGGAGGTGCGTGCGACCGAGGGCTACCCGGTGGTGCTGCCCTGCTCCTTCAGCCACCCCAACCACACCCCCCACTCCTCCCTGCTGGTGGCCTGGCGGCAGGGCACCACCCGCCTCTTCCACTGCACCACCCACGCCGGCCAGCAGGCCTGCGAGGCCTCCCCCCAGCAGGACCCCCGCTACCGGCTGCAGGGGAACCCGCGGGAGCACGACCTCTCCCTGCGCATCAACAGCGCCGCCCTGCAGGACGGAGGCCGCTACTACTGCCGCGTGGAGGTGCCGGGGCACAAGCACGCCAGCTACGAGGACAGGATGGGCACACTGCTCCGGGTGGAGG
>Danio_rerio.16.44392021.44391866
CCAGTGACCTGGCTGTGGACGAGTCGAGCCTGACTGGGGAGACCTCCCCCTCCTCCAAGACCACGGCCCCCCAGGACCCGGCCAGCAACGGAGGGGACATGGCCTCGCGCAGCAACCTGGCCTTCATGGGGACACTGGTCCGCTGTGGCAAGGCCAAG
>Danio_rerio.16.44571023.44570877
TCAAACTACTATGTCCGCATCCTGAGCACCATTGACCGAGAGCTGCTGAAGCCCAACGCCTCAGTAGCGCTCCACAAGCACAGCAACGCCCTGGTCGACGTCCTGCCGCCCGAGGCCGACAGCAGCATCATGATGCTCACT
>Danio_rerio.16.45281103.45280763
CTCTGCCCCACCCCATCCAGGGCTCCCTGCCCCCCTACAGCCGGCTGGGCATGCCCCTGACGCCCGGCGCCCTGGCTGGCACCATGCAGGGCGGTGGGCCGTCCTTCCCCTCCTTCCACATGCCCCGCTACCACCACTACTTCCAGCAGGGCCCCTATGCCGCCATCCAGGGACTGAGGCACTCCTCCACCGTCATGACCCCCTTCGTATGA
>Danio_rerio.16.45951831.45951977
GACCGTCCTGAAGAACAACGACCTCCGCTCCAGACAGGAGCTGACGGCCCACCTGACTAATCAGTGGCCCTCTCCTGGTACCTTAGATGCCAGCGCTGTTGCCTTGGATACCCTGCTCTTCAGGAAAAGCACGGAGCCGTGGGAGGA
>Danio_rerio.16.46075387.46075111
ATGTCGTGCCGGGACATCCATGCCACCAATGCCTTCTCCTTCATCCTGGCCTTGGTGTCAGTGGTTGGGATGGCCATCGCGGCCCTAATCCCTCAGTGGCGCGTCACCAGGCTTGTCACCTTCAACCGCAACGCCAAGAATGTCAGTGTGTACGACGGACTGTGGGCCAAGTGTGTGAAGCAGGACGGCTACTCGGGCTGTTACTTCTATGACTCAGA
>Danio_rerio.16.46124581.46124704
GACTCTGTCTCCTGCCAAGTCTCCCACTTCCTCCACAGGGTCCATCGCGTCCAGCCGCAGGTACCCCTACCCCATGCCACCGCTCCCCGACGACAAGAGGAAAGCCAACAGGCAGAGTGCCAGG
>Danio_rerio.16.46138119.46137966
ATGACCTGCAGGAAGCCCGCCGACCCGGTGGACTGGCCCCCCCTGGTTCTCGGCCTGCTCACGCTGCTGAAGCAGTTCCACTCCAGATACACCGAACAGTTCTTGGCTCTCATTGGTCAATTCATCCGGTCAATCATGGAACAATGCACGAG
>Danio_rerio.16.46147220.46147058
GGCGACGTGCTTCATGGACCAGCTCAACACCTGGTACGACCTGAAGAGCCACCAGGAGGTGACCAGCAACCGGCTGTTCTCGGAGATCCAGGACACGCTGGGCACCTTCGGCCTCAACGGGCTGGACCGCCTGCTCTGCTTCATGATTGTCAAGGAGCTGCAG
>Danio_rerio.16.46147433.46147309
ATCCAGGACTGGCAGAGCGTGTACCAGTCCACCCACATCCCCATCCCCAAGTTCCCCTCGGTGGACGAGTCGGCCACCTTCATCGGCCGGCTCTGCAGAGAGGTCCTGCGCATCACCGACCCAAA
>Danio_rerio.16.46153729.46153563
GTCCAGGAGTTCCACCAGCTGGAGTCCAACCTGCAGGTGTGCCAGTTCCTGGCCGACACCAGGAAGTTCCTCCACCAGATGATCCGCACCATCAACATCAAGGAGGAGGTGCTGATCACCATGCAGATCGTAGGAGACCTGTCCTACGCCTGGCAGATCATCGACAG
>Danio_rerio.16.46666768.46666935
TGGTGGCGAAACTTCAAAAGAAGTTTCTGGGTGAATCATATCCATCGGCCAATCACGTTGGGATCGGAGGTGTGGACCGGCGAATGATCTACCAGAGACCATCTGTCATCAGTCAGCACTTGAGGAGCGTGGTGAGGCAGCGACAGTCCAGGCAGCAGAGCGAGT
>Danio_rerio.16.47498177.47498042
GGAGGTGTACCACACCAAGCGCATGCAGCACGTGGTCTGTGTCAAGTGGTCGGCCGACAACAAGTATGTGATGAGCGGCTCAGACGAAATGAACATCCGCTTGTGGAAGGCTAATGCAGCCGAGAAGCTCGGAGTG
>Danio_rerio.16.47872029.47871893
GAATTTATGAAGGCCACCGTTGACCTGGCAGATCTGCTGGGCCTTCATCTGGTGATGTCCCGCAATGCCGGCAAAGGAGAGTACAAGATCATGGTGGCAGCCATGGGATGGGCAACGGCGGAACTCGTCATGTCC
>Danio_rerio.16.48762566.48762689
ATTAAGGGAGTTGTGTGTGAAGCTGATGTTTCTCCACCCCGTGGACTACGGGCGCAAGGCGGAGGAGCTGCTGTGGAGGAAGGTCTACTACGAGGTCATCCAGGTCATCAAGACCAACAAGAAG
>Danio_rerio.16.48762784.48762940
CACATCCATAGCCGTAGTGCCCTTGAGTGTGCCTACAGGACCCACCTGATTGCCGGGGTGGGCTTCTACCAGCACCTGCTGCTGTACATCCAGTCCCACTACCAGCTGGAGCTTCAGGACTGCATCGACTGGACCCACGTCACAGACCCCCTCATCG
>Danio_rerio.16.50491243.50491091
GGCTCCCCGGGAGACGTGGTCAAGGACTCGCGGGTCCAGGGCTGGATTGAGAACTACCGCCACCTGCTGGACGCATGGAGGTTCTGGCACAAGCGGGCTGAGTTCGACATCCACAGGGGCAAGCTGGACCCCAGCTCCAAACCCCTGGCCCAG
>Danio_rerio.16.50495468.50495299
GACCTGAACCTAAGTGTGGTTGCCATGGCGCTGTCGGGCTACACGGACGAGCGGAACTCCCTGTGGCGGGAGATGTGCAGCTCGCTACGCTCCCAGCTCAGGAACCCCTACCTCCTCGTCATGTTCGCCTTCCTCACCAGCGAGCCCGGCTCCTACGACGGCGT
>Danio_rerio.16.50507492.50506190
GAGTGGTTCCAAGCCGGACATTCTGTGGTCCCCCCACCACCCGGACCGCTATGTGATCTGCGACTCTGAGCTCGGCCTGTACCGCATCGGCCCCGCCTGCAGCGCGGAGACCAAGGCGGGCACACTCCCGCTCTCAGTGGACACCGCCGCCACCTTACTCGCCATCAACTCCGACACGCCTTACATGAAATGCGTCGCCTGGTACCCCAAACATGAACCCGAGTGCCTTCTGGCCGTGGGCCAAGCCAACGGCCGGGTGGTCCTCACTAGCCTGGGCCAGAGCCACAACTCTAAATGCAAAGAGCTCATGGGGAAGGAGTTCATCCCCAAACACGCCCGCCAATGCAACACCCTGGCCTGGAACCCTCATGACAGCAACTGGCTGGCAGCGGGGCTGGACAAGCACCGCGCAGACTTCTCCGTCCTCATCTGGGACATCAGCCGGCAGTCCTCACCCGACGCCAGTGTTGCAGCCGAGAAGATCCGTCTGTCAGCGGTGGACGTGGACTCGGGCTCAGTTGTGACCAAGCCCCTGTATGAGCTGGGGCAGAACGACGCCTGCCTGTCGCTCTGCTGGCTGCCCCGGGACCAGAAGCTGCTGCTGGCTGGGATGCACCGCAACTTGGCCATCTTCGACCTGAGGAACACCAGCCAGAAGACCTTTGTGAACACCAAGGCCATCCAGGGCGTGACGGTGGACCCCCACTTCCACGACCGCGTGGCCTCCTTCTTCGAGGGCCAGGTGGCCATCTGGGACCTCCGGAAGTTTGAGAAGCCGGTGCTGACCCTCACGGAGCAGCCCAAGCCTCTCACCAAGGTAGGAT
>Danio_rerio.16.55608807.55608626
CCGAAGGGGGTGATCAACGACTGGAGGAAATACAAGCAGTTGGAGGTGGAGCAGAGGCAGGAGCAGAAGAAGGAGATGGAGAGGCTGATCAAGAAGCTGTCCATGACCTGCCGCTCAGACCTCGACCTGGAGAACGACAAGGAGAAGCAGAAGGCGCTTGAAGAAAAGATTGCTGGGAAA
>Danio_rerio.16.56182262.56181994
CGAGCTCCACGGGCCTGATCTACATCGACCCCTCCAACCTGCGACGCTCCAGCGCCATTAGCTCCAGCGCAGCGGCGGCGGCGGCCCTGGAGGCTAGCAACTCCAGCAGCTACCTGACATCTGCCAGCAGCCTGGCCCGCGCCTACAGCATCGTCATCAGGCAGATCTCCGACCTCATGAGCCTCATCCCCAAATACAACCATCTGGTGTACTCCCAATACCCTGCTGCTGTCAAGCTCACCTACCAGGACGCCGTCAGCCTGCAG
>Danio_rerio.16.56184365.56184108
GTGCCAGCAGTGTGCCTGCCTTCTTTTCAGAGGACGACTCCCAGTCCAACGACTCGAGCGACTCTGACAGCAGCAGCAGCCAGAGCGATGACGTGGAGCAGGAGACCTTCCTGCTAGACGAGCCCCTGGAGAGGACCACCAGCGCCTCCCACGCCAACAGCGCCGCCCAGGCGCCGCGCTCCATGCAGTGGGCCGTACGCAACGCGCCCAGCCAGCGAGCCGCCGGCAACGGCCTACCCAACACCTCCACGCCGGC
>Danio_rerio.16.56191728.56191489
CAACTTCATTCCCCAGCCCATCGGAAAGTGCCGGCGTGTGTTCCAAGCCCTTCTGCCGTACGCCGTGGAGGAGCTGTGCAACGTGGCTGAGTCGCTGATCGTCCCCGTGCGCATGGGCATCGCCAGGCCCACCGCGCCCTTCACCCTGGCCAGCACCAGCATCGACGCCGTGCAGGGCAGCGAGGAGCTCTTCTCTGTGGAGCCCCTGCCCCCGAGACCCTCCCCAGACCAGTCCAGCAG
>Danio_rerio.16.56194402.56194276
ACTCTGACATGCCGGACCACGACCTGGAGCCGCCGCGCTTCGCCCAGCTGGCTCTAGAGCGAGTCCTGCAGGACTGGAACGCCCTCAAGTCCATGATCATGTTCGGCTCGCAGGAAAACAAAGACCC
>Danio_rerio.16.56469514.56469382
TGACCTTCCTCAGTAGTGCCTACAACACACAGAGCCTGCAGAAGAACTCCATCTACCCAGACCTGCTCCCAGATGAGATGGACATGCTCTACTCAGCCTATGGCGATGACACCGGGGTACAGTGTGCTCTGAG
>Danio_rerio.16.56754956.56755099
AGAACGCGGGCGTCCATCGCGGTGTCATCCTTCGACCACTCCTTCTCCTTCAAGAGGCCCCACTCCACCATCTCCAACAGCAGCACCTCCTCCTCCAGCAGCCAGTCCTCCTCCTCCCTGCTG
>Danio_rerio.16.567906.567280
CCGGCTAACGCAGTCTACCCCTCACCCTCCATCCTGGGAAGACATATTTATTACACGTCGCCCTTTTACAGCAATTACACAAACTACGGCAACTTTAGCCCACTGCAGGGCCAAGGGATTTTGCGGTACAATTCC
>Danio_rerio.16.56938109.56938273
GTGGCGGGCAGACTGCATGTGGAGCTGATGCGCGTGTGCGGCCCGCTGCCCGAGCGGCTTGCGTGGGGCGATGACTCCTCAGAAAATTCCAGCGAGAGTGGCTGTTACGAGGTGATGGACGGCCACGGGGAGGTTGTCCTGATGGCCAGGAGGCTCACCTGCAGG
>Danio_rerio.16.57067809.57067949
GTGAAGGGGAGATTCGCTGTGAGCAGCTGACTATGGTCACAGTGTGGATTGACGAGTTTCAAACCTCCCACAGAAGGCCAGACGAAGTGGTTGTTTTTGATGTGCTTTGCGGAGATTTCAACTTTGATAACTGCTCACCTG
>Danio_rerio.16.5792133.5792257
ACCCAATGGAGGTATACACATGGGGCAACAACACCAACTTCAGTCTAGGCCAGGGCAACCAGGAAAGCAGGCAGCACCCGGAACTTGTTGACTTCTTTGCGAGGAGTGGAGTTTACGTCAAGCAG
>Danio_rerio.16.58046383.58046237
ATGTTGGAGTCCTATGTCACACCACTCCTGATGAGCTATGTCAACAAATACATAAAGAATCTAAAGCCGTCAGACCTGCAGCTCTCCCTCTGGGGCGGGGATGTGGTGCTCAGCAAGTTGGATCTGAAGCTGGATGTCCTGGAGCAG
>Danio_rerio.16.5805752.5805932
GTTACCTGCTGGACCCCAACGGGGAGAAGTGTGTGACGGCCCCGAGGCAGGTGTCTGCCCTGCACCACAAGGATGTCTCCATTGCCATGGTAGCGGCAAGTAACGGCGCCACCGTCGTTGCCACGGAGAAGGGCGACCTCTACCTGCTGGCCGACTACCAGTGCAAGAAGCTAGCGTCCA
>Danio_rerio.16.58151979.58151801
CCTACGTTTGCTGCGGTGCTCGCCCTGTCCGGGCGGAGGCAGGGCAGTGCCACCGTGTACCGAGCAGGCCAGTATCCCTCCCAGCCCCTGGGTCCGGTGACCTTCCTCTGGAGGCCCAGGACACCAGGCTCCTCTCATAGACAGCTGTGGATCTGGGCCCATCCCACCCTCAAACAG
>Danio_rerio.16.5840314.5840439
ATCGAGGAGTGTGCCATCCAGCAGCTGCTGATCCACTACAAAGCGCGGGACAACCCAGACGAGCTGATCGTGGTGGAGCGGTCGTCGATGGGTCCGATCGCCACGCCCACCTGGAACAAACA
>Danio_rerio.16.58478296.58478128
GAGGACAAGAAGGCAAACAGTTCAATCCGTTTCCACTCCACCCCGCGTAAAGAGTCCATCCCGGAGGACGAGGTCGTGTTGAGGGAGCGCAGCTTCGACTACAAGCACCGCTACTGCGGCCACTGCAACACCACCACCGACATCAAAGAGGCCAACTTCTTCGGGAG
>Danio_rerio.16.58481518.58481342
TGTTGAGCTGCCCCCACACCTGGAGCGGGTGAAGCAGCAGGCCAACGATGCCTTCTCCCAGCAGCACTGGACCCAGGCCATCCAGCTGTACAGCCTGGGGATACACCAGGCCAACGACAACGCCATGCTGTACGGGAACCGGGCCGCGGCCTACATGAAGCGCAAGTG
>Danio_rerio.16.58488417.58488230
TTCCTCCCGCACTCAGGAGACCGGATACTGGTGACTGGCGCCGCCGACACCAAGGTGCACGTTCACGACATCTCCGTCAAGGAAACCATCCACATGTTCTCGGACCACACCAACCGGGTGAAGCGCATCGCCACGGCGCCCATGTGGCCCAACACCTTCTGGAGCGCGGCGGAGGACGGCATCATCAG
>Danio_rerio.16.6229251.6229108
GAGATGCTGGAGGCGTTGAAAGCGCTGTCTGTCTTTTTCACGGAGAACAGTTTACGCACAAGGAGAAACCTCAGGGGGGACATCGAAAGGCGAAGCCTGTCCATCAACGAAGAGTTTGCAAGGATATTTAAAGATGTCAAAGAG
>Danio_rerio.16.6322648.6322493
ATCGTGAATGAGGCGGCCAAGTACCGCTACCGTTCAGGCGACCTGTTTGACTGCGGAAGGCTGACCATCCGAGCTCCATGGGGCTGCGTGGGCCACGGATCGCTGTACCACTCCCAGAGCCCGGAGGCCTTCTTCGCCCACTGCCCTGGCATCAAG
>Danio_rerio.16.6349642.6349466
ATCAGTCCGAAAGGTGATGTGTGGTCACTTGGCTGCATACTGTACTGCATGACCTATAGACGCACCCCTTTCCAAAGTATAACCAATCAGATCGCCAAGCTGCAAGCCATCATGGATCCCTCTCACAAGATTGAATTTCCTGACATTGCGGAGCGGGATCTGCAGGACGTGTTGAAG
>Danio_rerio.16.6498392.6498534
TATGATGGTGGAGCTGGAGGAGAGGGTGTCTCAGCTGGAGTCGTGGACGCAGGGCAAAGGCCTCATCGTGCGAGGGGCAGCGGGGACCTTCTGCTCAGGCTCCGACCTCAACGCCGTCAGGGCCATATCCAACCCACA
>Danio_rerio.16.6821199.6821327
GTGCAAGATGTTACGATGGAGATCCAGGATCTCCTCCAGTGGCTGGAGAACACAGACCTGAGGTTGTCTTCCACCAGAACAGTGTGGGGCATGCCCGACTCAGCCAATGAGAGGCTCAATGCTCACCTG
>Danio_rerio.16.6823408.6823563
GCAAAGCTTACACAAGGACTGGGCCTGGCTAAGGAGTTCCACAGCACCATCCAGGATCTTCTCACCAAGATGGCCAAGTGTGAAGAGTCTATCGCTGAGCTGCCTTCTCCAAGCTATATCCCGGAAAGTCTTAGTGCTCAGCAGCAAGATCACAGG
>Danio_rerio.16.6824770.6824889
TTCAATGAGTCTTGGCGTATGCTAATCGACTGGATAACTGAAGTTGAGCAAACGCTGGACACCCATAAAGAGATTGCTGTCACCCATGAGGAAATTAAACAGCAGCTGACCGAACAGAAG
>Danio_rerio.16.7158147.7158284
ATGGAGAACTTCATCCTTTATGATGAGCTAGGGTCAGGTAGCAGGTCTGTGGTGTATAAAGGCCGAAGAAAGGGCAGTCTTGGTTATGTAGCCATTATCTGTGCCGATAAGAACAAGAGGCCAGAAATCACCAACCAT
>Danio_rerio.16.7618710.7618518
GGGCAGTGTGTTCCAAGCTGCTGCTGTGCGGTGGCTGCATGCTCTTCTTCCTCACCGTCACCCGCTCGCTGCCCATCATGCACAACGTGGACCCCCACTTCATCAGCCACGCCCCCTTCCTCACCAGACTCGTCTACGCCTTCTTCTCAATACAGGCGGCCAGGCCCAAGTTCTACTTCGCCTGGACGCT
>Danio_rerio.16.7946469.7949094
CGCATCCGCTGCGACGACTGCGGCTTCATGGCGGACGGCCTCAGCGGCCTCAACGTGCACATCTCCATGAAGCACCCCACCAAGGAGAAGCACTTCCACTGCATGGTGTGCGGCAAGTCCTTCTACACGGAGAGCAACCTGCACCAGCACCTGACCAGCGCCGCCCACCTGCGCAACGAGCAGAACAGCGTGGAGGAGCTGCCCGAGGGCGGGGCCTCCTTCAAGTGTGTCAAGTGCACGGAGCGCTTCGAGACGGAGCAGGACCTGTTCGTGCACATCAAGGAGAAGCACGAGGAGCTCCTGCGCGAGGTCAACAAGTACGTGCTGGAGGACACGGAGCAGATCAACCGCGAGCGCGAGGAGAACCAGGGCAGCGTGTGCAAGTTCTGTGGCAAGGTGTGCAAGAGCAGCAACTCCATGGCCTTCCTAGCCCACGTGCGCACGCATAC
>Danio_rerio.16.7978515.7978718
GGCCATTCAAGTGTCCTCACTGCGACAAGTTCTTCCGAACTTCGGGCCACCGGAAAACGCATGTCGCCTCGCACTTCAAGAGCCTGCAGCAGAAGAAACACAAATTCCCCCGCAAAGCCAACAAAGCCAAGGCATCCAAGAACAACCTCCCCCTGTCAGACATCCCCCTGCAGGAACCCATTCTCATCACAGACCTGG
>Danio_rerio.16.8603325.8603452
CTGCTTCTGCCCAGGGTTAGCTACTTGACCCTAGTCACAGACAAGGTGAAGAAGCACTTCTTGAAGGCGGTGAAGCCAGAGGACGTGGAGGAGATGTGGTTTGAGTATGAGGGAACGCCGCTCAAATG
>Danio_rerio.16.8934455.8934660
CTAAGAAGTTTGCCGGCATCCCCATGTGCGCTCTGCTAGCGAACAAGCGCTACGAGCTGCTGTATAACTGTGGGATTCAGCTGCTGCACATCGGCAGACCTCTGGCGGCGTTTGAGTGCCTGATGGAGGCGGTGCAGGTCTACCACTCCAACCCCAGACTATGGCTGAGGTTGGCAGAGTGCTGCATCGCTGCAAATAAAGGG
>Danio_rerio.16.8944833.8944963
GTTCCTGGGTCACCTGTATGCCGCCGAGGCGCTCATCGCCCTGGACCGGATCTCTGACGCCATCGGCCACCTCAACCCCGAGAACGTCACGGACGTCTCGCTAGGGGTTCTGACCAGCGAGCAGGACCAAG
>Danio_rerio.16.9027548.9027417
TGACCGGTGCACACCTAGTCTCCATGAGATGGGCCACTTCATCCTCCCCACAAACTGTGACCCTCCAAAGCTGCAGGTCTTCCTGCAGAGACACGCGCCGGAGGCACGAGAGCGCATCCAACGCAA
>Danio_rerio.16.9040878.9040623
TTCCGCACAGTGAGCTTCACCCTGCAAACCAAGGATGTGTTGAGCACAGTGACTGACATCCTCAAGTCATGCAGTCTGCCCGTGGAGCACATGAAGGGGATCAAAGCCAGCACGGAGAAGCCAAAGGGACCACCAAAGGCTGGGACACCGTTCGACAGACCGATCAAGTGGGACAAGACCTACTACACATTCACTGGCTACAGGGACCCTGAGCAGGAGCTGGAGCAGGCCAAGCGAGTGGAGCCTACACTCAG
>Danio_rerio.16.9043694.9043544
GAAGTAAATGAAAATTCGTTGAAGAGGTTGAATGGCTATTTGGAGAACCTTCAGAAGCCTGGGAGAAAATCATCCCCGCCAACAAAGCTCACCTTCTACGTTAGGGGAACACAAGATAA
>Danio_rerio.16.9220952.9221187
TGCGGGTCTACCTGGTGTCGGTGCCCTTCGTGGTGCTCTGCCTCTACCTGTCGCTCTACGTCATGATGGTGTACTTCCTGATGGAGGGCTGGGCGCTGTCGCTGCACGACGCCGAGCCCACCTTCTGGACCACCGTGCTGACCTTCGTGCCGAGCGTCATCTACGCCGTGGTCATCGAGGTCATGAACCTCATCTACCGCTACGCCGCCGAGTTCCTGACCGGCTGGG
>Danio_rerio.17.10067646.10067504
CCATCGGCCGCGCCCAGGAACCTGACCTTTGACCTCAGGGAGCAGGAGCTGCGGCTGGGCTGGGCGGGGCTGGCGGAGGCGGAGCTCCGTGGCCGGCTGTTGGCCTACAAGCTGCAGTGGAGCCTGGGGGGCGAGGGGCAG
>Danio_rerio.17.10520649.10520501
CAACCGGACAACATTGTGTACGTGATGGACGCCTCCATCGGCCAGGCCTGCGAGGCCCAGGCCAAGGCCTTCAAGGACAAGGTGGACATCGCGTCCGTGATCGTCACCAAGCTGGACGGCCACGCCAAGGGGGGCGGAGCCCTGAGCGC
>Danio_rerio.17.10554466.10554631
GAGAAGCTGTGTGTGCTGCAGGCGCTGTGCGGGAAGCTGCTGACGCTGGTGTCGACCCGCGTGCTGATAGAGGACAGCGCCGAGGAGCACAGGGCGGCCCGGCACGAGCTCAGGGAGATCAGGGCAGAGCAGCACCGCAGGGAGCGGGAGGAGGCCGC
>Danio_rerio.17.10592356.10592103
GAGAAGCTGGGGTCAAAGGTCATCAGCGTGGCGGTGACCCCTGACGGCTACGCGGACGCGGTGAGCGACGGGCGCTTCGTGATGCCGGAGGAGCGGAGCATGACCTTCTCCTCGCTGCTGGACGTCATCGAGGGCAAG
>Danio_rerio.17.10626139.10626439
GACGGGGCCGTTCGAGGTGGCCGTGGACCTGGAGGAGTCCATGGAGTTCGTGGAGCCGGAGGCGGACGGGCCGGCGGAGGAGAGCGCCGAGGAGGGGGTCACCGACGACGAGACGGACCTGGGGGTGGACTGGGAGACGGTGCCCAGCCCCCGCTTCTGCGACATCCCCTCACAG
>Danio_rerio.17.11927463.11927616
TGGAAAACCGTCTTGATGGTCAGTTAGAAGTAGTCCACTGTGATTTCTTCAAGCTTGACCCTATTGGCAGTGGAAGCGTCAAAGCCCCCACCATGTTCAGTGATAAACTGTTTACCGACATGGGAATATCCGAGGCCAGCTGGACAG
>Danio_rerio.17.12047381.12047215
TTTGAGTGCGGGGGACCGCTCTACACGCCGGCCGTCTGGCACAACGTGAACCCGCTGCTGGACCACCGGCTCCACTTCTGCTGCCCCCGCAGCTCCCAGCGCCTGCTGGACCACCTGCAGAGCAGCGCCCTGGTGCTGGAGCTCTGGGGGCTGCAGG
>Danio_rerio.17.12049456.12049322
CTGGGGGAGGAGGACATCCTGATCGACCCGTCGGAGCTCCTGGGCCGGCGGCTGGACTTCCAGCTGATCCTGGAGCAGCTGTGCGGCCTCCGCTGGATCCAGGGCTGCCGCGACCGCGGGGTGCAGATGGG
>Danio_rerio.17.12065439.12065297
GGCCAAGCGGATCCAGAATCGGGCGGTGGTGAACGAGAGCCCCACGGAGCGGCTGGTGAAGGAGCTGAAGGCGGAGAACGCCCGGCTCACACACCGGCTCAGCAGGCTGGGCCAGGAGGGTCGCCGCGCCGACGAGGAGACCA
>Danio_rerio.17.12094595.12094451
TTGTGGAGGCGCTGTCCATGCTGCGACAGCACTCCACACGCCTCAGCATGGACCAGCTGCTGGCCTTCCTGTACGAGAGCTGCCAGGAGCTGGGCCTCATCAAGGAGCTGCTGAGGCTGCCCCT
>Danio_rerio.17.12094871.12094681
AGCTCGGTGGAGCTGCTCCTGCACCCAACTACCTCCCAGTGCCACTTCCCCTGGCAGCACGAGAGGGTCCTGCAGGCCCTGATGTGCCAGGGCCAGCACGCCGTGGCCCTCCGCTACCTCCACGTCACCAAGCCCCCGCTGTCCTCCAGCGCCCAGGCCAAGCTCTGCCTCTCTGTGCTGCTGCACAAC
>Danio_rerio.17.12100879.12100729
GGTCTGGAGTACTGCGAGGAGCGCTACAGCCAGGATGTCAGTGGTACGGCCTTCCCCCTGAGGGCCCAGGCCACCAACACGCGCCTGCTGAGCTGTCAGACCATCGAGAAGTTCAGACCCCACCCCGACCGGGACGACAGCATGAACGA
>Danio_rerio.17.12103479.12103272
CTGGAGGTGGTGACCAAGTCCCCGGCGGAGATCCCCCAGGCTGAGGGAGGCCAGCAGCAGGCAGGGGCGCCACCTGTGTCTGCAGCTCAGTGGGCCCAGTGGCACCAAGGCCACAGCCCTGCAGTACATCTCCAGGACCAACCAGGTCGCCGTGGGCTTCGCCGATGGATACCTGCAGCTGTGGAACATGAAGACACTGAAGAAGGA
>Danio_rerio.17.12104194.12104014
ATCACCTCCATCGAGCCGCTGGTGAGCTACGGGGGGGCCAGCACCACCACCCAGCACCTCCACCAGAGCCTGCGCTGGTTCTTTGGGATCGCCGCCGTGGTCACGGACCTGGGTCATGTTCTGCTGGTGGACCTTTGTCTGGACGACCTGTCCTGCAGTCAGAGTGAACTGGAGGCCTC
>Danio_rerio.17.12104845.12104592
TGGCCTGGCTGTCCTGCGGCCCCCAGCTGGAGGTGGTCGATGCGGCCACAGGGGTGCGTCTGTCTGCCTACTGCTTCAGCGGGGAAGGGGACCATCCACCCAACATCCTCGCTGCCCGGGACTTCAGCTGGCTCAAAAGGTCAGGCGTTCT
>Danio_rerio.17.12105116.12104996
ATGCTGGACCTGAGCGCCCAGGTCACCAGCAGCCTGGTGCCCTTCCCAGGAGTGACCATCCAGGCTCTCGGCGAGGATGAGATCGTCCTGGACTCTGTGCTGCAGGGGAAGTTCACAGT
>Danio_rerio.17.12604776.12605044
CCAGCCTGCCAGGTGAGCTCAGCAAGTTGAGGAAGCTGGAGACCCTGAGTGTGAGCGGGAACCAGATCACAGGCCTCCCGTCCTCCCTGGGCCAGCTCCGGGCCCTGCGCACCCTCAACCTGTCCGGGAACCAGATCCGAGAGTTCCCACCCGGCCTGGGGACCCTGCGCATGTTGGACCTGCTGGACCTCTCCAAGAACCACATCCGGGTGGTCCCCGTGGAGGTCTCCACCCTGCAGGCCATCGAGATCAACCTCAACCAGAACCAG
>Danio_rerio.17.12663963.12664171
GTGCCCCCCATGCGGCCCAAGCCCTACTACAGCATGGTGCGCAGGGAGCCCGATACCGGCAGCGAGCCCCTCTACTGCACCAAGGAGAGCTTCCTGCAGGCACGGGTCATCTTCATCCGCTGGCTGGTGTCCTTCTGGCTGGAGCCGCGCACCAACGCCCAGACCATCATCCCCGGCACCGAGGGCGAGATCATCCCCAAGAACATCCAG
>Danio_rerio.17.12690982.12691195
ACGACCCGCGGCCCATCGACGACCCCGGGGTTCCCTCAGAGTGGACCTCTCCCGCCAGCGCCAGCGGCTCTGATGTCGTCAGCTCCGACAGCCAATCGGATTCCTTTAATGCCTTTCAGTACACCAGC
>Danio_rerio.17.12785409.12785554
GCTCCTGCCTCGAGATTCTTCGGGGAGAAAGTCCGGCTCTGGGGGAGGTCGGGGGCGACTCCCCCTCGCCCATGTCTCCTCGGACTAGCAAGAGCCGCATGTCCATGAAGCTGAGGCGCTCGTCGGGATCGGCCAACAAGACCTGA
>Danio_rerio.17.14319367.14319149
TCTTTGAAAAACCTGATTGCAAAGAAGAAACGCCTTGTTGTTCTGCTTAGCCATTGGATAATTCATGCTTATGGTATCATCTCAATCTCCCGTTTGGACAAGTTGGACCAGGACCTTCCGCTACTGGCGCTGGTACCTGGCCCCGCCCTGTTCTACCTGCTGACAGCCAAGTTCACAGAGCCCAGTCGGATACTGTCTGAGGGGGCTAATGGACATTGA
>Danio_rerio.17.14322795.14322589
TCTAGTGCTCTGCTCCAGCACATCACGGCTATGGTGGAGTGTGGGGTCTCAGCCGTGGTCACCCTGCTGGTCACTGAGCCCATCGGGCTGCTCAGCATCCGCTCGTGTCGTGTCCAGATGCTCTCAGACTGGTACACCATGCTCTACAATCCCAGTCCGGACTATGTTACCACAATGCACTGTACACAGGAAGCTGTCTACCCACT
>Danio_rerio.17.14324376.14324222
GTGTGCCCTCGGGGAGAGAGAACCAACCTCCAAAAGGCCTGTGAGCGCTGCACAGAGAGCCCGGAGCTCTACGACTGGCTGTACCTGGGCTTCATGGCCATGCTGCCCCTGGTCCTGCACTGGTTCTTCATCGAGTGGTACTCGGGGAAGAAGAG
>Danio_rerio.17.15013591.15013407
GTGGAACTCGGTGGGCGTGGTGCGCGGCTACAACGACGACCAGGACAACGCGGTGGACGTGGAGTTCCACGACACGGCGGTCCACCACGCCATGCATCTCACCAACGCGCTGGGCCACACGCTGGCCGACCTCTCCCAGGAGGCCGTGCTGCTGGCCTGCCCCGCCACCGACGAGCTCGCCAG
>Danio_rerio.17.1502536.1502394
AGTCCGTTCCTTCTGAGAAGGAAATTGAGTCACGCCTTGCTGCCTTGAAAGCTCCCAGAAACCCGGTGCCTTCTGCCCAGGACATGGAAGACCGCTTGGCGGCCCTACAGGGCAGGCCTCCCCCCACCCAAGCCCCTCCGCC
>Danio_rerio.17.1512910.1513054
AAATGGACCGAACAAACATTTCCTCAGGGTGGGAAGGAGAGCAACCTTGCCATGTTGTTGGAGCGAGCCGTGACACTATTCACAGAGGAGAAAAGATACCACAATGACCCGCGCTACGTCGACCTCTGGATCAAATTT
>Danio_rerio.17.17375026.17374829
GCTGCAGCCGGGCTTCCGTCTGGACTACTGCCGGCTGTGGCAGGCCCTGATCACCAGCGACATGCCCGCCGTGGAGCGCTACAGCCGCCGCCTCGGAGCCGGAGAGCTCTTCCCGCTCTTCGCCTGCATGCTCACCGCGCGCTCCTGGAACTCCGTCAACACCGGCATCACCTCCACGCCCGTCACGCAGTCCGAG
>Danio_rerio.17.177244.177091
GATCCGCTGTTCCGCTTCTTTGAGCGCGAGGTAAAGATGGGCGGCAAGATGCTGCAGGAGATCCGCCAGGACCTGACTGACGTGGTGCAGGTGTGCGAGGGCAAGAAGAAGCAGACCAACGACCTGCGCACGCTCATCAACGACCTGGTGAAAG
>Danio_rerio.17.177823.177615
GCATCGACATGATGAGCAAGATGCTGAAAATGCAGATGTTGGAGGATGAGGATGACCTCGCCTACGAGACGGCCGAGATAAAGCAGCGCACGGCGTCCACGTCGGACAACCAGCCCGCCTGGATGAGGACCATCCACACCACCGCCTTCAACTGGCTGCAGCTCATCCCCCAGATGGTCAACCCCCTGAAGCGGACGGTGGAGAACATCAAG
>Danio_rerio.17.17898568.17899020
GAGGACCTGTCTGCGCTGGAGCAGACGGACCTGACGCCCCACTCCCGGGCGTCCGTCCAGCTGCGCCTGGCGGAGAAGCAGATCCTGGAGAAGGCGTCGGCCAGCGGGCGGGGCAAGCGGCTGCACTTCCAGCGGCAGCTGGAGGAGGGCGCCGCGCTGCCGCGCTACGAGGAGAGCGACATCGCGCTGCTGGAGAACGAGGACGCGGCCGACGCCAAGCTGCCCATCGTCCTGCGCAAGCTGGAGGAGGTGGTGGAGGAG
>Danio_rerio.17.182876.182702
TGAGCGCTCCTTCGACGTGGAGTTCCTGCACTTCCTGCGCAGTAAGGAGATCGTGCTGACGGGCATGTCCCTGCCCAAGGTGAAGGGTCTGACCACGGAGCAGTGCGAGGACATGGTCCGTCTCAGCCGCACGCCCGCCTTCAAAGACCTGGTGTCCAAGGTGGAGGAGGACGAG
>Danio_rerio.17.183623.183489
ATCCACTTCCTGTACCAGTACTCGCTGCACTTCTTCCTGGACACGTACCACCAGGTGCTGTATGAGAACGCCAGTCTGAAGGGCATCAGCGACCACACACAGAGGCTCGACCTTATCACCAAGGACCTCTTCCAG
>Danio_rerio.17.185782.185636
GACGTGGAGAGCTACGACCCCATCCTCAACCCCGTGCTCAACCGAGAGGTGCGCAGGACGGGGGGTCGCGTCCTCATCACCCTGGGCGACCAGGACATCGATCTGTCCCCCTCGTTCGTCATCTTCCTCTCCACCCGGGACCCCACG
>Danio_rerio.17.186063.185910
GTACCCACTCATCATCGATCCATCGGGCCAGGCCACAGAGTTCATCATGAACGAGTACAAGGAGCGCAAGATCACCAGGACCAGCTTCCTGGACGACGCCTTCAGGAAGAACCTGGAGAGCGCCTTGCGTTTCGGAAACCCTCTGCTAGTGCAG
>Danio_rerio.17.186268.186141
TTCCGTACCGACATCGCCAGGACGGAGTACCTGTCCAATGCGGACGAGAGGCTGCGCTGGCAGGCCAGCTCGCTGCCCGCAGACGACCTGTGCACGGAGAACGCCATCATGCTGAAGAGGTTCAACAG
>Danio_rerio.17.19259708.19259440
TGCTACCAGCGGCTGGAGTTCCTGGGCGACGCCATCCTCGACTACCTCATCACCAAGCACCTCTACGAGGACCCGCGGCAGCACTCGCCCGGCGTGCTGACGGACCTGCGCTCGGCGCTGGTCAACAACACCATCTTCGCCTCGCTGGCCGTCAAGTACGACTACCACAAGTACTTCAAGGCCATCTCGCCCGAGCTCTTCCACGTCATCGACGACTTTGTGCAGTTCCAGCTGGAGAAGAACGAGATGCAGGGCATGGACTCCGAG
>Danio_rerio.17.19274192.19274010
TACCGTAACTTCGACCAGCCGCACCGCTTCTACGTGGCGGACGTGTACACGGACCTGACGCCCCTCAGCAAGTTCCCGTCGCCCGAGTACGAGACGTTCGCCGAGTACTACAAGACCAAGTACAACCTGGACCTGTCCAACCTCAACCAGCCGCTGCTGGACGTGGACCACACCTCCTCCAG
>Danio_rerio.17.19279316.19279177
GAGCTGGACGACCACCTGATGCCGGTGGGGAAGGAGACGGTGAAGTACGAGGAGGAGCTGGACCTCCACGACGAGGAGGAGACCAGCGTCCCGGGCCGGCCCGGCTCCACCAAGCGCAGACAGTGCTACCCCAAAGCC
>Danio_rerio.17.19290052.19289918
GTGCTGGTCATGACGTGCCACATATTCCTGCACGTTCTGAAGAATGGAATCTTGCCGCTGTCTAAAATCAACCTGGTGGTGTTTGATGAGTGCCACCTGGCCATCACCGACCACCCCTACCGGGAGATAATGA
>Danio_rerio.17.19336591.19336731
GTATGCGTGTAGTCTGGTATATTATGGGCTGACCTTAGGAGCCGGGACCACGTCGGGCAGTCGCTATGGAAACGTGGTGATGTACGGGCTGGTGGAGCTGCCTGCCTATCCGCTCTGCATGTACTTCATCAACAAAC
>Danio_rerio.17.20070973.20071115
GAAGTCATTGAGTTGACTAAGGACTTGCTTGCAGCTCAGCCGGTTGACAGCACGTCCAGTACCAACAGCTCAGACGCAGCTCCGCTGAAACACAACTGGAAGGTTGGCGATGGCTGTATGGCTGTTTGGAGCCAGGACGGACA
>Danio_rerio.17.20755646.20755769
CTACTGGACGTCCTGATGCAGGAGTCGCGCCTCTACCTCATCTTTGAGTTCCTGTCCATGGACCTGAAGAAGTACCTGGACTCCATCCCGTCCGGCGAGTACATGGACACCATGCTGGTCAAG
>Danio_rerio.17.21960555.21960430
ACAGCCGATGAGCTGTGGCGGGGGGTCCTGGCAGAGACGGGGGCCGGCGCCCGGAAGGGCCGCGGGAAGAGGACCAAACGCAAGATGAAGACCGACCTCAACAGGGGCCAAAACATCGGAGA
>Danio_rerio.17.22401990.22401853
GCTGCCAGGGCTAGGGGGGTGGACTGTGTGGTGGCTCCCTACGAGGCAGACGCCCAGCTGGCCTTCCTCAGCAAGGTGGGCCTGGCCCAGGCCATCATCACAGAGGACTCTGACCTGCTGGCCTTCGGTTGCAAAAAG
>Danio_rerio.17.22402564.22402445
GTACGTCACATACTGTATGAAATTTGTGGACATGCTCCTGTCGTTTGGCGTGAGACCAATTCTGGTGTTCGACGGATGCAACCTACCGTCAAAGAGAGAGGTGGAGAAGTCTCGTAGAGA
>Danio_rerio.17.22402840.22402680
ATGGGAATCCAGGGTCTGCTCCAGTTCCTCAAAGATGCTTCGGAGCCCGTCCATGTGAAGAAGTACAGAGGGCAGACGGTGGCCGTGGACACCTACTGCTGGCTGCACAAAGGGGCTTTCTCCTGTGCTGAAAAGCTGGCCAAAGGAGAACCAACAGATCA
>Danio_rerio.17.22414672.22414809
CTTTTCGGTGTGTTCTGGGCTGCGTACAGTGCTGCATCGCTACTCGTGGGAGATGAGTTCAAGACCAAGAAGCCCCTTCTTATATACCCCATCTTCCTTTTGTATATCTACTTCCTGTCACTATATACTGGCGTCTGA
>Danio_rerio.17.22437425.22437562
GCACAGCAGATGCTGTGTGCGTGTCAGGAGAAGATCGATGTCTCCAACACAGAGGGCTACGACCTCTTCATCACACAACTCAAAGAGGGAGTGAAGAATACCTCACACGAGACGGCAGCCAATCACAAAGTAGCCAAG
>Danio_rerio.17.22445169.22445362
TGGGCCACAGTGACCCTGCACCTCCCCCACCATGTCCTGAGGCTGGTGGCCGGCGCCGTGGTCAACGAGCTGAAGAAGATCAACCAGAACGTGGCGGCCCTCTCCGTGGCCTCCTCCATCATGGACCGCCTTTCCTACCTCCTCGCCAGCGCCCGACCGGAACTGGGGGTGGGCCCTGGTCGTTCTGTAGACAG
>Danio_rerio.17.22447983.22448152
GTGCACCTGAAGTTCGAGATCAACCCGTACGACCCGGCCATCCTGAGCCAGATCGTCCAGAGTGGCAGCGACCACAACCAGCAGATGCTGACAGATTCCCGGAGGCCCACCCTGGCCTGGCTGGAGGAGTCCTCCACCTGCTCAGACCTCCCCAAGCTGGAGGGAGACAG
>Danio_rerio.17.22448430.22449669
CAGCGGGAGGGCATGGAGGTGAGTCTGGGGGTGACGGCGCTCAGCGTGCTGCAGCAGCCGGAGAAGCTGCAGTGGGAGGTGGTGGCCAGCGTGCTGGAGGACACGGTGAAGAACCTCGAGGAGCTGGGGGCCAACCCCTCGCTGGGCCACCAGGCCAACAAGCCCCACGGCCACGACAAGGCCAAGGACAAATTCCAGGACCACCACAACATTCCCTTCCCCTGCCTGCTGGCCGGAGGCCTGCTCAGCTACCGCCCCCCGGC
>Danio_rerio.17.22449721.22449923
GTGACGGGCCTGGGACACCTGGTGGTGACCACGCAGGCCGGCTACATTATGATACTGGATCTGTCCACACTGGAGATCCTGGCCAAGGTGGAGCCCCCCAAGAAGGAGGGCTCGACGGAGGAGACCGACCCCTTCGTCTCTGTGACGTACTGCTCCGGGACCGACCGCCTGTGTGCCTGCACGCAAG
>Danio_rerio.17.22450551.22450700
GTGGAGAACTTCATTTCCTTCAAATTGGAGGTGTGTGTGATGATCTAGACGACGGCGACATGTTTGTCGACGGCCCCCTGTCTAAAGGGGTTGAACAGCTGCTGGAGGGGTCCAAGCCCTCCTCCAATCCTTCCAGCCCTGGCATCACAG
>Danio_rerio.17.22451343.22451503
CTCCAGCTGGGACGAGCACGTGTTTGAGTTGGTGCTGCCCAAGGCCTGCATGGTGGGCCACGTGGACTTCAAGTTCCTCATGAACCCCAACATCACCAACATTCCCCAGATCCAGGTCACCCTGCTGAAGAACAAGGCCCCGGGCCTGGGGAAAGTCAGCG
>Danio_rerio.17.22453898.22454064
GCATGGCGGGGGGAAAGTACCGCTCCTTCCTGGTGCACATCAAGGCGGTGAGCGACAAGAGTGCCGAAGACAGCCCGCGGCCTGTGGTGCGCATGCCCAGCGCCAAGCCCATCAGCACCAAGACCCACTCGCTGTCCACACTGCTGCAGAGGGCGCAGGCCTCCAAG
>Danio_rerio.17.22456182.22456313
TGAGGGAAGGAAAGGAGGGCCTGCTGGCCAAGACGAGGAAACGACTGACGGAGATCGTCAGGGTCTGCTTCTTCGAGGCCGGCCGCAGTATAGCGCACAAATGTGCGCGCTTTCTTGCACTGTGTATTAG
>Danio_rerio.17.22460262.22460482
AGGAGCGCGTCGGTTTGTGACGCTGGACTTTGGGCGCCCCGTGCTGCTCACCGACGCCCTGATCCCCACCTGCGCCGACCTGGCCTCCCTGTCCATCGACATCTGGACCCTGGGCGAGGAGGTGGACGGGCGCCGCCTGGTGGTCGCCACCGACATCAGCACCCACTCCCTGATCCTGCACGACCTGCTGCCGCCCCCCGTCTGCAGGTTCATGAAG
>Danio_rerio.17.22462406.22462625
GCCACGCAGTGCCTGCGGTGCTGCAGAGCACCTTCCACGACAGGGCGTGCGAGGATCTGTTCAAGCACCTGTGTATCAGCGGCACGCCCAAGATCCGCCTCCACGCCGGCCTGCTGCTGGTGCAGCTGTGTGGCGGCGAGCGCTGGTGGGGCCAGTTCCTCTCCAATGTGCTGCAGGAGCTCTACAACTCTGAGCAGCTGCTCGTCTTCCCCCAGGACAG
>Danio_rerio.17.22464809.22464939
AACCAGTGGAGCTTCATCAACAACAGCCTCCAGTCCCAGAACTCCGGCCGGTCCTCCAAAGGCAACAGCAGCCTGGACCGCCTCTACTCCCGCAAGATCCGCAAGCAGCTGGTGCACCACAAGCAG
>Danio_rerio.17.227059.226883
GTCTGGCTGCAGTACCAGTGCTTGTGGGACATGCAGGCAGAGAACATCTACAACCGCCTGGGCGAAGACCTGACCAAGTGGCAGGCCCTGCTGGTCCAGATCCGCAAGGCCCGCGGCACCTTCGACAACGCCGAGACCCGGAAGGAGTTCGGTCCCGTCATCATCGACTATGGCAAG
>Danio_rerio.17.227463.227323
GTGGGGGTTCACTACGAGCTGTCGGAGGAGGAGAAGTTCTACCGTAACGCCCTGACCCGGATGCCCGACGGCCCTGCGGCCCTGGAGGAGGCCTACAACTCTGTGGAGGACAACGTGGGCGAGGTGGAGCAGTATGTCAAG
>Danio_rerio.17.230285.230136
ATCGAGCGGATCCTTGGAGTGCGTCTGCAGGCCGGTCTCCGGGCCTGGACCCAGGTCCTCCGGGGCCAGATGGAGGACCGGGCTGATGTGGACATGGACACTGAAGCCCCACAGGCTGGACACAAGCCTGGAGGAGAGCCCAAGATCAAG
>Danio_rerio.17.23046346.23046162
TTCCTGGTATCGGAGCTGGAGGCCTCCAGGATGATCCTCGTCACCAAGCCCCAGAAGGCGGCGCCGGACTCTTGGGCTGGCTCCCCGATGTTCCTGGAGCTGAAGGGGATCTGTGTGACCCTGGGCATGTCCAAGCCTCCCGCCAACATCACCATGTTCCAGTTCTTCAGTGGAATAGAGAAGAAG
>Danio_rerio.17.230803.230624
GTGGACGACCTCCTGCTGATCGAGGAGAAGATCGACCTAGAGGTGCGCTCGCTGGACACCTGCATGTTCGAGAACAAGATCTTCTCCGAGATCCTCAACCGCGTCCAGAAGGCGGTGGACGACCTCAACCTGCACTCCTACTCCAACCTGCCCATCTGGGTCAACAAGCTGGACATCGAG
>Danio_rerio.17.232056.230980
TCTGCCGCGCCACAGCACGCCCCCGGAGAGGTGGCGGAGCCCCAGGACATCAAGGTGGCCGAGGTGCTGTTCGATGCGGCCGACGCCAACGCCATCGAGGAGGTCAACCTGGCCTACGAGAACGTCAAGGAGGTGGACGGCCTGGACGTGTCCAAGGAGGGCATGGAGGCGTGGGAGGCGGCCATGAAGCGCTACGACGAGCGCATCGACCGTGTGGAGACCCGCATCACTGCACGCCTGCGCGACCAGCTGGGCACGGCCAAGAACGCCAACGAGATGTTCCGCATCTTCTCGCGCTTCAACGCGCTCTTCGTGCGGCCGCACATCCGCGGCGCCATCCGCGAGTACCAGACGCAGCTGATCCAGCGCGTCAAGGACGACATCGAGTCGCTGCACGACAAGTTCAAGGTGCAGTACCCCCAGAGCCAGGCCTGCAAGATGAGCCACGTCCGCGACCTGCCGCCCGTGTCCGGCTCCATCATCTGGGCCAAGCAGATCGACCGGCAGCTCACGGCGTACATGAAGCGGGTGGAGGACGTGCTGGGCAAGGGCTGGGAGAACCACGTGGAGGGGCTGAAGCTCAAGCAGGACGGGGACAGCTTCAGGGCCAAGCTCAACACCCAGGAGATCTTTGACGACTGGGCTCGCAAGGT
>Danio_rerio.17.23608325.23609151
GTTATGGAGAAATCTACCCTGTCACCCTGCTGGGTAAAGTGGTGTGTATCCTGTATGCCATGGTGGGCATCCCTCTCATGCTTCTGGTCATGAGCGACGTTGGTGATGTCCTGGCTGTGCTGCTGTCCCGTGCCTACCGACGCATCCACAAGTTGGGCAAAGCCCTCTGCTACCGCTCCTGGTCCCCCAACAAGGCCTCTAAGAAGGCGTGGGAGGAGACCCACCACACCCTGGAGGACGGCACCTTCGTGTTCAGCCATGGCGCGGTGATGCGCCAGCCCATGGACATCGGCCAGGTCCTCCAGAACCAAAAAGACCTCAAGCAGAAGCTGACGCAGCTCAACAGCAACAAGGAGATCTTTGAAAAGATCCTGGCCCGGGAGAACTTCCTCTGCCGGGGCCCGCTCCTGCGGAGCCTGTCCTGCCCCGAGCTGGACCGCATGCCCAGACCGCCCAAGGACTGCGCCATGTGGGACTTCTCGGGCATCGGGACCAACATGGACGGCCTGGACGTGCCCTTCGTGCTCATCCTGCTGGTGGTGGTGACGTACATCCTCCTCGGGGGACTGATCCTGCCCCTGTGGGAGACAGATTTCGAGGGCTTCGACCCGTACTACTTCTGCTTCATCACACTCACCACCATCGGCTTCGGCGACATTGTGCCCAAACACCCCAAGTACTTCATGATCACCTCGCTGTTTATCATCGTCGGCATGGCGATCATGTCAATGGCCTTTAAGCTGGGCCAGACCCGCATCGTCAGTTTCTAC
>Danio_rerio.17.236810.236624
GTGACCAAGCTGGACCGCGACCCGGCGTCGGGCACGGCGCTGCAGGAGATCAGCTTCTGGCTGAACCTGGAGCGGGCCCTGAACCGGATCCAGGAGAAGAGGGAGAGCCCCGAGGTGCTGCTCACCCTGGACATCCTGAAGCACGGCAAACGCTTCCACGCCACCGTCAGCTTCGACACTGACACCG
>Danio_rerio.17.23724511.23723622
ATGATCTACTTGATCCTGATATCGGCGATCTCCGGGGCGATCGTCACGTTGATCGTGGAGTTCCTGCTGGTCTACCGGAGGAGCCCGGAGCCCGTAGCCAGGACAGTGCAATATGTCAAAGTAGTGCCCGATCCCGCACTGAGGGATTACTTCAACAGCCAACATGTTGAGACGGGTCAGCTCCAGCCAGACAACACGGCGTCCAGACAGCAAGAGGCCGTGTCGGCCAGGCACCAGGATGCAGCTGTCCCCACCACCACCACTGCTGGCCCCAGACCGCAGCAGTCGTCCCAACCGCCCCACAGCGAACCCCTCGATCCGTCTAAGCCGGAGACGTGTAATTTCCTCAACGCGATCTTCTTGTTTTTATTCCGGGAACTCCAGGACACCCCCGTCGTACGCCACTGGCTCACCAAGAAGATCAAGGTGGAGTTCGAGGAGCTGCTGCAGACCAAGACGGCGGGTCGGCTGCTGGAGGGGCTCAGTCTCCGGGACCTGTCCCTGGGCAACTCCCTGCCCGTCTTCCACACAGCCAGGCTCATGAACCCGGTGCAGTTGAACGCGGACGGCATGCCCGAGGAGCTCAACTTTGAGGTAGACCTGGAGTACAACGGTGGCTTTCACCTAGCAATCGACGTGGAGCTCGTGTTCGGCAAGTCTGCGTACCTGTTCGTCAAGATGACGCGCGTGATGGGCAGACTCCGGCTGCAGTTCACGCGCACGCCCTTCTCCCACTGGTCCTTCTCCTTCCTTGAGGACCCCCTCATCGACTTCGAGGTTCAGTCGCAGTTTGAAGGCAGACCGCTACCCCAGCTCACCTCCATAATAGTCAACCAGCTCAAACGCGTCATCAAGAAGAAACATACCTTGCCAAATTACAAAATCAG
>Danio_rerio.17.23771119.23771279
GTGGAGGAGTGTATACAGTACTGTCACAAACACATGAGTGCCATCGTGGCCACGCCCTGCAACATGAACTGCATCAACAGCAACCTGGCCATGCGCGTCGCCGACCTCTTCAACCACAACGAGGCCGACGACGTCAGGGACAAAAAGGACAAGTTCAAAAG
>Danio_rerio.17.23776410.23776562
TGTGTGCAGAATTGACCCACTGCAGGTACCACCCGGAGAGTGTGCAGTACCCGGGCATGGCCTCGGAGAAGGGCTGGCACGGCACGGGTCTCTACCCCTGCTGCAACCAGAGGGTGCTCCGCTTCGACCCATCGGGCCTGCCCAAG
>Danio_rerio.17.238864.238609
GGATGGGGACAAAATGGCGCCATCCGTGGAGAAGAAGATCGCCGAGCTGGAAATGGGCCTGCTCCACCTTCAGCAGAACATCGAGATCCCGGAGATCAGCCTCCTGATCCACCCCATCATCACCAACATCGCCAAGCAGTGCTATGAGCGTAGCGAGAAGCCCAAGGTCACTGACTTTGGGGACAAGGTGGAGGACCCCACCTTCCTGAACCAGCTGCAGTCTGGGGTCAACCGCTGGATCAGGGAGATTCAGAAG
>Danio_rerio.17.24425217.24425358
GGAGCTGATACTGCTGTGGAGTAAGCAACAGAGAAAGATTGATCCTCCTCCAGAGTCCCTCTTAGAACGATGCCTTCAGCTCGGGGCCATCGCTAACACTGTTCAGCACCTGCTCTACCTGATCAGGGTCATCCGAACAGAG
>Danio_rerio.17.24438360.24438503
ATGAATTCCTTCCTGTGCTTCTTCCTCTTTGCTGTTCTGATTGGCCGCAGAGAGCTGTTCCTCGCCTTTGGTTTCAATGACAGCCAGCCAACACTGATTGGCTTGATGATCATCTTCCAGTTCATCTTCTCCCCGTACAACGAG
>Danio_rerio.17.24439918.24440142
CTCCTGTCCTTCTGCCTCACGGTCCTGAGCCGCCGCTTCGAGTTCCAAGCCGATGCATTTGCACTGGGTATGGGCAAAGCCTCTCAGCTGTACTCTGCCCTCATCAAGCTCAATAAGGACAACCTGGGCTTCCCAGTGGCTGACTGGTTGTTCTCCATGTGGCACTACTCCCATCCTCCCCTCCTGGAGCGCCTCCGGGCACTGGGCAACGTGAAGCAGGACTGA
>Danio_rerio.17.2489431.2489198
CAGAGCCCCTACTCAACCTTCAAGGACCCGATACAGAAAACCTATAGCGGGGATCTGCTCCAAAAACATTCTCACTACTTCACCCACGACAAACCCTTCACGCCCAGGACCCTGAAATCAGATAAGAGTTCAACCCTGTCAAAGTATCGCTATTATACAGCGCCAAAGAGGAACCCTAAT
>Danio_rerio.17.25080300.25080421
AGGAGGACAACTTGCAGGGCTGGTACTTTGCTGAGGATGATGTGAGTCAGATCAAGAGGCAGAAACATCCTCTGCTGCTCCGGCAGATGCCAGTGGTCATGTCCAAGCTGCAGGAGTTCAAG
>Danio_rerio.17.25269830.25269952
GTGGACATGACCAAAGTAAACCTGGAGGTCATCAAACCCTGGATTACTCAGCGAGTCACCGAGATCCTGGGATTCGAAGATGATGTTGTCATAGAATTCATATTTAACCAGCTGGATGAGAAG
>Danio_rerio.17.25410827.25411019
GAGTACCACGCTCCGGGTCTGTCACAGGAGACCCTGGCCCAGTGGAGCCGCCTCGCCGACCTGCTGGAGGGAGCTGGGGCCCGGGTGAGAGAGGTCTCCCTCCCCCACACCCAGCACTCAATCGTCTGCTACCACGTGCTGTGCTGTGCCGAGGTGGCGTCCAACATGGCACGCTTCGACGGCCTGGAGTA
>Danio_rerio.17.25414816.25415021
GAACTACGAGCGCTACTTCCTGAAGGCGCAGCAGGTGCGTCGGCTCATCGCCGAGGACTTCGAACACGCGTTCAGCGCGGGCGTGGATGTGCTCCTGACGCCCACCACCCTGAGCGACGCCGCCAGCTACTCCCACTTCATCCAGGCGGACAACCGCACGCGCTCTACCCAGGAGGACGTCTTCACGCAGCCCGCCAACCTAGCAG
>Danio_rerio.17.25453120.25452956
GTGATGCTGGAGGTGGAGGACAAGGACGTGCTGGGCTCCCAGCTGCTGGTTCTGACGGGCCAGCGCCTCAGCTACTCCCTGCTGCACAGCCAGAGCCAGACCAGGGGCGCCATGGAGCTGCTGGCCCGCCTGCCCCCCACCCTCTGCACCTGGCTCAAGGCCATG
>Danio_rerio.17.25457338.25457123
GCGGACTCTGCGGTGGAGGAGGTGGCCCCCCCGGAGCTGTGCGTGGAGGAGGTGTGGTGCGGGGCCCAGGGCCCGGCCTCCATCGCCGAGCTGGCCCTGGAGCAGCGCGGGGTCCACTTCCCCCTGGTGCAGCACCACTACCTGCTGGCCGCGCTGCTGCACGCTGCCATGACCTTCGGCCTGCGGGTCAAACCCCTCAGCCTGTTTGACAGCAAG
>Danio_rerio.17.25461048.25460888
GAGCGGTGGAAGAGTCCTGGGACTCCCAGTCCGTCTCCCCCTGGTGGCAGCAGGTGCGCAGTGCGTGCGTCCAGTCCAACAGCGCTGGCGCCGCCCTGCTGGCCGCGCTGGTGGCCCACCGCGCCGCCAAGTCCAGCATCACCCGCCTGTCGGACAGCAAG
>Danio_rerio.17.25655824.25655674
GGCCTGGCGCTGGCTCTGGTCCAGTTCTTCTACGTCAAGTACCTGGTGCTGTTCGGCCTGCCCTCCATGCTGGCCACGCTGGACCGGCTGTCGCCCCCCGCGCTGCCCCGCTGCGTGAGCACCATGCACAGCTTCACAGGCATGTGGAG
>Danio_rerio.17.26588950.26589091
TCATGATGGCGCTCTACCCATCTTGCCGGAAAATGGCCTTGGCAACCGTATCCGGGGCCTGTTTGGAAACGCCCTTCTTAGTGAGATGGGTGCCCACTGTCCTCTACTCTGGCGGATGTATATGCACTTCCTG
>Danio_rerio.17.27039429.27039249
GCCAGGAAGGAGTACATCGTGGCGAAGTACGTGGACCGGCGCTACGTGGTACGGCGGGAGGACGGCCGCGAGCCCTGCCGGGCCTACGCCGCCGTCAGGGGCCGTGACATCACTTCCCTTCTGCAGCTGTACGCCGAGGGGGAGGACCTGGCCAAGCCCCTCAGGCTACCCGACGGACA
>Danio_rerio.17.27077213.27077088
ATGCCGGAGAGAATAAGCATTTCGGATTTCGTCCATCTGACAAATGAGGATTTGGCGTCGCCGGGGACATCCACGTTTCAGTCCAAAATGAGCGACTGTCGGAACACAGTTTCGGCTGTAGAGGAG
>Danio_rerio.17.27086403.27086135
TGGACGTGGAGGGCCTGCTGGGGCTTCCTCCCAGCCTGCTCCAGATGACCGAGGACCAGCTGCCCGGGACCAACTTCGTGGCGGACCCCAACACCCCCTTCGTCAGCTTCTCCCCGCCGCTGGACCACGACGACTACCTCTGGAGCCTGGAGGACAGCGAGGGCGTGTCCGACTTCTTCGACACCTACGACCTGGGAGACCTGCTC
>Danio_rerio.17.27303478.27303897
CACCCTCATTCCCACCCCCACCCGTCGGAGGGCTGGGGTTACGCCCAGAGCCAGCCCTACGGTCCCCCGAGACCCCTCCACGAACTGTACTCCCCCGCGGCGTTGGAGCCCCACTACGGGCCATTGCTCATGCCCGCGGTCCGGCCCCCGCACCTGTCCACACTGCCAAGCCCCTACGAGGTGAGCAAGCTGGAGGCCGGTGGCTCCTGGCCCGGCCTGCTTCCCCCCGGGGACGTCAGCCAGAGCCTGGCCCTCAACATGGACGCAG
>Danio_rerio.17.28154805.28154663
GTGCCCAAGGAGAAGGACGAGATGGTGGAGCAGGAGTTCAACAGGCTCCTGGAGGCAACCTCCTACCTCAGCCACCAGCTGGACTTCAACTTCCTCAACAACAAGCCTGTGTCCCTGGGACAGGCCCTGGAGGTGGTCATCCA
>Danio_rerio.17.28158598.28158424
GTGGAGTACCGCGAGATGGACGAGAGCCTGGCCAATCTGTCTGAGGACGAATATTACTCTGAGGAGGAGCGCAATGCCAAGGCAGAGAAGGAGAGGAAGCAGGTGGTGCCGCCGCCCGCACCCCCGCCGGAGGAGGAGAATGACAGCGAGCCTGAAGAGCCCTCAGGT
>Danio_rerio.17.28734331.28734470
ATGGCTGACGTGGACCCAGACACACTGCTGGAGTGGCTGCAGATGGGCCAGGGGGATGAGAGGGACATGCAGCTCATCGCTCTGGAGCAGCTCTGCATGCTGCTGCTCATGTCTGACAACGTGGACCGCTGCTTCGAGAC
>Danio_rerio.17.28738736.28738963
GTGCTGGAGCTGATCTGCACCCGGGAGTCTGGCGCCGTGTTCGAGGCGGGCGGGCTGAACTGCGTCCTGACCTTCATCCGGGACAGCGGCCACCTCGTCCACAAGGACACGCTCCACTCCGCCATGGCCGTGGTGTCGCGCCTCTGCAGCAAGATGGAGCCCCAGGACTCGTCCCTGGAGACGTGCGTGGAGTCCCTGTCCAGCCTCCTCAAGCACCAGGACCACCAG
>Danio_rerio.17.28741125.28741299
CCGGTGAACAAGAGCGAGGAGAAGAAGAAGCGGGAGCAGAACAAGGAGGAGGAGGAGAGCGTGGAGCCCAGAGGGGACCCAGAGATGGCTCCTCTCTACCTCAAGAGGCTGCTGCCCGTGTTCGCCACCACCTTCCAGCAGACCATGCTGCCCTCCATA
>Danio_rerio.17.28744761.28744900
GTGGCCAAGCAGTGGTACGACTTTGAGCGCTCGTCCTTCGTGCTGGTGAGGAAGCTGCGGGAGGGCCAGAGCTTCACCTTCAGACACCAGCACGACTTCGACGAGAACGGCATCGTCTACTGGGTCGGCACCAACGCCAA
>Danio_rerio.17.28745031.28745354
GACGGCCTATGAGTGGGTGAACCCCGCGGCCTACGGGCTGGTGGTGGTGACCTCGTCAGAGGGGCGGAACCTCCCCTACGGCCGGCTGGAGGACATCCTGAGCCGGGATAGCTCCGCCCTCAACTGCCACACCAACGACGACAAGAATGCCTGGTTCGCCGTCGACCTGGGGCTCTGGGTCCTCCCCTCCGC
>Danio_rerio.17.28745456.28745622
TCCACGGCCAGCTGGCCCCTGGAGGCCAGCCGGGACGAGCGGCAGGGCTGGAGGCACGTCCGCATCCGGCAGATGGGGAAGAACGCCAGCGGTCAGACCCACTACCTCTCCCTGTCCGGGCTCGAGGTCTACGGCACCGTCACCGCCGTCTGTGAGGACCAGCT
>Danio_rerio.17.28747512.28748348
CCCATGAGCTCCAGCGCCAGCGTGCCCAACCTGTCGTCGCGCGAGGCCAGCTGCCTCATGGAGGCCTTCGTCCGCCGCGCGCCCAACATGTCGCGCACCAACGCCACCAACAACATGAACCTGTCCCGCAGCAGCAGCGACAACAACACCAACACGCTGGGGCGCAA
>Danio_rerio.17.28751528.28751750
GAGGTGCCCGAGGAGGTGGAGTGCGCCCCCTCCCCCCACCTGGCGCTGGTGCTGAAGGTGGCCGGTCTGGGCACCACCCGCGAGGTGGAGCTCCCCCTGTCCAACTACAAGTCCACCATCTTCTACTACGTCCAGAAGCTGCTGCAGCTCTCCTGCAGCGGGGCCGTCAAGTCCGACAAGCTGCGGCGCATCTGGGAGCCCACCTACAC
>Danio_rerio.17.28757733.28757883
AGGGCTTCAACAGAGTGTTCCCCATGGAGAAGATGAGCTCGTTCAGCCACAACGAGGTCCAGATGATCCTCTGTGGCAACCAATCACCGACCTGGACCTCGGACGACATCGTCAACTACACTGAGCCCAAGCTGGGCTACACCAGAGAAAG
>Danio_rerio.17.28758624.28758768
CCTGGCTTCGTGAGGTTCGTCCAGGTCCTCTGTGGGATGTCTTCAGACGAGAGGAAGGCCTTCCTGCAGTTCACCACTGGCTGCTCCACGCTGCCCCCTGGTGGGCTGGCCAACCTGCACCCCCGTCTTACCATCGTCAGGAAG
>Danio_rerio.17.28764374.28764237
ATGATAAAGTTCGTGCTGATGGTGAACCGCCAGGGTCAGACCCGGCTGTCGCGCTACTACCAGCCGGTGGAGCTCGGCAAGAGGGCGGCTCTGGAGGCCGACGTGGTGCGCGGCTGTCTGTACCGCAAGAAGGAAGAG
>Danio_rerio.17.29291611.29291471
GTGGAGGACGTGAGGGAGGAGCTGCTGGAGCGCTCCAAGGTGCTCCCGGGTCTCAGCAGCCGTCTGGCGGAGATGGAGAAACTCACCGAGGAGCTGAGGGACAAGAACCGGCTCACGGACCAGAAGATCGTCAATATGCAG
>Danio_rerio.17.29357135.29356902
GTGGAGCTGAGCCAGCTGTCGGCCTGTGGGGACGCCCTGTGGGGTCTGGACACTCACGGCTACGTCCACATCAGGACTCTGTCACCCACCTGTCCTATCGGCATGCACTGGGCCCGCCTGGACCTCAGCCAGCT
>Danio_rerio.17.29359831.29359591
AGCATCACGGACTACGTGGTGTTCGACCAGGGCAGCCTCTTCCAGACCCTGCTACAGGCCACCCACAGCGTTGCCACGGTGACCAGGACCCCCGTGGAGCGCGTGGCCGAGTGCCTGCGCGTGGCCTTCCTCTCCCAGCAGGCCCAGTGCCAGCCCAGCCTGGTCAGCGCCAACCCCAGTGGGGTCTGGATCGCCTCGGGGCGCAACCACCTCCACGTCGCCAGGGGCAACCT
>Danio_rerio.17.29369532.29369226
CAGTGGGCGGTTCGGGGCCTGCTTCCTGCCCGCTCTGTGTAAGCAGAGCGACCTCCAGGTGCTGGCTGCGCGGCCGGGCTTCAGGCTGTGGAGGGCCGACATCCAGGGCCTGGCGGAGGACGCGCAGCTCTTCAA
>Danio_rerio.17.29370126.29369995
CTGCGGCGCTTCGATGTGCTGGGCCTCCACAAGAGCACCGTGACCTGCCTGGCCTGGAGCACCAACGGGGCCAAGCTCTTCTCCGGGGACGACAAGGGCCGGGTGGTCTTCACCGCCCTGGAGCTCGAC
>Danio_rerio.17.29370634.29370506
GGAAAATCTGAAGCTATTACAGCAGTGAAACTCCTCAGCTGTTTTGACGATCTTGTTGCTGTGGGAACGGCATCAGGACGGGTTACGGTGTTCCAGCTCGTCTCTCAACTTCCTGGCCGGAATAAGCAG
>Danio_rerio.17.29370945.29370727
GTCCAGAAGGGTTTCCGCTCCGTGTTGGTGTACCTGACTGCGCTGGACAGCAGCCGGGACTTCATCGCTGTGGGCAGCAGCATCGGAGTCCTCTATCTGTACTCCCGCAGGCTCAGTCACATGGACAA
>Danio_rerio.17.29655314.29655167
GCCTGCACGGGTGGTGGGTGTACCCTCAGCCCCCCCAGCCGTGCCCGGACGGAGGAGAGCACTCCGGAGAACGTTGCGGCCCCCCTGGTCACGCCTCTGTCCCCCCATGCCTTAAATGTTACCTGGACAGCCCCGGACACGCCCAATG
>Danio_rerio.17.30451974.30452159
CACGGCCCCCTGCCCCAGCTGTGTGGCAACGTGGGCGAGGTGCTGGTGAGCTCCCTGCTGCAGACCTGCTACCTGAGCTCCCAGACGCTGCCCCGAATCTACCAGCACTACGGGCCCTCGCCCATCCAGCCGCTGTCCACCGAGATGCAGATCCTGCTCACCGTCTACTACCTGGTCCAGCT
>Danio_rerio.17.30459658.30460006
GTTCCCTAAGCTCCACAGCGCGGTGATCCGCACCACCGTCCTGGTCCAGCACTACTGCGTGGCCCTGATGGCCGCGTCGGGGCGTCTCCACAGCGCCCAGAACCACCTCCACAAGCACACCTCCGTGGAAACCCTGGAGATCGTCCAATCGCTGATCGGCGCCGGGCGCCGGTGCCCCGCCCACCACGGCCCCATGGTGCTGCTGCGGATCCCCTC
>Danio_rerio.17.30468395.30468870
AGGCCCCTGCTGAGCAAGATGATGACGTGCACGGAGCAGTCCCTGTACTACCGCCAGTGGACCGCTCCCCGTGCATACCACATGGACCGCACCAACCGCACCGAGGGGCGCAGCGACAACTTCCACCCCCGCCGGCTGCTGCTGAGTGGACCGCCCCAG
>Danio_rerio.17.30843419.30843588
ATGCCTCTTTCATCGAAGAGGGCGACATATTCGGGATCAATGGGCAGATTGAGCACAAACTGGCCTTCCTAAGAAAGCATGTTCCCAAGGAAACCCGCCTGGTTCTGCTGGGTCACTCCATCGGCTGCTACATCATTCTGGATATGATGAAGAGAAATCCTGAGCT
>Danio_rerio.17.30875919.30876110
TTGTGTTTTACTACGGGGCGGCGGACCACTGGTGTCCTGTCCAGTATTATCACGACATCAAGAAAGACTTTCCCAGTGGAGACATAAGACTTTGCAGAAATGGCTTCCGCCACGCCTTCGTACTGGACACGGGAAAGGACGTTGCAGGGATGGTTATCGAATGGCTGTCCAATGATTTGAGG
>Danio_rerio.17.31682098.31682300
AGTGCTACCAGAAGGAGCTGGCTCTGAAGCAGAGGGTGCTGCAGGAGCTGGCCCACACCGGGCCCCAGGACCTGTGCATGGTGTACCTCTCCTGCTGGCTGCACCAACCCTACATCCCCGCAGACAGCCGGCTGGCCCTGGAGGCCCTGCTGCTGGAGACGGGCCACAGAGCGCTGT
>Danio_rerio.17.33505893.33506057
GTGCGTAATGAGTTCTATAAGGACTCCCAGGGCGTGGTCCTGGTCTACGACGTGGGGGCCCGGGACAGCTTCCAGGCCTTGGACGGCTGGCTGGGGGAGATGAAGCAGGAGATGGGCTCCCAGGCCAACATGGACACCATCGTCTTCATCGTCTGCGCAAACAAG
>Danio_rerio.17.33506146.33506268
GTGGACCTCACCAAGCGCCGCGTGGTGGATGAGGGCGAGGGGCGTCTGTGGGCGGAGTCCCGGGGGTTCCACTACTTTGAGACGTCGGCTCAGAGCGGAGAGGGCGTCTCCGACATGTTCCAG
>Danio_rerio.17.33703979.33704345
AAGAGGAACATGGTGGTAGCAGACGACGCAGCCTTCAGAGAGAAGAGCAAGCTGCTCACAGCCATGGAGCGACAGAAGTGGCTCAACTCCTACATGCAGAAACTGCTGGTTGTTAACACAAA
>Danio_rerio.17.35411437.35411598
GAAAGCCAAGCAGCATGTCCCTTTAGATGAGTACTCTGATAACCTGAAGGAGATTGCAAAATACCTGGCCGCAGTGGGAGTGTCCTCAGACTGGGTCGTCTTCATCACTCCCCCTCCTCTTCACGAGGCCACCTGGGAGAAGCAGTGCCAGCTTAAAG
>Danio_rerio.17.35525279.35525115
ATGCGGTTCCTGGACTGCACGGGGGGCAGGAAGGACCCGTCCAAGTCCATCCTGGACGTGGGCGTCGGAGAGGCCATCTGCTTTAGCGGCTTCGATGAGAAGATGTTTTTAAAAAGAGGAGGGAAATATGTGTGGAGCAAAGCAGACATGGGCCTGGAGTGGTGA
>Danio_rerio.17.35526097.35525948
GTCTTCCAGTGCCTCCTAATCTTCGGGGAGAACGCGGGGGAGGACGCCTTGCGGGAGGCAGAGAGGTTTGTGATCAGCCCCGAGCAGTTCCAGGACTTCCTGGATCGACACAGCAGCGTCACCAGCCTCGTACCCGAGTCCAATCAGAAG
>Danio_rerio.17.35538270.35538503
GTATTGGCACAGCACCGCCTCCTATGCCATCGCCACGGCGGTGAGTGGTCCGGTCTCCAGCCTTCCCCCTGAGGGGTCTCCTCTGTACCGCTGGCCCCCCGACCTGCTGCAGCCCTCGCTGGTGGTCCTGCTAACCCTCGACCCCCAGGAGAGGAAGAGGAGGCTGGAGGCCAGAGGACAGGGACAGACAGACGAAGAGCAGGAGCTCGACCACAACCTCCTCTTCCGGCTCA
>Danio_rerio.17.35542483.35542603
AGTGGAGGAGGCTTATCGGAGGGTGAGAGGCCCTGCTTGTGTCGTTGTGGATGCCGGCCCTTCGGCGGACAAAGTGCTCCAACAAGTGCTGCTTTTAATTAAGGAACACTGTCGCTTGTAA
>Danio_rerio.17.3567.3743
TTTGTGAAGACGATCCTCTCCCAGGGCCACCTGACACCCCTGCCCCTGTACGTGAGCCCCGTGTTCTGGGCGTACGACTACGCGCTGCGGGTCTACCCGGTCCCCGACGTCATCATCTTTGCAGACAAGTACGACCCCTTCAGCATCACCAACGCAGAATGCCTCTGCATCAACCCG
>Danio_rerio.17.3850683.3850532
GTGGCGTCTGCGGCCGCGGGTGCTGCGGGACGTCTCCGAGGTGGACACGTCCTGCTCCGTCCTCGGCCAGCCGCTCAGCGCGCCTCTGTGTGCGGCCGCCACGGCCATGCAGCGGATGGCCCACCCAGACGGAGAGACCGCCACAGCCAGAG
>Danio_rerio.17.38630259.38630402
GAAGCAGCGTTTCTCCTCGGTGCTGCTGCTGGCGCGCCTCCTGGCTAAGTTCCTGGGCTTCCTGTCCTTCCTGCCGTACCAGAGCCCCGAGCGGCCCCCCAGAGAGCTCCAGGAGGCCGCCCTGGCCCTGCGCAGCAAG
>Danio_rerio.17.38762886.38763036
GTACTTTGACGACGGCAAAGAGCTGGTGGTTCAGATCCACGAGAAGCAGAAGGAGCTTCCCCAGGACGTCGGGGAGGACTTCGGGAAGGCCGAGACCTTCCACCGCATGCACGCTGCCTTCGAGAGGGACATCACCTCCCTGGACAAACAG
>Danio_rerio.17.39993229.39993409
GAGACGGTCCTGCTCCAGGCCTTCAGAGAATGCCACGGAGCACTGATCCATTGCAACCACCGGGCAAACCAGAGCGAGCCCACCGACTTCTACATGTGCAAGCAGATCCTCCACATCCGTCCTTACAAAGTCTCCCAGGAGCCTGTCAGCATACACCTGCCCATCTCCAGGCTGTTCGCTG
>Danio_rerio.17.41091701.41091226
GGAACTGCGGCCTCACCCCGTTGGCCACCAGCCAGCAGCACAACCAGGGGCCGCTCTCCCCGGCCCGTCTACGCCGGCTCCGCCTACTCCTGGACGCCAACCTGGACCGCCACTCGTCGGAGGAGGAGCTTGAGCGCATC
>Danio_rerio.17.41159276.41159103
GGTGCTGGTGATAGCTTTCTCGGTGCGTTGGCGTTCTACATGGCTCACTACCCCGCTCTACCTCTGGAGGAGATGGCCAGGAGAGCCAACCACATAGCGGGAGTGAGTGTACAGGCGGTCGGCACACAAGCGTCTTACCCTTCCAGGACGGACCTGCCCGCGGAGCTGTTCT
>Danio_rerio.17.4118259.4118478
AATGGGCTCTGCTCTGCTCTCTCGCTTCGACATCGTCTTCCTGTTGTTGGACGTCCCGGAAGAGTCACATGACCGGCTACTGTCGGAGCACGTCATGGCGACCCGGACAGGAAGGGGTGGGGTAGGCAGTGCCATGGTCAGCAGAGCCAATAACAGCCAATTGGAGAGCTCCTTACTCCTGGAGGCCTC
>Danio_rerio.17.41418843.41418997
TGGACCTGCCGCTGTACTTCCCCCGGGACCAGCCCACCCTGACCTTCCAGTCGGTGTACCACTTCACCAGCAGTGGGCAGCTGTACTCCCAGGTGCAGAAGGCCTACCCCTACAGCCCTCGCTGGGACGGCAACGAGATGGCCAAGAGGGCCAAG
>Danio_rerio.17.41707893.41707710
GTGCTGCACTGCTGTGTGTCGGGGTCCAACCTGCACACGCAGCAGAGCCACTACCTGCTCAGCCTGTCGGACCTCTCCACCGACTACGAGCCCTTCCTGGTGCTGGGCCAGGTGAAGAGCTCCGAGCCGCCGCACGCCCACAACAACACCGCCGACTTCGGCAGCCTGCTCACCGTGGCTGA
>Danio_rerio.17.43062267.43062425
GTGGTGGGCTATGCCTTCGATGAAGTGAATGAAGATTTAAGCACCCAGTATCACGAGACCATTTACTCCCTTCTGGACACACTAAGTCCAGGATACAGAGAGGCCTTTGGGAATGCTCTGCTCCAGCGACTCGAGAGGCTACAACAAACTGGACA
>Danio_rerio.17.43127509.43127383
GCTATGACAGCGACGTGACGCGGGAGAACGAGATCACTTACACCATCAAGGCCTTATCCACCAACGTGCGCCCCATGACGGGGGTCAAGCCCCACATGCAGCTCAAGGAGCCCTCTGCGGACGAAAG
>Danio_rerio.17.43628905.43628703
TGCCTGGCCGCGGGCTCCATCATCATGAACCGGGAGATCGAGAGCATGGCCATGAGGCCCCTGGCCAAGGACCTGACCCGGAGCCTGGAGGAGGTGCGCAGCATCACCAGGGACCAGGCCCTGCGGGACCTCAACCTCTACACGGACCGCATGAGGGACGCGCTCCGCCACTTTGACAGCCTCTTCGCTGAGTTTGAACTCAG
>Danio_rerio.17.44477241.44477047
GTGGCCTTCCAGCACTTCCAGGAGCTGGACGAGCACATCAGCTACGTGGCCACCAAGGTGTGTCACCTTGGTGACCAGCTGGAGGGGGTGAACACCCCCCGCCAGCGGGCGGTGGAGGCACAGCGCCTCATGACCTACTTCAACGAGTTTCTGGACGGAGAGCTGCGCAGTGACGTCTTCCACAACCCGGAGAAG
>Danio_rerio.17.44937719.44937164
CAGGATGCTGAGGCTGCGGCTCCTGAACGCAGTGGCTCCCGCCTACTTCTTCACCGCCACGGCAGTCACCTTCATACTGCATTTCGGTTTCTTCCTGCCTACCATTTTTCCAAGCTCAGGCTCAGAATCGCCACTGAAGGGCTCCACAGTGCTGCATACCTCCGTGTTCCTGTTCATGATGCTCAACGCGCTGGGGAACTACATCATGACCATCAGATACCCCGCGGAAAGCGCCAACGACCCGATGGTAATCCCGGTGTGCTCACCGGATTGCTCGGACAGGATCGACGCTCACTACCTCCTGAACGGCCGTCATTTCTGCAAGCTGTGTAAGAAGGTGATCCTGAAGAGGGACCACCACTGCTTCTTCACGGGGAACTGCATCGGCAACAGGAACATGCGCTACTTCATCATGTTCTGCATCTACACGTCGTGCACCTGCCTCTACTCGCTGGTCCTCGGAGTGGCCTTTCTCACGGTGGAGTACGACATCTCTTTCGAGAACCCGTTGACCTTTCTGACCCTTCTCCCCCTCTCCACGGGTTACTTCTTC
>Danio_rerio.17.45171456.45171014
AAAGAGCTGGCGTGGGAGGCGGAGTGCCAGAAGAAGTTCCGCGCCCTCCCGGTGCCCAGACACGTGACTCTGCCGCTCTATCGCCAGATGACAGAGCAGCAGGAGACCAGGAGGAAGCAGTGCCTGGACCAGAGGAAGGACTTCCTCCTCTCCTCCCAGAAGCCCTTCTGCTTCCAGGGGAGGGAGAGACAGAGGAGAAAGAAGATGACGG
>Danio_rerio.17.45280065.45280191
GTTCAAAGTGGACGTTGGCCAGTTCCCAACGATCGACCGACTGAACCAGACCTTAGTGGGGGTCGAGGCCTTCAAGTTGAGCCACCCGTCCTGCCAACCTGACACGCCCGCTGACCTGCG
>Danio_rerio.17.45288100.45287913
TTGTGGTTTCCCATTAACTCCTCGACCTCTGGCCCCGCCCCACCCTGCGTGCACGGCCACTCGGCGACCTTTGACCCTGTCTCCAAGGCCCTGTTTGTGTACGGTGGCTTTGGAGAGGACAAAACCTACCGTGACCTGCATATTCTCAACACTGAGACCTGGACCTGGAAG
>Danio_rerio.17.45569617.45569793
GGGTCTCACCGCGGACCAGCTGAACTCCCTGGAGAAGGTCTTCGAGGGCACCTACAAGACCAAGTACCCCATCGCGGGGTACACCGCCGCCCGCATACTCAACCCCGACGGCAGCCCCAACAAACACTTCCAACCGGAGTCCCAGCCCCAGCTCAGAACCAAAGACGAGTTCTGA
>Danio_rerio.17.48357873.48358046
GCGGAGATGGAGTCCCGGGTGCAGCTGGAGACCCGGCTGCAGCGGGCGGAGGAGGCCCTCCAGAACCTGGAGAACAGCCTGAGCTCCCTGGAGAGGAGCAGCGCCACCGAGGAGAGGATGAGGGGCGACGTCACCCAGCTGAGGAGTGAGT
>Danio_rerio.17.48375123.48373684
ATGGCCGAGCTGAAGCGGCAGGAGACGGAGCACCGCGCGCAGGAGGACCGCCGCGGCCTGAACCGCGCCGAGAAGCGCCGGCACGCGGCGCTCATCCGGGAGATCTCGCGGCGGGAGCAGGAGGAGCGGGAGGAGGCCCAGCGCGCGGCCGAGGGCAAGCTGAACCGCTCGCTGGAGAACTACGGGCAGATCGTGGAGCGCCGGGGCCAGGAGCTGAAGGAGAAGGCGCGGCGCGAGGAGAAGCAGATCCTGAAGGCGCGGCGGGCGGCCGAGCAGCGGGAGCGGCAGCAGCAGCAGCAGCTGGAGGCCCGCGTGAAGGAGGCCGAGAGGAGGGCCGCGCAGGCGGCGCTGGCGGCCGAGGAGAAGGCGCGGGAGAAGGCCCAGCGCGCGGCGCAGAGCCGGCAGGAGAAGGAGAGGCTGCAGCGGCTGAACCGGCGGCGGGTGGAGGACGAGGAGCAGCAGAGGCGGGCGGAGCTGCTGCAGTCCATCGAGAAGAAGCTGGAGAAGAGCGAGCAGATCTTCAAGGAGAAGCGCGCCGTGCTGGAGAGCGCCCGCTCCACCGCGCGCGCCTCCTTCCACGTGCGCGACCGCGTGCGCGAGGAGACCAACATGCGCACCTTCGACAAGATGGCGCTGGAGGCTCAGCT
>Danio_rerio.17.4840623.4840784
GTATGAGTGGCTCGACCCCAGCATCAAGAAGACTGAGTGGTCCAGAGAGGAGGAGGAGAAGCTGCTTCATCTGGCCAAGCTGATGCCCACCCAGTGGAGAACCATCGCTCCCATCATCGGACGTACCGCTGCCCAGTGCCTGGAGCACTACGAATACCTCCT
>Danio_rerio.17.4842899.4843026
AGACAAAGCTGCCCAGAGGGATAATGAGGAGGAGGGTGGCGATGACCCCCGCAAATTAAAACCAGGAGAGATTGACCCCAACCCTGAGACGAAGCCCGCCCGACCCGACCCGGTGGACATGGATGAAG
>Danio_rerio.17.4846766.4846984
CGTCTGGCTGCACTTCAGAAACGACGGGAGCTGAGGGCGGCAGGCATAGATGTCCAGAAGAAGAGGAAGAAGAAGAGGGGGGTCGACTACAACGCCGAAATCCCCTTTCAGAAGAAACCCGCCCAGG
>Danio_rerio.17.48597925.48598085
GTCATCCAGGAGTTCTTCAACAGCACATGGAGGGCCAGGTACAACGTGTCGATGCCTGACCAGAAACTGACATTACTGTGGTCGGTGTCTGTCAGCATCAAGGACTTCGGTGCTCTGCTTGGGGCACTGTGTTTCAAATACATGGTAGACTCTTTCGGCAG
>Danio_rerio.17.4869007.4869219
AACCGGGGTCACATGACGGCGGAGGCCCGCAGAGCAGCCAAGCTGGAGAAGAAACTCAAAGTGCTGCTGGGAGGCTTCCAGTCCAGAGCACTGGGACTTCTGAAGCAGCACAACGAGCTCTGGGAGCAG
>Danio_rerio.17.49162480.49162607
ACCCCAGCCACCCCGGCCACCCCCGCCAACATAGTCCAGGGTCTGCCGGACTGGGCCTCTCAGATCTCCAACACAGACACCGTGGCTGCCGTCGCCCAGATCCTCCAGAGTCCCCAGGGACAACAG
>Danio_rerio.17.49804423.49805756
ACGGTCCCAGTGTCTTTTGGTGTGCGATACTTCACTCACTCCCCGGGCCAGAACTTGGCTGTCACTGGAGACCATCAGGACATGGGTAGTTGGACTGGGTTCATCCCACTTGAGGAGAAAGAGAATGGGTATTGGAGCAGGACGATGCGCCTGCCTTCCATGATGCAGGTTAAGTGGAAGTTTGTGGTGATGGATGA
>Danio_rerio.17.50011322.50011469
ATGGACCGCCGCTTTTTGCTGACCTTCCTGTTTTGCTCAGTCTCTTGGATTTTTTTTTGGGAAGTACGCTGGAAAAAAGGCAAAGAAAGTCAGATCCAGGAATGGCTCAAAGGACATAGACTCTCCAAATACAGACACTTGTTTGAAG
>Danio_rerio.17.50018193.50018361
ATGTTCAGACGTTGGAGGAGCTGAGCCTGAGTGTCCTGAGTCGTCTCGAGGAGGTGGTGAAGGAGCAGCAGCGCTGGAGGGAAATCGCGGAGGCCAACTTCCAACTGCTTCGAGACCTTGCTTTTCAAGAGTGGCTGTGCTCCCAGAGCCTGGAGCACTACTACCACAC
>Danio_rerio.17.50021976.50022196
TGCAGGCATTGGGGTGTTTGAACCTGGACGATCTGGCCCAGTTTGACAGTCAGCTGCAGCTGTCTCTGGCAGCCTGGGGATACTACTACGAGGACTACATCCGCTTGTCCAGGGGGGTCAAAGTCCTACAGGCTTCCCGGGGGAGCCGAGACCAGGACTACGAGATCCGGCTGGTGCACAGCCTCGCCAAACGACGTCTGAATGAAAAGTGGTCATTCG
>Danio_rerio.17.50044497.50044676
GTGCACCCAAACGCCGACCGGCCGGCCCACCTGCGCCTGAAGGTGTACGAGTTTGCGGGACGTGTGGTGGGGAAGTGCCTGTACGAGTCTGCGCTGGGCGGGGCCTACAAGCAGCTGGTCCGCGCTCGCTTCACACGCTCCTTCCTGGCCCAGGTCATCGGCCTGAGGATGAACTACAAG
>Danio_rerio.17.50045427.50045552
TACTTTGAGACGGACGACCAGGAGTTCTACAAGACCAAAGTGTGCTTTATCCTCAACAACGACGTGAGCGAGATGGACCTGGTGTTCGCCGAGGAAAAGTACAGCAAGGCCGGCCAGCTTGAGAAG
>Danio_rerio.17.50048600.50048729
GTGGTGGAGCTGATCTCGGGCGGGGCACAGATAGCCGTGAACAACGAGAACAAAGTGCACTACCTCAACCTGCTGGCCCAGTACCGGCTGGCCAGCCAGGTCAGGGAGGAGGTGGAGCACTTCCTCAAAG
>Danio_rerio.17.50613594.50613714
AGCACCAGCCCCCCTACATCATCGCGGTGCTGCCTCGCTACGTGGAGATCCGTACCTTGGAGCCTCGTCTCCTGGTCCAGAGTGTGGAGCTGCAGAGGCCGCGCTTCATCACCTCAGCAGG
>Danio_rerio.17.50620146.50620287
ACCAACGTGGCCCTGGTGTCTCCCCTGCTGCGTCTGGAGAACAACCACTGTCACATCGAGGAGAGCGAGTACATCCTGAAGAAGGCCCACAAGTACAGCGAGCTCATCATACTCTACGAGAAGAAAGGGCTGCACCGGAAAG
>Danio_rerio.17.51572627.51572456
CTGTGTAAACTGTACAACTGGCGCTACAAGCAGCTGGGGAACCTGCCCCACGTCCAGCAGCTGCCCCAGTTCCAGGTGCCCAACCCCGGCCTCACCTACGACTTCCAGCTGGTCAACGTGGAGGACTTCAACGGAGTGGGAGAGTCTGAGCCCAACCCCTACTTCTATCAG
>Danio_rerio.17.51577517.51577330
AACCCGGCGGACGGCTACAGCCGGCTGAAGCGGTGGATCATGATCGGGGACCACCACCAGCTGCCCCCCGTCATCAAGAACATGGCCTTCCAGAAGTACTCCAACATGGAGCAGTCCCTCTTCACCCGCTTCGTCCGCCTGGGGGTGCCCACCGTGGACCTGGACGCCCAGGGCCGTGCTCGCGCCAG
>Danio_rerio.17.51582633.51582496
GAGTTCAGGGCCTTTGAGCTGCTGAGGAGCGGTTTGGACCGCTCCAAGTATCTGCTTGTGAAGGAGGCCAAAATCATCGCCATGACCTGCACGCACGCCGCCCTGAAGCGCCATGACCTGGTGGAGCTGGGCTTCAAG
>Danio_rerio.17.51607569.51607400
CCTGATCCAAAGCCCAAGCTGCGGGGTGACTCCAGAACCTACCGAGTGTGGCTGGACCCCAACCAGTACCAGCAGGACATGACCGGCAGCATCCAGAACCGCACCGAGGACCCCTACGAGTCCTTCAACGTCATCATGAGACGCAAACCCAAAGAGAACAACTTCAAG
>Danio_rerio.17.51611735.51611568
GGCTGCGCAAGCACGACGTTTGCTTTCTGGTCACGGTGCGTCCCAACCTGCCCTACGGCACCCGCTTCGACCGGCGCCAGCCCTTCGTGGAGCAGACGGGCCTGGTGTACGTGAGGGGCTGCGAGGTGCAGGGCATGCTGGACGACAAAGGGCGCGTCATCGAGGAAG
>Danio_rerio.17.51618618.51618498
GTCTCTCGGCATGAGCGCAGGATATCTCAGATCGAGCAGCTCAACCAGATGCCTCTTTATCCAACGGAGAAGATAATCTGGGATGAGAACATCGTCCCTACTGAGTACTACTCAGGCGAAG
>Danio_rerio.17.51643055.51642935
TCAGTATCTTGAGAACTACTTGTGGGTTAACTACACACCCAAGCGATCCAGCAACGCCTTTCTGATGTCCATCAGTTGCATTGTGAATGAGAAATTCAGAGAAAATGTCCCTGCTTGGGAG
>Danio_rerio.17.51699327.51699204
TGATCAGCCAGGAGCCAAACCAGGGGGTCGATTTTGAGTACTACCTCCCCAACGGACGCTCCCGGCAGGGGTACTTCTGGAGCTACGGCTCCTGGGCGGCCTGCAGCAAGGAGTGTGGATCAG
>Danio_rerio.17.51770651.51770513
CTGTGGTTTGTGAGGCTGGCCCTGCTGTGTAAGCTCAACCTGTTCCAGAGTGCAGAGATGGAGATGGAGCCCTTCGGTAACCTGGACCAACCGGACCTCTACTACGAGTACTACCCCACTGTTTACCCAGGGAGGAGAG
>Danio_rerio.17.51815175.51815311
TCTCTAGCACTGTCACGCTGGAGGGCAAAGGTCAGCTGAAGTTCACCGTGGGCAAGTGGAGCCCCCACCACAACTGCAGCCAGCTGGCCACCGCCAACGACACGGCCATTCGGGGCTGGGACCTACGGACCATGAG
>Danio_rerio.17.52216765.52216901
TGGTGATGCTGCACTTGGACCGCTATGTGGAATTCCATTCCCAGCATGGACACTACTACAAGACTCGCATTCCCAAGTTCGGACGAGACTTTTCCTATCACTATCCCTCTTGTGACCTTTTTTTTGTAGGTGCCAG
>Danio_rerio.17.52302125.52303558
CCCAGGGACACCCAGGCGGCCGTGGAGCCCCCCCACCCCTCCCTGCTGGCGGTGGGGCCCGGCTGTCCCTCCCTGAGGCCGACCGGTCCACCCCAGCTCATAGGACTCCTGCCTGGGAGCGTGTTCCCCACCCCACCCCCGGAGAGCTCCTTCTCCCTCAGCCCGGCCCAGGCCTCCGGCATGATCATCCACAAGGCCATGCCCAGCCTGACCGGCCGCCACCTGACGGGCCCGGGCCTGAGGGCGGCCACCGCCGCCTCTACCCCTGGCATCCTCCTGCATAGAGCCCCCCTCCACATCCAGCCCAAACTGCCCGTCAGCATCCAGCCCCGATTGGTTCAGATCAGTCCCAAGCCGTCGGGGCAGAAA
>Danio_rerio.17.52337192.52337016
GCTGCTGAGGGTGGCGCCTGTGGTAGTGGGCTCCGAGGACGAGTGGGAGCGCGCCTGGCCCGCCCTGCAGAAGGACCTCGCCGTCTTCCCCGTGTTGGGGTTGGACTGTGAATGGGTAAA
>Danio_rerio.17.53843239.53843065
GTGCCGTGACTGCGGTGCAGTGCTGGAGGAGTACGACGAGGAGACCCTGGGCCTGGCGGTGGTGGTCCTCTCCATGTTCATCCACCTCAGCCCCGACCTGGCCGCCCCCATGCTGCTGGACATCATGCAGTCTGTGGGCAGGT
>Danio_rerio.17.53886579.53886459
TTGCTTCTAAGATACGGTACTTGCAAGAGTATCACAACCGTGTGCAACACAATATTTACCCTGTGCCTTCTGGAACAGACATTGCAAACACACTGAAATACTTTTCCCAAACCCTACTCAG
>Danio_rerio.17.53924952.53924761
CAGGTTCCAAGGACATCGGAGACGTACGTTCACCGCAGCGGCCGGACAGCAAGAGCCACCAAAGAAGGTCTGAGCTTGCTCATAATAAGTCCAGACGATATGCTCAACTACAAGAAGATCTACAGGGCTCTTGGAAAGGATGAAGAAGAAGTCTCCATGTTCCCAGTACAGAACAAATGCATGGATGTCATCAAG
>Danio_rerio.17.56980.57101
AGAGATATGAATCAGGTCCTGGACGCCTACGAGAAGCAGAAGTCCTTCTACCTGTACACCGGTAGAGGCCCCTCGTCACAGGCCATGCATGTAGGACACCTGATTCCCTTCGTTTTCACCAA
>Danio_rerio.17.5752905.5753158
GTCAACAACATGTTGGATGGCGCCTTCCCGGCAAGAGACTTCCACACGGTGGTGAAGGAGCTAATCGACGACGCACTCGGTAAGGATGTGACCTTCGACATCCTCTTCAACAACAGCGAGCACCAGGCCACCCAGCTACGCTACGGGGTCAAAAGGTCACAGCAG
>Danio_rerio.17.6363375.6363147
CAGACGGAAATAGTCAGGCTTCTAGTGGAGAGCGGCGGACGGCCGTGTCTAAGGACGGATAACGGCTGGACCGCCGCGCACTTCGCCGCCGAGGCGGGACGCCTGGGTGTGCTGCGTCTGCTCCACGCGCTCCATGCCCCCGTAGACAAGCAGGACATCTCCGGCGACCGACCCATTAGGCTGGCAGAAATGTATGGACACGAGGACTGTGTTCGCTTCCT
>Danio_rerio.17.6534208.6534428
GGGCCGATGGAGCACTACCACAGTCTGACCAGAGAGGGCGCCCTTCGGGAGGACCCGCACCAGAGAGCCGTGGTGGAGAAGCTGGACCAAATGCACAAAACCCTGCGAGGCTACAGCAACGCCCCCCCGTCGTTCTTCTCCAAG
>Danio_rerio.17.7402217.7402473
ATCCAGATCCCCCCACAGACGGAGGAGGTGCACTGGCTGCGCTTCTCCCCCGTGGAGGGCCACTTCTACCACCGGCAGCACGAGGTCTGCTCCCAGGACGCCCTGGCGCAGCTCCGCAAGATCTCTGACTGGAGCCTGAAGCTGGGCAGCCTGGACCGCCGCACGGTCACCACCATCCTCTACCCGCTGCTGAGGCTCCGGCAGGCCTGCTGCCACCCGCAGGCCGTCCGTGGGGAGTTCCTTCCCCTGCAGAAGAG
>Danio_rerio.17.7407624.7407766
GTGAACCTGCGCTCCCCGTGGTGGATGGACGTCCTCCAGAATGCGATCCAGAACTCCATAGACGAGGACCTGGTGTCTCGGGTCCACAACGAGCTCTCCAGCAGCTACAAGCAGCAGCCCAACAAGTTCACCATGGCCGACAA
>Danio_rerio.17.7412665.7412890
GTCAAAGGTCAGAAGGCCTTCTTCGAGGAGATGATCGAGGATGAGGAGGGTTTGGTGGACGACCGGCTCCCCACCACCAGCCGGGGCCTGTGGGCCGCCAGCGAGACAGAGCGCACCCTGAAGGCGGTGCTCACCTTCGCCAAGGCCCGGCGCATGGACCCCCTGCTGGTGGAGGAGGGGAACGCCTTCATGGAGCTGTTTGAGAACTGGAAGAAGGAATACAAG
>Danio_rerio.17.7426086.7426264
GAGAACCTGAGCTCCTTCAAGCACGAGGAGAAGATCAACATCCTGCTGCTCCCGCTGCACACGGGCTCCAATGGCCTCAACATCATCGAGGCCACGCACGTCCTATTGGTGGAGCCTATCCTAAACCCCGCCCACGAGCTGCAGGCGATCGGCCGCGTCCACCGCATCGGCCAGACCAA
>Danio_rerio.17.7445971.7446131
GCATACGATGACACACACATCATGTTTAGCAACACAATCCGCAACAACGATTCGGACATCGTCACCAGGAACTACATCAACATCACCTTTGTGTGCCGCTACCCCAAAAACTACATGGTGCAGCAGCCCGACGGAGAGAACCTGGTCCGGGTGGACGTCAG
>Danio_rerio.17.7446431.7446566
ACGATCACCCTGACCACGGAGGACGGGAACTTCTCTGTGTCCATGCTACTGTACAAGGACCGGGCCTTTGAGGACCGGTGGACCACGGTGCCCTCCCTGACCTTGGAGGACGACATCTTTGTCAAGATATTCATG
>Danio_rerio.17.7452794.7452962
CTGCCCGTTGCTGTCCAACCAGCAGACCCTCTCGGTGCTGAGGAACGGCCAGGGTCCGGAGGCCATGTTCCGGATACAGATGTTCAAGTTTGTGGGCCGCTCATACACGGACATCTTCCTCCACTGCAACGTCCAGATCTGCCACA
>Danio_rerio.17.7887549.7887391
CATGAGGGGGTGAAGACCAACATGTCTGGTAAGCAGCAGGAGCTGGACCTCTTCTCCAGCCGGGGGAAGCAGCTGCTCAGCGAGCTGAGGATGATCCCGGAGTGCGACGCGCAGGTCATGAAGAAGGATGTGGAGACGCTGGTGGATCAGTGGCTGGAT
>Danio_rerio.17.7909411.7909235
CAACTGCTGAAGCGTCTGAAGCAGCGGCGGAAGGACGTGCAGCAGCTGACCACCAGGGGGCAGCAGCTCCAAGCGGAGGAGGGCGTGGGGGACTCCCTGCAGCAGGACCTGCAGAGCCTTGAGAACACGCTCAGCAAGATGGAGCAGAGCATGGACTCCCAGGAGCAGAGCCTGGAG
>Danio_rerio.17.8097037.8096863
ACCGGCCCTGGATGACAGCCTGGTGCTGGGCGTGTACATCCACCGGACGGACCGGCTGAAGACAGACCTGCGCCTCTCCCATCCCATGGTGAAGGTCCACGTGGTGGACGAGCTGACGGGGCAGTACGTGAGGAAGGAGGACAG
>Danio_rerio.17.8434532.8434348
AAGGACAAGGGGGCGAGGAGGCTGATGAAGAAGGGGTTGACCCTCATCCTGGTCGGCCACATCAACTTCATCCTGGGGGCCATCGTCCATGGCAACGTACTGCGGCACATCTCCCAGCCGAGCGAGCACATCACCACGGAGTACACCATGGCCAACATCATCTCCGTCACCTCCGGGCTGCTG
>Danio_rerio.17.8603086.8603211
AACATAAAGAAGCTTCTGAAAATCCCATACAGCAAGTCCCATGTCAGCATGGCCGTGCACCGAGTAGGGAGGACTCTTCTGCTGGACGAGCTGGACATCCAAGAGCTCTTCATGAGGTCTTCTCAG
>Danio_rerio.17.8626043.8626264
CCTTCAACATGGCCACGGACCTGGCCACGGACCCGGAGTACCAGCTGATCGTCAGCAGCAAGTGCTACGAGGCGTCCTACGAGCTGCTGACGGCGGAGGTGGTGAAGGAGCAGGGCGCCCAGCAGCTGGGCCAGGTGCTCAAGAGGCTGGGCAACATCCGCAACGAGATGGGCGTCTTCTACATGAACCAGGCGGCCGCCGTGCAGACGGAGAAGGAAGG
>Danio_rerio.17.8630149.8630307
GCTATAGACTACTACCTGCGTGCCATGAAGGCTCTGGCCACCAGAGGGAGCCACCCTCTGGTCTGGGACAGTGTGACCTGGGAGCTGTCCACCACATACTTCACCCTGGCTACCCTCCTCCAGGACTACGCCCCTCTGTCCCGCAAGGCCCAGCAGCAG
>Danio_rerio.17.8649783.8649966
CACCAGAGACGTCACCTGGAGCTGGCCGGCTCGGTGGGGAACCACGCTGAGGTGCAGCGGGCGCTGGCCACCATCGGGCGCACCTTCCTGTTCCGCTACGAGTCGGACAGATCAAGGAGCAGTTTGAAGGAAGCCGAGGAGGCCTTCAGGAAGAGCCTGGCCGTGGTGGAGGAACGGCT
>Danio_rerio.17.8654820.8654991
GAAGCACCAGCTCCTGGAGGACGTGTATCGGGCCAACCTCAACCTGGGCCACATCTGCTTCCGGAGGAGCCAGCACTCGGGGGCGGTGCGCTGCCTGGAGCAGGCCCGGGAGTGCGCCCGCAAGATGAAGGACAAGTTCAGCGAGAGCGAATGCTGCCACTGGATTGGCAAG
>Danio_rerio.17.8690269.8690444
GCTCAGGACACTTGAGGTCGGTGAGTCTTTCCCACAATGCACTGGGCTCCACGGGCTGTGAGCTGGTGCTGAAGACCCTCCCCTTCCACCACCTGACACACCTGGACCTTTCCGCCGTCTGCAG
>Danio_rerio.17.9897608.9897436
AGTACATGGAGGACGTGGATCTGATGTTCTCCAACTGCCTGCAGTACAACCCCCGCCACACCAACGAGGCCAAGGCCGGCGTGCGCCTGCAGAACTTCTACCACGCAGAGCTCGCCAAGCTGGGTCTCCCCCAGCCCCGAGACCCCGCCCCCAAGCGCCCCAGGATGTAA
>Danio_rerio.17.9910242.9909777
CCCCCGGTCACGCGGCCCAACCAGTGGGCCTACTACAGCTCCATGGAGGAGGTGGAGGTGCTGCTGGAGGCCCTGAACCCGCGGGGCCAGCGGGAGGGCGGCCTGAGGGACGCCCTGCTGCAGGAGAGGGACCGGCTCCAGGTGCTGCTGGACGGCAACGCCGC
>Danio_rerio.18.11691828.11691515
ATGCTGGCCCTGGCGGTGCTGGACCGCATCCTGTCCATCGACCGGCAGAGCCAGTGGCTGCTGTACCTGTGCAACAGCGGCTACCTGAGGGTGCTGGTGGAGAGCCTGCGGCAGGACGACGGGGCGCTGCAGGGCCTGCTCACGCCCCAGCCGCCGCTCCTCAAGCCCCTGTACATCTACGAGAGCAAGATGGTGAGGCTGA
>Danio_rerio.18.11693375.11693171
GTGTTATCGGAGGACGCTGCAGGAGAGCTGATGCCCATCGTGGCGGGGGCGGTCTTCACGCTGGCGGCCCAGCTCAGCCAGTCCATCCTGTCGGAGCAGCAGCAGGGGGTGGGGCTGGACGGGGACGGGTCCTCGGGCTTCGCCTCCATCGCCAACTCCGCCCTGCACCTCATCCTCCGCAAGATGCTCGACTTCATCCTCTGCAC
>Danio_rerio.18.11694197.11694006
GAGGTGAACTCCATCCTGCAGCAGGTGGTGGAGAGGAACCACGTGCGCCGCAGCCTGAACGCCAAGCGCCACGCCCTGCAGTCCTGGAGGGGCCTGGTGGAGACGCTGCTGACCGCCTGCCCCGCCGACCTCATACCGCCGGACGACCGGCAGCTCATCATCAGAGACCTGCTGCTGGACCTGCACGACAAG
>Danio_rerio.18.11695526.11695369
TGCGCAGGAAGCTGCTGTGTGTACTGGACGCCATCGAGTTCAGCCAAGACATCCCAGACCTGCTGCAGCTCGACTTCTTTGAGCGCGCTCAGATCGAGCTGGTGATCACCAACTGTGAGCACGTCAACGAGCAGGGACACACGGTCTGCAACGTCAAG
>Danio_rerio.18.11699362.11699192
TCAGAAACAGACTCGCAAAACAAGGTGGCGAGGATCCGGCACGAGATCAAGATCCACATCCTGAACCTGCTGATGACGTCGCTGGAGCTGAAGCCTCCCAACCTGGCACTGTACCTGCTGGGCTACGAGGTCAAGAAAGCCGTCTCCTCCACCAACCTGCAGGACCCAG
>Danio_rerio.18.11699977.11699788
GCAAGAAGCACCTGGAGTCGGCGGTGCTGCACTGCCTGTGCCTGCTGGAGCTGGCCCTGCAGAAGGAGGTGGTGTTCATGGACTTGCTGCGGGAGAGCCAGGCCTCGCTGCTGGTCTCCCCGCTGGAGCAGCTCCTCCAGGGGGTCAGTCCTCAGACCCGTCGGGCCGACCACATCGTCAACATAGCCAG
>Danio_rerio.18.11703004.11702767
TGGGAGGTGGCCGACGGTGTCCTGGAGGTGTTCCACAAGCTGCTGCGGGACTATGAGCCCCAGCCCGCCGACTTCCTCCAGGAGATGGTGGAGCTCCACGGGGAGCAGGTGCCGGCCCATAAGCCCCCGGGCCACAGCATCATGTTCCACCTGCTCAACGACTCGCCCACCCTGGCCCTCTGCCTCAGCCTGCTGGAGGAGGGGGTGCGGCAGCTGGACACCTACGCACCCTTCCC
>Danio_rerio.18.11703589.11703380
GTGGAGCTCAACGAGATCGAGTCCAGCTGCGAGGAATACCCTCTGACCCGGGCCTTCTGCCAGCTGATCAGCACCTTGGTCGAGAGCAGCCTGCCTGTCAACCTGGGGGCGGGACTGCGGGCGCCAGGGTTCGACCCTACCTCACTTTCCTGCGGGACGCCGTGTTCCTCCCCTTCCCCACCAGGGCCTATTGCCACGCCGCCGAGAAG
>Danio_rerio.18.11705340.11705158
AGTGAGAATGCGCGGCTGGCGTTGTGTGAGCACCCCCAGTGGACGCCGGTGGTAGTGGTCCTGGGCCTGCTCCAGTGCAGCGTGCCCCCCGTCCTCAAGGGGGAGCTCCTACGCTGCCTGGCTGCCTTCGGCAAGTCTCCTGAGATCGCTGCCTCCCTCTGGCAGTCCCTGGAGTACTCCCAG
>Danio_rerio.18.11706203.11706049
GTGGTGCTATCCAAGTTTGTGCGTCAGATGGGAGACCTGCTCCCCTCTACCCTGGTCATCCCTTACCTGAGGATGTTGAAGGGTCTGGCCAACGGACCGCAGTGTTCCCACTACTGCTTCAGCCTGCTGAAGACCAACGGAGCCACTCATGGT
>Danio_rerio.18.11708597.11708460
ATCGGTGAGTTCTACAGCAAAGACCCATTTGGTCTGGAGCTCGGTCTAGAGTTCTGGGCTCCCACCGAGTCTCTTCATCACACCAACCTGCAGGGCTCGTATCTGGGCATGGCCCTGCAAAGACCCCCGCATAAACAG
>Danio_rerio.18.11714356.11714185
CCAAAGAGTGCAGAGCAGAGGGACAAAGTGCGCAAAGCTAGCACAGAAGGCATAGCCATCCAAGGCCAACAAGGCTCACGACTGGTGCCTGAGCAGCTCCTGTCAGAAGCGCTGATCCTCAGTGACATGTTTGATATGGGAGAGTTGGCAGCCCTGGAGCTGCTATTGGCAG
>Danio_rerio.18.12676351.12675431
TGAAGGTGGGCCAAGCGGTGGACTTCTGCTGCCAGTACCTGGAGATGGAGGTGTGCGAGGACAACTACCTGTACCTGCAGGAGCTGGCTCTCTTCTACAGCCTGGAGCGCCTGGAGGCCTTCGTGGACCGCTTCATCCTCCAGCACTTCGCCACGCTGTCGCTGACTGCCGACTTCCTGCAGAACATCCCCTTGGACAAGCTGACCTCCTACCTGTGCAGTGAGCAGGT
>Danio_rerio.18.12716876.12717274
TGCCAGATAGCTACAGCGCCCCCTGGAGGCTCCTGTTCACCACACAGCTGCACGGAGAGAGCTTCTCCAGGATGGTGGCGGGCCTGTCCAAACGGGGCCCCACCCTGCTGCTCATCAGGGACACCCGGGGCCACGTGTTCGGGGCGTTCGCCTCCCATGCCTGGGAGGTGAAACCACAGTTCCAGG
>Danio_rerio.18.13930002.13930135
GGGAAGCAGTTCGAGCTGCCCCTGCTCCTCCAGAGTGTGGTCATGATCTCCACCATGTTCTGCATGTTGCGTCTCTGCTGCCACGTCCACAACTCCAACCGCGTCAGCACCAAGCAGCACCGCCTCTCAG
>Danio_rerio.18.14206519.14206677
ATGGGGGAATTCAAAGTGCACCGGGTGCGGTTCTTCGACTACATGCCCAGTGCCATCAGTGCCATGGCATTCAACGTGCACACAGAGAGACTCGCGGTGGCTCGTGCTGACGGGACAGTAGAGATCTACAACTTCGCAGACAACTGCTTTCAAGAAAAG
>Danio_rerio.18.14472443.14472272
GTCGCACCGCCCTCACGCCTGAACCGGGTGATGGTCACGGTCATGAAGGGCGCCGTGATAGGGGTGGTGGGTTACGCCTGCTACCGAGTAGGGGGGAGCTTAGGCAGGGCTCTGCTGTCCCTACCTTCCGTTAAGTCTTTACTGGAGA
>Danio_rerio.18.14850.14984
AGGTGAAGGTGAAGGAGACCCACTGCAGGGTTACAGATCTGCTTCCCAACGCCCAGTACGAGCTGTGGGTCATGGCCACCAACACCACGGGTATCAGCCCTGCCAGCGAGAAGGCTCTTTACATGAC
>Danio_rerio.18.14930957.14930819
GTACACTGGAAGCTACAATTACGGAAGCTACGCCAATCAACATCCTCACTCCATCCAGAGTCAATACCCTAGTCTAACCCACGAGCCAGGCATCCCAGCCCCGCTGCACTACTCTCCCTACACACGCTCACCTGCACAG
>Danio_rerio.18.14950656.14950443
GTATCATTATTACGGTATTGCGGTGAAGGAAAGCTCCCAGTACTATGACGTGATGTACTCTAAGAAGGGTGCAGCGTGGGTGAACGAAACAGGGAAGAAAGAGGTCACCAAGCAGACGGTGGCCTACTCCCCCCGCTCCAAGCTGGGGACCCTCCTTCCAGACTTTCCAAATGTCAAAGACTTAAATTTGCCAACTAGCCTGCCAGAGGACAAG
>Danio_rerio.18.14969842.14969676
GTTGGGAAGCTGATCGAGTTGCTGGCCGGTAAGGCTGGGGTCCTGGACGGCCGGTTCCACTACGGCACGGCATTCGGGGGAAGTAAAGTGAAAGACGTGTGTGAGGATCTGATCCGGTTCGGATACAACTACCAGGGCAAGGACTACGTGACCTCCGGCATCACCGG
>Danio_rerio.18.14979232.14979090
TACAAGGGCTCCACCGACTCCTACATCGAGAAGGTGATGATCTCATCCAACGCCGAAGACGCCTTCCTCATCAAGATCCTCCTCAGGCAGACCAGGAGACCCGAGATCGGAGACAAGTTCAGCAGTCGGCACGGACAGAAAG
>Danio_rerio.18.14985517.14985364
GTAACATCCTGGGGGTGATCAGAGACCACCAGAAGCTGGTCAGCACCTTCAGGCTGATGCGTCGAGCTGGCTTCATCACAGAGTTCGTCTCCATCTCAACCAACCTGACGGACCGCTGTGTGTACATCTCCTCGGACGGGGGGCGCCTGTG
>Danio_rerio.18.14987901.14987739
GCCTGTGGTCTGGTGAAGAACCTGGCACTGATGACCCACATCACCACTGACATGGAGGACGGACCCATCATCAAGCTGGCCATGAACCTGGGCGTGGAGGACGTCAACCTGCTGTGTGGAGAGGAGCTCTCCTACCCCTCCGTCTTCCTCGTCTTCCTCAA
>Danio_rerio.18.14989949.14989749
GGGAACTGGTCCCTGAAGAGGTTCAAGATGGACCGTCAGGGCGTTACCCAGGTGCTGTCCCGCCTCTCCTTCATATCCGCCCTGGGCATGATGACCCGCATCTCCTCCCAGTTCGAGAAGACCCGCAAGGTCAGCGGGCCGCGCTCCCTGCAGCCGTCCCAGTGGGGGATGCTGTGCCCATCAGACACGCCCGAGGGAGAG
>Danio_rerio.18.15335780.15335926
TCTGGACCACGAGGACCAGATAGCGCTGCTGAAGGGATCGGCCGTGGAGGCCATGTTCCTGCGCTCGGCCCAGGTCTTCACTAGGAAGATGCCCAGCGGACACTCAGAGCTGCTGGAGGACAGAAT
>Danio_rerio.18.15545791.15545994
GACCTGGAGCAGGTGCTGCGTCAGCTCGGGGACAAGGACCAGAAGATCCAGAACGTGGAGGCGCTGCTGCAGAAGGGCCGGGACGGGGTGTCCCAGCTGGAGGCCGAGCGCGACGAGCTGTGTGCCAAGATCCAGGCAGGGCAGGGGGAGACGGCGCTGCTGGGGCAGATGAAGGAGAAGAACCTGGCTCTGCAGGAGCAG
>Danio_rerio.18.15551355.15551549
GCGGAGAAGGGGCTGAAGGCTCAGCTGGCTGCGCTCACTGAGCAGAGCTCCAAGAGCCTGGGCGTTCTGCAGGAGAAGGAGAGGGGCCTCCAGCAGCTGCAGGCCCAGCTCCAGAAGACCCAGGCCTCCCTGGAACAGGAGAAGCAGAAGCTGGAGAGCCAGGTGTCTGAGCTACAGGAGACCATCACCAAGAAG
>Danio_rerio.18.16761340.16761155
GGCCGCTAGAGCCGCTGCCCAAGAAGGACACCATGACGCCCACGATGAGGCGACCAGACGAATGGAAAGATCCCTGGCGCCGGTCCAAGTCGCCGCGGAGACGGCAGCCCATGGGCTCGCCGCCGCGGGGCCGCCGCCGCCACCGCCCCTCAGGCTCCTCTGTGACCATGTCCCACTCGTCCAG
>Danio_rerio.18.17178098.17177961
ATCACCTTGAGCACAGATGACATCGACCTGGCAGGGGATCTCATCCAATCGCTGGCCTCGTTCCTGGCTATCGAGGACCTGTCGGCTGAGGTCGACTTTCCAGACTACTTCAAAGAGCTCCGCACAACTCTCACTGAG
>Danio_rerio.18.17186126.17186001
GTTACAGATGGGGCCAACGCAATTGTGCTGGGAAAACTAGGGGACATCCAATCTCCCCTGGCCATCATCGGTGGGAACTGTGCCATACAAGGCTTCGACTATGAGGGCAAAGACCTGTTCTGGAC
>Danio_rerio.18.17197352.17197530
ATGGACACCGAGGGTTTTGGAGAGCTGCTACAGCAGGCAGAGCAGTTAGCCGCCGAGACAGAAGCGGTGTCGGAGCTTCCTCATGTGGAGAGGAACCTGCAGGAGATTCAGCAGGCTGGGGAGAGGCTCAGGTCCCGCACGTTGACCCGCACCTCTCAGGATGCTGCAGATGTCAAAGC
>Danio_rerio.18.17217795.17217923
ACCTTTCTGCTGGCGGAGGAGTACCACCGGGAGTCCATGCTGGTCCAGTGGGAGCAGGTGAAGCAGCAGGTGCTGCGCACCCTGCTGGGGGCCGGAGAGGACGCCCTGGACTTCAGTCAGGATGTGGAG
>Danio_rerio.18.17223942.17224081
TGTCAGACATGTGGCTGATGGTGAAGCAGATGACTGACGTGCTGCTGGTGCCGGCTAAAGACACCCTGAAGAGCCGCACGGCGGTGGACATGCAGATGGCCTTTGTGCGCCAGGCTCTCAGCTTCCTGGAGAAC
>Danio_rerio.18.17225230.17225362
CTACAAGAACTACACCATGGTGACGGTGTTTGGGAACCTCCACCAGGCCCAGCTGGGCGGGGTGCCTGGAACGTACCAACTGGTCCGCAGCTTCCTCAACATTAAACTGCCCGGCCCACTGCCCGGCATGCAG
>Danio_rerio.18.17228573.17228699
TGAGCCAGGAGCCCGGGGACCCTCCCATGGTGCGCCGGATCAACTTCATCCGCCTGCTCATGCTCTACACCCGCAAGTTTGAGTCCACAGACCCACGGGAGGCCCTGCAGTATTTCTACTTCCTCCG
>Danio_rerio.18.17395236.17395362
GATGCTCTCCAGAAGCTCTCAGACATGTTGAGTCTGAGTTCAACTGTGGCGCGTCAGGACGCTCTTAGCCCAGCGAAACACAGGAACACCACCGCTGTCCTGGGCTGCCTGGCAGAGAAACTGGCTG
>Danio_rerio.18.17402273.17402416
GCGCGGTGCGACGCGGCGTCCTTTGAGAGCGTGCGCTGTACGTTCTGCGTGGACTCTGGCGTGTGGTACTACGAGGTGACGGTCATCACCTCCGGGGTGATGCAGATCGGCTGGGCCACCAAGGACAGCAAGTTCCTCAACCA
>Danio_rerio.18.17421767.17421966
GGATTACCCAAAGTCACTAGGCGAGTGTTTGCAGGAGCGTGGCCTGTCAGTGGAAATGCTCTACCTTCAGGCGGAGTCGGGCCTGACCCGGGCTCTGCAGGACATCCGGGCCGACGGCTCCCCGTTATGTATTCTGGTGGAGCACACAAACGTAGCTCTCTCCTCCTGCACTGTAATCATATTCTCAGAGTCCCTCAAAA
>Danio_rerio.18.17427556.17427831
CACCGCAACATGCCCAAGGACCAAGCCATGGACTTTGTGGCTGCGGAGTACAACCGGGGCCTCGTCAAAGAGCGGCCCCCGAAGGAGCCGGCGGACATGGCCGCGCGGGCCTCCCAGCTGCTCAGCGACTTCCTGGACCGCCAGAAGGTGGAGCGGCACGCCGTGCCGTCTGACACGCGCCAGCTCCTGCTGCTGCTGGCGGAGGGGGTGCACCTGTACCCCGAGGAGCTGGCCACGGTCTCCCAGTACCTGCGCTCTCGCCAGGACCACATGCAAG
>Danio_rerio.18.18065428.18065709
ATGAAACGAGTCACCGAGCTAAACTGTTCCGATCAGCCGACGAGCAGGCTCTCTGCAGCGGGCAGCCACCGAAAACAGGAACCCCCCACTGTCGACGAGTTTACAGTCCTGGAAGACAAACAAGAGGAGCTAAAATGTGCCAAACCCCGAGTCGAACAAGTTTTCAAGGTAGCTTTCACCATTATAGGTCTTCTGGACTGCACTGGACAATCGCATGGCAGCAAGATATCACGTCAGATTTGGTTGCAACTTAAAGGAAACAGAGACGACGTGTCAAAGGCTAA
>Danio_rerio.18.18776565.18776314
GAGCTGAACCGCCTGCGGAAGGCCGCCCTGGCCTTCGGATTCCGGGAGCTTCTGAAGGGGGTGGGGGACCTGCTGGAGAGGGAGTGCACCCTGCTCCCGGACTCGGCCCACCCTGACGCCGCCTTCCAGCTCTCCCACGCCGCCAAGCAGCTCCGGCTGGCCAGCGCCGGGGACTCCCAGTACGCCGCCTTCGACCAGAACATTGCGCCCATGCACACCGACTTCTCTAGCTGAG
>Danio_rerio.18.18783505.18783350
GTGGTGCTGGTGACGGATGGCTCTCTGGGTATTGGGAAGGGTTCCCTACGTCATTCCCTCCAAACACTGAAACAGCGCGCAGATGACAAAAAGTTCCCCCTTCCTTTTCCTTTTCCCACCAAGATGTTCATCATGTGTGTTGCCAACTCAGAGGAG
>Danio_rerio.18.18784958.18784737
ATGCCCACCGTGGTGGTGATGGACGTGTCGCTGTCCATGACGCGGCCGGTGTCCCTGGAGAGCAGCGAGGAGTTCCAGAGGAAGAACCTGGCGGTCCACGGCCTAACCATGCTGTTCGAACACATGGCTGCCAACTACCGCTTGGAGTTCACCTCCCTGGTTGCCTTCTCATCTCTCTGGGAGCTGTTGGTGCCCTTCACACGGGACTATAACACGTTACAG
>Danio_rerio.18.20256716.20256871
GCCACGTGGCACCCCGTGTACGACCTCATCGTGGTTGGCCGCTATCCAAACGATAAAGTCTGCCCCGGGGATGTGAGGAGTGTGGATGTGTATGATGCCAACACAGCAGAGCTGGTGTGTCAAATGCAAGATCCCAGTGCCTCTGGGATCAT
>Danio_rerio.18.20264162.20264303
GTGATGTGGCTTGCAGACAGACACAGTGACCAGGAACTGTACACTGCTGCCAAGCACTGTGCTAAGATCCACCTGGTCCAGCTGAATCAGACTGAGGAATTCCTCAATATGCCTCTCTGTCTACTCTTGGACATAATTAAAG
>Danio_rerio.18.20269159.20270019
GAGATCGGCGAGAAGGTCCACATCTACCTGATCGGCAAGGAGGAGACGCGGACGCACTCGCTGGCCGTCTCGCTGCACTGCGACGAGGACGACAGCGTCAGCGTGAGCGGCCAGAACAGCCTGTGCCACCAGATCACGGCGGCCTGCAAGCACGGCGGCGACCTGTACGTGGTGGGCGGCTCCATCCCGCGGCGCATGTGGAAGTGCAACATGCACACCATGGACTGGGAGCGCTGTGCCCCGCTGCCCCGCGACCGTCTCCACCACACCATGGTGTCGGTGCCCGGCGAGGACGCCATCTACTCGCTGGGCGGGAAGACCCTGCAGGACACGCTGTCCAACGCCGTCATCTACTACACGGCGAAGGATAACATGTGGACCGAGAGCAGCCAGCTGGACACGGCCGTGTCCGGGGCGGCGGGGGTCAACCTGGGGGGCACCATCTACCTGCTGGGCGGCGAGGAGAACGACATGGACTTCTTCACCAAGCCGTCGCGCCTCATCCAGTGCTTCAACACGGCCACGCACAAGTGCCAGATCAAGCCCTACATGCTGCCGTTCGCCGGCTGCATGCACGCGGCGGCCCACATGGACGTGATCTTCGTGGTGGCCGAGGGGGACTCCCTGGTGTGCTACAACCCCCTACTGGAGAGCTTCACGCGCCTGCGTTTCCCCGAGGTGTGGAGCTCGGTGCCGTCGCTGTGGAAGGTGGCCAGCTGCAACGGCAGCATATACGTCTTCAGGGACAAGTGCAAGAAAGGGGACGCCAACACACTGAAGTTCAACCCCGCTACGTCGGTGGTGTCCGTCATAAGAGGCATCAAGATCCTCCTCACGAACTGGCAGTTTGTGCTGGCTTGA
>Danio_rerio.18.20275163.20275387
ATGAATATTTTTATGAGCCATCTTGTAGCAGAGATGGGCCAGGACCAAACCAAGCAGCAGATAGAGAAGGGCCTAAAGCTGTACCAGTCCAATCAGACAGAGAAGGCTCTAGATGTCTGGACCAAAGTCTTGGAGAAGACTTCGGATCCTGGAGGGAAATTCCGTGTGTTGGGGTGTTTGATAACCGCCCACTCAGAAATGGGGAAATATAAACAGATGCT
>Danio_rerio.18.20276222.20276560
CCCTAGCCCAGATAGACACAGCCAGGGAGATGGAGGACCCCGACTACCTGACGGAGGGCTACCTGAACCTGGCCCGCAGCAATGAGAAGCTCTGTGACTACCAGAAGACCGTGTCCTACTGTAAAACGTGCCTGGACATGCAGGGGACCACCGTCAGCCTCCAGCTCAACGGACAGGTGTGCCTGAGCATGGGCAATGCTTTCCTGGGTCTCAGCGTGTTCCAGAAGGCCCTGGAGAGCTACGAGAAAGCCCTACGCTATGCACACAACAACGACGACAAGATGCTGGAGTGCAGAGTGTGCTGCAGTCTAGGGAACTTCTACGTTCACCTCAAG
>Danio_rerio.18.20297779.20297582
GTTCATGGCTGTGGGGACAAGGCCAAGGCCAACGCTCGCATGAGGATCAGCAGGGAAGGCGTTCTGTACGCTGGAAGTGGGAAAAAGGACACTTCTATGGATCCCAACAAGAAGGCCTATCTGCAACGTAAGCTGGACTCAAAACTCAAGGACATGGAATCTAAAAGGAAACTCAAAAGCAAAGAGAAA
>Danio_rerio.18.20311251.20311082
ATGGCAGGAGAACAGCTCTCTGAAGGACCTCCAATCCAAAGGAGTGTGCCTGCTAAAACTACAGATAGCCAGTCAGTCAACGGGGCTGTACGGCCGGACACTAGTGGTTCTGGAACCAAGGAAACACATGGGGGTGTCGGTTCTTCCAAGTAACGGCTTCGGACC
>Danio_rerio.18.20842574.20842756
GCAGCCTGTGTGGCAGCTGGACCGCTCAGAGCTACCTGCTTCCAGTATTGGACACAACCCTGGTTCGCCGTGGTTGGAGGGGTCGTGGCTTCGGACTCCAGATGCTATCAGAATTCTTTTCTCTGTTCCCGAGGGAGGAGGTGGTGGGGATAAGCTCTCCATTATCACCCAGTATG
>Danio_rerio.18.20884110.20882986
CCAGGTGTCCAGTTTCCAGGAGCTTTTGGCCAAGCTTACCAAATGCTGCCCCCGCATCTCCAAGATGAAGATGCATTTCGACTGGTCCGACCTCTCCGTCTCGCTGCTCACACAGTTTCAGCGCCTGCGCGTCCTTGAACTCAAGTACTTCTGGGTCTTCAAAGGGGTCCCTCCATCCACACTGCAGACGCTGACCGACTCCCTGCCCAGCCTGAGATCCCTGACCTTACACATCCTGGTGCCCCTCAGGAACCTGGGCATCTCGTACACGCTCGAGTCCCCCTGCCTGGAGTTCCTGGATGTGTCTCCAAGCCGGGGTCTGGTCTTCTCACGCCTGAAGCTCCCGGCGTTGCGGGAATTTCGGGCCAGGAAGATTGTCCGCGGGATCACGCTGGACCGCAGGACCCGGCTGAGGATCCAGAGCCGCTGGCCGTGTCTGTACCACGTCCTGCGGGACGGGGCGCCCAAACTCCAGGCGCTCAACAATGAGAAACTTGTTCCCACTTGGAGAGAAGATAGCTACAGTGAGCTTTCTGCCATTCTGCAGCAGTCCTGCTACTGTGTGCAGCATCTGGACAGCTGGCTCTGGTGA
>Danio_rerio.18.20898144.20898343
CGAGGTACTGGTGCATTCAAATCTAAAGCTGGGTTACCAGTGGAAGTACCAGTGATCAACAGCAAGTACGGGTTGCGGGAAACAGACAAGCGTCTCAACAGGCTGAAGAAGCTGGGCGAAGGGAGCAGGAGCTCCGACAGCCACTCGGTGGGCTCCCACACAGATGTGGACTCTCAGGAA
>Danio_rerio.18.21438479.21438318
CACTGTGCTGAACCGGGAGCTGATCAACCCAGCGTCCATGAAGCAGGCTTTGATGGCGTCAGCCCGCAGGCTGCCCGGGGCCAACATGTTCGAACAAGGCCACGGGAAACTGGACCTGATAAGGGCCTACCAGATCCTCAACAGCTACCGGCCCCAGGCCAG
>Danio_rerio.18.21448144.21447926
CCCTTGCAATGACACTCGTTGGACGGAGAAGTGGCAGTCGTGGCAGACATCCCGCCCCCTCCGGCGGACCAGCCTATCCATCAGCTCCGGGTTCTGGCACGCCACAGGCCGCCACTCCAGCCGCCGCCTGCTGCGGGCCATCCCTCGCCACGTGGCCCAGATCCTCCAGGCCGATGTTCTCTGGCAGATGGGACACAC
>Danio_rerio.18.21473980.21473786
ACATGTCCGTTGGACCTTTTCACAGATTGTTTCTATGGGAACCGGAGAGATTCTATTGAGACACGTGTGCAGCTGCTTCGTGAAGCTTCAGTGGAAGTGCTGCATAGCATGATGGAAGACGTGTGGACATGTCACATGGGCAAAGCGTGTTCACTGGTCAACTGGGAGCGCTTCGCTAGCCTGCAACAGGCACAG
>Danio_rerio.18.21485328.21485188
GGACAGAAGCTGTACGTGAGATTGTTTCAAAGGAAACAGAAATGGCTCCAAGTTAATCGGCTGGATTATGAAGAAATATCCAAGGATCTGGGACCCGTCGCTCAAGAGCTGGTGGATTGTGGCTTCTTAGAGAAAG
>Danio_rerio.18.21643612.21643429
CTACCTGGAGGATGCGGTAATGAACCTGGACCGCGGGGACCCTCTGACCAGGGACCACATGTCGGCTGTGTTGGCCCAGGTCCTACCCAAGCTGTACGCCTTCCTGCAGCACGACCCCCACAGCCCGCACAGCAAGAGGGCGCGGCGCCTCCAGATGATGCTGCAGGGCCTGGTCAACCACTAG
>Danio_rerio.18.21660923.21660704
TCTGCAGGAGTCCCTGCTGACCCAGGTGCAGCGGATCGTTAAAGGGGAGGTGAGCCAGGCCATGAAGGAGCAGCAGGCGGTGGTCACCTCCAGCATCATGCAGGCCATGCGGTCCGCGGCCAGCACGCCCGTCCCCACGGCGCACCTGGACTACCAGACGCAGCAGGGCAACATACTGCAGCTCCTGCAGCAGGGCCAGCTCAACCAGGCCTTCCAGCAG
>Danio_rerio.18.2193828.2193556
AGGTGTGGTCCTCACCCTGGCCATCCCAGTGGTGAGCTCTGGGACTGGGGCAGCCACGCTCAAGTCTCCCCTGGTGCCCATGGGGTCTGCTCACGGGCACACAGGCCACGTCCGCTTCCTGACCTCCATTGAGTTCCCGGAAGGCTTTGACGTG
>Danio_rerio.18.2194215.2194041
CACTGGTTCCAGGTTGGCACGGACAGCAGCCGCTGCGTGACGTGCATGGTGGCGTACGGCCAGGGGGTTTGGCTGGCCCTTCAGGGCAGCGCCCTGGTCAGGCTGTACCACGCCCAGACCTGGGAGAGCCTAACGGAGGTGGACGTTGCCCCGGCCGTGCACAAGATGCTGGCAG
>Danio_rerio.18.225959.226102
GCCCACTCGTCCGTGGAGAAGGCGGGGCTGATCTCTCTGGTGAAGATTAGATTTCTGCCGACGGATGAAAATTTTTCTTTGAGAGGGGAAACATTGAAAGAAGCCATTGAAGAAGACCGGAAGTTGGGACTTGTCCC
>Danio_rerio.18.2468277.2468851
CAATCAGGTGTCTAAGCCCCAGGTGCCGGACTCCACCCACTTCTTCTGGTGCCCTGACGGGGAGCACATTGTCACGGCGACGTGTTCTCCGCGCCTGCGCGTCAGCAACGGCTACAAGATCTGGCACTACACCGGCACCCTGCTCCACAAGGAGGAGACGCCGGCAGGGAAAGAGCTCTGGGAGGTGCGATGGCAGCCCTCTCCGGCCGGAACCTTCCCCGAGCGACCGGTGAAGTACCAGGCCGCCCCCAGCCCTCTGGGCAGCACCCAGCCCACCACCACCCAGGCCTACCGCCCCCCCGCCATGCGCAACCAACCAGCCACCGCCAGCACCAAACT
>Danio_rerio.18.24758121.24757985
TTACAAGGAGGACCAGCATGACCTGGAAACGGACTCAGACGACCTGATTGAGATGGCAGGCGACGTAGCGGAGGAGCAGCAGGACGACGACAGCGAGACCATCGAGAGGGTGATGGACACGCGCACGGCCAAAAAAGGAG
>Danio_rerio.18.24768458.24768212
CAATTCAGCGTCAGAGGAGTCCAACCGATCCGTGTCGGAGTCGGGCAGCCAGTCTGAGAGTGATCATGGCAGCGAGAGGAAGCAGCGGGCCCACCACTCTGAGTCCAACAGCTCCTCTGAGTCAGAGAGCCACTCAGAGTCAGAGGGCGAGTCCACAGGGTCCAAGTCACAGCTGGCTGCAGCCGAAGTCAAAGACAAGCCCGTTAGAAAGAAGGAGAGCCTGGCAGATGTGAAAAAGGT
>Danio_rerio.18.26231782.26231977
GTGGAGTTCTACGAGACGGAGAGCGCCTCCAGCATCATGAAGAACAAGGCGTCCGTGACCACAAACATGTCCGAGAGGGATGCGATGAGCCAGAAGTGTCTCCAGGAGCTCACCGACCTGTGCAAGAAGCTGGGCAAGGTGTTCGGAATCCACTACTTCAACATCTTCTCCACCGTCACACTCAAAAAGATAGC
>Danio_rerio.18.26262685.26262825
CTCCACGAGCGGCAGCACTTTGTGGAGAACGACGACATGTACTCCCTGCTGGACCTGATCGAGGTGGCCAGCGGCCGGCTGAGCTGCTCCCTCACGGAGATCCACACCACCTTCGCCAAGCACATCAAACTGGACTGTGAG
>Danio_rerio.18.26987161.26987374
ATCATCTTCCCCATGGCGGTGGCGGTGCTGCCCCTGGAGTCTGTGCTCAGCCTGTCTGTGTTCGGGCTGCTCAACCAGAACGCAACCAGCTCCCCAGACTCCAACAGGCAGAGGAAAGGCCCTGAGCTGCTGGGCAAGGTATCCTTGGCTCTGTTCGACTTCCACAGGTAAG
>Danio_rerio.18.27029291.27029503
TTCTCCCCGGTGGTCCACCTCCACGTCATGCACTCCTGGCCGTTCGCTCGCCAGGCCTGCCGCAAAGGACCCTGGGAGGAGATGGTCCGCGACCGTGACCGGTTCCACCGGCGGATCGTGGATGTGGAGAAGGCCATCGGACATTGTTT
>Danio_rerio.18.27302676.27303238
CAGATGGGACCGTTCCCTCCCTGGACGCAGACACGGCCCACCCCAAGCTGCTGCTGTCCCCCGACTACAGACAGGTGTCCTATGGTGAAGTTCAGCAGGCCTATTCAGAGCAGGGGGCTCGATTTAGCTCCTTCCCCCAAGTCCTGGCCTCCGAAGCCATGGATCAGGGCCGCTGGTACTGGGAGGTGGAGGTGTCTTCGGAAGACGCTGGCCAGTGGAAGGTGGGGGTGTCTGAGGCCCAGATCGGGAGAAAAGGCCAGAAGGGAAACTGTCGTCTGGGCCTCAATCCCTTCTCCTGGTGCCTGGGAGCGGAGCGGGGCAAGGTGGAGGCCATGCACGACAGAGCGTCTGCCTCGGTGGCAGTGGGGCGGCTGCAGAGAATAGGAGTGTTCCTGGACTGTGACGAGGGCGTGTTGTCGTTCTTCAATGTGACACCAGGTGGCGCCCTAGCCTTACTTCACACGTACAAGCAGGAGTTTGCTGAGCCGCTGTACCCGGCTTTTTCTGTCTGTAAAGCACAGCTGACCATCTGTGATCTGTT
>Danio_rerio.18.28094552.28094700
TAGGATGCCGACGGAGGACGGTTCCGTCATTGGCAACGAATCAGAGAAGCGGAATTCGAGCAGGGGCGTGACGGTGCAGAAAGTCTCGGCGCAGCACAAAGTGACAAAGGAGGAGCGGCGCAGAAGGGAGGGTGAGA
>Danio_rerio.18.29930091.29926870
CAGAAACAAGAAGCTGCCATAGAAACCTTCCAGACGGAGCTTGAGCAGACCAACGAAGAGCTGGACAAACTGAACACCAGCCACTTAGAGGAGCGAGCTCAGCTCATTCAGGACCTCCAAGGCTGTGAGAGGGAAATCGATAATCTCAAAGATATCCTGATCGACAAGGAAAAGGAGTTATCGGCCCTGTCCGGTAGCATGCTGGACTATAACGATCAGATCTCAGCCCTGGAGAAGGAGGTCAGGGTGAAGGAGGA
>Danio_rerio.18.30877764.30877961
TGGACTTCTCAGAGGAACTGGTCGAACCGCACGACCTCACTGTGGACTACATCCTCACCCCCACTAGGGTCATCAAGACCGACTGCCTCCTCCCCAAACCCGAGGGGATCATCTGGGCAAAGGTAGTC
>Danio_rerio.18.31265544.31265414
TTCCGAGCGAGGCACGCCAGTGTGACTACACAGGCCAGTACTACTGCAGCACGTGCCACTGGAACGACACTGCCATCGTCCCTGCCCGGGTCATTCACAACTGGGAATTTGAACCACGCAAGGTA
>Danio_rerio.18.32217486.32217129
GGTCACCAGCTGCGGGGCATCAGGGGCTTCTTCAGTCGCTCCTCCAAGTCCTCTGTGGAGGCCAACTCCCCCGCCGCTCTGAAGACCCGCTCCATCAGCGACCACCTGCTGCGGCGCACGGCCAGCGCCCCCGCCAAGGGACGCAAGAAGACCAAGCTGGCCCTGACCGA
>Danio_rerio.18.33525911.33526089
CTGATCCTGGGGGCTCGGTGCCATGCGGTGCGCGAGGGTCAGATCCTGGAGAGGAAGCAGATTAAGGCGGAGCTGGTGGAGGAGGAGAGGCACCTGGACGCCCTCATGGAGCAGGGCCGCCTCAGGGCCATCGAGACCCAGGAGCAGATTGACATGCTACGCAAGGAGCAGAGGAT
>Danio_rerio.18.35026751.35026922
GCTCATGGGGTCGTACAGCAGCCTGCGGGGGGGCAACATCTCTGAGGGCATGGAGGACTTCACGGGGGGCATCGCCTACTCGCTGCCGGTGGCCTCCCGGACCCCCAGGGTGCTGTGGAGGGCGCTGGCGGCCGCGCTCGCCCGCCGCAGCCTGCTGAGCTGCTTCATACA
>Danio_rerio.18.35110002.35110189
CTCGAGTCTCCCAGGGGGTAATGTTCGGAGGGTTCTCCGGAGACATCGACAGCGGTTCCCGTGAGAGTTCGTCCCCGTCCATCGAGTCCCAGTACATCTCCTCCCTGGACTCCTTCGGCAGCCCGCCGACCACCAGTGCTCCGCA
>Danio_rerio.18.36678226.36678104
GACTTTGAAGCACTCACTCCTAACCTGCTCGCCAGGACGGTTGAGACTGTTGAGGGTGGAGGGATCGTAGTCATTTTGCTCAGGAGCATGAACTCCCTCAAGCAGCTGTACACTATGTCTATG
>Danio_rerio.18.36679109.36678938
AATCGAAAGAAGCGCATGAGACAACTCCAAAAGAAGATTAAATCTGGCACCCTTAACCTGAAGCAGGATGATCCATTTGAACTTTTTGTCGCCGCTACCAACATCCGATATTGTTACTATAAAGAGACCCATAAGATCTTAGGAAACACGTTCGGCATGTGTGTCTTGCAG
>Danio_rerio.18.37507149.37507274
ATGTGTGACCAGACGTTCATGGCCATCACCTTTGGCCCCTGCGACAGCTGCTCAAAGGCCAGCCCTCTGATGAACATCTACATCAAGAGTGACCCCATCAACTACTGCTCCTTCTGCATGGAGATG
>Danio_rerio.18.39173432.39173258
CACTGTAACATGGTGTTGGAGAACGTGAAGGAGATGTGGACGGAAGTCCCCAAGAGTGGCAAAGGGAAGAAGAAGTCTAAACCTGTGAATAAGGACCGATACATCTCCAAGATGTTCCTCCGGGGAGACTCTGTCATCGTTGTGCTGAGAAACCCGCTCATCACAGGGAAATAA
>Danio_rerio.18.39593040.39593165
GTTGCAGTCAGAGCAGGTTAAACTTAAAGCAAATTCCCCTCCTGATAGTAGAAGACCAAATTCTAAGGCTTCCAAAGCCACGACCAGCTCAGCCTCTGGCCAGTCCAGAGGGCACAGCTCAAGAAG
>Danio_rerio.18.39616920.39617085
AACCTGCTGCAGCAAGTGGCCTCTCCGGATCTGCTGACCAATATTCAGCAGCTGCTGGTGGTGACCCCTCCGGTGCTGAGCTCGGGGATGTTCATCATGGTGGTGCGCATGTTCTCCCTCATGTGCTCCAACTGCCCCTGCCTGGCCGTGCAGCTCATGAAGCAGA
>Danio_rerio.18.39805681.39805917
GTGGTGGCCAGGAAGCGGCGGGATCGGGGGCTGCCGCGCGCCTTCGAGATCTTCACCGACAGCAAGACGTACGTGCTGAAGGCCCAGGACGAGAAGCACGCAGAGGAGTGGCTGCAGTGCATCAACGTGGCCGTGGCCCAGGCCCGCGAGAGAGAGAACCGAGAGGCCACCACCTACCTGT
>Danio_rerio.18.42479147.42478966
TTCCGCGTGGTGGCGTTGAACATGTACGGCGAGAGCCCCCCCAGCGTGCCCTCCAAGTCCTACCAGGTGTCCCCCGCCAGCCCCCCCTACTCGGACCGCCCCGTCGCCGGCCCCCACATCTCGTCCACCGACGCCATCAGCGCCACCCAGATCCTGCTGCGCTGGACC
>Danio_rerio.18.42997211.42997384
GAAGTGAAGTTCAAGTTGCGTCACAACGTGTCGGAGCTCCAGGAGGCGGCCCTGGCCAGCCAGGACCTGTCGTCACGGCAACAGTCCATCCTGAAGCTGGTGCTGTGCCGCGGCCTGTACCCCCAGCTGGCGCTGCCCGACGAACACAACAGCACGCGGAAGGACTCGGAACAG
>Danio_rerio.18.43246996.43246833
CCCGGAACCAGGCCTTCGACGTGGTGCTCGTGGACACAGCAGGGCGTATGCAGGACAATGCCCCCCTGATGACGGCTCTGGCCAAGCTGATTGCTGTCAACATGCCTGACCTGGTCCTGTTTGTTGGGGAGGCACTGGTGGGCAACGAGGCTGTGGACCAGCTG
>Danio_rerio.18.44061827.44061959
GCCTCGGAACTCAGAGCCTACTTGAAATCTAAAGGAGCCGAGATCTCTGAAGAGAACTCCACTGAAGGCGGACTCCATGTGGATCTGGCCCAGATCATCGAGGCGTGTGACGTCTGCCTCAAGGATGACGACAAAG
>Danio_rerio.18.44063579.44063717
GTGGAGAGTGTGATGAACAGTATTGTGTCGCTATTGTTGATCCTCGAGACAGAAAAGCAGGAGGCTCTCATTGAGAGTCTCTGTGAGAAGCTGGTGAAATTTCGCGAAGGAGAGAGACCCTCCCTAAGGATGCAGCT
>Danio_rerio.18.44278227.44278688
TGTCCACTTGTCGACGTCGCGTCGGCGTCCAACTTCCAGAGCTTCCAGCTGAACCACTTCCACCTCGACCTGCGGCTTAACTTCACACTGAAGGAGATGACGGGCTGGCTGGTGTTGGATCTAGTCCCCATCCAGCCGGGCATTGACACTTTAGTCCTGGACACACACCCGTCGCTGCTCATCCACTCTATCGACTGCAAAATGCCCGGCTCGACGCAGCTCGACCGACCGGTTTCTCTCACGTACCGGGTCGACCCCTTCACAGACTACGGGTCCTCTCTGAACATCAGCTTGCCTGGTGTGGTGGTCCAGCGGGGGAAGGGCTTTCAGATCACTCTCCGCTTCACCACCACCGATGGTCCGGCG
>Danio_rerio.18.44632566.44632348
AGCCGGTGGAAATCACCGTGGAGACGGAGGCGGAGGCGGGAGCTAGCGGTTACAGCGTAACAGGTGGAGGACAGAAAGGAATCTTCATCAAGGACGTCCTCAAAGACTCCCCTGCGGCCAAACACCTCAGTCTGCAGCAAGGTACCA
>Danio_rerio.18.44681866.44681689
GATAGTTTTGGTGGAGAGCATTCCGGAAGGTTTGGTGTACAACGGGAGCACTGCCAACCCTTCCATCTACCAGGCATGGCTCAACCTGATTGGTGAAGCTCGCAGCAGCCTCGACATCGCCTCTTTCTATTGGACGCTCACCAACAAAGACACAGGCACCAAGGAGCCAACCGCCAATCAG
>Danio_rerio.18.4480206.4480087
GGTTTTGGTGTGGCAGCCAAGACGACGCAGGAGTGCCGGCGGATGGATCCCATGTCTATCGTGGTGTTCCACCAAGCGGACGTGGGAGAGTTTATCAGGAACGAGGATACATTGACATAA
>Danio_rerio.18.45124099.45123869
TACCAGGGGGCTATGTGTGACCAGAAGGCGGACCCCTGTGCCTCCGGCCCCTGCCACAACAACGGGACCTGCTACGCCCAGGGCCCCGCAGGCTTCAGCTGCAGCTGCCCGGCCGGCTTCACGGGGCCCACCTGCTCCCAGCTGGTGGACTTCTGCGCCCTGAACCCCTGCGCCCACGGGATCTGCCGCAGCGTGGGGAACAGCTACCGCTGCCTCTGTGTCCC
>Danio_rerio.18.4524377.4524541
ATGGATGCTCTAAACCGGAGCTGCGTGGTCTCCGCCCACCTGGGCAGCCACCAGGTGCGGCTGGTGGTGAAGTTTCCCGCCCATTACCCCAACAACGCCGTGCCTACCTTCCAGTTCGTCTCCCCCACCAGCATCCCCTCTGCCATGAGGACCAAGATCCAGAAG
>Danio_rerio.18.4609643.4609878
AGTTCGGGGTGTTCTGCTGCCACTGCCGCTCTCAGGCGCGCGGGACGCAGTGCGAGGTGTGCCGGCGGCTGACCTTCCAGTGCGCCGTCTGCCACGTGGCCGTGCGCGGAGCCTCCAACTTCTGCCTGAGCTGCAGCCACGGCGGCCACACCAGCCACATGATGGACTGGTTCAGCCGTCACGACCAGTGCCCTGCGGGCTGCGGCTGCCACTGCCTCCAGCAGAGCACCTACT
>Danio_rerio.18.47310406.47310286
GTTCTGTATCCCGACGGACAGGCACATGTGATCACCCCCAAACCAGGAGACTTCAGGAAACCAGGCCCTGACCGGCACCGACTCATCACCCAGGTGTACCTGTCCCACTCTGCATGGACAG
>Danio_rerio.18.47373245.47373042
TGGTGGGACATCAGTACGGCAGGGCCGGCCTGCCTTCTCAGGTGGAGGTGACAGAGTACCAATTGTTGCTCCAGGTGTGCCAGCATGCAGGAATCACGACCAGTGCCCTGGAGGAGGCTTACCTGAGGGACGAGAACTCCATCCTGCCCTCCTATTGTTTGC
>Danio_rerio.18.49805076.49805258
TATGCGCTCCATGTCTACAACGAGGTCATGTCCGTGGGCCAGAAGTACGGCGTGCGTAACGCCGGCTACTACGCCCTGAGGAGCCTCCGCATCGAGAAGTTCTTCGCCTTCTGGGGTCAGGACCTGGACTCCTTCACCACGCCCCTGGAGTGCGGCCGCGAGTTCAGAGTCAAGCTCGAC
>Danio_rerio.18.5018344.5018512
AGCTCCCCCCGGGGGCCCGGGTGTCTGCGGACTGCCGGGACCTCCTGCTGAGGCTCCTGGAGAGGAACCCGGAGACCCGGATCACCTTCACCCAGTTCTTCAGCCACGGCTTTGTGGACCTGGAGCACATGGCCGGTCCAGACAGCCTGGGGAAGGC
>Danio_rerio.18.5318622.5318839
TGCTGTGACGGGAACCCGGCGGATGACCTGAAGCTGCCCAACGGCACGGTGGTGCGTGAGCTGACGGACATGAGGCTGTTCCTGCAGGCCTGGAAGGTGCAGACGTCGGACGAGACGGAGCACATGCGGCGGGTGGGGGACAACTGCACCACGGGGGACTGCTCCATGTGCCTCTCCATGCTGCGGCAGAGAGCCTTCACACCCTGCCACAGCAAG
>Danio_rerio.18.5322389.5322601
TGTGCACGGACAACGAGGGCCGGCCCCGGGCCCCTGGCGAGGTGTGGAACGGCTCCCTGCGCGGCTGCTGCCTCAACCAGTGCCTGGCCAACGGCTCGGTGGTGGCCGTGGAGCCCGACTGCAGCTCCAGCCCCGCCCCTCTGTGCGAGAGGGAGGGGGAGTACGTGCTGGACGTCCTGGAGGAGGGGGTCTGCTGCCCCAAGAAGATCTGTG
>Danio_rerio.18.5458721.5458872
GCCCCATGTCTCCTCCACGTCACCTGACCATATTCAACCACACCTCGTCGTCTGTGTGGCTGAGCTGGGACCCCCCCCTCGAGCCCAACGGGGTGGTCACACACTACGGCTTCAGGATCCGAGATGACAACACACACACTGACTCTTACCAG
>Danio_rerio.18.5785808.5785954
GAGGGCGGTGTGAGTGGCTTTCTCCACACGTTCATAGCGGAGGTGTTCGCGATGGTGCGTGCGCATGTGGCCGCCCTGGGGGGCAACGCCGTGGTCTCCTACAGCATGAAGGAGTGTGTGTTCATGGAGAACCCCAACAAGAACCAG
>Danio_rerio.18.5809616.5809798
GTGCCCTTCACCTACCTGGAGCAGGACTCGGCGGGCCGACTGTGGCCCGGGGTGCGGCAGGCCCACCAGGCCGTGGACCGCCTGCAGCTGGTCAACTCGTACGGCCTCTTCAGGAGGATGACCGGGGTGGGGGGCCGGCCCGAGGTCGTCATCGAGGGGAGCCAGGACCGGGTCACCTGGACG
>Danio_rerio.18.5990415.5990110
ACCCCTGCCGGGAGGCGGGCTACCAGGCCCGCAAGGGTGCCAACGGGCGCTGCAAGGTCCTGAAGTCGGCGGTGTTCAAGCCCTGCCACCGGGTGGTGCCCCCGGAGGCCTGGCATGGCGCCTGCGTGTACGACCTGTGCGCGTGCGGCGCCAACACCGACGAGTGTCTGTGCGACGCGCTGGAGGCGTACGCGGGTCAGTGCCGCGAGGCGGGGGTGGTGCTGGACTGGAGGAGCCCCGCGCTGTGCGGTGAG
>Danio_rerio.18.6135774.6135649
GTTCATATGACCACACTCTTAAACTGTTTGATGCAAGGGTTGACAAGAGTGTGATGAACATGGACCACGGCCAGCCTGTGGAAAGTCTTCTTCTTTATCCTTCAGAAGGACTCCTGGTCTCTGCAG
>Danio_rerio.18.6138540.6138356
GTTCACATATATGGACCATTCTCCCAAGAGCCAGTAAAGACCTTTACACGATTTAAAGATACAGCGTACAGCGGCAGGTTCCGATCAGATGGCCAGTTGCTTGTGGCGGGGTGCGAGGACTCGGCAGTTCGACTGTTCGATGTCAGTGGCAGGGTGGCCATCAGAATGTTCAAAGGACA
>Danio_rerio.18.6255073.6255313
TGTGAGGAGGGCTGCTTCTGCCCCGCGGGCCTCTACCTCAGCCCGGCCGGGGAGTGTGTGAGCGCCGCCCTCTGCGGCTGCCTGTACGACGGACAGCTGTACCAGCCCGGCGACGTCTACGCCGACCACCA
>Danio_rerio.18.6269505.6270931
GTCCAGAAGTGGCTGTTCAAGAAGAACGTGCGTGAGCTGCGCTACACAGGCGGAAACGCCGCCTTCCTGGACGAGGCCATCAAGTACCTCGCCATCAACATCTACGACAAGAACAAGCGCGAGCACGCCGGCCGCGTGGCCATCATCCTGACGGCCAGCGCCAACCCCCGCCACCTGCGCACCACCGTCAAGATGCTGCGCAAGAAGAGCATCACCACGCTGACGGTGGCCCTCGGCCCCGGGGTCAGCATGAGCCAGATCAATGAGATCACCGCTGCCAACAAGGACAACCGCGCCTACGTGCTGAGCAGCCCCGCCGAGCT
>Danio_rerio.18.6299284.6299433
GTGTGTGTTGTCGGGGGAGTGGTTTACCCCGTGGGGAACCAATGGGAAGACGGATGTCAGAAATGCAGCTGCTCACAGCTCCAGGACCGGCACACGTCGCTGCACATCGCCCAGTGTGTCCCGCCAGTCTGTGACCAGGACTG
>Danio_rerio.18.6313577.6313768
GGGAAGTGTCACAGCAGGACCTTGTACTCCCTTGAGGCGGCCGTGCTGCAGCAGGAGTGTGTGTGCTGCTCCCCCCAGAAGACCGAGGCGCTCAGCGTCCCCGTCCTCTGTGGCAACGGCACCCAGAGCCTCCACACAGTGCAGTCGGTGACCGAGTGCGACTGCGTGTC
>Danio_rerio.18.7853648.7853423
GGTGTGTGCTTTCTTCGATGATAGCACTTTAGCTAACTCCTTACCTAATGGCAAGAGAAAGAGAGGACTCAACGACAACCGCAAGGGTCTCGACCAAAACATTGTGGGAGCAATTAAAG
>Danio_rerio.18.7870276.7870422
GGATTGAGGAACGACCTGAAAGCAGCCATGGACAAGATCGATCAGCAGTACCTGAATGAGATTGTCGGGGGGACAGAAGCGGGAGAAGTCGACACTCAGCATGATCTGAAAGTGCACGAGGAGCACACCACCATAGAAGAACTAGAG
>Danio_rerio.18.7872384.7872539
GCCAATGATGCGTACCTGCAGATGGCGATCGGTAATGCCCCCTGGCCTATTGGTGTGACCATGGTGGGAATCCACGCTCGTACAGGGCGAGAAAAGATCTTCTCCAAACACGTGGCCCACGTTCTCAACGACGAGACGCAAAGAAAATA
>Danio_rerio.18.7973745.7973508
GACTCCCAGGTGACGGGGACCCCCACCTTCTCCCCGGTGGCGTCCCCCCACAAGGGCCTCCCGCCCCGGCCGCCGTCCCACAACCGGCCCCCGCCGCCCCAGTCCCTGGACGGCCTGCGCCACCTCCACTACACGCGCATGGACTACGACAAGTCCCCCATCAAGCCCAAGATGTGGAGCGAGTCGTCGCTGGACGAGCCCTACGAGAAGGTCAAGAAGCGCTCGTCCCACGGCAG
>Danio_rerio.19.11271721.11271579
TGGAAGGAGATGTCTTCGGGAGACTTCACAGTCCGGATGCTGGATGGAGATCATTTTTACCTGAAGGACTCAGCGAATGAGAAGGTGCTCATAGACTTTATCACCAAACACCTGGAGACCTCCGAGATGGACTACCTATA
>Danio_rerio.19.12470116.12469842
ATGGAGGACCCCGCGGATTCTGGCGGCGGCTCCGCGGCAGAGGGCCCCGTGGTGCAGGTGGCAGACATCCGCTGGCCCATCGGAGCTCTGCCTCTGCGTCTGCTAGAGTGGAAAGTCAAACCCGGGTCTCTCGTCAACGTGGACTCGGTGCTGGCCTTATGTGCTCCGATCTCC
>Danio_rerio.19.12495884.12496084
AGCAGCCCACCCTACCTGGCGGCCATGTCTGCGTGCCACCAGAGGGCGGCGGACCGCATGGTGGGCGGCGCGGTGAGGAACGGGGGGATCTACATCAAGCTGGGCCAGGGCCTGTGCTCCTTCAACCACCTCTTCCCCGTCGAGTACATCCGTACGCTGCAGATACTGGAGGACAAGGCGCTGATCAGGGGCTACAAAGAG
>Danio_rerio.19.12522717.12522579
ATGCTCCACAGCGACCGGCGGACGTTGCAGAACGCCGTGCGCAACGTGCTGGACGGGGAGCTGCTCAACAAGTACCTGTACCTCAGCACCATGGAGCGCAGCGAGCTGGCCAAGAAGATCGGCACCACGCAGGACATT
>Danio_rerio.19.12531888.12531736
ATCCTGATCCTGGACATCATCGAGGTGGTGCCGGAGCCGGGCCAGCCCCTGACCAAGAACAAGTTCAAGACGCTGTACGAGAAGGAGCAGAAGGGCCCGGTCACAGCGCTGTGCCACTGCAGCGGCTTCCTGGTCTCCGCCATCGGCCAGAAG
>Danio_rerio.19.12538679.12538527
GTGTTCATCTGCGGGCCGTCCCCTCACTGGATGCTGGTGACGTCGCGCGGCGCCCTCCGCCTCCACCCCATGACCATCGACGGCTCCATCGAGTCCTTCTCCCCCTTCCACAACATCAACTGTCCCAAAGGCTTCCTGTACTTCAACAAGCAG
>Danio_rerio.19.12545431.12545290
ATCCTGCAGACGGGCCAGGAGATCATGGAGCTGGACACCAGCGGCTTCGCCACGCAGGGGCCCACCGTGTTTGCGGGCAACATCGGGGACAACAAGTACATCATCCAGGTGTCGCCCATGGGCATACGCCTGCTGGAAGGAG
>Danio_rerio.19.12564665.12564526
CGCGTGGCTGTGCGTCAGGACACCTGCAGCATTGTGGCCATCTCCCTCAACATCATGCAGAAGGTGCACCCGGTCATCTGGTCACTCACTAACCTGCCCTTTGACTGTACCCAGGTCATGGCTGTTCCCAAGCCCATCG
>Danio_rerio.19.12567614.12567463
GACGGATTTGTGCAAAACGTCCACACCCCCATGGTACGTGTTGACCCTGAGAACCGCTGCGCTGTGATGCTGGTTTACGGCACTAAACTGGTTGTGTTGCCGTTCAGAAAGGACACTCTGACGGATGAACAGGAGGGGGGCGTTGGCGAAGG
>Danio_rerio.19.12587731.12586784
CAGTGGGCGAGGCAGGACCCGGCCACCGCGGCCATGACGCCGTATGAACCGGACACCATAGTGTTCCTCGAGAACACCTGGAGGATGAAGGAGAAGGAAGTGGCCATCCTGCTTAACGGCCAGCCCCACATCGTTGACCTCGTGAAGATGGAGGATTACAACGTGGCCTCTAAGAAGTCTTTG
>Danio_rerio.19.16734526.16734388
TACCTGGAGATGCTCTTGGAGTACCTGCAGGACTACACGGAGCGGGTGAAGCCCCTACTGGACCAAAACGAGCTGTACGGCAAAGTGCTGGGGGAGTTTGACAAAAAGTGGGAGAACGGCACCTTTCCAGGCTGGCC
>Danio_rerio.19.17185617.17185415
TTCCAGGACTTTGAGCTGCAGGGCTCCCAGCACTGCGCTCTGGACTGGCTGTCCATCGGCAGCTACCGGAGCCTGGAGGGCTACCGGGCCTGTGGCTCGGCACTGCCCGCCCCCTACATCTCCACCCAGGACCACGTCTGGCTGCACTTCCACTCGGACCGCGCGCAGGCCGCCAAGGGCTTCAGGCTGTCCTACATCAC
>Danio_rerio.19.19377871.19378007
TACGTCATCTACCGTATTCGCCTCCGCCGTGGTGGTCGCAAACGCCCCGTGCCCAAGGGTGCCACCTATGGCAAGCCTGTGCATCATGGTGTCAACCAGATCAAGTTCGCCCGCAGTCTGCAGTCTGTTGCTGAG
>Danio_rerio.19.19853256.19853135
CTCCCCCTGAGGCAGGTGGTGGGGGAGGAGTGCGTGGCCTTCATGCTGAACTGGCGGGAGAACGACTACCTGACCCTTCAGGTGCCCCCCCCCTGGTCCAGAGCAACCCCTACATCAAG
>Danio_rerio.19.19870857.19870653
GACTTCGGCCACGCCCGGCAGCTGTTCTCGGCGTGCCTGGAGCTGGTGACGGAGTTCTCCCCGCGGCTGCGGCAGGTGATGCTGAACGAGATGCTGCTGCTGGAGGTGCGCGCCCACGAGACGCTGGCCGCCGACGGCTGCCGAGACCGGCCCTCCTCCGACCTGGTGAGCCGGGTCCGCGGGTACCTGGAGATGAGGATCCA
>Danio_rerio.19.20905654.20905482
GGGAAGGAAGAGATGCTGACCACCATCCCGTTTGCCCGGCCTCAGGACACCGGCCCCTCTGTTGCCATAGTGACCAAAGTCAACCGTATCCAGGACCAGCTTGTGAAGAAGCACGATGTGGAGCTGCATATGCACGTCAACCGGCTGGAGATTGCCCCCCAGATCTATGGCAT
>Danio_rerio.19.21244580.21244403
GTGTACATCGCTAGGACAGAGGGGTCGCCTTGCGGGACGCTCAGCTGGAGGTTCGACTGCGCCGACGTGGGCGTGAAGATGAAGGCCGTTTCGGTCACCACACACAGCCAGACGTTCAACTCGGGGACGGTGTTGTGGAGGATGCGCTCAGGCCAGGCCGTTACCGAGTTCCTTGGAG
>Danio_rerio.19.21249093.21248837
CACGTGTGGACAGAAGTGTACTCATCGGCCCAGCGGCGCTGGCTGCACTGTGACCCGTGTGAGAACAGCTGTGACAAGCCTCTGATGTACGAGGTGGGCTGGGGGAAGAAGCTGTCCTATATTCTGGCTTTCTCCAAGGACGAGGTGAGAGCTG
>Danio_rerio.19.21251804.21251683
GTACAACAACCCAGAAAAGTTGCTTGAAACCAGAAGAGGTCGCTGTGGAGAGTGGGCCAACTGCTTCACACTGTGTTGCCGAGCCGTGGGCCTGGAGGCCAGGTATATCTGGGACAGTACAG
>Danio_rerio.19.21275986.21276138
ATGTCGTACATGCTCCCGCATCTCCACAATGGCTGGCAGGTCGACCAGGCGATCCTCTCTGAAGAGGACCGGGTGTTGGTGATCCGTTTTGGTCACGATTGGGATCCCACATGCATGAAAATGGACGAAGTTCTGTACAGCATTGCCGAGAAG
>Danio_rerio.19.2227014.2226887
GTGTGTGTGTTTCAGGCCAGTCTGTCCATCGGGGGATGGGGGGGTCTCGGGGTGGTGCTGTTCCTCATCACCTTCGGACCCTTTGCCATATTCTACCTGGCCTTCTACATCCTCTGCTTCATTGGAGG
>Danio_rerio.19.22837758.22837916
CAGAGTGTGTCGGCTCTGGAACACGGCGGCCGCCAGCCCCGGCCTGTGGCGCAGTGTGTCCATGGGGTTCTGTTGGATAACGCCCAGCAAGACGCAGACGCCCAGAACAGAGGAAAAGATCAAGAACACCATCGGATGGCTGGC
>Danio_rerio.19.23245909.23245623
GTTACGTCCAGGCGTCGAAACGGGACAAAAAGTTCTCGACATGCGCTCCTGACTTCTCGTACGCGGCGCTGGGCGAGTGTCTCCGCCGCACGTTCATCTACCGGCAGCCGGCGCCCGTCGACACGGTGCTGTTCAACCGCAAGCAGGGCCGCCAGGTGGGGCAGGTCGCCAAGCAACAGGTGGCCTGCCTGGACTCGGCCGACCCGGTGTTGGGCTTCAGGGCCTCGAACGAGAGACTGTTCGTCCTGACGGAAAAAAACCTCTTCGTGCTCAAGGTCAACAA
>Danio_rerio.19.27154860.27155027
GCCCAGCGAGGACATGGTGAAGATGGTCCTGAGTCGGCCCTGTAACCATGACGACCAGTTCACCACCAGCATCCTGAGGCACTGGGCGGCCAAGCAGGACGACGCCCTGGGAGAGCACATCAAGACCCAGCTGATCAAGAACAACAACCAGCCCCGCAAACGACAGAG
>Danio_rerio.19.27343880.27343704
GTGCGTACCGCCATCGCCCGGGGGGACATGGTGACGGCGGAGATCGCGTCCCGCGAGGCGCGTAACTTCTCCTTCATCAGCCTTGCTGTGGGCATCGCCTCCATCGTGCTGTGCACCATCCTGACCGTGGTCGTCATCATCGCCTCGCAGCACCATGACGACGACTGGGAGCCCTAG
>Danio_rerio.19.27349320.27348962
CCCCAGCCCAACTACCCCCCGCCCCACCCGGGCCCCGGCTCCGAGGGGGCCTACCTCCAGGAGACCCAGTTCCACTGCGGCCCCATGGGCCGGGGGGCCCCCCAGGGCTACGCCGTCCAGACCCAGGGCCCCGGGGGCTCCATGCCCCACCCCCCGGTGGGGTACCTCCACCCGGGGTACCCCCTCCAGCTGCAGCCCTGCACCGCCTACGTCCCGGTCTACCCCAT
>Danio_rerio.19.27396673.27396461
GCGCAGTGGCTCTCCCTGCTCCACTTCCTGACGTCGCGGCAGCAGACGCCCGTGGTGGCGTTCACCTTCTCGCGGACGCGCTGCGACGACAACGCGCGCTCGCTGGCCTCCATGGACATGACCAGCTCGGTGGAGAAGGCCGAGATCCACTCCTTCTTCACCAAGAGCATCAGCCGGCTCAGGGGCGCCGACCGCAACCTGCCCCAG
>Danio_rerio.19.28342931.28342765
GTCGCTTGTTTATCCATTTTTAATTCGAGGAGGTAAACCTACACCTGTGGTCTCGTTCGTCCTAGCCATTGTATTCTGCATAGTTAATGGCTACATGCAGATACGATATTTGAGCCATTATGCCGAATACCCAGAAGGATGGGTGACACACCCCTGCTTCATCATAG
>Danio_rerio.19.28349435.28349627
AGGGCTTTGTGATCGCCAACGACGTGGACAACAAGCGTTGCTACCTGCTGGTGCACCAGGCCAAGCGCCTCAACAGCCCCTGCATCATGGTGATCAACCACGACGCCTCCATCATCCCGTCCCTGCAGGTGGCCACCGACGGCTGGAGGGAGGCGCTCTTCTACGACCGCATCCTCTGCGACGTGCCCTGCAG
>Danio_rerio.19.28356302.28356432
GCTGCAGCTGCGTATCGCGATCCGCGGCGTGGAACAACTGGCCGTGGGCGGGCGGATGGTGTACTCCACCTGCTCCCTCAACCCCATAGAGGACGAGGCGGTGATCGCCGCCCTGCTGGAGAAGAGTGAAG
>Danio_rerio.19.28452445.28451738
ATGGCCACTCTACTGCGGAAGATCGGTCTCATTCGTCTACACGACCGAGACACCGAGGACCCCAAACACCACCAGGGATCTCTAAAAGGGACGAAGGGCCACCAGAAAAACAACGCCAAGCACTGTCAGACCACCAACGAGACCAACATCCTGAGTACCCCCGAGATCAAGGCCAAGAAGCTGGACCTGCACAGCAAGGACAAGGAACGTCCCGGGAAGGAGAAGCAGCAGCAACAGCAGCAGCAGCAGCAGCAGCAGACGGCGGGAGGAGGAGGGGTCCTCGGCGGCGCCTCGATACCCCCGCACCGGCAGCACTGCACCCAGGTCCGGACGCGGCGGCTCATGAAGGAGCTGCAGGAGATCCGGCGGTTAGGGGACAACTTTATCACGGTAGAACTGGTGGACGACAACCTCTTCGACTGGAATGTCAAGTTGCACCAGGTGGACAAAGACTCTGCGCTGTGGCAGGACATGAAGGAGACGAACACCGAGTTCATCCTGCTGAATGTCACTTTCCCCGACAATTTCCCCTTCTCGCCGCCGTTCATGCGGGTGCTCACCCCCCGCCTGGAGAACGGCTATGTGCTGGACGGGGGCGCGATATGCATGGAGCTGCTCACACCCCGCGGCTGGTCCAGCGCCTACACCGTGGAAGCCGTTATGAGGCAGTTTGCCGCAAGCCTTGTAAAAGGACAG
>Danio_rerio.19.28456146.28456267
ATGGCGGAACGGTTTGATAATCTAGAAGAGCATCTCGAGAAGTTTGTGGAGAATATTCGTCAACTCGGGATCATCGTGAGCGACTTCCAGCCCAGCAGCCAGACAGGACTGAATCAGAAACT
>Danio_rerio.19.30611457.30611575
CTGTCAGACCTGGACGGAGAGACGCGCGGCATGGTGGAGAAGATGATGTACGACCAGCGGCAGAAGTCCATGGGGCTTCCCACCTCTGAGGAGCAGAAGAAGCAGGACATCCTCAAAAA
>Danio_rerio.19.32131517.32131663
GAGGTGCTCGGTGAGGAGAAGCTGAAGCAGGTGCTCCAGGAGAGGGAGCTGAAGGTATACTGGGGGACGGCCACCACAGGCAAACCCCATGTCGCCTACTTTGTCCCAATGTCGAAGATAGCAGACTTCCTCAAGGCTGGATGTGAG
>Danio_rerio.19.32132282.32132457
GTGACCATCCTGTTTGCAGACCTGCATGCCTTTCTGGACAACATGAAGGCTCCCTGGGAGCTGCTGGAGCTCAGGGTGCAGTACTACGAGCAGGTCATCAAGGCCATGCTGGAGAGCATAGGAGTGCCCCTTGACAAACTCAAGTTCGTGAAGGGGACAGACTACCAGCTCAGCAG
>Danio_rerio.19.32132614.32132743
AGAGTACACCCTGGACGTGTACCGGCTGTCCTCCATGGTGACGGAGCACGACGCCAAGAAGGCCGGAGCAGAGGTGGTGAAGCAGGTGGAGCACCCCCTGCTGAGCGGACTGCTCTACCCCGGACTGCAG
>Danio_rerio.19.32139317.32139458
GAAGGAGAGCCCAGGAGGGTGGAGCCTCTTGACCCCCCGGAGGGGTCGTCCCCAGGGGACCGTGTCTTTGTGGAAGGATATGAGACGGGCAAGCCAGACGACAAACTCAACCCCAAGAAGAAGGTCTGGGAGAAACTGCAG
>Danio_rerio.19.32146188.32142653
AATTTCAGAAGGCAGCCGAGTCAAGCAAACAGAGACACAAGAAGCAAAGAAATCCTTTCACGCCACAAAAGCGTACCCATTCCCAAAGAGGACGCCAACATCCCACTTGTCACGCCTTCTCTGCTTCAGATGGTTCGCCTCAGAACGGTCAGCATGGCTGAAGATGAAATGAAC
>Danio_rerio.19.32777735.32778436
CATCCGTGCTGCATCACCGCCTGCTGCTTCAAGAGCGCCGTGCTTGCGTGCATCCTTACGGCAATGTGTTTCTCTTCCGTGGCCCTGGTGCGGCAGTATCTCAAGGATCTGCTGCTTTGGGTGGAGGGATTGGACAGCGCCGTGGGAGCCTTGCTGTTCATCGTCGGATTGATCCTCGTGTCGTTCCCCTGTAGCTGGGGGTATATTGTACTTAACGTGGCAGCGGGGTACCTGTACGGATTTGTGCTGGGCTTGGGACTCGTCATGGTGGGTGTGTTGATCGGGACCTTCGTGGCGCACATTGTGTGCAAGCGGCTGTTGACCGAGTGGGTGCTGAACAAGATCGGGAACAGCGAGCAGCTGAGCGCTGTCATACGAGTGGTGGAGGGAGGGAGCGGACTCAAAGTTGTGGCCTTATCAAGATTGACACCCATACCGTTTGGGCTCCAAAATGCAGTTTTTTCGGTGAGT
>Danio_rerio.19.32792666.32792821
ATCACAGACGTGTCCTTGCCAAACTACCTGGTGGCGTCCTCGGCGGGCCTGCTGCCCACCCAGGTGCTCAACTCCTACCTGGGCACCACCCTGCGCACCATGGAGGACGTCATCGCCGAGCAGCGGGTCAGCGGCTACCTGGTGTTCAGCCTGCAG
>Danio_rerio.19.32824555.32824711
TACATGAATGCTGCCAAGATTGGAGAGGATGTGCTGATCACTGCTCAAGTTCTGAAACAAGGGAAGACCTTGGCATTTGCCAGTGTGGACCTTATCAACAAGTCTACTGGCAAAGTCATTGCGCAGGGAAGACATACAAAGCACCTTGG
>Danio_rerio.19.32826095.32825970
ACTCCTAAAACCAAGGCAACTGTTTTCAAGTTGTGCAGCCTCTGCCTATACTTGCCCCAGGACCAGCTGACCAGCTGGGGTGTTGGAGAGATAGAGGACCACCTCCGCCCATACATGCCTGACTA
>Danio_rerio.19.32827618.32827484
GCCAAGTTTGAGTTTCATCATGGCGACTATGAAAAGCAGTTCTTGCATGCTGTGGGCCGTAAGGACAAGGCTGGGATGGTTATGAACAACCCCAATCAGTCTGTATTTCTCTTCATGGATAGACAGCACCTGCAG
>Danio_rerio.19.32828385.32828257
ATGGGGGACCCAACCTCGAGAAGGAATCAAACAAGGAATCGACTACGTGCTCAGCTGCGAAAGAAACGAGAATCTCTGGCTGATCAGTTTGACTTCAAGATCTATATCGCCTTCGTATTCAAAGACAAG
>Danio_rerio.19.3308587.3308386
TGGTCTCCCTGCTGAAAGGAGAGCGTTTTGGTTGTCTGGACTCCATCATCGTGTACTGCACCAGGAGGGAGGAGACCACGCGCGTATCCGCACTGCTGCGGACCGCCCTGCAGGGGGTGGTGGTGAAGGACAACCCGTGCTACAGCAGCAGCAGCGCTCAGGCCCAGAGCAACCCTGCTGCCCAGAAGAAGAAAGATCTGG
>Danio_rerio.19.3310498.3310316
GTGCTGCGGGAGCGCCTTGGCGTACGCTGCCTGCTGGGGCTCACGGCCACGGCCACGCTGTCCACCGCCGTGGACATCGCCCACCACCTCGACATCAACGACAAGGACGGCATCGCCGTGCGCTCTGCCGCCGTGCCCGAAAACCTGCAGCTCTCTGTCTCCATGGACCGGGACAAGGA
>Danio_rerio.19.3355981.3356103
ACCGCAACTAAACCTGGACGGCAGACGCTGAAGAAGAACAACGTTTATCCAATCATACGAGAGCTCCATCGCTGGGAGAAGGACGCAAGCGTCAGTGCAGCCTGCGAGAACCTGGTGCAG
>Danio_rerio.19.3370932.3370387
AGCAGGAAGTGAGCGTGGCGCAGCTGGTGGACATGTTCTGTACTGAAGGGTTCAACAAGATGGCGTCGCTGCACTACCTGGGCCCCCTGCTGTCCAACCTCAGCCAGCTCCCCGACCACCGCGGCGTCATGCTGGACCCCCACAGGT
>Danio_rerio.19.3374367.3374532
CTCGGCGAACGCCACCCCGGAGTTCGAAGGTCGCGGGGGTGAGGAGCTGGGCATGGAGCTCACCAACACGCTGTACCGGGTGTTCAACAACAAGCGCAGCGTGGACCTGGCCAGCCTGTGCATCAGCCCGGGGGAGCACTGCTGGCTGCTCTACGTCGACGTGCTG
>Danio_rerio.19.34498555.34498684
GTGGAGAGCACGGCGGAGGGTGAGGCCCAGCGCTACTTTGACCACGCTCTTACCCTGAAGAACACCATCCTGTTCCTGCGCTACAACAAGGAGCTCACCCAGGACCAGGGCCCCGACATCCCCAACATAG
>Danio_rerio.19.34511737.34511922
CAGTCAGCGGACCCCGAGAGCGGCGTGTCGGGCCCCCTCAGCCAGCCCCCGGCCGAGTCCGGGGTCCCTCTGCCGGCCCTGAACCTCCTCTTCAAGGACGGAGCGCTCAGGGAGTGGAACGGCCGCGCCCCTCCCGCCCTCAACTTCGCCGCCCTGCAGCGGGACCAGCCCACATAA
>Danio_rerio.19.35204469.35204157
GATAAGAAGGCTGCTCAGGAGAAGGAGCGAGAGAGCCGGATAGCCGAGGCGGAGGTGGATAACCTGCTGGGGGCCCGTCACCAGGAGGGCTTGAAGCTGGCCCAGAAGCTCTCCGAGCGCCAGCTGCAGATCAAGGAGATTGCGTCCGACGGACACTGCCTGTACCGCGCAATAGAGGACCAGCT
>Danio_rerio.19.3530431.3530277
GACATCAGGAACACGGTCGGGAACATCCCCATGGAATGGTACAAGGACTTCCCTCACATTGGCTATGACCTGGACGGGAAGAAGATCCTCAAGCCAATCAGGAACAAGGATGAACTCGATGACTTCCTGGACAAGATGGAGAACCCTGATTACTG
>Danio_rerio.19.35765296.35765448
TACTTTGAATACACGTCTGAGAAGGAGATCCGCTTCAACTCGGTGACTGAGCTTTGTGCTGAGGTCCCTGAGGGGCAGACCTACCTGGGGATGAGGCACTGCCCACACGACCGGGAGACCAAGCCCCCCTCCTCCATCTGGGAGTTCCGAGA
>Danio_rerio.19.36631702.36631536
CTGCTGCAGAGGCTGCTGGACGACCGGCGGCCCACCGTCCAGATGATCCAGGCGGAGGGCGAGAGGATCGCCGCCACGGCCGACGCCCAGGACCGGGACAAGATCCAGTCCCAGCTCCAGAGCCTGGGGGAGAGGTGGACCGAGCTCCTGGACAAAGCCAGCGGCAG
>Danio_rerio.19.36668088.36667094
GGTCCACAGGCTTGCAGCGCAAAGAGCCTGGAGCGTCTGCGGAGCCAGCAGGAGGCCCTCCGGTCCCTGCAGCCCCAGGTGGTCTATCTCAGAGACCTGGCGCAGGGTCTGGTGCAGGACGCCCCCCAGACACCAGGGGGCGGCAGAGAGGGAGCAGAGAGGCTGCAGCAGCAAGCCACCGACACTGAGAAAGAGTATGAAGACGTTACAGAGAAG
>Danio_rerio.19.36689372.36689082
AGTTCCAGGCTGCCCTGACGGCCCGCTCCAATGAGGTCATCGACGCGGCCTTTGACGTTCAGGTGTTCATCTCGGAGCGCGCCCAGGACCTGGCCCCCGAGCAGAGCAGGCACCTGCTGGGGCAGCTCCAGAGGCTGCAGGGGGCCTTCCACCAGGCCAGTGGGCAGGCCCGGGCCCGCGCAGAGACCCTGTCCAATCAGAGAGCCAGGGAGGAGGAACTCCAGCAGAAAGA
>Danio_rerio.19.36713426.36713260
TGGAGAAGGACGAGTCCGTCTCCCGGTCCTACCTGTCTGAGCTGCGTGACATCAGCCTCCACCTGGAGGACGTGGAGCGCAGGCTGACCCGGGCCATCCAGACCCCGCCCCTCAGCCACCTGTCAGGGGACGGCGCAGACGGCACCGCCAGGATCACCGAGCAAGAG
>Danio_rerio.19.37271939.37271820
GTGCAGATGGCGGTAGACGTGCGTTTCGCACAAGACACTCTGAGGGGCGACAACGTGACGGAGATCCGGATGAAGTTCATCAAGAGGATCGAGGAGAACCTGCCGGCTGGGGATGAGTGA
>Danio_rerio.19.38687277.38687552
ATGTGGCCATTGGTGTGGATGAGCATGCGGACCTACGCCCCCTACGTCACCTTCCCTGTCGCCCTCGTGGTGGGCGCCGTGGGATACCAGCTGGAGTGGTTTATCCGGGGGACGCCCAAGCCCCGGGAGCAGAAGAGCATCCTCGAGCTGAGGGAGGAGAGGAAGCTGGAGGAGCAGGAGGGCACGGACGGCACCCAGGTCCTGAGCCTCAAAGACAAGCTGGAATTTGCACCGAGAGCGGCCTTGAACAGGAACCGGCCCCAGGAGAGCTA
>Danio_rerio.19.41139968.41140113
GGCTGCTAAGCGGCACCTAGATGAGAAGAGCTTCTATGGGGGTGTGCTCCATGTGTGTTATGTGCCCGAGTATGAAACCGTGGAGGACACCAGGCTGAAGTTACAAGACCGACGTAGATACGTGATGAGGACATGCCAACAT
>Danio_rerio.19.41283242.41283377
TGTTGTCGGCGTGCCTTCAGTAGAAGACTGGCCCCAGGATGTAGCGCTGCCACAGACTGCCTTCACACCCCGACCCCCTAAGCCAATAGAAGACCTGGTCCCAGACATGGATGAGCAGGGCAAGTCCCTCCTA
>Danio_rerio.19.41437561.41437701
ACCGCCATGGACCAGCTGCACATGCACTTCACGCAGGCCATCCACAACACGGTGTTCCAGGTGGTGCTGGGATACGTGGAGCTCTGTGCCGGCAACGCCGACACCAAGTTTCAGAAAATGCAGTACAAGGACCTCTGCACG
>Danio_rerio.19.41512428.41512604
GAGTTCAAGTTCATGGGCCAGTGCCACTCGCCGTCGCTCTCCCCCAGCCGACAGGCCGGCACTGGGGCCGCGGGGGGGGATCTCTCCCTCTTCCAGCAGTTCCTCCTGGAGGGGAACCCTTTTGAGATGCACATCGAAAACAAGGAGGAGGAAACGGAGGACGTGCTGGCATCGAATGGG
>Danio_rerio.19.41518720.41518838
TATGAGTCGGACGAGCTGGAGAAGAATGTGTTCCAGGACTATGACAGCGACAGCGACGTCCCGGAAGAACTCAAGCAGGACTACGTGGACGAGCAGACGGGCGACGCCCCTCTCAAGAG
>Danio_rerio.19.41525790.41525911
AAGTACATGCAGATGATGAACATCCTGAAGCCCATCGCCTTCGACGTCATCCACTGTGTGTCGCAGCTGTTTGACTACTACCTGTACGCCGTCTACACCTTCTTCGGACGCAACGACATG
>Danio_rerio.19.41845731.41845860
AGTATGGGGGTCTGGGCCTGGACTTCAGCTACAGCGTGGCGGTCTCGGAGGAGCTGGGTAACATCCGCTGCGGAGGGATCCCCATGGCGATCGGCGTCCAGACGGACATGGCCACTCCGGCGCTGGCCAG
>Danio_rerio.19.41860989.41860834
CAGACTTTGATTCGACGGGTGGCTTGCTTGGCGCAACCATTGGAAGAGTGAAGCAGCTCTCCAGAGGCAGCCAGACCAAACTACTTTGCTATATGTTGCTTTTTTGCTGTTTTGTTTTCTTTGTCCTATACTGGTTTATTAAGCTGAGATGA
>Danio_rerio.19.42138534.42139021
ATCCCAGAGGAGGACAAGAAGACGGCCCTCCACAAGGCCGCCTGGAACTGCGACCAGGTGCTGATGCAGATGCTGCTGGAGGGCGGGGCGGACGCCCGGGCCATGGACATCAACGGCTGCGCCCCCATCCAGTACCTCCTGAAGGTCACCGGCGTCAGGCCCATGGGCGTCCCCCATCTCTGCTACCAGCTGCTGCTGAACCACAACGGCGCGCGCGTCTACCCTCCCCAGTTCCACAAG
>Danio_rerio.19.42488498.42488372
GAGCTGTTTGTCCAGTACCTGGCTGTGTCCTCGTTCAACAATGGATCTGGCAAAGGGTCGAAGTCGCTCTCATACAGTGACCTGGCCAGCACTGCAGAGGAGAAGGACACGTTTCACTTCCTCACTG
>Danio_rerio.19.437010.436858
TGTGGAAACCTCCCGTTCCGCCGCGTGTGCAAGCGCTTCGGCGCCGACATCACCTGCGGCGAGATGGCCATGTGCACCAACCTGCTGCAGGGCCAGCAGTCAGAGTGGGCGCTGCTCAAGAGACACGAGTCTGAGGACCTCTTCGGCGTGCAG
>Danio_rerio.19.43922932.43922811
GGCGTGGAGAACGTGTACACTCAGCACCAGCCGCTGCTACAGGACACTCTGGACCAGCTGGTGAAGGGGAAGCTGAGAGACGCACAGTTCCCCTACCTGGGGGCCAGCAGCCTCAGAGACAG
>Danio_rerio.19.43936068.43935934
ACCAGTATCGTCAGCATGGTGTACACCCAGTCAGAGATCCTACAGAAGGAGGTGTATCTCCTGGAGAGAATCGACTCTCAGAACCGGGACAACATGAAGCACCTGAAAGCGATCTGTTACCTGCGTCCTACCAAG
>Danio_rerio.19.43980763.43980617
GACGAGGAGTTGCTAGGCGACGGCCACAGCTACACCCCCAAGGCGCTCCACTCGTGGCTGACGCGCGTCATGTACAACCGGCGGAGCAAGATGAACCCGCTGTGGAACACGGTGGTGATCGGGGGCTTCTACAAGGGGGAGAG
>Danio_rerio.19.44177613.44177471
AGCTACGGTGAAGACGTGGTCTGGATGGACTCAACCAAAGAAGAGAGGGCCGTGTGGGACGCAATGATGGAAAACCCTCACAAGTGGATTGACGCCTCACTTCCAATAAGAACAAACATA
>Danio_rerio.19.44237000.44236812
CCGTGCGGTGACCCCCCCTCCTTCCCCAGCACCCGGCTCCAGGGCCAGGCGGGGTTCGAGCTGGGGGATGAGCTGCTGTACGTGTGCACCCCCGGCTATCGGATGCCCAGCGGGAACACGGCCTTCAGCCTGCTGTGCGACAGCTGCGGAGAGTGGTACGGCCTGGTGCAGATGTGTCTCAGAG
>Danio_rerio.19.444425.443785
CTGCACCGGCTGCTGACCACGGCGCCGCGCACCTTCTCCAACAGCGCCGAGCTCAACCGGCAGATGGTGGAGCTGCTGGAGGACGTGGGCTCGGAGCTGGGCCTGACGCACCGCTCGGAGCCCACGCCCGAGGGCTTCGCCAAGGCGGTGATCAGCAGGAACGTGTACGTGCTGATCCGCAGCACCAAGCGGGTGCGGAGGAACGTGGAGGTGCTGCGGGCGTCCCTGCGGCTGGACGACGCCGAGCTGCTGGCCCTGCTGCAGGGACCCGGCGCGGAGATCCTGGACCTGTCCAACGAGTACCTCGGCAAGAACTTCAGGAGCCTCCGGGAGAAGATGGCGTCGCTGGGCTGCGGGCGGGCCGACGTGAAGCGGCTGGTAGTGGCCTACCCCATGGTGCTGTACATCAGCTCGGAGAACCTGAGCGGCAAGCTGGACGCCCTGCTGAGGGGCGGGGTCAGCATACAGCAGGTGGTGGACAAGCCCAAGGTGCTGGACTACAGCACGCAGAACATCGCCGGGCGCATCGAGGAGCTGCAGAGGGTGGGCTACGAGTTCCAGAGGCACGGCATCGCCATCCTGGACACGAGTCGCAAGAGGTTCGACGCAAAGAT
>Danio_rerio.19.44522766.44522375
GTGAACTCGCCGCTGGAGTGCTCCTTCCTGCTGCTGAAGGGGCCGTACGACGACGTGCGCATCAAGCCCGTCATCCACCACCACGCCTTCAGCAACGACACCAACGAGACCGAGTACGTCCTGCTGCCCATCTCCGACTCGGTGGAGTGCAACAAGCTGCTGGCCGCCAAGAACATCAACCTGCGCCTCTTCATCTTCCAGATCCAAAAATA
>Danio_rerio.19.44527438.44527200
TGCAGGTGTGAGATCAGTAAGAACCTGTGCTGCAGGAACCTGGCGGTGGAGAAGGCTGTGAGCGAGCTGCCCGCAGACTGCCCCTTCTGCCTCAAACAGTTCCCCCGCTCCACCCTGGAGAGACACCAGAAGGAGGAGTGTCAAGACAG
>Danio_rerio.19.44531406.44531101
ATGTCTTCACTGGAAGAGCGAGACATGGGAGTCGCGGCCCCGGGCTCCTCCACGTCTGGATTGGGGGTCGTGGCCGTGGGGGCAGCATTGGAGGCTGTCGCGGGGGTTGCAGCAATGCAGGAGGAGGTCGCGATTCGACGAGACGGGCCCGAAACTGACCCCGACGAGCCACCCAAGAAAAGGGTGAGACTGCCCGAGGGAGAGGCAGGGAAGCTGGAGGAGAGATTGTACTCTGTTTTGTGCTGCACCGTTTGCCTTGACTTGCCCAAGGCATCTGTTTACCAG
>Danio_rerio.19.44615569.44615691
TGGGACATACGCAAAAAGGGGGCGGTCCACACCTTCCAGAACACCTACCAGGTGCTGGCGGTCACCTTCAACGACACCAGCGATCAGATCCTGTCTGGAGGCATCGACAACGACATCAAG
>Danio_rerio.19.446358.445899
GAAAACGTTTCTCTGCTGGAGAACCTGAGCCTGCTGGGCGTGGACCTGAAGAAGGCTCGCCAGCGCCAGCCGGGCGTGCTGCGCAAGCTGCTGACCAACGAGCAGGGCGTGGCCGGCTTCCTGCAGGCCAAGGGCGCCAGCCGCCAGGTGATCGCCGGCATCATCTCGCGGTACCCCCGGGCCATCACGCGCTCCCTGGACCACCTGGAGCAGCGCTGGGCGCTTTGGCGCCGCGTGTTCGCCAGCGACTCGGAGGTGGTGGACATCCTGCACCGCTCGCCCGAGTCGTTCTTCCGCTCCAGCGACAACGAGAACCTGGAGAAGAACATC
>Danio_rerio.19.44884370.44884232
TCGGACCACCAGCCCGTGCTGTTCCTAGGCAACCTGGTGGAGGGAAGTACACCTTCACCCTGACGGTGACCGACAGCAAGGGCCAGACCAGCACCGACCGAGGGGTCCTGGAGGTGAAGCCAG
>Danio_rerio.19.45319193.45319343
GACCAGGGTGAGAAGAAGGAGAACCCCATGAAGGAGCTCCGTATCAGGAAGCTCTGCCTGAACATTTGCGTGGGGGAGAGTGGAGACAGACTGACCCGTGCTGCTAAGGTGCTGGAGCAGCTTACAGGACAGACCCCCGTCTTCTCCAAGG
>Danio_rerio.19.45321997.45322128
GTGCGTGAGTACGAGCTGAGGAAAAGTAACTTCTCAGACACCGGGAACTTCGGCTTCGGCATCCAGGAGCACATCGATCTGGGCATCAAGTACGACCCCAGCATCGGGATCTACGGACTGGACTTCTACGTG
>Danio_rerio.19.45382913.45383107
GGAGGCGGCGGGGGGCACGGCCACGGCCACGGCGGGTGCGAAGGGGAGCATGAGCCGGCCGAAAGGGGTCTCGAGTACGCACTCTATCAGCGCATAGATACCGAGAAGCTGCAGTGCCTCAACGAGAGTCGGGAGGGAGACGGCAAGCTTGTGTTCAAAGCTTGGGATCAGCGCACAGA
>Danio_rerio.19.45475788.45475967
ATGCCGCTAGGTTTGAAACCATGTTGCTCTGTCTGCAAGACGAATTCGTCTTCGATGTGGAAGAAAGGCACCCAGGGAGAGATACTGTGCAACAACTGTACTGGAAGGAGTGCCATCGGAGGACCAGCTGGACCATCTATATCCTCCATCACGCTACCAAATAATGGTGGAGGAAAGCAG
>Danio_rerio.19.45477272.45477394
TCAAAGCAGGAAATTCACAGGAGGTCAGCACGACTCAGAAGCACCAAATATAAAGCTCCCGCATCAGAAAAGAAAGTGTCAACAAAAGGAAAGGGGAGGAGACACATATTCAAACTGAAAAAT
>Danio_rerio.19.45565305.45565144
GTGTGCAAAATAGAACTTGGCTTCAAGGAGAATGAGATTCAGCACATGGTTATGCTCGTCCCTAAATTGTTGACTTCAAATAAGAGGAAACTTACCCAAATATTTGACTATCTCCACAACACAATGAAAGTTCAGCACCACCTTATTGTGAAGTTTCCACAG
>Danio_rerio.19.45566054.45565907
GGTGAATTATTTGAAGTCACAGAAGTTCAGCCCAGAGACTGTTGCCTCCATGGTTACCAGAGCTCCGTATCTGCTCAACTTCAGCGTGAAGAGGTTGGACAACAGACTAGCATTTTATCAGCAGCAACTAGGGCTCA
>Danio_rerio.19.45566721.45566532
GTTAAGCTCTGGAAGTTGGAGCAACGGCCCAACGTAGGCACCATGCTACTGAAACTGGACTTCCAGACGGACGTGGTCCCGAGGCTGCTGTTCCTCAAGGAGATGGGGGTGGAAGACTCTGGTCTAGCCTATATTCTCTCTGACAACCCCTTCATTCTCAAGGAGGACTTGGAGAACCTGCATGCTAG
>Danio_rerio.19.4608091.4608246
CTGCAGGACGGCCATGAGAAGGTAGCGGAGCAGATCAGCAGAGACGTGAGCCAGCTCTGCTCCCAGCTGGCCACGCTTTGGAGCCACTTCCTGGGCCAAGTGGTCCTCAACCCTTACATCCTCTCCTACCTGGCCCAGGAGCACCACACGCTCAGG
>Danio_rerio.19.4618215.4618381
TTCTACAAGGCCAAAGAGGAGCTGCTGGGGGAGCTGGCTTTCCAGGGCAGCCTGTACAGCGACCTGCCCCTGCTGGCCTCCGACCTGCCCTACTTCCCCCCCGAGGAGGACGACGAGGAGTTTGACGACGGCATCCATCTGGTGGTGTGCGTGCACGGCCTGGA
>Danio_rerio.19.46877793.46877947
AGATTTCTACCGGGGGAAGACGGTGTTCAAGCACTGGCTCCCCGGGCTGTGCTACAGGAACGTCACCTTCCAGCTGATCTCCGAGGCCACCATCAACAGGACCGCCATGGTGCGGCATAGCGGCGTCACCCACCGGCCCCTACAGCA
>Danio_rerio.19.46880620.46880781
ACAGAGACGGCGACGGTGGACGTGAACACCCACGAGTTCTTCACAGAGCCCACGGAGCCAGGGACGTACCGCGTCCTGGTCACGGCGCTGAGCTCCGCCGGGGACTGCGAGGCCCGGGAGAGCTCCTCCTACTCTGCCTTCACCTTCTACCTCA
>Danio_rerio.19.46881333.46881453
GAGAACACCACCAGTGACATCATCACCAGCCTGACCCCGGGGGCCCAGTACCGGGTGGTGGTCTACCACACCAACGGACCCCTCATCAGCCCCCCCTCCGAGCCCGTCATCATCGACATAG
>Danio_rerio.19.46883654.46883821
CAGCCCCGGAGGCGCCCCATATCTCCTCCGTGGGACTACTCCCACGGGGGTTCTGTACGTGCGCTGGACGTACGGGGAGCTCTTCGTCGACCTGTCCCACTCCCGGATGCTGCACTGGCAGGTGGTGGCCGTGGGCAAGAAGGGAGCCAAGAAGAGCTACTCCATCGAC
>Danio_rerio.19.46915277.46915425
GATCTGGCCCGCAGCGTGGTGGTTCCGCTCCACACCAGAGAGGCCATCGACTTCCTCCACGCCAACGGCACCGTGGACGAGAGGCACCTGTGGGTGACGCTGGGCGACGGTTGGACCAAGTGCA
>Danio_rerio.19.47473373.47472829
TCGCCCAAGCTGCAGGACTTCAAGTGCAACGTGTGCGGCTACGGTTACTACGGCAACGACCCCGCCGACCTGGTGAAGCACTTCAGGAAGTACCACCTGGGCCTGCACAACCGCACGCGGCAGGATGCGGCGCTGGACACTCACATCCTGGCCCTGCACAACATGGCGC
>Danio_rerio.19.47960291.47960117
CTGTGCGTTGAAGGAGCTCGAGACTCTTGGTAAAGAGCTGTACGGCGCTAAGGTCATCCTGCAGCGCTTTCAGATACGCAGCTGCAGCCACTTCAAGAGCCCTGTCCCTGCCTCCGAATGCCTGCTGTCCATGCTGGGGGAGACCAACCCCCACCACTACTTTGTAGCCACACAG
>Danio_rerio.19.47963705.47963518
ATGAAGCTCAAACGGCAGAAACAAGCCAAGAAAACGATAAGCTTTTACAAGTACAACTTCAGCTTCAGGGAGCCCTTCCAGGTGCTCATCGATGGGACCTTCTGCCAGGCTGCTCTGAAGAACAAGATCCAGATCAAAGAGCAGATCCCAAAATACCTGATGGGCGAGGTTCAGCTCTGCACCACAAA
>Danio_rerio.19.4938142.4938725
ATGAGTGTCCCGGACTACATGCAGTGTGCGGAGGACCACCAGACGGTACTGGTGGTGGTCCAGCCGGTGGGCATTGTGCCCGAGGATCAGTTCTTCCGCATCTATAAGCGCATCGCCAGCGTGAGCCAGGTGAGCGTGCGGGACTCCCAGCGGCAACTCTACATCCGCTACCGCCACCACTACCTGCCCGAGAACAACGAGTGGGGCGACTTCCAGACGCACCGCAAGGTGGTGGGCCTGATCGCCGTCACCACCTGCGCCTCGGCCAAGGAGTGGCCGCAGACGTCGGAGCGTTTCCACGGCCAGAAGGAGGTGTTTGGCTCCACGCTGTACGACTCGCGCCTCCTAGTCTTTGGGCTGCAGGGGGAGATTGCCGAGCAGCAGCGCACGGACGTGGCCTTCTACCCGGCGTTCGACCAGTGCCCGGACGTGGAGAAGCGCGTGGAGGACTTTGTGGAGTCCATCTTCATTGTGCTGGAGTCCAAGCGGCTGGACCGGGCCACCGACAAGTCCGGGGACAAGATCCACTTGCTCTGCGTGCCCTTTGAGAAGAAGGACTTTGTGGGTCTCGACACAGACAGCAG
>Danio_rerio.19.4941846.4941991
GCATTATAAGAAGCGCTGCCAGGGCCGCATGAGGAAGCACGTGGGGGACCTGTGTCTCCAGGCGGGCATGCTCCAGGACGCCCTGGTGCACTACCACATGGCCGTGGAGCTGCTGCGGGGAGTCAACGACTTCCTGTGGCTGGG
>Danio_rerio.19.49764955.49764823
AAACTGTGCTCCAAGGTGCAGCACATCCTGCAGGTGTGGCGCGAGGACCAGGGTGTCGTCTCCCTGCACTGCTTCCAGAACGTCATCCCCGTGGAGGCCTTCACCCGCGAGGCCTGCATGGTGGACGCAATCG
>Danio_rerio.19.49766727.49766565
GTGACGAAGAACCTGCCGTTCCGCAGCCGCGGCATGTCGCCCCAGGAGTGCTTCCACACCTTCGTGCACGCTGTGTTCTACGTGGGGAAGGGCAAGCGCTCGCGGCCCTACAGCCACCTGTACGAGGCCCTGGAGTACTTCAAGGGGGACAAGACCTCGAAG
>Danio_rerio.19.49798728.49798567
GGACCTCTGCACCACGTTCGGGAAGGATGTGGCCAAGCTGGTGGAGGTGCGTCCTCTCATAAACGACTTGCTGACTGAGGGCCGGCGCTCCAAGACCACCAAAACTAAGACCCTGGCCACCTGGGCCACCAAGGAGCTCCGCAAGCTCAAGAGCCAGGCCTG
>Danio_rerio.19.49801891.49801744
CCCGACGGCCACCAGAACAACCTGCGCTCAGCGGCCTACGAGGCGCTGATGGAGATAGTGAAGAACAGCGCCAAAGACTGCTACCCTGCCGTGCAGAAGACCACGCTGGTCATCATGGAGCGCCTGCAGCAGGTCCTTCAGATGGAG
>Danio_rerio.19.49802693.49802563
GCCTTCTCCAGTCTGGCTGAGGCTGCTTACGAGGCCACAGACGCAGCCGAGGACCAGGAAGAGCCCAGCACCTACTGCCTCTCTTCCTCCTTTGAAATCATCGTCCAGAAACTCCTTGAAACCACAGACAG
>Danio_rerio.19.49803401.49803177
GATGAGAACGACGATGACGACGACTGGAACCCGTGCAAGGCGGCCGGCGTGTGTCTGATGCTGCTGGCCACCTGCTGCGAGGACGACGTCGTGCCCCACGTCCTGCCCTTCATCAAGGAGCACATCAAGAACCCTGACTGGCGCTACCGGGATGCCTCCGTCATGGCGTTCGGCTCCATTCTGGAGGGCCCGGAGCTCAACCAGCTCAAGCCCCTCGTCCACCAG
>Danio_rerio.19.4987126.4987252
AGAAGAAAGAAGTGACCCAGAGCCTGGAGAACTATACCTCCAAGTGTCCCGGAGGGATGGAGGTCATCACCCTGCCCGACGGCCTCAAGCTCCCCCCCGTCCCCTTCACCAAGCTTCCCATCGTCAG
>Danio_rerio.19.5031959.5032085
GGTCTGCTGACGTCCGGGGTGGAGTTTGAGTCCCTGCCAGCTGCCCTCTCCCTGCCTGCAGAGTCTGGCCTCTACCCAGTGACCCTGGTCGGTGTCCCACGCACCTCGGGCAACATTACTGTCAA
>Danio_rerio.19.545641.546084
GGAGGTGATCGGGGAGTTCCAGGAGAAGATCGTCCAGATGCAGGAGCTCCACGCCGCCGAGATCCTGGACATGGAGGCGCGGCACATCGCCGAGAGCGAGGGCCTGCGCCTGGACACCCTGGCCCTGGAGAACGAGTGCAAGGCCCTGAAGGCCGTCGTCGACA
>Danio_rerio.19.592942.592766
TACGGGTCCGTGGTTAGTTTCACTATGGTGGGGAAGACGTTCACCTTCCTGCTGGGAAGCGACGCCGCGTCTCTGATGTTCAACAGCAAGAACGAGGACCTGAGCGCCGAGGACGTTTACTCCAAGATCACCACCCCGGTGTTTGGCAAGGGGGTGGCCTACGACGTCCCCAACCC
>Danio_rerio.19.615083.615268
GGGGTTCAGGACTATGGGTTGCTGGTAAACCCACAGAAGGTGGTGGTCAACTTCCAGGTATCGGAGGATTCGGGGGCGGGTCCAAACGTACGTGTGCTGCCTGCTAGCTGCCTCTTCCCCTGGTGCGGACTGCTCCTGGACACGCACACCCTGGATGTCTTTCAGGACTACTC
>Danio_rerio.19.784325.784053
TGTCTCTGGAGTTGAACCCGGGTCTCAACTCTTCCGTCTCCCCGCTCCCCCCGGGCATCAACCTCGTCCACATCCGGTCGCTAGGCGACGGGGACACTCTGCACTTCCTGTTGTGTAACCAAGGACCACCGACCCTCCTCATCGTCCACACCAACAGCAC
>Danio_rerio.19.7909974.7909826
TCCCTGCGTTATGACACCAGTTACTTTGTGGAGTACTTCGCCCTGGACCTGCTGATGGAGGACGGCGAGTGTAAGGGCGTGATCGCCCTCTGCATGGAGGACGGCTCCATCCACCGCTTCCGCTCCAAGAACACCGTCATCGCCACCGG
>Danio_rerio.19.7910213.7910049
CTGGAGAACTTCGGCATGCCGTTCAGCCGTACCGAGGACGGCAAGATCTACCAGAGAGCCTTCGGGGGTCAGAGTCTCAAGTTCGGCAAGGGAGGCCAGGCCCACCGCTGCTGCTGTGTGGCCGACAGGACAGGACACTCCCTGCTGCACACGCTCTACGGACGG
>Danio_rerio.19.8049106.8049648
TACGGCTTTGTGGAGTTCCTCAGCGAGGAAGACGCCGACTACGCCATAAAGATCATGAACATGATCAAACTCTATGGCAAGCCCATCCGGGTCAACAAGGCGTCGGCGCACAACAAGAACCTGGACGTGGGCGCCAACATCTTCATCGGCAACCTGGACCCGGAGATCGACGAGAAGCTGCTCTACGACACGTTCAGTGCCTTCGGCGTCATCCTGCAGACGCCCAAGATCATGCGGGACCCGGACACGGGGAACTCCAAGGGCTACGCCTTCATCAACTTCGCCAGCTTCGACGCGTCGGACGCCGCCATCGAGGCCATGAACGGCCAGTACCTGTGCAACCGGCCCATCACAGTGTCCTACGCCTTCAAGAAGGACTCCAAGGGCGAGCGCCACGGCTCGGCCGCCGAGCGCCTGCTCGCCGCCCAGAACCCGCT
>Danio_rerio.19.8128421.8128557
GGGCCGAAAGACACCAGTCCGGACGACACTCTAGAGAAGACCTACGTGCCGTCATTGAAAACCCTGGAGGAGGAGGTGATGGAGAGGCTGGGTATCCAGGAGCAGCGTAGGCCCCGGCGGTCTTACTGGTACTGA
>Danio_rerio.19.8132645.8133130
GGCACAGGCCTTTCCTCTCTCTTACCTCAGCCCAGGAACATGAGCGTGAAGGCGATGAACAGACCGCTGATACCCTACACACTCACCAAGGCCGTGGAACCTAAAGGTCTGAAGGCTGCAGCGCTGGCTAAGGGCTTTGGCTCCAGCGCCTCTCCATCGGCTATCAAGGCTGCTGCTAAGTCCGCGGCCCTGCAGCTCGCCAGGCAAATAGCCGCCGAGGACCATGACGAGGAGGATGTGGCCCCAGAAAACTACTTCTCCCTCGGGGAGAG
>Danio_rerio.19.8134889.8135035
GGCTTCAGGGGAAACGCAACCGGGGCAAAGAGGAAATAAAGTTTCTGGAGATTAAAGGCGATGACCAGTTGAGTGGCAACCAGCAGTGGATGACCAAGAACGTTACTGAGGAAAAACAAGAGCGCAAGTCCTTCAGCAAG
>Danio_rerio.19.9666826.9671194
GCCGAGGAAACGGGGGAGGCCCAAGTCTAAAATGCCCCGTCTGGATGCTCCCCTCCGCGGGCGCCCCCCCAACAAGCTGGCCCCCTCCAAGGTCTACTCATCGCTGCTCAAGTCCAAAGAAGAGCAGGACCCTCCGGTCCTCCACCCGGAGGTCGACCTCAACCCTCCCAAACCCATGCCCAGGAAACGGGGCCGTCCCAAGCGCCTGCCCCCTACCCTCCCCCCCGAGGGTCAACCCCCGACACTGGCCCCCGAGGCGGGGGACGGAGGGGAGAAACTGTTCCACACCAAAGGCAACGGGCAGCTCATCATGAGGACAATCATAGGCAAGATCAACAAGATGAAGAGCGTGAAGAGGAAGCGCATCCTCAGCCAGATTCTGTTGGGCCCCGGGCCGGAGGAGACCTCCCGAGGCCCCGGCAGCATGGCGGCAGGTTCCGCGGTCGCCGCCAAACAGTCGCTGACCTCGCTCGCGGCCTCGTTCGGGGGCAAGCTGGCGCCGCAGATCAACGTCAGCAAAAAGGGGACGATCTACATGGGCAAGAGGCGCGGCCGGAAACCCAAGCTCCCCGGCGGCTCCAAGGACTCCAGTCCGCCCTCCGAGTCCCCCAGCATCACCTCCCCGCTGCATCACCACCACCACCACCACCACCACCAGTCCCAGCAGCACCACCAGCTCTCCTCGTCGGAGGTGTTCCCCTCCCCCTCGCTCTCCCAGTCCAGCGGGGGCCACAGCCCGGCCAGCGACGGCGGCGGCTTCGTGGAGCCGGGCTCGGTGCACTTTGCCGCCCACCCGCACT
>Danio_rerio.2.10656053.10655904
ATAGACGTGTGGTCGGCGGGCGTGATCCTGCTGTCTCTGCTCAGCAACCGCTACCCCTTCTTCAAGGGCAGCGAGGACCTGGTGAGCCTCACGCAGATCATGATCGTACGTGGCTCCCGGGAGACCGTCCAGGCCGCCCAGACCTTTG
>Danio_rerio.2.10680366.10680188
GTTCCGGTAAACATCAGCTGCACCAGATCGGAATTCTCTATCTTGATAGCGGTGCAGTCGCTGCCACAGCTGGGTCGTGAAAGCATATACCTGGGGAACCCGCCCTGCACAGCCCTGTTGACGGCCACGTCCTACAAGATATTAGCCCGCTTCGAAAACTGTGGTACAGCTGGTCAG
>Danio_rerio.2.10692384.10692036
GGTGTCAAATGTGGGGGGATCCTCTCTGCCTCATCGGGCAACATATCAAGCCCAAACTTCCCGGGTCTCTACCCCTACAACATCGACTGCATGTGGCTGATCGTGGTGGCGGAGGGATCCTCGGTCCTCCTCACCTTCCACCACTTTGAGCTTGAGTTCCACGGCCACTGTGCCTACGACTACATCAGGATCTACAACGGAGTGTCCGAGGACGAGGGGAACCTACTGGGCACGTTCTGCGGTGACATCTCCCCGCCCCAGTTCACCTCCTCCTGGAACGTCATGTCCATCATCTTCCACTCGGACCGCCACGTGGCCCACCGGGGATTCGCCGTGGGCTACAGGAAAG
>Danio_rerio.2.13046559.13046371
TCACAGATTGGTTCTTTTTCAATTCCTGGTGGCTCCTTCTGCCATTCGTGATGCTTCTTGTCATCGCTGCCTTCATCGTTGCCTTTGTGTTGCTCCTTTACATGATATCGCCTCTTATTAGCCCCAAACCTTTTAAACTCAACGGGGCCCATGTCGTG
>Danio_rerio.2.1310487.1310667
AGTTCGAGACGGCGGAGACGCTGCTGAACTCGGAGGTTCACATGCTGCTGGAGCACCGCAAGCAGCAGAACGAGAGTGCCGAGGACGAGCAGGAGCTGTCGGAGGTCTTCATGAAGACCCTGAACTACACGGCTCGCTTCAGCCGCTTCAAGAACCGCGAGACCATCGCCAGCGTGCGCAG
>Danio_rerio.2.13540557.13540680
TACCGCCAGGCCCAAGCCAGCGTTCTAGAAGCACTTCCCCGCCTGAAGAAGCTCAACATCTTCACCAAGAGACCAGGGGACTACTTTGCAGAGATGGCCAAGTCAGACCAGCAGATGACGAAG
>Danio_rerio.2.13596954.13597101
TGTCTGAAGACCTTCACACGCAGGCCTCACCTTGAAGAACACATGATCCTACACAGCCAGGACCGGCCCTTCAAATGCACCTTCTGTGACCAACACTTTAAGTCCAGGTTCGCCCGACTGAAGCACCAGGAAAAGTTTCATTT
>Danio_rerio.2.13632602.13633206
GTGAGAAGCCTTACTGGTGCTCCGAGTGCCACCAGAGCTTCCGCATCAAGAAGACGCTGACCAAGCACATGGTGACCCACTCCGACGCACGCCCCTTTAACTGCCCCCACTGCAGCGCCACCTTTAAGAGGAAGGACAAGCTCAAGTACCATGTGGACCACGTGCAC
>Danio_rerio.2.13766657.13766778
GCCTATGAGTGGGCACAGAAGACATTGAAAGACCACGCAAAAGACAAAAGAGAGTACCTCTACACCCAAGCAGACCTGGAGAAGGCCAAGACTCACGACAAGCTCTGGAACGGAGCCCAG
>Danio_rerio.2.150696.150854
TCTCCAGCACCATCTGAAAGACGTCCTGACTGCGGTGGTCACGCGGAGGAAGGCCTACCGCCTGCGTGACGGCCATTTCCCCTACGCGTTCGGCACTGAGGTCACGCCGCGGCCGTACCTCCAGAACAGCCTGGCGGCCTACCAGAGCGTCTCTGATTG
>Danio_rerio.2.151261.151417
CCTCCCCCAAGCGCCTCTCTACCAGCGGGGCCCCCACCCCAAGTGGCCCCTGACGAGGCAGAGCAGCAAGCTGTTCTCCTATTGGCCTGTTCCTCTGACACTGTCCCTGTGCCCCTCCCTCCAATCAGCATGTTTGATCTACTGGAGGCTTTACAG
>Danio_rerio.2.16221300.16221158
GATGTGACCACCCTTCTGCCTGAGTGGGAGGACGGTAACTTCTATCTGGCTAAGTACTACGACAAGGTCATGCCCATGGTGACCGACAACAAGCTGGAGAAGCAAGGGAACCTCATCCGATACATCGTCACCTACTTCGGAAA
>Danio_rerio.2.16224549.16224390
GTGTGAGGAGATGGTGGGGGAGTGCTGGCTGCAGAGTGCCCGGGTGGCCAGGAAGGCTGGACACCACCAGACGGCCTTCAACGCTCTGCTCAACGGGGAGAAGACGCACCAGGCCGAACTGCTGACTGAGAAGGCCAAGTGGCTCTGGTGTAAG
>Danio_rerio.2.16234442.16234305
GTGAGACACGAGCTGGCGAGCAAGGTGTTCACCTGCTGCAGCTTCATCATCAAACACGACTACAAGGTCACCATCTACCTGCTGCCCCACATCCTGCTGCACATGCTGCTGGGCTGCACCCCCGCAGAGCAGCAGGAG
>Danio_rerio.2.16249862.16249668
CGTACACTCCAGGTCCTCCTGCCCTACCTGGCTGCCAAGGCCAGCGCCACTGGCTCGGCTCTCATCCGCACGCTAGCCAATGAGCTGAAGGCCAACCGGAGGGAGATCCTCATCAACAACTTCAAGTACATCTTCAGCCACCTGGTGTGCTCCTGCACCAAGGGGGAGTTGGAGAAGGCCTTCCACTATCT
>Danio_rerio.2.16642251.16642105
GCGAAAGACTGCGGGCAGCTGGAGAACAAGTGGCTGATGATCAACATCCAGAACGTGCAGGACTTCGCCTGCCAGTGTCTGAACCGGGACGTGTGGAGCAACGAGGCCGTGCGGACCATCATCAGAGAGCACTTCATCTTCTGGCAG
>Danio_rerio.2.19220880.19221005
GTTACCAAAACAACCTAAAGGTCCTTTACAGTCAAGTCACGCCTTCTTCAGTCAAAAAGACGAGATACATCTCGTCGGTTCCTGATAGGATCTTGGACGCTCCAGAGCTCAGAAATGACTT
>Danio_rerio.2.1990667.1990815
TGTTACAGAATGAGATTCAGCAGTTGCTCGATCAGGTGAGAGAACTCCGTGATGAAAATGGCCGTCTCCTCAAACTCGCAAGTGAGAAGGATTTTGAGATAAATCACCTGAATAAGAAGAGATCTGAGGAGCGACTGGCCCTTGGAG
>Danio_rerio.2.20867824.20867961
GCCAGCTCCTCTGCTGAAGAACGCGGCACTGTCCGATTCCAAGGCGTGCGAACTGTACCTGCAGGTCATCGAGCACATGAGGAAGATGTACCAGGAGGCCCGCCTGGTTCACGCCGACCTCAGCGAGTTCAA
>Danio_rerio.2.21418383.21417100
GATGAGGAAGAGGATTATGGTGATGAGGATGAGGAGGATGATGACAACGAAGAGGAGGCCGACCTGAGCCAGACCCGGGTGGATCGAGACACCATCGTGGCCAGCCTGGCGTTCCCCACCCAGGTGAAGGTGGACGCGTGCCAGCGGGCCAACCTGGACATCACCACGCTCATCAGCTACGTGTCGTCGCTGAGCCACGGACACTGCAACTTCACCTTCCGGGAGCAGGTTCTGACGGAGCAGGCGGCCCAGGAGCGCCAGCACCAGGTGCTGCCAGAGCTCAAGGCCTTCATGCAGGGCAAGGAGCTGTACGCGTGCCGGTCGGCCGTGGACGACTTCCAGGTGATCCTGGACACCCTCGGGGGCCCCGGGGAGAAGGGGCGTGCCCAGGAGCTGCTGGCCCGGGTGAGGGTGGTCCCGGACCAGCCGTCCGAGCGGACGCAGCGCCTCAACGCCAGCGCCAAGGTCAACACCCGCTCGCTGATGATCTTTGGCACCGGAGACTCGCTGCAGGCCGTCACCATGACGGCCAACAGCGGGTTTGTGCGGGCTGCGGCCAATCAGGGTGTCCGCTACAGCGTGTTTGTGCACCAGCCCCGAGCGCTGACCGAGGGGAAGGAGTGGAGGGCCAC
>Danio_rerio.2.22999402.22999268
CTGTCAGAGTTCCTGATGCAGCGCTCGAAGCTGGGGCTCTCTGCTCAGCTGAGCTCCCTGATGCTGGCCAAGTGTTTCAGGGCCAAACTGTGGGAGGACTCCCCCTACGTTTCCAAACAGCTGGAGAAAATAG
>Danio_rerio.2.23002586.23002441
ACAACCAGCACGCTGGCCATGGGTGTAAACCTGCCGGCCCACCTGGTGGTGGTCAAGTCCACCATGCACTATGTGTCAGGCTCCTGTGAGGAGTACAGTGAGGCTGACATGCTGCAGATGATAGGACGAGCTGGGAGGCCACAG
>Danio_rerio.2.23006920.23006788
GTTCTTTACACAGGTAAGAACTTTGTGGCGTGTGCCCCTACTGGATCTGGGAAAACGGTGCTGTTTGAGCTCGCAATAATCCATCTTCTGATGGAGAGCTCTGAGCCTTGGAAGGATGTCAAGGCTGTCTACA
>Danio_rerio.2.24244217.24244019
GAACCCAAGCTAGCACCATGGCTAGCTCTGACGGTGCACGGCTTCCAGGACAGCCCCGTCTCCTGGGGGACCGCCGAGCACGGCTTCCTGAGCGGAGGGGAGAACTTCTACACCCTGGTCCTCTTCCAGAACCTGGACTACTGGATCTGCATGGCCACCGGCTCGCATGACGCCTGTCCGCCCTGA
>Danio_rerio.2.24543176.24543337
ATGTTTGCAGTGGGATTTTCCATGGGACCAGTGCTGCACTACTGGTACGGCTGGCTGGATAAGTTCTACGTCGGCCATGCGTTGAAAACAGTCGGCAAGAAGGTTCTGGTGGATCAAATGGTGGCATCTCCGACCCTTGGACTGTGGTACTTT
>Danio_rerio.2.2479674.2479521
GCTCTTGGAAGGAATGTACCGGAAGCTGAACAACCTCCTGGAGCGCCTCCACCAGTCGTACTTCTTCTACCTCATGCCCTCGCTCACCCGCTTCGTCTCCATCGGTTACTACATGCCGGCCTTCGGCCTTCTGGCGCTCATCCTGTTGCTTCG
>Danio_rerio.2.2481724.2481528
CTCCCCAGGAACGACTGGGACACGACGTCGGGCTACAGCCACGCGGTGCAGACCATGATGCTCATGGTGCTGAAGCAGGCGAGCAGCCGGCCCTGGGGCGACCACGGGCTCTTCCTGCGCTACCACATCGAGGCGGCCTCCATCAAGGGCGTCAACAGCTTCCGCCCGTACAAGACGGACGCCACCACCGTGGGCAG
>Danio_rerio.2.24878650.24878529
GCTTTGTGGATGACATCATTGAGCCATCGACCACACGGAAGAGGATCTGCAGAGACCTGGAGGTGCTAGCCAGCAAGAAGCAGGTGAACCCCTGGAAGAAGCACGCCAACATGCCCCTATA
>Danio_rerio.2.24882662.24882539
ATCGTGGACGAGAAGAACTTCTTCGAGATCATGCCCAGCTACGCAAAGAACATCGTGGTGGGGTTCGCCCGCATGGACGGGCGCACTGTGGGCATTGTGGGTAATCAGCCCAAAGTGGCTTC
>Danio_rerio.2.25970048.25970172
AAGGGCATGCTGATGGTCAACGTGCTGGCCATGGCTGGGGGCTTGCTGATGGGCCTGTGCAAAATGTGGAAACCTCACATCATGGTCATCTCAGGCCGCGCTGTCATGGGCTTCTACTG
>Danio_rerio.2.26667598.26666412
GTGAGCGTGAGCGAGGTGCTGAAGGACTCGGCCAATCGGGAGAAGGCGTACCTGGTGCAGTCCACGGAGTACTACAGCCTGCTGCCGGGCATGGACCTGGGGGGCTCGGACCACGGCGACTACGAGAGCGTCGACCTCGCCTGA
>Danio_rerio.2.26725944.26725784
GCGGTGGACCGCCACTTCAAGCTGCCCCACGCCTCCAGCAAGCCCCTCCGTTCGGCCTGTAGCATGGGCGACTGCACCTCCAAGACGCTGCGCTTCGCTCTCAGGGCCACCCTCAAGACCGCCATCTACAGGATAACCACCACCTTCGGGCATCACTTGAA
>Danio_rerio.2.26765128.26765008
CAGTAATCCTTGGCTGCCAGGTTGGATCCTAACCACCACACTGGTCCTGTCAGTTCTGGTCCTGATCTGGATCTGCTGTGCCACAGTGGCGACTGCTGTAGACCAATATGTACCTGCCGAG
>Danio_rerio.2.26797535.26797728
TGGAATCCTAAGGACTGGACGGCCATCCAGGTGTTCAGGGTCAGCCTGATGACATCAGAGGTCATCGCCATGGAGACGGAGACCCAGCAGAGGGGGGTCAAGGTGATCTTTGACCTGGAGGGTTGGAGCTTCAGTCACGCCCTCCAGATTAACCCCTCCCTCGCCCGCAAGATCTCCTCTGTACT
>Danio_rerio.2.27530886.27530627
CAGTGCTTCTACTCCCACCTCCCCGAGCGTCTCACCACCTTCACGGCTGACCTGTCTGAGATGTTCCCCGCCGGCATCTACGACACCAAATACGCCTCAGAGTTTGAGCTGCGCCAAACCGCCTCCTACCTGGAGTACGCCTACAAGAAGTG
>Danio_rerio.2.27535073.27535222
ATGGGCGGCTGCTCGGCTCCGAACTGTTCCAACTCCACCACCATTGGGAAGCAGCTGTTCAGGTTCCCGAAGGATGCGGAGCGCAGGAGGATCTGGGCCGTGAACTGCCGACGAGACTTCGAGCCGCCGCCTCACTCCAGACTGTGTCAG
>Danio_rerio.2.27535338.27535491
GACCATTTTGAGCCGAGCCAGTTCGAGGAGGTTGCGAGATCTCCTGCCGGTGGCAGGAAGTTAAGACCCAACGCTATCCCTACTCTCTTCGGCCTCCAGGAGCCCCCCTACCCTGCAATCACACAA
>Danio_rerio.2.27538760.27539134
GGACGAGATGAAGAAGCGGCTGTTCCGTCTGGACCGCATGGAGCGGGGCCTGCAGGGCTTCCTGTACGAGGACCAGGTGCGCGCGCTGTCGCTCAGCAAGCGCTCCCGCCGCGCCGTCTGGTCCCCGGAGACGGTCGCCAAGGCGGGCAAGCTGCGGCGCGCCGTGGGCAACAAGGGCTACGAGTACCTGCGGGAGACGGGCTACCCGCTGCCCTCCTACCGCACGCTCTGCAACCGCCTGGAGACCAAGATCACCGTGACGACGCACCTCAGCTGCGAGGAGCTGGCGGAGCTGGGCCTGGGCCTGAT
>Danio_rerio.2.27711009.27710848
TGGACCCTGATGTCCTACATGATCGAAGGCTCGGGCTCAAAGACCTTCTCCAAGGTCAAAAGCTGGCTCTACCGCTACCCAGAGGTCAGCCACATGCTGCTCAAGAGGCTCACCGACGTCATCGTGGACTACCTGCTGGGCCAGGTGGCCGCGGGCGCACAG
>Danio_rerio.2.27975885.27975672
GTCTGATCAACAAGTATGAGATCAACGGCCTGCAGTGCTGGCTCATCACCCACGCTGTGTGGCTGGCCAACGCACACTACTTCCACTGGTTCTCCCCCACCATCATCTTTGACCACTGGATCCCGCTGATGTGGTGCGCCAACATCCTGGGCTACCTGGTGGCCTCCTTCGCCTTCGTCAAGGCCTACCTCTTCCCCACCAGCGCGGACGACTG
>Danio_rerio.2.28131625.28131486
GTGCATCAGGCCGGCCTTACCTGTGACTACTCTGAGCTGCCTCACCACATCAGCACCGAGGAGGAGATCGACGGACTGCTGCTGGCCGTTGAACAGATTCTCACGGCCCTGCCTAAACCAACACTGGTAACCATGTCCAG
>Danio_rerio.2.29619960.29619826
GGGAAGTACTTCTACATCACCCCAGGGATCTGCCCAAGCCTCGGCACCTTGAAGGCCATCTTGGAAAGCGCTGGTGGAAAGCTACTGCCTAAGCAGCCTTCCTATCGCAAGATCATGGAACACAAGCAGAACAAG
>Danio_rerio.2.29637432.29637298
GTAGTTAAGCTGCTTAAAGCTGGGAAAGGCAAGGAGGTGTCTTACAATGCCTTGGCCACGCATATTATTGCAGAGGATGGGGACAACCCAGAGGTTGGCGAGTCACGAGAAGTCTTTGATCTGCCTGTGGTAAAG
>Danio_rerio.2.29896263.29896097
GCAAGGTGACCAGGAAGCTCATCTACAAACGCGCCGAGGCGTACCACAGGGAGTACAGGAACCTGTACAGGCGTGAGGTCCGTCAAGCCCGTACCGCCCGCAAAGTGGGAAACTTCTACGTCCCCGCCGAGCCCAAGCTGGCCTTCGTCATCAGGATCCGA
>Danio_rerio.2.29966361.29967002
AGGAGTGAAGATGTTCTCCTACACCAGCAGTGGCACCAGTCTGTGTCTAATGCCACACGTCCTCTTCAAGACCGGGCTGGCCACACAGAGTTTGGCTGTGCAGGCGTCCTTCATCGCGATCATCAGCCTCTTCACGTTCGTCACCCCCGTCCTCCTCCACCTGCTCACCAAGGGCTACGTTATCCGACTGTACCACAACGCCGATCAGGACGCCTACACGGCCGTCACCTGCAACATCTTCCTGATGGAGAAGAGGACTGTGTTTAAACAGGGGGAGGTCAGCATTCCAGCCGTCGCAAAGATGTTCACCTCGTTCTACGCTGGCCGGAGGAGCATGTTGGTGAACCCCGACCTCTTCCAGCTCCCCAGTGACTACAATCATCTGATGGGTTATGACCAGCCGTTCACATTCAGTGAGGAGGACTT
>Danio_rerio.2.3056787.3056911
CTCCCACTAGGAAATGTGGCTATGATCGACTATACACTGGAGTTCCTGACTTCCACTGGGGTGCAGGAAACATTTGTCTTCTGTTGCTGGATGTCCCATAAAATCAAGGAGCACCTGCT
>Danio_rerio.2.3057000.3057185
AAGTCGAAGTGGTGTCGTCCTACCTCCCCGAACACAGTCCACATCATCACCTCTGACCTCTACCGCTCGCTAGGCGATGTGCTCAGGGACGTGGATGCCAAGAATCTCGTGCGCTACGACTTTGTGCTGGTGTATGGAGATGTGGTGTCGAACATTGACGTCACTCAGGCCCTGCAGGAGCACA
>Danio_rerio.2.31408501.31408327
CGTCTGGGCCTGCAGCTGGAGCTGCTGAAGAAGGACAAGTCGCGGCTGCTCTCCCAGCTCACCGCCCAGGAGTCGGTCATCGACGGCCTCAGGGCCGAGAGGAAGATCTGGGGCCAGGAGCTGGCCCAGCAAG
>Danio_rerio.2.31503450.31503328
CTAGGAGTCTTTCTGTGGCCCCTGATCTCCTCCCAGGAGTTTGCCTTGTGGCTGAAGCCAGTTCTGCAGAAGCTGGACTTCGGCGTAGGCCAGTTCCTCCAGAGGATCAAAGATAACCA
>Danio_rerio.2.32466361.32466501
TGCACTAGAGTCTCTTATAAACTTTGCATACAACGGCCACGTGGCCATCGACCAGCAGAACGTCCAGTGCCTGCTGATCGGTGCCAGCTTCCTGCAGCTCCAGAACGTGAAGGACGCCTGCTGCTCCTTCCTCCAGGAGAG
>Danio_rerio.2.32911649.32911782
CCCGTATAGGAAAGATGAAGAGGAGGAAGCCAGAGGAAGGGGGACAGGTATGTCCGCTGTGCAGCGTGCCATTGGCTGGGAGCGAGGAGGAGATGAGTAGACATGTGGAACAATGCCTTATCCAGGTAGC
>Danio_rerio.2.33128083.33128217
TTCTGCCTGCTGGAGACGCTGACGACGGCCATCGTTGACGAGATCGGGACAGACTGGATCATCAAGAACAAACCCATTGTCACCCTTGGCGTGGCCATCATAGGGTTCTGTCTGGGAGTTCCTCTGACCACACAG
>Danio_rerio.2.33765837.33765678
ACAGACATCCTGGTGATGAGTTGCGACCTGATCACGGACGCAGCGCTGCACGAGGTGGTGGACCTGTTCCGGGCACACAACGCCACCCTGGCCATGATGATGAGCAAGGCCCACGAGTTCACGGAGACCGTCCCCGGGCAGAAGGGCAAGAAGAA
>Danio_rerio.2.3419162.3419382
ATGTACGTGCTGGGGGGGATCAGCGATGATGGTCTGGAGCTGTGTTCGGCGGAGGTGTTCGACGCTCTCTCCCAGCGCTGGCGCCCGCTGCCCCCCATGGCCACGCGCCGCGCCTACGTGGGCGTCGCCGCCCTCAACAACTGCATCT
>Danio_rerio.2.35139636.35139905
TGATCGACGGCCCCACCCAGCTGGTGGTGCGCGACGTGTCCGACACGGTGGCGTTCGTGGAGTGGACCCCGCCCAAGGCCAAGATCGACCAGATCGTGCTGCGCTACGGCCTGCTGGGGGGCGAGGGTCCCCGGACCACCTTCCGCCTGCAGCCCACCCTCAGCCAGTACTCACTGCAGGTC
>Danio_rerio.2.35173212.35173344
GAGCTGATCCTTGATGCTGAGGACACGTGGATCCGACTGGAAGGACTGGCGGAGACCACAGAGTACACTATCAGGCTGCAGGCTGCCAGAGGACTGGACACCAGCGCTATAGTCTCCACTACCTTCACCACAG
>Danio_rerio.2.35314556.35314738
GAAGTGGCGGACAAAGAGATCGCGGCGCTGCCCCGGGACAGCTGCCCCGTGAGGATCCGCAACAGGTGTGTGATGACCTCGCGACCCCGCGGGGTCAAGCGCAGGTGGAGGCTCAGCCGCATCGTCTTCCGTCACCTTGCAGACCACAATCAGATGTCCGGGATCATGAGAGCCATGTGGTGA
>Danio_rerio.2.35317604.35317817
AAGGCTGAGAGGAAGAGGGTGCAGGAGTTGCTGAAAGAGGAGCAGAAGAAGGTGGAGAAGGAGATCACAGCTAAACGTCAACAGAAGGAGCAACAAGCCAGGAGAGTGGCAGACCCCACAGCTGCCACCAAAGCAGCATACACCGTCAAAATCACTAACTA
>Danio_rerio.2.35328234.35328360
GGTTTCACTCCAGACAAGCTCCCCGCCAGCAGCTGTGTCATGGTGCCTGAGCTCCATCCGCCCAGCCCGGCCAAGAAATTCTTCACCAAGATGGCAAAGAGTTTCTTCGGCAAGAAAAAAGCCAAA
>Danio_rerio.2.35330492.35330621
ACTATCCACTACTGTTTGACCAACAACAAACACTTCACCTTCCAGACCAGCGCTCTGCCCGAGCAGCTCCACAGCCAGAAGCAGATCGTGGAGCTCATGGCCAACTATATGGAGCAGAACCTGATGGAG
>Danio_rerio.2.35576098.35576238
GTCCGCATCGAGAACTTCAACTACACCGGCATGGGGAACTCCACCAACAAGAAGGACGCCCAGTCCAACGCGGCCCGGGACTTCGTCAACTACCTGGTCCGGACCGGGGAGATGAACGCGGCGGATGTCCCGGCGCACGGG
>Danio_rerio.2.35693973.35694110
CACAAGATGGACGCCGACCAGATTGAAAAGATCGCTAAGGACGCCAACGACACGTCCACCAAGGCCTACAACCTGCTGAGGAAGACCCTGGACGGAGAGGGCAAGACCGGCCAGGACATCGACGAGCTCAACAGGAA
>Danio_rerio.2.35781500.35781650
GTCAGCCGTATAACCAGCTGGCCATCCTGGCCTCCTCCAAGGGAGACCACCTCACCACCATCTTCTACTACTGCCGCAGCATCGCCGTCAAATTCCCCTTCCCCGCTGCCTCCACCAACCTGCAGAAGGCCCTGTCCAAGGCCCTGGAGAG
>Danio_rerio.2.35781754.35781889
CCGTGATGAGGTGAAGAACAAGTGGAACGTGGCAGACTTCATCAAGGCCTTCATCAAGTTCCACGGCCACGTGTACCTGAACAAGAGCCCGGACAAGCTGAGCCCTCTGAGGGAGAAGCTGGAGGAGCAGTTCCAG
>Danio_rerio.2.3589608.3589765
CCGATTTCAGCCTGCGGGTGGCGCTGCAGACCTTGTTGAAGGAGTACATGGAGGTCACTAAATCGCCGAAGGAAAATAAGCCGTACTGTGTGGGGGAACCTTCCAAGATGAGGCCCAGACGGAAAGCTAGGAAATATCTCTA
>Danio_rerio.2.36373184.36373421
GTGGTCTCCGAGCGGACCAAGCCGCGCATGCAGCTCTTCCTCTCTGAGGTGTTCATGATCATCGGGGGCTGCACCCGGGACGAGAGGTTCATCTCCACGGTAACCTGCCTGGACCCGCTGCGCCGGAGCCGCCTGGAGGTGGCCCGCATGCCGCTGACGGAGGGGGAGGAGCCACAGAGAAGGAAGTGGGTGGAGTTCGCCTGCATCACGTTTCGCAAGGAAGTGTACATATCAG
>Danio_rerio.2.36376099.36376312
CCTCTTCGGCTGGCCGTGAGCTCCTTCGCGGCGGCGAGCTACGACAGGTGGATCTACGTGGTGGGGGGCGGTCCCGGCGGGAGGCTGGCCACTGACGTGGTCCAGTGCTGGGAGCCGGGGGCCGACTGCTGGACGACCCGGGCCCCGATGCCCGTGGAGGCCAAATGCATCAACGCCGTCGCCTTCAAGGACCACATCTACGTCGT
>Danio_rerio.2.36914158.36914304
AACGCCAAGCTGGTGGGCCAGTCCATCATCGCCTACCTGCAGAAGAAGGGCTACCCCGAGGTGGCGCTGCACTTCGTCAAGGACGAGAAGACCCGCTTCAGCCTGGCTCTGGAGTGCGGCAACATCGAG
>Danio_rerio.2.36922344.36922667
AGGACGCCGGGGCCAAGCAGGGCCTCCCGGCGGTGGGCCTGCGCCTGTCGGACCTCATCGCGCGGCTCCAGCAGTGCTACCAGCTCACCACGTCGGGCCGCTTCGAGGAGGGCGTGGAGCGCTTCAGGGCCATCCTGCTCTCCGTGCCGCTGCTGGTGGTCGACAACAAGCAGGAGATCGCCGAG
>Danio_rerio.2.36954840.36954966
CAGAGCTGAGGCAGAGGCAGGAGATGATCATGAGGAACCAGATGGCCATGGCTCCACAGATACTCAGCCAGGGGCAGCAGAGAATGCACGGGGTCCCCACACAGTTTGAGCCCCGCTTCATGGAGAG
>Danio_rerio.2.36957008.36957687
GATGGAGATGAACGCCATCCTGCACCAGAAGGAGCTGGAGAATGCCCACCAGAAGGGGCTGATGGGAATGGAGAACCCTCTCATGTACCAAGCCAACGCCATGGCCTTCAGGGGCCGCCAGCGCATGCCCGACGGCCACGACGTCTTCGTGGACCGGCCCTCCCTGGAAGACCTGCACTCCAACAGCATGGTCATGTCTTCCAGCCCCTACCCGCCCATTGGCACCGTGCATCGGGAGCGAGGGCGTCGGGTGGGGAGGCGGCCCGCCAGCCACAAGAGCACGGAGAGCCACATGGCCAGCCTGAAGGGCCACGTCGAGGATAAGGGCGTGGAGCGGAGCCCGGGGACGGCGTCCGGCGAGGAGAAGGACGCGGAAGCAAAGGG
>Danio_rerio.2.3899585.3899750
ATGAGACTCCGGTCCCAGTTGCCAATTGTAATGCAAAGGAATACAATGCAAACCCTAAACTCACTATGCCTTTTAAAGAATTCATACACTACTGGAAAGAATATATTCAGAATGGCAACTCGTCACCGAAAGGATGTCTCTATCTGAAAGACTGGCACATGGCAAG
>Danio_rerio.2.3906526.3906672
GAAGACACCATCTCTATCAATCATAATTGGCTGAATGGCTGCAACATTGACATAATGTGGCAATTCCTTCAAAACGAGCTTTCTGCTGTCCAACGAGAAATCGAGGAATGGAGAGCTACCATGGACTCATGGCATCAGCACTGCCAG
>Danio_rerio.2.395632.395351
GTGATCCTCGCCCAATGCGCTGTGTACCTGGCCCGCGCCCCCAAGTCTGTGGAGGTCTACAAGGCCTACAGCAACGTGAAGGCCTCCCTGAGGACCCACAAGGGGCCCCTGCCCTCGGTGCCCCTCCACCTGCGCAACGCCTCCACCAAGCTCATGAGGGAGCTAGGCTACGCTAAGGGCTACAAGTACAACCCCGCGTTCAGCTCACCGGCGGAGCAGGAGTACCTCCCCGAGGAGCTCAGGGGAGTGGACTTCTTCACCTGGACTCCCTCTGA
>Danio_rerio.2.408059.407865
ACCACTCTTGCTCACATCATAGCCAGCAAGAGCAAGCAGAAGGGAACTGTGCGCTTTGTGAAGCTCTCCGCCACCAGTGCGTCCACCAGCGACGTGAGAGAGGTGATCAAGCAGGCACAGAACGAACTCCGACTCTGCAAGAGGAGAACCATCATGTTCATCGATGAGATCCACCGCTTCAATAAGTCCCAGCAG
>Danio_rerio.2.41541116.41541278
GAGAAGGTGGGCGCGGGGAACGTGTGCCTGTGGTGTAACGAGAAGGGGCGGTCCTTCTACTCCACGGAGGCGGTCCAGGGTCACATGACTGACAAGAGCCACTGCAAGCTCTTCACCGAGGGGGACGCCGCGCTGGAGTTCGCAGACTTCTACGACTTCAG
>Danio_rerio.2.41550762.41550955
GTATCCTGACGTGCCAGGCGGGCTGTGTGTTGGAGGGTCTCTCGGGTTACCTGGAGGAGCAGGACTTCATCATGCCCCTGGACCTGGGCGCGAAGGGCAGCTGTCACATCGGGGGCAACGTGGCCACCAACGCCGGGGGGCTCCGCCTGCTGCGCTACGGCTCCCTGCGGGGGACGGTGCTGGGCCTGGAAGTG
>Danio_rerio.2.42474831.42474695
GTTGCCAAAGACTACGTGCGTCTGATGAAGTACGGCGACTCTCTGTACCGCTGCAAGCAGCTGAAGAGGGCGGCGCTGGGACGCATGTGCACCATCCTCAAGAGGCAGAAGCAGAGCCTGGAGTACCTGGAGCAAG
>Danio_rerio.2.4329008.4329234
GTGCTGGACCTGCAGCTGCAGGTGGAGGCGCTGGTGGCCACGTACGAGGGCCAGAATGTGACGCTGGAGGACATCTGCCTGAGCCCGCTGGCGCCGTACAACAACAACTGCACCGTGCTCAGCGTCCTCAACTACTTCCAGAACAGCCACGACCAGCTAGACCACCAAGTGGGAGACTTCTTCTACGTCTGGGACGACTACCACAGCCACTTCCTGTACTGCGTCAG
>Danio_rerio.2.4341952.4342142
GACTCCTACGTGCTGCAGTACTTCAAGAACCTGAGCACGTACCTGCACACGGGCCCCCCGGTGTACTTTGTGGTGGAGGACGGCCTGAACTACAGCAGCCCCGAGGGGCAGAACGCCGTGTGCGGAGGGGTGGGCTGCAGGAACGACTCCCTGGTCCAGCAGGTCTACTCGGCGTCGCTCATCAGCCAGTA
>Danio_rerio.2.44395024.44394858
GGCGACAGTTGGACAAGATCAAGGCGGAGGCGCAGGAGAAGGGCGACCTCGGCCTTGTGGCGGAGAGTTCCCGTAGCAACCAGCGCACCATGTTCCAGCCCGCCAATCTCACGGCGGTGGGGGTGTTCGCCAAGCTGAAGGAGATCGCCAGCATGAGCGGGAACTCG
>Danio_rerio.2.44623829.44624647
CGCCAGGAGACCCGCTACCTGCTGGTGGCCAACACCCTGGCTGCAGACCTGCTCTTCCTCACGCTGAACCTGGCCACCGTGTTCTGCAACGCCCTGGGCGTCCACATCCCCCCCACGCTCTGCCAGCTGGACATGGTCTTCATCGTCACGGCCTACTGCTGCGCCATCCTCACCGTCACCGTCATGGTGGCCGACACCTACGCCGCCGTGCGCTGGCCCCTGCACTACCGCGAGCTGCTGCCGCCGGCGCGCACCGTGCGCATCCTGGTGGGGCTGTGGGTGGTGGCGGCGCTGTACCCGCTCTCCATGTGGATCATGATGGAGACGACGGAGGGCAACGCCAGCGCGGTGGACACGCCCATCTGCCTGGTGCTCATCTCGCTGGGCTTCATCCAGGCCACCAACATGGTGGGGGTGCACATCTACTTCTGCGCGGCGGCCCTCGTCTGCACCCTGCTCATCGTCTACTGCTACGTGCGCCTCTACATGGTCACCAAGACCCAGGGCATCTGGCAGAGCCGCTACTCCCGGGCGCGGGTCACGCTGCTCGCCCACGGCGTCCTGCTGCTGCTCTACTTCGTGCCGGGCCTGGTGTTCACCGTGGAGCTCTTCCTGTTCCAGCAGGACGACGTGAGCCAGGACGCGCGCGTGTGGATCAACACCATCAACATGTGCATCCTCATGCTGCTGCCCAGGGCCTTCGCCCCCTGCCTGTACGGGCTGAGGTACAGGGAGAT
>Danio_rerio.2.44686510.44686671
GTACATCCCGCCCGATAAGCGGGAAGAAAACGATCAGTCGACCCACAAGTGGATGCTGTATGTGCGGGGCTGCAGACGGGAGCCCAGCATCGACCACTTTGTAAAGAAAGTCTGGTTCTTCCTGCACCCCAGCTATAAACCAAACGACCTGGTGGAAGTGAG
>Danio_rerio.2.44815409.44815226
GACGGAGCGCCAGTGGTGCGACCTGGCCGTATCTCTGTCCCTGCTGTCCATGTGTGAGCGAGGCCTCAAGAGGCTGCAGGAGTGCTGGGAGTGTTACAGCGACAAGCTGACAGAGCCTGGCGTCTACCAGCCCCTGCTCTCCATCCCCGCCAAGCTCCGCCGCGGCGCCAAGCCCCAGCTCAAG
>Danio_rerio.2.44821276.44821153
AACATGCTGTTCTGCTTTCTCCCCCTGCTGGTGAAGGTGTGCAGCTCTCCTGGCCGCTACACCCACCCCCAGCTCACCACCGCCGCCTGCCTTGCCCTCTCCCAATTCATGATGATCAG
>Danio_rerio.2.44836306.44836131
GTGAGTGGACTGTCTGTGTCCTTGCCGGCGCTGCTCATCTCCACTAACCTCTCAGCCGCAGACCGCAAGGAGCAGCTAAATGCAGTGAAGATGGGTGTATTTTTACTCTGCAAACTTACAGAGGTGCTTGAAAGCGACTCCTGCAGACAAAGTATCGTCACTGCAACGGGCAAG
>Danio_rerio.2.45037351.45037511
GTTCCTCCGTATGTGTTCTTCTTTGTGTGCTGCGCCTCGTATCGCATCCACTCCATCTTCGTGCTGCGTCTCTTCAACGACCCGGTGGCCATGTTGCTCCTGTTTGGAGCCATCAACCTCTTCCTGGATGGACACTGGACTCTGGGCTGTGGTGTTTACAG
>Danio_rerio.2.45039169.45039289
TTTAGCAGTGTCTGTGAAGATGAACGTGCTTCTGTTTGCCCCCGGCCTTCTCTTCCTGCTCCTGTCTGAGTTTGGGTTAATCAAGACCATCCCTAAGCTGACTCTCTGTGCAGTCATACAG
>Danio_rerio.2.45131402.45131575
GTGCTGGTGGATCTCAGCACCAAAAACAACCGTGGTCTGTACCAGGCACGGGTCCGAGCGGTAGTGGGAGGGCGACCCTTGACCTTTTACAGCCTGGTGGGCCTGGAGAATGAATCCTTCTACCGCAGCATGCCGCGGGTCATTGCCCTGGCGCTGGAGGCGCTCAAGACGTA
>Danio_rerio.2.45649123.45649352
ACCTGGGACAGAGTGGCTGGTGCCCAGGACTACATGGTGGAGGCTATGGGCAACAACGGCGACCAGTACAACTGCAGCTCCTCCAACAACAGCTGTGCCCTGGCTTCCCTTCCGTGTGGGGAACACCTCAGTGTTTGGATCACCGCCTCCAATGAAGAATGCTCCACCAACCGAGTGCTGGGGGAGGCTGCCGAGAC
>Danio_rerio.2.50434654.50434805
AACTTTGCCAAATCTGAATACCATCGCTTGGCTGTGGAACGCCTGGAGAACCACCTCGAGGCGATGGAAGGACTGGGGGCTCCCCCTCTGAAGGTCCACAACATCCACCTGTCGGACAAAGATAACCGCATCGACCAGAACATCGC
>Danio_rerio.2.5048646.5049344
ATGGCCGAACTCAACAGGCAACTTCAAGAATACCTGGCCCAGTCCAAAAATGGCTCCAAGACCGTCTCCCAGTCCGGCTCCAGCACGGCCATAGACATGGACGAGACGGACTCGGTATCCGGGAGCTGGTTCGGGAAGTGGTCGAGTCCCTTCCCGGGCGGTCGGGGGACCTCAGCGGGAGCCCAGAGCTCAGGCGGCGGGTTCTCCTGGCCCTGGTCCACGGAACCCGACCCTTGCTTGCCTGGGATGAGTCGCAAACAGCGCATTGTTGGTGCCGGCGTGTGCATCTCCTTCTCGGCGCTGTGCTTCGGACTCTCGGCCCTGTACGCGCCGCTGCTGCTCCTCTACGCGCGGAAGTTCGCCCTCCTGTGGTCTCTCGGCTCGCTGTTCGCCATTCTAGGGGCCGCCCTCCTGCGGGGACCCAGCAAGTTGTTCGGCTTCCCGACCCCCGGCGCGGCCGTGTACCTGTG
>Danio_rerio.2.5069202.5069076
GTCACGGGGCTGACGTCAAGTGCGTGGACTGGCACCCCACCAAAGGACTGGTGGTGTCGGGCAGCAAGGACAGCCAGCAGCCCATCAAGTTCTGGGACCCCAAGACGGGCCAGAGCCTGGCCACGCT
>Danio_rerio.2.5077756.5077605
GCCCACGACAGCCCGGTGCGCGCCATGACCTGGTCCCACAACGACATGTGGATGCTGACTGCTGACCACGGCGGCTACGTCAAGTACTGGCAGTCCAACATGAACAACGTCAAGATGTTCCAGGCGCACAAGGAAGCCATTAGAGAAGCCAG
>Danio_rerio.2.5354203.5354039
CTCTCGGCTGAGGAGCTAGAGAACAAAAGGCTGGAGATGATGGGCTTTGCTAAGCAGAGGGATGAAGAGAGGATGGACAATGTGAAGAGATACAAGAAGCAAGAGGAGCAGGAGAAGGAACAGGAACAAAGTGTCAAGCATGTCCGCCATGCTGGATTCATTCA
>Danio_rerio.2.54335776.54335924
GTGTTCAAGCGCCACAACCCTTCCACGGCGGAGGAGCAGGAGATGATGGAGAACCTGTTCGACAGCCTCTGCTCCTGCCTCATGCTGTCGGCCAATCGGGACCGCTTCCTCAAGGGGGAGGGGCTCCAGCTCATGAACCTCATGCTCAG
>Danio_rerio.2.5672185.5672038
GTGGGCTACGACATGACCCAGCTGGCCGCGCGGAGGGTGTTCGCGGCGGCGGGGCTGCAGCCCGGCGACGTGGATGTGGTGGAGCTCCACGACTGCTTCTCGGCCAACGAGCTGATCACCTACGAGGCCCTGGGGCTCTGCGCAGAGG
>Danio_rerio.2.56935453.56935162
CGCACAATACGTCACTGCTGCTTGAAGCATGAGCAGAACAGGCAAGATTTGGTGAAAGGGGGAGTGCTTCCTCTGCTTACCGGCGCCATCAGCCGTAACACAGAATGCGGCGAGCTGGTCAAAGAGGCCTGCGCCACTCTCCGGTACATGACCTTCGATGATGATATCAGAGTTGCGTTCGGGAACGCCCACGAGCATGCCAAGATGATTGTTCAGGACCACAACGCATTGAAGATCATAACTGCAGCTGCTAAAG
>Danio_rerio.2.58649290.58649150
ATCGACTACCCGGAGATAGCTGAAGGGATCGGACCCAGACATCGCTTCATGTCTGCTTATGAACAGAGAATCGAGCCGCCAGATCGCCGCTGGCAGTACCTCCTTCTTGCTGCAGAGCCATATGAAACCATTGCCTTCAAG
>Danio_rerio.2.7265049.7265251
GCATATCGGCTGTGTGAACATCGGCACCCTGACGAGCACCCTGCCGGTGATCCCTTATCAGAAGCTGACTGATCTACACTACCTCAGCAAAGGAGGCTTCGGCACTGTGTTCAAGGCTCAGCACTCGGACTGGCGAACCTCTGTAGCCATCAAGTGCCTGAAAATCGACTCTCCAGTTGGCGAAAG
>Danio_rerio.2.8560708.8560865
GCCGACTCGGGGCAGATCTCGGAGGAGACGTGGAACTTCCTCCACTCCATCCACGGCGGCGGTCCCCTGGTGACGGTCCGGCCCAGCGTCAGCCACCAGGAGCCGGAGTCGTCCCAGTCCGAGGAGAAGATAGAGTGGGAGACGCGCTCCGTGT
>Danio_rerio.2.8598592.8598730
TACCAGCGGCTGCTGCAGACCATCGGCGTGCTGGAGGCCCAGCGGACGCAGGCCGTGCTGGACCTGGAGACTCTGACGCGCCACCAGAGGCAGGCGCTGGCCGCGCCCGTCAGCTTCGTGGAGCAGCTGCAGAAA
>Danio_rerio.2.8598826.8598973
ACATGGGCATGCCCTGCCCCCAGCGGGTGGTCCAGCTCCCGGACATCGCCTGGGACAAGTACACCTCGGGGCTGGGCGACTTCGAGCGGGAGTTCTGCGACAAGAAGCGCAAAACCCGGCAGCTGAAGCTCATCTTTGAC
>Danio_rerio.2.9778747.9778611
ATGGTTCGGAAATTGAAATTTCACGAGGAGAAGCTTTTGAAAAAGGTGGACTTTATCAACTGGGAAGTGGACAACAACTTGCATGAGGTCAAAGTGCTCCGGAAGTATCACATCGAGAAGAGAGAGGATTACACAAA
>Danio_rerio.20.1326229.1326109
GTGGGCCCCACGGGGAAGGTGATTGGAATCGATCACATCAAAGAGCTGGTGGACGACTCGGTAAACAACCTGACGAAAGACGACCCCAGTTTGATATCGTCAGGCCGCGTGAAGCTAAT
>Danio_rerio.20.13723271.13723389
TGACGGAGTGGGGCGACGACGTGAGGCCGTTCTCGGAGGACGAAGCCATGGTCATCGTGAACCACCAGGCGACTGGGGACGTGTGCACGCTCATGATGTGCCTGCAGGACAAGGGCACG
>Danio_rerio.20.13753993.13754119
GTTATAAACGCAAAGGCTTGCAGTGGGTGGTGGATGTGACTATAGCCTACCCCCAGGCCCGGCCCATGGACATACAGACCTGGATCTTCGGCTACCGACCCCCCACCGTCACACACGTGCACTACAG
>Danio_rerio.20.13786776.13786927
TTTCCTCCCGCCAAGGGGCAGAAGGAGATGCCTTCCCGGGCGATGACCCTGGACCCGGTGTGGCTGTGCTTCATCCAGTCGCTGGCCTTCGCCTCCGGCTACATGTGGTACCGGGTCCTCCAGTACGCCTACTGCTGGGTTTTCTGA
>Danio_rerio.20.1415512.1415823
AAAAAGTTTGGGGTGTGTATTCATCCCCGGTTTGGGGGCTGGTTCGCCATCAGAGCCCTGTTGGTGTTTGAGGGTGTGCAGGTGGGGTGTGAGGTCCTGCAGAGCAGCCCTCCTGACTGTGTTCCTTCCAGAGAGGCCAGGATTCAGCTTCTGGAGGACTTCAACCTCCGCTGGCAGG
>Danio_rerio.20.14374574.14374435
GTGTACTGAAATTTGCCAGATTAGTAAAGATGTACGAAACTCAGGACCCAGAGATTGCTGCCATGTCGGCGAAACTGAAGTCCCTCCTGTTGCCGCCCCTGTCCACACCACCGATTGGAGGGGCCATACCAGCCTCAT
>Danio_rerio.20.14728723.14729604
CGCACGCACCTGGCAGACCTGCAGAGTGCCGCCATTTTCCTTTCTTTCACCTTTGGCTTTTCGCCAGTTCTGAAGACGCTGACGGAGTCTGTGAGCACTGACACGGTGTACGCCATGTCTGCATTGATGCTTCTGGCCCACCTGGTGTCGTTCCCGTACGCCCACCCCTCACCCACTGGCAGCCTATCCCTTAATGCGGCGCTGTTTGCCTCTGTGTGTTTGGCGTCGCGGCTCCCAGGGGCCCTGCACACCTTTGCCATGCTCAGCTGTGCCCTGTTGATGTTTGCCCTGTGGCCCTGCCTGTTGCAGAGCATCAGGGACCATGCCATCGGGCCGTCCGCATGGCTGTGCGTCGCGGTGTGTCTTGGAGGGGTGGGGGGCCTGGGGTCCAGGTGGCTGGGGGGGGCTGTACTCCTGGCCCTTGCCCTTGTGAGTGTCATCCTGCTCTGTCCTTTACTGCTGGTCAAGCTGCAGAGACACAAAGACAACATCCAGGGACCGTGGGATGAGGCTGAGATCCATGAGGACCT
>Danio_rerio.20.15058321.15055829
GAGCGAGAGAGGGAAAGGGAGCGGGATAGGGAAATGGACAGGGACCGGGAGTGGCCTGCAGACGGCTTTAAAGGTCGTGGCCGTGGAGAGTATTATGCCAGAGGTAGGAGCTACAGAGGGACATACGGTGGGAGGAGCAGGGGAGGTCGCGGTCGTAGCCGAGGGGAGTACCCTTTCCGGGATCCTCGCTCCCACGCTGATCTCCCAGTGGGCGGGGCCGCTTCTTTCCGGAATAGGGAGGAGAGCGAGACGCGCAGCGAGAGCTCTGACTTTGAAGTCATGCCAAAGCGCCGGCGGCGCCGTGGTTCTGATACAGATTCAGAGAGCGAGGGCGGAAGAGAGTCGGCCAGTGACACGGGTCCCTCGGACCGAGAGCCCAGCACAAAACCCAACCGATCACTCAGACGGGAACTGCCCAGTGAGACCCGGCCTGCTCCCCTCAAGCCGGGTTTCGGACCCCCTCACAACGGGGAGAGGGGTGGGCCAAGAGGGGAGGATGAGAGCAGGCCCAAGCCAGGGTTTCTCCCCAAGGGAGAGCCATCTCGTCGGGGTCGGGGAGGGCTGTACAGCAGGCGTGGCGGAACCAGGGAGCGAGGAGGCTCCCGCTCGGTACCCCTCAGGAGGCCTGGTACCAGAGAGTCCTCTCAGTGGCCCTCCAAACCCATGGAGACATTTAGGCCAGAGGACACAGAGTCTGCATCCTCAAGGTATGACCATCCAGCCAACGATCGGCGGCCTCCAAAATACGATGTCAATAAGTTTAGGGAGGGGGCGTCTCAGAGTAGCAGGGAGAGACCTCGTCGGCCTAGGCCCGCCCGGCCCCCGAGGCAGGACAAGCCTCCGCGTTTCCGTAGGTTGAAGGAGAGGGAAGCGGCAGTGTTGGCTGG
>Danio_rerio.20.15952637.15952261
AGATGGAGGCGGGCCTGACGCTGTCCCGCACCGCCCAGCTGACCCACACGCTTCAGTCTCCCTGGGAGATCGCCAGCCAATGGGTGGGCCCGCGGGAGGTGTACCCCGAAGAGACCCCTGAGCTAGCGGCTGTGCTCACGTCCCTTAGCACGGCCAGGATCGAGCGGGCCGATGTGGGCTACAAGGGCACCCAGCTCAAGGCTCTGCTGGTGCTGGACGGTGGGCAGAAGGTGGTCTTCAAGCCCAAGAG
>Danio_rerio.20.19028842.19028967
GCTCTCTCCACACTTGACTCCGTCTCCCTGATGTACCCCTATTTTTACCGGCCCATGTTCGAGGTGATTGAGGATGGCTGGAACTCATTCCTCCCAGAAGATGCCTTCAAAGACCTAGAGGCCATG
>Danio_rerio.20.19066800.19066989
ATGCCTGTCCTCAGAACTCTGAGCAAGGTCGCCAAGCAGGCACTGCTGGTTTCCCAAGGCTGTGGCTGCCAGCCCCTGACCGTGGCCGTGCGCAACATAAGCTTCTCCCCGCGGCAGGTTACATCCGACGCCAGCTTCCACTCTGTGTCCTTCTCGGAAACCGACCACCCCAAAGTCCTCATCAC
>Danio_rerio.20.19519698.19519495
TTCATCCGTCTGGGCCAGACCCTGAAGTACTACGGCTACACCAAGTTCGACCCGTGCGTGACGGACTTCCCGGAGCAGGGCTGCCACGTTATGGTGAGCGCGGGGAACAACGAGCTCAACTTCCACGTCAAGCTGCCCAGCGAGCAGATGAAGGAGGGCAGCTTCAAGGTCACCCGCATGAGGTGCTGGAGGGTCACCTCCTC
>Danio_rerio.20.19589507.19589308
GACCCGGACGACCTCATGGTGACCCGGAAGGGGAAGACCCAGCTGGAGGGCTGGCAGCAGGTGTCCCAGCTGGGCCTGCTGAACCTGGTGTACGACGTGACGCCACCGGACTTCGTGGACCTAGTGATCACCGACCTGGGCATGATCCCCTGCACCTCAGTGCCCGTGGTGCTGCGGGTGAAGAACGTCGACCAATGA
>Danio_rerio.20.207605.207447
AACAAACCGGTGATGGTGTTTGGCCTGCTGAGCATCAGCGTGTGTGTGGGTTACCTGGGGTACCTGCACGCCATGAAGGACAACGACCAGACACTGTACGAGGCCACAGACAGCGAGGGGGAGAAGTACATGAGGAGGAAAACCTCCAAATGGGACTGA
>Danio_rerio.20.22470820.22470433
ATGTCGAGGTCCTTCTACGTCGACTCTTTGATCATCAAGGATACCGTGCGCCCCGCACCGGTGGAGCATCCGGTGCGAGACTTCCTCATCCCCGTCAGCATGCATTCCACGAGCATGCTGGGTGTCAGCGCGCCCGTCTGCCCGTCTAGGAAGAGTGGGACCTTCTGCGTGTGTCCCATGTGCGTCACGTCCCACATCCACTCATCACGCAGCAGCATCCCCGGTCTTAAAAGTCAGTTTCCCGGTGCGGAGGCACAGTACTGCCACAGGATTGGCCACCATCCGTCCTCCGCTCTTACGCACCCGGGACAGACACCTGTCTGCACTCCCACCTACAGCGTCACAGATCCCCGGAGGTACCACTGCCTCTCCATAG
>Danio_rerio.20.22695828.22696081
GTGCAAAGGGGCGTCTCATTATGGTCTGTCGGCGGACAGGAAGCGGCGCTCCCAGGAGGGCGACTGCACCGACAGCACGTCGGAGCTCACGGTGGCCACCTTGCCGTGCGACGGCCCCGCGTCGGCCGCCGCCGTGGCGCTGCTGGCCGACGACCCCGGCCTGGTGAACCCTGCCTTCGAGCCCAGCATGGAGGACAACAGCCAATCGGGAAGCACCAGCAGCCTGGCCGCGCGCAGCAGCAGCAAGAAGAGTGAGT
>Danio_rerio.20.22716950.22717084
GCCAGCGAGGAGCTCGTCCACTTCATCGTGTCCCGTCAGATCTGCCTCCCCACCCCGGATATCCTGCAGGAGGCCCCCTGGGGGATGGAGGGCCCCCCACCCTACTCCCCCGTAGACCTGGAGCCCTCAATACTG
>Danio_rerio.20.23168953.23169159
GAGAACAGCATCGTGCTGAACGGCTCCCTGATGTTCAACACCTCGCGCATCCCCCACTCTGCGGGTGACGTCTTCTTCGACGAGGGCATGGAGCGCTACAAGCTGTGCATGTGTGCAGACGGCACCCTGTTCCGCCTCCAGGTCAAATACTCCAACATGGGCTGCCAGACCTCCGACAACCCCTGCGG
>Danio_rerio.20.23489189.23489955
GAGAGGTTTGTGTGCCACAGGTCCATCGCGCCGGTGTACAAGCAGGATGGGCCCCGGCTGCTCCACCAGGGCCTCGAGCTCAGCGACCGCGTGCCCTCGGCCACGGAGTTCTGCAGCCGAGCCGCGTCCTTCATCGAGGAGCTGTCCTCGCTGTTCAAAGGCGCCCCCGGTCGCCCCGAGCAACCGCTGGGCGAGGAGGACTCGTCCTCCCCGGACAGCGGATACCTGTCGCCGAGGAGCCAGCGGATG
>Danio_rerio.20.23860544.23860359
GACTCCATCCTGGACATCAAGGTGCCCATCTTCAAGGGCCCGGGGGAGCTGCCGGAGATCCGCTCCTACATGGAGGAGTTCCCCTTCCCCTTCTACGTCATCCTCCGGGACGTCAACGCGCTGCCCGAGACGCTCAGCGACGCGCTGCGCCAGTGGTTCGAGCTCGTCACCGCCACCGACCAGT
>Danio_rerio.20.23866727.23866572
GGAGAAGGAGGAGGGAGCGGACGACCAGGAGCAGCCGGAGTTTGAGGAGAGGAAGGAGCACAACGCCGACGGGCAGACCAGCGAGCAGAACGTCCAGAGCGAGACGGCGGTGGAGCTGGCCGGGGAGGCGTCGGAGCGCGACCAGGCCAAGGAG
>Danio_rerio.20.23874850.23874704
GAGATCATCAGCAACCTGCGCGACCTGCAGGGCCTGGTGGTGGACGCCTCAGCCGAGAAGGAGAAGCAGCAGTCGGAGGTGAAGCACATCCTGCAGCAGAAGCAGAGGGCGCTGTCCGACCTCTTCAAGATGCTCCGAGACATAG
>Danio_rerio.20.23887028.23886868
ATCCTGCAGCAGCTGCAGTGGCGGGACCGGTTCTGGGACGTGTGCAACACGCTGGCGGCGGACTCCCAGGGCGTGTCGGTGCTGTCGCTGCACTGGCAGTGGATCCACAAGCACCTCATCCTGCGGCTGCCCCAGCTGCTGCTGGGGGA
>Danio_rerio.20.23895465.23895277
CTGGTACAGGAAGTGAGCGTGGAGAGGAAGTGGGGTCAGAGAGGGGGCCCCTGGGAGTTCAACCTGCGCGACATGTTCCGCTGGTGTCAGCTGATGCAGGCCGACCAATCGCCAGGCTTCTTCAACCCGGGGCAGCACGTGGGTCTGGTCTACGCCGACCGCATGCGTTCCGAGGCCGACAAGGCACAG
>Danio_rerio.20.23896218.23896021
CTGAACCTGGCCTCCCAGTCGGTCCTGGAGGGCCTGAACGCCTGCTTCGACCACCGTGCTGAGATCTACATCCCCGAGCTGGGGATGAGCTTCCAGGTCCAGCACCACAAGACACGCATCTTCGGCTGCCAGAACCCCTTCACCCAGGGGGGCGGGCGCAAGGGGCTGCCCAAGTCCTTCCTCAACCGCTTCACACAG
>Danio_rerio.20.24314527.24314765
TGCTACGACCGGGTGAACCAGGACTTCCTGAAGAGCGACCACCCGGCGGTGACCCGCGTGTGCGTGGACACGGACTTGCCCGTCGACGACAACGCCTACATCGGCATCGCCTACAAGAACCACGGCAAGCTGAAGGAGCGCGAGAGCGGCTTCGACGAGCAGCGCCTCAGCTCCGACAGCGGCTACATCATCCCCCTGCCCGACCTGGAACCGCTGTCGGACGACGAGTACGGCAAGAGGAACCGCCACAG
>Danio_rerio.20.2542348.2542134
GAACCCTACTGGATCGTCCTCCACGACCGCATCGTCTCGGTGATGGGCTCCCCCACGCTGACGACGGAGACGGCGTGGGCGGGCTGCCCCTTCGCTCTGCTGGACTTCACGGCCTGCCACCAGAGCTACAGCGAGATGAACTGCAGCTACGTGCTGGCGCTGGCACACGCCGTCTGGCACCACTCGTCCATCGGACAGCTCTCGCTCATTCCCAA
>Danio_rerio.20.2547913.2547677
TCCCTCCAGGACAACCGTACTCCGGGGTGGTGTCTCAGCGAGACCTACATCAAGTTTGGAATGAGCGCCCGAGAGGACAACGTGTGGATCCCAGATGACACCTACTACTGCAAGCTCATTGGACGGCTGGTGGA
>Danio_rerio.20.25501429.25501736
GTCTGATGCAGTTCTCCTCGCCCGAGGCCCAGAGCCAGGTCATCTCGGGCGGGCTGGCCCCGCTGCGTTACCTTGACGACGGGGGCGCGCCCACGGAGGAGTACCCCCTGAACCCCAACGGCTCGCCCCAGGGCCTGGCGGGGCTGTGCTCCCGGGACGGGAGGCACCTCGCCATGATGCCCCACCCCGAGCGCTGCACCCTCGGCTGGCAGTGGCCCTGGGCCCCCCGGGACCTCCGAGCCTCCCTCAGCCCATCGCCATGGCTACGCATGTTCACCAATGCCGCAGCCTGGTGC
>Danio_rerio.20.25680084.25680256
GTGGACAGGAAAGGGTATGCCTCATCGACGATGAGTCCACGATGGTCCCAGGAACGATGCGAGCCACTGGGGACTGGGTCGAGATGGAAGGCAAACATCTCCACTACCTGGGACGGAGGGACAGGCTGGTAAAGCGAAACGGCCAACGCGTGAACTTGGACACAGTGCAACA
>Danio_rerio.20.2568697.2568492
GCGTTCTTCAAGCAGAACAACGTGCCCCAGGAGTCGCGCTTCAACCTGAAGAAGAACGTGGAGGAGGAGTACCGCAAGTGGAAGTCCATGTCCAACGAGAACGACATCATCACCCACTTCTCCCTGCAGGGCTCGCCGCCCCTCTTCCTGTGTCTGCTGTGGAAGATGCTGCTGGAGACGGACCACATCAACCAGATAGGCTTCAG
>Danio_rerio.20.2573353.2573229
ATTTCTTCACAGGCTCTGACTCCATCCAAGGCACCTGGTGCAAAGACATCCTGCAGACCATCATGACCTTCACCCCGCACAACTGGGCCTCACACACACTGTCCTGCTTCCCTGCTCCCCTGCAG
>Danio_rerio.20.25743795.25743985
TGATATGATACACACAACCGAGAGTTTGCGCAATGCCAAACTTTCTGCTGGGAAAACTGAAAAAGAAGGCAGAAACTTTGACGCTTTACTGGAACCATACAAGACCGACAATGCCCGGGTGGTCAAGGAGAACAACGAGCTGCACCTCGCCCTTCTCAGGTTAAAAGAGGACAAGGACCG
>Danio_rerio.20.25745244.25745372
AAGGGAGTGATAAAGAGGTTCAGCGTCTGAACCACGCCCTTAGCGGGGGACGCCCTCACGATGTCATCTCCCTAGAGGCCCAGAATGTCAGCAATGAGAAAATGATTGCCCACCTCAACCTGCAG
>Danio_rerio.20.2580740.2580595
TGTATTCCCGTCCCGGACATTAACAAGCCCCAGTCCACTCACTCCTTCGCCATGACGTGCATCTGGATCCACCTGAACCGCAAGGCCCAGAACGACAACTCCAAGCTGCAGATACCCATACCCCACTCGCTGAAACTACACCACGA
>Danio_rerio.20.2585313.2585113
CACAAGCAGCGCTGCCCGGTGCTGGAGGAGCAGCTGGTGGACCTTGTTGTGTACGCCATGGAGCGCTCGGAGACGGAGGAGCACTTTGACGCCGACGTGGGCGGCACCAGCCAGCTGCTGTGGCAGCACCTGTCCTCCCAGCTCATCTTCTTCGTGCTCTTCCAGTTCGCCAGCTTCCCCCACATGGTGCTGTCCCTGCACCAGAAG
>Danio_rerio.20.25883156.25883004
GTGGTATGGCACTCGATGCAAGATGAGTTCATCCGCCAGTACAAGCACTTTGAGGATTTGATTGGCCGTTGTTATCCCGGATCTGGAATTACAATGGAATTTACCATACAAGACATGCTGGAGTATTTCTCTAGCATCGCACAGTCTCATTAA
>Danio_rerio.20.25885364.25885165
GAAAAGGTGGCCAATGAGAGCCAGAAGACGCCACGGGATGTTGTGATGATGGAGAACTTCCACCACATCTTCTCTACGCTCTCCCGCTTAAAAATCTCCTGCCTGGAGGCAGAGAGGAGGGAAGCCAAGCACAAGTATACCGAGCACCTGCAGTCCTACGTCATCAACTCTCTTGGTCAGCCTCTGGAGAAGCTCAAT
>Danio_rerio.20.25898350.25898201
GGCCATGACCAGAGCTCCACTTTGTCCCAGCACACGGTGGACCTCAGCCTGCCGAAACACAGCCCACTGCACAGGGACCTGCTTCGCTACGCCAAGCTGATGGAGTGGCTGAAGAACACGCAGAGGGAGAAGTACGAGGGCTTGTCCA
>Danio_rerio.20.25935974.25936145
GCTGTGTGCATGTTCCTGGGAGAGTTCAGCTGTCTGCTGGTTTTCCACATCTTGCTGTGCCATGACAAACGCAGACCAGAGCCTTCGTTCAACCCTGGCCAAAGCTTCAACCCCCTGCTCTTCTTTGCGCCGGCCATGTGCGACATGACGGCCACCTCCATCATGTATGT
>Danio_rerio.20.260320.260465
GGCAAGAAGGACTACGTGGGCCTGGCCATCAAGAACGACAACCTGGTGTACGTGTACAACCTGGGGGGGGAAGACGTGGAGATCCCCCTCAGCACCAAGCCCGTCAGCCAGTGGCCGCCCGTCTTCAACTACGTCAAAGTGGAGAG
>Danio_rerio.20.26067154.26066985
CATCGGCTACCCCGTCGTGTATCTGGGTTTCGACGCCACTTGCTACTTCACCAACATCTTCAAGCTGCGCACGCAGAAGGCCGTGCAGAGCGACAACCACTTCCACATGCACCTCCTCCAGCACTCCCTCCCCCAGGGCCTGCAGCTGTACCCCAA
>Danio_rerio.20.26075445.26075265
TGACCCTGCTATGAAGCAATTCCTCTTATACCTGGACGAGACCTCTGCACTAGGAAAAAAGTTCATTATCCAGGACCTTGATGACACGCACGTCTTCATTCTGGCAGAGGTGGTTCAGACCCTCCAGGAGAGAGTGGGCGAGCTCATGGACCAGAACTCATTCCCAATGACTCAGAAATAA
>Danio_rerio.20.2609495.2609371
GAGTCTCATGACCAGTGTGTTCAGTGGATTGTGCGGTTTACTCATAGCCAACACAGCCCCAAGCGTATCTCCTTCCTGTACGACTGTCTGGCCATGGCTGTGGAGACCAGCTTACTACCACCC
>Danio_rerio.20.26417968.26417189
GTCTCCTTGTGGGGCAACAAGTGCGACCTGTCCATCTCGGCCGGCCAGGACAACTCCCAGAAGACCAGTCCCATCGACTCGCTGGCCGAGCTCCGCCCCTTCATCCTGGTGGACGACACCCGCTCCGTCTGGTCGGCGCTGGTCTCGGCGCGGGACCGGGGAGGCCCGGGCAGGGTGGACATCATCCTGGACAACGCAGGCTTCGAGCTGACCACGGACCTGGTCCTGGCTGACTTCCTGGTGGCCTCGGGGCTCGCCCGCAGCGTCCGCTTCCACGGCAAGTCCATGCCCTGGTTCGTGTCGGACGTGACGGCGCAGGACTTCACCTGGACCGTCCGGCAGACCGTGGCGTCCAACCACAGGTTCATGTCCGCGAGCGGCGTCAATGGCAGCGCTACGTGCGGGAGGGCGTGTGGACCTATCTGGACCACCCGTTCTGGACGCAGCCCCACCCCTTCTGCGACATGGCGGCGGACGCGCCGGACCTGCACGCGGGCCTGCAGGGCGCCGCCCTGGTCCTGTTCAAGGGGGACCTGAACTACAGGAAGCTGACAGG
>Danio_rerio.20.2641928.2641751
GTTCCTGGAGAGCCAGTGTCTGGACCCCGAGGAGATGGAGCACGGCATGGTGCTGGTGGACCTGGGCCAGAGTATCGACATGGAGCTCTTCCCCGAGGGCACCCAGTTCACCGCCAGGTGCCGGACCTCCGGGTTCCAGTGCACCGAGATGCTCAGTGGAAGACCCTGGTCCTACCAG
>Danio_rerio.20.26603468.26603346
GTCTTCACTATTTCCAAGGAGCTGGTGCCAAGGATTCTATCCAAAATAGTTGAAGCGGTCGCCGAAGAGATGTGTCGTCTGATGCACTGTGTGCCCTCTTTCAGCAAAAACGGAGCCATGCAG
>Danio_rerio.20.26624232.26624108
TGGCGTTTTGAGACCCCCCAACAGGTGCAGTTTGTGGAGAAGCTGTCGGACGTGGTCATCGGTCAGCTGCCTAACTTCTGGAAGCTCTGGATCTCCTACGTCAACGGGAGCCTCTTCAGCGAG
>Danio_rerio.20.26758426.26758308
GCTATGTGGATGATGCTGCAGCACAAAGTACCGGAGGACTTTGTCATCGCCACGGGGAAGGTGCACAGCGTGAGGGATTTTGTGGAGAAGGCCTTCCAGCATGTGGGCACGACAATTGT
>Danio_rerio.20.28311208.28311047
AGAAGAAGGGGGAGGAGTCGGAGCCCAAGCGGGGGAAGGAGGTGAACCTGGTCATCGCCCACGCGCCCTCGGCCGACAACTCCAACCTCTCGGCCGACGGGGAGGACTCCTTCATCAGCGTGGACATGGACTCTGCCATGCCCAGCCCCTTCAGCGAG
>Danio_rerio.20.28432291.28432082
AACACTGCAGTATTGTCCAGCGCCATAATCATTACCCTGATTGGAATGATGCTCTACATTCACTTTGTGAAGATAGACCATGAGTCCTTACTTGTGATTGGTTCCCTGGGTATTCAGTTGTCCTCTAGCTATGCCTCTGGCCGAGAGCACACAAGCTTCATAGAGATGAGCAAAATAAAGGACATTGTAATCAATGAAGCTATCTACATG
>Danio_rerio.20.28433951.28433775
ATGGACGACGAGAAGTACACCGACATTAACGGGAAACCCATTACTTTGGATTACCAAAGGCATTCAAGTTTTTGCACAGAGTTCATTGTGAGCTCCCCTAAAGTGTCCATCGGTACGGTGATGGTGGCCACAAGCTTCGTGTGGATCTTTGCCTACGCCGTGTTCTGCCTCACC
>Danio_rerio.20.293071.293211
GCCGGACCAGATGTTCAGCGACGTCTTCAGTAAGGACCACCAGCTGATCCGGGCGGACCCCCGACGCAGCCTGTACCTGGCCTGCGCTCTCCTGGGGCGAGGAGACCTTCTGCTGTCAGACCTCCGGAGGAACAT
>Danio_rerio.20.293767.293944
CCTCCCTCTCCTTCGTCTCCTGGAACCCCGAGGGGTGGAAGACGAGTCTGTGTTCTGTGGCGCCGGTCGGCCACACCCACTCCCTGCTGGCCCTCGCCAACAACACTTGTGTGAAGGGCACCTTCTCCGCCCTGCGCGACCGCTACGCCCGCCTCTACAGGAAGAAG
>Danio_rerio.20.3031559.3031417
TTCCTCATCACGACGGCGGACGGCGTGGACTACCTGGACGGCGTGCACACGGTGTTCGGCGAGGTGAGCGAGGGCCTGGAGGTCCTGGCCAAGATCAACGAGACCTTCGTGGACAAAGACTTCCTCCCCTTCCAAGACATCAG
>Danio_rerio.20.30949346.30949176
GTGAATGTGAGTGGAGGAGCCATCTCTCTAGGCCATCCCATAGGCATGTCTGGCTGCAGAGTGCTGGTCACCCTGCTGCACGCACTCCAAAGGACAGGAGGAAAGAAGGGCGTGGCGTCCCTCTGCATCGGGGGTGGGATGGGCATCGCCATGTGTGTGGAGAG
>Danio_rerio.20.30952198.30952076
GTCCTGTGGAGGTGAAGGCAGACGAGTTTCCCCGCCACGGCAGCAGCATGGAGGCCATGTCCAAGCTGAGAGCCTGCTTCGTCAGGGACAGCTGCGGGACCGTTACCGCCGGCAACGCCTCAG
>Danio_rerio.20.30958787.30958633
CCAGACGGGCAAGAAGCTGATGGCCAAGTGTCGAATGCTGATCCAGGAGAACCAGGAGCTGGGCCGCCAGCTCTCACAGGGACGCATCGCCCAGCTGGAGGCTGAGCTGGCCCTGCAGAAGAAGTACAGCGAGGAGCTCAAGGGCAGCCAAGA
>Danio_rerio.20.30961284.30961102
ACCCAGATCCAGTACCTCAAGCAAGTCCAGCAGCCCAGCGTCGCCCAGTTGCGAACGTCCATGGTGGATCCGGCCATCAACTTGTTTTTCCTCAAAATGAAGGGCGAACTGGAACAGACTAAAGACAAACTGGAGCAGGCCCAAAATGAACTGAGTGCCTGGAAATTTACACCTGATAGGTAA
>Danio_rerio.20.30962676.30962549
CCAACGATGTGACGGGGCTGAAGGAGTCTGAGGAGAAGCTGAAGCAGCAGCAGCAGGAGTCTGCACGCCGGGAGAACATCCTGGTCATGAGACTTGCCACGAAGGAGCAGGAGATGCAAGAATGCAC
>Danio_rerio.20.31043809.31043573
CCCTACATGAATTACATCCAGAAGGACCCCGGGGCCCCCTGCTCCCTGACCGAGGCCCTGGAATACCTGCAGGTGGACATCCTGGGCCAGTTAATGGACAAGGACGCAGCCAATCACAGACAGCCCCCCAAGAACAAGCCACACAACATCACGGTGGTCGCCATGGAGGGCTGCCACTCGTTCGTCATCCTGGACTGGGCCCGCCCCTTGAAGGACGACATGGTGTCAG
>Danio_rerio.20.31315339.31315812
GTTCCAGGCGTGTCTGTACTTCGCAGCGGTCTTCCAGGCCATCGCGTGTGGGATCCACTATCTCGCCTCGGTGTTTCTCGTCGAGACCCCCAACTTTGTGTGCGGTGCGCCCGCCAACATCACCGACGTCCTATACGGTAACGTCTCGGGAACCGCTCTAGAAGACGTCCTACCCTCCTTCAATGATGCCTACAGCTACCTGGCGGTCAAGACCTCCACGGGGGACCAATGGGAACTCGGCCGGTGCCAGAGCGCATTGCGCGTCAACCCCACGGACTTCCTTAGCTATGAATTCGATGGCGACAAAACGACGATAGTCTGCGAGCAGAAGTTCGTCTTCGACCACAGCCAGGTAATACAAAGCATCGTGACCGACTGGAACCTGGTGTGTGATGAGGAATGGCTGGCCCAGCTGTGCCAGCCCACCTTCATGATCGGCGTGATGATCGGCGCGCTCGTGTTTGGGGATATCGCCGATAG
>Danio_rerio.20.31320983.31321110
GCCGTGGAGATCCCGTCGTACCTGGTGGGGAGCTACGCCATGGACCGCGTGGGCAGGAAGAAGACCTGCGCCCCAGGCCTGATTCTGGCCGGGGTAGCCTGCATGCTCATGATCGTAGTCCC
>Danio_rerio.20.32523380.32523545
ATGAACGTGACCCGTAGGCTTTGGAGTAAGAACTACAACTGCATCGCCCCCCGAGAAGGGATGATTCCAGTCATCGCCGTCTCTTGCTTCATGCTCTTTCTGCCCATCATCTTCTACTTGAGCAGCTACCTTCACTCGGAACAAAAGAAACTCAAGCTCATACACC
>Danio_rerio.20.33092510.33092281
AGGACGTGCCGGCGAGCGTGTCCTACCGGGGGAAAGGTCCCGCGCTGAGGGTGGCTTATGACCAGAGCGTGGAGCTAGTGCTGGCAGCCGCCCGCGAGTACTTCAACTCCTCCACCTCGCTCACCGACTCCTGCATGGGCCTGGCA
>Danio_rerio.20.33099876.33099754
TGTGTCCGAGGTGCTGGAGAAGCATGGCCTCCAGAAGCCCATCTCCTACGTGAGGAACAGCGAGAGCAGCCTGGGGGAGGCCCACCAGCTGATGGTCAAACTCTGCCGGCACACCGGCCGCAA
>Danio_rerio.20.33123881.33123708
TCGAGCGCCGAGCGCTACGTGAAGGACGCCTTCCAGTGGCTGGTGCCCTTCCTGCACCGCTGCGAGGGCCAGACGGCCGGGGCGGCCGTGGCCCTACTGCGGGAGTACCTGGTGGGCCTGGCTCAGCAGGACCTGACCTTAGCCCTCGTCGTGTTCCGGCAGTCCAAACCCGA
>Danio_rerio.20.33126846.33126661
GTGGACTGCGCCCTGTCACTGGTGCGTCTGGGCAAGGAGCGGGAGATCCCGGGGCTGGAGTCGCTGTGCGATGACCTGGTTACCATGGAGACGCTGGTCTACGAGGCGTCCTGCGAGCTGAGCCTGACACTGCGTGACCTTCAGCAGCTCAGCTCCATCCACAAGCTCCGCCTCCTGATGAAGAAT
>Danio_rerio.20.33334104.33334754
TCCGACCTGGAGTTTGACTCCTTACAACCATGTTTCTACCCGGACGAGGATGACTTCTACTTCTGTGGTCCCGACTCTGCGCCACCGGGGGAGGACATCTGGAAGAAATTCGAGTTGTTACCCACTCCGCCCCTCTCCCCTAGCCGGGCCGCGCTACCGGGCGACCCGGCCAGCGCTGCGTCCGCGGACGCAGACGCCAGGGCCATGGGTTTTGGATTAGGCGACCCTCTGGACTGGGCTTCGGAGCTGCTGCTCATGCCCGACAACGACATTTGGGGGGCGTCCGACGGGGACCTGTTCGGCTCCGCCATGGATAGTAACCCCGACAACATCATCATCCAGGACTGTATGTGGAGCGGATTCTCCGCCAGGGAAAAGCTGGAGCGTGTGGTGACCGAGAAGCTGGGCAGAG
>Danio_rerio.20.33746536.33746841
CCCCCTGCACTGAGGATCCTGATGCTCGGTGCCCGGGGGTCGGGGAAAACCTTCCACGGCAGCTGGCTGGCCCGTCAGCTAGGCGTCTTCCACATCCAGTTCAGAGAGCGCCTTCAGGAGCTGATTCTCGCCAAGACCCAGAGCCGGGTGGTCCGTGCCGACGAGGCCGAGCGCCCTGAG
>Danio_rerio.20.3394365.3394228
GTGTACCTGCCGTGCGTGCTGCAGACCAAGAAGCGCTACGTGGGCTACATGTACGAGACTCTGGAGCAGAAGGAGCCCGTGTTCGACGCCAAGGGCATCGAGACCGTCCGCCGCGACGCCTGCCCCGCCGTCGGCAAG
>Danio_rerio.20.34008683.34008807
ATCACATATTTGAGAAGGTCAGTCCAGCGATGGAGTCCTTGGGATTGATGTGTCAATGTCTCGGTGGAGGGAAGATAGAGCACAACAGCACAGACAGAAAACTCAGAGTGTTTGGAGAATCAAC
>Danio_rerio.20.3403818.3403677
GTGGAAGGTGGTGGACCACTACGTGAGCCGTCTGAGGGGCAGCATGCAGCTGCTGCAGCAGCAGGACATCGTGGGGCGCACCAGCGAGCTCGCCCGCGTCTTCGGCATCCAGTTCTACCACGTCCTGACCCGCGGCTCACAG
>Danio_rerio.20.34193205.34192968
GACTACACCGAGGACTACGTCCAGATGGGACCGGGCCAGCTCTACGCTCTGTCCACCCGCATGTTCAGCATCGACCGGGAGAGCGTGCCCTACTCCTGGAACCACACCATCACCTACGACGCCGCCAAGGGCAAGATGCCCTACCTGGTGGAGACCCTGCACGCCTCTGGCATCAAGGCGCTCTACCGCCCCCTGGAGGAGACGCTGGAGTATCACATCCACGCCGCCATAGCCAA
>Danio_rerio.20.34199731.34199541
AGCCGCCTGTCATCGATGGGGACCTCCACTCCAGCCGCGTTGAGCCCCTAGGGGGCACCGCCGTGCTGCACTGCGAGGTCCGGGGCGACCCCCCGCCCGCCATCACGTGGAGCCGGGGGGGCATCGCCATGGAGACCAGCGAGCGCGTCCGCCAGCTGACCAACGGCTCCCTGGCGATCTATGGCACCGTG
>Danio_rerio.20.34202909.34202772
AGACGCCCCTGATCCTGGAGCACCCGTCCCACCTGGACGTGATCCTCAACAGCCCAGTCACCCTGCCCTGCAGAGCCACCGGCTCCCCCAGACCCTCGGTCCGCTGGCAGAGGGAGGGCATCAACA
>Danio_rerio.20.34205093.34204937
TGCCGCCTTCTGTCGCCGGCGGGCGCTCAGACCTCACGGTGACGGTGAACGTCCAGACCACCCTGGCCTGCGAGGCCACCGGCATCCCCAAGCCCAGCGTGAGCTGGACCAAGAACGGCCGGGCCCTGAACACGGACCAGAAGCAGAACCTGTAC
>Danio_rerio.20.34239299.34239152
GTGGTTCCGGGGAACAGCGTCCAGATCCTGGACGGTGGGAGGACCCTGCGGCTGCTGAAGGCAGCGCCCGCGGACGCAGGCAGCTACAGCTGTAAGGCAATCAACATCGCCGGCAGCACAGACAAGGACTTCTTCCTCGATGTCCTGG
>Danio_rerio.20.34249203.34249044
AGCAGCTGGACCTGGGGGGTCCGGCCTTCTCCCTGGACCCCGACGGCAGCCTCCGCATCAGCTCCCCCTCGGGGGAGGAGACGGGGGAGTTTGTCTGCACGGCCACCAACGCGGCCGGCTCCAGCTCCAGGAAGGTCCAGCTCACCGTCTA
>Danio_rerio.20.3439686.3439497
GCCAGAAGACATGTCTCCACGTGCACGGTGCGTTCCCGTACGTCTACGTCCCCTACGATGGCTATGGCCCCTCCCCCGAGCGCCACCTGCGGCAGGTGGCCTTCAGCATCGACCGCGCCCTCAACATCGCCATGGGCAACCCCGCCTCCAACGCCCAGCACGTCTTCAAGGTGACGCTGGTGTCGGGCAT
>Danio_rerio.20.3441425.3441287
ATGTTCTCCATTCGGATCGTGAGTGCGGACTACTATCTGTCCAGCCCGGTCCGGGACTTGGACGTTTGCTACTCGGAGTTCAGGGCCAGCGACGTCAAGAAGGTCCCGGTGGTCCGCGTGTTCGGGGCTACACCTGCAG
>Danio_rerio.20.34421546.34421714
GGGCCGCTGTTCAACACCGGCTTCCTGAGGAGGATGCTGTTTGCGGCCGTGCAGCACAGCATGGAGGACATCCAGGCTCTGGTGAAAACACTCATCTGTGAGTCGGACTGCACCACCCTCAAGTCCTTCGCCCACGGGCCCTCGGCGCTGGCCAACCAAGGT
>Danio_rerio.20.34700004.34700158
CTGAAGCAGCTGGGCCACAGCGTGGACAAGGTGGAGTTCATCGTGATGGGCGGGACCTTCATGGCGCTGGGGGAGGAGTACAGAGACTACTTCATCAGGAACCTCCACGACGCCCTCTCAGGACACACCTCCAACAGCGTGGCAGAGGCAGTCAG
>Danio_rerio.20.34718715.34718908
GAGTTCTTTGAGAACCCGGCGTTCCGCCCCGACGGGCTGAAGCTCTACCCCACGCTGGTGATCCGCGGGACGGGTCTGTACGAGCTCTGGAAGACGGGCCGCTACAAGTCGTACTCCCCCAGCGCGCTGGTGGACCTGGTGGCCCGCGTGCTGGCCCTGGTGCCCCCCTGGACCCGCGTGTACCGCGTGCAGAG
>Danio_rerio.20.34721081.34721308
GTGGAGCTGGTGCGGCGGGACTACGTGGCTAACAGCGGCTGGGAGACCTTCCTGTCCTACGAGGACCCTGAACAGGACATCCTGATTGGTCTGCTGCGCCTGCGCCGCTGCTCTGACCAATCATTTCGCCCGGAGCTGAAGGGGGGCGTGTCCATCGTGCGTGAGCTTCACGTGTACGGAAGTGTGGTTCCTGTCAGCAGCCGAGACCCCAGCAAGTTCCAGCACCAG
>Danio_rerio.20.36408033.36407335
GACCTTTTGAACCTGCGGTTCCTCATGCTGGGTCAGAACCAGATCAGCTCCCTGAAACCCGACATGTTCCTGGGCCTGAGGAACCTGTCTGACCTGGACCTGCCACTCAACGCGCTGACCGCTCTGCCGGCCCAGGTCTTCAGGCCCCTGGTCGCCCTGAAGGTCCTGGACCTGGGCCTCAACCGCATCCAGAGCCTCTCCCCTAAGACCTTCAGCGGCCTCAAGCAGCTGCTGTTCCTCAACCTGGACAACAACA
>Danio_rerio.20.36824573.36824364
AGTATGTGGTCGTGAGGTCGGACCTGCTCCACCAGATGGCCTGGCCTCTCGGAGCGGTCATAACGCAGGCCTGTCACGCCGCCACTGCGGCCATCCACCTGAACTACCATGACAGCGACACACAGGAGTATCTGGCCCAACTGGACACAATGCATAAAGTAGTTCTCCAG
>Danio_rerio.20.38815078.38814923
ATCACCATGGTGGGAGACCTTAAACACGGGCGCACGGTGCACTCCCTGGCCAAGCTGCTGACCCAGTACCGCATCACGCTGCGCTACGTGGCGCCCCCAAACCTCCACATGCCCGCCCAGATCCTGGACTTCGTGGCCTCCAAAGGCATCAAGCAG
>Danio_rerio.20.38818242.38818030
GGCAAGGTGATGGCTTCCATGTTCTACGAGGTCAGCACGCGCACCAGCAGCTCGTTCGCTGCGGCCATGCAGCGTCTGGGCGGCTCGGTGGTACACTTCAGCGAGGCCACCTCCTCCTCCCAGAAGGGCGAGTCCCTGGCCGACTCGGTGCAGACCATGAGCGGATACGCTGACGTCCTGGTGCTCCGGCACCCCAAGCCCGGTGCTGTTGAG
>Danio_rerio.20.38824780.38824569
CTCCTCACTCCCTGGAGGAGAAGAGCGGGCAGAACCCACCCCCCGGCTACCCGGGTCTGGAGACCATGCTGCCACTGCTGCTCACCGCCGTGAGTGACGGACGCCTCACCCTCGACGACATCATCCGCCGTCTCTACGACAACCCTCGCAAGATCTTCTCCCTGCCCGTCCAGGACAACACCTATGTAGAGGT
>Danio_rerio.20.38826516.38826315
ATTCTGATTGTGCGTGCGGCCAAGCAGAAGGGCGTCCAGGTGACGTGTGAGGTGGCCCCCCACCACCTCTTCCTGTGTGAGGACAACATGGCCGACATCGGGGGGGAGGGCTGGGCCCAGGTGAGGCCCATGCTGGGGTCCCGGGCTGACATGGAGGCCCTCTGGGAGAACCTGGACATCATCGACTGCTTCGCCACAGACCACG
>Danio_rerio.20.38826770.38826639
CACTTTGAGAAGTGGCCCAAGCACCTGCCCATCGTGGCGCACGCGGAGAAGCAGACGGTGGCGGCTGTCCTGATGGTGGCCCAGCTCTACCAGCGCTCAGTCCACATCTGCCACATCGCCAAGAAGGAGGAG
>Danio_rerio.20.38844228.38844097
GCGATCAAGGCGTTGAAGGAGGAGAACATTCAGACTGTGCTGATCAACCCCAACATCGCCACCGTGCAGACGTCTAAAGGACTTGCCGACAAGGTCTACTTCCTACCAATCACTCCGGAGTACGTCACACAG
>Danio_rerio.20.38874759.38874926
CTCCACCTGTACGACATAGAAAGCGCCATAAAGACCACGCTCCTTTCTTTCTGCTCCTACGTCCAATGGGTGCCAGGCAGTGACGTGGTGGTGGCCCAGAACCGGGCCAACCTCTGTGTCTGGTACAACATCGACAGCCCCGAGAGCACCACCATGTTCCCCCTCA
>Danio_rerio.20.38883366.38883486
CGGTGGAACTGTCTCGTGTTTCCTTCCCAAGTGAGGTGGTGAGGCTGGAGGAGGCGTGGGGTGACCACCTGGTGCAACAGAAGCAAATGGACGCCGCCATCAACCACTTCATCGAAGCAGG
>Danio_rerio.20.38902506.38902635
GAGGGGTTGGTGGAGCAGGCTCAGAAGTGGGAGCAGTCTGGAGAGTTCACCCGCGCGGTGGAGTGTTACCTCAGGGTGAAGGAAAGCTCCAACGCGGCCCTGACGGAGAAGTGCTGGATGAAG
>Danio_rerio.20.38914487.38914606
TGTGAGAATATCTCCAAGTCTTCAGAGGCCAACAGCCCGAGCCATGAGGAGTTTGAGACGATGCTGCTGATAGCTCACTACTGCGCCATGCGATGTGCTGCTAAAGGAATGGACCAGCTG
>Danio_rerio.20.39288027.39287851
GTGTCCGTCCACCTCTTCGACGCCCCCCCTATGACCCTGCAGGTGCCGGGGGACATACCCTGGTCCGAACCCAAGTTCACCGAGGTGGTGGCCCAGAAGGCTCTGGATCGCTATAAGGAGGGCTCAGTG
>Danio_rerio.20.39290217.39289991
ACTGCTCGGGCAGAAAGCCCCTGGAAGGACCCCTAAAGGCTGAGCTGGAGGAGGCCCTGGCCGCGGCCGAGCGCCTGACCCAGCTCTACAGCGCCCTCCTCAGGAGCTTCGAGGAGCGCATGTACAACACCTCCGCCGTGCTGGACTTCCTGAACCAGCAGTTCAGCTGGGTGTCTAGCCTGGCCAACAGCACCGACACCAAAAACCCCATCTTCCAGGTGCAAGC
>Danio_rerio.20.39292307.39291914
CTGGACAGGGTCCTGAACAGAACCTCGCCCTTCTCCATCTGGATCAACGGGGAGAACGTGGAGACGCTGGAGAAGGAGAGCGAGAGACAGAACCAGCGCTTCCACAGCCTGGAGGACAAATACTCTGAGGTGGAAGACGGCGTGGACGGCATCTTCTCTGACAGCATGAAGGT
>Danio_rerio.20.39322381.39323424
CCAGATACTACGAGAACCGCACAGGCGAGCGCTTCTCCACGCTGGACGGACGCCTTAACTCCATCGATATGGAGATCGACACCATCTCCTCCAGCATCAACGCCACAGTCAGCCACGTCCAGAGCATGTACAAGTACATCAACATCGAGAGCTCCTCTTGCCAGAGCCGCCTCAGAAGCCACTCGGAAGATCTGCAG
>Danio_rerio.20.39374408.39374539
GATGCGGGTCAGAAGGAGTTCGGGGCAGCCAGCTGCGAGTCCTGTGGGATGGTGTACAGCGCAGACAGCCCAGAGGACAAGTTCCAGCACAACCAGTTCCACCAGCGCTTCCTCGACAGCATCAAGTTTGTG
>Danio_rerio.20.39385285.39385053
CGAGTCTGAGGAGGAAAGCTTCGACATGGACTCCTACTACGAGCGGCTGGGCACGCGGCCGTGGCTGGACGTGGACGTACTGGGGGCCGCCTACCGCCGCATGGTGGAGCTCTTCTGCCTGTGCACAGAGCAGGACCCAACGCACCGCCCGTCAGCCGCCCAGATCGTCCAGGCCCTCGAGATCAACAGCGAG
>Danio_rerio.20.39386770.39386588
TGACCCAAAGGCACAATACATCGGCACAGAGCCCTGGAACCCGAAGGAGGCCATGGAGGAAGAAGGGGAGATCACAGACAAGGCAGACATCTTTGCCTACGGCCTGACCCTGTGGGAGATGATGACCCTGGCCATGCCCCACGTGGACATGCTGGATGTAGATGTAGATGA
>Danio_rerio.20.39390941.39390802
TTCACCATGGGCAGTGAAGAAAATAAACACCAAATGCGCTGGCAAGCAGTTGAATGTTTACCAGGATCGACTTAACGAGGAGGCAAAGATCCTGAAAGGCATCCATCATCCAAACATAGTTG
>Danio_rerio.20.39539884.39539412
TCTGCTCCATGGCTTCCATGGAGGGCATCCACGTGTGGAGCTACGTGGGCTGGCAGGACCCGGCCATCGTGGGCCTCTTCCTGCTGTGCGTGCTCATCGGCTGCGCCATGAACTTCACCACGCTTCACTGCACCTACATCAACTCGGCCATCACCACCAGCTTCGTGGGCGTGGTGAAGAGCATCGCCACCATCACCGTGGGCATGCTGGCCTTCAGCGACGTGCAGCCCACCCAGCTGTTCGTGGCCGGCGTGGTGGTCAACACGCTGGGCTCCGTCATCTACTGCTGCGTCAAGTA
>Danio_rerio.20.39542531.39542096
AGCGTGTGCATCCTGTCCACGCTGCAGTCCACCCTGACGCTGTGGTCCCTGCGGGGGCTCAGCCTGCCCATGTACGTGGTGTTCAAACGCTGCCTCCCGCTGGCCACGCTAGGCATCAGCGTGTGCCTCCTGAAGAACAGCCGGCCCTCCGTCGGGGTGACCGGTGCTGTGCTCATCACCACCACCGGCGCCGCACTCGCTG
>Danio_rerio.20.39713314.39713452
GAGTACGAGTCACAGAGCAGCCCGGAAGCAAGGCTGGTCAAAGACTTTGACCTTGCAGAGATGATCCTCCAGGCCCAAGAGTATGAAGAACTGGAGGAAACCCCCGGAAGACTGCAGGAGTTCTTTGACTCGACGGAAG
>Danio_rerio.20.4037479.4035425
[truncated: 2,946,119 more chars]
