# Supplementary material for: Gene markers for exon capture and phylogenomics in ray‐finned fishes
Source: Ecol Evol. 2019 Mar 5;9(7):3973–83. doi: 10.1002/ece3.5026 (PMC6468074; doi:10.1002/ece3.5026)
Supplement: Supplementary file 5 [file ECE3-9-3973-s005.zip › Appendix_S3_pipeline&scrips/pipeline_scripts_for_assembly/Predict Frames of Query/sample/Gadus_morhua.frames/Gadus_morhua.onehitCDSmarkers.column1.txt]

"chromosome:Zv9:21:44454531:44454682|ENSDARG00000078456|BRCC3|1|BRCA1/BRCA2-containing=complex,=subunit=3=[Source:HGNC=Symbol;Acc:24185]"
group:BROADS1:groupIV:16377978:16377775|ENSGACG00000018700|GUF1|-1|GUF1=GTPase=homolog=(S.=cerevisiae)=[Source:HGNC=Symbol;Acc:25799]
"chromosome:Zv9:6:37583754:37584022|ENSDARG00000077442|tubgcp5|1|tubulin,=gamma=complex=associated=protein=5=[Source:ZFIN;Acc:ZDB-GENE-050522-344]"
chromosome:MEDAKA1:5:503749:503521|ENSORLG00000000219|ripk5|-1|receptor=interacting=protein=kinase=5=[Source:RefSeq=peptide;Acc:NP_001116405]
group:BROADS1:groupI:10088374:10088185|ENSGACG00000010151|SMC4|-1|structural=maintenance=of=chromosomes=4=[Source:HGNC=Symbol;Acc:14013]
group:BROADS1:groupXIII:11814851:11814682|ENSGACG00000010690|TMEM2|-1|transmembrane=protein=2=[Source:HGNC=Symbol;Acc:11869]
chromosome:MEDAKA1:6:18022281:18022530|ENSORLG00000011996|EHF|1|ets=homologous=factor=[Source:HGNC=Symbol;Acc:3246]
chromosome:MEDAKA1:20:13116401:13116263|ENSORLG00000007364||-1|
group:BROADS1:groupXIV:6000864:6001127|ENSGACG00000016842|NUP155|1|nucleoporin=155kDa=[Source:HGNC=Symbol;Acc:8063]
group:BROADS1:groupIX:4602990:4603146|ENSGACG00000016604|FBXL18|1|F-box=and=leucine-rich=repeat=protein=18=[Source:HGNC=Symbol;Acc:21874]
"group:BROADS1:groupIII:15207501:15207616|ENSGACG00000017679|LIG1|1|ligase=I,=DNA,=ATP-dependent=[Source:HGNC=Symbol;Acc:6598]"
chromosome:Zv9:3:67721:67585|ENSDARG00000021293|amdhd2|-1|amidohydrolase=domain=containing=2=[Source:ZFIN;Acc:ZDB-GENE-040426-1871]
group:BROADS1:groupIX:15013443:15013207|ENSGACG00000018952|TSC2|-1|tuberous=sclerosis=2=[Source:HGNC=Symbol;Acc:12363]
scaffold:MEDAKA1:scaffold5316:673:210|ENSORLG00000019607|THEMIS2|-1|thymocyte=selection=associated=family=member=2=[Source:HGNC=Symbol;Acc:16839]
chromosome:MEDAKA1:22:8254576:8254430|ENSORLG00000013993||-1|
chromosome:MEDAKA1:11:22046115:22046376|ENSORLG00000012177|SGOL1|1|shugoshin-like=1=(S.=pombe)=[Source:HGNC=Symbol;Acc:25088]
chromosome:Zv9:12:14814302:14814448|ENSDARG00000045123|CR847562.1|1|5-oxoprolinase==[Source:RefSeq=peptide;Acc:NP_001186988]
chromosome:TETRAODON8:14:9808767:9808895|ENSTNIG00000010711|C20orf26|1|chromosome=20=open=reading=frame=26=[Source:HGNC=Symbol;Acc:15872]
chromosome:MEDAKA1:1:3381117:3381270|ENSORLG00000001605|USP34|1|ubiquitin=specific=peptidase=34=[Source:HGNC=Symbol;Acc:20066]
group:BROADS1:groupIX:19234468:19234315|ENSGACG00000019735|USP34|-1|ubiquitin=specific=peptidase=34=[Source:HGNC=Symbol;Acc:20066]
"chromosome:Zv9:19:1498222:1498010|ENSDARG00000063668|OXSM|-1|3-oxoacyl-ACP=synthase,=mitochondrial=[Source:HGNC=Symbol;Acc:26063]"
chromosome:MEDAKA1:8:7393628:7393804|ENSORLG00000004733|INTS1|1|integrator=complex=subunit=1=[Source:HGNC=Symbol;Acc:24555]
chromosome:TETRAODON8:Un_random:22291339:22291089|ENSTNIG00000004847|EDC4|-1|enhancer=of=mRNA=decapping=4=[Source:HGNC=Symbol;Acc:17157]
chromosome:Zv9:9:38954226:38954089|ENSDARG00000091342|adcy5|-1|adenylate=cyclase=5=[Source:ZFIN;Acc:ZDB-GENE-=081104-470]
"group:BROADS1:groupI:9826770:9826914|ENSGACG00000009864|GFM1|1|G=elongation=factor,=mitochondrial=1=[Source:HGNC=Symbol;Acc:13780]"
chromosome:TETRAODON8:1:14898664:14898945|ENSTNIG00000002026|SAC3D1|1|SAC3=domain=containing=1=[Source:HGNC=Symbol;Acc:30179]
group:BROADS1:groupI:10106806:10106915|ENSGACG00000010115|IFT80|1|intraflagellar=transport=80=homolog=(Chlamydomonas)=[Source:HGNC=Symbol;Acc:29262]
group:BROADS1:groupI:23114859:23115065|ENSGACG00000014883|CDADC1|1|cytidine=and=dCMP=deaminase=domain=containing=1=[Source:HGNC=Symbol;Acc:20299]
group:BROADS1:groupXIII:12835579:12835395|ENSGACG00000011278|HECTD4=(1=of=2)|-1|HECT=domain=containing=E3=ubiquitin=protein=ligase=4=[Source:HGNC=Symbol;Acc:26611]
chromosome:Zv9:7:74644980:74644796|ENSDARG00000079151|HECTD4=(1=of=3)|-1|HECT=domain=containing=E3=ubiquitin=protein=ligase=4=[Source:HGNC=Symbol;Acc:26611]
scaffold:BROADS1:scaffold_1058:4209:4406|ENSGACG00000001653|HERC2|1|HECT=and=RLD=domain=containing=E3=ubiquitin=protein=ligase=2=[Source:HGNC=Symbol;Acc:4868]
chromosome:MEDAKA1:9:7074415:7074537|ENSORLG00000003953|FBXL17|1|F-box=and=leucine-rich=repeat=protein=17=[Source:HGNC=Symbol;Acc:13615]
group:BROADS1:groupXX:18689145:18689370|ENSGACG00000014141|ASCC3|1|activating=signal=cointegrator=1=complex=subunit=3=[Source:HGNC=Symbol;Acc:18697]
"group:BROADS1:groupXIV:8609563:8609837|ENSGACG00000017647|SFSWAP|1|splicing=factor,=suppressor=of=white-apricot=homolog=(Drosophila)=[Source:HGNC=Symbol;Acc:10790]"
group:BROADS1:groupVII:7907687:7907442|ENSGACG00000019877|C2orf65|-1|chromosome=2=open=reading=frame=65=[Source:HGNC=Symbol;Acc:25183]
"chromosome:Zv9:12:14887893:14888055|ENSDARG00000076980|PPP1R16A|1|protein=phosphatase=1,=regulatory=subunit=16A=[Source:HGNC=Symbol;Acc:14941]"
group:BROADS1:groupXVI:8888674:8888334|ENSGACG00000003967|OFD1|-1|oral-facial-digital=syndrome=1=[Source:HGNC=Symbol;Acc:2567]
group:BROADS1:groupXIV:5913862:5914074|ENSGACG00000016817|KIAA1432|1|KIAA1432=[Source:HGNC=Symbol;Acc:17686]
chromosome:TETRAODON8:14:8173870:8173656|ENSTNIG00000009692|AGBL5|-1|ATP/GTP=binding=protein-like=5=[Source:HGNC=Symbol;Acc:26147]
chromosome:Zv9:15:467363:467215|ENSDARG00000040314|PSPH|-1|phosphoserine=phosphatase=[Source:HGNC=Symbol;Acc:9577]
chromosome:MEDAKA1:24:14658716:14658583|ENSORLG00000016677|NBAS|-1|neuroblastoma=amplified=sequence=[Source:HGNC=Symbol;Acc:15625]
chromosome:TETRAODON8:16:7947023:7947247|ENSTNIG00000014346|MFRP|1|membrane=frizzled-related=protein=[Source:HGNC=Symbol;Acc:18121]
chromosome:Zv9:9:24037654:24037817|ENSDARG00000010432|eaf2|1|ELL=associated=factor=2=[Source:ZFIN;Acc:ZDB-GENE-=040625-179]
"group:BROADS1:groupXV:1201005:1200714|ENSGACG00000004849|AP5S1|-1|adaptor-related=protein=complex=5,=sigma=1=subunit=[Source:HGNC=Symbol;Acc:15875]"
"chromosome:MEDAKA1:9:12955492:12955638|ENSORLG00000007834|POLE|1|polymerase=(DNA=directed),=epsilon,=catalytic=subunit=[Source:HGNC=Symbol;Acc:9177]"
chromosome:Zv9:15:45488172:45488582|ENSDARG00000027602|LRFN1|1|leucine=rich=repeat=and=fibronectin=type=III=domain=containing=1=[Source:HGNC=Symbol;Acc:29290]
"chromosome:Zv9:20:26758426:26758308|ENSDARG00000026629|gmds|-1|GDP-mannose=4,6-dehydratase=[Source:ZFIN;Acc:ZDB-=GENE-050419-45]"
"chromosome:Zv9:1:54480126:54479704|ENSDARG00000025808|taf5l|-1|TAF5-like=RNA=polymerase=II,=p300/CBP-associated=factor=(PCAF)-associated=factor=[Source:ZFIN;Acc:ZDB-GENE-=030131-5987]"
chromosome:TETRAODON8:3:9140273:9140424|ENSTNIG00000011937|NUP85|1|nucleoporin=85kDa=[Source:HGNC=Symbol;Acc:8734]
chromosome:MEDAKA1:9:25531312:25531461|ENSORLG00000015815|IFT81|1|intraflagellar=transport=81=homolog=(Chlamydomonas)=[Source:HGNC=Symbol;Acc:14313]
group:BROADS1:groupVII:27109494:27109753|ENSGACG00000020867|TRIM37|1|tripartite=motif=containing=37=[Source:HGNC=Symbol;Acc:7523]
chromosome:Zv9:22:41379517:41379334|ENSDARG00000074783|CU638692.2|-1|heme-binding=protein=soul4==[Source:RefSeq=peptide;Acc:NP_001232924]
scaffold:BROADS1:scaffold_90:43558:43410|ENSGACG00000000578|KIAA0930|-1|KIAA0930=[Source:HGNC=Symbol;Acc:1314]
chromosome:TETRAODON8:Un_random:23032281:23032429|ENSTNIG00000003344|KIAA0930=(1=of=2)|1|KIAA0930=[Source:HGNC=Symbol;Acc:1314]
chromosome:Zv9:4:60282792:60282644|ENSDARG00000068830|si:ch73-347c12.3|-1|si:ch73-347c12.3=[Source:ZFIN;Acc:ZDB-GENE-110913-=93]
ultracontig:MEDAKA1:ultracontig277:10795:10616|ENSORLG00000020067|KIAA0930|-1|KIAA0930=[Source:HGNC=Symbol;Acc:1314]
chromosome:Zv9:19:8398009:8398331|ENSDARG00000063219|ubap2l|1|ubiquitin=associated=protein=2-like=[Source:ZFIN;Acc:ZDB-GENE-060503-244]
chromosome:MEDAKA1:4:33627299:33627084|ENSORLG00000017140|FAF1|-1|Fas=(TNFRSF6)=associated=factor=1=[Source:HGNC=Symbol;Acc:3578]
chromosome:TETRAODON8:1:15583510:15583295|ENSTNIG00000015487|FAF1|-1|Fas=(TNFRSF6)=associated=factor=1=[Source:HGNC=Symbol;Acc:3578]
group:BROADS1:groupVIII:13930532:13930747|ENSGACG00000011131|FAF1|1|Fas=(TNFRSF6)=associated=factor=1=[Source:HGNC=Symbol;Acc:3578]
group:BROADS1:groupXV:8307138:8307331|ENSGACG00000010002|D2HGDH|1|D-2-hydroxyglutarate=dehydrogenase=[Source:HGNC=Symbol;Acc:28358]
chromosome:Zv9:2:41550762:41550955|ENSDARG00000060210|d2hgdh|1|D-2-hydroxyglutarate=dehydrogenase=[Source:ZFIN;Acc:ZDB-GENE-070112-482]
chromosome:TETRAODON8:10:8946865:8946672|ENSTNIG00000017204|D2HGDH|-1|D-2-hydroxyglutarate=dehydrogenase=[Source:HGNC=Symbol;Acc:28358]
chromosome:MEDAKA1:22:8133537:8133344|ENSORLG00000013844|D2HGDH|-1|D-2-hydroxyglutarate=dehydrogenase=[Source:HGNC=Symbol;Acc:28358]
group:BROADS1:groupXVI:6240771:6241164|ENSGACG00000002534|ZNF142|1|zinc=finger=protein=142=[Source:HGNC=Symbol;Acc:12927]
chromosome:MEDAKA1:21:18345637:18347101|ENSORLG00000014849|ZNF142|1|zinc=finger=protein=142=[Source:HGNC=Symbol;Acc:12927]
chromosome:TETRAODON8:2:19409215:19409608|ENSTNIG00000015645|ZNF142|1|zinc=finger=protein=142=[Source:HGNC=Symbol;Acc:12927]
"chromosome:TETRAODON8:3:12833822:12833974|ENSTNIG00000011691|TUBG2|1|tubulin,=gamma=2=[Source:HGNC=Symbol;Acc:12419]"
"chromosome:Zv9:3:37058206:37058054|ENSDARG00000015610|tubg1|-1|tubulin,=gamma=1=[Source:ZFIN;Acc:ZDB-GENE-040426-=836]"
"group:BROADS1:groupXI:5445538:5445690|ENSGACG00000008462|TUBG2|1|tubulin,=gamma=2=[Source:HGNC=Symbol;Acc:12419]"
"chromosome:MEDAKA1:8:6772149:6771997|ENSORLG00000004426|TUBG2|-1|tubulin,=gamma=2=[Source:HGNC=Symbol;Acc:12419]"
"group:BROADS1:groupXIX:12998836:12998974|ENSGACG00000011004|USH1C|1|Usher=syndrome=1C=(autosomal=recessive,=severe)=[Source:HGNC=Symbol;Acc:12597]"
"group:BROADS1:groupIX:10276331:10276228|ENSGACG00000018193|RPTOR|-1|regulatory=associated=protein=of=MTOR,=complex=1=[Source:HGNC=Symbol;Acc:30287]"
"chromosome:TETRAODON8:Un_random:26797792:26797895|ENSTNIG00000017505|RPTOR|1|regulatory=associated=protein=of=MTOR,=complex=1=[Source:HGNC=Symbol;Acc:30287]"
"chromosome:Zv9:6:17614350:17614453|ENSDARG00000059879|RPTOR|1|regulatory=associated=protein=of=MTOR,=complex=1=[Source:HGNC=Symbol;Acc:30287]"
"chromosome:MEDAKA1:1:3916838:3916735|ENSORLG00000001734|RPTOR|-1|regulatory=associated=protein=of=MTOR,=complex=1=[Source:HGNC=Symbol;Acc:30287]"
chromosome:Zv9:12:23925403:23925552|ENSDARG00000076177|polr2a|1|polymerase=(RNA)=II=(DNA=directed)=polypeptide=A=[Source:ZFIN;Acc:ZDB-GENE-041008-78]
chromosome:TETRAODON8:17:7864517:7864682|ENSTNIG00000013374|CUL7|1|cullin=7=[Source:HGNC=Symbol;Acc:21024]
"chromosome:TETRAODON8:10:2198484:2198605|ENSTNIG00000008902|MPP5=(1=of=3)|1|membrane=protein,=palmitoylated=5=(MAGUK=p55=subfamily=member=5)=[Source:HGNC=Symbol;Acc:18669]"
"scaffold:BROADS1:scaffold_128:10241:10360|ENSGACG00000001891|MPP5=(1=of=2)|1|membrane=protein,=palmitoylated=5=(MAGUK=p55=subfamily=member=5)=[Source:HGNC=Symbol;Acc:18669]"
chromosome:MEDAKA1:9:9992886:9992771|ENSORLG00000005076|RASEF|-1|RAS=and=EF-hand=domain=containing=[Source:HGNC=Symbol;Acc:26464]
chromosome:Zv9:8:51850371:51850486|ENSDARG00000076250|rasef|1|RAS=and=EF-hand=domain=containing=[Source:ZFIN;Acc:ZDB-GENE-081105-157]
chromosome:TETRAODON8:Un_random:95252294:95252411|ENSTNIG00000017097|TTC7A|1|tetratricopeptide=repeat=domain=7A=[Source:HGNC=Symbol;Acc:19750]
"chromosome:Zv9:13:33294143:33293961|ENSDARG00000040131|zfyve26|-1|zinc=finger,=FYVE=domain=containing=26=[Source:ZFIN;Acc:ZDB-GENE-030131-3286]"
"group:BROADS1:groupXV:12251248:12251430|ENSGACG00000012287|ZFYVE26|1|zinc=finger,=FYVE=domain=containing=26=[Source:HGNC=Symbol;Acc:20761]"
"chromosome:MEDAKA1:22:1282461:1282643|ENSORLG00000009842|ZFYVE26|1|zinc=finger,=FYVE=domain=containing=26=[Source:HGNC=Symbol;Acc:20761]"
"chromosome:TETRAODON8:10:11974796:11974978|ENSTNIG00000018668|ZFYVE26|1|zinc=finger,=FYVE=domain=containing=26=[Source:HGNC=Symbol;Acc:20761]"
ultracontig:MEDAKA1:ultracontig90:233073:232963|ENSORLG00000018356|GRIPAP1|-1|GRIP1=associated=protein=1=[Source:HGNC=Symbol;Acc:18706]
chromosome:TETRAODON8:Un_random:64365032:64365142|ENSTNIG00000003886|GRIPAP1|1|GRIP1=associated=protein=1=[Source:HGNC=Symbol;Acc:18706]
chromosome:TETRAODON8:10:12171244:12171124|ENSTNIG00000010526|VPS39|-1|vacuolar=protein=sorting=39=homolog=(S.=cerevisiae)=[Source:HGNC=Symbol;Acc:20593]
chromosome:Zv9:17:50613594:50613714|ENSDARG00000074471|vps39|1|vacuolar=protein=sorting=39=homolog=(S.=cerevisiae)=[Source:ZFIN;Acc:ZDB-GENE-080530-2]
group:BROADS1:groupXV:1660438:1660318|ENSGACG00000005379|VPS39|-1|vacuolar=protein=sorting=39=homolog=(S.=cerevisiae)=[Source:HGNC=Symbol;Acc:20593]
chromosome:MEDAKA1:22:24626014:24625894|ENSORLG00000018103|VPS39|-1|vacuolar=protein=sorting=39=homolog=(S.=cerevisiae)=[Source:HGNC=Symbol;Acc:20593]
group:BROADS1:groupIII:1877734:1877853|ENSGACG00000013743|TNR|1|tenascin=R=[Source:HGNC=Symbol;Acc:11953]
chromosome:MEDAKA1:17:25207042:25206923|ENSORLG00000016268|TNR|-1|tenascin=R=[Source:HGNC=Symbol;Acc:11953]
group:BROADS1:groupVII:23887065:23886936|ENSGACG00000020745|STK10|-1|serine/threonine=kinase=10=[Source:HGNC=Symbol;Acc:11388]
chromosome:Zv9:25:17842538:17842321|ENSDARG00000076425|LRRC29|-1|leucine=rich=repeat=containing=29=[Source:HGNC=Symbol;Acc:13605]
chromosome:MEDAKA1:6:23393797:23394014|ENSORLG00000015638||1|
chromosome:MEDAKA1:15:26471063:26470893|ENSORLG00000012028|MAD2L1BP|-1|MAD2L1=binding=protein=[Source:HGNC=Symbol;Acc:21059]
chromosome:TETRAODON8:17:2923321:2923848|ENSTNIG00000000387|MAD2L1BP|1|MAD2L1=binding=protein=[Source:HGNC=Symbol;Acc:21059]
group:BROADS1:groupVI:5816239:5816763|ENSGACG00000004576|MAD2L1BP|1|MAD2L1=binding=protein=[Source:HGNC=Symbol;Acc:21059]
chromosome:MEDAKA1:4:16038190:16038053|ENSORLG00000009600|HMCN1|-1|hemicentin=1=[Source:HGNC=Symbol;Acc:19194]
chromosome:Zv9:20:34202909:34202772|ENSDARG00000016936|hmcn1|-1|hemicentin=1=[Source:ZFIN;Acc:ZDB-GENE-041014-322]
chromosome:Zv9:11:12970015:12971725|ENSDARG00000058416|DNHD1|1|dynein=heavy=chain=domain=1=[Source:HGNC=Symbol;Acc:26532]
chromosome:Zv9:15:27603456:27603277|ENSDARG00000026180|prpf8|-1|pre-mRNA=processing=factor=8=[Source:ZFIN;Acc:ZDB-=GENE-030131-577]
group:BROADS1:groupI:7542185:7542364|ENSGACG00000008504|PRPF8|1|PRP8=pre-mRNA=processing=factor=8=homolog=(S.=cerevisiae)=[Source:HGNC=Symbol;Acc:17340]
chromosome:MEDAKA1:13:16385960:16386139|ENSORLG00000008036|PRPF8|1|PRP8=pre-mRNA=processing=factor=8=homolog=(S.=cerevisiae)=[Source:HGNC=Symbol;Acc:17340]
chromosome:TETRAODON8:10:10575058:10574879|ENSTNIG00000003460|PRPF8|-1|PRP8=pre-mRNA=processing=factor=8=homolog=(S.=cerevisiae)=[Source:HGNC=Symbol;Acc:17340]
group:BROADS1:groupXV:1774666:1774877|ENSGACG00000005582|KIAA1109|1|KIAA1109=[Source:HGNC=Symbol;Acc:26953]
chromosome:MEDAKA1:22:17827457:17827246|ENSORLG00000017627|KIAA1109|-1|KIAA1109=[Source:HGNC=Symbol;Acc:26953]
chromosome:Zv9:13:12752652:12752863|ENSDARG00000062330|si:ch211-233a24.2|1|si:ch211-233a24.2=[Source:ZFIN;Acc:ZDB-GENE-090313-=98]
chromosome:TETRAODON8:10:2466871:2466704|ENSTNIG00000005645|KIAA1109=(2=of=2)|-1|KIAA1109=[Source:HGNC=Symbol;Acc:26953]
chromosome:Zv9:12:19014927:19015091|ENSDARG00000090442|TRRAP|1|transformation/transcription=domain-associated=protein=[Source:HGNC=Symbol;Acc:12347]
group:BROADS1:groupV:11234748:11234584|ENSGACG00000009311|TRRAP|-1|transformation/transcription=domain-associated=protein=[Source:HGNC=Symbol;Acc:12347]
chromosome:TETRAODON8:16:6628816:6628705|ENSTNIG00000013432|ZC3H4|-1|zinc=finger=CCCH-type=containing=4=[Source:HGNC=Symbol;Acc:17808]
"chromosome:Zv9:8:29581047:29581231|ENSDARG00000075919|FAM190A|1|family=with=sequence=similarity=190,=member=A=[Source:HGNC=Symbol;Acc:29349]"
"group:BROADS1:groupXV:7038823:7038612|ENSGACG00000009245|FAM54B|-1|family=with=sequence=similarity=54,=member=B=[Source:HGNC=Symbol;Acc:28836]"
"chromosome:TETRAODON8:10:7096043:7095832|ENSTNIG00000017291|FAM54B|-1|family=with=sequence=similarity=54,=member=B=[Source:HGNC=Symbol;Acc:28836]"
chromosome:MEDAKA1:22:17835279:17835039|ENSORLG00000017627|KIAA1109|-1|KIAA1109=[Source:HGNC=Symbol;Acc:26953]
chromosome:Zv9:13:12730331:12730541|ENSDARG00000062330|si:ch211-233a24.2|1|si:ch211-233a24.2=[Source:ZFIN;Acc:ZDB-GENE-090313-=98]
"chromosome:Zv9:11:28697579:28697189|ENSDARG00000044820|cstf1|-1|cleavage=stimulation=factor,=3'=pre-RNA,=subunit=1=[Source:ZFIN;Acc:ZDB-GENE-030131-2958]"
"chromosome:MEDAKA1:5:17299235:17298845|ENSORLG00000009422|CSTF1|-1|cleavage=stimulation=factor,=3'=pre-RNA,=subunit=1,=50kDa=[Source:HGNC=Symbol;Acc:2483]"
"chromosome:MEDAKA1:9:32058301:32058406|ENSORLG00000017685|ABCA2|1|ATP-binding=cassette,=sub-family=A=(ABC1),=member=2=[Source:HGNC=Symbol;Acc:32]"
chromosome:MEDAKA1:9:11384704:11384600|ENSORLG00000005789|PCSK5|-1|proprotein=convertase=subtilisin/kexin=type=5=[Source:HGNC=Symbol;Acc:8747]
chromosome:TETRAODON8:12:7070663:7070767|ENSTNIG00000015816|PCSK5|1|proprotein=convertase=subtilisin/kexin=type=5=[Source:HGNC=Symbol;Acc:8747]
chromosome:TETRAODON8:2:10012890:10012994|ENSTNIG00000000284||1|Uncharacterized=protein=[Source:UniProtKB/TrEMBL;Acc:H3C5C9]
"chromosome:Zv9:9:32749290:32749186|ENSDARG00000001835|nalcn|-1|sodium=leak=channel,=non-selective=[Source:ZFIN;Acc:ZDB-GENE-050410-12]"
"group:BROADS1:groupXVI:3053405:3053301|ENSGACG00000001926|NALCN|-1|sodium=leak=channel,=non-selective=[Source:HGNC=Symbol;Acc:19082]"
"chromosome:MEDAKA1:21:9010773:9010877|ENSORLG00000011051|NALCN|1|sodium=leak=channel,=non-selective=[Source:HGNC=Symbol;Acc:19082]"
chromosome:MEDAKA1:22:7764659:7764776|ENSORLG00000013642|atg9|1|autophagy=protein=9==[Source:RefSeq=peptide;Acc:NP_001098249]
group:BROADS1:groupVI:1095334:1095444|ENSGACG00000002656|THADA|1|thyroid=adenoma=associated=[Source:HGNC=Symbol;Acc:19217]
chromosome:MEDAKA1:15:6116914:6117046|ENSORLG00000001515|THADA|1|thyroid=adenoma=associated=[Source:HGNC=Symbol;Acc:19217]
chromosome:TETRAODON8:Un_random:95363100:95363232|ENSTNIG00000017102|THADA|1|thyroid=adenoma=associated=[Source:HGNC=Symbol;Acc:19217]
chromosome:TETRAODON8:5:12850261:12850428|ENSTNIG00000004764|DIS3L|1|DIS3=mitotic=control=homolog=(S.=cerevisiae)-like=[Source:HGNC=Symbol;Acc:28698]
ultracontig:MEDAKA1:ultracontig37:626232:626399|ENSORLG00000018364|DIS3L|1|DIS3=mitotic=control=homolog=(S.=cerevisiae)-like=[Source:HGNC=Symbol;Acc:28698]
chromosome:MEDAKA1:16:13279725:13279408|ENSORLG00000007992|KIF13A|-1|kinesin=family=member=13A=[Source:HGNC=Symbol;Acc:14566]
chromosome:TETRAODON8:8:6895601:6895271|ENSTNIG00000018416|KIF13A|-1|kinesin=family=member=13A=[Source:HGNC=Symbol;Acc:14566]
group:BROADS1:groupXX:9854066:9853688|ENSGACG00000008481|KIF13A|-1|kinesin=family=member=13A=[Source:HGNC=Symbol;Acc:14566]
"chromosome:MEDAKA1:20:13089237:13089028|ENSORLG00000007325|PPP1R16A|-1|protein=phosphatase=1,=regulatory=subunit=16A=[Source:HGNC=Symbol;Acc:14941]"
"chromosome:TETRAODON8:6:2169731:2169198|ENSTNIG00000008147|PPP1R16A|-1|protein=phosphatase=1,=regulatory=subunit=16A=[Source:HGNC=Symbol;Acc:14941]"
"chromosome:Zv9:12:14893920:14894393|ENSDARG00000076980|PPP1R16A|1|protein=phosphatase=1,=regulatory=subunit=16A=[Source:HGNC=Symbol;Acc:14941]"
chromosome:Zv9:18:15782390:15782151|ENSDARG00000041747|sspn|-1|sarcospan=(Kras=oncogene-associated=gene)=[Source:ZFIN;Acc:ZDB-GENE-051127-43]
group:BROADS1:groupXIX:14904307:14904501|ENSGACG00000011688|SSPN|1|sarcospan=[Source:HGNC=Symbol;Acc:11322]
chromosome:TETRAODON8:13:5227698:5227477|ENSTNIG00000012151|SSPN|-1|sarcospan=[Source:HGNC=Symbol;Acc:11322]
chromosome:MEDAKA1:6:16763899:16763627|ENSORLG00000011388|SSPN|-1|sarcospan=[Source:HGNC=Symbol;Acc:11322]
chromosome:Zv9:15:36180491:36180331|ENSDARG00000060697|mll4b|-1|myeloid/lymphoid=or=mixed-lineage=leukemia=4b=[Source:ZFIN;Acc:ZDB-GENE-080521-1]
"chromosome:TETRAODON8:14:3743224:3742254|ENSTNIG00000012291|PLEKHG1|-1|pleckstrin=homology=domain=containing,=family=G=(with=RhoGef=domain)=member=1=[Source:HGNC=Symbol;Acc:20884]"
"group:BROADS1:groupXVIII:8742955:8741976|ENSGACG00000009204|PLEKHG1|-1|pleckstrin=homology=domain=containing,=family=G=(with=RhoGef=domain)=member=1=[Source:HGNC=Symbol;Acc:20884]"
"chromosome:MEDAKA1:15:21677888:21677774|ENSORLG00000007479|MARCH8|-1|membrane-associated=ring=finger=(C3HC4)=8,=E3=ubiquitin=protein=ligase=[Source:HGNC=Symbol;Acc:23356]"
group:BROADS1:groupXIX:9084245:9084600|ENSGACG00000007976|FUK|1|fucokinase=[Source:HGNC=Symbol;Acc:29500]
chromosome:MEDAKA1:6:22231005:22230650|ENSORLG00000014336|FUK|-1|fucokinase=[Source:HGNC=Symbol;Acc:29500]
chromosome:Zv9:25:7843268:7843616|ENSDARG00000032650|FUK|1|fucokinase=[Source:HGNC=Symbol;Acc:29500]
chromosome:TETRAODON8:13:12681269:12681624|ENSTNIG00000002683|FUK|1|fucokinase=[Source:HGNC=Symbol;Acc:29500]
chromosome:MEDAKA1:3:9535146:9534488|ENSORLG00000001677|MYO9A=(2=of=2)|-1|myosin=IXA=[Source:HGNC=Symbol;Acc:7608]
"chromosome:Zv9:2:33765837:33765678|ENSDARG00000018106|eif2b3|-1|eukaryotic=translation=initiation=factor=2B,=subunit=3=gamma=[Source:ZFIN;Acc:ZDB-GENE-040426-1039]"
"chromosome:MEDAKA1:17:25016493:25016334|ENSORLG00000016154|EIF2B3|-1|eukaryotic=translation=initiation=factor=2B,=subunit=3=gamma,=58kDa=[Source:HGNC=Symbol;Acc:3259]"
"chromosome:TETRAODON8:15:6048812:6048971|ENSTNIG00000015249|EIF2B3|1|eukaryotic=translation=initiation=factor=2B,=subunit=3=gamma,=58kDa=[Source:HGNC=Symbol;Acc:3259]"
"group:BROADS1:groupIII:2029626:2029785|ENSGACG00000013800|EIF2B3|1|eukaryotic=translation=initiation=factor=2B,=subunit=3=gamma,=58kDa=[Source:HGNC=Symbol;Acc:3259]"
chromosome:MEDAKA1:4:28035573:28035771|ENSORLG00000014791|PFAS|1|phosphoribosylformylglycinamidine=synthase=[Source:HGNC=Symbol;Acc:8863]
chromosome:Zv9:20:25478164:25478362|ENSDARG00000003750|pfas|1|phosphoribosylformylglycinamidine=synthase=[Source:ZFIN;Acc:ZDB-GENE-030131-4420]
"chromosome:MEDAKA1:2:24215828:24215947|ENSORLG00000004324|ZRANB3|1|zinc=finger,=RAN-binding=domain=containing=3=[Source:HGNC=Symbol;Acc:25249]"
"chromosome:TETRAODON8:3:4204770:4204886|ENSTNIG00000010363|ZRANB3|1|zinc=finger,=RAN-binding=domain=containing=3=[Source:HGNC=Symbol;Acc:25249]"
"group:BROADS1:groupI:23308564:23308698|ENSGACG00000014926|ZRANB3|1|zinc=finger,=RAN-binding=domain=containing=3=[Source:HGNC=Symbol;Acc:25249]"
"chromosome:Zv9:22:12381398:12381270|ENSDARG00000091538|ZRANB3=(2=of=2)|-1|zinc=finger,=RAN-binding=domain=containing=3=[Source:HGNC=Symbol;Acc:25249]"
chromosome:TETRAODON8:Un_random:2061822:2061662|ENSTNIG00000005051|ZNF341|-1|zinc=finger=protein=341=[Source:HGNC=Symbol;Acc:15992]
chromosome:TETRAODON8:3:10720439:10720656|ENSTNIG00000009775|USP36|1|ubiquitin=specific=peptidase=36=[Source:HGNC=Symbol;Acc:20062]
chromosome:MEDAKA1:7:6692657:6693420|ENSORLG00000002952|WDR6|1|WD=repeat=domain=6=[Source:HGNC=Symbol;Acc:12758]
group:BROADS1:groupXII:7053581:7054279|ENSGACG00000005768|WDR6|1|WD=repeat=domain=6=[Source:HGNC=Symbol;Acc:12758]
chromosome:TETRAODON8:9:746297:747024|ENSTNIG00000012028|WDR6|1|WD=repeat=domain=6=[Source:HGNC=Symbol;Acc:12758]
chromosome:MEDAKA1:13:16420141:16420467|ENSORLG00000008096|SARM1|1|sterile=alpha=and=TIR=motif=containing=1=[Source:HGNC=Symbol;Acc:17074]
chromosome:TETRAODON8:10:10552783:10552457|ENSTNIG00000005561|SARM1|-1|sterile=alpha=and=TIR=motif=containing=1=[Source:HGNC=Symbol;Acc:17074]
chromosome:Zv9:15:27543853:27543527|ENSDARG00000010610|sarm1|-1|sterile=alpha=and=TIR=motif=containing=1=[Source:ZFIN;Acc:ZDB-GENE-040219-1]
group:BROADS1:groupI:7570589:7570915|ENSGACG00000008602|SARM1|1|sterile=alpha=and=TIR=motif=containing=1=[Source:HGNC=Symbol;Acc:17074]
"chromosome:Zv9:6:58614871:58615323|ENSDARG00000038467|IGSF8|1|immunoglobulin=superfamily,=member=8=[Source:HGNC=Symbol;Acc:17813]"
"group:BROADS1:groupXVII:5477578:5477129|ENSGACG00000006633|IGSF8|-1|immunoglobulin=superfamily,=member=8=[Source:HGNC=Symbol;Acc:17813]"
"chromosome:MEDAKA1:5:9107833:9108294|ENSORLG00000005224|IGSF8|1|immunoglobulin=superfamily,=member=8=[Source:HGNC=Symbol;Acc:17813]"
"chromosome:TETRAODON8:11:3437066:3437223|ENSTNIG00000000076|IGSF8|1|immunoglobulin=superfamily,=member=8=[Source:HGNC=Symbol;Acc:17813]"
group:BROADS1:groupIV:30785675:30785143|ENSGACG00000019843|ANKS1B|-1|ankyrin=repeat=and=sterile=alpha=motif=domain=containing=1B=[Source:HGNC=Symbol;Acc:24600]
chromosome:TETRAODON8:10:2464186:2463955|ENSTNIG00000005645|KIAA1109=(2=of=2)|-1|KIAA1109=[Source:HGNC=Symbol;Acc:26953]
group:BROADS1:groupXV:1777783:1778026|ENSGACG00000005582|KIAA1109|1|KIAA1109=[Source:HGNC=Symbol;Acc:26953]
chromosome:MEDAKA1:22:17822949:17822708|ENSORLG00000017627|KIAA1109|-1|KIAA1109=[Source:HGNC=Symbol;Acc:26953]
chromosome:Zv9:13:12763256:12763481|ENSDARG00000062330|si:ch211-233a24.2|1|si:ch211-233a24.2=[Source:ZFIN;Acc:ZDB-GENE-090313-=98]
chromosome:Zv9:8:39503632:39504053|ENSDARG00000060529|nkx6.3|1|NK6=homeobox=3=[Source:ZFIN;Acc:ZDB-GENE-070810-7]
chromosome:TETRAODON8:Un_random:32092961:32093326|ENSTNIG00000006285|NKX6-3|1|NK6=homeobox=3=[Source:HGNC=Symbol;Acc:26328]
group:BROADS1:groupXIII:12302250:12302673|ENSGACG00000011078|NKX6-3|1|NK6=homeobox=3=[Source:HGNC=Symbol;Acc:26328]
"chromosome:TETRAODON8:15:6153975:6154105|ENSTNIG00000015241|PPP1R7|1|protein=phosphatase=1,=regulatory=subunit=7=[Source:HGNC=Symbol;Acc:9295]"
"chromosome:MEDAKA1:17:25512281:25512411|ENSORLG00000016479|PPP1R7|1|protein=phosphatase=1,=regulatory=subunit=7=[Source:HGNC=Symbol;Acc:9295]"
"chromosome:Zv9:2:16519405:16519535|ENSDARG00000009740|ppp1r7|1|protein=phosphatase=1,=regulatory=(inhibitor)=subunit=7=[Source:ZFIN;Acc:ZDB-GENE-051113-288]"
chromosome:Zv9:15:9209336:9209720|ENSDARG00000057504|CR925772.2|1|Uncharacterized=protein=[Source:UniProtKB/TrEMBL;Acc:E7FBV0]
chromosome:TETRAODON8:21:1005917:1005789|ENSTNIG00000016995|POC1B-GALNT4|-1|POC1B-GALNT4=readthrough=[Source:HGNC=Symbol;Acc:42957]
group:BROADS1:groupX:8421061:8421186|ENSGACG00000005874|POC1B-GALNT4|1|POC1B-GALNT4=readthrough=[Source:HGNC=Symbol;Acc:42957]
group:BROADS1:groupXVIII:13381978:13381841|ENSGACG00000012241|RAD51|-1|RAD51=homolog=(S.=cerevisiae)=[Source:HGNC=Symbol;Acc:9817]
"chromosome:Zv9:20:46681750:46681887|ENSDARG00000041411|rad51|1|RAD51=homolog=(RecA=homolog,=E.=coli)=(S.=cerevisiae)=[Source:ZFIN;Acc:ZDB-GENE-040426-2286]"
chromosome:TETRAODON8:14:724818:724955|ENSTNIG00000019192|RAD51|1|RAD51=homolog=(S.=cerevisiae)=[Source:HGNC=Symbol;Acc:9817]
chromosome:MEDAKA1:24:20404223:20404360|ENSORLG00000017821|RAD51|1|RAD51=homolog=(S.=cerevisiae)=[Source:HGNC=Symbol;Acc:9817]
"chromosome:Zv9:20:46683912:46684029|ENSDARG00000041411|rad51|1|RAD51=homolog=(RecA=homolog,=E.=coli)=(S.=cerevisiae)=[Source:ZFIN;Acc:ZDB-GENE-040426-2286]"
chromosome:MEDAKA1:24:20404431:20404548|ENSORLG00000017821|RAD51|1|RAD51=homolog=(S.=cerevisiae)=[Source:HGNC=Symbol;Acc:9817]
chromosome:TETRAODON8:14:725046:725163|ENSTNIG00000019192|RAD51|1|RAD51=homolog=(S.=cerevisiae)=[Source:HGNC=Symbol;Acc:9817]
group:BROADS1:groupXVIII:13381618:13381501|ENSGACG00000012241|RAD51|-1|RAD51=homolog=(S.=cerevisiae)=[Source:HGNC=Symbol;Acc:9817]
chromosome:TETRAODON8:Un_random:58578872:58578768|ENSTNIG00000003358|TBK1|-1|TANK-binding=kinase=1=[Source:HGNC=Symbol;Acc:11584]
"chromosome:Zv9:17:12785409:12785554|ENSDARG00000076889|ralgapa1|1|Ral=GTPase=activating=protein,=alpha=subunit=1=(catalytic)=[Source:ZFIN;Acc:ZDB-GENE-080806-1]"
chromosome:Zv9:14:3069404:3069185|ENSDARG00000077823|HMGXB3|-1|HMG=box=domain=containing=3=[Source:HGNC=Symbol;Acc:28982]
chromosome:MEDAKA1:10:12245787:12245565|ENSORLG00000004891|HMGXB3|-1|HMG=box=domain=containing=3=[Source:HGNC=Symbol;Acc:28982]
chromosome:TETRAODON8:1:510731:510509|ENSTNIG00000014227|HMGXB3|-1|HMG=box=domain=containing=3=[Source:HGNC=Symbol;Acc:28982]
group:BROADS1:groupIV:10936985:10936763|ENSGACG00000018011|HMGXB3|-1|HMG=box=domain=containing=3=[Source:HGNC=Symbol;Acc:28982]
group:BROADS1:groupXIII:15374892:15375375|ENSGACG00000012934|ANKLE2|1|ankyrin=repeat=and=LEM=domain=containing=2=[Source:HGNC=Symbol;Acc:29101]
chromosome:MEDAKA1:1:22496404:22496541|ENSORLG00000007423|EDNRA=(1=of=2)|1|endothelin=receptor=type=A=[Source:HGNC=Symbol;Acc:3179]
chromosome:Zv9:21:4851653:4851805|ENSDARG00000030022|nup188|1|nucleoporin=188=[Source:ZFIN;Acc:ZDB-GENE-030131-=7184]
group:BROADS1:groupXIV:2942522:2942674|ENSGACG00000016051|NUP188|1|nucleoporin=188kDa=[Source:HGNC=Symbol;Acc:17859]
chromosome:TETRAODON8:4:7311668:7311516|ENSTNIG00000018755||-1|Uncharacterized=protein=[Source:UniProtKB/TrEMBL;Acc:H3DN37]
chromosome:MEDAKA1:12:7317541:7317696|ENSORLG00000004350|NUP188|1|nucleoporin=188kDa=[Source:HGNC=Symbol;Acc:17859]
group:BROADS1:groupXVII:6902805:6902671|ENSGACG00000007904|HIPK1=(2=of=2)|-1|homeodomain=interacting=protein=kinase=1=[Source:HGNC=Symbol;Acc:19006]
chromosome:MEDAKA1:5:30040519:30040385|ENSORLG00000016313|HIPK1=(2=of=2)|-1|homeodomain=interacting=protein=kinase=1=[Source:HGNC=Symbol;Acc:19006]
chromosome:TETRAODON8:Un_random:53062596:53062730|ENSTNIG00000002579|HIPK1=(2=of=2)|1|homeodomain=interacting=protein=kinase=1=[Source:HGNC=Symbol;Acc:19006]
chromosome:Zv9:6:32441901:32441743|ENSDARG00000090751|zc3h3|-1|zinc=finger=CCCH-type=containing=3=[Source:ZFIN;Acc:ZDB-GENE-030131-9399]
"chromosome:TETRAODON8:Un_random:37833412:37833189|ENSTNIG00000005246|DYNC2H1|-1|dynein,=cytoplasmic=2,=heavy=chain=1=[Source:HGNC=Symbol;Acc:2962]"
"group:BROADS1:groupI:6523102:6523328|ENSGACG00000008068|DYNC2H1|1|dynein,=cytoplasmic=2,=heavy=chain=1=[Source:HGNC=Symbol;Acc:2962]"
"chromosome:MEDAKA1:13:20699909:20699692|ENSORLG00000010725|DYNC2H1|-1|dynein,=cytoplasmic=2,=heavy=chain=1=[Source:HGNC=Symbol;Acc:2962]"
"chromosome:TETRAODON8:6:2331497:2331372|ENSTNIG00000008158|POLA1=(1=of=2)|-1|polymerase=(DNA=directed),=alpha=1,=catalytic=subunit=[Source:HGNC=Symbol;Acc:9173]"
"group:BROADS1:groupXXI:5963001:5962858|ENSGACG00000002594|POLA1|-1|polymerase=(DNA=directed),=alpha=1,=catalytic=subunit=[Source:HGNC=Symbol;Acc:9173]"
"group:BROADS1:groupXX:12848020:12848150|ENSGACG00000011820|ITGA10|1|integrin,=alpha=10=[Source:HGNC=Symbol;Acc:6135]"
chromosome:Zv9:20:34718715:34718908|ENSDARG00000042005|elp3|1|elongation=protein=3=homolog=(S.=cerevisiae)=[Source:ZFIN;Acc:ZDB-GENE-050327-35]
group:BROADS1:groupXVIII:1067789:1067982|ENSGACG00000004427|ELP3|1|elongator=acetyltransferase=complex=subunit=3=[Source:HGNC=Symbol;Acc:20696]
chromosome:MEDAKA1:24:13443571:13443378|ENSORLG00000016211|ELP3|-1|elongator=acetyltransferase=complex=subunit=3=[Source:HGNC=Symbol;Acc:20696]
chromosome:TETRAODON8:14:1228230:1228037|ENSTNIG00000019169|ELP3|-1|elongator=acetyltransferase=complex=subunit=3=[Source:HGNC=Symbol;Acc:20696]
group:BROADS1:groupXX:13185975:13185598|ENSGACG00000012045|FLAD1|-1|FAD1=flavin=adenine=dinucleotide=synthetase=homolog=(S.=cerevisiae)=[Source:HGNC=Symbol;Acc:24671]
chromosome:TETRAODON8:8:7968399:7968776|ENSTNIG00000018330|FLAD1|1|FAD1=flavin=adenine=dinucleotide=synthetase=homolog=(S.=cerevisiae)=[Source:HGNC=Symbol;Acc:24671]
chromosome:Zv9:16:25052243:25053002|ENSDARG00000070390|flad1|1|FAD1=flavin=adenine=dinucleotide=synthetase=homolog=(S.=cerevisiae)=[Source:ZFIN;Acc:ZDB-GENE-040822-44]
chromosome:MEDAKA1:16:15263710:15264087|ENSORLG00000009769|FLAD1|1|FAD1=flavin=adenine=dinucleotide=synthetase=homolog=(S.=cerevisiae)=[Source:HGNC=Symbol;Acc:24671]
chromosome:MEDAKA1:16:15264287:15264400|ENSORLG00000009769|FLAD1|1|FAD1=flavin=adenine=dinucleotide=synthetase=homolog=(S.=cerevisiae)=[Source:HGNC=Symbol;Acc:24671]
group:BROADS1:groupXX:13185247:13185134|ENSGACG00000012045|FLAD1|-1|FAD1=flavin=adenine=dinucleotide=synthetase=homolog=(S.=cerevisiae)=[Source:HGNC=Symbol;Acc:24671]
chromosome:TETRAODON8:8:7969171:7969438|ENSTNIG00000018330|FLAD1|1|FAD1=flavin=adenine=dinucleotide=synthetase=homolog=(S.=cerevisiae)=[Source:HGNC=Symbol;Acc:24671]
group:BROADS1:groupXX:13185054:13184787|ENSGACG00000012045|FLAD1|-1|FAD1=flavin=adenine=dinucleotide=synthetase=homolog=(S.=cerevisiae)=[Source:HGNC=Symbol;Acc:24671]
chromosome:Zv9:17:12105116:12104996|ENSDARG00000077530|ahctf1|-1|AT=hook=containing=transcription=factor=1=[Source:ZFIN;Acc:ZDB-GENE-070521-2]
chromosome:MEDAKA1:3:23810281:23810401|ENSORLG00000011334|AHCTF1|1|AT=hook=containing=transcription=factor=1=[Source:HGNC=Symbol;Acc:24618]
group:BROADS1:groupII:13986296:13986416|ENSGACG00000016245|AHCTF1|1|AT=hook=containing=transcription=factor=1=[Source:HGNC=Symbol;Acc:24618]
group:BROADS1:groupIX:7438659:7438456|ENSGACG00000017335|PKD2|-1|polycystic=kidney=disease=2=(autosomal=dominant)=[Source:HGNC=Symbol;Acc:9009]
chromosome:TETRAODON8:18:7408604:7408783|ENSTNIG00000011045|PKD2|1|polycystic=kidney=disease=2=(autosomal=dominant)=[Source:HGNC=Symbol;Acc:9009]
chromosome:Zv9:1:51063675:51063908|ENSDARG00000014098|pkd2|1|polycystic=kidney=disease=2=[Source:ZFIN;Acc:ZDB-=GENE-040827-4]
"chromosome:TETRAODON8:17:6600689:6600576|ENSTNIG00000008621|BFSP1|-1|beaded=filament=structural=protein=1,=filensin=[Source:HGNC=Symbol;Acc:1040]"
"chromosome:MEDAKA1:15:19986192:19986305|ENSORLG00000006395|BFSP1|1|beaded=filament=structural=protein=1,=filensin=[Source:HGNC=Symbol;Acc:1040]"
"chromosome:Zv9:13:861389:861276|ENSDARG00000074919|BFSP1|-1|beaded=filament=structural=protein=1,=filensin=[Source:HGNC=Symbol;Acc:1040]"
"chromosome:Zv9:12:47683812:47684013|ENSDARG00000091503|FADS6|1|fatty=acid=desaturase=domain=family,=member=6=[Source:HGNC=Symbol;Acc:30459]"
"chromosome:TETRAODON8:2:2173589:2173704|ENSTNIG00000011868|FADS6|1|fatty=acid=desaturase=domain=family,=member=6=[Source:HGNC=Symbol;Acc:30459]"
chromosome:TETRAODON8:Un_random:68331595:68331377|ENSTNIG00000004333||-1|Uncharacterized=protein=[Source:UniProtKB/TrEMBL;Acc:H3CFD9]
group:BROADS1:groupIX:8358976:8358737|ENSGACG00000017558|MTAP|-1|methylthioadenosine=phosphorylase=[Source:HGNC=Symbol;Acc:7413]
chromosome:Zv9:1:25006293:25006532|ENSDARG00000037261|mtap|1|methylthioadenosine=phosphorylase=[Source:ZFIN;Acc:ZDB-GENE-040426-1505]
chromosome:Zv9:1:19363211:19362387|ENSDARG00000037455|UGT8|-1|UDP=glycosyltransferase=8=[Source:HGNC=Symbol;Acc:12555]
group:BROADS1:groupIX:9626580:9625750|ENSGACG00000018024|UGT8|-1|UDP=glycosyltransferase=8=[Source:HGNC=Symbol;Acc:12555]
chromosome:MEDAKA1:1:17838646:17839253|ENSORLG00000005985|UGT8|1|UDP=glycosyltransferase=8=[Source:HGNC=Symbol;Acc:12555]
chromosome:Zv9:23:21647889:21648128|ENSDARG00000009549|ubr4|1|ubiquitin=protein=ligase=E3=component=n-recognin=4=[Source:ZFIN;Acc:ZDB-GENE-090313-341]
chromosome:TETRAODON8:9:1218245:1218006|ENSTNIG00000011995|UBR4|-1|ubiquitin=protein=ligase=E3=component=n-recognin=4=[Source:HGNC=Symbol;Acc:30313]
group:BROADS1:groupXII:7788629:7788390|ENSGACG00000006365|UBR4|-1|ubiquitin=protein=ligase=E3=component=n-recognin=4=[Source:HGNC=Symbol;Acc:30313]
chromosome:MEDAKA1:7:7701960:7701721|ENSORLG00000004109|UBR4|-1|ubiquitin=protein=ligase=E3=component=n-recognin=4=[Source:HGNC=Symbol;Acc:30313]
chromosome:MEDAKA1:7:7701639:7701501|ENSORLG00000004109|UBR4|-1|ubiquitin=protein=ligase=E3=component=n-recognin=4=[Source:HGNC=Symbol;Acc:30313]
group:BROADS1:groupXII:7788302:7788164|ENSGACG00000006365|UBR4|-1|ubiquitin=protein=ligase=E3=component=n-recognin=4=[Source:HGNC=Symbol;Acc:30313]
chromosome:TETRAODON8:9:1217930:1217792|ENSTNIG00000011995|UBR4|-1|ubiquitin=protein=ligase=E3=component=n-recognin=4=[Source:HGNC=Symbol;Acc:30313]
chromosome:Zv9:23:21648219:21648357|ENSDARG00000009549|ubr4|1|ubiquitin=protein=ligase=E3=component=n-recognin=4=[Source:ZFIN;Acc:ZDB-GENE-090313-341]
chromosome:Zv9:3:31279468:31279296|ENSDARG00000054570|smg1|-1|PI-3-kinase-related=kinase=SMG-1=[Source:ZFIN;Acc:ZDB-GENE-061013-767]
group:BROADS1:groupXI:583595:583423|ENSGACG00000004970||-1|
"group:BROADS1:groupXVIII:7656930:7657220|ENSGACG00000008418|CPSF2|1|cleavage=and=polyadenylation=specific=factor=2,=100kDa=[Source:HGNC=Symbol;Acc:2325]"
"chromosome:MEDAKA1:24:4819584:4819874|ENSORLG00000011628|CPSF2|1|cleavage=and=polyadenylation=specific=factor=2,=100kDa=[Source:HGNC=Symbol;Acc:2325]"
chromosome:Zv9:20:50378377:50378667|ENSDARG00000028971|cpsf2|1|cleavage=and=polyadenylation=specific=factor=2=[Source:ZFIN;Acc:ZDB-GENE-040718-79]
"chromosome:TETRAODON8:14:2733917:2733627|ENSTNIG00000012228|CPSF2=(1=of=2)|-1|cleavage=and=polyadenylation=specific=factor=2,=100kDa=[Source:HGNC=Symbol;Acc:2325]"
chromosome:MEDAKA1:19:15631550:15632182|ENSORLG00000011537|C10orf2=(1=of=2)|1|chromosome=10=open=reading=frame=2=[Source:HGNC=Symbol;Acc:1160]
chromosome:TETRAODON8:2:1167580:1168023|ENSTNIG00000014426|C10orf2|1|chromosome=10=open=reading=frame=2=[Source:HGNC=Symbol;Acc:1160]
chromosome:Zv9:12:35309185:35308370|ENSDARG00000079969|C12H10orf2|-1|chromosome=10=open=reading=frame=2=[Source:HGNC=Symbol;Acc:1160]
chromosome:Zv9:13:27561978:27561869|ENSDARG00000022614|ddx43|-1|DEAD=(Asp-Glu-Ala-Asp)=box=polypeptide=43=[Source:ZFIN;Acc:ZDB-GENE-080204-77]
chromosome:MEDAKA1:7:12438311:12438126|ENSORLG00000007583|MLL2|-1|myeloid/lymphoid=or=mixed-lineage=leukemia=2=[Source:HGNC=Symbol;Acc:7133]
group:BROADS1:groupV:10660116:10660339|ENSGACG00000008564|KIAA0556|1|KIAA0556=[Source:HGNC=Symbol;Acc:29068]
"chromosome:TETRAODON8:1:16786638:16786310|ENSTNIG00000015566|PSMD1|-1|proteasome=(prosome,=macropain)=26S=subunit,=non-=ATPase,=1=[Source:HGNC=Symbol;Acc:9554]"
"group:BROADS1:groupVIII:11485298:11485072|ENSGACG00000009208|PSMD1|-1|proteasome=(prosome,=macropain)=26S=subunit,=non-=ATPase,=1=[Source:HGNC=Symbol;Acc:9554]"
"chromosome:Zv9:22:40628919:40629145|ENSDARG00000003189|psmd1|1|proteasome=(prosome,=macropain)=26S=subunit,=non-=ATPase,=1=[Source:ZFIN;Acc:ZDB-GENE-040426-810]"
"chromosome:MEDAKA1:4:13460634:13460408|ENSORLG00000007518|PSMD1|-1|proteasome=(prosome,=macropain)=26S=subunit,=non-=ATPase,=1=[Source:HGNC=Symbol;Acc:9554]"
chromosome:Zv9:11:37303639:37303509|ENSDARG00000090301|usp48|-1|ubiquitin=specific=peptidase=48=[Source:ZFIN;Acc:ZDB-GENE-050522-197]
group:BROADS1:groupXVII:12634055:12633928|ENSGACG00000011572|USP48|-1|ubiquitin=specific=peptidase=48=[Source:HGNC=Symbol;Acc:18533]
chromosome:MEDAKA1:12:13028741:13028545|ENSORLG00000007915||-1|
group:BROADS1:groupXIV:6373676:6373445|ENSGACG00000016908||-1|
chromosome:TETRAODON8:4:2098614:2098945|ENSTNIG00000009059||1|Uncharacterized=protein=[Source:UniProtKB/TrEMBL;Acc:H3CUI4]
chromosome:Zv9:17:29364211:29364028|ENSDARG00000060835|tecpr2|-1|tectonin=beta-propeller=repeat=containing=2=[Source:ZFIN;Acc:ZDB-GENE-060503-358]
chromosome:TETRAODON8:Un_random:53168030:53168145|ENSTNIG00000002584|TECPR2|1|tectonin=beta-propeller=repeat=containing=2=[Source:HGNC=Symbol;Acc:19957]
group:BROADS1:groupXV:299165:299050|ENSGACG00000004351|TECPR2|-1|tectonin=beta-propeller=repeat=containing=2=[Source:HGNC=Symbol;Acc:19957]
chromosome:TETRAODON8:17:596213:596102|ENSTNIG00000002975|PHF14|-1|PHD=finger=protein=14=[Source:HGNC=Symbol;Acc:22203]
scaffold:BROADS1:scaffold_58:401671:401812|ENSGACG00000000074|PHF14|1|PHD=finger=protein=14=[Source:HGNC=Symbol;Acc:22203]
chromosome:MEDAKA1:11:20602782:20602644|ENSORLG00000010289|PHF14|-1|PHD=finger=protein=14=[Source:HGNC=Symbol;Acc:22203]
chromosome:Zv9:14:12723597:12723784|ENSDARG00000037503|thoc2|1|THO=complex=2=[Source:ZFIN;Acc:ZDB-GENE-030616-54]
chromosome:TETRAODON8:7:6051195:6051020|ENSTNIG00000011794|THOC2|-1|THO=complex=2=[Source:HGNC=Symbol;Acc:19073]
group:BROADS1:groupVII:17570015:17570190|ENSGACG00000020367|THOC2|1|THO=complex=2=[Source:HGNC=Symbol;Acc:19073]
chromosome:MEDAKA1:14:16673255:16673080|ENSORLG00000008692|THOC2|-1|THO=complex=2=[Source:HGNC=Symbol;Acc:19073]
group:BROADS1:groupXX:8126301:8127071|ENSGACG00000007194|C1orf172|1|chromosome=1=open=reading=frame=172=[Source:HGNC=Symbol;Acc:26624]
group:BROADS1:groupII:21153047:21152666|ENSGACG00000017165|MADD|-1|MAP-kinase=activating=death=domain=[Source:HGNC=Symbol;Acc:6766]
chromosome:MEDAKA1:3:8325117:8324733|ENSORLG00000001259|MADD|-1|MAP-kinase=activating=death=domain=[Source:HGNC=Symbol;Acc:6766]
chromosome:Zv9:7:35722138:35721861|ENSDARG00000003495|madd|-1|MAP-kinase=activating=death=domain=[Source:ZFIN;Acc:ZDB-GENE-030131-8076]
chromosome:Zv9:16:18462924:18462768|ENSDARG00000057508|nbeal2|-1|neurobeachin-like=2=[Source:ZFIN;Acc:ZDB-GENE-=100922-283]
chromosome:MEDAKA1:16:13640137:13640293|ENSORLG00000008199|NBEAL2|1|neurobeachin-like=2=[Source:HGNC=Symbol;Acc:31928]
"group:BROADS1:groupI:2240664:2240549|ENSGACG00000006079|SIDT2|-1|SID1=transmembrane=family,=member=2=[Source:HGNC=Symbol;Acc:24272]"
"chromosome:MEDAKA1:13:32857037:32856922|ENSORLG00000015792|SIDT2|-1|SID1=transmembrane=family,=member=2=[Source:HGNC=Symbol;Acc:24272]"
chromosome:Zv9:6:55631971:55632133|ENSDARG00000004917|PCIF1|1|PDX1=C-terminal=inhibiting=factor=1=[Source:HGNC=Symbol;Acc:16200]
group:BROADS1:groupXVII:522480:522321|ENSGACG00000003325|PCIF1|-1|PDX1=C-terminal=inhibiting=factor=1=[Source:HGNC=Symbol;Acc:16200]
chromosome:TETRAODON8:11:11951086:11951245|ENSTNIG00000005226|PCIF1|1|PDX1=C-terminal=inhibiting=factor=1=[Source:HGNC=Symbol;Acc:16200]
chromosome:MEDAKA1:5:17224858:17225017|ENSORLG00000009241|PCIF1|1|PDX1=C-terminal=inhibiting=factor=1=[Source:HGNC=Symbol;Acc:16200]
group:BROADS1:groupXVIII:5845637:5845487|ENSGACG00000006995|TMEM214|-1|transmembrane=protein=214=[Source:HGNC=Symbol;Acc:25983]
chromosome:Zv9:4:483254:483104|ENSDARG00000016968|tmem214|-1|transmembrane=protein=214=[Source:ZFIN;Acc:ZDB-GENE-=110307-2]
chromosome:MEDAKA1:24:18202218:18202368|ENSORLG00000017680|TMEM214|1|transmembrane=protein=214=[Source:HGNC=Symbol;Acc:25983]
chromosome:TETRAODON8:14:1968524:1968374|ENSTNIG00000019138|TMEM214|-1|transmembrane=protein=214=[Source:HGNC=Symbol;Acc:25983]
chromosome:Zv9:15:19339804:19339959|ENSDARG00000042724|supt5h|1|suppressor=of=Ty=5=homolog=(S.=cerevisiae)=[Source:ZFIN;Acc:ZDB-GENE-001207-1]
chromosome:TETRAODON8:1:11883562:11883360|ENSTNIG00000017655|KDR|-1|kinase=insert=domain=receptor=(a=type=III=receptor=tyrosine=kinase)=[Source:HGNC=Symbol;Acc:6307]
group:BROADS1:groupVIII:18751304:18751102|ENSGACG00000014277|KDR|-1|kinase=insert=domain=receptor=(a=type=III=receptor=tyrosine=kinase)=[Source:HGNC=Symbol;Acc:6307]
chromosome:TETRAODON8:1:11878787:11878443|ENSTNIG00000017655|KDR|-1|kinase=insert=domain=receptor=(a=type=III=receptor=tyrosine=kinase)=[Source:HGNC=Symbol;Acc:6307]
chromosome:TETRAODON8:10:10577363:10577237|ENSTNIG00000003460|PRPF8|-1|PRP8=pre-mRNA=processing=factor=8=homolog=(S.=cerevisiae)=[Source:HGNC=Symbol;Acc:17340]
group:BROADS1:groupI:7539611:7539737|ENSGACG00000008504|PRPF8|1|PRP8=pre-mRNA=processing=factor=8=homolog=(S.=cerevisiae)=[Source:HGNC=Symbol;Acc:17340]
chromosome:MEDAKA1:13:16383468:16383594|ENSORLG00000008036|PRPF8|1|PRP8=pre-mRNA=processing=factor=8=homolog=(S.=cerevisiae)=[Source:HGNC=Symbol;Acc:17340]
"group:BROADS1:groupVII:8941410:8941582|ENSGACG00000019943|CHRNB1=(2=of=2)|1|cholinergic=receptor,=nicotinic,=beta=1=(muscle)=[Source:HGNC=Symbol;Acc:1961]"
"chromosome:TETRAODON8:Un_random:134119:133944|ENSTNIG00000005898|CHRNB1=(2=of=2)|-1|cholinergic=receptor,=nicotinic,=beta=1=(muscle)=[Source:HGNC=Symbol;Acc:1961]"
chromosome:TETRAODON8:8:9297681:9297489|ENSTNIG00000008025|LEPREL2|-1|leprecan-like=2=[Source:HGNC=Symbol;Acc:19318]
group:BROADS1:groupXIX:2857375:2857156|ENSGACG00000003130|EDC4|-1|enhancer=of=mRNA=decapping=4=[Source:HGNC=Symbol;Acc:17157]
chromosome:TETRAODON8:Un_random:22284640:22284421|ENSTNIG00000004847|EDC4|-1|enhancer=of=mRNA=decapping=4=[Source:HGNC=Symbol;Acc:17157]
chromosome:Zv9:18:21660923:21660704|ENSDARG00000062266|edc4|-1|enhancer=of=mRNA=decapping=4=[Source:ZFIN;Acc:ZDB-=GENE-030131-5032]
chromosome:MEDAKA1:6:19596780:19596999|ENSORLG00000012780|EDC4|1|enhancer=of=mRNA=decapping=4=[Source:HGNC=Symbol;Acc:17157]
scaffold:BROADS1:scaffold_99:139111:138980|ENSGACG00000000064|NUP210|-1|nucleoporin=210kDa=[Source:HGNC=Symbol;Acc:30052]
chromosome:MEDAKA1:7:17786495:17786626|ENSORLG00000011390|NUP210|1|nucleoporin=210kDa=[Source:HGNC=Symbol;Acc:30052]
chromosome:TETRAODON8:9:6920580:6920711|ENSTNIG00000017937|NUP210|1|nucleoporin=210kDa=[Source:HGNC=Symbol;Acc:30052]
chromosome:Zv9:14:48948139:48948278|ENSDARG00000038870|slu7|1|SLU7=splicing=factor=homolog=(S.=cerevisiae)=[Source:ZFIN;Acc:ZDB-GENE-041114-62]
chromosome:TETRAODON8:1:1137754:1137615|ENSTNIG00000009677|SLU7|-1|SLU7=splicing=factor=homolog=(S.=cerevisiae)=[Source:HGNC=Symbol;Acc:16939]
chromosome:MEDAKA1:10:13398696:13398557|ENSORLG00000005505|SLU7|-1|SLU7=splicing=factor=homolog=(S.=cerevisiae)=[Source:HGNC=Symbol;Acc:16939]
group:BROADS1:groupIV:11719069:11718930|ENSGACG00000018144|SLU7|-1|SLU7=splicing=factor=homolog=(S.=cerevisiae)=[Source:HGNC=Symbol;Acc:16939]
chromosome:TETRAODON8:8:7600599:7599861|ENSTNIG00000018368|KIAA1429|-1|KIAA1429=[Source:HGNC=Symbol;Acc:24500]
group:BROADS1:groupXX:10727252:10726416|ENSGACG00000009138|KIAA1429|-1|KIAA1429=[Source:HGNC=Symbol;Acc:24500]
chromosome:TETRAODON8:2:14375320:14375508|ENSTNIG00000016495|CD302|1|CD302=molecule=[Source:HGNC=Symbol;Acc:30843]
chromosome:Zv9:1:54837582:54837295|ENSDARG00000030417|PKD1|-1|polycystic=kidney=disease=1=(autosomal=dominant)=[Source:HGNC=Symbol;Acc:9008]
chromosome:TETRAODON8:Un_random:7929823:7929618|ENSTNIG00000007224|IPO8|-1|importin=8=[Source:HGNC=Symbol;Acc:9853]
chromosome:MEDAKA1:9:17998072:17997792|ENSORLG00000011957||-1|
group:BROADS1:groupXIII:12834998:12834721|ENSGACG00000011278|HECTD4=(1=of=2)|-1|HECT=domain=containing=E3=ubiquitin=protein=ligase=4=[Source:HGNC=Symbol;Acc:26611]
chromosome:TETRAODON8:Un_random:32616392:32616218|ENSTNIG00000004872||-1|Uncharacterized=protein=[Source:UniProtKB/TrEMBL;Acc:H3C4R0]
chromosome:Zv9:7:74642582:74642302|ENSDARG00000079151|HECTD4=(1=of=3)|-1|HECT=domain=containing=E3=ubiquitin=protein=ligase=4=[Source:HGNC=Symbol;Acc:26611]
"group:BROADS1:groupXI:11350358:11350188|ENSGACG00000012238|SLC25A19|-1|solute=carrier=family=25=(mitochondrial=thiamine=pyrophosphate=carrier),=member=19=[Source:HGNC=Symbol;Acc:14409]"
"chromosome:MEDAKA1:8:13362557:13362387|ENSORLG00000009665|SLC25A19|-1|solute=carrier=family=25=(mitochondrial=thiamine=pyrophosphate=carrier),=member=19=[Source:HGNC=Symbol;Acc:14409]"
"chromosome:Zv9:3:28845:28675|ENSDARG00000079990|SLC25A19|-1|solute=carrier=family=25=(mitochondrial=thiamine=pyrophosphate=carrier),=member=19=[Source:HGNC=Symbol;Acc:14409]"
"chromosome:TETRAODON8:3:9153151:9153321|ENSTNIG00000011941|SLC25A19|1|solute=carrier=family=25=(mitochondrial=thiamine=pyrophosphate=carrier),=member=19=[Source:HGNC=Symbol;Acc:14409]"
"chromosome:TETRAODON8:2:10549078:10548874|ENSTNIG00000014997|MYCBP2|-1|MYC=binding=protein=2,=E3=ubiquitin=protein=ligase=[Source:HGNC=Symbol;Acc:23386]"
chromosome:MEDAKA1:9:4476192:4476020|ENSORLG00000001687|PSAT1|-1|phosphoserine=aminotransferase=1=[Source:HGNC=Symbol;Acc:19129]
chromosome:Zv9:5:72358444:72358272|ENSDARG00000016733|psat1|-1|phosphoserine=aminotransferase=1=[Source:ZFIN;Acc:ZDB-GENE-030131-5723]
chromosome:TETRAODON8:12:5624337:5624165|ENSTNIG00000015954|PSAT1=(2=of=2)|-1|phosphoserine=aminotransferase=1=[Source:HGNC=Symbol;Acc:19129]
group:BROADS1:groupXIII:2277014:2277186|ENSGACG00000004754|PSAT1|1|phosphoserine=aminotransferase=1=[Source:HGNC=Symbol;Acc:19129]
chromosome:TETRAODON8:Un_random:87968783:87968639|ENSTNIG00000006654|GALNT14|-1|UDP-N-acetyl-alpha-D-galactosamine:polypeptide=N-=acetylgalactosaminyltransferase=14=(GalNAc-T14)=[Source:HGNC=Symbol;Acc:22946]
chromosome:Zv9:20:38128725:38128869|ENSDARG00000023448|galnt14|1|UDP-N-acetyl-alpha-D-galactosamine:polypeptide=N-=acetylgalactosaminyltransferase=14=(GalNAc-T14)=[Source:ZFIN;Acc:ZDB-GENE-041014-351]
"group:BROADS1:groupXVI:17463526:17463706|ENSGACG00000008803|PIKFYVE|1|phosphoinositide=kinase,=FYVE=finger=containing=[Source:HGNC=Symbol;Acc:23785]"
"chromosome:TETRAODON8:2:9194021:9194201|ENSTNIG00000011536|PIKFYVE|1|phosphoinositide=kinase,=FYVE=finger=containing=[Source:HGNC=Symbol;Acc:23785]"
"chromosome:Zv9:9:33123709:33123889|ENSDARG00000056112|pikfyve|1|phosphoinositide=kinase,=FYVE=finger=containing=[Source:ZFIN;Acc:ZDB-GENE-030131-9636]"
"scaffold:BROADS1:scaffold_90:215665:215469|ENSGACG00000000623|PTPRO|-1|protein=tyrosine=phosphatase,=receptor=type,=O=[Source:HGNC=Symbol;Acc:9678]"
"chromosome:TETRAODON8:Un_random:85079543:85079739|ENSTNIG00000006110|PTPRO|1|protein=tyrosine=phosphatase,=receptor=type,=O=[Source:HGNC=Symbol;Acc:9678]"
"chromosome:Zv9:19:46881034:46881230|ENSDARG00000022297|ptpro|1|protein=tyrosine=phosphatase,=receptor=type,=O=[Source:ZFIN;Acc:ZDB-GENE-070424-54]"
chromosome:Zv9:15:6572862:6573236|ENSDARG00000063465|atm|1|ataxia=telangiectasia=mutated=[Source:ZFIN;Acc:ZDB-=GENE-040809-1]
chromosome:MEDAKA1:13:24490139:24490510|ENSORLG00000012828|ATM|1|ataxia=telangiectasia=mutated=[Source:HGNC=Symbol;Acc:795]
chromosome:TETRAODON8:Un_random:58473405:58473036|ENSTNIG00000003333|ATM=(2=of=2)|-1|ataxia=telangiectasia=mutated=[Source:HGNC=Symbol;Acc:795]
group:BROADS1:groupXIII:7981304:7981144|ENSGACG00000007925|VPS13A|-1|vacuolar=protein=sorting=13=homolog=A=(S.=cerevisiae)=[Source:HGNC=Symbol;Acc:1908]
chromosome:TETRAODON8:12:7169865:7170025|ENSTNIG00000015810|VPS13A|1|vacuolar=protein=sorting=13=homolog=A=(S.=cerevisiae)=[Source:HGNC=Symbol;Acc:1908]
chromosome:Zv9:8:54312863:54312679|ENSDARG00000039225|vps13a|-1|vacuolar=protein=sorting=13=homolog=A=(S.=cerevisiae)=[Source:ZFIN;Acc:ZDB-GENE-030926-1]
group:BROADS1:groupIX:7515048:7515279|ENSGACG00000017375|C9orf156|1|chromosome=9=open=reading=frame=156=[Source:HGNC=Symbol;Acc:30967]
chromosome:TETRAODON8:18:7356334:7356102|ENSTNIG00000011039|C9orf156|-1|chromosome=9=open=reading=frame=156=[Source:HGNC=Symbol;Acc:30967]
chromosome:MEDAKA1:1:20767317:20767522|ENSORLG00000007098|C9orf156|1|chromosome=9=open=reading=frame=156=[Source:HGNC=Symbol;Acc:30967]
chromosome:Zv9:1:25637275:25637043|ENSDARG00000037245|C1H9orf156|-1|chromosome=9=open=reading=frame=156=[Source:HGNC=Symbol;Acc:30967]
scaffold:BROADS1:scaffold_218:5670:5556|ENSGACG00000001152|USP24|-1|ubiquitin=specific=peptidase=24=[Source:HGNC=Symbol;Acc:12623]
chromosome:Zv9:20:7656506:7656392|ENSDARG00000059925|USP24|-1|ubiquitin=specific=peptidase=24=[Source:HGNC=Symbol;Acc:12623]
chromosome:TETRAODON8:1:12188404:12188290|ENSTNIG00000017621|USP24|-1|ubiquitin=specific=peptidase=24=[Source:HGNC=Symbol;Acc:12623]
chromosome:MEDAKA1:4:3502960:3502846|ENSORLG00000001683|USP24|-1|ubiquitin=specific=peptidase=24=[Source:HGNC=Symbol;Acc:12623]
scaffold:BROADS1:scaffold_218:6043:5852|ENSGACG00000001152|USP24|-1|ubiquitin=specific=peptidase=24=[Source:HGNC=Symbol;Acc:12623]
chromosome:MEDAKA1:4:3503233:3503042|ENSORLG00000001683|USP24|-1|ubiquitin=specific=peptidase=24=[Source:HGNC=Symbol;Acc:12623]
chromosome:TETRAODON8:1:12188693:12188502|ENSTNIG00000017621|USP24|-1|ubiquitin=specific=peptidase=24=[Source:HGNC=Symbol;Acc:12623]
chromosome:Zv9:20:7658176:7657985|ENSDARG00000059925|USP24|-1|ubiquitin=specific=peptidase=24=[Source:HGNC=Symbol;Acc:12623]
chromosome:TETRAODON8:Un_random:99826489:99826599|ENSTNIG00000019805|FBXO28|1|F-box=protein=28=[Source:HGNC=Symbol;Acc:29046]
chromosome:Zv9:13:356553:356662|ENSDARG00000027159|FBXO28|1|F-box=protein=28=[Source:HGNC=Symbol;Acc:29046]
group:BROADS1:groupVI:668631:668522|ENSGACG00000002447|FBXO28|-1|F-box=protein=28=[Source:HGNC=Symbol;Acc:29046]
scaffold:MEDAKA1:scaffold569:31263:31372|ENSORLG00000019528|FBXO28|1|F-box=protein=28=[Source:HGNC=Symbol;Acc:29046]
chromosome:Zv9:21:44370441:44370671|ENSDARG00000094863|ddx46|1|DEAD=(Asp-Glu-Ala-Asp)=box=polypeptide=46=[Source:ZFIN;Acc:ZDB-GENE-030131-667]
"chromosome:Zv9:7:23918636:23918839|ENSDARG00000016260|fxr2|1|fragile=X=mental=retardation,=autosomal=homolog=2=[Source:ZFIN;Acc:ZDB-GENE-040426-943]"
"chromosome:Zv9:12:40394391:40394510|ENSDARG00000074041|abca5|1|ATP-binding=cassette,=sub-family=A=(ABC1),=member=5=[Source:ZFIN;Acc:ZDB-GENE-050517-5]"
"chromosome:MEDAKA1:9:15900710:15900495|ENSORLG00000010351|ARSK|-1|arylsulfatase=family,=member=K=[Source:HGNC=Symbol;Acc:25239]"
"chromosome:Zv9:5:52592756:52592971|ENSDARG00000059714|arsk|1|arylsulfatase=family,=member=K=[Source:ZFIN;Acc:ZDB-=GENE-060929-332]"
"chromosome:TETRAODON8:12:1272383:1272598|ENSTNIG00000009899|ARSK|1|arylsulfatase=family,=member=K=[Source:HGNC=Symbol;Acc:25239]"
"group:BROADS1:groupXIII:11385077:11384862|ENSGACG00000010462|ARSK|-1|arylsulfatase=family,=member=K=[Source:HGNC=Symbol;Acc:25239]"
chromosome:Zv9:17:4123660:4123869|ENSDARG00000074326|MCM8|1|minichromosome=maintenance=complex=component=8=[Source:HGNC=Symbol;Acc:16147]
chromosome:MEDAKA1:15:5701362:5701571|ENSORLG00000001413|MCM8|1|minichromosome=maintenance=complex=component=8=[Source:HGNC=Symbol;Acc:16147]
group:BROADS1:groupVI:15721242:15721028|ENSGACG00000011835|MCM8|-1|minichromosome=maintenance=complex=component=8=[Source:HGNC=Symbol;Acc:16147]
chromosome:TETRAODON8:17:9389415:9389263|ENSTNIG00000009850|MCM8|-1|minichromosome=maintenance=complex=component=8=[Source:HGNC=Symbol;Acc:16147]
chromosome:Zv9:17:4118259:4118478|ENSDARG00000074326|MCM8|1|minichromosome=maintenance=complex=component=8=[Source:HGNC=Symbol;Acc:16147]
chromosome:TETRAODON8:12:10756804:10757223|ENSTNIG00000016753|FBRSL1|1|fibrosin-like=1=[Source:HGNC=Symbol;Acc:29308]
chromosome:MEDAKA1:9:22895481:22895718|ENSORLG00000014982|FBRSL1|1|fibrosin-like=1=[Source:HGNC=Symbol;Acc:29308]
chromosome:TETRAODON8:Un_random:38211579:38211446|ENSTNIG00000005514|BIRC6=(1=of=2)|-1|baculoviral=IAP=repeat=containing=6=[Source:HGNC=Symbol;Acc:13516]
chromosome:Zv9:17:22457082:22457215|ENSDARG00000074166|birc6|1|baculoviral=IAP=repeat-containing=6=[Source:ZFIN;Acc:ZDB-GENE-091202-7]
chromosome:Zv9:9:49185541:49185389|ENSDARG00000001873|phgdh|-1|phosphoglycerate=dehydrogenase=[Source:ZFIN;Acc:ZDB-=GENE-030131-647]
chromosome:TETRAODON8:2:13923825:13923673|ENSTNIG00000016923|PHGDH|-1|phosphoglycerate=dehydrogenase=[Source:HGNC=Symbol;Acc:8923]
chromosome:MEDAKA1:21:23781727:23781879|ENSORLG00000017192|PHGDH|1|phosphoglycerate=dehydrogenase=[Source:HGNC=Symbol;Acc:8923]
group:BROADS1:groupXVI:10423495:10423343|ENSGACG00000005149|PHGDH|-1|phosphoglycerate=dehydrogenase=[Source:HGNC=Symbol;Acc:8923]
chromosome:Zv9:13:23765811:23765626|ENSDARG00000052721|zgc:110727|-1|zgc:110727=[Source:ZFIN;Acc:ZDB-GENE-050522-471]
group:BROADS1:groupVI:7577885:7577700|ENSGACG00000006105||-1|
chromosome:MEDAKA1:15:23816350:23816535|ENSORLG00000010147||1|
"chromosome:TETRAODON8:17:4363075:4362890|ENSTNIG00000016576||-1|Chromosome=17=SCAF15006,=whole=genome=shotgun=sequence.;=Uncharacterized=protein=[Source:UniProtKB/TrEMBL;Acc:Q4RQ99]"
"chromosome:MEDAKA1:16:1065035:1065154|ENSORLG00000002254|MMS22L|1|MMS22-like,=DNA=repair=protein=[Source:HGNC=Symbol;Acc:21475]"
"chromosome:Zv9:16:34614849:34614730|ENSDARG00000074691|mms22l|-1|MMS22-like,=DNA=repair=protein=[Source:ZFIN;Acc:ZDB-=GENE-030131-3869]"
"scaffold:BROADS1:scaffold_175:167616:167766|ENSGACG00000000261|FARSB|1|phenylalanyl-tRNA=synthetase,=beta=subunit=[Source:HGNC=Symbol;Acc:17800]"
"chromosome:Zv9:15:40806892:40806742|ENSDARG00000016864|farsb|-1|phenylalanyl-tRNA=synthetase,=beta=subunit=[Source:ZFIN;Acc:ZDB-GENE-021206-2]"
"chromosome:MEDAKA1:13:18151263:18151113|ENSORLG00000009135|FARSB|-1|phenylalanyl-tRNA=synthetase,=beta=subunit=[Source:HGNC=Symbol;Acc:17800]"
"chromosome:TETRAODON8:16:7175700:7175850|ENSTNIG00000014310|FARSB|1|phenylalanyl-tRNA=synthetase,=beta=subunit=[Source:HGNC=Symbol;Acc:17800]"
group:BROADS1:groupXXI:7098853:7098678|ENSGACG00000002842|C8orf34|-1|chromosome=8=open=reading=frame=34=[Source:HGNC=Symbol;Acc:30905]
chromosome:TETRAODON8:6:3243221:3243058|ENSTNIG00000010112|C8orf34|-1|chromosome=8=open=reading=frame=34=[Source:HGNC=Symbol;Acc:30905]
chromosome:MEDAKA1:20:15016124:15015958|ENSORLG00000008188|C8orf34|-1|chromosome=8=open=reading=frame=34=[Source:HGNC=Symbol;Acc:30905]
group:BROADS1:groupXX:5190432:5190553|ENSGACG00000005967|TMEM147|1|transmembrane=protein=147=[Source:HGNC=Symbol;Acc:30414]
chromosome:MEDAKA1:16:11384190:11384069|ENSORLG00000006016|TMEM147|-1|transmembrane=protein=147=[Source:HGNC=Symbol;Acc:30414]
chromosome:TETRAODON8:8:3336950:3337071|ENSTNIG00000019089|TMEM147|1|transmembrane=protein=147=[Source:HGNC=Symbol;Acc:30414]
chromosome:Zv9:16:47869522:47869401|ENSDARG00000039913|tmem147|-1|transmembrane=protein=147=[Source:ZFIN;Acc:ZDB-GENE-=040718-187]
group:BROADS1:groupXV:3648370:3648246|ENSGACG00000006909|SCAF8|-1|SR-related=CTD-associated=factor=8=[Source:HGNC=Symbol;Acc:20959]
chromosome:TETRAODON8:Un_random:35239578:35239327|ENSTNIG00000019387||-1|Uncharacterized=protein=[Source:UniProtKB/TrEMBL;Acc:H3DPZ2]
group:BROADS1:groupXXI:244463:244599|ENSGACG00000001652|RSU1|1|Ras=suppressor=protein=1=[Source:HGNC=Symbol;Acc:10464]
chromosome:TETRAODON8:Un_random:10029313:10029181|ENSTNIG00000005279|RSU1|-1|Ras=suppressor=protein=1=[Source:HGNC=Symbol;Acc:10464]
scaffold:MEDAKA1:scaffold1883:6244:6376|ENSORLG00000019822|RSU1|1|Ras=suppressor=protein=1=[Source:HGNC=Symbol;Acc:10464]
chromosome:MEDAKA1:8:2080739:2080498|ENSORLG00000001114|ANAPC2|-1|anaphase=promoting=complex=subunit=2=[Source:HGNC=Symbol;Acc:19989]
chromosome:Zv9:5:62867879:62867638|ENSDARG00000005832|anapc2|-1|anaphase=promoting=complex=subunit=2=[Source:ZFIN;Acc:ZDB-GENE-081104-256]
chromosome:TETRAODON8:3:14493524:14493283|ENSTNIG00000011299|ANAPC2|-1|anaphase=promoting=complex=subunit=2=[Source:HGNC=Symbol;Acc:19989]
group:BROADS1:groupV:10607426:10607162|ENSGACG00000008529|MED24|-1|mediator=complex=subunit=24=[Source:HGNC=Symbol;Acc:22963]
chromosome:Zv9:12:8834138:8833874|ENSDARG00000032459|med24|-1|mediator=complex=subunit=24=[Source:ZFIN;Acc:ZDB-=GENE-030131-2341]
chromosome:TETRAODON8:2:6840513:6840249|ENSTNIG00000012846|MED24|-1|mediator=complex=subunit=24=[Source:HGNC=Symbol;Acc:22963]
chromosome:MEDAKA1:19:8554056:8554320|ENSORLG00000008227|MED24|1|mediator=complex=subunit=24=[Source:HGNC=Symbol;Acc:22963]
chromosome:TETRAODON8:17:2093409:2093775|ENSTNIG00000016655|ARID4B|1|AT=rich=interactive=domain=4B=(RBP1-like)=[Source:HGNC=Symbol;Acc:15550]
chromosome:TETRAODON8:18:1218004:1218239|ENSTNIG00000014159|DTD1|1|D-tyrosyl-tRNA=deacylase=1=homolog=(S.=cerevisiae)=[Source:HGNC=Symbol;Acc:16219]
group:BROADS1:groupIX:2318438:2318203|ENSGACG00000016291|DTD1|-1|D-tyrosyl-tRNA=deacylase=1=homolog=(S.=cerevisiae)=[Source:HGNC=Symbol;Acc:16219]
"chromosome:Zv9:6:6720337:6720572|ENSDARG00000044628|hars2|1|histidyl-tRNA=synthetase=2,=mitochondrial=(putative)=[Source:ZFIN;Acc:ZDB-GENE-040801-175]"
chromosome:MEDAKA1:1:9890237:9890472|ENSORLG00000002441|DTD1|1|D-tyrosyl-tRNA=deacylase=1=homolog=(S.=cerevisiae)=[Source:HGNC=Symbol;Acc:16219]
"chromosome:Zv9:20:23489189:23489955|ENSDARG00000040009|PALLD|1|palladin,=cytoskeletal=associated=protein=[Source:HGNC=Symbol;Acc:17068]"
chromosome:Zv9:11:10478854:10478735|ENSDARG00000007278|ect2|-1|epithelial=cell=transforming=sequence=2=oncogene=[Source:ZFIN;Acc:ZDB-GENE-040831-2]
scaffold:BROADS1:scaffold_56:748072:747953|ENSGACG00000002063|ECT2|-1|epithelial=cell=transforming=sequence=2=oncogene=[Source:HGNC=Symbol;Acc:3155]
chromosome:MEDAKA1:4:61733:61614|ENSORLG00000000041|ECT2|-1|epithelial=cell=transforming=sequence=2=oncogene=[Source:HGNC=Symbol;Acc:3155]
chromosome:TETRAODON8:Un_random:9323858:9323739|ENSTNIG00000010470|ECT2|-1|epithelial=cell=transforming=sequence=2=oncogene=[Source:HGNC=Symbol;Acc:3155]
chromosome:Zv9:13:2476208:2476063|ENSDARG00000075245|wdr11|-1|WD=repeat=domain=11=[Source:ZFIN;Acc:ZDB-GENE-=081107-28]
chromosome:MEDAKA1:15:28797104:28796959|ENSORLG00000013317|WDR11|-1|WD=repeat=domain=11=[Source:HGNC=Symbol;Acc:13831]
chromosome:TETRAODON8:17:1397222:1397367|ENSTNIG00000003308|WDR11|1|WD=repeat=domain=11=[Source:HGNC=Symbol;Acc:13831]
group:BROADS1:groupVI:3167315:3167170|ENSGACG00000003447|WDR11|-1|WD=repeat=domain=11=[Source:HGNC=Symbol;Acc:13831]
chromosome:Zv9:8:39740661:39740558|ENSDARG00000060518|pcsk5b|-1|proprotein=convertase=subtilisin/kexin=type=5b=[Source:ZFIN;Acc:ZDB-GENE-070822-7]
group:BROADS1:groupXIII:8108890:8108787|ENSGACG00000008029|PCSK5|-1|proprotein=convertase=subtilisin/kexin=type=5=[Source:HGNC=Symbol;Acc:8747]
chromosome:MEDAKA1:9:11340375:11340272|ENSORLG00000005789|PCSK5|-1|proprotein=convertase=subtilisin/kexin=type=5=[Source:HGNC=Symbol;Acc:8747]
chromosome:Zv9:5:47556146:47555967|ENSDARG00000059982|poc5|-1|POC5=centriolar=protein=homolog=(Chlamydomonas)=[Source:ZFIN;Acc:ZDB-GENE-060526-135]
chromosome:MEDAKA1:9:13673071:13672892|ENSORLG00000009402|POC5|-1|POC5=centriolar=protein=homolog=(Chlamydomonas)=[Source:HGNC=Symbol;Acc:26658]
chromosome:TETRAODON8:12:2772846:2773025|ENSTNIG00000015423|POC5|1|POC5=centriolar=protein=homolog=(Chlamydomonas)=[Source:HGNC=Symbol;Acc:26658]
group:BROADS1:groupXIII:9817624:9817445|ENSGACG00000010031|POC5|-1|POC5=centriolar=protein=homolog=(Chlamydomonas)=[Source:HGNC=Symbol;Acc:26658]
chromosome:MEDAKA1:2:4406908:4406719|ENSORLG00000000024|ALS2|-1|amyotrophic=lateral=sclerosis=2=(juvenile)=[Source:HGNC=Symbol;Acc:443]
chromosome:MEDAKA1:16:770507:770840|ENSORLG00000002220|FBXL4|1|F-box=and=leucine-rich=repeat=protein=4=[Source:HGNC=Symbol;Acc:13601]
chromosome:Zv9:16:34891015:34890679|ENSDARG00000026941|fbxl4|-1|F-box=and=leucine-rich=repeat=protein=4=[Source:ZFIN;Acc:ZDB-GENE-041114-187]
chromosome:TETRAODON8:8:1635208:1634890|ENSTNIG00000003966|FBXL4|-1|F-box=and=leucine-rich=repeat=protein=4=[Source:HGNC=Symbol;Acc:13601]
chromosome:Zv9:15:14316696:14317494|ENSDARG00000074137|C2CD3|1|C2=calcium-dependent=domain=containing=3=[Source:HGNC=Symbol;Acc:24564]
group:BROADS1:groupVI:16737611:16737868|ENSGACG00000012187||1|
chromosome:MEDAKA1:15:11955940:11956249|ENSORLG00000003116|CUL7|1|cullin=7=[Source:HGNC=Symbol;Acc:21024]
chromosome:TETRAODON8:17:7866071:7866232|ENSTNIG00000013374|CUL7|1|cullin=7=[Source:HGNC=Symbol;Acc:21024]
chromosome:TETRAODON8:17:7865628:7865908|ENSTNIG00000013374|CUL7|1|cullin=7=[Source:HGNC=Symbol;Acc:21024]
group:BROADS1:groupVI:16737257:16737538|ENSGACG00000012187||1|
chromosome:MEDAKA1:15:11955638:11955885|ENSORLG00000003116|CUL7|1|cullin=7=[Source:HGNC=Symbol;Acc:21024]
chromosome:TETRAODON8:Un_random:61125211:61125032|ENSTNIG00000003720||-1|Uncharacterized=protein=[Source:UniProtKB/TrEMBL;Acc:H3CDJ7]
"chromosome:Zv9:1:18867536:18867834|ENSDARG00000061830|prss12|1|protease,=serine,=12=(neurotrypsin,=motopsin)=[Source:ZFIN;Acc:ZDB-GENE-090313-45]"
"chromosome:Zv9:20:53397848:53397964|ENSDARG00000039004|FIG4=(1=of=2)|1|FIG4=homolog,=SAC1=lipid=phosphatase=domain=containing=(S.=cerevisiae)=[Source:HGNC=Symbol;Acc:16873]"
"group:BROADS1:groupXVIII:11732225:11732341|ENSGACG00000011495|FIG4|1|FIG4=homolog,=SAC1=lipid=phosphatase=domain=containing=(S.=cerevisiae)=[Source:HGNC=Symbol;Acc:16873]"
"chromosome:TETRAODON8:14:2877515:2877631|ENSTNIG00000012242|FIG4|1|FIG4=homolog,=SAC1=lipid=phosphatase=domain=containing=(S.=cerevisiae)=[Source:HGNC=Symbol;Acc:16873]"
"chromosome:MEDAKA1:24:7561698:7561814|ENSORLG00000013956|FIG4|1|FIG4=homolog,=SAC1=lipid=phosphatase=domain=containing=(S.=cerevisiae)=[Source:HGNC=Symbol;Acc:16873]"
chromosome:Zv9:4:460503:460326|ENSDARG00000045900|agbl5|-1|ATP/GTP=binding=protein-like=5=[Source:ZFIN;Acc:ZDB-=GENE-040822-29]
group:BROADS1:groupXVIII:2704977:2705154|ENSGACG00000005542|AGBL5|1|ATP/GTP=binding=protein-like=5=[Source:HGNC=Symbol;Acc:26147]
chromosome:TETRAODON8:14:8175578:8175398|ENSTNIG00000009692|AGBL5|-1|ATP/GTP=binding=protein-like=5=[Source:HGNC=Symbol;Acc:26147]
chromosome:MEDAKA1:24:2729071:2728894|ENSORLG00000010469|AGBL5|-1|ATP/GTP=binding=protein-like=5=[Source:HGNC=Symbol;Acc:26147]
"chromosome:TETRAODON8:1:19762078:19762305|ENSTNIG00000010175||1|Chromosome=1=SCAF14609,=whole=genome=shotgun=sequence.;=Uncharacterized=protein=[Source:UniProtKB/TrEMBL;Acc:Q4SF32]"
chromosome:MEDAKA1:4:15179488:15179266|ENSORLG00000008739|DENND1B|-1|DENN/MADD=domain=containing=1B=[Source:HGNC=Symbol;Acc:28404]
chromosome:Zv9:5:429673:427337|ENSDARG00000091717|FASTKD5|-1|FAST=kinase=domains=5=[Source:HGNC=Symbol;Acc:25790]
scaffold:BROADS1:scaffold_27:1154912:1155063|ENSGACG00000000545|TIMELESS|1|timeless=homolog=(Drosophila)=[Source:HGNC=Symbol;Acc:11813]
chromosome:TETRAODON8:11:7966065:7965914|ENSTNIG00000018247|TIMELESS|-1|timeless=homolog=(Drosophila)=[Source:HGNC=Symbol;Acc:11813]
chromosome:MEDAKA1:5:27752212:27752363|ENSORLG00000015066|TIMELESS|1|timeless=homolog=(Drosophila)=[Source:HGNC=Symbol;Acc:11813]
chromosome:Zv9:15:26850999:26850697|ENSDARG00000074410|brip1|-1|BRCA1=interacting=protein=C-terminal=helicase=1=[Source:ZFIN;Acc:ZDB-GENE-081107-11]
chromosome:MEDAKA1:13:29955221:29954949|ENSORLG00000014821|BRIP1|-1|BRCA1=interacting=protein=C-terminal=helicase=1=[Source:HGNC=Symbol;Acc:20473]
chromosome:TETRAODON8:16:8427890:8428170|ENSTNIG00000014393|BRIP1|1|BRCA1=interacting=protein=C-terminal=helicase=1=[Source:HGNC=Symbol;Acc:20473]
group:BROADS1:groupI:18516095:18516367|ENSGACG00000013558|BRIP1|1|BRCA1=interacting=protein=C-terminal=helicase=1=[Source:HGNC=Symbol;Acc:20473]
group:BROADS1:groupVI:16797479:16797298|ENSGACG00000012242|MEA1|-1|male-enhanced=antigen=1=[Source:HGNC=Symbol;Acc:6986]
chromosome:MEDAKA1:15:12033050:12032869|ENSORLG00000003180|MEA1|-1|male-enhanced=antigen=1=[Source:HGNC=Symbol;Acc:6986]
chromosome:TETRAODON8:17:7903460:7903261|ENSTNIG00000013378|MEA1|-1|male-enhanced=antigen=1=[Source:HGNC=Symbol;Acc:6986]
chromosome:Zv9:13:3885837:3886000|ENSDARG00000039820|mea1|1|male-enhanced=antigen=1=[Source:ZFIN;Acc:ZDB-GENE-=070424-117]
"scaffold:BROADS1:scaffold_235:10399:10515|ENSGACG00000015724|PSMD13|1|proteasome=(prosome,=macropain)=26S=subunit,=non-=ATPase,=13=[Source:HGNC=Symbol;Acc:9558]"
chromosome:Zv9:10:15666166:15665911|ENSDARG00000044282|smc5|-1|structural=maintenance=of=chromosomes=5=[Source:ZFIN;Acc:ZDB-GENE-061013-288]
chromosome:MEDAKA1:7:11306948:11306693|ENSORLG00000006574|SMC5|-1|structural=maintenance=of=chromosomes=5=[Source:HGNC=Symbol;Acc:20465]
chromosome:TETRAODON8:9:3209891:3209636|ENSTNIG00000015116|SMC5|-1|structural=maintenance=of=chromosomes=5=[Source:HGNC=Symbol;Acc:20465]
group:BROADS1:groupXVIII:11402125:11401952|ENSGACG00000011136|NBAS|-1|neuroblastoma=amplified=sequence=[Source:HGNC=Symbol;Acc:15625]
chromosome:TETRAODON8:14:6219547:6219374|ENSTNIG00000016310|NBAS|-1|neuroblastoma=amplified=sequence=[Source:HGNC=Symbol;Acc:15625]
chromosome:MEDAKA1:24:14621531:14621358|ENSORLG00000016677|NBAS|-1|neuroblastoma=amplified=sequence=[Source:HGNC=Symbol;Acc:15625]
chromosome:Zv9:20:33123881:33123708|ENSDARG00000008593|nbas|-1|neuroblastoma=amplified=sequence=[Source:ZFIN;Acc:ZDB-GENE-041014-367]
chromosome:MEDAKA1:4:3505544:3505354|ENSORLG00000001683|USP24|-1|ubiquitin=specific=peptidase=24=[Source:HGNC=Symbol;Acc:12623]
scaffold:BROADS1:scaffold_37:2393450:2393650|ENSGACG00000001055||1|
chromosome:MEDAKA1:20:3199202:3199402|ENSORLG00000004121||1|
chromosome:TETRAODON8:Un_random:91369629:91369829|ENSTNIG00000000924||1|Uncharacterized=protein=[Source:UniProtKB/TrEMBL;Acc:H3BZ44]
group:BROADS1:groupXVIII:11711512:11711293|ENSGACG00000011483||-1|
chromosome:Zv9:20:33750969:33751188|ENSDARG00000021913|akd1|1|adenylate=kinase=domain=containing=1=[Source:ZFIN;Acc:ZDB-GENE-041014-337]
group:BROADS1:groupXVIII:11711746:11711622|ENSGACG00000011483||-1|
"chromosome:Zv9:7:21460483:21460617|ENSDARG00000016687|acadvl|1|acyl-Coenzyme=A=dehydrogenase,=very=long=chain=[Source:ZFIN;Acc:ZDB-GENE-030131-899]"
"group:BROADS1:groupVII:4101198:4101064|ENSGACG00000019329|ACADVL|-1|acyl-CoA=dehydrogenase,=very=long=chain=[Source:HGNC=Symbol;Acc:92]"
"chromosome:MEDAKA1:18:15019627:15019761|ENSORLG00000006819|ACADVL|1|acyl-CoA=dehydrogenase,=very=long=chain=[Source:HGNC=Symbol;Acc:92]"
"chromosome:TETRAODON8:20:746444:746578|ENSTNIG00000010157|ACADVL|1|acyl-CoA=dehydrogenase,=very=long=chain=[Source:HGNC=Symbol;Acc:92]"
chromosome:MEDAKA1:9:7693552:7693174|ENSORLG00000004007|ZNF131|-1|zinc=finger=protein=131=[Source:HGNC=Symbol;Acc:12915]
group:BROADS1:groupXIII:5659242:5658867|ENSGACG00000006824|ZNF131|-1|zinc=finger=protein=131=[Source:HGNC=Symbol;Acc:12915]
group:BROADS1:groupVII:14350379:14350547|ENSGACG00000020224|ANKFY1|1|ankyrin=repeat=and=FYVE=domain=containing=1=[Source:HGNC=Symbol;Acc:20763]
chromosome:TETRAODON8:7:2403500:2403668|ENSTNIG00000008565|ANKFY1|1|ankyrin=repeat=and=FYVE=domain=containing=1=[Source:HGNC=Symbol;Acc:20763]
chromosome:Zv9:5:32660064:32660232|ENSDARG00000061013|ankfy1|1|ankyrin=repeat=and=FYVE=domain=containing=1=[Source:ZFIN;Acc:ZDB-GENE-041222-1]
chromosome:MEDAKA1:14:21656360:21656528|ENSORLG00000011597|ANKFY1|1|ankyrin=repeat=and=FYVE=domain=containing=1=[Source:HGNC=Symbol;Acc:20763]
scaffold:BROADS1:scaffold_210:41537:41430|ENSGACG00000010536|EIF5B|-1|eukaryotic=translation=initiation=factor=5B=[Source:HGNC=Symbol;Acc:30793]
chromosome:MEDAKA1:2:17706301:17706194|ENSORLG00000001525|EIF5B|-1|eukaryotic=translation=initiation=factor=5B=[Source:HGNC=Symbol;Acc:30793]
chromosome:TETRAODON8:3:1279653:1279760|ENSTNIG00000006580|EIF5B|1|eukaryotic=translation=initiation=factor=5B=[Source:HGNC=Symbol;Acc:30793]
chromosome:Zv9:9:17596788:17596639|ENSDARG00000001220|mycbp2|-1|MYC=binding=protein=2=[Source:ZFIN;Acc:ZDB-GENE-=030616-132]
"group:BROADS1:groupXVI:2476399:2476548|ENSGACG00000001746|MYCBP2|1|MYC=binding=protein=2,=E3=ubiquitin=protein=ligase=[Source:HGNC=Symbol;Acc:23386]"
chromosome:Zv9:5:49816882:49816769|ENSDARG00000055989|tmem161b|-1|transmembrane=protein=161B=[Source:ZFIN;Acc:ZDB-=GENE-040426-2693]
chromosome:MEDAKA1:6:12558359:12558130|ENSORLG00000007912|SCAPER|-1|S-phase=cyclin=A-associated=protein=in=the=ER=[Source:HGNC=Symbol;Acc:13081]
chromosome:TETRAODON8:13:7250578:7250807|ENSTNIG00000008381|SCAPER|1|S-phase=cyclin=A-associated=protein=in=the=ER=[Source:HGNC=Symbol;Acc:13081]
chromosome:TETRAODON8:18:2430834:2430993|ENSTNIG00000014075|PKD1|1|polycystic=kidney=disease=1=(autosomal=dominant)=[Source:HGNC=Symbol;Acc:9008]
scaffold:MEDAKA1:scaffold1073:48629:48788|ENSORLG00000019755|pkd1|1|polycystin=1==[Source:RefSeq=peptide;Acc:NP_001129985]
group:BROADS1:groupIX:14993212:14993371|ENSGACG00000018946|PKD1|1|polycystic=kidney=disease=1=(autosomal=dominant)=[Source:HGNC=Symbol;Acc:9008]
chromosome:Zv9:1:54885416:54885257|ENSDARG00000030417|PKD1|-1|polycystic=kidney=disease=1=(autosomal=dominant)=[Source:HGNC=Symbol;Acc:9008]
chromosome:MEDAKA1:7:242118:241874|ENSORLG00000000153|MIB2|-1|mindbomb=E3=ubiquitin=protein=ligase=2=[Source:HGNC=Symbol;Acc:30577]
chromosome:TETRAODON8:Un_random:2972009:2972202|ENSTNIG00000010895|MIB2=(1=of=2)|1|mindbomb=E3=ubiquitin=protein=ligase=2=[Source:HGNC=Symbol;Acc:30577]
group:BROADS1:groupXII:5667886:5668063|ENSGACG00000005209|MIB2|1|mindbomb=E3=ubiquitin=protein=ligase=2=[Source:HGNC=Symbol;Acc:30577]
chromosome:Zv9:3:16011441:16011288|ENSDARG00000012261|eftud2|-1|elongation=factor=Tu=GTP=binding=domain=containing=2=[Source:ZFIN;Acc:ZDB-GENE-040426-1569]
chromosome:Zv9:17:48375123:48373684|ENSDARG00000067841|CABZ01076817.1|-1|Uncharacterized=protein=[Source:UniProtKB/TrEMBL;Acc:E7FBL7]
chromosome:Zv9:4:22692875:22692719|ENSDARG00000011769|cpm|-1|carboxypeptidase=M=[Source:ZFIN;Acc:ZDB-GENE-041210-=191]
chromosome:Zv9:13:28005880:28006094|ENSDARG00000021681|asrgl1|1|asparaginase=like=1=[Source:ZFIN;Acc:ZDB-GENE-=050320-102]
chromosome:TETRAODON8:13:6915811:6915950|ENSTNIG00000008363|MLC1|1|megalencephalic=leukoencephalopathy=with=subcortical=cysts=1=[Source:HGNC=Symbol;Acc:17082]
chromosome:MEDAKA1:6:26195561:26195331|ENSORLG00000016340|MLC1|-1|megalencephalic=leukoencephalopathy=with=subcortical=cysts=1=[Source:HGNC=Symbol;Acc:17082]
group:BROADS1:groupXIX:17838111:17838004|ENSGACG00000013465|MLC1|-1|megalencephalic=leukoencephalopathy=with=subcortical=cysts=1=[Source:HGNC=Symbol;Acc:17082]
"chromosome:TETRAODON8:18:4776519:4776290|ENSTNIG00000006073|PLD6|-1|phospholipase=D=family,=member=6=[Source:HGNC=Symbol;Acc:30447]"
scaffold:MEDAKA1:scaffold5316:1303:707|ENSORLG00000019607|THEMIS2|-1|thymocyte=selection=associated=family=member=2=[Source:HGNC=Symbol;Acc:16839]
group:BROADS1:groupXX:17781392:17780290|ENSGACG00000013925|THEMIS2|-1|thymocyte=selection=associated=family=member=2=[Source:HGNC=Symbol;Acc:16839]
chromosome:Zv9:16:5682315:5682876|ENSDARG00000058964|THEMIS2|1|thymocyte=selection=associated=family=member=2=[Source:HGNC=Symbol;Acc:16839]
chromosome:TETRAODON8:5:12292710:12292915|ENSTNIG00000018803|WDHD1|1|WD=repeat=and=HMG-box=DNA=binding=protein=1=[Source:HGNC=Symbol;Acc:23170]
scaffold:MEDAKA1:scaffold445:150719:150522|ENSORLG00000019721|WDHD1|-1|WD=repeat=and=HMG-box=DNA=binding=protein=1=[Source:HGNC=Symbol;Acc:23170]
chromosome:Zv9:17:15001707:15001508|ENSDARG00000015998|wdhd1|-1|WD=repeat=and=HMG-box=DNA=binding=protein=1=[Source:ZFIN;Acc:ZDB-GENE-030131-1665]
"chromosome:TETRAODON8:Un_random:96041685:96041811|ENSTNIG00000018706|CNOT1|1|CCR4-NOT=transcription=complex,=subunit=1=[Source:HGNC=Symbol;Acc:7877]"
"group:BROADS1:groupXIX:1774188:1774062|ENSGACG00000002606|CNOT1|-1|CCR4-NOT=transcription=complex,=subunit=1=[Source:HGNC=Symbol;Acc:7877]"
"chromosome:Zv9:25:17688693:17688819|ENSDARG00000004174|cnot1|1|CCR4-NOT=transcription=complex,=subunit=1=[Source:ZFIN;Acc:ZDB-GENE-040915-1]"
scaffold:BROADS1:scaffold_112:191357:191197|ENSGACG00000014425|NPLOC4|-1|nuclear=protein=localization=4=homolog=(S.=cerevisiae)=[Source:HGNC=Symbol;Acc:18261]
chromosome:MEDAKA1:19:20450419:20450259|ENSORLG00000013774|NPLOC4|-1|nuclear=protein=localization=4=homolog=(S.=cerevisiae)=[Source:HGNC=Symbol;Acc:18261]
chromosome:TETRAODON8:2:2344868:2344708|ENSTNIG00000011879|NPLOC4|-1|nuclear=protein=localization=4=homolog=(S.=cerevisiae)=[Source:HGNC=Symbol;Acc:18261]
group:BROADS1:groupXIX:16688183:16688075|ENSGACG00000012946|KIAA0528|-1|KIAA0528=[Source:HGNC=Symbol;Acc:29062]
chromosome:TETRAODON8:13:3695521:3695629|ENSTNIG00000019214|KIAA0528|1|KIAA0528=[Source:HGNC=Symbol;Acc:29062]
chromosome:Zv9:18:5745789:5745897|ENSDARG00000094590|si:ch73-30n17.4|1|si:ch73-30n17.4=[Source:ZFIN;Acc:ZDB-GENE-030131-=7960]
chromosome:MEDAKA1:6:14247671:14247782|ENSORLG00000009069|KIAA0528|1|KIAA0528=[Source:HGNC=Symbol;Acc:29062]
"group:BROADS1:groupVII:23381390:23381636|ENSGACG00000020734|AFF4|1|AF4/FMR2=family,=member=4=[Source:HGNC=Symbol;Acc:17869]"
chromosome:Zv9:9:16436007:16436207|ENSDARG00000024694|myo1bl2|1|myosin=1b-like=2=[Source:ZFIN;Acc:ZDB-GENE-030131-=695]
chromosome:TETRAODON8:Un_random:37688069:37689134|ENSTNIG00000005066|TTBK1|1|tau=tubulin=kinase=1=[Source:HGNC=Symbol;Acc:19140]
chromosome:TETRAODON8:4:4767532:4768046|ENSTNIG00000013469|C2orf42|1|chromosome=2=open=reading=frame=42=[Source:HGNC=Symbol;Acc:26056]
group:BROADS1:groupXIV:1099553:1100094|ENSGACG00000015801|C2orf42|1|chromosome=2=open=reading=frame=42=[Source:HGNC=Symbol;Acc:26056]
chromosome:Zv9:5:58352285:58351787|ENSDARG00000059636|C5H2orf42|-1|chromosome=2=open=reading=frame=42=[Source:HGNC=Symbol;Acc:26056]
chromosome:MEDAKA1:12:3058201:3058924|ENSORLG00000002545|C2orf42|1|chromosome=2=open=reading=frame=42=[Source:HGNC=Symbol;Acc:26056]
chromosome:TETRAODON8:17:4121942:4121833|ENSTNIG00000016580|BAI3|-1|brain-specific=angiogenesis=inhibitor=3=[Source:HGNC=Symbol;Acc:945]
scaffold:MEDAKA1:scaffold1073:54532:54727|ENSORLG00000019755|pkd1|1|polycystin=1==[Source:RefSeq=peptide;Acc:NP_001129985]
chromosome:TETRAODON8:18:2433349:2433544|ENSTNIG00000014075|PKD1|1|polycystic=kidney=disease=1=(autosomal=dominant)=[Source:HGNC=Symbol;Acc:9008]
chromosome:Zv9:15:24478098:24477957|ENSDARG00000069324|vps53|-1|vacuolar=protein=sorting=53=homolog=(S.=cerevisiae)=[Source:ZFIN;Acc:ZDB-GENE-041114-199]
chromosome:TETRAODON8:10:10350208:10350349|ENSTNIG00000004476|VPS53|1|vacuolar=protein=sorting=53=homolog=(S.=cerevisiae)=[Source:HGNC=Symbol;Acc:25608]
group:BROADS1:groupI:7417486:7417627|ENSGACG00000008361|VPS53|1|vacuolar=protein=sorting=53=homolog=(S.=cerevisiae)=[Source:HGNC=Symbol;Acc:25608]
chromosome:MEDAKA1:13:16848292:16848151|ENSORLG00000008353|VPS53|-1|vacuolar=protein=sorting=53=homolog=(S.=cerevisiae)=[Source:HGNC=Symbol;Acc:25608]
chromosome:MEDAKA1:6:2304355:2304533|ENSORLG00000001249|INSC|1|inscuteable=homolog=(Drosophila)=[Source:HGNC=Symbol;Acc:33116]
chromosome:Zv9:22:42208537:42208715|ENSDARG00000090459|INSC=(1=of=2)|1|inscuteable=homolog=(Drosophila)=[Source:HGNC=Symbol;Acc:33116]
chromosome:TETRAODON8:13:12382701:12382879|ENSTNIG00000013746|INSC|1|inscuteable=homolog=(Drosophila)=[Source:HGNC=Symbol;Acc:33116]
group:BROADS1:groupXIX:7808068:7808246|ENSGACG00000006624|INSC|1|inscuteable=homolog=(Drosophila)=[Source:HGNC=Symbol;Acc:33116]
chromosome:TETRAODON8:4:2447080:2446765|ENSTNIG00000009041|KIAA1432|-1|KIAA1432=[Source:HGNC=Symbol;Acc:17686]
chromosome:TETRAODON8:1:16583198:16583333|ENSTNIG00000015549|FTSJ3|1|FtsJ=homolog=3=(E.=coli)=[Source:HGNC=Symbol;Acc:17136]
group:BROADS1:groupVIII:12582397:12582271|ENSGACG00000009841|FTSJ3|-1|FtsJ=homolog=3=(E.=coli)=[Source:HGNC=Symbol;Acc:17136]
chromosome:Zv9:22:1269273:1269408|ENSDARG00000076761|ftsj|1|FtsJ=homolog=3=(E.=coli)=[Source:ZFIN;Acc:ZDB-GENE-=030131-9828]
chromosome:TETRAODON8:1:11496425:11496603|ENSTNIG00000017672|CBR4|1|carbonyl=reductase=4=[Source:HGNC=Symbol;Acc:25891]
group:BROADS1:groupVIII:18359433:18359553|ENSGACG00000014104|CBR4|1|carbonyl=reductase=4=[Source:HGNC=Symbol;Acc:25891]
chromosome:MEDAKA1:13:16387189:16387335|ENSORLG00000008036|PRPF8|1|PRP8=pre-mRNA=processing=factor=8=homolog=(S.=cerevisiae)=[Source:HGNC=Symbol;Acc:17340]
chromosome:TETRAODON8:10:10573892:10573746|ENSTNIG00000003460|PRPF8|-1|PRP8=pre-mRNA=processing=factor=8=homolog=(S.=cerevisiae)=[Source:HGNC=Symbol;Acc:17340]
chromosome:Zv9:15:27602492:27602346|ENSDARG00000026180|prpf8|-1|pre-mRNA=processing=factor=8=[Source:ZFIN;Acc:ZDB-=GENE-030131-577]
group:BROADS1:groupI:7543287:7543433|ENSGACG00000008504|PRPF8|1|PRP8=pre-mRNA=processing=factor=8=homolog=(S.=cerevisiae)=[Source:HGNC=Symbol;Acc:17340]
chromosome:Zv9:15:27602714:27602585|ENSDARG00000026180|prpf8|-1|pre-mRNA=processing=factor=8=[Source:ZFIN;Acc:ZDB-=GENE-030131-577]
chromosome:MEDAKA1:13:16386969:16387098|ENSORLG00000008036|PRPF8|1|PRP8=pre-mRNA=processing=factor=8=homolog=(S.=cerevisiae)=[Source:HGNC=Symbol;Acc:17340]
"chromosome:MEDAKA1:11:3629630:3629762|ENSORLG00000001600|CCT3|1|chaperonin=containing=TCP1,=subunit=3=(gamma)=[Source:HGNC=Symbol;Acc:1616]"
"chromosome:TETRAODON8:Un_random:16052270:16052402|ENSTNIG00000004623|CCT3|1|chaperonin=containing=TCP1,=subunit=3=(gamma)=[Source:HGNC=Symbol;Acc:1616]"
"group:BROADS1:groupX:15421754:15421622|ENSGACG00000010080|CCT3|-1|chaperonin=containing=TCP1,=subunit=3=(gamma)=[Source:HGNC=Symbol;Acc:1616]"
"chromosome:Zv9:16:32721311:32721179|ENSDARG00000016173|cct3|-1|chaperonin=containing=TCP1,=subunit=3=(gamma)=[Source:ZFIN;Acc:ZDB-GENE-020419-5]"
group:BROADS1:groupI:3327037:3327164|ENSGACG00000006518|ILVBL|1|ilvB=(bacterial=acetolactate=synthase)-like=[Source:HGNC=Symbol;Acc:6041]
chromosome:MEDAKA1:13:28566708:28566835|ENSORLG00000014625|ILVBL|1|ilvB=(bacterial=acetolactate=synthase)-like=[Source:HGNC=Symbol;Acc:6041]
chromosome:Zv9:18:43190475:43190602|ENSDARG00000017126|ilvbl|1|ilvB=(bacterial=acetolactate=synthase)-like=[Source:ZFIN;Acc:ZDB-GENE-040426-1623]
chromosome:TETRAODON8:Un_random:18965494:18965367|ENSTNIG00000010314|ILVBL|-1|ilvB=(bacterial=acetolactate=synthase)-like=[Source:HGNC=Symbol;Acc:6041]
chromosome:TETRAODON8:10:12170426:12170281|ENSTNIG00000010526|VPS39|-1|vacuolar=protein=sorting=39=homolog=(S.=cerevisiae)=[Source:HGNC=Symbol;Acc:20593]
chromosome:Zv9:17:50616054:50616196|ENSDARG00000074471|vps39|1|vacuolar=protein=sorting=39=homolog=(S.=cerevisiae)=[Source:ZFIN;Acc:ZDB-GENE-080530-2]
group:BROADS1:groupXV:1659459:1659317|ENSGACG00000005379|VPS39|-1|vacuolar=protein=sorting=39=homolog=(S.=cerevisiae)=[Source:HGNC=Symbol;Acc:20593]
chromosome:MEDAKA1:22:24622441:24622299|ENSORLG00000018103|VPS39|-1|vacuolar=protein=sorting=39=homolog=(S.=cerevisiae)=[Source:HGNC=Symbol;Acc:20593]
chromosome:Zv9:15:34647135:34646991|ENSDARG00000060808|mecom|-1|MDS1=and=EVI1=complex=locus=[Source:ZFIN;Acc:ZDB-=GENE-050208-123]
"scaffold:BROADS1:scaffold_27:2149843:2150487|ENSGACG00000000793|EEFSEC|1|eukaryotic=elongation=factor,=selenocysteine-tRNA-=specific=[Source:HGNC=Symbol;Acc:24614]"
chromosome:Zv9:3:37792642:37792750|ENSDARG00000096229|C3H17orf53|1|chromosome=17=open=reading=frame=53=[Source:HGNC=Symbol;Acc:28460]
group:BROADS1:groupXI:7061909:7061801|ENSGACG00000009570|C17orf53|-1|chromosome=17=open=reading=frame=53=[Source:HGNC=Symbol;Acc:28460]
chromosome:TETRAODON8:Un_random:67975385:67975277|ENSTNIG00000004267|C17orf53|-1|chromosome=17=open=reading=frame=53=[Source:HGNC=Symbol;Acc:28460]
"chromosome:TETRAODON8:19:5521882:5522105|ENSTNIG00000006774|ALG12|1|asparagine-linked=glycosylation=12,=alpha-1,6-=mannosyltransferase=homolog=(S.=cerevisiae)=[Source:HGNC=Symbol;Acc:19358]"
"group:BROADS1:groupIV:20210671:20210895|ENSGACG00000019007|ALG12|1|asparagine-linked=glycosylation=12,=alpha-1,6-=mannosyltransferase=homolog=(S.=cerevisiae)=[Source:HGNC=Symbol;Acc:19358]"
"chromosome:TETRAODON8:Un_random:6791149:6790980|ENSTNIG00000002662|CRAMP1L|-1|Crm,=cramped-like=(Drosophila)=[Source:HGNC=Symbol;Acc:14122]"
"chromosome:Zv9:5:20769605:20769237|ENSDARG00000062511|golga3|-1|golgi=autoantigen,=golgin=subfamily=a,=3=[Source:ZFIN;Acc:ZDB-GENE-060526-252]"
chromosome:TETRAODON8:12:10806276:10806644|ENSTNIG00000016756|GOLGA3|1|golgin=A3=[Source:HGNC=Symbol;Acc:4426]
group:BROADS1:groupXIII:15365376:15365744|ENSGACG00000012921|GOLGA3|1|golgin=A3=[Source:HGNC=Symbol;Acc:4426]
chromosome:MEDAKA1:9:23003447:23003815|ENSORLG00000015012|GOLGA3|1|golgin=A3=[Source:HGNC=Symbol;Acc:4426]
chromosome:Zv9:25:6862154:6860344|ENSDARG00000078227|cspg4|-1|chondroitin=sulfate=proteoglycan=4=[Source:ZFIN;Acc:ZDB-GENE-050519-1]
group:BROADS1:groupXIX:8633097:8631236|ENSGACG00000007480|CSPG4|-1|chondroitin=sulfate=proteoglycan=4=[Source:HGNC=Symbol;Acc:2466]
chromosome:TETRAODON8:13:8541358:8539886|ENSTNIG00000008458|CSPG4|-1|chondroitin=sulfate=proteoglycan=4=[Source:HGNC=Symbol;Acc:2466]
chromosome:Zv9:13:12333624:12333757|ENSDARG00000039535|dapp1|1|dual=adaptor=of=phosphotyrosine=and=3-=phosphoinositides=[Source:ZFIN;Acc:ZDB-GENE-050417-180]
group:BROADS1:groupXV:15561838:15561971|ENSGACG00000013166|DAPP1|1|dual=adaptor=of=phosphotyrosine=and=3-=phosphoinositides=[Source:HGNC=Symbol;Acc:16500]
chromosome:TETRAODON8:Un_random:32888666:32888522|ENSTNIG00000006984|DAPP1|-1|dual=adaptor=of=phosphotyrosine=and=3-=phosphoinositides=[Source:HGNC=Symbol;Acc:16500]
chromosome:MEDAKA1:15:11958203:11958393|ENSORLG00000003116|CUL7|1|cullin=7=[Source:HGNC=Symbol;Acc:21024]
scaffold:Zv9:Zv9_NA395:9477:9287|ENSDARG00000073975|CABZ01087282.1|-1|Uncharacterized=protein=[Source:UniProtKB/TrEMBL;Acc:H9GY30]
chromosome:TETRAODON8:17:7868322:7868512|ENSTNIG00000013374|CUL7|1|cullin=7=[Source:HGNC=Symbol;Acc:21024]
"group:BROADS1:groupIII:3877469:3877612|ENSGACG00000014326|RFWD2|1|ring=finger=and=WD=repeat=domain=2,=E3=ubiquitin=protein=ligase=[Source:HGNC=Symbol;Acc:17440]"
"chromosome:MEDAKA1:17:20076011:20075868|ENSORLG00000013039|RFWD2|-1|ring=finger=and=WD=repeat=domain=2,=E3=ubiquitin=protein=ligase=[Source:HGNC=Symbol;Acc:17440]"
chromosome:Zv9:2:34846900:34847043|ENSDARG00000079329|rfwd2|1|ring=finger=and=WD=repeat=domain=2=[Source:ZFIN;Acc:ZDB-GENE-070410-134]
"chromosome:TETRAODON8:Un_random:20233731:20233588|ENSTNIG00000017616|RFWD2|-1|ring=finger=and=WD=repeat=domain=2,=E3=ubiquitin=protein=ligase=[Source:HGNC=Symbol;Acc:17440]"
chromosome:Zv9:20:4101928:4102044|ENSDARG00000063242|ttc13|1|tetratricopeptide=repeat=domain=13=[Source:ZFIN;Acc:ZDB-GENE-080722-25]
group:BROADS1:groupXVIII:5477473:5477357|ENSGACG00000006840|TTC13|-1|tetratricopeptide=repeat=domain=13=[Source:HGNC=Symbol;Acc:26204]
chromosome:MEDAKA1:24:17787607:17787723|ENSORLG00000017601|TTC13|1|tetratricopeptide=repeat=domain=13=[Source:HGNC=Symbol;Acc:26204]
chromosome:TETRAODON8:14:1550786:1550902|ENSTNIG00000019156|TTC13|1|tetratricopeptide=repeat=domain=13=[Source:HGNC=Symbol;Acc:26204]
chromosome:Zv9:16:44460797:44460680|ENSDARG00000060215|CEP85|-1|centrosomal=protein=85kDa=[Source:HGNC=Symbol;Acc:25309]
chromosome:TETRAODON8:8:5638378:5638261|ENSTNIG00000009650|CEP85|-1|centrosomal=protein=85kDa=[Source:HGNC=Symbol;Acc:25309]
chromosome:MEDAKA1:16:6127784:6127901|ENSORLG00000004532|CEP85|1|centrosomal=protein=85kDa=[Source:HGNC=Symbol;Acc:25309]
chromosome:TETRAODON8:13:6818400:6818273|ENSTNIG00000008355|KIAA1033|-1|KIAA1033=[Source:HGNC=Symbol;Acc:29174]
group:BROADS1:groupXIX:18015637:18015764|ENSGACG00000013499|KIAA1033|1|KIAA1033=[Source:HGNC=Symbol;Acc:29174]
chromosome:MEDAKA1:6:26447116:26447243|ENSORLG00000016434|KIAA1033|1|KIAA1033=[Source:HGNC=Symbol;Acc:29174]
chromosome:Zv9:25:29616981:29616854|ENSDARG00000061719||-1|
chromosome:MEDAKA1:8:22595667:22595789|ENSORLG00000016563|ZNF653|1|zinc=finger=protein=653=[Source:HGNC=Symbol;Acc:25196]
group:BROADS1:groupXI:3010990:3011235|ENSGACG00000006483|ZNF653|1|zinc=finger=protein=653=[Source:HGNC=Symbol;Acc:25196]
chromosome:TETRAODON8:18:1776142:1776249|ENSTNIG00000014118|MAP2K7|1|mitogen-activated=protein=kinase=kinase=7=[Source:HGNC=Symbol;Acc:6847]
group:BROADS1:groupIX:16405686:16405579|ENSGACG00000019303|MAP2K7|-1|mitogen-activated=protein=kinase=kinase=7=[Source:HGNC=Symbol;Acc:6847]
chromosome:Zv9:1:46322539:46322646|ENSDARG00000008279|map2k7|1|mitogen-activated=protein=kinase=kinase=7=[Source:ZFIN;Acc:ZDB-GENE-090312-186]
chromosome:MEDAKA1:1:1958444:1958551|ENSORLG00000000408|MAP2K7|1|mitogen-activated=protein=kinase=kinase=7=[Source:HGNC=Symbol;Acc:6847]
group:BROADS1:groupXVIII:8105052:8104917|ENSGACG00000008623|UTRN|-1|utrophin=[Source:HGNC=Symbol;Acc:12635]
chromosome:TETRAODON8:10:7111584:7111458|ENSTNIG00000017288|ZNF593|-1|zinc=finger=protein=593=[Source:HGNC=Symbol;Acc:30943]
chromosome:MEDAKA1:22:9547773:9547899|ENSORLG00000014641|ZNF593|1|zinc=finger=protein=593=[Source:HGNC=Symbol;Acc:30943]
group:BROADS1:groupXV:7058749:7058623|ENSGACG00000009279|ZNF593|-1|zinc=finger=protein=593=[Source:HGNC=Symbol;Acc:30943]
"chromosome:TETRAODON8:Un_random:16052640:16052829|ENSTNIG00000004623|CCT3|1|chaperonin=containing=TCP1,=subunit=3=(gamma)=[Source:HGNC=Symbol;Acc:1616]"
"group:BROADS1:groupX:15421365:15421179|ENSGACG00000010080|CCT3|-1|chaperonin=containing=TCP1,=subunit=3=(gamma)=[Source:HGNC=Symbol;Acc:1616]"
"chromosome:Zv9:16:32719216:32719036|ENSDARG00000016173|cct3|-1|chaperonin=containing=TCP1,=subunit=3=(gamma)=[Source:ZFIN;Acc:ZDB-GENE-020419-5]"
"chromosome:MEDAKA1:21:20519980:20520156|ENSORLG00000016011|CPS1|1|carbamoyl-phosphate=synthase=1,=mitochondrial=[Source:HGNC=Symbol;Acc:2323]"
chromosome:TETRAODON8:Un_random:56239230:56239406|ENSTNIG00000003034||1|Uncharacterized=protein=[Source:UniProtKB/TrEMBL;Acc:H3CBI2]
chromosome:TETRAODON8:13:8963740:8963596|ENSTNIG00000008466|C7orf60|-1|chromosome=7=open=reading=frame=60=[Source:HGNC=Symbol;Acc:26475]
chromosome:Zv9:25:22447432:22447291|ENSDARG00000062181|C25H7orf60|-1|chromosome=7=open=reading=frame=60=[Source:HGNC=Symbol;Acc:26475]
group:BROADS1:groupXIX:4473645:4473504|ENSGACG00000003562|C7orf60|-1|chromosome=7=open=reading=frame=60=[Source:HGNC=Symbol;Acc:26475]
chromosome:MEDAKA1:6:5415451:5415592|ENSORLG00000002055|C7orf60|1|chromosome=7=open=reading=frame=60=[Source:HGNC=Symbol;Acc:26475]
chromosome:TETRAODON8:13:2531025:2530870|ENSTNIG00000019255|KIAA1549=(1=of=2)|-1|KIAA1549=[Source:HGNC=Symbol;Acc:22219]
group:BROADS1:groupIX:1698689:1698812|ENSGACG00000016145|WDR19|1|WD=repeat=domain=19=[Source:HGNC=Symbol;Acc:18340]
chromosome:Zv9:1:20283525:20283402|ENSDARG00000037406|WDR19|-1|WD=repeat=domain=19=[Source:HGNC=Symbol;Acc:18340]
chromosome:MEDAKA1:1:16863475:16863598|ENSORLG00000005532|WDR19|1|WD=repeat=domain=19=[Source:HGNC=Symbol;Acc:18340]
chromosome:TETRAODON8:18:341524:341401|ENSTNIG00000005605|WDR19|-1|WD=repeat=domain=19=[Source:HGNC=Symbol;Acc:18340]
group:BROADS1:groupII:12903749:12903561|ENSGACG00000016032|ELP4|-1|elongator=acetyltransferase=complex=subunit=4=[Source:HGNC=Symbol;Acc:1171]
chromosome:Zv9:12:33101414:33101304|ENSDARG00000045065|vti1a|-1|vesicle=transport=through=interaction=with=t-SNAREs=homolog=1A=(yeast)=[Source:ZFIN;Acc:ZDB-GENE-050809-135]
chromosome:TETRAODON8:1:21339623:21339776|ENSTNIG00000006064|MFI2|1|antigen=p97=(melanoma=associated)=identified=by=monoclonal=antibodies=133.2=and=96.5=[Source:HGNC=Symbol;Acc:7037]
group:BROADS1:groupVIII:6561993:6562155|ENSGACG00000006222|MFI2|1|antigen=p97=(melanoma=associated)=identified=by=monoclonal=antibodies=133.2=and=96.5=[Source:HGNC=Symbol;Acc:7037]
chromosome:Zv9:1:34312560:34312379|ENSDARG00000013006|pibf1|-1|progesterone=immunomodulatory=binding=factor=1=[Source:ZFIN;Acc:ZDB-GENE-040801-94]
group:BROADS1:groupVI:11946079:11945960|ENSGACG00000009800|PIBF1|-1|progesterone=immunomodulatory=binding=factor=1=[Source:HGNC=Symbol;Acc:23352]
chromosome:MEDAKA1:15:17986709:17986828|ENSORLG00000005484|PIBF1|1|progesterone=immunomodulatory=binding=factor=1=[Source:HGNC=Symbol;Acc:23352]
"group:BROADS1:groupVII:20880285:20880605|ENSGACG00000020593|SMPD1|1|sphingomyelin=phosphodiesterase=1,=acid=lysosomal=[Source:HGNC=Symbol;Acc:11120]"
"chromosome:TETRAODON8:7:3931368:3931688|ENSTNIG00000009957|SMPD1|1|sphingomyelin=phosphodiesterase=1,=acid=lysosomal=[Source:HGNC=Symbol;Acc:11120]"
group:BROADS1:groupIII:14459621:14459487|ENSGACG00000017575|PITRM1|-1|pitrilysin=metallopeptidase=1=[Source:HGNC=Symbol;Acc:17663]
chromosome:TETRAODON8:15:1012461:1012327|ENSTNIG00000007980|PITRM1|-1|pitrilysin=metallopeptidase=1=[Source:HGNC=Symbol;Acc:17663]
chromosome:Zv9:2:48215581:48215715|ENSDARG00000038563|pitrm1|1|pitrilysin=metalloproteinase=1=[Source:ZFIN;Acc:ZDB-=GENE-040426-2876]
chromosome:MEDAKA1:17:7376081:7376215|ENSORLG00000005710|PITRM1|1|pitrilysin=metallopeptidase=1=[Source:HGNC=Symbol;Acc:17663]
"chromosome:Zv9:7:33000283:33000131|ENSDARG00000076919|igdcc4|-1|immunoglobulin=superfamily,=DCC=subclass,=member=4=[Source:ZFIN;Acc:ZDB-GENE-080327-32]"
chromosome:Zv9:16:6800727:6800886|ENSDARG00000090353|CR848788.1|1|Uncharacterized=protein=[Source:UniProtKB/TrEMBL;Acc:E7FA69]
chromosome:TETRAODON8:8:2408231:2408390|ENSTNIG00000019064|PLEC=(1=of=3)|1|plectin=[Source:HGNC=Symbol;Acc:9069]
chromosome:MEDAKA1:24:6086736:6086422|ENSORLG00000012611|PUM2|-1|pumilio=homolog=2=(Drosophila)=[Source:HGNC=Symbol;Acc:14958]
chromosome:Zv9:20:6154028:6153723|ENSDARG00000061040|pum2|-1|pumilio=homolog=2=(Drosophila)=[Source:ZFIN;Acc:ZDB-=GENE-081031-76]
"group:BROADS1:groupXII:15213145:15213035|ENSGACG00000011406|ITIH6|-1|inter-alpha-trypsin=inhibitor=heavy=chain=family,=member=6=[Source:HGNC=Symbol;Acc:28907]"
"chromosome:MEDAKA1:7:25524274:25524164|ENSORLG00000016280|ITIH6|-1|inter-alpha-trypsin=inhibitor=heavy=chain=family,=member=6=[Source:HGNC=Symbol;Acc:28907]"
chromosome:TETRAODON8:3:12031860:12032231|ENSTNIG00000018569|TYK2|1|tyrosine=kinase=2=[Source:HGNC=Symbol;Acc:12440]
chromosome:Zv9:3:46540695:46541070|ENSDARG00000020326|tyk2|1|tyrosine=kinase=2=[Source:ZFIN;Acc:ZDB-GENE-071116-=4]
group:BROADS1:groupXI:13508811:13509189|ENSGACG00000013787|TYK2|1|tyrosine=kinase=2=[Source:HGNC=Symbol;Acc:12440]
chromosome:MEDAKA1:8:8552315:8551937|ENSORLG00000005519|TYK2|-1|tyrosine=kinase=2=[Source:HGNC=Symbol;Acc:12440]
scaffold:BROADS1:scaffold_95:398118:397997|ENSGACG00000000111|CUBN|-1|cubilin=(intrinsic=factor-cobalamin=receptor)=[Source:HGNC=Symbol;Acc:2548]
ultracontig:MEDAKA1:ultracontig236:1449955:1449834|ENSORLG00000019566|CUBN|-1|cubilin=(intrinsic=factor-cobalamin=receptor)=[Source:HGNC=Symbol;Acc:2548]
group:BROADS1:groupXI:9826888:9826765|ENSGACG00000011284|CCNF|-1|cyclin=F=[Source:HGNC=Symbol;Acc:1591]
scaffold:Zv9:Zv9_NA470:67274:67151|ENSDARG00000034763|ccnf|-1|cyclin=F=[Source:ZFIN;Acc:ZDB-GENE-021030-2]
chromosome:TETRAODON8:3:10306741:10306864|ENSTNIG00000009747|CCNF|1|cyclin=F=[Source:HGNC=Symbol;Acc:1591]
chromosome:MEDAKA1:8:11162155:11162041|ENSORLG00000008171|CCNF|-1|cyclin=F=[Source:HGNC=Symbol;Acc:1591]
chromosome:MEDAKA1:1:38098359:38098479|ENSORLG00000014444|LRPAP1|1|low=density=lipoprotein=receptor-related=protein=associated=protein=1=[Source:HGNC=Symbol;Acc:6701]
group:BROADS1:groupIX:11197219:11197099|ENSGACG00000018360|LRPAP1|-1|low=density=lipoprotein=receptor-related=protein=associated=protein=1=[Source:HGNC=Symbol;Acc:6701]
chromosome:TETRAODON8:18:5134201:5134321|ENSTNIG00000012047|LRPAP1|1|low=density=lipoprotein=receptor-related=protein=associated=protein=1=[Source:HGNC=Symbol;Acc:6701]
chromosome:Zv9:1:41515087:41515207|ENSDARG00000033604|lrpap1|1|low=density=lipoprotein=receptor-related=protein=associated=protein=1=[Source:ZFIN;Acc:ZDB-GENE-030131-=5871]
chromosome:TETRAODON8:19:2211122:2210991|ENSTNIG00000011007|APAF1|-1|apoptotic=peptidase=activating=factor=1=[Source:HGNC=Symbol;Acc:576]
chromosome:Zv9:20:13023114:13022997|ENSDARG00000019300|ints7|-1|integrator=complex=subunit=7=[Source:ZFIN;Acc:ZDB-=GENE-021220-6]
chromosome:TETRAODON8:14:4380252:4380135|ENSTNIG00000010756|INTS7|-1|integrator=complex=subunit=7=[Source:HGNC=Symbol;Acc:24484]
chromosome:MEDAKA1:24:5830702:5830819|ENSORLG00000012191|INTS7|1|integrator=complex=subunit=7=[Source:HGNC=Symbol;Acc:24484]
chromosome:TETRAODON8:2:20568504:20568688|ENSTNIG00000015702|HSPBAP1|1|HSPB=(heat=shock=27kDa)=associated=protein=1=[Source:HGNC=Symbol;Acc:16389]
scaffold:BROADS1:scaffold_240:12699:12883|ENSGACG00000014551|HSPBAP1|1|HSPB=(heat=shock=27kDa)=associated=protein=1=[Source:HGNC=Symbol;Acc:16389]
"chromosome:Zv9:9:29193493:29194440|ENSDARG00000030633|PLEKHM3|1|pleckstrin=homology=domain=containing,=family=M,=member=3=[Source:HGNC=Symbol;Acc:34006]"
chromosome:TETRAODON8:3:9040620:9040481|ENSTNIG00000005277|C17orf75|-1|chromosome=17=open=reading=frame=75=[Source:HGNC=Symbol;Acc:30173]
group:BROADS1:groupXI:11576585:11576724|ENSGACG00000012357|C17orf75|1|chromosome=17=open=reading=frame=75=[Source:HGNC=Symbol;Acc:30173]
chromosome:Zv9:3:26682640:26682779|ENSDARG00000061257|C3H17orf75|1|chromosome=17=open=reading=frame=75=[Source:HGNC=Symbol;Acc:30173]
chromosome:MEDAKA1:9:6760075:6759882|ENSORLG00000003606|ATXN2|-1|ataxin=2=[Source:HGNC=Symbol;Acc:10555]
chromosome:TETRAODON8:Un_random:83081297:83081649|ENSTNIG00000005946|ATXN2=(2=of=2)|1|ataxin=2=[Source:HGNC=Symbol;Acc:10555]
group:BROADS1:groupXIII:4953869:4953676|ENSGACG00000006295|ATXN2|-1|ataxin=2=[Source:HGNC=Symbol;Acc:10555]
chromosome:Zv9:5:43273897:43273704|ENSDARG00000052897|ATXN2|-1|ataxin=2=[Source:HGNC=Symbol;Acc:10555]
"group:BROADS1:groupXVI:12292046:12292241|ENSGACG00000006476|ABCA12|1|ATP-binding=cassette,=sub-family=A=(ABC1),=member=12=[Source:HGNC=Symbol;Acc:14637]"
chromosome:TETRAODON8:21:645584:645768|ENSTNIG00000005470|PKHD1L1|1|polycystic=kidney=and=hepatic=disease=1=(autosomal=recessive)-like=1=[Source:HGNC=Symbol;Acc:20313]
chromosome:MEDAKA1:17:23380428:23380597|ENSORLG00000015463|ARMC6|1|armadillo=repeat=containing=6=[Source:HGNC=Symbol;Acc:25049]
chromosome:TETRAODON8:15:4932335:4932497|ENSTNIG00000015307|ARMC6|1|armadillo=repeat=containing=6=[Source:HGNC=Symbol;Acc:25049]
group:BROADS1:groupIII:7189622:7189477|ENSGACG00000015191|ARMC6|-1|armadillo=repeat=containing=6=[Source:HGNC=Symbol;Acc:25049]
chromosome:Zv9:2:56932124:56931999|ENSDARG00000060763|ARMC6|-1|armadillo=repeat=containing=6=[Source:HGNC=Symbol;Acc:25049]
chromosome:TETRAODON8:13:3663184:3663326|ENSTNIG00000019217|WASH6P|1|WAS=protein=family=homolog=6=pseudogene=[Source:HGNC=Symbol;Acc:31685]
"chromosome:TETRAODON8:15:6154225:6154387|ENSTNIG00000015241|PPP1R7|1|protein=phosphatase=1,=regulatory=subunit=7=[Source:HGNC=Symbol;Acc:9295]"
"chromosome:Zv9:2:16520535:16520697|ENSDARG00000009740|ppp1r7|1|protein=phosphatase=1,=regulatory=(inhibitor)=subunit=7=[Source:ZFIN;Acc:ZDB-GENE-051113-288]"
"group:BROADS1:groupIII:1627175:1627013|ENSGACG00000013603|PPP1R7|-1|protein=phosphatase=1,=regulatory=subunit=7=[Source:HGNC=Symbol;Acc:9295]"
ultracontig:MEDAKA1:ultracontig222:130772:130623|ENSORLG00000020363|cee|-1|conserved=edge=expressed=protein==[Source:RefSeq=peptide;Acc:NP_001098381]
chromosome:TETRAODON8:2:5403874:5403726|ENSTNIG00000004697|GET4|-1|golgi=to=ER=traffic=protein=4=homolog=(S.=cerevisiae)=[Source:HGNC=Symbol;Acc:21690]
group:BROADS1:groupV:6003256:6003405|ENSGACG00000004961|GET4|1|golgi=to=ER=traffic=protein=4=homolog=(S.=cerevisiae)=[Source:HGNC=Symbol;Acc:21690]
chromosome:Zv9:12:12406492:12406343|ENSDARG00000024398|get4|-1|golgi=to=ER=traffic=protein=4=homolog=(S.=cerevisiae)=[Source:ZFIN;Acc:ZDB-GENE-030131-5399]
chromosome:Zv9:6:3298353:3298554|ENSDARG00000018623|rad54l|1|RAD54-like=(S.=cerevisiae)=[Source:ZFIN;Acc:ZDB-=GENE-040426-968]
chromosome:TETRAODON8:Un_random:9605584:9605785|ENSTNIG00000004716|RAD54L|1|RAD54-like=(S.=cerevisiae)=[Source:HGNC=Symbol;Acc:9826]
group:BROADS1:groupVIII:864818:865019|ENSGACG00000003111|RAD54L|1|RAD54-like=(S.=cerevisiae)=[Source:HGNC=Symbol;Acc:9826]
chromosome:MEDAKA1:4:6030658:6030457|ENSORLG00000002958|RAD54L|-1|RAD54-like=(S.=cerevisiae)=[Source:HGNC=Symbol;Acc:9826]
"group:BROADS1:groupI:23053619:23053767|ENSGACG00000014853|TUBGCP3|1|tubulin,=gamma=complex=associated=protein=3=[Source:HGNC=Symbol;Acc:18598]"
"chromosome:Zv9:1:46934761:46934950|ENSDARG00000029133|tubgcp3|1|tubulin,=gamma=complex=associated=protein=3=[Source:ZFIN;Acc:ZDB-GENE-030616-538]"
"chromosome:MEDAKA1:2:29716621:29716432|ENSORLG00000005732|TUBGCP3|-1|tubulin,=gamma=complex=associated=protein=3=[Source:HGNC=Symbol;Acc:18598]"
group:BROADS1:groupXIII:8375895:8376052|ENSGACG00000008350||1|
chromosome:Zv9:19:48380629:48380492|ENSDARG00000023262|mapk15|-1|mitogen-activated=protein=kinase=15=[Source:ZFIN;Acc:ZDB-GENE-050522-307]
chromosome:MEDAKA1:11:22684786:22684923|ENSORLG00000012626|MAPK15|1|mitogen-activated=protein=kinase=15=[Source:HGNC=Symbol;Acc:24667]
group:BROADS1:groupX:7907998:7907858|ENSGACG00000005266|MAPK15|-1|mitogen-activated=protein=kinase=15=[Source:HGNC=Symbol;Acc:24667]
"chromosome:Zv9:12:40393243:40393418|ENSDARG00000074041|abca5|1|ATP-binding=cassette,=sub-family=A=(ABC1),=member=5=[Source:ZFIN;Acc:ZDB-GENE-050517-5]"
"scaffold:BROADS1:scaffold_112:55212:55387|ENSGACG00000014344|ABCA5|1|ATP-binding=cassette,=sub-family=A=(ABC1),=member=5=[Source:HGNC=Symbol;Acc:35]"
"chromosome:MEDAKA1:19:19816203:19816028|ENSORLG00000013297|ABCA5|-1|ATP-binding=cassette,=sub-family=A=(ABC1),=member=5=[Source:HGNC=Symbol;Acc:35]"
group:BROADS1:groupI:7443552:7443365|ENSGACG00000008387|METTL16|-1|methyltransferase=like=16=[Source:HGNC=Symbol;Acc:28484]
chromosome:MEDAKA1:13:16255497:16255310|ENSORLG00000007892|METTL16|-1|methyltransferase=like=16=[Source:HGNC=Symbol;Acc:28484]
chromosome:TETRAODON8:10:10653010:10653197|ENSTNIG00000017967|METTL16|1|methyltransferase=like=16=[Source:HGNC=Symbol;Acc:28484]
chromosome:Zv9:15:24574646:24574459|ENSDARG00000055838|mettl16|-1|methyltransferase=like=16=[Source:ZFIN;Acc:ZDB-GENE-=040801-130]
chromosome:Zv9:15:1542177:1542341|ENSDARG00000038882|smc4|1|structural=maintenance=of=chromosomes=4=[Source:ZFIN;Acc:ZDB-GENE-020419-21]
group:BROADS1:groupI:10094710:10094546|ENSGACG00000010151|SMC4|-1|structural=maintenance=of=chromosomes=4=[Source:HGNC=Symbol;Acc:14013]
chromosome:MEDAKA1:13:12902754:12902918|ENSORLG00000006114|SMC4|1|structural=maintenance=of=chromosomes=4=[Source:HGNC=Symbol;Acc:14013]
chromosome:TETRAODON8:16:2088619:2088455|ENSTNIG00000007707|SMC4|-1|structural=maintenance=of=chromosomes=4=[Source:HGNC=Symbol;Acc:14013]
"group:BROADS1:groupXVIII:9311121:9311279|ENSGACG00000009586|PDIA6|1|protein=disulfide=isomerase=family=A,=member=6=[Source:HGNC=Symbol;Acc:30168]"
"chromosome:MEDAKA1:24:6159765:6159607|ENSORLG00000012695|PDIA6|-1|protein=disulfide=isomerase=family=A,=member=6=[Source:HGNC=Symbol;Acc:30168]"
"chromosome:TETRAODON8:14:4191766:4191924|ENSTNIG00000012310|PDIA6|1|protein=disulfide=isomerase=family=A,=member=6=[Source:HGNC=Symbol;Acc:30168]"
chromosome:Zv9:20:31253788:31253946|ENSDARG00000009001|pdip5|1|protein=disulfide=isomerase-related=protein=(provisional)=[Source:ZFIN;Acc:ZDB-GENE-030131-879]
chromosome:Zv9:13:12780210:12780416|ENSDARG00000062330|si:ch211-233a24.2|1|si:ch211-233a24.2=[Source:ZFIN;Acc:ZDB-GENE-090313-=98]
chromosome:MEDAKA1:22:17814172:17813966|ENSORLG00000017627|KIAA1109|-1|KIAA1109=[Source:HGNC=Symbol;Acc:26953]
chromosome:TETRAODON8:10:2457536:2457330|ENSTNIG00000005645|KIAA1109=(2=of=2)|-1|KIAA1109=[Source:HGNC=Symbol;Acc:26953]
chromosome:Zv9:12:14821486:14821635|ENSDARG00000045123|CR847562.1|1|5-oxoprolinase==[Source:RefSeq=peptide;Acc:NP_001186988]
group:BROADS1:groupXXI:5770153:5770004|ENSGACG00000002536||-1|
chromosome:MEDAKA1:20:13110692:13110543|ENSORLG00000007364||-1|
chromosome:TETRAODON8:6:2183296:2183147|ENSTNIG00000008149||-1|Uncharacterized=protein=[Source:UniProtKB/TrEMBL;Acc:H3CRU1]
chromosome:Zv9:15:15175850:15175663|ENSDARG00000030945||-1|
chromosome:MEDAKA1:13:9530691:9530495|ENSORLG00000004656|KIAA0100|-1|KIAA0100=[Source:HGNC=Symbol;Acc:28960]
chromosome:TETRAODON8:16:3832166:3832337|ENSTNIG00000016222|KIAA0100|1|KIAA0100=[Source:HGNC=Symbol;Acc:28960]
group:BROADS1:groupI:12113344:12113510|ENSGACG00000011002|KIAA0100|1|KIAA0100=[Source:HGNC=Symbol;Acc:28960]
chromosome:MEDAKA1:22:557374:557246|ENSORLG00000008892|TMX1|-1|thioredoxin-related=transmembrane=protein=1=[Source:HGNC=Symbol;Acc:15487]
chromosome:Zv9:13:37328785:37328913|ENSDARG00000019487|tmx1|1|thioredoxin-related=transmembrane=protein=1=[Source:ZFIN;Acc:ZDB-GENE-030131-2327]
chromosome:TETRAODON8:10:11643712:11643584|ENSTNIG00000019328|TMX1|-1|thioredoxin-related=transmembrane=protein=1=[Source:HGNC=Symbol;Acc:15487]
group:BROADS1:groupXV:11787768:11787896|ENSGACG00000012000|TMX1|1|thioredoxin-related=transmembrane=protein=1=[Source:HGNC=Symbol;Acc:15487]
chromosome:TETRAODON8:Un_random:2720283:2720405|ENSTNIG00000010886||1|Uncharacterized=protein=[Source:UniProtKB/TrEMBL;Acc:H3CZY0]
chromosome:Zv9:8:48251725:48251603|ENSDARG00000053196|mtor|-1|mechanistic=target=of=rapamycin=(serine/threonine=kinase)=[Source:ZFIN;Acc:ZDB-GENE-030131-2974]
group:BROADS1:groupXII:5397806:5397928|ENSGACG00000004869|MTOR|1|mechanistic=target=of=rapamycin=(serine/threonine=kinase)=[Source:HGNC=Symbol;Acc:3942]
chromosome:MEDAKA1:7:578772:578650|ENSORLG00000000484|MTOR|-1|mechanistic=target=of=rapamycin=(serine/threonine=kinase)=[Source:HGNC=Symbol;Acc:3942]
chromosome:Zv9:10:17714907:17715076|ENSDARG00000039345|drg1|1|developmentally=regulated=GTP=binding=protein=1=[Source:ZFIN;Acc:ZDB-GENE-030131-8767]
chromosome:MEDAKA1:12:14128593:14128424|ENSORLG00000009578|DRG1|-1|developmentally=regulated=GTP=binding=protein=1=[Source:HGNC=Symbol;Acc:3029]
group:BROADS1:groupXIV:7002953:7002784|ENSGACG00000017232|DRG1|-1|developmentally=regulated=GTP=binding=protein=1=[Source:HGNC=Symbol;Acc:3029]
chromosome:TETRAODON8:4:1549238:1549407|ENSTNIG00000009121|DRG1|1|developmentally=regulated=GTP=binding=protein=1=[Source:HGNC=Symbol;Acc:3029]
chromosome:MEDAKA1:5:27578052:27578210|ENSORLG00000014706|NPEPL1|1|aminopeptidase-like=1=[Source:HGNC=Symbol;Acc:16244]
chromosome:TETRAODON8:14:7928445:7928693|ENSTNIG00000009682|MUT|1|methylmalonyl=CoA=mutase=[Source:HGNC=Symbol;Acc:7526]
group:BROADS1:groupXVIII:13758496:13758248|ENSGACG00000012341|MUT|-1|methylmalonyl=CoA=mutase=[Source:HGNC=Symbol;Acc:7526]
chromosome:MEDAKA1:24:2337336:2337584|ENSORLG00000010129|MUT|1|methylmalonyl=CoA=mutase=[Source:HGNC=Symbol;Acc:7526]
chromosome:Zv9:20:44653706:44653458|ENSDARG00000060554|mut|-1|methylmalonyl=Coenzyme=A=mutase=[Source:ZFIN;Acc:ZDB-GENE-010430-3]
chromosome:TETRAODON8:Un_random:53168771:53168928|ENSTNIG00000002584|TECPR2|1|tectonin=beta-propeller=repeat=containing=2=[Source:HGNC=Symbol;Acc:19957]
group:BROADS1:groupXV:298005:297825|ENSGACG00000004351|TECPR2|-1|tectonin=beta-propeller=repeat=containing=2=[Source:HGNC=Symbol;Acc:19957]
chromosome:Zv9:17:29361507:29361327|ENSDARG00000060835|tecpr2|-1|tectonin=beta-propeller=repeat=containing=2=[Source:ZFIN;Acc:ZDB-GENE-060503-358]
"group:BROADS1:groupXVIII:12222245:12222489|ENSGACG00000011656|EPM2A|1|epilepsy,=progressive=myoclonus=type=2A,=Lafora=disease=(laforin)=[Source:HGNC=Symbol;Acc:3413]"
chromosome:TETRAODON8:2:11722881:11722725|ENSTNIG00000013916|SIK1|-1|salt-inducible=kinase=1=[Source:HGNC=Symbol;Acc:11142]
chromosome:Zv9:9:9174331:9174559|ENSDARG00000058606|SIK1|1|salt-inducible=kinase=1=[Source:HGNC=Symbol;Acc:11142]
"chromosome:TETRAODON8:Un_random:36418987:36419176|ENSTNIG00000014185|BAZ1B|1|bromodomain=adjacent=to=zinc=finger=domain,=1B=[Source:HGNC=Symbol;Acc:961]"
"group:BROADS1:groupI:5862116:5861924|ENSGACG00000007613|BAZ1B|-1|bromodomain=adjacent=to=zinc=finger=domain,=1B=[Source:HGNC=Symbol;Acc:961]"
"group:BROADS1:groupXIII:9064988:9065166|ENSGACG00000009136|TRPV4|1|transient=receptor=potential=cation=channel,=subfamily=V,=member=4=[Source:HGNC=Symbol;Acc:18083]"
chromosome:Zv9:8:37719121:37719015|ENSDARG00000029612|t54l|-1|T54=protein-like=[Source:ZFIN;Acc:ZDB-GENE-030616-=159]
group:BROADS1:groupXII:15909174:15909068|ENSGACG00000012127|GPKOW|-1|G=patch=domain=and=KOW=motifs=[Source:HGNC=Symbol;Acc:30677]
chromosome:MEDAKA1:7:21752433:21752539|ENSORLG00000014442|GPKOW|1|G=patch=domain=and=KOW=motifs=[Source:HGNC=Symbol;Acc:30677]
chromosome:TETRAODON8:9:9048989:9049095|ENSTNIG00000012502|GPKOW|1|G=patch=domain=and=KOW=motifs=[Source:HGNC=Symbol;Acc:30677]
"chromosome:Zv9:7:41605289:41605468|ENSDARG00000060023|ncapg2|1|non-SMC=condensin=II=complex,=subunit=G2=[Source:ZFIN;Acc:ZDB-GENE-070410-100]"
"chromosome:MEDAKA1:20:18074430:18074251|ENSORLG00000010666|NCAPG2|-1|non-SMC=condensin=II=complex,=subunit=G2=[Source:HGNC=Symbol;Acc:21904]"
"group:BROADS1:groupXXI:9240174:9239995|ENSGACG00000003962|NCAPG2|-1|non-SMC=condensin=II=complex,=subunit=G2=[Source:HGNC=Symbol;Acc:21904]"
"chromosome:TETRAODON8:6:5101305:5101126|ENSTNIG00000005843|NCAPG2|-1|non-SMC=condensin=II=complex,=subunit=G2=[Source:HGNC=Symbol;Acc:21904]"
"chromosome:TETRAODON8:2:797921:797689|ENSTNIG00000014446|COX10|-1|COX10=homolog,=cytochrome=c=oxidase=assembly=protein,=heme=A:=farnesyltransferase=(yeast)=[Source:HGNC=Symbol;Acc:2260]"
"chromosome:Zv9:12:38490474:38490706|ENSDARG00000034309|cox10|1|COX10=homolog,=cytochrome=c=oxidase=assembly=protein,=heme=A:=farnesyltransferase=(yeast)=[Source:ZFIN;Acc:ZDB-GENE-041111-239]"
"group:BROADS1:groupV:3273096:3272864|ENSGACG00000003334|COX10|-1|COX10=homolog,=cytochrome=c=oxidase=assembly=protein,=heme=A:=farnesyltransferase=(yeast)=[Source:HGNC=Symbol;Acc:2260]"
"chromosome:MEDAKA1:19:14787543:14787311|ENSORLG00000011167|COX10|-1|COX10=homolog,=cytochrome=c=oxidase=assembly=protein,=heme=A:=farnesyltransferase=(yeast)=[Source:HGNC=Symbol;Acc:2260]"
chromosome:Zv9:18:33525911:33526089|ENSDARG00000068103|CCDC19|1|coiled-coil=domain=containing=19=[Source:HGNC=Symbol;Acc:17229]
"ultracontig:MEDAKA1:ultracontig257:315287:315092|ENSORLG00000020453|GTF2E1|-1|general=transcription=factor=IIE,=polypeptide=1,=alpha=56kDa=[Source:HGNC=Symbol;Acc:4650]"
"group:BROADS1:groupXVI:14358297:14358492|ENSGACG00000007408|GTF2E1|1|general=transcription=factor=IIE,=polypeptide=1,=alpha=56kDa=[Source:HGNC=Symbol;Acc:4650]"
"chromosome:Zv9:9:28728252:28728051|ENSDARG00000000542|gtf2e1|-1|general=transcription=factor=IIE,=polypeptide=1,=alpha=[Source:ZFIN;Acc:ZDB-GENE-041210-221]"
"chromosome:TETRAODON8:2:17180030:17180225|ENSTNIG00000004094|GTF2E1|1|general=transcription=factor=IIE,=polypeptide=1,=alpha=56kDa=[Source:HGNC=Symbol;Acc:4650]"
"chromosome:Zv9:6:50673556:50673402|ENSDARG00000075530|pigu|-1|phosphatidylinositol=glycan=anchor=biosynthesis,=class=U=[Source:ZFIN;Acc:ZDB-GENE-100629-1]"
"chromosome:TETRAODON8:Un_random:14193109:14192955|ENSTNIG00000017492|PIGU|-1|phosphatidylinositol=glycan=anchor=biosynthesis,=class=U=[Source:HGNC=Symbol;Acc:15791]"
scaffold:BROADS1:scaffold_89:280070:280224|ENSGACG00000000027|MCM2|1|minichromosome=maintenance=complex=component=2=[Source:HGNC=Symbol;Acc:6944]
"chromosome:MEDAKA1:5:33773728:33773574|ENSORLG00000017459|PIGU|-1|phosphatidylinositol=glycan=anchor=biosynthesis,=class=U=[Source:HGNC=Symbol;Acc:15791]"
chromosome:Zv9:9:9907025:9906789|ENSDARG00000086215|GPR156|-1|G=protein-coupled=receptor=156=[Source:HGNC=Symbol;Acc:20844]
group:BROADS1:groupXVI:8207954:8207718|ENSGACG00000003631|GPR156|-1|G=protein-coupled=receptor=156=[Source:HGNC=Symbol;Acc:20844]
chromosome:MEDAKA1:9:3226604:3226717|ENSORLG00000001447|AACS|1|acetoacetyl-CoA=synthetase=[Source:HGNC=Symbol;Acc:21298]
chromosome:Zv9:5:20617774:20617661|ENSDARG00000012468|aacs|-1|acetoacetyl-CoA=synthetase=[Source:ZFIN;Acc:ZDB-=GENE-040426-903]
chromosome:TETRAODON8:12:5384054:5383941|ENSTNIG00000015965|AACS|-1|acetoacetyl-CoA=synthetase=[Source:HGNC=Symbol;Acc:21298]
group:BROADS1:groupXIII:16912140:16912253|ENSGACG00000013696|AACS|1|acetoacetyl-CoA=synthetase=[Source:HGNC=Symbol;Acc:21298]
group:BROADS1:groupXIX:694046:693866|ENSGACG00000002229|PRMT7|-1|protein=arginine=methyltransferase=7=[Source:HGNC=Symbol;Acc:25557]
chromosome:Zv9:25:14677919:14677739|ENSDARG00000051902|prmt7|-1|protein=arginine=N-methyltransferase=7=[Source:ZFIN;Acc:ZDB-GENE-040426-1560]
chromosome:MEDAKA1:6:22692271:22692451|ENSORLG00000015041|PRMT7|1|protein=arginine=methyltransferase=7=[Source:HGNC=Symbol;Acc:25557]
chromosome:TETRAODON8:13:1132756:1132936|ENSTNIG00000008854|PRMT7|1|protein=arginine=methyltransferase=7=[Source:HGNC=Symbol;Acc:25557]
chromosome:Zv9:3:60428999:60428894|ENSDARG00000059556|RECQL5|-1|RecQ=protein-like=5=[Source:HGNC=Symbol;Acc:9950]
chromosome:Zv9:19:41397048:41397165|ENSDARG00000002880|CCDC132=(1=of=2)|1|coiled-coil=domain=containing=132=[Source:HGNC=Symbol;Acc:25956]
chromosome:TETRAODON8:21_random:1423864:1423747|ENSTNIG00000017769|CCDC132|-1|coiled-coil=domain=containing=132=[Source:HGNC=Symbol;Acc:25956]
chromosome:MEDAKA1:11:9153552:9153669|ENSORLG00000004143|CCDC132|1|coiled-coil=domain=containing=132=[Source:HGNC=Symbol;Acc:25956]
chromosome:TETRAODON8:11:1367920:1368064|ENSTNIG00000001263||1|Uncharacterized=protein=[Source:UniProtKB/TrEMBL;Acc:H3C2U5]
chromosome:Zv9:4:17545119:17545312|ENSDARG00000073965|C4H12orf55|1|chromosome=12=open=reading=frame=55=[Source:HGNC=Symbol;Acc:26456]
chromosome:TETRAODON8:Un_random:8111521:8111670|ENSTNIG00000007228|DERA|1|deoxyribose-phosphate=aldolase=(putative)=[Source:HGNC=Symbol;Acc:24269]
chromosome:Zv9:4:11820438:11820289|ENSDARG00000005897|dera|-1|2-deoxyribose-5-phosphate=aldolase=homolog=(C.=elegans)=[Source:ZFIN;Acc:ZDB-GENE-041010-200]
group:BROADS1:groupIV:23712046:23711897|ENSGACG00000019269|DERA|-1|deoxyribose-phosphate=aldolase=(putative)=[Source:HGNC=Symbol;Acc:24269]
chromosome:MEDAKA1:23:11047088:11047237|ENSORLG00000012721|DERA|1|deoxyribose-phosphate=aldolase=(putative)=[Source:HGNC=Symbol;Acc:24269]
chromosome:MEDAKA1:8:3839826:3839639|ENSORLG00000002213|SETD1A|-1|SET=domain=containing=1A=[Source:HGNC=Symbol;Acc:29010]
"group:BROADS1:groupIV:30968001:30968220|ENSGACG00000019866|GNPTAB|1|N-acetylglucosamine-1-phosphate=transferase,=alpha=and=beta=subunits=[Source:HGNC=Symbol;Acc:29670]"
"chromosome:MEDAKA1:23:17424790:17425009|ENSORLG00000015673|GNPTAB|1|N-acetylglucosamine-1-phosphate=transferase,=alpha=and=beta=subunits=[Source:HGNC=Symbol;Acc:29670]"
"chromosome:Zv9:4:16761374:16761593|ENSDARG00000030153|gnptab|1|N-acetylglucosamine-1-phosphate=transferase,=alpha=and=beta=subunits=[Source:ZFIN;Acc:ZDB-GENE-030131-4714]"
"chromosome:TETRAODON8:19:2030213:2029994|ENSTNIG00000011416|GNPTAB|-1|N-acetylglucosamine-1-phosphate=transferase,=alpha=and=beta=subunits=[Source:HGNC=Symbol;Acc:29670]"
chromosome:TETRAODON8:Un_random:30325098:30324959|ENSTNIG00000006693|LRRK1|-1|leucine-rich=repeat=kinase=1=[Source:HGNC=Symbol;Acc:18608]
chromosome:Zv9:7:10420909:10420770|ENSDARG00000007398|CABZ01076938.1|-1|Uncharacterized=protein=[Source:UniProtKB/TrEMBL;Acc:E7F9S2]
group:BROADS1:groupII:307644:307783|ENSGACG00000014066|LRRK1|1|leucine-rich=repeat=kinase=1=[Source:HGNC=Symbol;Acc:18608]
chromosome:MEDAKA1:15:23726303:23725805|ENSORLG00000010066|DST|-1|dystonin=[Source:HGNC=Symbol;Acc:1090]
chromosome:Zv9:13:1466889:1467387|ENSDARG00000024748|DST|1|dystonin=[Source:HGNC=Symbol;Acc:1090]
chromosome:Zv9:15:27608734:27608544|ENSDARG00000026180|prpf8|-1|pre-mRNA=processing=factor=8=[Source:ZFIN;Acc:ZDB-=GENE-030131-577]
chromosome:MEDAKA1:13:16379463:16379653|ENSORLG00000008036|PRPF8|1|PRP8=pre-mRNA=processing=factor=8=homolog=(S.=cerevisiae)=[Source:HGNC=Symbol;Acc:17340]
chromosome:TETRAODON8:10:10579998:10579808|ENSTNIG00000003460|PRPF8|-1|PRP8=pre-mRNA=processing=factor=8=homolog=(S.=cerevisiae)=[Source:HGNC=Symbol;Acc:17340]
group:BROADS1:groupI:7536561:7536755|ENSGACG00000008504|PRPF8|1|PRP8=pre-mRNA=processing=factor=8=homolog=(S.=cerevisiae)=[Source:HGNC=Symbol;Acc:17340]
group:BROADS1:groupXV:688058:688537|ENSGACG00000004554|WHSC1|1|Wolf-Hirschhorn=syndrome=candidate=1=[Source:HGNC=Symbol;Acc:12766]
chromosome:Zv9:9:4713269:4713385|ENSDARG00000058467|prpf40a|1|PRP40=pre-mRNA=processing=factor=40=homolog=A=(yeast)=[Source:ZFIN;Acc:ZDB-GENE-030131-274]
group:BROADS1:groupXVI:11462805:11462921|ENSGACG00000005886|PRPF40A|1|PRP40=pre-mRNA=processing=factor=40=homolog=A=(S.=cerevisiae)=[Source:HGNC=Symbol;Acc:16463]
chromosome:MEDAKA1:21:22330254:22330138|ENSORLG00000016666|PRPF40A|-1|PRP40=pre-mRNA=processing=factor=40=homolog=A=(S.=cerevisiae)=[Source:HGNC=Symbol;Acc:16463]
chromosome:TETRAODON8:2:14778286:14778515|ENSTNIG00000016481|PRPF40A|1|PRP40=pre-mRNA=processing=factor=40=homolog=A=(S.=cerevisiae)=[Source:HGNC=Symbol;Acc:16463]
chromosome:MEDAKA1:5:16373804:16373616|ENSORLG00000008854||-1|
group:BROADS1:groupXVII:8427706:8427894|ENSGACG00000008794||1|
chromosome:TETRAODON8:21_random:417949:418073|ENSTNIG00000017736|EPHA10|1|EPH=receptor=A10=[Source:HGNC=Symbol;Acc:19987]
"chromosome:MEDAKA1:4:13439780:13439634|ENSORLG00000007518|PSMD1|-1|proteasome=(prosome,=macropain)=26S=subunit,=non-=ATPase,=1=[Source:HGNC=Symbol;Acc:9554]"
"chromosome:TETRAODON8:1:16770880:16770777|ENSTNIG00000015566|PSMD1|-1|proteasome=(prosome,=macropain)=26S=subunit,=non-=ATPase,=1=[Source:HGNC=Symbol;Acc:9554]"
group:BROADS1:groupIV:6360501:6360366|ENSGACG00000017312|CENPI|-1|centromere=protein=I=[Source:HGNC=Symbol;Acc:3968]
chromosome:MEDAKA1:10:6027797:6027932|ENSORLG00000001450|CENPI|1|centromere=protein=I=[Source:HGNC=Symbol;Acc:3968]
chromosome:TETRAODON8:1:9257694:9257559|ENSTNIG00000001216|CENPI=(2=of=2)|-1|centromere=protein=I=[Source:HGNC=Symbol;Acc:3968]
"chromosome:Zv9:19:9666826:9671194|ENSDARG00000070981|ash1l|1|ash1=(absent,=small,=or=homeotic)-like=(Drosophila)=[Source:ZFIN;Acc:ZDB-GENE-030131-6101]"
chromosome:TETRAODON8:2:20024379:20024668|ENSTNIG00000015670|N6AMT2|1|N-6=adenine-specific=DNA=methyltransferase=2=(putative)=[Source:HGNC=Symbol;Acc:27351]
group:BROADS1:groupX:578616:578298|ENSGACG00000001923|N6AMT2|-1|N-6=adenine-specific=DNA=methyltransferase=2=(putative)=[Source:HGNC=Symbol;Acc:27351]
chromosome:Zv9:9:22394843:22395132|ENSDARG00000040584|n6amt2|1|N-6=adenine-specific=DNA=methyltransferase=2=(putative)=[Source:ZFIN;Acc:ZDB-GENE-040426-2551]
chromosome:MEDAKA1:21:13226239:13225950|ENSORLG00000013078|N6AMT2|-1|N-6=adenine-specific=DNA=methyltransferase=2=(putative)=[Source:HGNC=Symbol;Acc:27351]
group:BROADS1:groupIII:9044767:9044664|ENSGACG00000015760|GK5|-1|glycerol=kinase=5=(putative)=[Source:HGNC=Symbol;Acc:28635]
chromosome:MEDAKA1:17:5625487:5625590|ENSORLG00000004683|GK5|1|glycerol=kinase=5=(putative)=[Source:HGNC=Symbol;Acc:28635]
chromosome:TETRAODON8:Un_random:23018752:23018890|ENSTNIG00000003347|TNPO3=(1=of=2)|1|transportin=3=[Source:HGNC=Symbol;Acc:17103]
chromosome:Zv9:4:12657297:12657435|ENSDARG00000045680|tnpo3|1|transportin=3=[Source:ZFIN;Acc:ZDB-GENE-040426-708]
scaffold:BROADS1:scaffold_90:450586:450448|ENSGACG00000000699|TNPO3|-1|transportin=3=[Source:HGNC=Symbol;Acc:17103]
chromosome:Zv9:9:33324276:33324031|ENSDARG00000056160|hspd1|-1|heat=shock=60kD=protein=1=(chaperonin)=[Source:ZFIN;Acc:ZDB-GENE-021206-1]
chromosome:TETRAODON8:2:9251255:9251500|ENSTNIG00000011531|HSPD1|1|heat=shock=60kDa=protein=1=(chaperonin)=[Source:HGNC=Symbol;Acc:5261]
ultracontig:MEDAKA1:ultracontig244:6080:5835|ENSORLG00000020874|HSPD1|-1|heat=shock=60kDa=protein=1=(chaperonin)=[Source:HGNC=Symbol;Acc:5261]
chromosome:MEDAKA1:8:5459313:5459195|ENSORLG00000003109|EFTUD2|-1|elongation=factor=Tu=GTP=binding=domain=containing=2=[Source:HGNC=Symbol;Acc:30858]
chromosome:Zv9:3:16013709:16013591|ENSDARG00000012261|eftud2|-1|elongation=factor=Tu=GTP=binding=domain=containing=2=[Source:ZFIN;Acc:ZDB-GENE-040426-1569]
chromosome:MEDAKA1:5:29262412:29262252|ENSORLG00000015916|MDM4|-1|Mdm4=p53=binding=protein=homolog=(mouse)=[Source:HGNC=Symbol;Acc:6974]
scaffold:BROADS1:scaffold_27:223000:223160|ENSGACG00000000347|MDM4|1|Mdm4=p53=binding=protein=homolog=(mouse)=[Source:HGNC=Symbol;Acc:6974]
chromosome:Zv9:11:23840552:23840392|ENSDARG00000057513|mdm4|-1|transformed=3T3=cell=double=minute=4=homolog=(mouse)=[Source:ZFIN;Acc:ZDB-GENE-030131-6872]
chromosome:TETRAODON8:11:9423830:9423990|ENSTNIG00000007277|MDM4|1|Mdm4=p53=binding=protein=homolog=(mouse)=[Source:HGNC=Symbol;Acc:6974]
"chromosome:TETRAODON8:Un_random:86026608:86026729|ENSTNIG00000006312|ZCCHC4|1|zinc=finger,=CCHC=domain=containing=4=[Source:HGNC=Symbol;Acc:22917]"
"chromosome:Zv9:12:24001355:24001234|ENSDARG00000018810|ZCCHC4|-1|zinc=finger,=CCHC=domain=containing=4=[Source:HGNC=Symbol;Acc:22917]"
"scaffold:BROADS1:scaffold_47:1694960:1695081|ENSGACG00000000969|ZCCHC4|1|zinc=finger,=CCHC=domain=containing=4=[Source:HGNC=Symbol;Acc:22917]"
"ultracontig:MEDAKA1:ultracontig219:186898:187019|ENSORLG00000019957|ZCCHC4|1|zinc=finger,=CCHC=domain=containing=4=[Source:HGNC=Symbol;Acc:22917]"
chromosome:MEDAKA1:13:12905926:12906159|ENSORLG00000006114|SMC4|1|structural=maintenance=of=chromosomes=4=[Source:HGNC=Symbol;Acc:14013]
chromosome:TETRAODON8:16:2085881:2085648|ENSTNIG00000007707|SMC4|-1|structural=maintenance=of=chromosomes=4=[Source:HGNC=Symbol;Acc:14013]
group:BROADS1:groupI:10091067:10090834|ENSGACG00000010151|SMC4|-1|structural=maintenance=of=chromosomes=4=[Source:HGNC=Symbol;Acc:14013]
chromosome:Zv9:15:1549599:1549832|ENSDARG00000038882|smc4|1|structural=maintenance=of=chromosomes=4=[Source:ZFIN;Acc:ZDB-GENE-020419-21]
chromosome:Zv9:23:21662131:21662349|ENSDARG00000009549|ubr4|1|ubiquitin=protein=ligase=E3=component=n-recognin=4=[Source:ZFIN;Acc:ZDB-GENE-090313-341]
group:BROADS1:groupXII:7780603:7780385|ENSGACG00000006365|UBR4|-1|ubiquitin=protein=ligase=E3=component=n-recognin=4=[Source:HGNC=Symbol;Acc:30313]
chromosome:TETRAODON8:9:1212120:1211902|ENSTNIG00000011995|UBR4|-1|ubiquitin=protein=ligase=E3=component=n-recognin=4=[Source:HGNC=Symbol;Acc:30313]
chromosome:MEDAKA1:7:7692951:7692733|ENSORLG00000004109|UBR4|-1|ubiquitin=protein=ligase=E3=component=n-recognin=4=[Source:HGNC=Symbol;Acc:30313]
"chromosome:MEDAKA1:2:28901384:28901606|ENSORLG00000005272|MDH1B|1|malate=dehydrogenase=1B,=NAD=(soluble)=[Source:HGNC=Symbol;Acc:17836]"
chromosome:MEDAKA1:11:19226383:19226073|ENSORLG00000009462|MSTO1|-1|misato=homolog=1=(Drosophila)=[Source:HGNC=Symbol;Acc:29678]
chromosome:TETRAODON8:21_random:84505:84374|ENSTNIG00000005572|MSTO1|-1|misato=homolog=1=(Drosophila)=[Source:HGNC=Symbol;Acc:29678]
group:BROADS1:groupX:2042276:2042148|ENSGACG00000002391|MSTO1|-1|misato=homolog=1=(Drosophila)=[Source:HGNC=Symbol;Acc:29678]
chromosome:Zv9:19:759731:759600|ENSDARG00000024381|msto1|-1|misato=homolog=1=(Drosophila)=[Source:ZFIN;Acc:ZDB-=GENE-030131-6238]
"chromosome:MEDAKA1:14:5556332:5555609|ENSORLG00000001361|AFF4|-1|AF4/FMR2=family,=member=4=[Source:HGNC=Symbol;Acc:17869]"
"group:BROADS1:groupVII:23379587:23380331|ENSGACG00000020734|AFF4|1|AF4/FMR2=family,=member=4=[Source:HGNC=Symbol;Acc:17869]"
"chromosome:TETRAODON8:7:9681030:9680274|ENSTNIG00000018201|AFF4|-1|AF4/FMR2=family,=member=4=[Source:HGNC=Symbol;Acc:17869]"
chromosome:Zv9:20:34249203:34249044|ENSDARG00000016936|hmcn1|-1|hemicentin=1=[Source:ZFIN;Acc:ZDB-GENE-041014-322]
group:BROADS1:groupVII:23949984:23950109|ENSGACG00000020746|STK32A|1|serine/threonine=kinase=32A=[Source:HGNC=Symbol;Acc:28317]
group:BROADS1:groupX:8937050:8936931|ENSGACG00000006302|CCDC132|-1|coiled-coil=domain=containing=132=[Source:HGNC=Symbol;Acc:25956]
chromosome:TETRAODON8:21_random:1388662:1388543|ENSTNIG00000017769|CCDC132|-1|coiled-coil=domain=containing=132=[Source:HGNC=Symbol;Acc:25956]
chromosome:MEDAKA1:11:9268408:9268527|ENSORLG00000004143|CCDC132|1|coiled-coil=domain=containing=132=[Source:HGNC=Symbol;Acc:25956]
"group:BROADS1:groupI:15844286:15844486|ENSGACG00000012383|DNAH2|1|dynein,=axonemal,=heavy=chain=2=[Source:HGNC=Symbol;Acc:2948]"
"chromosome:MEDAKA1:18:6120676:6120876|ENSORLG00000003766|DNAH2|1|dynein,=axonemal,=heavy=chain=2=[Source:HGNC=Symbol;Acc:2948]"
"chromosome:Zv9:7:22580324:22580524|ENSDARG00000087352|DNAH2|1|dynein,=axonemal,=heavy=chain=2=[Source:HGNC=Symbol;Acc:2948]"
"group:BROADS1:groupXIX:2769891:2769694|ENSGACG00000003117|MBTPS1|-1|membrane-bound=transcription=factor=peptidase,=site=1=[Source:HGNC=Symbol;Acc:15456]"
"chromosome:Zv9:18:21448144:21447926|ENSDARG00000014634|mbtps1|-1|membrane-bound=transcription=factor=protease,=site=1=[Source:ZFIN;Acc:ZDB-GENE-030131-4909]"
"chromosome:MEDAKA1:6:19740934:19741140|ENSORLG00000012869|MBTPS1|1|membrane-bound=transcription=factor=peptidase,=site=1=[Source:HGNC=Symbol;Acc:15456]"
chromosome:Zv9:9:17668575:17668301|ENSDARG00000001220|mycbp2|-1|MYC=binding=protein=2=[Source:ZFIN;Acc:ZDB-GENE-=030616-132]
"group:BROADS1:groupXVI:2455025:2455299|ENSGACG00000001746|MYCBP2|1|MYC=binding=protein=2,=E3=ubiquitin=protein=ligase=[Source:HGNC=Symbol;Acc:23386]"
"chromosome:MEDAKA1:21:10036622:10036348|ENSORLG00000011491|MYCBP2|-1|MYC=binding=protein=2,=E3=ubiquitin=protein=ligase=[Source:HGNC=Symbol;Acc:23386]"
"chromosome:TETRAODON8:2:10542622:10542348|ENSTNIG00000014997|MYCBP2|-1|MYC=binding=protein=2,=E3=ubiquitin=protein=ligase=[Source:HGNC=Symbol;Acc:23386]"
"chromosome:Zv9:2:210356:210505|ENSDARG00000059037|MOV10L1|1|Mov10l1,=Moloney=leukemia=virus=10-like=1,=homolog=(mouse)=[Source:HGNC=Symbol;Acc:7201]"
"chromosome:MEDAKA1:6:7182914:7183063|ENSORLG00000002944|MOV10L1|1|Mov10l1,=Moloney=leukemia=virus=10-like=1,=homolog=(mouse)=[Source:HGNC=Symbol;Acc:7201]"
"chromosome:TETRAODON8:Un_random:9400829:9400942|ENSTNIG00000010471|RFC4|1|replication=factor=C=(activator=1)=4,=37kDa=[Source:HGNC=Symbol;Acc:9972]"
"chromosome:Zv9:11:46234217:46234107|ENSDARG00000090651|RFC4=(1=of=2)|-1|replication=factor=C=(activator=1)=4,=37kDa=[Source:HGNC=Symbol;Acc:9972]"
"scaffold:BROADS1:scaffold_56:888093:888206|ENSGACG00000002080|RFC4|1|replication=factor=C=(activator=1)=4,=37kDa=[Source:HGNC=Symbol;Acc:9972]"
group:BROADS1:groupXVIII:9764841:9765056|ENSGACG00000010044|C2orf18|1|chromosome=2=open=reading=frame=18=[Source:HGNC=Symbol;Acc:26055]
chromosome:TETRAODON8:14:4872648:4872860|ENSTNIG00000016401|C2orf18|1|chromosome=2=open=reading=frame=18=[Source:HGNC=Symbol;Acc:26055]
chromosome:Zv9:20:25936575:25936790|ENSDARG00000016745|C20H2orf18|1|chromosome=2=open=reading=frame=18=[Source:HGNC=Symbol;Acc:26055]
chromosome:MEDAKA1:24:5622018:5621803|ENSORLG00000012067|C2orf18|-1|chromosome=2=open=reading=frame=18=[Source:HGNC=Symbol;Acc:26055]
chromosome:Zv9:24:39332432:39332553|ENSDARG00000031886|ift140|1|intraflagellar=transport=140=homolog=(Chlamydomonas)=[Source:ZFIN;Acc:ZDB-GENE-040724-165]
chromosome:TETRAODON8:2:7220161:7220288|ENSTNIG00000012812|IFT140|1|intraflagellar=transport=140=homolog=(Chlamydomonas)=[Source:HGNC=Symbol;Acc:29077]
chromosome:MEDAKA1:20:3222582:3222788|ENSORLG00000004121||1|
scaffold:BROADS1:scaffold_37:2398973:2399182|ENSGACG00000001055||1|
chromosome:Zv9:24:41702574:41702783|ENSDARG00000067859|scospondin|1|subcommissural=organ=spondin=[Source:ZFIN;Acc:ZDB-=GENE-051114-1]
chromosome:TETRAODON8:15_random:1436914:1437072|ENSTNIG00000014836|MIB1|1|mindbomb=E3=ubiquitin=protein=ligase=1=[Source:HGNC=Symbol;Acc:21086]
chromosome:MEDAKA1:17:29432853:29433011|ENSORLG00000017661|MIB1|1|mindbomb=E3=ubiquitin=protein=ligase=1=[Source:HGNC=Symbol;Acc:21086]
scaffold:Zv9:Zv9_scaffold3540:242524:242366|ENSDARG00000055581|MIB1=(1=of=2)|-1|mindbomb=E3=ubiquitin=protein=ligase=1=[Source:HGNC=Symbol;Acc:21086]
group:BROADS1:groupXIII:18894987:18895161|ENSGACG00000014350|ASCC2|1|activating=signal=cointegrator=1=complex=subunit=2=[Source:HGNC=Symbol;Acc:24103]
ultracontig:MEDAKA1:ultracontig106:473230:473059|ENSORLG00000019896|ASCC2|-1|activating=signal=cointegrator=1=complex=subunit=2=[Source:HGNC=Symbol;Acc:24103]
chromosome:TETRAODON8:12:3662505:3662334|ENSTNIG00000015356|ASCC2|-1|activating=signal=cointegrator=1=complex=subunit=2=[Source:HGNC=Symbol;Acc:24103]
chromosome:Zv9:5:19673673:19673502|ENSDARG00000013058|ascc2|-1|activating=signal=cointegrator=1=complex=subunit=2=[Source:ZFIN;Acc:ZDB-GENE-040426-1223]
chromosome:TETRAODON8:Un_random:3922516:3922386|ENSTNIG00000010211|RRN3|-1|RRN3=RNA=polymerase=I=transcription=factor=homolog=(S.=cerevisiae)=[Source:HGNC=Symbol;Acc:30346]
chromosome:Zv9:3:36595052:36595182|ENSDARG00000073797|rrn3|1|RRN3=RNA=polymerase=I=transcription=factor=homolog=(S.=cerevisiae)=[Source:ZFIN;Acc:ZDB-GENE-080225-1]
group:BROADS1:groupXI:79892:80022|ENSGACG00000004364|RRN3|1|RRN3=RNA=polymerase=I=transcription=factor=homolog=(S.=cerevisiae)=[Source:HGNC=Symbol;Acc:30346]
chromosome:MEDAKA1:6:23411086:23410921|ENSORLG00000015675|ELMO3|-1|engulfment=and=cell=motility=3=[Source:HGNC=Symbol;Acc:17289]
chromosome:Zv9:25:38337936:38338079|ENSDARG00000087752|RFWD3|1|ring=finger=and=WD=repeat=domain=3=[Source:HGNC=Symbol;Acc:25539]
group:BROADS1:groupXIX:9501260:9501117|ENSGACG00000008531|RFWD3|-1|ring=finger=and=WD=repeat=domain=3=[Source:HGNC=Symbol;Acc:25539]
chromosome:MEDAKA1:6:1264617:1264760|ENSORLG00000000737|RFWD3|1|ring=finger=and=WD=repeat=domain=3=[Source:HGNC=Symbol;Acc:25539]
chromosome:MEDAKA1:18:11243569:11243400|ENSORLG00000005124|PLAA|-1|phospholipase=A2-activating=protein=[Source:HGNC=Symbol;Acc:9043]
chromosome:Zv9:7:62634342:62634173|ENSDARG00000042728|plaa|-1|phospholipase=A2-activating=protein=[Source:ZFIN;Acc:ZDB-GENE-030826-13]
group:BROADS1:groupVII:6988066:6987897|ENSGACG00000019658|PLAA|-1|phospholipase=A2-activating=protein=[Source:HGNC=Symbol;Acc:9043]
chromosome:TETRAODON8:Un_random:35676752:35676583|ENSTNIG00000007187|PLAA|-1|phospholipase=A2-activating=protein=[Source:HGNC=Symbol;Acc:9043]
chromosome:TETRAODON8:Un_random:81052053:81052161|ENSTNIG00000005808|COG1|1|component=of=oligomeric=golgi=complex=1=[Source:HGNC=Symbol;Acc:6545]
group:BROADS1:groupXI:220393:220501|ENSGACG00000004489|COG1|1|component=of=oligomeric=golgi=complex=1=[Source:HGNC=Symbol;Acc:6545]
group:BROADS1:groupXII:15908621:15908417|ENSGACG00000012127|GPKOW|-1|G=patch=domain=and=KOW=motifs=[Source:HGNC=Symbol;Acc:30677]
chromosome:TETRAODON8:9:9049329:9049533|ENSTNIG00000012502|GPKOW|1|G=patch=domain=and=KOW=motifs=[Source:HGNC=Symbol;Acc:30677]
chromosome:Zv9:8:37714802:37714595|ENSDARG00000029612|t54l|-1|T54=protein-like=[Source:ZFIN;Acc:ZDB-GENE-030616-=159]
chromosome:MEDAKA1:7:21754135:21754339|ENSORLG00000014442|GPKOW|1|G=patch=domain=and=KOW=motifs=[Source:HGNC=Symbol;Acc:30677]
group:BROADS1:groupXV:7944369:7944235|ENSGACG00000009679|KDM1A|-1|lysine=(K)-specific=demethylase=1A=[Source:HGNC=Symbol;Acc:29079]
chromosome:MEDAKA1:22:6195443:6195309|ENSORLG00000012604|KDM1A|-1|lysine=(K)-specific=demethylase=1A=[Source:HGNC=Symbol;Acc:29079]
chromosome:TETRAODON8:10:7792366:7792232|ENSTNIG00000017255||-1|Uncharacterized=protein=[Source:UniProtKB/TrEMBL;Acc:H3DIP9]
chromosome:Zv9:17:28154359:28154225|ENSDARG00000060679|kdm1a|-1|lysine=(K)-specific=demethylase=1a=[Source:ZFIN;Acc:ZDB-GENE-030131-7828]
chromosome:Zv9:15:481602:481787|ENSDARG00000019772|C2|1|complement=component=2=[Source:HGNC=Symbol;Acc:1248]
chromosome:MEDAKA1:13:32694530:32694345|ENSORLG00000015672|C2|-1|complement=component=2=[Source:HGNC=Symbol;Acc:1248]
chromosome:TETRAODON8:16:7941830:7941645|ENSTNIG00000014345|C2|-1|complement=component=2=[Source:HGNC=Symbol;Acc:1248]
chromosome:Zv9:13:2498517:2498393|ENSDARG00000075245|wdr11|-1|WD=repeat=domain=11=[Source:ZFIN;Acc:ZDB-GENE-=081107-28]
chromosome:TETRAODON8:17:1387943:1388064|ENSTNIG00000003308|WDR11|1|WD=repeat=domain=11=[Source:HGNC=Symbol;Acc:13831]
group:BROADS1:groupVI:3177653:3177532|ENSGACG00000003447|WDR11|-1|WD=repeat=domain=11=[Source:HGNC=Symbol;Acc:13831]
chromosome:MEDAKA1:15:28809928:28809807|ENSORLG00000013317|WDR11|-1|WD=repeat=domain=11=[Source:HGNC=Symbol;Acc:13831]
chromosome:TETRAODON8:12:11731284:11731165|ENSTNIG00000011458|GCN1L1|-1|GCN1=general=control=of=amino-acid=synthesis=1-like=1=(yeast)=[Source:HGNC=Symbol;Acc:4199]
chromosome:TETRAODON8:12:11731396:11731289|ENSTNIG00000011458|GCN1L1|-1|GCN1=general=control=of=amino-acid=synthesis=1-like=1=(yeast)=[Source:HGNC=Symbol;Acc:4199]
group:BROADS1:groupXIII:16610221:16609991|ENSGACG00000013560|GCN1L1|-1|GCN1=general=control=of=amino-acid=synthesis=1-like=1=(yeast)=[Source:HGNC=Symbol;Acc:4199]
scaffold:MEDAKA1:scaffold700:49101:48871|ENSORLG00000018601|GCN1L1=(1=of=2)|-1|GCN1=general=control=of=amino-acid=synthesis=1-like=1=(yeast)=[Source:HGNC=Symbol;Acc:4199]
chromosome:Zv9:8:3823724:3823954|ENSDARG00000058419|gcn1l1|1|GCN1=general=control=of=amino-acid=synthesis=1-like=1=(yeast)=[Source:ZFIN;Acc:ZDB-GENE-040724-264]
chromosome:Zv9:19:557773:557955|ENSDARG00000079610|akap9|1|A=kinase=(PRKA)=anchor=protein=(yotiao)=9=[Source:ZFIN;Acc:ZDB-GENE-030131-7276]
group:BROADS1:groupX:6440635:6440832|ENSGACG00000004143|AKAP9|1|A=kinase=(PRKA)=anchor=protein=(yotiao)=9=[Source:HGNC=Symbol;Acc:379]
chromosome:TETRAODON8:21_random:1913131:1912748|ENSTNIG00000017536|AKAP9|-1|A=kinase=(PRKA)=anchor=protein=(yotiao)=9=[Source:HGNC=Symbol;Acc:379]
group:BROADS1:groupXVIII:11102542:11102343|ENSGACG00000011035|HBS1L|-1|HBS1-like=(S.=cerevisiae)=[Source:HGNC=Symbol;Acc:4834]
chromosome:TETRAODON8:3:11217920:11217764|ENSTNIG00000010430|TBCD|-1|tubulin=folding=cofactor=D=[Source:HGNC=Symbol;Acc:11581]
group:BROADS1:groupXI:8381568:8381724|ENSGACG00000010647|TBCD|1|tubulin=folding=cofactor=D=[Source:HGNC=Symbol;Acc:11581]
chromosome:MEDAKA1:8:9762211:9762367|ENSORLG00000007261|TBCD|1|tubulin=folding=cofactor=D=[Source:HGNC=Symbol;Acc:11581]
chromosome:Zv9:3:49421842:49421998|ENSDARG00000040099|tbcd|1|tubulin-specific=chaperone=d=[Source:ZFIN;Acc:ZDB-=GENE-060823-1]
chromosome:Zv9:11:37306870:37306718|ENSDARG00000090301|usp48|-1|ubiquitin=specific=peptidase=48=[Source:ZFIN;Acc:ZDB-GENE-050522-197]
chromosome:TETRAODON8:Un_random:82007557:82007408|ENSTNIG00000005896|USP48|-1|ubiquitin=specific=peptidase=48=[Source:HGNC=Symbol;Acc:18533]
chromosome:MEDAKA1:5:19077777:19077628|ENSORLG00000010336|USP48|-1|ubiquitin=specific=peptidase=48=[Source:HGNC=Symbol;Acc:18533]
group:BROADS1:groupXVII:12636525:12636376|ENSGACG00000011572|USP48|-1|ubiquitin=specific=peptidase=48=[Source:HGNC=Symbol;Acc:18533]
"chromosome:Zv9:2:32486663:32486235|ENSDARG00000011998|bfsp2|-1|beaded=filament=structural=protein=2,=phakinin=[Source:ZFIN;Acc:ZDB-GENE-041212-58]"
"scaffold:BROADS1:scaffold_161:13637:13218|ENSGACG00000002441|BFSP2|-1|beaded=filament=structural=protein=2,=phakinin=[Source:HGNC=Symbol;Acc:1041]"
chromosome:TETRAODON8:19:3975078:3974967|ENSTNIG00000018479|PWP1|-1|PWP1=homolog=(S.=cerevisiae)=[Source:HGNC=Symbol;Acc:17015]
chromosome:Zv9:4:1691998:1691887|ENSDARG00000015921|pwp1|-1|PWP1=homolog=(S.=cerevisiae)=[Source:ZFIN;Acc:ZDB-=GENE-040426-1049]
chromosome:MEDAKA1:23:13342358:13342469|ENSORLG00000013489|PWP1|1|PWP1=homolog=(S.=cerevisiae)=[Source:HGNC=Symbol;Acc:17015]
group:BROADS1:groupIV:17934878:17934767|ENSGACG00000018812|PWP1|-1|PWP1=homolog=(S.=cerevisiae)=[Source:HGNC=Symbol;Acc:17015]
chromosome:MEDAKA1:24:9601246:9601436|ENSORLG00000015155||1|
group:BROADS1:groupXVIII:4620421:4620611|ENSGACG00000006475||1|
"chromosome:Zv9:20:3392310:3392120|ENSDARG00000058801|rev3l|-1|REV3-like,=catalytic=subunit=of=DNA=polymerase=zeta=(yeast)=[Source:ZFIN;Acc:ZDB-GENE-050302-55]"
chromosome:TETRAODON8:9:8980702:8980579|ENSTNIG00000012505|KDM5D|-1|lysine=(K)-specific=demethylase=5D=[Source:HGNC=Symbol;Acc:11115]
chromosome:MEDAKA1:7:21654688:21654565|ENSORLG00000014361|KDM5D|-1|lysine=(K)-specific=demethylase=5D=[Source:HGNC=Symbol;Acc:11115]
chromosome:TETRAODON8:9:2292138:2291974|ENSTNIG00000015174|CASZ1|-1|castor=zinc=finger=1=[Source:HGNC=Symbol;Acc:26002]
group:BROADS1:groupXII:9209750:9209586|ENSGACG00000007115|CASZ1|-1|castor=zinc=finger=1=[Source:HGNC=Symbol;Acc:26002]
chromosome:MEDAKA1:7:9676088:9675924|ENSORLG00000005173|CASZ1=(1=of=2)|-1|castor=zinc=finger=1=[Source:HGNC=Symbol;Acc:26002]
chromosome:Zv9:23:29225979:29225815|ENSDARG00000037030|casz1|-1|castor=zinc=finger=1=[Source:ZFIN;Acc:ZDB-GENE-=060130-108]
"group:BROADS1:groupXXI:1914751:1914910|ENSGACG00000001858|FAM82B|1|family=with=sequence=similarity=82,=member=B=[Source:HGNC=Symbol;Acc:24285]"
chromosome:MEDAKA1:6:22692742:22692880|ENSORLG00000015041|PRMT7|1|protein=arginine=methyltransferase=7=[Source:HGNC=Symbol;Acc:25557]
group:BROADS1:groupXIX:693538:693384|ENSGACG00000002229|PRMT7|-1|protein=arginine=methyltransferase=7=[Source:HGNC=Symbol;Acc:25557]
chromosome:MEDAKA1:6:9342023:9341855|ENSORLG00000004641|Q8AYS9_ORYLA|-1|Reelin=[Source:UniProtKB/TrEMBL;Acc:Q8AYS9]
chromosome:TETRAODON8:13:10721260:10721092|ENSTNIG00000016036|RELN|-1|reelin=[Source:HGNC=Symbol;Acc:9957]
group:BROADS1:groupXIX:11462520:11462688|ENSGACG00000009959|RELN|1|reelin=[Source:HGNC=Symbol;Acc:9957]
chromosome:Zv9:18:49781442:49781610|ENSDARG00000038188|RELN=(2=of=2)|1|reelin=[Source:HGNC=Symbol;Acc:9957]
group:BROADS1:groupXVI:17250508:17250328|ENSGACG00000008579|RIF1|-1|RAP1=interacting=factor=homolog=(yeast)=[Source:HGNC=Symbol;Acc:23207]
chromosome:TETRAODON8:2:9151804:9151984|ENSTNIG00000011538|RIF1|1|RAP1=interacting=factor=homolog=(yeast)=[Source:HGNC=Symbol;Acc:23207]
group:BROADS1:groupI:18398446:18398301|ENSGACG00000013524|ULK2|-1|unc-51-like=kinase=2=(C.=elegans)=[Source:HGNC=Symbol;Acc:13480]
chromosome:MEDAKA1:13:30202711:30202871|ENSORLG00000014987|ULK2|1|unc-51-like=kinase=2=(C.=elegans)=[Source:HGNC=Symbol;Acc:13480]
chromosome:MEDAKA1:13:16494790:16495205|ENSORLG00000008170|CPD|1|carboxypeptidase=D=[Source:HGNC=Symbol;Acc:2301]
"chromosome:TETRAODON8:Un_random:26797971:26798148|ENSTNIG00000017505|RPTOR|1|regulatory=associated=protein=of=MTOR,=complex=1=[Source:HGNC=Symbol;Acc:30287]"
"group:BROADS1:groupIX:10275779:10275602|ENSGACG00000018193|RPTOR|-1|regulatory=associated=protein=of=MTOR,=complex=1=[Source:HGNC=Symbol;Acc:30287]"
"chromosome:MEDAKA1:1:3915450:3915273|ENSORLG00000001734|RPTOR|-1|regulatory=associated=protein=of=MTOR,=complex=1=[Source:HGNC=Symbol;Acc:30287]"
"chromosome:Zv9:6:17614743:17614959|ENSDARG00000059879|RPTOR|1|regulatory=associated=protein=of=MTOR,=complex=1=[Source:HGNC=Symbol;Acc:30287]"
"group:BROADS1:groupXVIII:11736844:11736982|ENSGACG00000011495|FIG4|1|FIG4=homolog,=SAC1=lipid=phosphatase=domain=containing=(S.=cerevisiae)=[Source:HGNC=Symbol;Acc:16873]"
"chromosome:MEDAKA1:24:7567693:7567831|ENSORLG00000013956|FIG4|1|FIG4=homolog,=SAC1=lipid=phosphatase=domain=containing=(S.=cerevisiae)=[Source:HGNC=Symbol;Acc:16873]"
"chromosome:TETRAODON8:14:2880851:2880989|ENSTNIG00000012242|FIG4|1|FIG4=homolog,=SAC1=lipid=phosphatase=domain=containing=(S.=cerevisiae)=[Source:HGNC=Symbol;Acc:16873]"
"chromosome:Zv9:20:53429690:53429828|ENSDARG00000039004|FIG4=(1=of=2)|1|FIG4=homolog,=SAC1=lipid=phosphatase=domain=containing=(S.=cerevisiae)=[Source:HGNC=Symbol;Acc:16873]"
chromosome:MEDAKA1:7:8210334:8210162|ENSORLG00000004492|PRDM16|-1|PR=domain=containing=16=[Source:HGNC=Symbol;Acc:14000]
chromosome:TETRAODON8:1:2515596:2515724|ENSTNIG00000009004|TNIP1|1|TNFAIP3=interacting=protein=1=[Source:HGNC=Symbol;Acc:16903]
chromosome:Zv9:14:51674680:51674808|ENSDARG00000015653|tnip1|1|TNFAIP3=interacting=protein=1=[Source:ZFIN;Acc:ZDB-=GENE-070112-1502]
chromosome:MEDAKA1:10:15962759:15962887|ENSORLG00000007072|TNIP1|1|TNFAIP3=interacting=protein=1=[Source:HGNC=Symbol;Acc:16903]
chromosome:Zv9:13:50080710:50080522|ENSDARG00000021895|disc1|-1|disrupted=in=schizophrenia=1=[Source:ZFIN;Acc:ZDB-=GENE-090122-1]
chromosome:TETRAODON8:Un_random:74800032:74800177|ENSTNIG00000005120|DOCK11|1|dedicator=of=cytokinesis=11=[Source:HGNC=Symbol;Acc:23483]
chromosome:MEDAKA1:18:28460623:28460478|ENSORLG00000011441|DOCK11|-1|dedicator=of=cytokinesis=11=[Source:HGNC=Symbol;Acc:23483]
"chromosome:TETRAODON8:2:9999277:9999155|ENSTNIG00000014976|ITGBL1|-1|integrin,=beta-like=1=(with=EGF-like=repeat=domains)=[Source:HGNC=Symbol;Acc:6164]"
"chromosome:Zv9:9:32818288:32818410|ENSDARG00000040985|itgbl1|1|integrin,=beta-like=1=[Source:ZFIN;Acc:ZDB-GENE-=050522-410]"
"group:BROADS1:groupXVI:3078196:3078318|ENSGACG00000001943|ITGBL1|1|integrin,=beta-like=1=(with=EGF-like=repeat=domains)=[Source:HGNC=Symbol;Acc:6164]"
"chromosome:MEDAKA1:21:8976901:8976779|ENSORLG00000010986|ITGBL1|-1|integrin,=beta-like=1=(with=EGF-like=repeat=domains)=[Source:HGNC=Symbol;Acc:6164]"
"group:BROADS1:groupXIII:13883343:13883502|ENSGACG00000012089|ADAMTS13|1|ADAM=metallopeptidase=with=thrombospondin=type=1=motif,=13=[Source:HGNC=Symbol;Acc:1366]"
"chromosome:TETRAODON8:Un_random:31477197:31477049|ENSTNIG00000013411|ADAMTS13|-1|ADAM=metallopeptidase=with=thrombospondin=type=1=motif,=13=[Source:HGNC=Symbol;Acc:1366]"
"chromosome:Zv9:8:47259354:47259502|ENSDARG00000076270|adamts13|1|ADAM=metallopeptidase=with=thrombospondin=type=1=motif,=13=[Source:ZFIN;Acc:ZDB-GENE-070814-7]"
chromosome:Zv9:15:27608295:27608176|ENSDARG00000026180|prpf8|-1|pre-mRNA=processing=factor=8=[Source:ZFIN;Acc:ZDB-=GENE-030131-577]
group:BROADS1:groupI:7536916:7537035|ENSGACG00000008504|PRPF8|1|PRP8=pre-mRNA=processing=factor=8=homolog=(S.=cerevisiae)=[Source:HGNC=Symbol;Acc:17340]
chromosome:MEDAKA1:13:16379759:16379878|ENSORLG00000008036|PRPF8|1|PRP8=pre-mRNA=processing=factor=8=homolog=(S.=cerevisiae)=[Source:HGNC=Symbol;Acc:17340]
chromosome:TETRAODON8:10:10579659:10579540|ENSTNIG00000003460|PRPF8|-1|PRP8=pre-mRNA=processing=factor=8=homolog=(S.=cerevisiae)=[Source:HGNC=Symbol;Acc:17340]
chromosome:TETRAODON8:1:9107636:9107856|ENSTNIG00000016849|MAP7D3|1|MAP7=domain=containing=3=[Source:HGNC=Symbol;Acc:25742]
chromosome:Zv9:9:17738206:17737964|ENSDARG00000001220|mycbp2|-1|MYC=binding=protein=2=[Source:ZFIN;Acc:ZDB-GENE-=030616-132]
"chromosome:MEDAKA1:21:10058527:10058285|ENSORLG00000011491|MYCBP2|-1|MYC=binding=protein=2,=E3=ubiquitin=protein=ligase=[Source:HGNC=Symbol;Acc:23386]"
"chromosome:TETRAODON8:2:10555584:10555342|ENSTNIG00000014997|MYCBP2|-1|MYC=binding=protein=2,=E3=ubiquitin=protein=ligase=[Source:HGNC=Symbol;Acc:23386]"
"group:BROADS1:groupXVI:2441409:2441651|ENSGACG00000001746|MYCBP2|1|MYC=binding=protein=2,=E3=ubiquitin=protein=ligase=[Source:HGNC=Symbol;Acc:23386]"
"group:BROADS1:groupXII:17326355:17326945|ENSGACG00000012997|PLCH2=(1=of=2)|1|phospholipase=C,=eta=2=[Source:HGNC=Symbol;Acc:29037]"
chromosome:MEDAKA1:12:10096000:10095877|ENSORLG00000006597|NUP214|-1|nucleoporin=214kDa=[Source:HGNC=Symbol;Acc:8064]
chromosome:Zv9:16:14292530:14292828|ENSDARG00000074829|RASIP1|1|Ras=interacting=protein=1=[Source:HGNC=Symbol;Acc:24716]
chromosome:TETRAODON8:8:8346946:8347244|ENSTNIG00000008120|RASIP1|1|Ras=interacting=protein=1=[Source:HGNC=Symbol;Acc:24716]
chromosome:MEDAKA1:16:16872701:16872383|ENSORLG00000011742|RASIP1|-1|Ras=interacting=protein=1=[Source:HGNC=Symbol;Acc:24716]
chromosome:MEDAKA1:14:1203848:1203709|ENSORLG00000000577|USP25|-1|ubiquitin=specific=peptidase=25=[Source:HGNC=Symbol;Acc:12624]
chromosome:TETRAODON8:1:22919602:22919423|ENSTNIG00000006237||-1|Uncharacterized=protein=[Source:UniProtKB/TrEMBL;Acc:H3C4M1]
group:BROADS1:groupVIII:4740304:4740492|ENSGACG00000005364||1|
chromosome:MEDAKA1:4:23162566:23162372|ENSORLG00000013052||-1|
chromosome:Zv9:6:32658029:32658211|ENSDARG00000053708|CR848029.1|1|Uncharacterized=protein=[Source:UniProtKB/TrEMBL;Acc:E7FF79]
"chromosome:TETRAODON8:2:10544656:10544531|ENSTNIG00000014997|MYCBP2|-1|MYC=binding=protein=2,=E3=ubiquitin=protein=ligase=[Source:HGNC=Symbol;Acc:23386]"
"group:BROADS1:groupXVI:2452991:2453116|ENSGACG00000001746|MYCBP2|1|MYC=binding=protein=2,=E3=ubiquitin=protein=ligase=[Source:HGNC=Symbol;Acc:23386]"
chromosome:Zv9:9:17681458:17681333|ENSDARG00000001220|mycbp2|-1|MYC=binding=protein=2=[Source:ZFIN;Acc:ZDB-GENE-=030616-132]
"chromosome:MEDAKA1:21:10039372:10039247|ENSORLG00000011491|MYCBP2|-1|MYC=binding=protein=2,=E3=ubiquitin=protein=ligase=[Source:HGNC=Symbol;Acc:23386]"
chromosome:TETRAODON8:5:12852118:12852406|ENSTNIG00000004764|DIS3L|1|DIS3=mitotic=control=homolog=(S.=cerevisiae)-like=[Source:HGNC=Symbol;Acc:28698]
group:BROADS1:groupII:21755621:21755909|ENSGACG00000017315|DIS3L|1|DIS3=mitotic=control=homolog=(S.=cerevisiae)-like=[Source:HGNC=Symbol;Acc:28698]
ultracontig:MEDAKA1:ultracontig37:632634:632922|ENSORLG00000018364|DIS3L|1|DIS3=mitotic=control=homolog=(S.=cerevisiae)-like=[Source:HGNC=Symbol;Acc:28698]
chromosome:MEDAKA1:3:7206941:7206821|ENSORLG00000001038|TTC17|-1|tetratricopeptide=repeat=domain=17=[Source:HGNC=Symbol;Acc:25596]
chromosome:Zv9:7:51762056:51761936|ENSDARG00000044812|TTC17|-1|tetratricopeptide=repeat=domain=17=[Source:HGNC=Symbol;Acc:25596]
chromosome:TETRAODON8:5:11462942:11463065|ENSTNIG00000009598|TTC17|1|tetratricopeptide=repeat=domain=17=[Source:HGNC=Symbol;Acc:25596]
group:BROADS1:groupII:20798427:20798307|ENSGACG00000017137|TTC17|-1|tetratricopeptide=repeat=domain=17=[Source:HGNC=Symbol;Acc:25596]
"chromosome:TETRAODON8:2:14940492:14941316|ENSTNIG00000016470|EHHADH|1|enoyl-CoA,=hydratase/3-hydroxyacyl=CoA=dehydrogenase=[Source:HGNC=Symbol;Acc:3247]"
group:BROADS1:groupII:8308233:8308078|ENSGACG00000015421|CMTM3|-1|CKLF-like=MARVEL=transmembrane=domain=containing=3=[Source:HGNC=Symbol;Acc:19174]
chromosome:Zv9:7:45604667:45604822|ENSDARG00000008811|cmtm3|1|CKLF-like=MARVEL=transmembrane=domain=containing=3=[Source:ZFIN;Acc:ZDB-GENE-040801-206]
chromosome:MEDAKA1:3:15872258:15872103|ENSORLG00000005483|CMTM3|-1|CKLF-like=MARVEL=transmembrane=domain=containing=3=[Source:HGNC=Symbol;Acc:19174]
chromosome:TETRAODON8:5:7845285:7845440|ENSTNIG00000009419|CMTM3|1|CKLF-like=MARVEL=transmembrane=domain=containing=3=[Source:HGNC=Symbol;Acc:19174]
chromosome:Zv9:5:43271892:43271716|ENSDARG00000052897|ATXN2|-1|ataxin=2=[Source:HGNC=Symbol;Acc:10555]
group:BROADS1:groupXIII:4953256:4953115|ENSGACG00000006295|ATXN2|-1|ataxin=2=[Source:HGNC=Symbol;Acc:10555]
chromosome:MEDAKA1:9:6759121:6758995|ENSORLG00000003606|ATXN2|-1|ataxin=2=[Source:HGNC=Symbol;Acc:10555]
chromosome:TETRAODON8:1:1123295:1123047|ENSTNIG00000004651|CCNJL|-1|cyclin=J-like=[Source:HGNC=Symbol;Acc:25876]
chromosome:TETRAODON8:12:9514376:9514563|ENSTNIG00000016702|SPEF2|1|sperm=flagellar=2=[Source:HGNC=Symbol;Acc:26293]
group:BROADS1:groupXIII:4591717:4591530|ENSGACG00000006116|SPEF2|-1|sperm=flagellar=2=[Source:HGNC=Symbol;Acc:26293]
chromosome:MEDAKA1:7:26012380:26013294|ENSORLG00000016427|JPH2|1|junctophilin=2=[Source:HGNC=Symbol;Acc:14202]
group:BROADS1:groupXII:15330013:15330381|ENSGACG00000011519|JPH2|1|junctophilin=2=[Source:HGNC=Symbol;Acc:14202]
chromosome:TETRAODON8:9:10140433:10140859|ENSTNIG00000012433|JPH2|1|junctophilin=2=[Source:HGNC=Symbol;Acc:14202]
chromosome:Zv9:23:35779433:35778487|ENSDARG00000028625|jph2|-1|junctophilin=2=[Source:ZFIN;Acc:ZDB-GENE-030131-=9848]
chromosome:TETRAODON8:14:4378846:4378640|ENSTNIG00000010756|INTS7|-1|integrator=complex=subunit=7=[Source:HGNC=Symbol;Acc:24484]
chromosome:Zv9:20:12990992:12990786|ENSDARG00000019300|ints7|-1|integrator=complex=subunit=7=[Source:ZFIN;Acc:ZDB-=GENE-021220-6]
group:BROADS1:groupXVIII:9606909:9606703|ENSGACG00000009942|INTS7|-1|integrator=complex=subunit=7=[Source:HGNC=Symbol;Acc:24484]
chromosome:MEDAKA1:24:5832559:5832765|ENSORLG00000012191|INTS7|1|integrator=complex=subunit=7=[Source:HGNC=Symbol;Acc:24484]
group:BROADS1:groupXIV:1099044:1099274|ENSGACG00000015801|C2orf42|1|chromosome=2=open=reading=frame=42=[Source:HGNC=Symbol;Acc:26056]
chromosome:TETRAODON8:4:4767060:4767287|ENSTNIG00000013469|C2orf42|1|chromosome=2=open=reading=frame=42=[Source:HGNC=Symbol;Acc:26056]
chromosome:MEDAKA1:12:3057925:3058131|ENSORLG00000002545|C2orf42|1|chromosome=2=open=reading=frame=42=[Source:HGNC=Symbol;Acc:26056]
chromosome:Zv9:5:58352717:58352566|ENSDARG00000059636|C5H2orf42|-1|chromosome=2=open=reading=frame=42=[Source:HGNC=Symbol;Acc:26056]
chromosome:TETRAODON8:13:5963494:5963734|ENSTNIG00000011378|TRIM44|1|tripartite=motif=containing=44=[Source:HGNC=Symbol;Acc:19016]
group:BROADS1:groupIX:6877675:6878090|ENSGACG00000017225|ZNF827|1|zinc=finger=protein=827=[Source:HGNC=Symbol;Acc:27193]
chromosome:Zv9:1:54754556:54754699|ENSDARG00000086415|tsc2|1|tuberous=sclerosis=2=[Source:ZFIN;Acc:ZDB-GENE-=030131-2702]
group:BROADS1:groupIX:15026293:15026150|ENSGACG00000018952|TSC2|-1|tuberous=sclerosis=2=[Source:HGNC=Symbol;Acc:12363]
chromosome:MEDAKA1:1:31284199:31284056|ENSORLG00000011670|TSC2|-1|tuberous=sclerosis=2=[Source:HGNC=Symbol;Acc:12363]
chromosome:TETRAODON8:18:2453424:2453281|ENSTNIG00000014074|TSC2|-1|tuberous=sclerosis=2=[Source:HGNC=Symbol;Acc:12363]
chromosome:TETRAODON8:19:5387387:5387662|ENSTNIG00000006790|KDM5A|1|lysine=(K)-specific=demethylase=5A=[Source:HGNC=Symbol;Acc:9886]
chromosome:MEDAKA1:1:31553274:31553457|ENSORLG00000012088|SGSH|1|N-sulfoglucosamine=sulfohydrolase=[Source:HGNC=Symbol;Acc:10818]
group:BROADS1:groupIX:15173415:15173598|ENSGACG00000019010|SGSH|1|N-sulfoglucosamine=sulfohydrolase=[Source:HGNC=Symbol;Acc:10818]
chromosome:TETRAODON8:18:2540386:2540569|ENSTNIG00000014059|SGSH|1|N-sulfoglucosamine=sulfohydrolase=[Source:HGNC=Symbol;Acc:10818]
chromosome:Zv9:23:39879586:39879452|ENSDARG00000016095|htr6|-1|5-hydroxytryptamine=(serotonin)=receptor=6=[Source:ZFIN;Acc:ZDB-GENE-030131-7839]
chromosome:MEDAKA1:9:20292852:20293088|ENSORLG00000014008|NCOR2|1|nuclear=receptor=corepressor=2=[Source:HGNC=Symbol;Acc:7673]
chromosome:Zv9:8:45441414:45441160|ENSDARG00000000966|ncor2|-1|nuclear=receptor=co-repressor=2=[Source:ZFIN;Acc:ZDB-GENE-030616-81]
group:BROADS1:groupXII:6313023:6312869|ENSGACG00000005498|NPHP4|-1|nephronophthisis=4=[Source:HGNC=Symbol;Acc:19104]
chromosome:TETRAODON8:Un_random:3461320:3461143|ENSTNIG00000000059|NPHP4=(3=of=3)|-1|nephronophthisis=4=[Source:HGNC=Symbol;Acc:19104]
chromosome:Zv9:8:22641477:22641317|ENSDARG00000069014|nphp4|-1|nephronophthisis=4=[Source:ZFIN;Acc:ZDB-GENE-060503-=715]
"group:BROADS1:groupXIX:2768091:2767989|ENSGACG00000003117|MBTPS1|-1|membrane-bound=transcription=factor=peptidase,=site=1=[Source:HGNC=Symbol;Acc:15456]"
"chromosome:Zv9:18:21445200:21445098|ENSDARG00000014634|mbtps1|-1|membrane-bound=transcription=factor=protease,=site=1=[Source:ZFIN;Acc:ZDB-GENE-030131-4909]"
"chromosome:MEDAKA1:11:10084013:10084311|ENSORLG00000004796|TBC1D5|1|TBC1=domain=family,=member=5=[Source:HGNC=Symbol;Acc:19166]"
chromosome:MEDAKA1:12:23895763:23896001|ENSORLG00000012774|WDR34|1|WD=repeat=domain=34=[Source:HGNC=Symbol;Acc:28296]
chromosome:TETRAODON8:14:3275355:3275201|ENSTNIG00000012259|UTRN|-1|utrophin=[Source:HGNC=Symbol;Acc:12635]
chromosome:MEDAKA1:24:8440924:8440770|ENSORLG00000014338|UTRN|-1|utrophin=[Source:HGNC=Symbol;Acc:12635]
"chromosome:Zv9:13:33329455:33329291|ENSDARG00000040131|zfyve26|-1|zinc=finger,=FYVE=domain=containing=26=[Source:ZFIN;Acc:ZDB-GENE-030131-3286]"
"group:BROADS1:groupXV:12234330:12234494|ENSGACG00000012287|ZFYVE26|1|zinc=finger,=FYVE=domain=containing=26=[Source:HGNC=Symbol;Acc:20761]"
"chromosome:TETRAODON8:10:11963703:11963867|ENSTNIG00000018668|ZFYVE26|1|zinc=finger,=FYVE=domain=containing=26=[Source:HGNC=Symbol;Acc:20761]"
"chromosome:Zv9:11:24607990:24607190|ENSDARG00000086927|pik3c2b|-1|phosphoinositide-3-kinase,=class=2,=beta=polypeptide=[Source:ZFIN;Acc:ZDB-GENE-050309-145]"
"chromosome:MEDAKA1:5:19539112:19539941|ENSORLG00000010776|PIK3C2B|1|phosphatidylinositol-4-phosphate=3-kinase,=catalytic=subunit=type=2=beta=[Source:HGNC=Symbol;Acc:8972]"
chromosome:Zv9:24:7693603:7693480|ENSDARG00000063636|galnt11|-1|UDP-N-acetyl-alpha-D-galactosamine:polypeptide=N-=acetylgalactosaminyltransferase=11=(GalNAc-T11)=[Source:ZFIN;Acc:ZDB-GENE-060929-998]
chromosome:TETRAODON8:4:3943801:3943678|ENSTNIG00000013540|GALNT11|-1|UDP-N-acetyl-alpha-D-galactosamine:polypeptide=N-=acetylgalactosaminyltransferase=11=(GalNAc-T11)=[Source:HGNC=Symbol;Acc:19875]
group:BROADS1:groupXXI:11696243:11696385|ENSGACG00000005586|GALNT11|1|UDP-N-acetyl-alpha-D-galactosamine:polypeptide=N-=acetylgalactosaminyltransferase=11=(GalNAc-T11)=[Source:HGNC=Symbol;Acc:19875]
chromosome:MEDAKA1:24:2576369:2576940|ENSORLG00000010356|PHIP|1|pleckstrin=homology=domain=interacting=protein=[Source:HGNC=Symbol;Acc:15673]
chromosome:TETRAODON8:14:8095859:8096059|ENSTNIG00000009688|PHIP|1|pleckstrin=homology=domain=interacting=protein=[Source:HGNC=Symbol;Acc:15673]
chromosome:Zv9:23:31515405:31514741|ENSDARG00000015970|phip|-1|pleckstrin=homology=domain=interacting=protein=[Source:ZFIN;Acc:ZDB-GENE-050208-261]
group:BROADS1:groupXVIII:13600095:13599917|ENSGACG00000012303|PHIP|-1|pleckstrin=homology=domain=interacting=protein=[Source:HGNC=Symbol;Acc:15673]
chromosome:Zv9:23:38349735:38351045|ENSDARG00000088123|ZNF217|1|zinc=finger=protein=217=[Source:HGNC=Symbol;Acc:13009]
chromosome:MEDAKA1:15:28837778:28837613|ENSORLG00000013317|WDR11|-1|WD=repeat=domain=11=[Source:HGNC=Symbol;Acc:13831]
chromosome:Zv9:13:2541943:2541778|ENSDARG00000075245|wdr11|-1|WD=repeat=domain=11=[Source:ZFIN;Acc:ZDB-GENE-=081107-28]
chromosome:TETRAODON8:17:1373647:1373812|ENSTNIG00000003308|WDR11|1|WD=repeat=domain=11=[Source:HGNC=Symbol;Acc:13831]
group:BROADS1:groupVI:3195261:3195096|ENSGACG00000003447|WDR11|-1|WD=repeat=domain=11=[Source:HGNC=Symbol;Acc:13831]
chromosome:MEDAKA1:10:11864319:11864179|ENSORLG00000004469|INTS10|-1|integrator=complex=subunit=10=[Source:HGNC=Symbol;Acc:25548]
chromosome:Zv9:14:716344:716484|ENSDARG00000043031|ints10|1|integrator=complex=subunit=10=[Source:ZFIN;Acc:ZDB-=GENE-050522-2]
chromosome:Zv9:17:52302125:52303558|ENSDARG00000086027|CU302376.1|1|Uncharacterized=protein=[Source:UniProtKB/TrEMBL;Acc:E7FC48]
"group:BROADS1:groupXIX:15082719:15082878|ENSGACG00000011830|RFX4|1|regulatory=factor=X,=4=(influences=HLA=class=II=expression)=[Source:HGNC=Symbol;Acc:9985]"
"chromosome:TETRAODON8:13:5080612:5080447|ENSTNIG00000012137|RFX4|-1|regulatory=factor=X,=4=(influences=HLA=class=II=expression)=[Source:HGNC=Symbol;Acc:9985]"
"chromosome:MEDAKA1:6:16573351:16573516|ENSORLG00000011114|RFX4|1|regulatory=factor=X,=4=(influences=HLA=class=II=expression)=[Source:HGNC=Symbol;Acc:9985]"
group:BROADS1:groupIV:12339667:12339810|ENSGACG00000018263||1|
chromosome:TETRAODON8:1:1613711:1613854|ENSTNIG00000008965||1|Uncharacterized=protein=[Source:UniProtKB/TrEMBL;Acc:H3CU85]
chromosome:Zv9:5:72423975:72423845|ENSDARG00000028082|mapkapk5|-1|mitogen-activated=protein=kinase-activated=protein=kinase=5=[Source:ZFIN;Acc:ZDB-GENE-040718-25]
group:BROADS1:groupXIII:4977700:4977830|ENSGACG00000006305|MAPKAPK5|1|mitogen-activated=protein=kinase-activated=protein=kinase=5=[Source:HGNC=Symbol;Acc:6889]
chromosome:MEDAKA1:9:6789905:6790035|ENSORLG00000003628|MAPKAPK5|1|mitogen-activated=protein=kinase-activated=protein=kinase=5=[Source:HGNC=Symbol;Acc:6889]
chromosome:TETRAODON8:12:9235076:9234946|ENSTNIG00000016693|MAPKAPK5|-1|mitogen-activated=protein=kinase-activated=protein=kinase=5=[Source:HGNC=Symbol;Acc:6889]
chromosome:TETRAODON8:10:1601399:1601154|ENSTNIG00000008917|DIEXF|-1|digestive=organ=expansion=factor=homolog=(zebrafish)=[Source:HGNC=Symbol;Acc:28440]
chromosome:Zv9:13:32152130:32151885|ENSDARG00000017696|diexf|-1|digestive=organ=expansion=factor=homolog=[Source:ZFIN;Acc:ZDB-GENE-021217-2]
group:BROADS1:groupXV:13253166:13252921|ENSGACG00000012761|DIEXF|-1|digestive=organ=expansion=factor=homolog=(zebrafish)=[Source:HGNC=Symbol;Acc:28440]
scaffold:MEDAKA1:scaffold889:49127:49372|ENSORLG00000019107|DIEXF|1|digestive=organ=expansion=factor=homolog=(zebrafish)=[Source:HGNC=Symbol;Acc:28440]
chromosome:Zv9:23:21010445:21010602|ENSDARG00000056961|CCDC30|1|coiled-coil=domain=containing=30=[Source:HGNC=Symbol;Acc:26103]
chromosome:MEDAKA1:7:8810388:8810545|ENSORLG00000004677|CCDC30|1|coiled-coil=domain=containing=30=[Source:HGNC=Symbol;Acc:26103]
"chromosome:TETRAODON8:14:9520621:9520376|ENSTNIG00000005430|CAD|-1|carbamoyl-phosphate=synthetase=2,=aspartate=transcarbamylase,=and=dihydroorotase=[Source:HGNC=Symbol;Acc:1424]"
"chromosome:Zv9:20:38829356:38829114|ENSDARG00000041895|cad|-1|carbamoyl-phosphate=synthetase=2,=aspartate=transcarbamylase,=and=dihydroorotase=[Source:ZFIN;Acc:ZDB-=GENE-021030-4]"
"group:BROADS1:groupXVIII:3274091:3274336|ENSGACG00000006047|CAD|1|carbamoyl-phosphate=synthetase=2,=aspartate=transcarbamylase,=and=dihydroorotase=[Source:HGNC=Symbol;Acc:1424]"
"chromosome:MEDAKA1:24:245996:245736|ENSORLG00000008703|CAD|-1|carbamoyl-phosphate=synthetase=2,=aspartate=transcarbamylase,=and=dihydroorotase=[Source:HGNC=Symbol;Acc:1424]"
chromosome:TETRAODON8:9:3208565:3208419|ENSTNIG00000015116|SMC5|-1|structural=maintenance=of=chromosomes=5=[Source:HGNC=Symbol;Acc:20465]
group:BROADS1:groupXII:10421742:10421563|ENSGACG00000008208|SMC5|-1|structural=maintenance=of=chromosomes=5=[Source:HGNC=Symbol;Acc:20465]
chromosome:Zv9:10:15660080:15659907|ENSDARG00000044282|smc5|-1|structural=maintenance=of=chromosomes=5=[Source:ZFIN;Acc:ZDB-GENE-061013-288]
chromosome:MEDAKA1:7:11297039:11296866|ENSORLG00000006574|SMC5|-1|structural=maintenance=of=chromosomes=5=[Source:HGNC=Symbol;Acc:20465]
chromosome:MEDAKA1:16:6569826:6569701|ENSORLG00000004647|MRPL13|-1|mitochondrial=ribosomal=protein=L13=[Source:HGNC=Symbol;Acc:14278]
chromosome:TETRAODON8:8:5490440:5490566|ENSTNIG00000009643|MRPL13|1|mitochondrial=ribosomal=protein=L13=[Source:HGNC=Symbol;Acc:14278]
chromosome:Zv9:6:29818598:29818790|ENSDARG00000075159|mfi2|1|antigen=p97=(melanoma=associated)=identified=by=monoclonal=antibodies=133.2=and=96.5=[Source:ZFIN;Acc:ZDB-=GENE-050309-40]
chromosome:TETRAODON8:1:21340424:21340616|ENSTNIG00000006064|MFI2|1|antigen=p97=(melanoma=associated)=identified=by=monoclonal=antibodies=133.2=and=96.5=[Source:HGNC=Symbol;Acc:7037]
chromosome:MEDAKA1:4:19138428:19138620|ENSORLG00000011217|MFI2|1|antigen=p97=(melanoma=associated)=identified=by=monoclonal=antibodies=133.2=and=96.5=[Source:HGNC=Symbol;Acc:7037]
"chromosome:Zv9:8:20995190:20996868|ENSDARG00000026986|rexo1|1|REX1,=RNA=exonuclease=1=homolog=(S.=cerevisiae)=[Source:ZFIN;Acc:ZDB-GENE-030131-1650]"
"group:BROADS1:groupVI:2221491:2221631|ENSGACG00000002936|BTAF1|1|BTAF1=RNA=polymerase=II,=B-TFIID=transcription=factor-associated,=170kDa=(Mot1=homolog,=S.=cerevisiae)=[Source:HGNC=Symbol;Acc:17307]"
"chromosome:MEDAKA1:15:2255097:2255237|ENSORLG00000000700|BTAF1|1|BTAF1=RNA=polymerase=II,=B-TFIID=transcription=factor-associated,=170kDa=(Mot1=homolog,=S.=cerevisiae)=[Source:HGNC=Symbol;Acc:17307]"
"chromosome:TETRAODON8:Un_random:65595437:65595297|ENSTNIG00000004022|BTAF1|-1|BTAF1=RNA=polymerase=II,=B-TFIID=transcription=factor-associated,=170kDa=(Mot1=homolog,=S.=cerevisiae)=[Source:HGNC=Symbol;Acc:17307]"
chromosome:TETRAODON8:1:21339327:21339521|ENSTNIG00000006064|MFI2|1|antigen=p97=(melanoma=associated)=identified=by=monoclonal=antibodies=133.2=and=96.5=[Source:HGNC=Symbol;Acc:7037]
"chromosome:MEDAKA1:4:22208106:22208236|ENSORLG00000012583|GMDS|1|GDP-mannose=4,6-dehydratase=[Source:HGNC=Symbol;Acc:4369]"
"chromosome:Zv9:20:26805533:26805406|ENSDARG00000026629|gmds|-1|GDP-mannose=4,6-dehydratase=[Source:ZFIN;Acc:ZDB-=GENE-050419-45]"
"chromosome:TETRAODON8:1:21901882:21901766|ENSTNIG00000008225|GMDS|-1|GDP-mannose=4,6-dehydratase=[Source:HGNC=Symbol;Acc:4369]"
"group:BROADS1:groupVIII:3699765:3699635|ENSGACG00000005020|GMDS|-1|GDP-mannose=4,6-dehydratase=[Source:HGNC=Symbol;Acc:4369]"
group:BROADS1:groupVII:25398612:25398785|ENSGACG00000020804||1|
ultracontig:MEDAKA1:ultracontig171:171800:171639|ENSORLG00000018351||-1|
ultracontig:MEDAKA1:ultracontig171:167565:167458|ENSORLG00000018351||-1|
chromosome:Zv9:12:14773789:14773912|ENSDARG00000045123|CR847562.1|1|5-oxoprolinase==[Source:RefSeq=peptide;Acc:NP_001186988]
group:BROADS1:groupXXI:5776927:5776804|ENSGACG00000002536||-1|
chromosome:MEDAKA1:20:13117394:13117271|ENSORLG00000007364||-1|
chromosome:TETRAODON8:6:2187514:2187385|ENSTNIG00000008149||-1|Uncharacterized=protein=[Source:UniProtKB/TrEMBL;Acc:H3CRU1]
chromosome:Zv9:5:50523551:50523880|ENSDARG00000021137|gpr98|1|G=protein-coupled=receptor=98=[Source:ZFIN;Acc:ZDB-=GENE-040624-6]
chromosome:TETRAODON8:13:12682532:12682675|ENSTNIG00000002683|FUK|1|fucokinase=[Source:HGNC=Symbol;Acc:29500]
chromosome:MEDAKA1:6:22228864:22228721|ENSORLG00000014336|FUK|-1|fucokinase=[Source:HGNC=Symbol;Acc:29500]
group:BROADS1:groupXIX:9085762:9085908|ENSGACG00000007976|FUK|1|fucokinase=[Source:HGNC=Symbol;Acc:29500]
"chromosome:Zv9:25:6017068:6017213|ENSDARG00000089546|TUBGCP6|1|tubulin,=gamma=complex=associated=protein=6=[Source:HGNC=Symbol;Acc:18127]"
"chromosome:MEDAKA1:6:7011775:7011916|ENSORLG00000002834|TUBGCP6=(2=of=2)|1|tubulin,=gamma=complex=associated=protein=6=[Source:HGNC=Symbol;Acc:18127]"
"group:BROADS1:groupXIX:5283613:5283754|ENSGACG00000003928|TUBGCP6|1|tubulin,=gamma=complex=associated=protein=6=[Source:HGNC=Symbol;Acc:18127]"
"chromosome:TETRAODON8:13:9643272:9643413|ENSTNIG00000015974|TUBGCP6|1|tubulin,=gamma=complex=associated=protein=6=[Source:HGNC=Symbol;Acc:18127]"
group:BROADS1:groupXVIII:8108465:8108292|ENSGACG00000008623|UTRN|-1|utrophin=[Source:HGNC=Symbol;Acc:12635]
chromosome:TETRAODON8:14:3280204:3280022|ENSTNIG00000012259|UTRN|-1|utrophin=[Source:HGNC=Symbol;Acc:12635]
chromosome:MEDAKA1:24:8447347:8447084|ENSORLG00000014338|UTRN|-1|utrophin=[Source:HGNC=Symbol;Acc:12635]
chromosome:MEDAKA1:7:16668739:16668143|ENSORLG00000010003|VPRBP=(1=of=2)|-1|Vpr=(HIV-1)=binding=protein=[Source:HGNC=Symbol;Acc:30911]
group:BROADS1:groupV:10475267:10475140|ENSGACG00000008423|IFT140|-1|intraflagellar=transport=140=homolog=(Chlamydomonas)=[Source:HGNC=Symbol;Acc:29077]
chromosome:Zv9:24:39339056:39339183|ENSDARG00000031886|ift140|1|intraflagellar=transport=140=homolog=(Chlamydomonas)=[Source:ZFIN;Acc:ZDB-GENE-040724-165]
chromosome:MEDAKA1:19:7978529:7978402|ENSORLG00000007425|IFT140|-1|intraflagellar=transport=140=homolog=(Chlamydomonas)=[Source:HGNC=Symbol;Acc:29077]
"chromosome:Zv9:23:2426034:2426976|ENSDARG00000063484|PLEKHG1|1|pleckstrin=homology=domain=containing,=family=G=(with=RhoGef=domain)=member=1=[Source:HGNC=Symbol;Acc:20884]"
"group:BROADS1:groupXVIII:8744915:8743539|ENSGACG00000009204|PLEKHG1|-1|pleckstrin=homology=domain=containing,=family=G=(with=RhoGef=domain)=member=1=[Source:HGNC=Symbol;Acc:20884]"
"chromosome:MEDAKA1:24:6856192:6857339|ENSORLG00000013150|PLEKHG1|1|pleckstrin=homology=domain=containing,=family=G=(with=RhoGef=domain)=member=1=[Source:HGNC=Symbol;Acc:20884]"
group:BROADS1:groupII:9375890:9376085|ENSGACG00000015605|EXT2|1|exostosin=2=[Source:HGNC=Symbol;Acc:3513]
chromosome:TETRAODON8:5:7059960:7059765|ENSTNIG00000009389|EXT2|-1|exostosin=2=[Source:HGNC=Symbol;Acc:3513]
chromosome:Zv9:7:27980457:27980652|ENSDARG00000056648|ext2|1|exostoses=(multiple)=2=[Source:ZFIN;Acc:ZDB-GENE-=041124-3]
chromosome:TETRAODON8:18:2436996:2437167|ENSTNIG00000014075|PKD1|1|polycystic=kidney=disease=1=(autosomal=dominant)=[Source:HGNC=Symbol;Acc:9008]
group:BROADS1:groupIX:15003734:15003904|ENSGACG00000018946|PKD1|1|polycystic=kidney=disease=1=(autosomal=dominant)=[Source:HGNC=Symbol;Acc:9008]
chromosome:MEDAKA1:11:16322344:16322156|ENSORLG00000007324|MACF1|-1|microtubule-actin=crosslinking=factor=1=[Source:HGNC=Symbol;Acc:13664]
group:BROADS1:groupX:1311132:1310944|ENSGACG00000001993|MACF1|-1|microtubule-actin=crosslinking=factor=1=[Source:HGNC=Symbol;Acc:13664]
chromosome:TETRAODON8:Un_random:12673912:12673724|ENSTNIG00000006990|MACF1|-1|microtubule-actin=crosslinking=factor=1=[Source:HGNC=Symbol;Acc:13664]
chromosome:Zv9:6:39626284:39626042|ENSDARG00000075354|ESPL1|-1|extra=spindle=pole=bodies=homolog=1=(S.=cerevisiae)=[Source:HGNC=Symbol;Acc:16856]
chromosome:TETRAODON8:11:7494876:7495118|ENSTNIG00000014573|ESPL1|1|extra=spindle=pole=bodies=homolog=1=(S.=cerevisiae)=[Source:HGNC=Symbol;Acc:16856]
scaffold:BROADS1:scaffold_27:1776157:1775915|ENSGACG00000000685|ESPL1|-1|extra=spindle=pole=bodies=homolog=1=(S.=cerevisiae)=[Source:HGNC=Symbol;Acc:16856]
chromosome:MEDAKA1:5:2873143:2873385|ENSORLG00000001751|ESPL1|1|extra=spindle=pole=bodies=homolog=1=(S.=cerevisiae)=[Source:HGNC=Symbol;Acc:16856]
"group:BROADS1:groupIII:13936815:13936927|ENSGACG00000017427|SNAP47|1|synaptosomal-associated=protein,=47kDa=[Source:HGNC=Symbol;Acc:30669]"
"chromosome:Zv9:2:3884218:3884072|ENSDARG00000063445|SNAP47|-1|synaptosomal-associated=protein,=47kDa=[Source:HGNC=Symbol;Acc:30669]"
"chromosome:TETRAODON8:15_random:1183819:1183673|ENSTNIG00000008485|SNAP47|-1|synaptosomal-associated=protein,=47kDa=[Source:HGNC=Symbol;Acc:30669]"
"chromosome:MEDAKA1:17:28937734:28937588|ENSORLG00000017602|SNAP47|-1|synaptosomal-associated=protein,=47kDa=[Source:HGNC=Symbol;Acc:30669]"
"group:BROADS1:groupXII:10909603:10909848|ENSGACG00000008789|HUWE1|1|HECT,=UBA=and=WWE=domain=containing=1,=E3=ubiquitin=protein=ligase=[Source:HGNC=Symbol;Acc:30892]"
"chromosome:TETRAODON8:9:3602563:3602870|ENSTNIG00000015085|HUWE1=(1=of=2)|1|HECT,=UBA=and=WWE=domain=containing=1,=E3=ubiquitin=protein=ligase=[Source:HGNC=Symbol;Acc:30892]"
"chromosome:MEDAKA1:16:17158837:17158971|ENSORLG00000012197|NCAPD2|1|non-SMC=condensin=I=complex,=subunit=D2=[Source:HGNC=Symbol;Acc:24305]"
"group:BROADS1:groupXX:11801360:11801226|ENSGACG00000010292|NCAPD2|-1|non-SMC=condensin=I=complex,=subunit=D2=[Source:HGNC=Symbol;Acc:24305]"
"chromosome:TETRAODON8:8:9070980:9071114|ENSTNIG00000008044|NCAPD2|1|non-SMC=condensin=I=complex,=subunit=D2=[Source:HGNC=Symbol;Acc:24305]"
"chromosome:Zv9:2:44832330:44832196|ENSDARG00000005058|ncapd2|-1|non-SMC=condensin=I=complex,=subunit=D2=[Source:ZFIN;Acc:ZDB-GENE-050506-59]"
group:BROADS1:groupXIII:15633042:15633165|ENSGACG00000013011|TXNRD2|1|thioredoxin=reductase=2=[Source:HGNC=Symbol;Acc:18155]
chromosome:MEDAKA1:9:23460829:23460952|ENSORLG00000015222|TXNRD2|1|thioredoxin=reductase=2=[Source:HGNC=Symbol;Acc:18155]
chromosome:TETRAODON8:12:11006003:11006126|ENSTNIG00000016765|TXNRD2|1|thioredoxin=reductase=2=[Source:HGNC=Symbol;Acc:18155]
ultracontig:MEDAKA1:ultracontig66:78261:78415|ENSORLG00000020232|ASRGL1|1|asparaginase=like=1=[Source:HGNC=Symbol;Acc:16448]
chromosome:Zv9:13:27997491:27997645|ENSDARG00000021681|asrgl1|1|asparaginase=like=1=[Source:ZFIN;Acc:ZDB-GENE-=050320-102]
group:BROADS1:groupVI:4245836:4245682|ENSGACG00000003982|ASRGL1|-1|asparaginase=like=1=[Source:HGNC=Symbol;Acc:16448]
"chromosome:Zv9:3:34016196:34016055|ENSDARG00000032129|gtf2f1|-1|general=transcription=factor=IIF,=polypeptide=1=[Source:ZFIN;Acc:ZDB-GENE-030131-4557]"
chromosome:Zv9:20:53751401:53751578|ENSDARG00000041226|cdc40|1|cell=division=cycle=40=homolog=(S.=cerevisiae)=[Source:ZFIN;Acc:ZDB-GENE-050116-3]
chromosome:TETRAODON8:14:2937024:2937201|ENSTNIG00000012246|CDC40|1|cell=division=cycle=40=homolog=(S.=cerevisiae)=[Source:HGNC=Symbol;Acc:17350]
chromosome:MEDAKA1:24:7671845:7672022|ENSORLG00000014040|CDC40|1|cell=division=cycle=40=homolog=(S.=cerevisiae)=[Source:HGNC=Symbol;Acc:17350]
group:BROADS1:groupXVIII:11822143:11822320|ENSGACG00000011539|CDC40|1|cell=division=cycle=40=homolog=(S.=cerevisiae)=[Source:HGNC=Symbol;Acc:17350]
"group:BROADS1:groupIX:10288892:10288752|ENSGACG00000018193|RPTOR|-1|regulatory=associated=protein=of=MTOR,=complex=1=[Source:HGNC=Symbol;Acc:30287]"
"chromosome:MEDAKA1:1:3933468:3933328|ENSORLG00000001734|RPTOR|-1|regulatory=associated=protein=of=MTOR,=complex=1=[Source:HGNC=Symbol;Acc:30287]"
"chromosome:Zv9:6:17575284:17575424|ENSDARG00000059879|RPTOR|1|regulatory=associated=protein=of=MTOR,=complex=1=[Source:HGNC=Symbol;Acc:30287]"
"chromosome:TETRAODON8:2:11215487:11215598|ENSTNIG00000013870|REV1|1|REV1,=polymerase=(DNA=directed)=[Source:HGNC=Symbol;Acc:14060]"
"chromosome:Zv9:9:22849468:22849579|ENSDARG00000018296|REV1|1|REV1,=polymerase=(DNA=directed)=[Source:HGNC=Symbol;Acc:14060]"
"chromosome:MEDAKA1:21:11563015:11563126|ENSORLG00000012211|REV1|1|REV1,=polymerase=(DNA=directed)=[Source:HGNC=Symbol;Acc:14060]"
"group:BROADS1:groupXVI:7220151:7220262|ENSGACG00000002904|REV1|1|REV1,=polymerase=(DNA=directed)=[Source:HGNC=Symbol;Acc:14060]"
"group:BROADS1:groupXVI:7219964:7220066|ENSGACG00000002904|REV1|1|REV1,=polymerase=(DNA=directed)=[Source:HGNC=Symbol;Acc:14060]"
"chromosome:MEDAKA1:21:11562806:11562908|ENSORLG00000012211|REV1|1|REV1,=polymerase=(DNA=directed)=[Source:HGNC=Symbol;Acc:14060]"
"chromosome:TETRAODON8:2:11215312:11215414|ENSTNIG00000013870|REV1|1|REV1,=polymerase=(DNA=directed)=[Source:HGNC=Symbol;Acc:14060]"
"chromosome:Zv9:9:22847987:22848089|ENSDARG00000018296|REV1|1|REV1,=polymerase=(DNA=directed)=[Source:HGNC=Symbol;Acc:14060]"
group:BROADS1:groupIV:3671571:3672899|ENSGACG00000016736|FAT4|1|FAT=tumor=suppressor=homolog=4=(Drosophila)=[Source:HGNC=Symbol;Acc:23109]
chromosome:TETRAODON8:20:3395322:3396644|ENSTNIG00000013070|FAT4|1|FAT=tumor=suppressor=homolog=4=(Drosophila)=[Source:HGNC=Symbol;Acc:23109]
ultracontig:MEDAKA1:ultracontig115:4329864:4331186|ENSORLG00000020551|FAT4|1|FAT=tumor=suppressor=homolog=4=(Drosophila)=[Source:HGNC=Symbol;Acc:23109]
group:BROADS1:groupXIX:2855527:2855350|ENSGACG00000003130|EDC4|-1|enhancer=of=mRNA=decapping=4=[Source:HGNC=Symbol;Acc:17157]
chromosome:TETRAODON8:Un_random:22284054:22283877|ENSTNIG00000004847|EDC4|-1|enhancer=of=mRNA=decapping=4=[Source:HGNC=Symbol;Acc:17157]
chromosome:Zv9:18:21643612:21643429|ENSDARG00000062266|edc4|-1|enhancer=of=mRNA=decapping=4=[Source:ZFIN;Acc:ZDB-=GENE-030131-5032]
chromosome:MEDAKA1:6:19601329:19601512|ENSORLG00000012780|EDC4|1|enhancer=of=mRNA=decapping=4=[Source:HGNC=Symbol;Acc:17157]
group:BROADS1:groupXV:12099809:12100454|ENSGACG00000012122|MAP3K9|1|mitogen-activated=protein=kinase=kinase=kinase=9=[Source:HGNC=Symbol;Acc:6861]
chromosome:MEDAKA1:22:1058556:1059098|ENSORLG00000009460|MAP3K9|1|mitogen-activated=protein=kinase=kinase=kinase=9=[Source:HGNC=Symbol;Acc:6861]
"chromosome:MEDAKA1:9:12737749:12737577|ENSORLG00000007323|TCHP|-1|trichoplein,=keratin=filament=binding=[Source:HGNC=Symbol;Acc:28135]"
"chromosome:Zv9:5:21657407:21657579|ENSDARG00000035605|tchp|1|trichoplein,=keratin=filament=binding=[Source:ZFIN;Acc:ZDB-GENE-060421-3368]"
"group:BROADS1:groupXIII:9053121:9052949|ENSGACG00000009114|TCHP|-1|trichoplein,=keratin=filament=binding=[Source:HGNC=Symbol;Acc:28135]"
chromosome:TETRAODON8:15:5964291:5964421|ENSTNIG00000015254|TNR|1|tenascin=R=[Source:HGNC=Symbol;Acc:11953]
chromosome:Zv9:13:3638961:3637534|ENSDARG00000010681|tjap1|-1|tight=junction=associated=protein=1=(peripheral)=[Source:ZFIN;Acc:ZDB-GENE-081107-47]
chromosome:MEDAKA1:4:4368609:4367773|ENSORLG00000001929|PRRC2C=(2=of=2)|-1|proline-rich=coiled-coil=2C=[Source:HGNC=Symbol;Acc:24903]
chromosome:Zv9:20:15058321:15055829|ENSDARG00000057583|prrc2c|-1|proline-rich=coiled-coil=2C=[Source:ZFIN;Acc:ZDB-=GENE-081104-156]
"chromosome:Zv9:7:22103386:22103597|ENSDARG00000086150|wrap53|1|WD=repeat=containing,=antisense=to=TP53=[Source:ZFIN;Acc:ZDB-GENE-030131-515]"
chromosome:TETRAODON8:10:12527503:12526954|ENSTNIG00000010556|EIF2AK3|-1|eukaryotic=translation=initiation=factor=2-alpha=kinase=3=[Source:HGNC=Symbol;Acc:3255]
chromosome:MEDAKA1:3:36171263:36171390|ENSORLG00000015518||1|
chromosome:Zv9:7:47625352:47625225|ENSDARG00000068410|zgc:162297|-1|zgc:162297=[Source:ZFIN;Acc:ZDB-GENE-070410-62]
scaffold:BROADS1:scaffold_98:323141:323268|ENSGACG00000012553||1|
chromosome:TETRAODON8:Un_random:30132534:30132661|ENSTNIG00000000956||1|Uncharacterized=protein=[Source:UniProtKB/TrEMBL;Acc:H3BYV7]
chromosome:Zv9:9:13173086:13173203|ENSDARG00000058409|si:ch211-167j6.5|1|si:ch211-167j6.5=[Source:ZFIN;Acc:ZDB-GENE-070912-=147]
chromosome:TETRAODON8:16:2844133:2844283|ENSTNIG00000016182|THYN1|1|thymocyte=nuclear=protein=1=[Source:HGNC=Symbol;Acc:29560]
group:BROADS1:groupI:11089035:11089185|ENSGACG00000010645|THYN1|1|thymocyte=nuclear=protein=1=[Source:HGNC=Symbol;Acc:29560]
chromosome:Zv9:15:18232321:18232171|ENSDARG00000042659|thyn1|-1|thymocyte=nuclear=protein=1=[Source:ZFIN;Acc:ZDB-=GENE-040426-1585]
chromosome:MEDAKA1:13:11277316:11277166|ENSORLG00000005208|THYN1|-1|thymocyte=nuclear=protein=1=[Source:HGNC=Symbol;Acc:29560]
chromosome:TETRAODON8:Un_random:23019740:23019931|ENSTNIG00000003347|TNPO3=(1=of=2)|1|transportin=3=[Source:HGNC=Symbol;Acc:17103]
scaffold:BROADS1:scaffold_90:448762:448571|ENSGACG00000000699|TNPO3|-1|transportin=3=[Source:HGNC=Symbol;Acc:17103]
chromosome:Zv9:4:12660256:12660447|ENSDARG00000045680|tnpo3|1|transportin=3=[Source:ZFIN;Acc:ZDB-GENE-040426-708]
group:BROADS1:groupI:21084674:21084823|ENSGACG00000014174|NBEAL1|1|neurobeachin-like=1=[Source:HGNC=Symbol;Acc:20681]
chromosome:MEDAKA1:2:23918463:23918612|ENSORLG00000004184|NBEAL1|1|neurobeachin-like=1=[Source:HGNC=Symbol;Acc:20681]
chromosome:Zv9:3:53555981:53556107|ENSDARG00000029931|atp13a|1|ATPase=type=13A=[Source:ZFIN;Acc:ZDB-GENE-040426-=2804]
group:BROADS1:groupXI:7877426:7877300|ENSGACG00000010142|ATP13A1|-1|ATPase=type=13A1=[Source:HGNC=Symbol;Acc:24215]
chromosome:MEDAKA1:8:9161366:9161240|ENSORLG00000006566|ATP13A1|-1|ATPase=type=13A1=[Source:HGNC=Symbol;Acc:24215]
chromosome:TETRAODON8:3:11615058:11615184|ENSTNIG00000018554|ATP13A1=(2=of=2)|1|ATPase=type=13A1=[Source:HGNC=Symbol;Acc:24215]
chromosome:TETRAODON8:18:7860109:7859560|ENSTNIG00000017722|ZNF827|-1|zinc=finger=protein=827=[Source:HGNC=Symbol;Acc:27193]
chromosome:MEDAKA1:1:22215753:22215371|ENSORLG00000007396|ZNF827|-1|zinc=finger=protein=827=[Source:HGNC=Symbol;Acc:27193]
chromosome:Zv9:3:13559899:13559740|ENSDARG00000088132|HEATR2|-1|HEAT=repeat=containing=2=[Source:HGNC=Symbol;Acc:26013]
group:BROADS1:groupXI:10068136:10067989|ENSGACG00000011368|HEATR2|-1|HEAT=repeat=containing=2=[Source:HGNC=Symbol;Acc:26013]
chromosome:Zv9:3:36782616:36782762|ENSDARG00000074735|cog1|1|component=of=oligomeric=golgi=complex=1=[Source:ZFIN;Acc:ZDB-GENE-050302-128]
group:BROADS1:groupXI:219229:219375|ENSGACG00000004489|COG1|1|component=of=oligomeric=golgi=complex=1=[Source:HGNC=Symbol;Acc:6545]
chromosome:TETRAODON8:Un_random:81050859:81051005|ENSTNIG00000005808|COG1|1|component=of=oligomeric=golgi=complex=1=[Source:HGNC=Symbol;Acc:6545]
chromosome:MEDAKA1:8:25579336:25579190|ENSORLG00000017408|COG1|-1|component=of=oligomeric=golgi=complex=1=[Source:HGNC=Symbol;Acc:6545]
group:BROADS1:groupVI:10948740:10948904|ENSGACG00000009318|WDR96=(2=of=2)|1|WD=repeat=domain=96=[Source:HGNC=Symbol;Acc:26684]
chromosome:Zv9:13:24964494:24964658|ENSDARG00000001825|wdr96|1|WD=repeat=domain=96=[Source:ZFIN;Acc:ZDB-GENE-=080815-3]
chromosome:TETRAODON8:17:6929190:6929354|ENSTNIG00000013321|WDR96|1|WD=repeat=domain=96=[Source:HGNC=Symbol;Acc:26684]
chromosome:MEDAKA1:4:30225238:30225046|ENSORLG00000015913|HERC2=(1=of=2)|-1|HECT=and=RLD=domain=containing=E3=ubiquitin=protein=ligase=2=[Source:HGNC=Symbol;Acc:4868]
"chromosome:TETRAODON8:8:6326720:6326877|ENSTNIG00000018462|NPHS1|1|nephrosis=1,=congenital,=Finnish=type=(nephrin)=[Source:HGNC=Symbol;Acc:7908]"
"group:BROADS1:groupXX:9113222:9113379|ENSGACG00000007711|NPHS1|1|nephrosis=1,=congenital,=Finnish=type=(nephrin)=[Source:HGNC=Symbol;Acc:7908]"
"chromosome:Zv9:15:35853439:35853282|ENSDARG00000060758|nphs1l|-1|nephrosis=1,=congenital,=Finnish=type=(nephrin)-like=[Source:ZFIN;Acc:ZDB-GENE-051102-1]"
"chromosome:MEDAKA1:16:12317173:12317330|ENSORLG00000006671|NPHS1|1|nephrosis=1,=congenital,=Finnish=type=(nephrin)=[Source:HGNC=Symbol;Acc:7908]"
chromosome:TETRAODON8:3:3681165:3681287|ENSTNIG00000000279|DMD=(2=of=2)|1|dystrophin=[Source:HGNC=Symbol;Acc:2928]
chromosome:TETRAODON8:Un_random:80313359:80313138|ENSTNIG00000005717|MTOR=(1=of=3)|-1|mechanistic=target=of=rapamycin=(serine/threonine=kinase)=[Source:HGNC=Symbol;Acc:3942]
chromosome:Zv9:8:48448314:48448099|ENSDARG00000053196|mtor|-1|mechanistic=target=of=rapamycin=(serine/threonine=kinase)=[Source:ZFIN;Acc:ZDB-GENE-030131-2974]
group:BROADS1:groupXII:5343250:5343459|ENSGACG00000004869|MTOR|1|mechanistic=target=of=rapamycin=(serine/threonine=kinase)=[Source:HGNC=Symbol;Acc:3942]
chromosome:MEDAKA1:7:632552:632343|ENSORLG00000000484|MTOR|-1|mechanistic=target=of=rapamycin=(serine/threonine=kinase)=[Source:HGNC=Symbol;Acc:3942]
"chromosome:Zv9:8:8386530:8386169|ENSDARG00000017473|fgd1|-1|FYVE,=RhoGEF=and=PH=domain=containing=1=[Source:ZFIN;Acc:ZDB-GENE-081104-33]"
ultracontig:MEDAKA1:ultracontig115:106996:107125|ENSORLG00000020060|TMEM33|1|transmembrane=protein=33=[Source:HGNC=Symbol;Acc:25541]
chromosome:Zv9:14:49300417:49300546|ENSDARG00000041332|tmem33|1|transmembrane=protein=33=[Source:ZFIN;Acc:ZDB-GENE-=030131-5425]
chromosome:TETRAODON8:20:2623629:2623486|ENSTNIG00000013050|TMEM33|-1|transmembrane=protein=33=[Source:HGNC=Symbol;Acc:25541]
group:BROADS1:groupIV:2899576:2899447|ENSGACG00000016676|TMEM33|-1|transmembrane=protein=33=[Source:HGNC=Symbol;Acc:25541]
"chromosome:Zv9:9:22317272:22317625|ENSDARG00000078864|lats2|1|LATS,=large=tumor=suppressor,=homolog=2=(Drosophila)=[Source:ZFIN;Acc:ZDB-GENE-050119-6]"
"chromosome:TETRAODON8:2:19989930:19990295|ENSTNIG00000015668|LATS2|1|LATS,=large=tumor=suppressor,=homolog=2=(Drosophila)=[Source:HGNC=Symbol;Acc:6515]"
chromosome:TETRAODON8:14:7668192:7668352|ENSTNIG00000010724|GPCPD1|1|glycerophosphocholine=phosphodiesterase=GDE1=homolog=(S.=cerevisiae)=[Source:HGNC=Symbol;Acc:26957]
chromosome:Zv9:20:45879651:45879491|ENSDARG00000016011|gpcpd1|-1|glycerophosphocholine=phosphodiesterase=GDE1=homolog=(S.=cerevisiae)=[Source:ZFIN;Acc:ZDB-GENE-060503-472]
group:BROADS1:groupXVIII:14028843:14028683|ENSGACG00000012430|GPCPD1|-1|glycerophosphocholine=phosphodiesterase=GDE1=homolog=(S.=cerevisiae)=[Source:HGNC=Symbol;Acc:26957]
chromosome:MEDAKA1:24:1832330:1832490|ENSORLG00000009957|GPCPD1|1|glycerophosphocholine=phosphodiesterase=GDE1=homolog=(S.=cerevisiae)=[Source:HGNC=Symbol;Acc:26957]
"group:BROADS1:groupIV:32289880:32289696|ENSGACG00000020060|VEZT|-1|vezatin,=adherens=junctions=transmembrane=protein=[Source:HGNC=Symbol;Acc:18258]"
chromosome:Zv9:5:21909843:21909597|ENSDARG00000056842|usp30|-1|ubiquitin=specific=peptidase=30=[Source:ZFIN;Acc:ZDB-GENE-060526-335]
chromosome:TETRAODON8:7:11560626:11560465|ENSTNIG00000007607|RPS14|-1|ribosomal=protein=S14=[Source:HGNC=Symbol;Acc:10387]
group:BROADS1:groupVII:27778116:27778277|ENSGACG00000020906|RPS14|1|ribosomal=protein=S14=[Source:HGNC=Symbol;Acc:10387]
chromosome:MEDAKA1:14:24043906:24044067|ENSORLG00000012901|RPS14|1|ribosomal=protein=S14=[Source:HGNC=Symbol;Acc:10387]
chromosome:Zv9:21:32382908:32382747|ENSDARG00000036629|rps14|-1|ribosomal=protein=S14=[Source:ZFIN;Acc:ZDB-GENE-=030131-8631]
chromosome:TETRAODON8:6:2684540:2684698|ENSTNIG00000008173|RTTN|1|rotatin=[Source:HGNC=Symbol;Acc:18654]
group:BROADS1:groupXXI:6423614:6423772|ENSGACG00000002700|RTTN|1|rotatin=[Source:HGNC=Symbol;Acc:18654]
chromosome:MEDAKA1:20:14081855:14082013|ENSORLG00000007819|RTTN|1|rotatin=[Source:HGNC=Symbol;Acc:18654]
chromosome:Zv9:24:15078770:15078612|ENSDARG00000004131|rttn|-1|rotatin=[Source:ZFIN;Acc:ZDB-GENE-090609-5]
chromosome:Zv9:4:12656037:12656180|ENSDARG00000045680|tnpo3|1|transportin=3=[Source:ZFIN;Acc:ZDB-GENE-040426-708]
scaffold:BROADS1:scaffold_90:451722:451579|ENSGACG00000000699|TNPO3|-1|transportin=3=[Source:HGNC=Symbol;Acc:17103]
chromosome:TETRAODON8:Un_random:23018260:23018403|ENSTNIG00000003347|TNPO3=(1=of=2)|1|transportin=3=[Source:HGNC=Symbol;Acc:17103]
"chromosome:TETRAODON8:2:10544975:10544803|ENSTNIG00000014997|MYCBP2|-1|MYC=binding=protein=2,=E3=ubiquitin=protein=ligase=[Source:HGNC=Symbol;Acc:23386]"
"group:BROADS1:groupXVI:2452622:2452794|ENSGACG00000001746|MYCBP2|1|MYC=binding=protein=2,=E3=ubiquitin=protein=ligase=[Source:HGNC=Symbol;Acc:23386]"
"chromosome:MEDAKA1:21:10039820:10039648|ENSORLG00000011491|MYCBP2|-1|MYC=binding=protein=2,=E3=ubiquitin=protein=ligase=[Source:HGNC=Symbol;Acc:23386]"
chromosome:Zv9:9:17683741:17683569|ENSDARG00000001220|mycbp2|-1|MYC=binding=protein=2=[Source:ZFIN;Acc:ZDB-GENE-=030616-132]
chromosome:TETRAODON8:2:1667634:1667935|ENSTNIG00000010103|TBX21|1|T-box=21=[Source:HGNC=Symbol;Acc:11599]
chromosome:Zv9:12:30317766:30318564|ENSDARG00000004473|tbx21|1|T-box=21=[Source:ZFIN;Acc:ZDB-GENE-080104-3]
chromosome:TETRAODON8:12:11740686:11740513|ENSTNIG00000011458|GCN1L1|-1|GCN1=general=control=of=amino-acid=synthesis=1-like=1=(yeast)=[Source:HGNC=Symbol;Acc:4199]
chromosome:Zv9:8:3750293:3750466|ENSDARG00000058419|gcn1l1|1|GCN1=general=control=of=amino-acid=synthesis=1-like=1=(yeast)=[Source:ZFIN;Acc:ZDB-GENE-040724-264]
group:BROADS1:groupXIII:16622305:16622132|ENSGACG00000013560|GCN1L1|-1|GCN1=general=control=of=amino-acid=synthesis=1-like=1=(yeast)=[Source:HGNC=Symbol;Acc:4199]
chromosome:Zv9:20:22695828:22696081|ENSDARG00000043323|lnx1|1|ligand=of=numb-protein=X=1=[Source:ZFIN;Acc:ZDB-=GENE-030131-9439]
"chromosome:MEDAKA1:4:1192346:1192099|ENSORLG00000000492|LNX1|-1|ligand=of=numb-protein=X=1,=E3=ubiquitin=protein=ligase=[Source:HGNC=Symbol;Acc:6657]"
group:BROADS1:groupXV:13240237:13240444|ENSGACG00000012707|ADPRHL2|1|ADP-ribosylhydrolase=like=2=[Source:HGNC=Symbol;Acc:21304]
chromosome:MEDAKA1:22:19597554:19597761|ENSORLG00000017751|ADPRHL2|1|ADP-ribosylhydrolase=like=2=[Source:HGNC=Symbol;Acc:21304]
chromosome:TETRAODON8:10:1593665:1593872|ENSTNIG00000008919|ADPRHL2|1|ADP-ribosylhydrolase=like=2=[Source:HGNC=Symbol;Acc:21304]
chromosome:Zv9:17:31673489:31673696|ENSDARG00000019338|adprhl2|1|ADP-ribosylhydrolase=like=2=[Source:ZFIN;Acc:ZDB-=GENE-040912-85]
"chromosome:TETRAODON8:Un_random:29442749:29442420|ENSTNIG00000011654|MIOS|-1|missing=oocyte,=meiosis=regulator,=homolog=(Drosophila)=[Source:HGNC=Symbol;Acc:21905]"
"group:BROADS1:groupXX:14886152:14885672|ENSGACG00000012908|MIOS|-1|missing=oocyte,=meiosis=regulator,=homolog=(Drosophila)=[Source:HGNC=Symbol;Acc:21905]"
"chromosome:MEDAKA1:16:28281538:28282037|ENSORLG00000016548|MIOS|1|missing=oocyte,=meiosis=regulator,=homolog=(Drosophila)=[Source:HGNC=Symbol;Acc:21905]"
"chromosome:TETRAODON8:1:14908387:14908608|ENSTNIG00000015449|CPAMD8|1|C3=and=PZP-like,=alpha-2-macroglobulin=domain=containing=8=[Source:HGNC=Symbol;Acc:23228]"
"group:BROADS1:groupVIII:14826986:14826825|ENSGACG00000011570|CPAMD8|-1|C3=and=PZP-like,=alpha-2-macroglobulin=domain=containing=8=[Source:HGNC=Symbol;Acc:23228]"
"chromosome:MEDAKA1:4:32094521:32094682|ENSORLG00000016794|CPAMD8|1|C3=and=PZP-like,=alpha-2-macroglobulin=domain=containing=8=[Source:HGNC=Symbol;Acc:23228]"
"chromosome:Zv9:13:10513746:10513882|ENSDARG00000063078|abcg5|1|ATP-binding=cassette,=sub-family=G=(WHITE),=member=5=[Source:ZFIN;Acc:ZDB-GENE-050517-40]"
"group:BROADS1:groupVI:13374696:13374560|ENSGACG00000010653|ABCG5|-1|ATP-binding=cassette,=sub-family=G=(WHITE),=member=5=[Source:HGNC=Symbol;Acc:13886]"
"chromosome:TETRAODON8:17:11171868:11172004|ENSTNIG00000007472|ABCG5|1|ATP-binding=cassette,=sub-family=G=(WHITE),=member=5=[Source:HGNC=Symbol;Acc:13886]"
"chromosome:MEDAKA1:15:15757724:15757866|ENSORLG00000004654|ABCG5|1|ATP-binding=cassette,=sub-family=G=(WHITE),=member=5=[Source:HGNC=Symbol;Acc:13886]"
chromosome:MEDAKA1:10:13397546:13397367|ENSORLG00000005505|SLU7|-1|SLU7=splicing=factor=homolog=(S.=cerevisiae)=[Source:HGNC=Symbol;Acc:16939]
group:BROADS1:groupIV:11717842:11717663|ENSGACG00000018144|SLU7|-1|SLU7=splicing=factor=homolog=(S.=cerevisiae)=[Source:HGNC=Symbol;Acc:16939]
chromosome:Zv9:14:48952929:48953108|ENSDARG00000038870|slu7|1|SLU7=splicing=factor=homolog=(S.=cerevisiae)=[Source:ZFIN;Acc:ZDB-GENE-041114-62]
chromosome:TETRAODON8:1:1136503:1136324|ENSTNIG00000009677|SLU7|-1|SLU7=splicing=factor=homolog=(S.=cerevisiae)=[Source:HGNC=Symbol;Acc:16939]
chromosome:Zv9:19:46956487:46956302|ENSDARG00000094623|crebl2|-1|cAMP=responsive=element=binding=protein-like=2=[Source:ZFIN;Acc:ZDB-GENE-040718-456]
scaffold:BROADS1:scaffold_90:164561:164758|ENSGACG00000000613|CREBL2|1|cAMP=responsive=element=binding=protein-like=2=[Source:HGNC=Symbol;Acc:2350]
ultracontig:MEDAKA1:ultracontig279:12219:12022|ENSORLG00000020771|CREBL2|-1|cAMP=responsive=element=binding=protein-like=2=[Source:HGNC=Symbol;Acc:2350]
chromosome:TETRAODON8:8:9863015:9863272|ENSTNIG00000013292|UBR5|1|ubiquitin=protein=ligase=E3=component=n-recognin=5=[Source:HGNC=Symbol;Acc:16806]
chromosome:Zv9:16:56184365:56184108|ENSDARG00000018192|ubr5|-1|ubiquitin=protein=ligase=E3=component=n-recognin=5=[Source:ZFIN;Acc:ZDB-GENE-030131-6559]
group:BROADS1:groupXX:2570360:2570617|ENSGACG00000004642|UBR5|1|ubiquitin=protein=ligase=E3=component=n-recognin=5=[Source:HGNC=Symbol;Acc:16806]
chromosome:MEDAKA1:16:2456392:2456135|ENSORLG00000003009|UBR5|-1|ubiquitin=protein=ligase=E3=component=n-recognin=5=[Source:HGNC=Symbol;Acc:16806]
group:BROADS1:groupXVI:6699873:6699741|ENSGACG00000002798|C3orf26|-1|chromosome=3=open=reading=frame=26=[Source:HGNC=Symbol;Acc:28666]
chromosome:TETRAODON8:2:10785509:10785374|ENSTNIG00000002880|C3orf26|-1|chromosome=3=open=reading=frame=26=[Source:HGNC=Symbol;Acc:28666]
scaffold:MEDAKA1:scaffold2969:2550:2688|ENSORLG00000020340|C3orf26|1|chromosome=3=open=reading=frame=26=[Source:HGNC=Symbol;Acc:28666]
"group:BROADS1:groupXI:11350605:11350450|ENSGACG00000012238|SLC25A19|-1|solute=carrier=family=25=(mitochondrial=thiamine=pyrophosphate=carrier),=member=19=[Source:HGNC=Symbol;Acc:14409]"
"chromosome:TETRAODON8:3:9152914:9153069|ENSTNIG00000011941|SLC25A19|1|solute=carrier=family=25=(mitochondrial=thiamine=pyrophosphate=carrier),=member=19=[Source:HGNC=Symbol;Acc:14409]"
"chromosome:Zv9:3:30760:30605|ENSDARG00000079990|SLC25A19|-1|solute=carrier=family=25=(mitochondrial=thiamine=pyrophosphate=carrier),=member=19=[Source:HGNC=Symbol;Acc:14409]"
"chromosome:MEDAKA1:8:13362844:13362689|ENSORLG00000009665|SLC25A19|-1|solute=carrier=family=25=(mitochondrial=thiamine=pyrophosphate=carrier),=member=19=[Source:HGNC=Symbol;Acc:14409]"
chromosome:TETRAODON8:7:9969367:9969235|ENSTNIG00000018214|LARS|-1|leucyl-tRNA=synthetase=[Source:HGNC=Symbol;Acc:6512]
group:BROADS1:groupVII:22994248:22994380|ENSGACG00000020720|LARS|1|leucyl-tRNA=synthetase=[Source:HGNC=Symbol;Acc:6512]
chromosome:MEDAKA1:14:7210009:7209877|ENSORLG00000001622|LARS|-1|leucyl-tRNA=synthetase=[Source:HGNC=Symbol;Acc:6512]
chromosome:Zv9:21:39680028:39679896|ENSDARG00000019280|larsb|-1|leucyl-tRNA=synthetase=b=[Source:ZFIN;Acc:ZDB-GENE-=030114-7]
chromosome:MEDAKA1:22:4187307:4187473|ENSORLG00000011249|CDAN1|1|codanin=1=[Source:HGNC=Symbol;Acc:1713]
group:BROADS1:groupXV:10520134:10519957|ENSGACG00000011133|CDAN1|-1|codanin=1=[Source:HGNC=Symbol;Acc:1713]
chromosome:TETRAODON8:10:10834273:10834107|ENSTNIG00000019264|CDAN1|-1|codanin=1=[Source:HGNC=Symbol;Acc:1713]
chromosome:Zv9:13:12760904:12761138|ENSDARG00000062330|si:ch211-233a24.2|1|si:ch211-233a24.2=[Source:ZFIN;Acc:ZDB-GENE-090313-=98]
group:BROADS1:groupXV:1776534:1776774|ENSGACG00000005582|KIAA1109|1|KIAA1109=[Source:HGNC=Symbol;Acc:26953]
chromosome:MEDAKA1:22:17824589:17824349|ENSORLG00000017627|KIAA1109|-1|KIAA1109=[Source:HGNC=Symbol;Acc:26953]
"chromosome:Zv9:8:51079663:51079472|ENSDARG00000009557|wrap73|-1|WD=repeat=containing,=antisense=to=TP73=[Source:ZFIN;Acc:ZDB-GENE-030131-6313]"
chromosome:Zv9:17:22456182:22456313|ENSDARG00000074166|birc6|1|baculoviral=IAP=repeat-containing=6=[Source:ZFIN;Acc:ZDB-GENE-091202-7]
chromosome:TETRAODON8:Un_random:38212350:38212219|ENSTNIG00000005514|BIRC6=(1=of=2)|-1|baculoviral=IAP=repeat=containing=6=[Source:HGNC=Symbol;Acc:13516]
group:BROADS1:groupXIV:2950807:2950472|ENSGACG00000016058|CDK5RAP2|-1|CDK5=regulatory=subunit=associated=protein=2=[Source:HGNC=Symbol;Acc:18672]
chromosome:MEDAKA1:12:7329039:7328611|ENSORLG00000004429|CDK5RAP2|-1|CDK5=regulatory=subunit=associated=protein=2=[Source:HGNC=Symbol;Acc:18672]
group:BROADS1:groupVI:15350120:15350483|ENSGACG00000011532|LDB3|1|LIM=domain=binding=3=[Source:HGNC=Symbol;Acc:15710]
chromosome:Zv9:13:22683030:22683393|ENSDARG00000056322|ldb3a|1|LIM-domain=binding=factor=3a=[Source:ZFIN;Acc:ZDB-=GENE-040121-6]
group:BROADS1:groupXIII:4978624:4978733|ENSGACG00000006305|MAPKAPK5|1|mitogen-activated=protein=kinase-activated=protein=kinase=5=[Source:HGNC=Symbol;Acc:6889]
group:BROADS1:groupXVII:5350611:5350369|ENSGACG00000006466|ARHGAP9|-1|Rho=GTPase=activating=protein=9=[Source:HGNC=Symbol;Acc:14130]
chromosome:TETRAODON8:11:3526624:3526842|ENSTNIG00000007059|ARHGAP9|1|Rho=GTPase=activating=protein=9=[Source:HGNC=Symbol;Acc:14130]
chromosome:MEDAKA1:5:9276971:9277195|ENSORLG00000005431|ARHGAP9|1|Rho=GTPase=activating=protein=9=[Source:HGNC=Symbol;Acc:14130]
"chromosome:MEDAKA1:21:10016782:10016650|ENSORLG00000011491|MYCBP2|-1|MYC=binding=protein=2,=E3=ubiquitin=protein=ligase=[Source:HGNC=Symbol;Acc:23386]"
"group:BROADS1:groupXVI:2467776:2467908|ENSGACG00000001746|MYCBP2|1|MYC=binding=protein=2,=E3=ubiquitin=protein=ligase=[Source:HGNC=Symbol;Acc:23386]"
"chromosome:TETRAODON8:2:10533598:10533466|ENSTNIG00000014997|MYCBP2|-1|MYC=binding=protein=2,=E3=ubiquitin=protein=ligase=[Source:HGNC=Symbol;Acc:23386]"
chromosome:Zv9:9:17618577:17618445|ENSDARG00000001220|mycbp2|-1|MYC=binding=protein=2=[Source:ZFIN;Acc:ZDB-GENE-=030616-132]
group:BROADS1:groupI:14266018:14265887|ENSGACG00000011922|COG6|-1|component=of=oligomeric=golgi=complex=6=[Source:HGNC=Symbol;Acc:18621]
chromosome:MEDAKA1:13:6447639:6447770|ENSORLG00000003093|COG6|1|component=of=oligomeric=golgi=complex=6=[Source:HGNC=Symbol;Acc:18621]
chromosome:TETRAODON8:16:5922932:5923063|ENSTNIG00000019033|COG6|1|component=of=oligomeric=golgi=complex=6=[Source:HGNC=Symbol;Acc:18621]
chromosome:TETRAODON8:Un_random:22493853:22494021|ENSTNIG00000018129|EXOC3|1|exocyst=complex=component=3=[Source:HGNC=Symbol;Acc:30378]
group:BROADS1:groupXIII:19512217:19512429|ENSGACG00000014642||1|
chromosome:Zv9:5:22819127:22818930|ENSDARG00000061806|si:dkey-174n20.3|-1|si:dkey-174n20.3=[Source:ZFIN;Acc:ZDB-GENE-060526-=224]
chromosome:MEDAKA1:9:368694:368854|ENSORLG00000000224||1|
group:BROADS1:groupXVIII:15272055:15272271|ENSGACG00000013187|MED23|1|mediator=complex=subunit=23=[Source:HGNC=Symbol;Acc:2372]
chromosome:TETRAODON8:14:6645958:6645742|ENSTNIG00000010947|MED23|-1|mediator=complex=subunit=23=[Source:HGNC=Symbol;Acc:2372]
chromosome:Zv9:20:2548530:2548314|ENSDARG00000029157|med23|-1|mediator=complex=subunit=23=[Source:ZFIN;Acc:ZDB-=GENE-040724-82]
chromosome:MEDAKA1:24:15972408:15972192|ENSORLG00000017103|MED23|-1|mediator=complex=subunit=23=[Source:HGNC=Symbol;Acc:2372]
chromosome:TETRAODON8:16:2096914:2097024|ENSTNIG00000007706|IFT80|1|intraflagellar=transport=80=homolog=(Chlamydomonas)=[Source:HGNC=Symbol;Acc:29262]
"chromosome:Zv9:6:19701938:19702138|ENSDARG00000052589|p4hb|1|procollagen-proline,=2-oxoglutarate=4-dioxygenase=(proline=4-hydroxylase),=beta=polypeptide=[Source:ZFIN;Acc:ZDB-GENE-080610-1]"
"chromosome:TETRAODON8:18:1479057:1478857|ENSTNIG00000014137|P4HB|-1|prolyl=4-hydroxylase,=beta=polypeptide=[Source:HGNC=Symbol;Acc:8548]"
"group:BROADS1:groupIX:10229723:10229523|ENSGACG00000018185|P4HB|-1|prolyl=4-hydroxylase,=beta=polypeptide=[Source:HGNC=Symbol;Acc:8548]"
"chromosome:MEDAKA1:1:3838782:3838582|ENSORLG00000001698|P4HB|-1|prolyl=4-hydroxylase,=beta=polypeptide=[Source:HGNC=Symbol;Acc:8548]"
chromosome:Zv9:3:33605433:33605278|ENSDARG00000019038|sgsm3|-1|small=G=protein=signaling=modulator=3=[Source:ZFIN;Acc:ZDB-GENE-040426-2635]
group:BROADS1:groupXI:12103987:12103832|ENSGACG00000012637|SGSM3|-1|small=G=protein=signaling=modulator=3=[Source:HGNC=Symbol;Acc:25228]
group:BROADS1:groupXIII:4586678:4586541|ENSGACG00000006116|SPEF2|-1|sperm=flagellar=2=[Source:HGNC=Symbol;Acc:26293]
chromosome:MEDAKA1:12:15875340:15875489|ENSORLG00000010804|NOC4L|1|nucleolar=complex=associated=4=homolog=(S.=cerevisiae)=[Source:HGNC=Symbol;Acc:28461]
group:BROADS1:groupXIV:8185683:8185832|ENSGACG00000017577|NOC4L|1|nucleolar=complex=associated=4=homolog=(S.=cerevisiae)=[Source:HGNC=Symbol;Acc:28461]
chromosome:TETRAODON8:Un_random:64849235:64849086|ENSTNIG00000003941|NOC4L|-1|nucleolar=complex=associated=4=homolog=(S.=cerevisiae)=[Source:HGNC=Symbol;Acc:28461]
chromosome:Zv9:22:22675381:22675563|ENSDARG00000010531|scamp4|1|secretory=carrier=membrane=protein=4=[Source:ZFIN;Acc:ZDB-GENE-050913-40]
chromosome:MEDAKA1:20:3230655:3230794|ENSORLG00000004121||1|
chromosome:TETRAODON8:14:6216098:6215976|ENSTNIG00000016310|NBAS|-1|neuroblastoma=amplified=sequence=[Source:HGNC=Symbol;Acc:15625]
chromosome:Zv9:20:33099876:33099754|ENSDARG00000008593|nbas|-1|neuroblastoma=amplified=sequence=[Source:ZFIN;Acc:ZDB-GENE-041014-367]
group:BROADS1:groupXVIII:11398086:11397964|ENSGACG00000011136|NBAS|-1|neuroblastoma=amplified=sequence=[Source:HGNC=Symbol;Acc:15625]
chromosome:MEDAKA1:24:14613824:14613702|ENSORLG00000016677|NBAS|-1|neuroblastoma=amplified=sequence=[Source:HGNC=Symbol;Acc:15625]
chromosome:TETRAODON8:15:1013678:1013552|ENSTNIG00000007980|PITRM1|-1|pitrilysin=metallopeptidase=1=[Source:HGNC=Symbol;Acc:17663]
group:BROADS1:groupIII:14461346:14461220|ENSGACG00000017575|PITRM1|-1|pitrilysin=metallopeptidase=1=[Source:HGNC=Symbol;Acc:17663]
chromosome:Zv9:2:48212352:48212478|ENSDARG00000038563|pitrm1|1|pitrilysin=metalloproteinase=1=[Source:ZFIN;Acc:ZDB-=GENE-040426-2876]
chromosome:MEDAKA1:7:29127204:29127392|ENSORLG00000016961|CDK20|1|cyclin-dependent=kinase=20=[Source:HGNC=Symbol;Acc:21420]
chromosome:Zv9:8:8038832:8038644|ENSDARG00000003867|cdk20|-1|cyclin-dependent=kinase=20=[Source:ZFIN;Acc:ZDB-=GENE-041212-84]
"chromosome:MEDAKA1:3:14859025:14858871|ENSORLG00000004590|TGFBRAP1|-1|transforming=growth=factor,=beta=receptor=associated=protein=1=[Source:HGNC=Symbol;Acc:16836]"
"group:BROADS1:groupII:7802735:7802889|ENSGACG00000015359|TGFBRAP1|1|transforming=growth=factor,=beta=receptor=associated=protein=1=[Source:HGNC=Symbol;Acc:16836]"
"chromosome:Zv9:6:14951690:14951536|ENSDARG00000061508|tgfbrap1|-1|transforming=growth=factor,=beta=receptor=associated=protein=1=[Source:ZFIN;Acc:ZDB-GENE-070410-66]"
chromosome:Zv9:6:33367642:33367488|ENSDARG00000074311|MAST2|-1|microtubule=associated=serine/threonine=kinase=2=[Source:HGNC=Symbol;Acc:19035]
chromosome:MEDAKA1:4:24330665:24330511|ENSORLG00000013387|MAST2|-1|microtubule=associated=serine/threonine=kinase=2=[Source:HGNC=Symbol;Acc:19035]
chromosome:MEDAKA1:22:9648559:9648442|ENSORLG00000014714||-1|
"chromosome:TETRAODON8:10:7061792:7061906|ENSTNIG00000017293|TONSL|1|tonsoku-like,=DNA=repair=protein=[Source:HGNC=Symbol;Acc:7801]"
chromosome:TETRAODON8:13:4585940:4585817|ENSTNIG00000017943|BEND7|-1|BEN=domain=containing=7=[Source:HGNC=Symbol;Acc:23514]
group:BROADS1:groupXIX:15692740:15692857|ENSGACG00000012275|BEND7|1|BEN=domain=containing=7=[Source:HGNC=Symbol;Acc:23514]
chromosome:MEDAKA1:6:15691813:15691696|ENSORLG00000010267|BEND7|-1|BEN=domain=containing=7=[Source:HGNC=Symbol;Acc:23514]
chromosome:TETRAODON8:13:4586165:4586058|ENSTNIG00000017943|BEND7|-1|BEN=domain=containing=7=[Source:HGNC=Symbol;Acc:23514]
group:BROADS1:groupXIX:15692497:15692604|ENSGACG00000012275|BEND7|1|BEN=domain=containing=7=[Source:HGNC=Symbol;Acc:23514]
chromosome:Zv9:18:7853648:7853423|ENSDARG00000063186|BEND7|-1|BEN=domain=containing=7=[Source:HGNC=Symbol;Acc:23514]
chromosome:MEDAKA1:6:15692493:15692344|ENSORLG00000010267|BEND7|-1|BEN=domain=containing=7=[Source:HGNC=Symbol;Acc:23514]
chromosome:TETRAODON8:9:2680402:2680509|ENSTNIG00000015158|NOC2L|1|nucleolar=complex=associated=2=homolog=(S.=cerevisiae)=[Source:HGNC=Symbol;Acc:24517]
group:BROADS1:groupXII:9694286:9694399|ENSGACG00000007367|NOC2L|1|nucleolar=complex=associated=2=homolog=(S.=cerevisiae)=[Source:HGNC=Symbol;Acc:24517]
chromosome:MEDAKA1:7:10281100:10281213|ENSORLG00000005561|NOC2L|1|nucleolar=complex=associated=2=homolog=(S.=cerevisiae)=[Source:HGNC=Symbol;Acc:24517]
chromosome:Zv9:9:35317497:35317839|ENSDARG00000007996|pou2f1b|1|POU=class=2=homeobox=1b=[Source:ZFIN;Acc:ZDB-GENE-=030131-2422]
"chromosome:Zv9:12:32105408:32105265|ENSDARG00000053776|dclre1a|-1|DNA=cross-link=repair=1A=(PSO2=homolog,=S.=cerevisiae)=[Source:ZFIN;Acc:ZDB-GENE-050522-124]"
chromosome:MEDAKA1:19:4440254:4440111|ENSORLG00000004774|DCLRE1A|-1|DNA=cross-link=repair=1A=[Source:HGNC=Symbol;Acc:17660]
group:BROADS1:groupV:8415972:8415829|ENSGACG00000006563|DCLRE1A|-1|DNA=cross-link=repair=1A=[Source:HGNC=Symbol;Acc:17660]
chromosome:MEDAKA1:8:14893925:14894084|ENSORLG00000011231|XPO6|1|exportin=6=[Source:HGNC=Symbol;Acc:19733]
chromosome:Zv9:13:2497657:2497510|ENSDARG00000075245|wdr11|-1|WD=repeat=domain=11=[Source:ZFIN;Acc:ZDB-GENE-=081107-28]
group:BROADS1:groupVI:3176950:3176803|ENSGACG00000003447|WDR11|-1|WD=repeat=domain=11=[Source:HGNC=Symbol;Acc:13831]
chromosome:MEDAKA1:15:28808698:28808551|ENSORLG00000013317|WDR11|-1|WD=repeat=domain=11=[Source:HGNC=Symbol;Acc:13831]
chromosome:TETRAODON8:17:1388389:1388536|ENSTNIG00000003308|WDR11|1|WD=repeat=domain=11=[Source:HGNC=Symbol;Acc:13831]
"chromosome:TETRAODON8:Un_random:7549493:7549697|ENSTNIG00000011611|CLEC16A|1|C-type=lectin=domain=family=16,=member=A=[Source:HGNC=Symbol;Acc:29013]"
"chromosome:Zv9:3:26174687:26174891|ENSDARG00000038094|clec16a|1|C-type=lectin=domain=family=16,=member=A=[Source:ZFIN;Acc:ZDB-GENE-040426-951]"
"group:BROADS1:groupXI:14949685:14949481|ENSGACG00000014365|CLEC16A|-1|C-type=lectin=domain=family=16,=member=A=[Source:HGNC=Symbol;Acc:29013]"
"ultracontig:MEDAKA1:ultracontig101:119431:119227|ENSORLG00000020868|CLEC16A|-1|C-type=lectin=domain=family=16,=member=A=[Source:HGNC=Symbol;Acc:29013]"
chromosome:Zv9:14:7351795:7351902|ENSDARG00000003693|hars|1|histidyl-tRNA=synthetase=[Source:ZFIN;Acc:ZDB-GENE-=040912-152]
"group:BROADS1:groupIV:26366816:26366709|ENSGACG00000019602|HARS2|-1|histidyl-tRNA=synthetase=2,=mitochondrial=[Source:HGNC=Symbol;Acc:4817]"
"ultracontig:MEDAKA1:ultracontig115:5019197:5019304|ENSORLG00000020605|HARS2|1|histidyl-tRNA=synthetase=2,=mitochondrial=[Source:HGNC=Symbol;Acc:4817]"
"chromosome:TETRAODON8:Un_random:68812810:68812703|ENSTNIG00000004368|HARS2|-1|histidyl-tRNA=synthetase=2,=mitochondrial=[Source:HGNC=Symbol;Acc:4817]"
chromosome:Zv9:18:17223942:17224081|ENSDARG00000003487|nup93|1|nucleoporin=93=[Source:ZFIN;Acc:ZDB-GENE-990415-46]
chromosome:TETRAODON8:13:1430043:1430182|ENSTNIG00000008821|NUP93|1|nucleoporin=93kDa=[Source:HGNC=Symbol;Acc:28958]
chromosome:MEDAKA1:6:23319371:23319510|ENSORLG00000015598|NUP93|1|nucleoporin=93kDa=[Source:HGNC=Symbol;Acc:28958]
group:BROADS1:groupXIX:19615608:19615469|ENSGACG00000013862|NUP93|-1|nucleoporin=93kDa=[Source:HGNC=Symbol;Acc:28958]
"group:BROADS1:groupII:8477799:8478038|ENSGACG00000015445|CDH15|1|cadherin=15,=type=1,=M-cadherin=(myotubule)=[Source:HGNC=Symbol;Acc:1754]"
"chromosome:TETRAODON8:13:5178186:5178033|ENSTNIG00000012149|PLEKHG7|-1|pleckstrin=homology=domain=containing,=family=G=(with=RhoGef=domain)=member=7=[Source:HGNC=Symbol;Acc:33829]"
"chromosome:TETRAODON8:17:6561460:6561638|ENSTNIG00000008624|POLH|1|polymerase=(DNA=directed),=eta=[Source:HGNC=Symbol;Acc:9181]"
"group:BROADS1:groupVI:10512767:10512945|ENSGACG00000008990|POLH|1|polymerase=(DNA=directed),=eta=[Source:HGNC=Symbol;Acc:9181]"
"chromosome:MEDAKA1:15:20057100:20056922|ENSORLG00000006526|POLH|-1|polymerase=(DNA=directed),=eta=[Source:HGNC=Symbol;Acc:9181]"
group:BROADS1:groupXX:8114607:8114718|ENSGACG00000007170|WDTC1|1|WD=and=tetratricopeptide=repeats=1=[Source:HGNC=Symbol;Acc:29175]
chromosome:MEDAKA1:16:6111990:6111879|ENSORLG00000004505|WDTC1|-1|WD=and=tetratricopeptide=repeats=1=[Source:HGNC=Symbol;Acc:29175]
chromosome:TETRAODON8:8:5647120:5647231|ENSTNIG00000009651|WDTC1|1|WD=and=tetratricopeptide=repeats=1=[Source:HGNC=Symbol;Acc:29175]
chromosome:Zv9:16:58488922:58488811|ENSDARG00000059760|wdtc1|-1|WD=and=tetratricopeptide=repeats=1=[Source:ZFIN;Acc:ZDB-GENE-030131-3224]
chromosome:Zv9:5:12922151:12922308|ENSDARG00000076611|fbxo21|1|F-box=protein=21=[Source:ZFIN;Acc:ZDB-GENE-100922-=229]
group:BROADS1:groupXIII:18092888:18093045|ENSGACG00000014080|FBXO21|1|F-box=protein=21=[Source:HGNC=Symbol;Acc:13592]
chromosome:MEDAKA1:9:2010804:2010961|ENSORLG00000000914|FBXO21|1|F-box=protein=21=[Source:HGNC=Symbol;Acc:13592]
chromosome:TETRAODON8:12:4527873:4527716|ENSTNIG00000015604|FBXO21|-1|F-box=protein=21=[Source:HGNC=Symbol;Acc:13592]
chromosome:Zv9:16:57123622:57123799|ENSDARG00000052747|GPATCH3|1|G=patch=domain=containing=3=[Source:HGNC=Symbol;Acc:25720]
chromosome:MEDAKA1:16:6020064:6019890|ENSORLG00000004435|GPATCH3|-1|G=patch=domain=containing=3=[Source:HGNC=Symbol;Acc:25720]
chromosome:TETRAODON8:8:5671007:5671181|ENSTNIG00000009657|GPATCH3=(1=of=2)|1|G=patch=domain=containing=3=[Source:HGNC=Symbol;Acc:25720]
group:BROADS1:groupXX:8138072:8138252|ENSGACG00000007199|GPATCH3|1|G=patch=domain=containing=3=[Source:HGNC=Symbol;Acc:25720]
ultracontig:MEDAKA1:ultracontig90:1100908:1100739|ENSORLG00000019256|CCDC22|-1|coiled-coil=domain=containing=22=[Source:HGNC=Symbol;Acc:28909]
group:BROADS1:groupXII:18304160:18304329|ENSGACG00000013344|CCDC22|1|coiled-coil=domain=containing=22=[Source:HGNC=Symbol;Acc:28909]
chromosome:TETRAODON8:Un_random:57964081:57964250|ENSTNIG00000003276|CCDC22|1|coiled-coil=domain=containing=22=[Source:HGNC=Symbol;Acc:28909]
chromosome:Zv9:8:24473678:24473847|ENSDARG00000052379|ccdc22|1|coiled-coil=domain=containing=22=[Source:ZFIN;Acc:ZDB-GENE-050913-93]
group:BROADS1:groupXIX:17835719:17835558|ENSGACG00000013465|MLC1|-1|megalencephalic=leukoencephalopathy=with=subcortical=cysts=1=[Source:HGNC=Symbol;Acc:17082]
chromosome:TETRAODON8:13:6917631:6917749|ENSTNIG00000008363|MLC1|1|megalencephalic=leukoencephalopathy=with=subcortical=cysts=1=[Source:HGNC=Symbol;Acc:17082]
group:BROADS1:groupXVII:7883575:7883442|ENSGACG00000008392|AGGF1|-1|angiogenic=factor=with=G=patch=and=FHA=domains=1=[Source:HGNC=Symbol;Acc:24684]
chromosome:TETRAODON8:11:1202949:1202822|ENSTNIG00000011002|AGGF1|-1|angiogenic=factor=with=G=patch=and=FHA=domains=1=[Source:HGNC=Symbol;Acc:24684]
chromosome:MEDAKA1:5:31542773:31542646|ENSORLG00000016771|AGGF1|-1|angiogenic=factor=with=G=patch=and=FHA=domains=1=[Source:HGNC=Symbol;Acc:24684]
chromosome:Zv9:21:7683512:7683385|ENSDARG00000060109|aggf1|-1|angiogenic=factor=with=G=patch=and=FHA=domains=1=[Source:ZFIN;Acc:ZDB-GENE-060929-836]
"chromosome:TETRAODON8:19:2979016:2978887|ENSTNIG00000014967|COPG2|-1|coatomer=protein=complex,=subunit=gamma=2=[Source:HGNC=Symbol;Acc:2237]"
"group:BROADS1:groupIV:29565672:29565801|ENSGACG00000019732|COPG2|1|coatomer=protein=complex,=subunit=gamma=2=[Source:HGNC=Symbol;Acc:2237]"
"chromosome:MEDAKA1:23:15310261:15310390|ENSORLG00000014567|COPG2|1|coatomer=protein=complex,=subunit=gamma=2=[Source:HGNC=Symbol;Acc:2237]"
"group:BROADS1:groupIV:29565304:29565485|ENSGACG00000019732|COPG2|1|coatomer=protein=complex,=subunit=gamma=2=[Source:HGNC=Symbol;Acc:2237]"
"chromosome:MEDAKA1:23:15309980:15310161|ENSORLG00000014567|COPG2|1|coatomer=protein=complex,=subunit=gamma=2=[Source:HGNC=Symbol;Acc:2237]"
"chromosome:TETRAODON8:19:2979266:2979085|ENSTNIG00000014967|COPG2|-1|coatomer=protein=complex,=subunit=gamma=2=[Source:HGNC=Symbol;Acc:2237]"
"chromosome:Zv9:4:15057351:15057662|ENSDARG00000034823|copg2|1|coatomer=protein=complex,=subunit=gamma=2=[Source:ZFIN;Acc:ZDB-GENE-000208-8]"
"chromosome:TETRAODON8:12:9409555:9409695|ENSTNIG00000016697|SEMA6A|1|sema=domain,=transmembrane=domain=(TM),=and=cytoplasmic=domain,=(semaphorin)=6A=[Source:HGNC=Symbol;Acc:10738]"
chromosome:MEDAKA1:9:30534089:30534205|ENSORLG00000017296|TOP3B|1|topoisomerase=(DNA)=III=beta=[Source:HGNC=Symbol;Acc:11993]
chromosome:Zv9:9:7801381:7801572|ENSDARG00000006863|CCDC108|1|coiled-coil=domain=containing=108=[Source:HGNC=Symbol;Acc:25325]
chromosome:TETRAODON8:2:17605158:17605352|ENSTNIG00000001742|CCDC108|1|coiled-coil=domain=containing=108=[Source:HGNC=Symbol;Acc:25325]
chromosome:TETRAODON8:19:2099694:2099888|ENSTNIG00000011426|UHRF1BP1L|1|UHRF1=binding=protein=1-like=[Source:HGNC=Symbol;Acc:29102]
group:BROADS1:groupIV:30873453:30873193|ENSGACG00000019845|UHRF1BP1L|-1|UHRF1=binding=protein=1-like=[Source:HGNC=Symbol;Acc:29102]
chromosome:MEDAKA1:23:17268821:17268629|ENSORLG00000015538|UHRF1BP1L|-1|UHRF1=binding=protein=1-like=[Source:HGNC=Symbol;Acc:29102]
scaffold:BROADS1:scaffold_27:293283:293438|ENSGACG00000000357|TMEM183A|1|transmembrane=protein=183A=[Source:HGNC=Symbol;Acc:20173]
chromosome:TETRAODON8:11:9468248:9468400|ENSTNIG00000007280|TMEM183A|1|transmembrane=protein=183A=[Source:HGNC=Symbol;Acc:20173]
chromosome:MEDAKA1:5:29167601:29167446|ENSORLG00000015880|TMEM183A|-1|transmembrane=protein=183A=[Source:HGNC=Symbol;Acc:20173]
"group:BROADS1:groupXIII:18880201:18880378|ENSGACG00000014341|SLC39A14|1|solute=carrier=family=39=(zinc=transporter),=member=14=[Source:HGNC=Symbol;Acc:20858]"
chromosome:MEDAKA1:16:1911680:1911865|ENSORLG00000002763|RGS22|1|regulator=of=G-protein=signaling=22=[Source:HGNC=Symbol;Acc:24499]
chromosome:Zv9:16:58158640:58158461|ENSDARG00000093858|RGS22=(2=of=2)|-1|regulator=of=G-protein=signaling=22=[Source:HGNC=Symbol;Acc:24499]
chromosome:Zv9:23:21616515:21616745|ENSDARG00000009549|ubr4|1|ubiquitin=protein=ligase=E3=component=n-recognin=4=[Source:ZFIN;Acc:ZDB-GENE-090313-341]
chromosome:MEDAKA1:7:7717733:7717503|ENSORLG00000004109|UBR4|-1|ubiquitin=protein=ligase=E3=component=n-recognin=4=[Source:HGNC=Symbol;Acc:30313]
group:BROADS1:groupXII:7803234:7803001|ENSGACG00000006365|UBR4|-1|ubiquitin=protein=ligase=E3=component=n-recognin=4=[Source:HGNC=Symbol;Acc:30313]
chromosome:TETRAODON8:9:1229656:1229423|ENSTNIG00000011995|UBR4|-1|ubiquitin=protein=ligase=E3=component=n-recognin=4=[Source:HGNC=Symbol;Acc:30313]
"chromosome:Zv9:19:46883654:46883821|ENSDARG00000022297|ptpro|1|protein=tyrosine=phosphatase,=receptor=type,=O=[Source:ZFIN;Acc:ZDB-GENE-070424-54]"
"chromosome:TETRAODON8:Un_random:85080498:85080661|ENSTNIG00000006110|PTPRO|1|protein=tyrosine=phosphatase,=receptor=type,=O=[Source:HGNC=Symbol;Acc:9678]"
chromosome:Zv9:19:46915277:46915425|ENSDARG00000018440|EPS8|1|epidermal=growth=factor=receptor=pathway=substrate=8=[Source:HGNC=Symbol;Acc:3420]
chromosome:TETRAODON8:Un_random:58562178:58562030|ENSTNIG00000003354|EPS8=(2=of=2)|-1|epidermal=growth=factor=receptor=pathway=substrate=8=[Source:HGNC=Symbol;Acc:3420]
chromosome:Zv9:19:27360940:27360800|ENSDARG00000062206|skiv2l|-1|superkiller=viralicidic=activity=2=(S.=cerevisiae=homolog)-like=[Source:ZFIN;Acc:ZDB-GENE-010430-5]
chromosome:TETRAODON8:21_random:3232441:3232301|ENSTNIG00000004382|SKIV2L=(1=of=2)|-1|superkiller=viralicidic=activity=2-like=(S.=cerevisiae)=[Source:HGNC=Symbol;Acc:10898]
group:BROADS1:groupX:3307376:3307236|ENSGACG00000002927|SKIV2L|-1|superkiller=viralicidic=activity=2-like=(S.=cerevisiae)=[Source:HGNC=Symbol;Acc:10898]
chromosome:MEDAKA1:11:4422503:4422643|ENSORLG00000002021|SKIV2L|1|superkiller=viralicidic=activity=2-like=(S.=cerevisiae)=[Source:HGNC=Symbol;Acc:10898]
"group:BROADS1:groupXIII:9238721:9238944|ENSGACG00000009265|POLE|1|polymerase=(DNA=directed),=epsilon,=catalytic=subunit=[Source:HGNC=Symbol;Acc:9177]"
"chromosome:MEDAKA1:9:12959874:12960097|ENSORLG00000007834|POLE|1|polymerase=(DNA=directed),=epsilon,=catalytic=subunit=[Source:HGNC=Symbol;Acc:9177]"
"chromosome:TETRAODON8:12:6219531:6219308|ENSTNIG00000015896|POLE|-1|polymerase=(DNA=directed),=epsilon,=catalytic=subunit=[Source:HGNC=Symbol;Acc:9177]"
"chromosome:Zv9:5:13986606:13986829|ENSDARG00000058533|pole|1|polymerase=(DNA=directed),=epsilon=[Source:ZFIN;Acc:ZDB-GENE-070705-557]"
chromosome:MEDAKA1:3:16243735:16243891|ENSORLG00000005729||1|
chromosome:Zv9:5:17904386:17904553|ENSDARG00000062573|znrf3|1|zinc=and=ring=finger=3=[Source:ZFIN;Acc:ZDB-GENE-=070705-263]
chromosome:Zv9:21:36979058:36978911|ENSDARG00000054096|rbm41|-1|RNA=binding=motif=protein=41=[Source:ZFIN;Acc:ZDB-=GENE-041114-107]
group:BROADS1:groupVII:26493242:26493389|ENSGACG00000020842|RBM41|1|RNA=binding=motif=protein=41=[Source:HGNC=Symbol;Acc:25617]
chromosome:TETRAODON8:Un_random:27170593:27170740|ENSTNIG00000004692|RBM41|1|RNA=binding=motif=protein=41=[Source:HGNC=Symbol;Acc:25617]
chromosome:MEDAKA1:14:32269459:32269286|ENSORLG00000015367|RBM41|-1|RNA=binding=motif=protein=41=[Source:HGNC=Symbol;Acc:25617]
chromosome:TETRAODON8:10:12726251:12726067|ENSTNIG00000012403|LETM1|-1|leucine=zipper-EF-hand=containing=transmembrane=protein=1=[Source:HGNC=Symbol;Acc:6556]
chromosome:Zv9:13:12948956:12949129|ENSDARG00000056978|letm1|1|leucine=zipper-EF-hand=containing=transmembrane=protein=1=[Source:ZFIN;Acc:ZDB-GENE-050522-154]
group:BROADS1:groupXVIII:9607225:9607088|ENSGACG00000009942|INTS7|-1|integrator=complex=subunit=7=[Source:HGNC=Symbol;Acc:24484]
chromosome:MEDAKA1:24:5832346:5832483|ENSORLG00000012191|INTS7|1|integrator=complex=subunit=7=[Source:HGNC=Symbol;Acc:24484]
chromosome:TETRAODON8:14:4379201:4379064|ENSTNIG00000010756|INTS7|-1|integrator=complex=subunit=7=[Source:HGNC=Symbol;Acc:24484]
chromosome:Zv9:20:13015252:13015115|ENSDARG00000019300|ints7|-1|integrator=complex=subunit=7=[Source:ZFIN;Acc:ZDB-=GENE-021220-6]
chromosome:Zv9:17:10067646:10067504|ENSDARG00000005356|tyro3|-1|TYRO3=protein=tyrosine=kinase=[Source:ZFIN;Acc:ZDB-=GENE-990714-13]
group:BROADS1:groupXV:20220:20362|ENSGACG00000003907|TYRO3|1|TYRO3=protein=tyrosine=kinase=[Source:HGNC=Symbol;Acc:12446]
group:BROADS1:groupXVII:12591648:12591450|ENSGACG00000011531|C12orf50|-1|chromosome=12=open=reading=frame=50=[Source:HGNC=Symbol;Acc:26665]
"chromosome:Zv9:6:17467057:17467215|ENSDARG00000059879|RPTOR|1|regulatory=associated=protein=of=MTOR,=complex=1=[Source:HGNC=Symbol;Acc:30287]"
"group:BROADS1:groupIX:10323069:10322911|ENSGACG00000018193|RPTOR|-1|regulatory=associated=protein=of=MTOR,=complex=1=[Source:HGNC=Symbol;Acc:30287]"
"chromosome:TETRAODON8:Un_random:26764104:26764262|ENSTNIG00000017505|RPTOR|1|regulatory=associated=protein=of=MTOR,=complex=1=[Source:HGNC=Symbol;Acc:30287]"
chromosome:Zv9:8:15105708:15104813|ENSDARG00000058000|CEP350|-1|centrosomal=protein=350kDa=[Source:HGNC=Symbol;Acc:24238]
chromosome:Zv9:20:13079397:13079501|ENSDARG00000023002|dtl|1|denticleless=homolog=(Drosophila)=[Source:ZFIN;Acc:ZDB-GENE-020419-34]
"chromosome:TETRAODON8:Un_random:22227359:22227187|ENSTNIG00000004720|MBTPS1|-1|membrane-bound=transcription=factor=peptidase,=site=1=[Source:HGNC=Symbol;Acc:15456]"
chromosome:MEDAKA1:5:27114857:27115027|ENSORLG00000014228|COMT|1|catechol-O-methyltransferase=[Source:HGNC=Symbol;Acc:2228]
chromosome:TETRAODON8:11:10163404:10163583|ENSTNIG00000007329|COMT|1|catechol-O-methyltransferase=[Source:HGNC=Symbol;Acc:2228]
group:BROADS1:groupXVII:14462195:14462025|ENSGACG00000012090|COMT|-1|catechol-O-methyltransferase=[Source:HGNC=Symbol;Acc:2228]
"chromosome:TETRAODON8:18:9142290:9142066|ENSTNIG00000004643|CHTF18|-1|CTF18,=chromosome=transmission=fidelity=factor=18=homolog=(S.=cerevisiae)=[Source:HGNC=Symbol;Acc:18435]"
group:BROADS1:groupXII:600852:600646|ENSGACG00000002750|ABTB1|-1|ankyrin=repeat=and=BTB=(POZ)=domain=containing=1=[Source:HGNC=Symbol;Acc:18275]
chromosome:MEDAKA1:7:16774234:16774028|ENSORLG00000010172|ABTB1|-1|ankyrin=repeat=and=BTB=(POZ)=domain=containing=1=[Source:HGNC=Symbol;Acc:18275]
chromosome:Zv9:8:7688441:7688647|ENSDARG00000063354|ABTB1|1|ankyrin=repeat=and=BTB=(POZ)=domain=containing=1=[Source:HGNC=Symbol;Acc:18275]
chromosome:MEDAKA1:7:7830569:7830156|ENSORLG00000004248|ARHGEF16|-1|Rho=guanine=nucleotide=exchange=factor=(GEF)=16=[Source:HGNC=Symbol;Acc:15515]
chromosome:Zv9:7:53627943:53628094|ENSDARG00000005456|katnb1|1|katanin=p80=(WD=repeat=containing)=subunit=B=1=[Source:ZFIN;Acc:ZDB-GENE-040426-1954]
chromosome:Zv9:10:10398597:10398726|ENSDARG00000058102|sardh|1|sarcosine=dehydrogenase=[Source:ZFIN;Acc:ZDB-GENE-=040426-996]
chromosome:TETRAODON8:4:1179555:1179426|ENSTNIG00000013206|SARDH|-1|sarcosine=dehydrogenase=[Source:HGNC=Symbol;Acc:10536]
group:BROADS1:groupXIV:7703935:7704064|ENSGACG00000017396|SARDH|1|sarcosine=dehydrogenase=[Source:HGNC=Symbol;Acc:10536]
chromosome:Zv9:1:35190785:35190891|ENSDARG00000075798|USP38|1|ubiquitin=specific=peptidase=38=[Source:HGNC=Symbol;Acc:20067]
"chromosome:Zv9:4:21370322:21370143|ENSDARG00000007523|mll5|-1|myeloid/lymphoid=or=mixed-lineage=leukemia=5=(trithorax=homolog,=Drosophila)=[Source:ZFIN;Acc:ZDB-GENE-=030131-4120]"
chromosome:TETRAODON8:Un_random:81051122:81051283|ENSTNIG00000005808|COG1|1|component=of=oligomeric=golgi=complex=1=[Source:HGNC=Symbol;Acc:6545]
chromosome:MEDAKA1:8:25579110:25578949|ENSORLG00000017408|COG1|-1|component=of=oligomeric=golgi=complex=1=[Source:HGNC=Symbol;Acc:6545]
chromosome:MEDAKA1:20:19942662:19942325|ENSORLG00000012344|TOPBP1|-1|topoisomerase=(DNA)=II=binding=protein=1=[Source:HGNC=Symbol;Acc:17008]
chromosome:Zv9:24:9509565:9509860|ENSDARG00000059322|topbp1|1|topoisomerase=(DNA)=II=binding=protein=1=[Source:ZFIN;Acc:ZDB-GENE-060626-1]
group:BROADS1:groupXXI:10198600:10198275|ENSGACG00000004755|TOPBP1|-1|topoisomerase=(DNA)=II=binding=protein=1=[Source:HGNC=Symbol;Acc:17008]
chromosome:TETRAODON8:Un_random:57963336:57963468|ENSTNIG00000003276|CCDC22|1|coiled-coil=domain=containing=22=[Source:HGNC=Symbol;Acc:28909]
group:BROADS1:groupXII:18302403:18302535|ENSGACG00000013344|CCDC22|1|coiled-coil=domain=containing=22=[Source:HGNC=Symbol;Acc:28909]
ultracontig:MEDAKA1:ultracontig90:1102713:1102581|ENSORLG00000019256|CCDC22|-1|coiled-coil=domain=containing=22=[Source:HGNC=Symbol;Acc:28909]
chromosome:Zv9:8:24470241:24470373|ENSDARG00000052379|ccdc22|1|coiled-coil=domain=containing=22=[Source:ZFIN;Acc:ZDB-GENE-050913-93]
chromosome:MEDAKA1:15:29523532:29523351|ENSORLG00000014111|PDLIM1|-1|PDZ=and=LIM=domain=1=[Source:HGNC=Symbol;Acc:2067]
group:BROADS1:groupVI:2843497:2843681|ENSGACG00000003243|PDLIM1|1|PDZ=and=LIM=domain=1=[Source:HGNC=Symbol;Acc:2067]
chromosome:Zv9:13:25991112:25990928|ENSDARG00000019845|pdlim1|-1|PDZ=and=LIM=domain=1=(elfin)=[Source:ZFIN;Acc:ZDB-=GENE-030131-5227]
chromosome:MEDAKA1:24:806564:806691|ENSORLG00000009237|BUB1|1|budding=uninhibited=by=benzimidazoles=1=homolog=(yeast)=[Source:HGNC=Symbol;Acc:1148]
chromosome:TETRAODON8:12:6247309:6247143|ENSTNIG00000015894|FOXN4|-1|forkhead=box=N4=[Source:HGNC=Symbol;Acc:21399]
group:BROADS1:groupXIII:9206852:9207018|ENSGACG00000009215|FOXN4|1|forkhead=box=N4=[Source:HGNC=Symbol;Acc:21399]
chromosome:Zv9:5:21178615:21178452|ENSDARG00000010591|foxn4|-1|forkhead=box=N4=[Source:ZFIN;Acc:ZDB-GENE-990415-=277]
chromosome:MEDAKA1:10:6812140:6812383|ENSORLG00000001659|GPR101|1|G=protein-coupled=receptor=101=[Source:HGNC=Symbol;Acc:14963]
chromosome:TETRAODON8:14:1350289:1350394|ENSTNIG00000019167|BROX|1|BRO1=domain=and=CAAX=motif=containing=[Source:HGNC=Symbol;Acc:26512]
chromosome:TETRAODON8:Un_random:32499603:32499327|ENSTNIG00000006103|TTC28=(2=of=3)|-1|tetratricopeptide=repeat=domain=28=[Source:HGNC=Symbol;Acc:29179]
chromosome:MEDAKA1:9:22897041:22897303|ENSORLG00000014982|FBRSL1|1|fibrosin-like=1=[Source:HGNC=Symbol;Acc:29308]
chromosome:TETRAODON8:12:10757985:10758253|ENSTNIG00000016753|FBRSL1|1|fibrosin-like=1=[Source:HGNC=Symbol;Acc:29308]
group:BROADS1:groupXV:12177379:12177549|ENSGACG00000012204|GOLGA5|1|golgin=A5=[Source:HGNC=Symbol;Acc:4428]
chromosome:TETRAODON8:10:11928240:11928410|ENSTNIG00000019357|GOLGA5|1|golgin=A5=[Source:HGNC=Symbol;Acc:4428]
chromosome:MEDAKA1:22:1199361:1199531|ENSORLG00000009684|GOLGA5|1|golgin=A5=[Source:HGNC=Symbol;Acc:4428]
"chromosome:Zv9:13:33441683:33441516|ENSDARG00000039279|golga5|-1|golgi=autoantigen,=golgin=subfamily=a,=5=[Source:ZFIN;Acc:ZDB-GENE-040426-2749]"
chromosome:Zv9:1:5511937:5512054|ENSDARG00000025754|ube2f|1|ubiquitin-conjugating=enzyme=E2F=(putative)=[Source:ZFIN;Acc:ZDB-GENE-040426-2557]
group:BROADS1:groupXVI:4204216:4204102|ENSGACG00000002196|UBE2F|-1|ubiquitin-conjugating=enzyme=E2F=(putative)=[Source:HGNC=Symbol;Acc:12480]
chromosome:TETRAODON8:2:18204661:18204547|ENSTNIG00000007560|UBE2F|-1|ubiquitin-conjugating=enzyme=E2F=(putative)=[Source:HGNC=Symbol;Acc:12480]
group:BROADS1:groupXI:11668578:11668781|ENSGACG00000012460|FBXW9|1|F-box=and=WD=repeat=domain=containing=9=[Source:HGNC=Symbol;Acc:28136]
"chromosome:Zv9:5:13989225:13989445|ENSDARG00000058533|pole|1|polymerase=(DNA=directed),=epsilon=[Source:ZFIN;Acc:ZDB-GENE-070705-557]"
chromosome:TETRAODON8:Un_random:20422508:20422366|ENSTNIG00000017618|ASTN1|-1|astrotactin=1=[Source:HGNC=Symbol;Acc:773]
group:BROADS1:groupIII:3585172:3585314|ENSGACG00000014303|ASTN1|1|astrotactin=1=[Source:HGNC=Symbol;Acc:773]
chromosome:MEDAKA1:17:20435694:20435552|ENSORLG00000013099|ASTN1|-1|astrotactin=1=[Source:HGNC=Symbol;Acc:773]
chromosome:TETRAODON8:4:7421572:7421727|ENSTNIG00000018763|CTIF|1|CBP80/20-dependent=translation=initiation=factor=[Source:HGNC=Symbol;Acc:23925]
group:BROADS1:groupXIV:4119058:4118903|ENSGACG00000016514|CTIF|-1|CBP80/20-dependent=translation=initiation=factor=[Source:HGNC=Symbol;Acc:23925]
chromosome:Zv9:21:3549066:3549221|ENSDARG00000090617|CTIF|1|CBP80/20-dependent=translation=initiation=factor=[Source:HGNC=Symbol;Acc:23925]
chromosome:MEDAKA1:12:8979676:8979831|ENSORLG00000005786|CTIF|1|CBP80/20-dependent=translation=initiation=factor=[Source:HGNC=Symbol;Acc:23925]
ultracontig:MEDAKA1:ultracontig49:339228:338807|ENSORLG00000018451|KATNB1|-1|katanin=p80=(WD=repeat=containing)=subunit=B=1=[Source:HGNC=Symbol;Acc:6217]
chromosome:Zv9:7:53633189:53633338|ENSDARG00000005456|katnb1|1|katanin=p80=(WD=repeat=containing)=subunit=B=1=[Source:ZFIN;Acc:ZDB-GENE-040426-1954]
chromosome:Zv9:9:22966907:22966667|ENSDARG00000004930|lmo7a|-1|LIM=domain=only=7a=[Source:ZFIN;Acc:ZDB-GENE-030219-=74]
chromosome:TETRAODON8:2:10464278:10464606|ENSTNIG00000014989|LMO7=(1=of=3)|1|LIM=domain=7=[Source:HGNC=Symbol;Acc:6646]
chromosome:MEDAKA1:9:12888921:12888755|ENSORLG00000007463|UBE3B|-1|ubiquitin=protein=ligase=E3B=[Source:HGNC=Symbol;Acc:13478]
chromosome:Zv9:5:21240773:21240942|ENSDARG00000061960|ube3b|1|ubiquitin=protein=ligase=E3B=[Source:ZFIN;Acc:ZDB-=GENE-060526-231]
"chromosome:Zv9:25:16331211:16331425|ENSDARG00000029168|ppfibp2b|1|protein=tyrosine=phosphatase,=receptor-type,=F=interacting=protein,=binding=protein=2b=[Source:ZFIN;Acc:ZDB-GENE-040718-54]"
"chromosome:TETRAODON8:Un_random:2164685:2164818|ENSTNIG00000004165|ZGPAT|1|zinc=finger,=CCCH-type=with=G=patch=domain=[Source:HGNC=Symbol;Acc:15948]"
"chromosome:Zv9:11:12921921:12922054|ENSDARG00000027403|zgpat|1|zinc=finger,=CCCH-type=with=G=patch=domain=[Source:ZFIN;Acc:ZDB-GENE-040426-1248]"
"chromosome:MEDAKA1:7:1241124:1240991|ENSORLG00000000880|ZGPAT|-1|zinc=finger,=CCCH-type=with=G=patch=domain=[Source:HGNC=Symbol;Acc:15948]"
"group:BROADS1:groupXII:4270780:4270647|ENSGACG00000004662|ZGPAT|-1|zinc=finger,=CCCH-type=with=G=patch=domain=[Source:HGNC=Symbol;Acc:15948]"
scaffold:MEDAKA1:scaffold4962:3487:3673|ENSORLG00000019736|LMF1|1|lipase=maturation=factor=1=[Source:HGNC=Symbol;Acc:14154]
group:BROADS1:groupV:7003874:7003679|ENSGACG00000005614|LMF1|-1|lipase=maturation=factor=1=[Source:HGNC=Symbol;Acc:14154]
chromosome:TETRAODON8:Un_random:71757490:71757310|ENSTNIG00000004749|LMF1|-1|lipase=maturation=factor=1=[Source:HGNC=Symbol;Acc:14154]
chromosome:Zv9:12:1336975:1337149|ENSDARG00000075313|LMF1|1|lipase=maturation=factor=1=[Source:HGNC=Symbol;Acc:14154]
group:BROADS1:groupI:12382425:12381844|ENSGACG00000011281|C2CD3|-1|C2=calcium-dependent=domain=containing=3=[Source:HGNC=Symbol;Acc:24564]
chromosome:MEDAKA1:13:9193109:9193711|ENSORLG00000004303|C2CD3|1|C2=calcium-dependent=domain=containing=3=[Source:HGNC=Symbol;Acc:24564]
chromosome:Zv9:15:14304006:14304204|ENSDARG00000074137|C2CD3|1|C2=calcium-dependent=domain=containing=3=[Source:HGNC=Symbol;Acc:24564]
chromosome:MEDAKA1:21:22187595:22187474|ENSORLG00000016557|mc6ast5|-1|astacin=like=metallo-protease==[Source:RefSeq=peptide;Acc:NP_001098332]
chromosome:MEDAKA1:23:5944400:5944152|ENSORLG00000010977|TMEM209|-1|transmembrane=protein=209=[Source:HGNC=Symbol;Acc:21898]
chromosome:TETRAODON8:19:5239503:5239299|ENSTNIG00000018530|TMEM209|-1|transmembrane=protein=209=[Source:HGNC=Symbol;Acc:21898]
group:BROADS1:groupIV:19739495:19739276|ENSGACG00000018945|TMEM209|-1|transmembrane=protein=209=[Source:HGNC=Symbol;Acc:21898]
chromosome:Zv9:4:4975666:4975460|ENSDARG00000039340|tmem209|-1|transmembrane=protein=209=[Source:ZFIN;Acc:ZDB-GENE-=030131-2879]
chromosome:TETRAODON8:8:2191676:2191572|ENSTNIG00000015445|EMC2|-1|ER=membrane=protein=complex=subunit=2=[Source:HGNC=Symbol;Acc:28963]
group:BROADS1:groupXX:3830217:3830113|ENSGACG00000005305|EMC2|-1|ER=membrane=protein=complex=subunit=2=[Source:HGNC=Symbol;Acc:28963]
chromosome:Zv9:16:41376582:41376686|ENSDARG00000003308|emc2|1|ER=membrane=protein=complex=subunit=2=[Source:ZFIN;Acc:ZDB-GENE-040625-82]
ultracontig:MEDAKA1:ultracontig182:806908:806804|ENSORLG00000020698|EMC2|-1|ER=membrane=protein=complex=subunit=2=[Source:HGNC=Symbol;Acc:28963]
group:BROADS1:groupXIX:928095:927508|ENSGACG00000002366||-1|
chromosome:TETRAODON8:13:734776:734189|ENSTNIG00000002970||-1|Uncharacterized=protein=[Source:UniProtKB/TrEMBL;Acc:H3CBB8]
"chromosome:TETRAODON8:9:735406:735525|ENSTNIG00000012029|CELSR3|1|cadherin,=EGF=LAG=seven-pass=G-type=receptor=3=(flamingo=homolog,=Drosophila)=[Source:HGNC=Symbol;Acc:3230]"
"chromosome:Zv9:8:27056230:27056349|ENSDARG00000055825|celsr3|1|cadherin,=EGF=LAG=seven-pass=G-type=receptor=3=[Source:ZFIN;Acc:ZDB-GENE-070122-3]"
"group:BROADS1:groupXV:12170126:12170303|ENSGACG00000012195|RTF1|1|Rtf1,=Paf1/RNA=polymerase=II=complex=component,=homolog=(S.=cerevisiae)=[Source:HGNC=Symbol;Acc:28996]"
"chromosome:TETRAODON8:10:11922912:11923089|ENSTNIG00000019356|RTF1|1|Rtf1,=Paf1/RNA=polymerase=II=complex=component,=homolog=(S.=cerevisiae)=[Source:HGNC=Symbol;Acc:28996]"
"chromosome:Zv9:13:33460832:33460655|ENSDARG00000008947|rtf1|-1|Rtf1,=Paf1/RNA=polymerase=II=complex=component,=homolog=(S.=cerevisiae)=[Source:ZFIN;Acc:ZDB-GENE-030131-=6778]"
"chromosome:MEDAKA1:22:1189690:1189867|ENSORLG00000009661|RTF1|1|Rtf1,=Paf1/RNA=polymerase=II=complex=component,=homolog=(S.=cerevisiae)=[Source:HGNC=Symbol;Acc:28996]"
"chromosome:Zv9:1:51204799:51204606|ENSDARG00000075564|FAM13A|-1|family=with=sequence=similarity=13,=member=A=[Source:HGNC=Symbol;Acc:19367]"
"chromosome:MEDAKA1:1:21497878:21497691|ENSORLG00000007307|FAM13A|-1|family=with=sequence=similarity=13,=member=A=[Source:HGNC=Symbol;Acc:19367]"
chromosome:Zv9:21:18700834:18700704|ENSDARG00000079104|mfhas1|-1|malignant=fibrous=histiocytoma=amplified=sequence=1=[Source:ZFIN;Acc:ZDB-GENE-080917-20]
chromosome:TETRAODON8:4:2936674:2936804|ENSTNIG00000009012|MFHAS1|1|malignant=fibrous=histiocytoma=amplified=sequence=1=[Source:HGNC=Symbol;Acc:16982]
scaffold:BROADS1:scaffold_196:25021:24891|ENSGACG00000013440|MFHAS1|-1|malignant=fibrous=histiocytoma=amplified=sequence=1=[Source:HGNC=Symbol;Acc:16982]
chromosome:Zv9:13:28244805:28244489|ENSDARG00000031302|smap1|-1|stromal=membrane-associated=protein=1=[Source:ZFIN;Acc:ZDB-GENE-060920-2]
chromosome:TETRAODON8:18:6017121:6017458|ENSTNIG00000019367|SMAP1=(1=of=2)|1|small=ArfGAP=1=[Source:HGNC=Symbol;Acc:19651]
chromosome:TETRAODON8:18:2453755:2453629|ENSTNIG00000014074|TSC2|-1|tuberous=sclerosis=2=[Source:HGNC=Symbol;Acc:12363]
group:BROADS1:groupIX:15026783:15026657|ENSGACG00000018952|TSC2|-1|tuberous=sclerosis=2=[Source:HGNC=Symbol;Acc:12363]
chromosome:Zv9:1:54754353:54754479|ENSDARG00000086415|tsc2|1|tuberous=sclerosis=2=[Source:ZFIN;Acc:ZDB-GENE-=030131-2702]
chromosome:MEDAKA1:1:31284470:31284344|ENSORLG00000011670|TSC2|-1|tuberous=sclerosis=2=[Source:HGNC=Symbol;Acc:12363]
scaffold:BROADS1:scaffold_54:587307:587540|ENSGACG00000002225|RAB3GAP1|1|RAB3=GTPase=activating=protein=subunit=1=(catalytic)=[Source:HGNC=Symbol;Acc:17063]
chromosome:TETRAODON8:Un_random:38596799:38597035|ENSTNIG00000005890|RAB3GAP1|1|RAB3=GTPase=activating=protein=subunit=1=(catalytic)=[Source:HGNC=Symbol;Acc:17063]
chromosome:MEDAKA1:19:22895347:22895141|ENSORLG00000014852|RAB3GAP1|-1|RAB3=GTPase=activating=protein=subunit=1=(catalytic)=[Source:HGNC=Symbol;Acc:17063]
chromosome:Zv9:12:12285828:12285939|ENSDARG00000020041|C12H16orf62|1|chromosome=16=open=reading=frame=62=[Source:HGNC=Symbol;Acc:24641]
group:BROADS1:groupV:5995860:5995971|ENSGACG00000004948|C16orf62|1|chromosome=16=open=reading=frame=62=[Source:HGNC=Symbol;Acc:24641]
ultracontig:MEDAKA1:ultracontig222:122578:122689|ENSORLG00000020350|C16orf62|1|chromosome=16=open=reading=frame=62=[Source:HGNC=Symbol;Acc:24641]
chromosome:TETRAODON8:2:5397944:5398055|ENSTNIG00000004698|C16orf62|1|chromosome=16=open=reading=frame=62=[Source:HGNC=Symbol;Acc:24641]
"chromosome:Zv9:14:47035386:47035521|ENSDARG00000057272|slc30a9|1|solute=carrier=family=30=(zinc=transporter),=member=9=[Source:ZFIN;Acc:ZDB-GENE-040724-254]"
"group:BROADS1:groupIV:8062722:8062587|ENSGACG00000017554|SLC30A9|-1|solute=carrier=family=30=(zinc=transporter),=member=9=[Source:HGNC=Symbol;Acc:1329]"
"chromosome:MEDAKA1:10:2543711:2543846|ENSORLG00000000650|SLC30A9|1|solute=carrier=family=30=(zinc=transporter),=member=9=[Source:HGNC=Symbol;Acc:1329]"
"chromosome:TETRAODON8:1:5377233:5377098|ENSTNIG00000015735|SLC30A9|-1|solute=carrier=family=30=(zinc=transporter),=member=9=[Source:HGNC=Symbol;Acc:1329]"
"chromosome:TETRAODON8:10:11971666:11971886|ENSTNIG00000018668|ZFYVE26|1|zinc=finger,=FYVE=domain=containing=26=[Source:HGNC=Symbol;Acc:20761]"
"group:BROADS1:groupXV:12246492:12246712|ENSGACG00000012287|ZFYVE26|1|zinc=finger,=FYVE=domain=containing=26=[Source:HGNC=Symbol;Acc:20761]"
"chromosome:MEDAKA1:22:1279884:1280104|ENSORLG00000009842|ZFYVE26|1|zinc=finger,=FYVE=domain=containing=26=[Source:HGNC=Symbol;Acc:20761]"
"chromosome:Zv9:13:33303744:33303524|ENSDARG00000040131|zfyve26|-1|zinc=finger,=FYVE=domain=containing=26=[Source:ZFIN;Acc:ZDB-GENE-030131-3286]"
"chromosome:TETRAODON8:10:11367170:11367343|ENSTNIG00000019299|SYNE1=(1=of=3)|1|spectrin=repeat=containing,=nuclear=envelope=1=[Source:HGNC=Symbol;Acc:17089]"
chromosome:Zv9:19:35204469:35204157|ENSDARG00000022675|otud6b|-1|OTU=domain=containing=6B=[Source:ZFIN;Acc:ZDB-GENE-=040426-974]
chromosome:TETRAODON8:21:2843332:2843132|ENSTNIG00000009195|OTUD6A|-1|OTU=domain=containing=6A=[Source:HGNC=Symbol;Acc:32312]
group:BROADS1:groupX:7517276:7517476|ENSGACG00000005002|OTUD6A|1|OTU=domain=containing=6A=[Source:HGNC=Symbol;Acc:32312]
chromosome:MEDAKA1:11:22073775:22073975|ENSORLG00000012290|OTUD6A|1|OTU=domain=containing=6A=[Source:HGNC=Symbol;Acc:32312]
"chromosome:TETRAODON8:12:6219777:6219601|ENSTNIG00000015896|POLE|-1|polymerase=(DNA=directed),=epsilon,=catalytic=subunit=[Source:HGNC=Symbol;Acc:9177]"
"chromosome:Zv9:5:13986166:13986342|ENSDARG00000058533|pole|1|polymerase=(DNA=directed),=epsilon=[Source:ZFIN;Acc:ZDB-GENE-070705-557]"
"chromosome:MEDAKA1:9:12959515:12959691|ENSORLG00000007834|POLE|1|polymerase=(DNA=directed),=epsilon,=catalytic=subunit=[Source:HGNC=Symbol;Acc:9177]"
"group:BROADS1:groupXIII:9238444:9238620|ENSGACG00000009265|POLE|1|polymerase=(DNA=directed),=epsilon,=catalytic=subunit=[Source:HGNC=Symbol;Acc:9177]"
group:BROADS1:groupXVI:11454668:11454814|ENSGACG00000005886|PRPF40A|1|PRP40=pre-mRNA=processing=factor=40=homolog=A=(S.=cerevisiae)=[Source:HGNC=Symbol;Acc:16463]
chromosome:TETRAODON8:2:14771593:14771736|ENSTNIG00000016481|PRPF40A|1|PRP40=pre-mRNA=processing=factor=40=homolog=A=(S.=cerevisiae)=[Source:HGNC=Symbol;Acc:16463]
chromosome:MEDAKA1:21:22338288:22338148|ENSORLG00000016666|PRPF40A|-1|PRP40=pre-mRNA=processing=factor=40=homolog=A=(S.=cerevisiae)=[Source:HGNC=Symbol;Acc:16463]
chromosome:Zv9:9:4687316:4687456|ENSDARG00000058467|prpf40a|1|PRP40=pre-mRNA=processing=factor=40=homolog=A=(yeast)=[Source:ZFIN;Acc:ZDB-GENE-030131-274]
group:BROADS1:groupXII:15616516:15616630|ENSGACG00000011834|KLHL12|1|kelch-like=12=(Drosophila)=[Source:HGNC=Symbol;Acc:19360]
chromosome:TETRAODON8:9:9254678:9254564|ENSTNIG00000012476|KLHL12|-1|kelch-like=12=(Drosophila)=[Source:HGNC=Symbol;Acc:19360]
group:BROADS1:groupX:8997430:8997308|ENSGACG00000006302|CCDC132|-1|coiled-coil=domain=containing=132=[Source:HGNC=Symbol;Acc:25956]
chromosome:MEDAKA1:11:9133426:9133548|ENSORLG00000004143|CCDC132|1|coiled-coil=domain=containing=132=[Source:HGNC=Symbol;Acc:25956]
chromosome:TETRAODON8:21_random:1428931:1428809|ENSTNIG00000017769|CCDC132|-1|coiled-coil=domain=containing=132=[Source:HGNC=Symbol;Acc:25956]
chromosome:Zv9:19:41356240:41356362|ENSDARG00000002880|CCDC132=(1=of=2)|1|coiled-coil=domain=containing=132=[Source:HGNC=Symbol;Acc:25956]
chromosome:Zv9:5:62963708:62963837|ENSDARG00000052815|alad|1|aminolevulinate=dehydratase=[Source:ZFIN;Acc:ZDB-=GENE-050417-123]
group:BROADS1:groupXIV:10782683:10782554|ENSGACG00000018021|ALAD|-1|aminolevulinate=dehydratase=[Source:HGNC=Symbol;Acc:395]
chromosome:MEDAKA1:12:25409895:25409766|ENSORLG00000013741|ALAD|-1|aminolevulinate=dehydratase=[Source:HGNC=Symbol;Acc:395]
chromosome:TETRAODON8:4:9745727:9745856|ENSTNIG00000005207|ALAD|1|aminolevulinate=dehydratase=[Source:HGNC=Symbol;Acc:395]
chromosome:TETRAODON8:16:5132274:5132014|ENSTNIG00000016288|DHX34|-1|DEAH=(Asp-Glu-Ala-His)=box=polypeptide=34=[Source:HGNC=Symbol;Acc:16719]
chromosome:MEDAKA1:13:4205418:4205155|ENSORLG00000002308|DHX34|-1|DEAH=(Asp-Glu-Ala-His)=box=polypeptide=34=[Source:HGNC=Symbol;Acc:16719]
group:BROADS1:groupI:16832357:16832094|ENSGACG00000013085|DHX34|-1|DEAH=(Asp-Glu-Ala-His)=box=polypeptide=34=[Source:HGNC=Symbol;Acc:16719]
"chromosome:TETRAODON8:2:10545732:10545615|ENSTNIG00000014997|MYCBP2|-1|MYC=binding=protein=2,=E3=ubiquitin=protein=ligase=[Source:HGNC=Symbol;Acc:23386]"
"group:BROADS1:groupXVI:2451703:2451820|ENSGACG00000001746|MYCBP2|1|MYC=binding=protein=2,=E3=ubiquitin=protein=ligase=[Source:HGNC=Symbol;Acc:23386]"
"chromosome:MEDAKA1:21:10040876:10040759|ENSORLG00000011491|MYCBP2|-1|MYC=binding=protein=2,=E3=ubiquitin=protein=ligase=[Source:HGNC=Symbol;Acc:23386]"
chromosome:Zv9:9:17685962:17685845|ENSDARG00000001220|mycbp2|-1|MYC=binding=protein=2=[Source:ZFIN;Acc:ZDB-GENE-=030616-132]
chromosome:Zv9:23:31629952:31629411|ENSDARG00000076153|lca5|-1|Leber=congenital=amaurosis=5=[Source:ZFIN;Acc:ZDB-=GENE-090313-268]
chromosome:Zv9:25:27774748:27776506|ENSDARG00000004594|ZNF800=(1=of=2)|1|zinc=finger=protein=800=[Source:HGNC=Symbol;Acc:27267]
"chromosome:Zv9:23:28768593:28768741|ENSDARG00000016782|huwe1|1|HECT,=UBA=and=WWE=domain=containing=1=[Source:ZFIN;Acc:ZDB-GENE-081104-387]"
"chromosome:TETRAODON8:9:3591947:3592101|ENSTNIG00000015085|HUWE1=(1=of=2)|1|HECT,=UBA=and=WWE=domain=containing=1,=E3=ubiquitin=protein=ligase=[Source:HGNC=Symbol;Acc:30892]"
"group:BROADS1:groupXII:10896555:10896673|ENSGACG00000008789|HUWE1|1|HECT,=UBA=and=WWE=domain=containing=1,=E3=ubiquitin=protein=ligase=[Source:HGNC=Symbol;Acc:30892]"
"group:BROADS1:groupXIX:15085197:15085469|ENSGACG00000011830|RFX4|1|regulatory=factor=X,=4=(influences=HLA=class=II=expression)=[Source:HGNC=Symbol;Acc:9985]"
"chromosome:MEDAKA1:6:16577492:16577755|ENSORLG00000011114|RFX4|1|regulatory=factor=X,=4=(influences=HLA=class=II=expression)=[Source:HGNC=Symbol;Acc:9985]"
"chromosome:TETRAODON8:13:5078802:5078530|ENSTNIG00000012137|RFX4|-1|regulatory=factor=X,=4=(influences=HLA=class=II=expression)=[Source:HGNC=Symbol;Acc:9985]"
"chromosome:Zv9:18:14921159:14920890|ENSDARG00000026395|rfx4|-1|regulatory=factor=X,=4=[Source:ZFIN;Acc:ZDB-GENE-=040909-2]"
"chromosome:Zv9:25:17684946:17685053|ENSDARG00000004174|cnot1|1|CCR4-NOT=transcription=complex,=subunit=1=[Source:ZFIN;Acc:ZDB-GENE-040915-1]"
"group:BROADS1:groupXIX:1779093:1778986|ENSGACG00000002606|CNOT1|-1|CCR4-NOT=transcription=complex,=subunit=1=[Source:HGNC=Symbol;Acc:7877]"
"chromosome:MEDAKA1:6:21153116:21153009|ENSORLG00000013734|CNOT1|-1|CCR4-NOT=transcription=complex,=subunit=1=[Source:HGNC=Symbol;Acc:7877]"
"chromosome:TETRAODON8:Un_random:96040254:96040361|ENSTNIG00000018706|CNOT1|1|CCR4-NOT=transcription=complex,=subunit=1=[Source:HGNC=Symbol;Acc:7877]"
chromosome:MEDAKA1:14:28766578:28766388|ENSORLG00000014339|MYBBP1A|-1|MYB=binding=protein=(P160)=1a=[Source:HGNC=Symbol;Acc:7546]
group:BROADS1:groupVII:24061192:24061002|ENSGACG00000020754|MYBBP1A|-1|MYB=binding=protein=(P160)=1a=[Source:HGNC=Symbol;Acc:7546]
chromosome:Zv9:5:8971408:8971598|ENSDARG00000028323|mybbp1a|1|MYB=binding=protein=(P160)=1a=[Source:ZFIN;Acc:ZDB-=GENE-030131-9864]
chromosome:TETRAODON8:7:10783496:10783306|ENSTNIG00000007650|MYBBP1A|-1|MYB=binding=protein=(P160)=1a=[Source:HGNC=Symbol;Acc:7546]
group:BROADS1:groupIV:29480199:29480436|ENSGACG00000019721|EXOC4|1|exocyst=complex=component=4=[Source:HGNC=Symbol;Acc:30389]
chromosome:MEDAKA1:23:15206607:15206844|ENSORLG00000014529|EXOC4|1|exocyst=complex=component=4=[Source:HGNC=Symbol;Acc:30389]
chromosome:Zv9:4:14881565:14881802|ENSDARG00000004336|exoc4|1|exocyst=complex=component=4=[Source:ZFIN;Acc:ZDB-=GENE-041210-112]
"chromosome:TETRAODON8:19:3034732:3034564|ENSTNIG00000007589||-1|Chromosome=19=SCAF14535,=whole=genome=shotgun=sequence.;=Uncharacterized=protein=[Source:UniProtKB/TrEMBL;Acc:Q4SQ44]"
group:BROADS1:groupII:22335438:22335282|ENSGACG00000017488|SUV420H1|-1|suppressor=of=variegation=4-20=homolog=1=(Drosophila)=[Source:HGNC=Symbol;Acc:24283]
group:BROADS1:groupXVI:6288705:6289095|ENSGACG00000002570|MCM3AP|1|minichromosome=maintenance=complex=component=3=associated=protein=[Source:HGNC=Symbol;Acc:6946]
chromosome:Zv9:1:51061368:51061531|ENSDARG00000014098|pkd2|1|polycystic=kidney=disease=2=[Source:ZFIN;Acc:ZDB-=GENE-040827-4]
chromosome:TETRAODON8:18:7408139:7408302|ENSTNIG00000011045|PKD2|1|polycystic=kidney=disease=2=(autosomal=dominant)=[Source:HGNC=Symbol;Acc:9009]
chromosome:MEDAKA1:1:20626724:20626563|ENSORLG00000007003|pkd2|-1|polycystin=2==[Source:RefSeq=peptide;Acc:NP_001129990]
group:BROADS1:groupIX:7439844:7439681|ENSGACG00000017335|PKD2|-1|polycystic=kidney=disease=2=(autosomal=dominant)=[Source:HGNC=Symbol;Acc:9009]
group:BROADS1:groupI:3146387:3146917|ENSGACG00000006415|TSKU|1|tsukushi=small=leucine=rich=proteoglycan=homolog=(Xenopus=laevis)=[Source:HGNC=Symbol;Acc:28850]
"chromosome:TETRAODON8:7:9950133:9949950|ENSTNIG00000018212|GRXCR2|-1|glutaredoxin,=cysteine=rich=2=[Source:HGNC=Symbol;Acc:33862]"
"chromosome:MEDAKA1:14:7164933:7164750|ENSORLG00000001588|GRXCR2|-1|glutaredoxin,=cysteine=rich=2=[Source:HGNC=Symbol;Acc:33862]"
"chromosome:Zv9:21:39629353:39629030|ENSDARG00000053692|GRXCR2|-1|glutaredoxin,=cysteine=rich=2=[Source:HGNC=Symbol;Acc:33862]"
chromosome:Zv9:3:53551516:53551645|ENSDARG00000029931|atp13a|1|ATPase=type=13A=[Source:ZFIN;Acc:ZDB-GENE-040426-=2804]
group:BROADS1:groupXI:7877877:7877748|ENSGACG00000010142|ATP13A1|-1|ATPase=type=13A1=[Source:HGNC=Symbol;Acc:24215]
chromosome:TETRAODON8:3:11614627:11614756|ENSTNIG00000018554|ATP13A1=(2=of=2)|1|ATPase=type=13A1=[Source:HGNC=Symbol;Acc:24215]
chromosome:MEDAKA1:8:9161801:9161672|ENSORLG00000006566|ATP13A1|-1|ATPase=type=13A1=[Source:HGNC=Symbol;Acc:24215]
chromosome:MEDAKA1:7:21423243:21422780|ENSORLG00000013963|AURKAIP1|-1|aurora=kinase=A=interacting=protein=1=[Source:HGNC=Symbol;Acc:24114]
chromosome:TETRAODON8:9:8540037:8539580|ENSTNIG00000012541|AURKAIP1|-1|aurora=kinase=A=interacting=protein=1=[Source:HGNC=Symbol;Acc:24114]
chromosome:Zv9:16:8181570:8181683|ENSDARG00000079217|bbs9|1|Bardet-Biedl=syndrome=9=[Source:ZFIN;Acc:ZDB-GENE-=081027-4]
chromosome:TETRAODON8:Un_random:34643161:34643048|ENSTNIG00000005257|BBS9|-1|Bardet-Biedl=syndrome=9=[Source:HGNC=Symbol;Acc:30000]
chromosome:MEDAKA1:16:23373084:23373203|ENSORLG00000015468|BBS9|1|Bardet-Biedl=syndrome=9=[Source:HGNC=Symbol;Acc:30000]
chromosome:Zv9:21:10480635:10481173|ENSDARG00000070040|zgc:162344|1|zgc:162344=[Source:ZFIN;Acc:ZDB-GENE-030131-6058]
chromosome:MEDAKA1:16:12182190:12182084|ENSORLG00000006651||-1|
chromosome:MEDAKA1:17:29346083:29346217|ENSORLG00000017649||1|
group:BROADS1:groupIII:13645657:13645523|ENSGACG00000017323||-1|
chromosome:TETRAODON8:15_random:1391603:1391737|ENSTNIG00000008470||1|Uncharacterized=protein=[Source:UniProtKB/TrEMBL;Acc:H3CSS3]
chromosome:Zv9:15:27606169:27605977|ENSDARG00000026180|prpf8|-1|pre-mRNA=processing=factor=8=[Source:ZFIN;Acc:ZDB-=GENE-030131-577]
group:BROADS1:groupI:7540032:7540224|ENSGACG00000008504|PRPF8|1|PRP8=pre-mRNA=processing=factor=8=homolog=(S.=cerevisiae)=[Source:HGNC=Symbol;Acc:17340]
chromosome:MEDAKA1:13:16383765:16383957|ENSORLG00000008036|PRPF8|1|PRP8=pre-mRNA=processing=factor=8=homolog=(S.=cerevisiae)=[Source:HGNC=Symbol;Acc:17340]
chromosome:TETRAODON8:10:10577100:10576908|ENSTNIG00000003460|PRPF8|-1|PRP8=pre-mRNA=processing=factor=8=homolog=(S.=cerevisiae)=[Source:HGNC=Symbol;Acc:17340]
chromosome:Zv9:8:32258939:32258809|ENSDARG00000068400|znf131|-1|zinc=finger=protein=131=[Source:ZFIN;Acc:ZDB-GENE-=040426-1563]
group:BROADS1:groupXIII:5658768:5658638|ENSGACG00000006824|ZNF131|-1|zinc=finger=protein=131=[Source:HGNC=Symbol;Acc:12915]
chromosome:MEDAKA1:9:7689610:7689480|ENSORLG00000004007|ZNF131|-1|zinc=finger=protein=131=[Source:HGNC=Symbol;Acc:12915]
chromosome:TETRAODON8:12:8767216:8767346|ENSTNIG00000016665|ZNF131|1|zinc=finger=protein=131=[Source:HGNC=Symbol;Acc:12915]
chromosome:TETRAODON8:8:6228595:6228368|ENSTNIG00000018463||-1|Uncharacterized=protein=[Source:UniProtKB/TrEMBL;Acc:H3DM89]
"chromosome:MEDAKA1:9:2057533:2057028|ENSORLG00000000944|RNFT2|-1|ring=finger=protein,=transmembrane=2=[Source:HGNC=Symbol;Acc:25905]"
"chromosome:Zv9:5:14004622:14004747|ENSDARG00000058533|pole|1|polymerase=(DNA=directed),=epsilon=[Source:ZFIN;Acc:ZDB-GENE-070705-557]"
"group:BROADS1:groupXIII:9241795:9241920|ENSGACG00000009265|POLE|1|polymerase=(DNA=directed),=epsilon,=catalytic=subunit=[Source:HGNC=Symbol;Acc:9177]"
"chromosome:MEDAKA1:9:12963854:12963979|ENSORLG00000007834|POLE|1|polymerase=(DNA=directed),=epsilon,=catalytic=subunit=[Source:HGNC=Symbol;Acc:9177]"
"chromosome:TETRAODON8:12:6216695:6216570|ENSTNIG00000015896|POLE|-1|polymerase=(DNA=directed),=epsilon,=catalytic=subunit=[Source:HGNC=Symbol;Acc:9177]"
scaffold:Zv9:Zv9_NA282:6267:6153|ENSDARG00000090530|CABZ01083546.1|-1|Uncharacterized=protein=[Source:UniProtKB/TrEMBL;Acc:H9GZC8]
"group:BROADS1:groupXVII:12659109:12658995|ENSGACG00000011602|LAMB3|-1|laminin,=beta=3=[Source:HGNC=Symbol;Acc:6490]"
"chromosome:MEDAKA1:5:19045827:19045941|ENSORLG00000010256|LAMB3|1|laminin,=beta=3=[Source:HGNC=Symbol;Acc:6490]"
"chromosome:TETRAODON8:Un_random:13518697:13518583|ENSTNIG00000005893|LAMB3|-1|laminin,=beta=3=[Source:HGNC=Symbol;Acc:6490]"
chromosome:Zv9:21:10452138:10451975|ENSDARG00000011926|tpgs2|-1|tubulin=polyglutamylase=complex=subunit=2=[Source:ZFIN;Acc:ZDB-GENE-040704-49]
chromosome:TETRAODON8:11:1615386:1615549|ENSTNIG00000010678|TPGS2|1|tubulin=polyglutamylase=complex=subunit=2=[Source:HGNC=Symbol;Acc:24561]
group:BROADS1:groupXVII:8418466:8418629|ENSGACG00000008765|TPGS2|1|tubulin=polyglutamylase=complex=subunit=2=[Source:HGNC=Symbol;Acc:24561]
chromosome:MEDAKA1:5:16392050:16391887|ENSORLG00000008894|TPGS2|-1|tubulin=polyglutamylase=complex=subunit=2=[Source:HGNC=Symbol;Acc:24561]
chromosome:Zv9:13:3972441:3972161|ENSDARG00000090054|ZNF318|-1|zinc=finger=protein=318=[Source:HGNC=Symbol;Acc:13578]
chromosome:MEDAKA1:15:12008775:12009070|ENSORLG00000003136|ZNF318|1|zinc=finger=protein=318=[Source:HGNC=Symbol;Acc:13578]
group:BROADS1:groupVI:16777404:16777705|ENSGACG00000012217|ZNF318|1|zinc=finger=protein=318=[Source:HGNC=Symbol;Acc:13578]
chromosome:Zv9:4:864180:863995|ENSDARG00000074658|upf2|-1|UPF2=regulator=of=nonsense=transcripts=homolog=(yeast)=[Source:ZFIN;Acc:ZDB-GENE-090715-1]
chromosome:Zv9:15:46536720:46536849|ENSDARG00000089170|CABZ01087568.1|1|
chromosome:MEDAKA1:13:32925902:32926031|ENSORLG00000015807|SIK3|1|SIK=family=kinase=3=[Source:HGNC=Symbol;Acc:29165]
chromosome:TETRAODON8:Un_random:19472890:19472761|ENSTNIG00000006441|SIK3|-1|SIK=family=kinase=3=[Source:HGNC=Symbol;Acc:29165]
group:BROADS1:groupI:2267298:2267427|ENSGACG00000006112|SIK3|1|SIK=family=kinase=3=[Source:HGNC=Symbol;Acc:29165]
chromosome:MEDAKA1:4:30568281:30568474|ENSORLG00000016231|NDNF|1|neuron-derived=neurotrophic=factor=[Source:HGNC=Symbol;Acc:26256]
scaffold:BROADS1:scaffold_812:8599:8406|ENSGACG00000005728|NDNF|-1|neuron-derived=neurotrophic=factor=[Source:HGNC=Symbol;Acc:26256]
chromosome:TETRAODON8:1:11403112:11402935|ENSTNIG00000005902|NDNF|-1|neuron-derived=neurotrophic=factor=[Source:HGNC=Symbol;Acc:26256]
chromosome:Zv9:23:2100229:2100027|ENSDARG00000062936|NDNF|-1|neuron-derived=neurotrophic=factor=[Source:HGNC=Symbol;Acc:26256]
chromosome:Zv9:9:16395232:16395336|ENSDARG00000024694|myo1bl2|1|myosin=1b-like=2=[Source:ZFIN;Acc:ZDB-GENE-030131-=695]
chromosome:TETRAODON8:21_random:1915597:1915430|ENSTNIG00000017536|AKAP9|-1|A=kinase=(PRKA)=anchor=protein=(yotiao)=9=[Source:HGNC=Symbol;Acc:379]
group:BROADS1:groupX:6437620:6437805|ENSGACG00000004143|AKAP9|1|A=kinase=(PRKA)=anchor=protein=(yotiao)=9=[Source:HGNC=Symbol;Acc:379]
ultracontig:MEDAKA1:ultracontig182:2181570:2181397|ENSORLG00000020729|ZNF236|-1|zinc=finger=protein=236=[Source:HGNC=Symbol;Acc:13028]
"chromosome:Zv9:5:71821170:71820952|ENSDARG00000092143|ank1|-1|ankyrin=1,=erythrocytic=[Source:ZFIN;Acc:ZDB-GENE-=041010-44]"
"group:BROADS1:groupXIII:8562318:8562536|ENSGACG00000008464|ANK1=(2=of=2)|1|ankyrin=1,=erythrocytic=[Source:HGNC=Symbol;Acc:492]"
chromosome:Zv9:20:32523380:32523545|ENSDARG00000069808|ostm1|1|osteopetrosis=associated=transmembrane=protein=1=[Source:ZFIN;Acc:ZDB-GENE-081104-270]
group:BROADS1:groupXVIII:8620839:8621004|ENSGACG00000008950|OSTM1|1|osteopetrosis=associated=transmembrane=protein=1=[Source:HGNC=Symbol;Acc:21652]
chromosome:MEDAKA1:24:7027223:7027058|ENSORLG00000013403|OSTM1|-1|osteopetrosis=associated=transmembrane=protein=1=[Source:HGNC=Symbol;Acc:21652]
scaffold:BROADS1:scaffold_48:1400035:1400207|ENSGACG00000015362|JMJD1C|1|jumonji=domain=containing=1C=[Source:HGNC=Symbol;Acc:12313]
chromosome:Zv9:9:35900675:35900550|ENSDARG00000055470|cdc16|-1|cell=division=cycle=16=homolog=(S.=cerevisiae)=[Source:ZFIN;Acc:ZDB-GENE-051113-132]
chromosome:MEDAKA1:21:8776697:8776572|ENSORLG00000010961|CDC16|-1|cell=division=cycle=16=homolog=(S.=cerevisiae)=[Source:HGNC=Symbol;Acc:1720]
chromosome:TETRAODON8:2:9868474:9868349|ENSTNIG00000014974|CDC16|-1|cell=division=cycle=16=homolog=(S.=cerevisiae)=[Source:HGNC=Symbol;Acc:1720]
group:BROADS1:groupXVI:3195683:3195808|ENSGACG00000001955|CDC16|1|cell=division=cycle=16=homolog=(S.=cerevisiae)=[Source:HGNC=Symbol;Acc:1720]
group:BROADS1:groupXVIII:3142588:3142354|ENSGACG00000005960|IGF2R|-1|insulin-like=growth=factor=2=receptor=[Source:HGNC=Symbol;Acc:5467]
chromosome:Zv9:20:42675213:42675450|ENSDARG00000006094|igf2r|1|insulin-like=growth=factor=2=receptor=[Source:ZFIN;Acc:ZDB-GENE-041014-300]
chromosome:Zv9:8:17068615:17068415|ENSDARG00000078216|eps15|-1|epidermal=growth=factor=receptor=pathway=substrate=15=[Source:ZFIN;Acc:ZDB-GENE-081104-264]
"group:BROADS1:groupXIX:6096473:6096722|ENSGACG00000004350|SLC35B4|1|solute=carrier=family=35,=member=B4=[Source:HGNC=Symbol;Acc:20584]"
"chromosome:Zv9:25:3412755:3413001|ENSDARG00000071087|slc35b4|1|solute=carrier=family=35,=member=B4=[Source:ZFIN;Acc:ZDB-GENE-030131-2457]"
group:BROADS1:groupXIV:3430390:3430001|ENSGACG00000016244|DHX29|-1|DEAH=(Asp-Glu-Ala-His)=box=polypeptide=29=[Source:HGNC=Symbol;Acc:15815]
chromosome:Zv9:19:27396673:27396461|ENSDARG00000062206|skiv2l|-1|superkiller=viralicidic=activity=2=(S.=cerevisiae=homolog)-like=[Source:ZFIN;Acc:ZDB-GENE-010430-5]
group:BROADS1:groupX:3313455:3313243|ENSGACG00000002927|SKIV2L|-1|superkiller=viralicidic=activity=2-like=(S.=cerevisiae)=[Source:HGNC=Symbol;Acc:10898]
chromosome:MEDAKA1:11:4412033:4412245|ENSORLG00000002021|SKIV2L|1|superkiller=viralicidic=activity=2-like=(S.=cerevisiae)=[Source:HGNC=Symbol;Acc:10898]
chromosome:TETRAODON8:21_random:3238918:3238706|ENSTNIG00000004382|SKIV2L=(1=of=2)|-1|superkiller=viralicidic=activity=2-like=(S.=cerevisiae)=[Source:HGNC=Symbol;Acc:10898]
chromosome:Zv9:20:13565698:13564497|ENSDARG00000043475|tagap|-1|T-cell=activation=GTPase=activating=protein=[Source:ZFIN;Acc:ZDB-GENE-040724-50]
chromosome:TETRAODON8:17:4094708:4094097|ENSTNIG00000016580|BAI3|-1|brain-specific=angiogenesis=inhibitor=3=[Source:HGNC=Symbol;Acc:945]
chromosome:Zv9:13:38980555:38981225|ENSDARG00000059832|bai3|1|brain-specific=angiogenesis=inhibitor=3=[Source:ZFIN;Acc:ZDB-GENE-070424-99]
group:BROADS1:groupVI:7250216:7249555|ENSGACG00000006014|BAI3|-1|brain-specific=angiogenesis=inhibitor=3=[Source:HGNC=Symbol;Acc:945]
chromosome:TETRAODON8:Un_random:37157288:37157398|ENSTNIG00000003708||1|Uncharacterized=protein=[Source:UniProtKB/TrEMBL;Acc:H3C194]
"chromosome:Zv9:17:12690982:12691195|ENSDARG00000076889|ralgapa1|1|Ral=GTPase=activating=protein,=alpha=subunit=1=(catalytic)=[Source:ZFIN;Acc:ZDB-GENE-080806-1]"
"chromosome:MEDAKA1:20:22468712:22468876|ENSORLG00000013592|DROSHA|1|drosha,=ribonuclease=type=III=[Source:HGNC=Symbol;Acc:17904]"
"chromosome:TETRAODON8:Un_random:89447222:89447062|ENSTNIG00000008688|DROSHA|-1|drosha,=ribonuclease=type=III=[Source:HGNC=Symbol;Acc:17904]"
"chromosome:Zv9:12:14461368:14461528|ENSDARG00000055563|rnasen|1|ribonuclease=type=III,=nuclear=[Source:ZFIN;Acc:ZDB-=GENE-070209-23]"
"group:BROADS1:groupXXI:11659990:11660105|ENSGACG00000005575|DROSHA=(1=of=2)|1|drosha,=ribonuclease=type=III=[Source:HGNC=Symbol;Acc:17904]"
chromosome:Zv9:22:21452223:21452106|ENSDARG00000003655|tmem59l|-1|transmembrane=protein=59-like=[Source:ZFIN;Acc:ZDB-=GENE-040426-2651]
group:BROADS1:groupVIII:15831358:15831475|ENSGACG00000012501|TMEM59L|1|transmembrane=protein=59-like=[Source:HGNC=Symbol;Acc:13237]
chromosome:MEDAKA1:4:8767893:8767776|ENSORLG00000005138|TMEM59L|-1|transmembrane=protein=59-like=[Source:HGNC=Symbol;Acc:13237]
scaffold:MEDAKA1:scaffold497:99888:100069|ENSORLG00000019023|SRR|1|serine=racemase=[Source:HGNC=Symbol;Acc:14398]
chromosome:TETRAODON8:1:15793723:15793872|ENSTNIG00000015499|CEP350|1|centrosomal=protein=350kDa=[Source:HGNC=Symbol;Acc:24238]
chromosome:Zv9:8:15093068:15092922|ENSDARG00000058000|CEP350|-1|centrosomal=protein=350kDa=[Source:HGNC=Symbol;Acc:24238]
chromosome:TETRAODON8:12:4466257:4466384|ENSTNIG00000015610|NOS1|1|nitric=oxide=synthase=1=(neuronal)=[Source:HGNC=Symbol;Acc:7872]
chromosome:MEDAKA1:22:16610106:16610276|ENSORLG00000017510|SRRM1|1|serine/arginine=repetitive=matrix=1=[Source:HGNC=Symbol;Acc:16638]
group:BROADS1:groupXV:4165776:4165946|ENSGACG00000007266|SRRM1|1|serine/arginine=repetitive=matrix=1=[Source:HGNC=Symbol;Acc:16638]
chromosome:TETRAODON8:10:3583948:3584118|ENSTNIG00000016909|SRRM1|1|serine/arginine=repetitive=matrix=1=[Source:HGNC=Symbol;Acc:16638]
chromosome:Zv9:17:25273403:25273573|ENSDARG00000001244|srrm1|1|serine/arginine=repetitive=matrix=1=[Source:ZFIN;Acc:ZDB-GENE-040426-2789]
chromosome:TETRAODON8:1:5590547:5590683|ENSTNIG00000015725|GPC2|1|glypican=2=[Source:HGNC=Symbol;Acc:4450]
group:BROADS1:groupIV:1019149:1019285|ENSGACG00000016402|GPC2|1|glypican=2=[Source:HGNC=Symbol;Acc:4450]
chromosome:MEDAKA1:10:1958032:1957896|ENSORLG00000000476|GPC2|-1|glypican=2=[Source:HGNC=Symbol;Acc:4450]
"chromosome:Zv9:14:192785:192423|ENSDARG00000037150|gpc6l|-1|glypican=6,=like=[Source:ZFIN;Acc:ZDB-GENE-050302-=31]"
chromosome:Zv9:5:43286271:43286131|ENSDARG00000052897|ATXN2|-1|ataxin=2=[Source:HGNC=Symbol;Acc:10555]
chromosome:TETRAODON8:Un_random:51834948:51835115|ENSTNIG00000002396|ATXN2=(1=of=2)|1|ataxin=2=[Source:HGNC=Symbol;Acc:10555]
group:BROADS1:groupXIII:4955507:4955357|ENSGACG00000006295|ATXN2|-1|ataxin=2=[Source:HGNC=Symbol;Acc:10555]
chromosome:MEDAKA1:9:6761494:6761348|ENSORLG00000003606|ATXN2|-1|ataxin=2=[Source:HGNC=Symbol;Acc:10555]
"chromosome:TETRAODON8:14:3743844:3743352|ENSTNIG00000012291|PLEKHG1|-1|pleckstrin=homology=domain=containing,=family=G=(with=RhoGef=domain)=member=1=[Source:HGNC=Symbol;Acc:20884]"
"ultracontig:MEDAKA1:ultracontig62:560865:560760|ENSORLG00000019397|SLC4A8|-1|solute=carrier=family=4,=sodium=bicarbonate=cotransporter,=member=8=[Source:HGNC=Symbol;Acc:11034]"
"scaffold:BROADS1:scaffold_27:1633577:1633680|ENSGACG00000000663|SLC4A8|1|solute=carrier=family=4,=sodium=bicarbonate=cotransporter,=member=8=[Source:HGNC=Symbol;Acc:11034]"
"chromosome:Zv9:6:40320628:40320733|ENSDARG00000015531|SLC4A8|1|solute=carrier=family=4,=sodium=bicarbonate=cotransporter,=member=8=[Source:HGNC=Symbol;Acc:11034]"
"group:BROADS1:groupXIII:7495399:7495533|ENSGACG00000007745|EGFLAM|1|EGF-like,=fibronectin=type=III=and=laminin=G=domains=[Source:HGNC=Symbol;Acc:26810]"
"chromosome:MEDAKA1:9:10433627:10433736|ENSORLG00000005499|EGFLAM|1|EGF-like,=fibronectin=type=III=and=laminin=G=domains=[Source:HGNC=Symbol;Acc:26810]"
"chromosome:TETRAODON8:12:7482198:7482089|ENSTNIG00000015799|EGFLAM|-1|EGF-like,=fibronectin=type=III=and=laminin=G=domains=[Source:HGNC=Symbol;Acc:26810]"
"chromosome:Zv9:5:8381097:8380984|ENSDARG00000059416|EGFLAM|-1|EGF-like,=fibronectin=type=III=and=laminin=G=domains=[Source:HGNC=Symbol;Acc:26810]"
chromosome:Zv9:5:12957989:12957816|ENSDARG00000079089|fbxw8|-1|F-box=and=WD=repeat=domain=containing=8=[Source:ZFIN;Acc:ZDB-GENE-080204-111]
group:BROADS1:groupXIII:18102329:18102156|ENSGACG00000014100|FBXW8=(2=of=2)|-1|F-box=and=WD=repeat=domain=containing=8=[Source:HGNC=Symbol;Acc:13597]
chromosome:TETRAODON8:12:4521571:4521744|ENSTNIG00000015606|FBXW8|1|F-box=and=WD=repeat=domain=containing=8=[Source:HGNC=Symbol;Acc:13597]
chromosome:MEDAKA1:9:2024905:2024732|ENSORLG00000000928|FBXW8|-1|F-box=and=WD=repeat=domain=containing=8=[Source:HGNC=Symbol;Acc:13597]
chromosome:Zv9:5:69502655:69502784|ENSDARG00000028056|kntc1|1|kinetochore=associated=1=[Source:ZFIN;Acc:ZDB-GENE-=050208-92]
chromosome:TETRAODON8:12:6979167:6979038|ENSTNIG00000015826|KNTC1|-1|kinetochore=associated=1=[Source:HGNC=Symbol;Acc:17255]
chromosome:MEDAKA1:9:11541885:11542014|ENSORLG00000006047|KNTC1|1|kinetochore=associated=1=[Source:HGNC=Symbol;Acc:17255]
group:BROADS1:groupXIII:8268759:8268888|ENSGACG00000008197|KNTC1|1|kinetochore=associated=1=[Source:HGNC=Symbol;Acc:17255]
chromosome:MEDAKA1:7:22281722:22281564|ENSORLG00000015014|KLHL12|-1|kelch-like=12=(Drosophila)=[Source:HGNC=Symbol;Acc:19360]
chromosome:Zv9:8:29209769:29209611|ENSDARG00000018430|klhl12|-1|kelch-like=12=(Drosophila)=[Source:ZFIN;Acc:ZDB-=GENE-041114-205]
chromosome:Zv9:2:31412461:31412276|ENSDARG00000078535|lrrcc1|-1|leucine=rich=repeat=and=coiled-coil=domain=containing=1=[Source:ZFIN;Acc:ZDB-GENE-041111-207]
group:BROADS1:groupIII:12612212:12612397|ENSGACG00000017011|LRRCC1|1|leucine=rich=repeat=and=coiled-coil=centrosomal=protein=1=[Source:HGNC=Symbol;Acc:29373]
chromosome:MEDAKA1:14:2486571:2486353|ENSORLG00000000903|DDX46|-1|DEAD=(Asp-Glu-Ala-Asp)=box=polypeptide=46=[Source:HGNC=Symbol;Acc:18681]
chromosome:Zv9:21:44370793:44371011|ENSDARG00000094863|ddx46|1|DEAD=(Asp-Glu-Ala-Asp)=box=polypeptide=46=[Source:ZFIN;Acc:ZDB-GENE-030131-667]
chromosome:TETRAODON8:7:8587952:8587734|ENSTNIG00000016100|DDX46|-1|DEAD=(Asp-Glu-Ala-Asp)=box=polypeptide=46=[Source:HGNC=Symbol;Acc:18681]
scaffold:BROADS1:scaffold_324:12639:12418|ENSGACG00000000166|DDX46|-1|DEAD=(Asp-Glu-Ala-Asp)=box=polypeptide=46=[Source:HGNC=Symbol;Acc:18681]
chromosome:TETRAODON8:13:5606334:5605705|ENSTNIG00000012169|RAG2|-1|recombination=activating=gene=2=[Source:HGNC=Symbol;Acc:9832]
"chromosome:TETRAODON8:2:10527134:10526974|ENSTNIG00000014997|MYCBP2|-1|MYC=binding=protein=2,=E3=ubiquitin=protein=ligase=[Source:HGNC=Symbol;Acc:23386]"
"group:BROADS1:groupXVI:2476635:2476795|ENSGACG00000001746|MYCBP2|1|MYC=binding=protein=2,=E3=ubiquitin=protein=ligase=[Source:HGNC=Symbol;Acc:23386]"
chromosome:Zv9:9:17596546:17596386|ENSDARG00000001220|mycbp2|-1|MYC=binding=protein=2=[Source:ZFIN;Acc:ZDB-GENE-=030616-132]
chromosome:Zv9:23:27834028:27833647|ENSDARG00000006584|phf8|-1|PHD=finger=protein=8=[Source:ZFIN;Acc:ZDB-GENE-=060419-1]
chromosome:Zv9:23:4583938:4584096|ENSDARG00000063333|nup210|1|nucleoporin=210=[Source:ZFIN;Acc:ZDB-GENE-050208-=132]
scaffold:BROADS1:scaffold_99:126886:126728|ENSGACG00000000064|NUP210|-1|nucleoporin=210kDa=[Source:HGNC=Symbol;Acc:30052]
chromosome:Zv9:10:16206993:16207156|ENSDARG00000044304|prrc1|1|proline-rich=coiled-coil=1=[Source:ZFIN;Acc:ZDB-=GENE-041024-9]
group:BROADS1:groupXIV:14052768:14052605|ENSGACG00000018363|PRRC1|-1|proline-rich=coiled-coil=1=[Source:HGNC=Symbol;Acc:28164]
chromosome:TETRAODON8:Un_random:37204258:37204421|ENSTNIG00000007107|PRRC1=(1=of=2)|1|proline-rich=coiled-coil=1=[Source:HGNC=Symbol;Acc:28164]
chromosome:MEDAKA1:9:19555082:19554361|ENSORLG00000013498|ASB6|-1|ankyrin=repeat=and=SOCS=box=containing=6=[Source:HGNC=Symbol;Acc:17181]
chromosome:TETRAODON8:Un_random:31443206:31443882|ENSTNIG00000013408|ASB6|1|ankyrin=repeat=and=SOCS=box=containing=6=[Source:HGNC=Symbol;Acc:17181]
group:BROADS1:groupXIII:13910294:13909573|ENSGACG00000012153|ASB6|-1|ankyrin=repeat=and=SOCS=box=containing=6=[Source:HGNC=Symbol;Acc:17181]
chromosome:Zv9:8:7473794:7473064|ENSDARG00000007125|asb6|-1|ankyrin=repeat=and=SOCS=box=containing=6=[Source:ZFIN;Acc:ZDB-GENE-050522-338]
group:BROADS1:groupXIV:8733866:8734135|ENSGACG00000017660|ULK1|1|unc-51-like=kinase=1=(C.=elegans)=[Source:HGNC=Symbol;Acc:12558]
group:BROADS1:groupXIX:2089521:2089833|ENSGACG00000002633|N4BP1|1|NEDD4=binding=protein=1=[Source:HGNC=Symbol;Acc:29850]
chromosome:MEDAKA1:6:20274767:20274880|ENSORLG00000013398|AARS|1|alanyl-tRNA=synthetase=[Source:HGNC=Symbol;Acc:20]
chromosome:TETRAODON8:Un_random:65530308:65530195|ENSTNIG00000004016|AARS|-1|alanyl-tRNA=synthetase=[Source:HGNC=Symbol;Acc:20]
group:BROADS1:groupXIX:2223715:2223602|ENSGACG00000002667|AARS|-1|alanyl-tRNA=synthetase=[Source:HGNC=Symbol;Acc:20]
chromosome:Zv9:18:18420121:18420008|ENSDARG00000069142|aars|-1|alanyl-tRNA=synthetase=[Source:ZFIN;Acc:ZDB-GENE-=030131-3663]
chromosome:MEDAKA1:7:377497:377615|ENSORLG00000000325|TRIM33|1|tripartite=motif=containing=33=[Source:HGNC=Symbol;Acc:16290]
"chromosome:Zv9:9:32828597:32828743|ENSDARG00000040985|itgbl1|1|integrin,=beta-like=1=[Source:ZFIN;Acc:ZDB-GENE-=050522-410]"
"chromosome:TETRAODON8:2:9996450:9996304|ENSTNIG00000014976|ITGBL1|-1|integrin,=beta-like=1=(with=EGF-like=repeat=domains)=[Source:HGNC=Symbol;Acc:6164]"
"chromosome:TETRAODON8:11:6732808:6733187|ENSTNIG00000014650|NUAK2|1|NUAK=family,=SNF1-like=kinase,=2=[Source:HGNC=Symbol;Acc:29558]"
"scaffold:BROADS1:scaffold_27:3044019:3042977|ENSGACG00000001061|NUAK2|-1|NUAK=family,=SNF1-like=kinase,=2=[Source:HGNC=Symbol;Acc:29558]"
group:BROADS1:groupXX:10020103:10020258|ENSGACG00000008637|NBEAL2|1|neurobeachin-like=2=[Source:HGNC=Symbol;Acc:31928]
chromosome:TETRAODON8:8:7032089:7032244|ENSTNIG00000018406|NBEAL2|1|neurobeachin-like=2=[Source:HGNC=Symbol;Acc:31928]
chromosome:MEDAKA1:16:13636799:13636954|ENSORLG00000008199|NBEAL2|1|neurobeachin-like=2=[Source:HGNC=Symbol;Acc:31928]
chromosome:MEDAKA1:22:9003489:9003670|ENSORLG00000014435|CNKSR1|1|connector=enhancer=of=kinase=suppressor=of=Ras=1=[Source:HGNC=Symbol;Acc:19700]
chromosome:Zv9:13:37387440:37387748|ENSDARG00000002332|frmd6|1|FERM=domain=containing=6=[Source:ZFIN;Acc:ZDB-GENE-=050522-354]
chromosome:MEDAKA1:22:9536133:9534342|ENSORLG00000014636|RLF|-1|rearranged=L-myc=fusion=[Source:HGNC=Symbol;Acc:10025]
chromosome:TETRAODON8:10:7118231:7120644|ENSTNIG00000017287|RLF|1|rearranged=L-myc=fusion=[Source:HGNC=Symbol;Acc:10025]
chromosome:Zv9:17:24425447:24430474|ENSDARG00000063553|rlf|1|rearranged=L-myc=fusion=[Source:ZFIN;Acc:ZDB-GENE-=050208-257]
group:BROADS1:groupXV:7067641:7069228|ENSGACG00000009288|RLF|1|rearranged=L-myc=fusion=[Source:HGNC=Symbol;Acc:10025]
"group:BROADS1:groupXIX:1767425:1767274|ENSGACG00000002606|CNOT1|-1|CCR4-NOT=transcription=complex,=subunit=1=[Source:HGNC=Symbol;Acc:7877]"
"chromosome:MEDAKA1:6:21143695:21143562|ENSORLG00000013734|CNOT1|-1|CCR4-NOT=transcription=complex,=subunit=1=[Source:HGNC=Symbol;Acc:7877]"
"chromosome:TETRAODON8:7:9682829:9682477|ENSTNIG00000018201|AFF4|-1|AF4/FMR2=family,=member=4=[Source:HGNC=Symbol;Acc:17869]"
chromosome:TETRAODON8:12:11917516:11917795|ENSTNIG00000011486|CABIN1|1|calcineurin=binding=protein=1=[Source:HGNC=Symbol;Acc:24187]
group:BROADS1:groupXIII:14540437:14540130|ENSGACG00000012469|CABIN1|-1|calcineurin=binding=protein=1=[Source:HGNC=Symbol;Acc:24187]
chromosome:MEDAKA1:9:20614357:20614075|ENSORLG00000014396|CABIN1|-1|calcineurin=binding=protein=1=[Source:HGNC=Symbol;Acc:24187]
"chromosome:MEDAKA1:22:19339630:19339749|ENSORLG00000017681|RALGAPA1|1|Ral=GTPase=activating=protein,=alpha=subunit=1=(catalytic)=[Source:HGNC=Symbol;Acc:17770]"
"chromosome:TETRAODON8:10:2861293:2861174|ENSTNIG00000016872|RALGAPA1|-1|Ral=GTPase=activating=protein,=alpha=subunit=1=(catalytic)=[Source:HGNC=Symbol;Acc:17770]"
chromosome:Zv9:6:4271368:4271571|ENSDARG00000018889|RBM26|1|RNA=binding=motif=protein=26=[Source:HGNC=Symbol;Acc:20327]
group:BROADS1:groupII:6516835:6517030|ENSGACG00000015254|RBM26|1|RNA=binding=motif=protein=26=[Source:HGNC=Symbol;Acc:20327]
chromosome:TETRAODON8:5:9244869:9244672|ENSTNIG00000009468|RBM26|-1|RNA=binding=motif=protein=26=[Source:HGNC=Symbol;Acc:20327]
"chromosome:Zv9:5:60742040:60742200|ENSDARG00000059600|rabep1|1|rabaptin,=RAB=GTPase=binding=effector=protein=1=[Source:ZFIN;Acc:ZDB-GENE-060526-165]"
"group:BROADS1:groupVII:26938518:26938361|ENSGACG00000020855|RABEP1|-1|rabaptin,=RAB=GTPase=binding=effector=protein=1=[Source:HGNC=Symbol;Acc:17677]"
group:BROADS1:groupVII:2734273:2734092|ENSGACG00000019124|WHSC2|-1|Wolf-Hirschhorn=syndrome=candidate=2=[Source:HGNC=Symbol;Acc:12768]
chromosome:TETRAODON8:Un_random:1186549:1186733|ENSTNIG00000019050|WHSC2|1|Wolf-Hirschhorn=syndrome=candidate=2=[Source:HGNC=Symbol;Acc:12768]
chromosome:MEDAKA1:18:18601940:18602124|ENSORLG00000007633|WHSC2|1|Wolf-Hirschhorn=syndrome=candidate=2=[Source:HGNC=Symbol;Acc:12768]
chromosome:Zv9:7:25671744:25671928|ENSDARG00000061411|whsc2|1|Wolf-Hirschhorn=syndrome=candidate=2=[Source:ZFIN;Acc:ZDB-GENE-030131-6400]
chromosome:Zv9:15:37789977:37790188|ENSDARG00000026784|robo1|1|roundabout=homolog=1=[Source:ZFIN;Acc:ZDB-GENE-=000209-3]
group:BROADS1:groupXIV:14593559:14593681|ENSGACG00000018522|LRSAM1|1|leucine=rich=repeat=and=sterile=alpha=motif=containing=1=[Source:HGNC=Symbol;Acc:25135]
chromosome:Zv9:5:34483384:34483262|ENSDARG00000060683|lrsam1|-1|leucine=rich=repeat=and=sterile=alpha=motif=containing=1=[Source:ZFIN;Acc:ZDB-GENE-060526-97]
chromosome:TETRAODON8:Un_random:23268122:23268000|ENSTNIG00000007212|LRSAM1|-1|leucine=rich=repeat=and=sterile=alpha=motif=containing=1=[Source:HGNC=Symbol;Acc:25135]
chromosome:MEDAKA1:19:7462992:7462652|ENSORLG00000007128|SOLH=(1=of=2)|-1|small=optic=lobes=homolog=(Drosophila)=[Source:HGNC=Symbol;Acc:11182]
chromosome:TETRAODON8:Un_random:30588628:30589004|ENSTNIG00000003407|CCDC102A|1|coiled-coil=domain=containing=102A=[Source:HGNC=Symbol;Acc:28097]
group:BROADS1:groupII:3811686:3811318|ENSGACG00000014543|CCDC102A|-1|coiled-coil=domain=containing=102A=[Source:HGNC=Symbol;Acc:28097]
group:BROADS1:groupVII:2486070:2485663|ENSGACG00000019072|INTU|-1|inturned=planar=cell=polarity=effector=homolog=(Drosophila)=[Source:HGNC=Symbol;Acc:29239]
chromosome:TETRAODON8:Un_random:1327563:1327928|ENSTNIG00000003249|INTU|1|inturned=planar=cell=polarity=effector=homolog=(Drosophila)=[Source:HGNC=Symbol;Acc:29239]
chromosome:Zv9:17:25055091:25055384|ENSDARG00000077788|arhgef10|1|Rho=guanine=nucleotide=exchange=factor=(GEF)=10=[Source:ZFIN;Acc:ZDB-GENE-030131-6210]
chromosome:MEDAKA1:22:15186309:15186134|ENSORLG00000017258|ARHGEF10|-1|Rho=guanine=nucleotide=exchange=factor=(GEF)=10=[Source:HGNC=Symbol;Acc:14103]
chromosome:TETRAODON8:1:15782777:15783281|ENSTNIG00000015499|CEP350|1|centrosomal=protein=350kDa=[Source:HGNC=Symbol;Acc:24238]
chromosome:Zv9:8:15119123:15118573|ENSDARG00000058000|CEP350|-1|centrosomal=protein=350kDa=[Source:HGNC=Symbol;Acc:24238]
group:BROADS1:groupVIII:13661165:13660940|ENSGACG00000010862|CEP350|-1|centrosomal=protein=350kDa=[Source:HGNC=Symbol;Acc:24238]
"group:BROADS1:groupXVI:2581013:2581147|ENSGACG00000001878|TBC1D4|1|TBC1=domain=family,=member=4=[Source:HGNC=Symbol;Acc:19165]"
"chromosome:MEDAKA1:21:9727625:9727491|ENSORLG00000011311|TBC1D4|-1|TBC1=domain=family,=member=4=[Source:HGNC=Symbol;Acc:19165]"
chromosome:TETRAODON8:3:10304484:10304862|ENSTNIG00000009747|CCNF|1|cyclin=F=[Source:HGNC=Symbol;Acc:1591]
group:BROADS1:groupXI:9829530:9829334|ENSGACG00000011284|CCNF|-1|cyclin=F=[Source:HGNC=Symbol;Acc:1591]
chromosome:MEDAKA1:8:11164943:11164747|ENSORLG00000008171|CCNF|-1|cyclin=F=[Source:HGNC=Symbol;Acc:1591]
chromosome:MEDAKA1:14:11531348:11532671|ENSORLG00000004718|PROSER1|1|proline=and=serine=rich=1=[Source:HGNC=Symbol;Acc:20291]
scaffold:Zv9:Zv9_NA470:14483:14318|ENSDARG00000079061|CABZ01067727.1|-1|Uncharacterized=protein=[Source:UniProtKB/TrEMBL;Acc:H9GY04]
"chromosome:MEDAKA1:8:11149335:11149170|ENSORLG00000008142|ABCA3|-1|ATP-binding=cassette,=sub-family=A=(ABC1),=member=3=[Source:HGNC=Symbol;Acc:33]"
"group:BROADS1:groupXI:9815823:9815658|ENSGACG00000011277|ABCA3|-1|ATP-binding=cassette,=sub-family=A=(ABC1),=member=3=[Source:HGNC=Symbol;Acc:33]"
"chromosome:TETRAODON8:3:10314905:10315070|ENSTNIG00000009748|ABCA3|1|ATP-binding=cassette,=sub-family=A=(ABC1),=member=3=[Source:HGNC=Symbol;Acc:33]"
"chromosome:Zv9:25:17040938:17042717|ENSDARG00000078310|CECR2|1|cat=eye=syndrome=chromosome=region,=candidate=2=[Source:HGNC=Symbol;Acc:1840]"
"chromosome:TETRAODON8:Un_random:96041350:96041518|ENSTNIG00000018706|CNOT1|1|CCR4-NOT=transcription=complex,=subunit=1=[Source:HGNC=Symbol;Acc:7877]"
"chromosome:Zv9:25:17688401:17688569|ENSDARG00000004174|cnot1|1|CCR4-NOT=transcription=complex,=subunit=1=[Source:ZFIN;Acc:ZDB-GENE-040915-1]"
"group:BROADS1:groupXIX:1774586:1774418|ENSGACG00000002606|CNOT1|-1|CCR4-NOT=transcription=complex,=subunit=1=[Source:HGNC=Symbol;Acc:7877]"
"chromosome:MEDAKA1:6:21150902:21150734|ENSORLG00000013734|CNOT1|-1|CCR4-NOT=transcription=complex,=subunit=1=[Source:HGNC=Symbol;Acc:7877]"
chromosome:MEDAKA1:1:2567251:2567402|ENSORLG00000000959|RRP36|1|ribosomal=RNA=processing=36=homolog=(S.=cerevisiae)=[Source:HGNC=Symbol;Acc:21374]
group:BROADS1:groupIX:18493320:18493154|ENSGACG00000019603|RRP36|-1|ribosomal=RNA=processing=36=homolog=(S.=cerevisiae)=[Source:HGNC=Symbol;Acc:21374]
chromosome:Zv9:22:15497828:15497970|ENSDARG00000032516|rrp36|1|ribosomal=RNA=processing=36=homolog=(S.=cerevisiae)=[Source:ZFIN;Acc:ZDB-GENE-030131-9751]
chromosome:MEDAKA1:14:23615966:23616740|ENSORLG00000012641|UVRAG|1|UV=radiation=resistance=associated=gene=[Source:HGNC=Symbol;Acc:12640]
group:BROADS1:groupVII:13374631:13374257|ENSGACG00000020197|UVRAG|-1|UV=radiation=resistance=associated=gene=[Source:HGNC=Symbol;Acc:12640]
chromosome:Zv9:10:33220551:33219855|ENSDARG00000023815|uvrag|-1|UV=radiation=resistance=associated=gene=[Source:ZFIN;Acc:ZDB-GENE-040426-924]
chromosome:TETRAODON8:7:506165:505976|ENSTNIG00000003753|UVRAG|-1|UV=radiation=resistance=associated=gene=[Source:HGNC=Symbol;Acc:12640]
group:BROADS1:groupXVIII:9374575:9374747|ENSGACG00000009670|PUM2|1|pumilio=homolog=2=(Drosophila)=[Source:HGNC=Symbol;Acc:14958]
chromosome:Zv9:18:14497474:14496360|ENSDARG00000063019|panx2|-1|pannexin=2=[Source:ZFIN;Acc:ZDB-GENE-050419-55]
chromosome:TETRAODON8:13:6922465:6923570|ENSTNIG00000008364|PANX2|1|pannexin=2=[Source:HGNC=Symbol;Acc:8600]
chromosome:MEDAKA1:6:26181411:26180297|ENSORLG00000016329|PANX2|-1|pannexin=2=[Source:HGNC=Symbol;Acc:8600]
group:BROADS1:groupXIX:17830007:17828893|ENSGACG00000013460|PANX2|-1|pannexin=2=[Source:HGNC=Symbol;Acc:8600]
chromosome:TETRAODON8:9:1357327:1357700|ENSTNIG00000011983|GPR153|1|G=protein-coupled=receptor=153=[Source:HGNC=Symbol;Acc:23618]
chromosome:Zv9:8:48856378:48856026|ENSDARG00000059988|gpr153|-1|G=protein-coupled=receptor=153=[Source:ZFIN;Acc:ZDB-=GENE-050823-7]
chromosome:MEDAKA1:7:7992430:7992785|ENSORLG00000004317|GPR153|1|G=protein-coupled=receptor=153=[Source:HGNC=Symbol;Acc:23618]
group:BROADS1:groupXII:8001271:8001644|ENSGACG00000006503|GPR153|1|G=protein-coupled=receptor=153=[Source:HGNC=Symbol;Acc:23618]
group:BROADS1:groupXIII:18133079:18132944|ENSGACG00000014120|GATSL3|-1|GATS=protein-like=3=[Source:HGNC=Symbol;Acc:34423]
chromosome:TETRAODON8:12:4499885:4500020|ENSTNIG00000015608|GATSL3|1|GATS=protein-like=3=[Source:HGNC=Symbol;Acc:34423]
chromosome:MEDAKA1:12:218840:218736|ENSORLG00000000386|WDR45|-1|WD=repeat=domain=45=[Source:HGNC=Symbol;Acc:28912]
chromosome:Zv9:10:44137267:44137163|ENSDARG00000090219|wdr45|-1|WD=repeat=domain=45=[Source:ZFIN;Acc:ZDB-GENE-=040426-990]
chromosome:TETRAODON8:4:3814471:3814575|ENSTNIG00000013556|WDR45|1|WD=repeat=domain=45=[Source:HGNC=Symbol;Acc:28912]
group:BROADS1:groupXIV:247556:247449|ENSGACG00000015533|WDR45|-1|WD=repeat=domain=45=[Source:HGNC=Symbol;Acc:28912]
chromosome:TETRAODON8:16:1725946:1726219|ENSTNIG00000007738|MAP3K10|1|mitogen-activated=protein=kinase=kinase=kinase=10=[Source:HGNC=Symbol;Acc:6849]
"group:BROADS1:groupXI:11361840:11362135|ENSGACG00000012269|GGA3=(1=of=2)|1|golgi-associated,=gamma=adaptin=ear=containing,=ARF=binding=protein=3=[Source:HGNC=Symbol;Acc:17079]"
chromosome:MEDAKA1:9:3943958:3944075|ENSORLG00000001504|JAK2=(2=of=2)|1|Janus=kinase=2=[Source:HGNC=Symbol;Acc:6192]
chromosome:TETRAODON8:1:3378986:3379196|ENSTNIG00000004977|HMMR|1|hyaluronan-mediated=motility=receptor=(RHAMM)=[Source:HGNC=Symbol;Acc:5012]
chromosome:MEDAKA1:1:31288474:31288355|ENSORLG00000011670|TSC2|-1|tuberous=sclerosis=2=[Source:HGNC=Symbol;Acc:12363]
chromosome:Zv9:1:54688427:54688293|ENSDARG00000090497|CABZ01067150.1|-1|Uncharacterized=protein=[Source:UniProtKB/TrEMBL;Acc:E7F3E0]
chromosome:TETRAODON8:18:2455454:2455320|ENSTNIG00000014074|TSC2|-1|tuberous=sclerosis=2=[Source:HGNC=Symbol;Acc:12363]
group:BROADS1:groupIX:15029160:15029026|ENSGACG00000018952|TSC2|-1|tuberous=sclerosis=2=[Source:HGNC=Symbol;Acc:12363]
scaffold:BROADS1:scaffold_156:17940:17788|ENSGACG00000001281|ANAPC1|-1|anaphase=promoting=complex=subunit=1=[Source:HGNC=Symbol;Acc:19988]
chromosome:MEDAKA1:15:14820845:14820693|ENSORLG00000003899|ANAPC1|-1|anaphase=promoting=complex=subunit=1=[Source:HGNC=Symbol;Acc:19988]
chromosome:TETRAODON8:17:10695344:10695192|ENSTNIG00000007448|ANAPC1|-1|anaphase=promoting=complex=subunit=1=[Source:HGNC=Symbol;Acc:19988]
chromosome:Zv9:13:47568173:47568407|ENSDARG00000075687|anapc1|1|anaphase=promoting=complex=subunit=1=[Source:ZFIN;Acc:ZDB-GENE-081107-12]
chromosome:TETRAODON8:2:16597612:16598734|ENSTNIG00000019849|GCC2|1|GRIP=and=coiled-coil=domain=containing=2=[Source:HGNC=Symbol;Acc:23218]
group:BROADS1:groupXVI:13628322:13629096|ENSGACG00000006813|GCC2|1|GRIP=and=coiled-coil=domain=containing=2=[Source:HGNC=Symbol;Acc:23218]
chromosome:MEDAKA1:21:19158015:19157306|ENSORLG00000015551|GCC2|-1|GRIP=and=coiled-coil=domain=containing=2=[Source:HGNC=Symbol;Acc:23218]
group:BROADS1:groupXIX:16683736:16683572|ENSGACG00000012946|KIAA0528|-1|KIAA0528=[Source:HGNC=Symbol;Acc:29062]
chromosome:TETRAODON8:13:3699446:3699610|ENSTNIG00000019214|KIAA0528|1|KIAA0528=[Source:HGNC=Symbol;Acc:29062]
chromosome:Zv9:18:5765230:5765394|ENSDARG00000094590|si:ch73-30n17.4|1|si:ch73-30n17.4=[Source:ZFIN;Acc:ZDB-GENE-030131-=7960]
chromosome:MEDAKA1:6:14255063:14255227|ENSORLG00000009069|KIAA0528|1|KIAA0528=[Source:HGNC=Symbol;Acc:29062]
group:BROADS1:groupXIX:2858973:2858808|ENSGACG00000003130|EDC4|-1|enhancer=of=mRNA=decapping=4=[Source:HGNC=Symbol;Acc:17157]
chromosome:TETRAODON8:Un_random:22287943:22287778|ENSTNIG00000004847|EDC4|-1|enhancer=of=mRNA=decapping=4=[Source:HGNC=Symbol;Acc:17157]
chromosome:Zv9:18:21668271:21668106|ENSDARG00000062266|edc4|-1|enhancer=of=mRNA=decapping=4=[Source:ZFIN;Acc:ZDB-=GENE-030131-5032]
chromosome:MEDAKA1:6:19594960:19595125|ENSORLG00000012780|EDC4|1|enhancer=of=mRNA=decapping=4=[Source:HGNC=Symbol;Acc:17157]
scaffold:BROADS1:scaffold_163:66049:66178|ENSGACG00000000452|C16orf7|1|chromosome=16=open=reading=frame=7=[Source:HGNC=Symbol;Acc:13526]
chromosome:MEDAKA1:6:23078148:23078277|ENSORLG00000015319|C16orf7|1|chromosome=16=open=reading=frame=7=[Source:HGNC=Symbol;Acc:13526]
chromosome:Zv9:18:14235770:14235899|ENSDARG00000019195|C18H16orf7|1|chromosome=16=open=reading=frame=7=[Source:HGNC=Symbol;Acc:13526]
chromosome:TETRAODON8:13:1293569:1293698|ENSTNIG00000008837|C16orf7|1|chromosome=16=open=reading=frame=7=[Source:HGNC=Symbol;Acc:13526]
chromosome:Zv9:18:14969842:14969676|ENSDARG00000062915|polr3b|-1|polymerase=(RNA)=III=(DNA=directed)=polypeptide=B=[Source:ZFIN;Acc:ZDB-GENE-030131-2887]
group:BROADS1:groupXIX:15066827:15066993|ENSGACG00000011794|POLR3B|1|polymerase=(RNA)=III=(DNA=directed)=polypeptide=B=[Source:HGNC=Symbol;Acc:30348]
chromosome:MEDAKA1:6:16556756:16556922|ENSORLG00000011064|POLR3B|1|polymerase=(RNA)=III=(DNA=directed)=polypeptide=B=[Source:HGNC=Symbol;Acc:30348]
chromosome:TETRAODON8:13:5092102:5091936|ENSTNIG00000012138|POLR3B=(1=of=2)|-1|polymerase=(RNA)=III=(DNA=directed)=polypeptide=B=[Source:HGNC=Symbol;Acc:30348]
chromosome:TETRAODON8:13:10794716:10794941|ENSTNIG00000016037||1|Uncharacterized=protein=[Source:UniProtKB/TrEMBL;Acc:H3DF32]
chromosome:Zv9:23:29246807:29246237|ENSDARG00000037030|casz1|-1|castor=zinc=finger=1=[Source:ZFIN;Acc:ZDB-GENE-=060130-108]
chromosome:Zv9:12:18859556:18858997|ENSDARG00000062515|tecpr1a|-1|tectonin=beta-propeller=repeat=containing=1a=[Source:ZFIN;Acc:ZDB-GENE-070112-1792]
chromosome:Zv9:13:8194849:8192943|ENSDARG00000087558|si:ch73-105b23.1|-1|si:ch73-105b23.1=[Source:ZFIN;Acc:ZDB-GENE-081107-=41]
chromosome:MEDAKA1:13:12903916:12904066|ENSORLG00000006114|SMC4|1|structural=maintenance=of=chromosomes=4=[Source:HGNC=Symbol;Acc:14013]
chromosome:MEDAKA1:3:18836914:18836761|ENSORLG00000007500|USP47|-1|ubiquitin=specific=peptidase=47=[Source:HGNC=Symbol;Acc:20076]
group:BROADS1:groupII:10489027:10488874|ENSGACG00000015728|USP47|-1|ubiquitin=specific=peptidase=47=[Source:HGNC=Symbol;Acc:20076]
chromosome:TETRAODON8:5:6160294:6160447|ENSTNIG00000009357|USP47|1|ubiquitin=specific=peptidase=47=[Source:HGNC=Symbol;Acc:20076]
scaffold:Zv9:Zv9_scaffold3485:222893:223046|ENSDARG00000088890|usp47|1|ubiquitin=specific=peptidase=47=[Source:ZFIN;Acc:ZDB-GENE-070719-7]
scaffold:MEDAKA1:scaffold643:135746:135633|ENSORLG00000019130|GNMT|-1|glycine=N-methyltransferase=[Source:HGNC=Symbol;Acc:4415]
chromosome:Zv9:17:49084787:49084674|ENSDARG00000006840|gnmt|-1|glycine=N-methyltransferase=[Source:ZFIN;Acc:ZDB-=GENE-040227-1]
group:BROADS1:groupXV:1899320:1899433|ENSGACG00000005698|GNMT|1|glycine=N-methyltransferase=[Source:HGNC=Symbol;Acc:4415]
chromosome:TETRAODON8:10:2334037:2333924|ENSTNIG00000008896|GNMT|-1|glycine=N-methyltransferase=[Source:HGNC=Symbol;Acc:4415]
scaffold:MEDAKA1:scaffold643:135985:135858|ENSORLG00000019130|GNMT|-1|glycine=N-methyltransferase=[Source:HGNC=Symbol;Acc:4415]
group:BROADS1:groupXV:1899063:1899190|ENSGACG00000005698|GNMT|1|glycine=N-methyltransferase=[Source:HGNC=Symbol;Acc:4415]
group:BROADS1:groupXV:1769457:1769927|ENSGACG00000005582|KIAA1109|1|KIAA1109=[Source:HGNC=Symbol;Acc:26953]
chromosome:Zv9:13:12735037:12735832|ENSDARG00000062330|si:ch211-233a24.2|1|si:ch211-233a24.2=[Source:ZFIN;Acc:ZDB-GENE-090313-=98]
chromosome:MEDAKA1:22:17834921:17834458|ENSORLG00000017627|KIAA1109|-1|KIAA1109=[Source:HGNC=Symbol;Acc:26953]
chromosome:Zv9:10:16958509:16958629|ENSDARG00000078105|depdc5|1|DEP=domain=containing=5=[Source:ZFIN;Acc:ZDB-GENE-=091204-356]
group:BROADS1:groupIII:5384628:5384508|ENSGACG00000014670|DEPDC5|-1|DEP=domain=containing=5=[Source:HGNC=Symbol;Acc:18423]
chromosome:Zv9:8:27159550:27159686|ENSDARG00000036820|mgll|1|monoglyceride=lipase=[Source:ZFIN;Acc:ZDB-GENE-=031006-9]
group:BROADS1:groupXII:7103732:7103868|ENSGACG00000005782|MGLL|1|monoglyceride=lipase=[Source:HGNC=Symbol;Acc:17038]
chromosome:TETRAODON8:9:776181:776317|ENSTNIG00000012026|MGLL|1|monoglyceride=lipase=[Source:HGNC=Symbol;Acc:17038]
group:BROADS1:groupVII:24059837:24059557|ENSGACG00000020754|MYBBP1A|-1|MYB=binding=protein=(P160)=1a=[Source:HGNC=Symbol;Acc:7546]
chromosome:Zv9:5:8977735:8978024|ENSDARG00000028323|mybbp1a|1|MYB=binding=protein=(P160)=1a=[Source:ZFIN;Acc:ZDB-=GENE-030131-9864]
chromosome:TETRAODON8:7:10782745:10782453|ENSTNIG00000007650|MYBBP1A|-1|MYB=binding=protein=(P160)=1a=[Source:HGNC=Symbol;Acc:7546]
chromosome:MEDAKA1:14:28765023:28764734|ENSORLG00000014339|MYBBP1A|-1|MYB=binding=protein=(P160)=1a=[Source:HGNC=Symbol;Acc:7546]
chromosome:MEDAKA1:15:8857019:8856684|ENSORLG00000001807|EDARADD|-1|EDAR-associated=death=domain=[Source:HGNC=Symbol;Acc:14341]
group:BROADS1:groupVI:82876:83261|ENSGACG00000002174|EDARADD|1|EDAR-associated=death=domain=[Source:HGNC=Symbol;Acc:14341]
chromosome:Zv9:17:22370868:22371244|ENSDARG00000062289|edaradd|1|EDAR-associated=death=domain=[Source:ZFIN;Acc:ZDB-=GENE-050114-5]
chromosome:MEDAKA1:15:21636346:21636206|ENSORLG00000007436|CCAR1|-1|cell=division=cycle=and=apoptosis=regulator=1=[Source:HGNC=Symbol;Acc:24236]
chromosome:Zv9:10:16210436:16210538|ENSDARG00000044304|prrc1|1|proline-rich=coiled-coil=1=[Source:ZFIN;Acc:ZDB-=GENE-041024-9]
group:BROADS1:groupXIV:14051613:14051511|ENSGACG00000018363|PRRC1|-1|proline-rich=coiled-coil=1=[Source:HGNC=Symbol;Acc:28164]
chromosome:TETRAODON8:Un_random:37204722:37204824|ENSTNIG00000007107|PRRC1=(1=of=2)|1|proline-rich=coiled-coil=1=[Source:HGNC=Symbol;Acc:28164]
chromosome:MEDAKA1:4:13699959:13699816|ENSORLG00000007695|LSG1|-1|large=subunit=GTPase=1=homolog=(S.=cerevisiae)=[Source:HGNC=Symbol;Acc:25652]
chromosome:TETRAODON8:1:16992235:16992090|ENSTNIG00000015570|LSG1|-1|large=subunit=GTPase=1=homolog=(S.=cerevisiae)=[Source:HGNC=Symbol;Acc:25652]
chromosome:Zv9:11:35036026:35036169|ENSDARG00000015352|lsg1|1|large=subunit=GTPase=1=homolog=(S.=cerevisiae)=[Source:ZFIN;Acc:ZDB-GENE-030131-2184]
group:BROADS1:groupVIII:11689011:11688874|ENSGACG00000009323|LSG1|-1|large=subunit=GTPase=1=homolog=(S.=cerevisiae)=[Source:HGNC=Symbol;Acc:25652]
group:BROADS1:groupXIV:13295706:13295463|ENSGACG00000018269|SHROOM3|-1|shroom=family=member=3=[Source:HGNC=Symbol;Acc:30422]
chromosome:MEDAKA1:12:29393618:29393398|ENSORLG00000015200|SHROOM3|-1|shroom=family=member=3=[Source:HGNC=Symbol;Acc:30422]
"chromosome:Zv9:8:1951890:1952802|ENSDARG00000021208|serpind1|1|serine=(or=cysteine)=proteinase=inhibitor,=clade=D=(heparin=cofactor),=member=1=[Source:ZFIN;Acc:ZDB-GENE-=030711-2]"
"chromosome:MEDAKA1:9:5258364:5259007|ENSORLG00000002247|SERPIND1|1|serpin=peptidase=inhibitor,=clade=D=(heparin=cofactor),=member=1=[Source:HGNC=Symbol;Acc:4838]"
"chromosome:TETRAODON8:12:3149666:3149023|ENSTNIG00000015390|SERPIND1|-1|serpin=peptidase=inhibitor,=clade=D=(heparin=cofactor),=member=1=[Source:HGNC=Symbol;Acc:4838]"
"group:BROADS1:groupXIII:1700214:1699571|ENSGACG00000004263|SERPIND1|-1|serpin=peptidase=inhibitor,=clade=D=(heparin=cofactor),=member=1=[Source:HGNC=Symbol;Acc:4838]"
chromosome:Zv9:25:17966249:17966367|ENSDARG00000014303|vac14|1|vac14=homolog=(S.=cerevisiae)=[Source:ZFIN;Acc:ZDB-=GENE-040912-82]
"chromosome:Zv9:15:35805048:35804897|ENSDARG00000060758|nphs1l|-1|nephrosis=1,=congenital,=Finnish=type=(nephrin)-like=[Source:ZFIN;Acc:ZDB-GENE-051102-1]"
"chromosome:MEDAKA1:16:12324405:12324556|ENSORLG00000006671|NPHS1|1|nephrosis=1,=congenital,=Finnish=type=(nephrin)=[Source:HGNC=Symbol;Acc:7908]"
"group:BROADS1:groupXX:9120933:9121084|ENSGACG00000007711|NPHS1|1|nephrosis=1,=congenital,=Finnish=type=(nephrin)=[Source:HGNC=Symbol;Acc:7908]"
"chromosome:TETRAODON8:8:6333629:6333783|ENSTNIG00000018462|NPHS1|1|nephrosis=1,=congenital,=Finnish=type=(nephrin)=[Source:HGNC=Symbol;Acc:7908]"
"chromosome:Zv9:15:35806780:35806624|ENSDARG00000060758|nphs1l|-1|nephrosis=1,=congenital,=Finnish=type=(nephrin)-like=[Source:ZFIN;Acc:ZDB-GENE-051102-1]"
"chromosome:TETRAODON8:8:6333168:6333324|ENSTNIG00000018462|NPHS1|1|nephrosis=1,=congenital,=Finnish=type=(nephrin)=[Source:HGNC=Symbol;Acc:7908]"
"group:BROADS1:groupXX:9119962:9120118|ENSGACG00000007711|NPHS1|1|nephrosis=1,=congenital,=Finnish=type=(nephrin)=[Source:HGNC=Symbol;Acc:7908]"
chromosome:Zv9:8:53597345:53597189|ENSDARG00000029556|kansl3|-1|KAT8=regulatory=NSL=complex=subunit=3=[Source:ZFIN;Acc:ZDB-GENE-050809-132]
group:BROADS1:groupXIII:12086926:12086770|ENSGACG00000010919|KANSL3|-1|KAT8=regulatory=NSL=complex=subunit=3=[Source:HGNC=Symbol;Acc:25473]
chromosome:MEDAKA1:9:16868595:16868439|ENSORLG00000011216|KANSL3|-1|KAT8=regulatory=NSL=complex=subunit=3=[Source:HGNC=Symbol;Acc:25473]
chromosome:TETRAODON8:12:625183:625339|ENSTNIG00000010820|KANSL3|1|KAT8=regulatory=NSL=complex=subunit=3=[Source:HGNC=Symbol;Acc:25473]
group:BROADS1:groupVII:24196072:24196218|ENSGACG00000020765|LRWD1|1|leucine-rich=repeats=and=WD=repeat=domain=containing=1=[Source:HGNC=Symbol;Acc:21769]
chromosome:TETRAODON8:Un_random:32616643:32616490|ENSTNIG00000004872||-1|Uncharacterized=protein=[Source:UniProtKB/TrEMBL;Acc:H3C4R0]
group:BROADS1:groupXIII:12835246:12835093|ENSGACG00000011278|HECTD4=(1=of=2)|-1|HECT=domain=containing=E3=ubiquitin=protein=ligase=4=[Source:HGNC=Symbol;Acc:26611]
chromosome:MEDAKA1:9:17998335:17998182|ENSORLG00000011957||-1|
chromosome:Zv9:7:74642919:74642766|ENSDARG00000079151|HECTD4=(1=of=3)|-1|HECT=domain=containing=E3=ubiquitin=protein=ligase=4=[Source:HGNC=Symbol;Acc:26611]
chromosome:Zv9:15:27601244:27601116|ENSDARG00000026180|prpf8|-1|pre-mRNA=processing=factor=8=[Source:ZFIN;Acc:ZDB-=GENE-030131-577]
group:BROADS1:groupI:7544695:7544823|ENSGACG00000008504|PRPF8|1|PRP8=pre-mRNA=processing=factor=8=homolog=(S.=cerevisiae)=[Source:HGNC=Symbol;Acc:17340]
chromosome:MEDAKA1:13:16388618:16388746|ENSORLG00000008036|PRPF8|1|PRP8=pre-mRNA=processing=factor=8=homolog=(S.=cerevisiae)=[Source:HGNC=Symbol;Acc:17340]
chromosome:TETRAODON8:10:10572745:10572617|ENSTNIG00000003460|PRPF8|-1|PRP8=pre-mRNA=processing=factor=8=homolog=(S.=cerevisiae)=[Source:HGNC=Symbol;Acc:17340]
chromosome:TETRAODON8:Un_random:71607298:71607101|ENSTNIG00000004735|C19orf6|-1|chromosome=19=open=reading=frame=6=[Source:HGNC=Symbol;Acc:17039]
chromosome:MEDAKA1:4:293798:293556|ENSORLG00000000105|C19orf6|-1|chromosome=19=open=reading=frame=6=[Source:HGNC=Symbol;Acc:17039]
chromosome:Zv9:11:14333683:14333387|ENSDARG00000060442|C11H19orf6|-1|chromosome=19=open=reading=frame=6=[Source:HGNC=Symbol;Acc:17039]
chromosome:Zv9:14:12710604:12710768|ENSDARG00000037503|thoc2|1|THO=complex=2=[Source:ZFIN;Acc:ZDB-GENE-030616-54]
group:BROADS1:groupVII:17565824:17565988|ENSGACG00000020367|THOC2|1|THO=complex=2=[Source:HGNC=Symbol;Acc:19073]
chromosome:MEDAKA1:14:16676529:16676365|ENSORLG00000008692|THOC2|-1|THO=complex=2=[Source:HGNC=Symbol;Acc:19073]
chromosome:TETRAODON8:7:6053848:6053684|ENSTNIG00000011794|THOC2|-1|THO=complex=2=[Source:HGNC=Symbol;Acc:19073]
chromosome:TETRAODON8:7:6053517:6053242|ENSTNIG00000011794|THOC2|-1|THO=complex=2=[Source:HGNC=Symbol;Acc:19073]
group:BROADS1:groupVII:17566232:17566507|ENSGACG00000020367|THOC2|1|THO=complex=2=[Source:HGNC=Symbol;Acc:19073]
chromosome:TETRAODON8:Un_random:97259948:97259781|ENSTNIG00000019438|IPO11=(1=of=2)|-1|importin=11=[Source:HGNC=Symbol;Acc:20628]
chromosome:Zv9:8:33065620:33065494|ENSDARG00000054224|IPO11|-1|importin=11=[Source:HGNC=Symbol;Acc:20628]
chromosome:MEDAKA1:9:8065841:8065715|ENSORLG00000004267|IPO11|-1|importin=11=[Source:HGNC=Symbol;Acc:20628]
group:BROADS1:groupXIII:5886194:5886068|ENSGACG00000006939|IPO11|-1|importin=11=[Source:HGNC=Symbol;Acc:20628]
"group:BROADS1:groupXII:10896259:10896426|ENSGACG00000008789|HUWE1|1|HECT,=UBA=and=WWE=domain=containing=1,=E3=ubiquitin=protein=ligase=[Source:HGNC=Symbol;Acc:30892]"
"chromosome:TETRAODON8:9:3591702:3591869|ENSTNIG00000015085|HUWE1=(1=of=2)|1|HECT,=UBA=and=WWE=domain=containing=1,=E3=ubiquitin=protein=ligase=[Source:HGNC=Symbol;Acc:30892]"
"chromosome:Zv9:23:28768285:28768452|ENSDARG00000016782|huwe1|1|HECT,=UBA=and=WWE=domain=containing=1=[Source:ZFIN;Acc:ZDB-GENE-081104-387]"
chromosome:Zv9:1:18100239:18099994|ENSDARG00000061985|RBM47|-1|RNA=binding=motif=protein=47=[Source:HGNC=Symbol;Acc:30358]
"chromosome:MEDAKA1:15:19986831:19987051|ENSORLG00000006395|BFSP1|1|beaded=filament=structural=protein=1,=filensin=[Source:HGNC=Symbol;Acc:1040]"
"group:BROADS1:groupVI:10563624:10563404|ENSGACG00000009101|BFSP1|-1|beaded=filament=structural=protein=1,=filensin=[Source:HGNC=Symbol;Acc:1040]"
"chromosome:TETRAODON8:17:6600380:6600160|ENSTNIG00000008621|BFSP1|-1|beaded=filament=structural=protein=1,=filensin=[Source:HGNC=Symbol;Acc:1040]"
"chromosome:Zv9:13:860236:860016|ENSDARG00000074919|BFSP1|-1|beaded=filament=structural=protein=1,=filensin=[Source:HGNC=Symbol;Acc:1040]"
chromosome:Zv9:5:21236843:21236963|ENSDARG00000061960|ube3b|1|ubiquitin=protein=ligase=E3B=[Source:ZFIN;Acc:ZDB-=GENE-060526-231]
chromosome:MEDAKA1:9:12889582:12889462|ENSORLG00000007463|UBE3B|-1|ubiquitin=protein=ligase=E3B=[Source:HGNC=Symbol;Acc:13478]
group:BROADS1:groupXIII:9181656:9181536|ENSGACG00000009166|UBE3B|-1|ubiquitin=protein=ligase=E3B=[Source:HGNC=Symbol;Acc:13478]
chromosome:Zv9:4:457377:457208|ENSDARG00000045900|agbl5|-1|ATP/GTP=binding=protein-like=5=[Source:ZFIN;Acc:ZDB-=GENE-040822-29]
group:BROADS1:groupXVIII:2706473:2706642|ENSGACG00000005542|AGBL5|1|ATP/GTP=binding=protein-like=5=[Source:HGNC=Symbol;Acc:26147]
chromosome:MEDAKA1:24:2727714:2727545|ENSORLG00000010469|AGBL5|-1|ATP/GTP=binding=protein-like=5=[Source:HGNC=Symbol;Acc:26147]
chromosome:TETRAODON8:14:8174387:8174218|ENSTNIG00000009692|AGBL5|-1|ATP/GTP=binding=protein-like=5=[Source:HGNC=Symbol;Acc:26147]
group:BROADS1:groupVII:25237246:25237069|ENSGACG00000020795||-1|
chromosome:TETRAODON8:7:10850097:10849920|ENSTNIG00000007639||-1|Phosphoglycerate=kinase=[Source:UniProtKB/TrEMBL;Acc:H3CQC0]
chromosome:MEDAKA1:14:28402133:28402310|ENSORLG00000014063||1|
chromosome:Zv9:21:36784629:36784806|ENSDARG00000054191|pgk1|1|phosphoglycerate=kinase=1=[Source:ZFIN;Acc:ZDB-GENE-=040426-2711]
chromosome:MEDAKA1:16:12184842:12184737|ENSORLG00000006651||-1|
chromosome:Zv9:3:36136092:36135682|ENSDARG00000010035|ENGASE|-1|endo-beta-N-acetylglucosaminidase=[Source:HGNC=Symbol;Acc:24622]
chromosome:MEDAKA1:16:15850829:15850646|ENSORLG00000010291|CA14|-1|carbonic=anhydrase=XIV=[Source:HGNC=Symbol;Acc:1372]
group:BROADS1:groupXX:12803885:12804064|ENSGACG00000011803|CA14|1|carbonic=anhydrase=XIV=[Source:HGNC=Symbol;Acc:1372]
chromosome:MEDAKA1:20:3226504:3226741|ENSORLG00000004121||1|
scaffold:BROADS1:scaffold_37:2400636:2400873|ENSGACG00000001055||1|
chromosome:Zv9:8:21392025:21391776|ENSDARG00000003564|dohh|-1|deoxyhypusine=hydroxylase/monooxygenase=[Source:ZFIN;Acc:ZDB-GENE-030131-451]
chromosome:MEDAKA1:4:492180:492429|ENSORLG00000000152|DOHH|1|deoxyhypusine=hydroxylase/monooxygenase=[Source:HGNC=Symbol;Acc:28662]
scaffold:BROADS1:scaffold_56:52429:52687|ENSGACG00000002016|DOHH|1|deoxyhypusine=hydroxylase/monooxygenase=[Source:HGNC=Symbol;Acc:28662]
chromosome:TETRAODON8:Un_random:9657752:9657500|ENSTNIG00000003364|DOHH|-1|deoxyhypusine=hydroxylase/monooxygenase=[Source:HGNC=Symbol;Acc:28662]
chromosome:MEDAKA1:16:20848349:20848161|ENSORLG00000014582||-1|
"ultracontig:MEDAKA1:ultracontig221:382872:382619|ENSORLG00000020753|DAGLB|-1|diacylglycerol=lipase,=beta=[Source:HGNC=Symbol;Acc:28923]"
chromosome:Zv9:12:1153457:1153707|ENSDARG00000088868|CABZ01080099.1|1|Uncharacterized=protein=[Source:UniProtKB/TrEMBL;Acc:F1QEK4]
"group:BROADS1:groupV:6017705:6017958|ENSGACG00000004974|DAGLB|1|diacylglycerol=lipase,=beta=[Source:HGNC=Symbol;Acc:28923]"
"chromosome:TETRAODON8:2:4210853:4211106|ENSTNIG00000011510|DAGLB|1|diacylglycerol=lipase,=beta=[Source:HGNC=Symbol;Acc:28923]"
chromosome:TETRAODON8:3:12880100:12879938|ENSTNIG00000011694|EZH1|-1|enhancer=of=zeste=homolog=1=(Drosophila)=[Source:HGNC=Symbol;Acc:3526]
group:BROADS1:groupXI:5508713:5508551|ENSGACG00000008492|EZH1|-1|enhancer=of=zeste=homolog=1=(Drosophila)=[Source:HGNC=Symbol;Acc:3526]
chromosome:MEDAKA1:8:6704796:6704964|ENSORLG00000004289|EZH1|1|enhancer=of=zeste=homolog=1=(Drosophila)=[Source:HGNC=Symbol;Acc:3526]
"group:BROADS1:groupVIII:18604584:18604473|ENSGACG00000014237|LNX1|-1|ligand=of=numb-protein=X=1,=E3=ubiquitin=protein=ligase=[Source:HGNC=Symbol;Acc:6657]"
chromosome:TETRAODON8:2:13220443:13219444|ENSTNIG00000013984|INO80D|-1|INO80=complex=subunit=D=[Source:HGNC=Symbol;Acc:25997]
group:BROADS1:groupXVI:9555772:9554748|ENSGACG00000004314|INO80D|-1|INO80=complex=subunit=D=[Source:HGNC=Symbol;Acc:25997]
chromosome:Zv9:16:28635206:28633731|ENSDARG00000079751|megf8|-1|multiple=EGF-like-domains=8=[Source:ZFIN;Acc:ZDB-=GENE-090730-1]
chromosome:TETRAODON8:2:137219:136673|ENSTNIG00000006393|SYNPO2L=(2=of=2)|-1|synaptopodin=2-like=[Source:HGNC=Symbol;Acc:23532]
chromosome:Zv9:20:38905129:38905238|ENSDARG00000041870|ift172|1|intraflagellar=transport=172=[Source:ZFIN;Acc:ZDB-=GENE-040827-1]
group:BROADS1:groupXVIII:3234109:3234000|ENSGACG00000006020|IFT172|-1|intraflagellar=transport=172=homolog=(Chlamydomonas)=[Source:HGNC=Symbol;Acc:30391]
chromosome:MEDAKA1:24:133910:133801|ENSORLG00000008648|IFT172|-1|intraflagellar=transport=172=homolog=(Chlamydomonas)=[Source:HGNC=Symbol;Acc:30391]
chromosome:TETRAODON8:14:9541782:9541891|ENSTNIG00000005431|IFT172|1|intraflagellar=transport=172=homolog=(Chlamydomonas)=[Source:HGNC=Symbol;Acc:30391]
group:BROADS1:groupXIX:3110784:3110899|ENSGACG00000003242|LCAT|1|lecithin-cholesterol=acyltransferase=[Source:HGNC=Symbol;Acc:6522]
"chromosome:TETRAODON8:10:7293018:7292724|ENSTNIG00000017277|FANCM|-1|Fanconi=anemia,=complementation=group=M=[Source:HGNC=Symbol;Acc:23168]"
"group:BROADS1:groupXV:7288835:7288541|ENSGACG00000009448|FANCM|-1|Fanconi=anemia,=complementation=group=M=[Source:HGNC=Symbol;Acc:23168]"
"scaffold:Zv9:Zv9_NA92:16106:16397|ENSDARG00000077800|fancm|1|Fanconi=anemia,=complementation=group=M=[Source:ZFIN;Acc:ZDB-GENE-090929-1]"
"chromosome:MEDAKA1:22:9158892:9159186|ENSORLG00000014503|FANCM|1|Fanconi=anemia,=complementation=group=M=[Source:HGNC=Symbol;Acc:23168]"
chromosome:TETRAODON8:13:1393724:1393890|ENSTNIG00000008826||1|Uncharacterized=protein=[Source:UniProtKB/TrEMBL;Acc:H3CTU3]
group:BROADS1:groupVI:13321548:13321256|ENSGACG00000010606|RTKN2|-1|rhotekin=2=[Source:HGNC=Symbol;Acc:19364]
chromosome:MEDAKA1:15:15825058:15825341|ENSORLG00000004745|RTKN2|1|rhotekin=2=[Source:HGNC=Symbol;Acc:19364]
chromosome:MEDAKA1:16:23068660:23068846|ENSORLG00000015330||1|
chromosome:Zv9:3:30055071:30054189|ENSDARG00000091962|RUNDC1|-1|RUN=domain=containing=1=[Source:HGNC=Symbol;Acc:25418]
group:BROADS1:groupXI:15700679:15701541|ENSGACG00000014634|RUNDC1|1|RUN=domain=containing=1=[Source:HGNC=Symbol;Acc:25418]
chromosome:TETRAODON8:3:14991374:14990614|ENSTNIG00000011269|RUNDC1|-1|RUN=domain=containing=1=[Source:HGNC=Symbol;Acc:25418]
chromosome:MEDAKA1:9:19952051:19951401|ENSORLG00000013723|RIMBP2=(1=of=2)|-1|RIMS=binding=protein=2=[Source:HGNC=Symbol;Acc:30339]
"group:BROADS1:groupV:11890197:11890021|ENSGACG00000010068|SYDE1|-1|synapse=defective=1,=Rho=GTPase,=homolog=1=(C.=elegans)=[Source:HGNC=Symbol;Acc:25824]"
chromosome:MEDAKA1:21:25702781:25703848|ENSORLG00000017762|FASTKD5|1|FAST=kinase=domains=5=[Source:HGNC=Symbol;Acc:25790]
group:BROADS1:groupXVI:9141931:9140872|ENSGACG00000004078|FASTKD5|-1|FAST=kinase=domains=5=[Source:HGNC=Symbol;Acc:25790]
chromosome:TETRAODON8:2:12881731:12880680|ENSTNIG00000000673|FASTKD5|-1|FAST=kinase=domains=5=[Source:HGNC=Symbol;Acc:25790]
"chromosome:MEDAKA1:13:13373210:13373073|ENSORLG00000006487|GFM1|-1|G=elongation=factor,=mitochondrial=1=[Source:HGNC=Symbol;Acc:13780]"
"chromosome:TETRAODON8:16:1831187:1831337|ENSTNIG00000007729|GFM1|1|G=elongation=factor,=mitochondrial=1=[Source:HGNC=Symbol;Acc:13780]"
"chromosome:Zv9:15:1169549:1169699|ENSDARG00000063624|gfm1|1|G=elongation=factor,=mitochondrial=1=[Source:ZFIN;Acc:ZDB-GENE-061013-79]"
"group:BROADS1:groupI:9821231:9821381|ENSGACG00000009864|GFM1|1|G=elongation=factor,=mitochondrial=1=[Source:HGNC=Symbol;Acc:13780]"
chromosome:TETRAODON8:6:3114843:3115034|ENSTNIG00000008193|NCOA2=(1=of=2)|1|nuclear=receptor=coactivator=2=[Source:HGNC=Symbol;Acc:7669]
group:BROADS1:groupXXI:6948836:6949034|ENSGACG00000002822|NCOA2=(1=of=2)|1|nuclear=receptor=coactivator=2=[Source:HGNC=Symbol;Acc:7669]
chromosome:MEDAKA1:20:14795134:14795332|ENSORLG00000008098|NCOA2=(1=of=2)|1|nuclear=receptor=coactivator=2=[Source:HGNC=Symbol;Acc:7669]
chromosome:Zv9:24:14312720:14312918|ENSDARG00000017929|ncoa2|1|nuclear=receptor=coactivator=2=[Source:ZFIN;Acc:ZDB-=GENE-010406-3]
"chromosome:MEDAKA1:4:30307035:30306847|ENSORLG00000016018|TUBGCP5|-1|tubulin,=gamma=complex=associated=protein=5=[Source:HGNC=Symbol;Acc:18600]"
"chromosome:TETRAODON8:1:10995449:10995261|ENSTNIG00000001039|TUBGCP5|-1|tubulin,=gamma=complex=associated=protein=5=[Source:HGNC=Symbol;Acc:18600]"
"group:BROADS1:groupVIII:17976278:17976090|ENSGACG00000013824|TUBGCP5|-1|tubulin,=gamma=complex=associated=protein=5=[Source:HGNC=Symbol;Acc:18600]"
"chromosome:Zv9:6:37588163:37588351|ENSDARG00000077442|tubgcp5|1|tubulin,=gamma=complex=associated=protein=5=[Source:ZFIN;Acc:ZDB-GENE-050522-344]"
scaffold:BROADS1:scaffold_156:161259:161143|ENSGACG00000001354|APMAP|-1|adipocyte=plasma=membrane=associated=protein=[Source:HGNC=Symbol;Acc:13238]
chromosome:MEDAKA1:15:11926168:11926284|ENSORLG00000003030|APMAP|1|adipocyte=plasma=membrane=associated=protein=[Source:HGNC=Symbol;Acc:13238]
chromosome:TETRAODON8:17:7854923:7855039|ENSTNIG00000013372|APMAP|1|adipocyte=plasma=membrane=associated=protein=[Source:HGNC=Symbol;Acc:13238]
chromosome:MEDAKA1:24:22808667:22808547|ENSORLG00000018028|INO80|-1|INO80=homolog=(S.=cerevisiae)=[Source:HGNC=Symbol;Acc:26956]
group:BROADS1:groupXVIII:15008214:15008094|ENSGACG00000012960|INO80|-1|INO80=homolog=(S.=cerevisiae)=[Source:HGNC=Symbol;Acc:26956]
chromosome:Zv9:20:28372952:28372832|ENSDARG00000070432|ino80|-1|INO80=homolog=(S.=cerevisiae)=[Source:ZFIN;Acc:ZDB-=GENE-041014-72]
chromosome:Zv9:20:28373187:28373041|ENSDARG00000070432|ino80|-1|INO80=homolog=(S.=cerevisiae)=[Source:ZFIN;Acc:ZDB-=GENE-041014-72]
group:BROADS1:groupXVIII:15008472:15008326|ENSGACG00000012960|INO80|-1|INO80=homolog=(S.=cerevisiae)=[Source:HGNC=Symbol;Acc:26956]
"chromosome:Zv9:5:13992175:13992379|ENSDARG00000058533|pole|1|polymerase=(DNA=directed),=epsilon=[Source:ZFIN;Acc:ZDB-GENE-070705-557]"
"group:BROADS1:groupXIII:9239398:9239602|ENSGACG00000009265|POLE|1|polymerase=(DNA=directed),=epsilon,=catalytic=subunit=[Source:HGNC=Symbol;Acc:9177]"
"chromosome:MEDAKA1:9:12960484:12960688|ENSORLG00000007834|POLE|1|polymerase=(DNA=directed),=epsilon,=catalytic=subunit=[Source:HGNC=Symbol;Acc:9177]"
group:BROADS1:groupIII:4188854:4189047|ENSGACG00000014413|TTPA|1|tocopherol=(alpha)=transfer=protein=[Source:HGNC=Symbol;Acc:12404]
chromosome:Zv9:2:26797535:26797728|ENSDARG00000027584|ttpa|1|tocopherol=(alpha)=transfer=protein=(ataxia=(Friedreich-like)=with=vitamin=E=deficiency)=[Source:ZFIN;Acc:ZDB-GENE-030131-4631]
chromosome:TETRAODON8:Un_random:58661864:58661671|ENSTNIG00000003371|TTPA|-1|tocopherol=(alpha)=transfer=protein=[Source:HGNC=Symbol;Acc:12404]
chromosome:MEDAKA1:17:5120206:5120013|ENSORLG00000004307|TTPA|-1|tocopherol=(alpha)=transfer=protein=[Source:HGNC=Symbol;Acc:12404]
chromosome:TETRAODON8:13:12432056:12432157|ENSTNIG00000013750|NUP160|1|nucleoporin=160kDa=[Source:HGNC=Symbol;Acc:18017]
chromosome:TETRAODON8:14:6221035:6220850|ENSTNIG00000016310|NBAS|-1|neuroblastoma=amplified=sequence=[Source:HGNC=Symbol;Acc:15625]
chromosome:Zv9:20:33126846:33126661|ENSDARG00000008593|nbas|-1|neuroblastoma=amplified=sequence=[Source:ZFIN;Acc:ZDB-GENE-041014-367]
group:BROADS1:groupXVIII:11403575:11403390|ENSGACG00000011136|NBAS|-1|neuroblastoma=amplified=sequence=[Source:HGNC=Symbol;Acc:15625]
chromosome:MEDAKA1:24:14622762:14622577|ENSORLG00000016677|NBAS|-1|neuroblastoma=amplified=sequence=[Source:HGNC=Symbol;Acc:15625]
chromosome:Zv9:25:38337597:38337811|ENSDARG00000087752|RFWD3|1|ring=finger=and=WD=repeat=domain=3=[Source:HGNC=Symbol;Acc:25539]
chromosome:TETRAODON8:13:13165871:13166085|ENSTNIG00000010420|RFWD3=(1=of=2)|1|ring=finger=and=WD=repeat=domain=3=[Source:HGNC=Symbol;Acc:25539]
chromosome:MEDAKA1:6:1263432:1263646|ENSORLG00000000737|RFWD3|1|ring=finger=and=WD=repeat=domain=3=[Source:HGNC=Symbol;Acc:25539]
group:BROADS1:groupXIX:9501694:9501480|ENSGACG00000008531|RFWD3|-1|ring=finger=and=WD=repeat=domain=3=[Source:HGNC=Symbol;Acc:25539]
chromosome:MEDAKA1:16:5782551:5782431|ENSORLG00000004221|ASCC3|-1|activating=signal=cointegrator=1=complex=subunit=3=[Source:HGNC=Symbol;Acc:18697]
chromosome:Zv9:16:2503842:2503962|ENSDARG00000078863|CABZ01076009.1|1|Activating=signal=cointegrator=1=complex=subunit=3=[Source:UniProtKB/Swiss-Prot;Acc:E7F8F4]
group:BROADS1:groupXX:18694659:18694779|ENSGACG00000014141|ASCC3|1|activating=signal=cointegrator=1=complex=subunit=3=[Source:HGNC=Symbol;Acc:18697]
chromosome:TETRAODON8:17:4402943:4403081|ENSTNIG00000016572|DST=(2=of=2)|1|dystonin=[Source:HGNC=Symbol;Acc:1090]
group:BROADS1:groupVI:13401299:13401175|ENSGACG00000010679|LRPPRC|-1|leucine-rich=pentatricopeptide=repeat=containing=[Source:HGNC=Symbol;Acc:15714]
chromosome:TETRAODON8:17:11150842:11150966|ENSTNIG00000007470|LRPPRC|1|leucine-rich=pentatricopeptide=repeat=containing=[Source:HGNC=Symbol;Acc:15714]
group:BROADS1:groupXV:12195044:12195158|ENSGACG00000012223||1|
chromosome:TETRAODON8:10:11939283:11939397|ENSTNIG00000007136||1|Uncharacterized=protein=[Source:UniProtKB/TrEMBL;Acc:H3CNV4]
chromosome:MEDAKA1:22:1217011:1217125|ENSORLG00000009693||1|
chromosome:Zv9:13:33405116:33405002|ENSDARG00000078381|trip11|-1|thyroid=hormone=receptor=interactor=11=[Source:ZFIN;Acc:ZDB-GENE-030131-9833]
group:BROADS1:groupXIII:1515814:1515942|ENSGACG00000003989|ACAA2|1|acetyl-CoA=acyltransferase=2=[Source:HGNC=Symbol;Acc:83]
chromosome:MEDAKA1:9:5450914:5450786|ENSORLG00000002564|ACAA2|-1|acetyl-CoA=acyltransferase=2=[Source:HGNC=Symbol;Acc:83]
chromosome:TETRAODON8:12:5968508:5968636|ENSTNIG00000015922|ACAA2|1|acetyl-CoA=acyltransferase=2=[Source:HGNC=Symbol;Acc:83]
chromosome:Zv9:8:2697027:2696899|ENSDARG00000038881|acaa2|-1|acetyl-CoA=acyltransferase=2=[Source:ZFIN;Acc:ZDB-=GENE-040426-1996]
group:BROADS1:groupII:20798217:20798058|ENSGACG00000017137|TTC17|-1|tetratricopeptide=repeat=domain=17=[Source:HGNC=Symbol;Acc:25596]
chromosome:MEDAKA1:3:7206724:7206565|ENSORLG00000001038|TTC17|-1|tetratricopeptide=repeat=domain=17=[Source:HGNC=Symbol;Acc:25596]
chromosome:TETRAODON8:5:11463190:11463349|ENSTNIG00000009598|TTC17|1|tetratricopeptide=repeat=domain=17=[Source:HGNC=Symbol;Acc:25596]
chromosome:Zv9:7:51761830:51761671|ENSDARG00000044812|TTC17|-1|tetratricopeptide=repeat=domain=17=[Source:HGNC=Symbol;Acc:25596]
chromosome:MEDAKA1:13:1999003:1998832|ENSORLG00000000963||-1|
chromosome:Zv9:15:42192117:42192288|ENSDARG00000055094|zgc:85932|1|zgc:85932=[Source:ZFIN;Acc:ZDB-GENE-040426-2460]
"chromosome:TETRAODON8:Un_random:22228427:22228234|ENSTNIG00000004720|MBTPS1|-1|membrane-bound=transcription=factor=peptidase,=site=1=[Source:HGNC=Symbol;Acc:15456]"
"chromosome:Zv9:18:21437068:21436880|ENSDARG00000014634|mbtps1|-1|membrane-bound=transcription=factor=protease,=site=1=[Source:ZFIN;Acc:ZDB-GENE-030131-4909]"
"chromosome:MEDAKA1:6:19750423:19750611|ENSORLG00000012869|MBTPS1|1|membrane-bound=transcription=factor=peptidase,=site=1=[Source:HGNC=Symbol;Acc:15456]"
"group:BROADS1:groupXIX:2766293:2766105|ENSGACG00000003117|MBTPS1|-1|membrane-bound=transcription=factor=peptidase,=site=1=[Source:HGNC=Symbol;Acc:15456]"
"chromosome:Zv9:7:22750831:22750957|ENSDARG00000087352|DNAH2|1|dynein,=axonemal,=heavy=chain=2=[Source:HGNC=Symbol;Acc:2948]"
chromosome:Zv9:3:31286722:31286568|ENSDARG00000054570|smg1|-1|PI-3-kinase-related=kinase=SMG-1=[Source:ZFIN;Acc:ZDB-GENE-061013-767]
group:BROADS1:groupXI:588337:588183|ENSGACG00000004970||-1|
chromosome:TETRAODON8:3:12993337:12993182|ENSTNIG00000011702|HSD17B1|-1|hydroxysteroid=(17-beta)=dehydrogenase=1=[Source:HGNC=Symbol;Acc:5210]
group:BROADS1:groupXI:5671944:5671803|ENSGACG00000008535|HSD17B1|-1|hydroxysteroid=(17-beta)=dehydrogenase=1=[Source:HGNC=Symbol;Acc:5210]
chromosome:Zv9:16:35395002:35394731|ENSDARG00000019962|dopey1|-1|dopey=family=member=1=[Source:ZFIN;Acc:ZDB-GENE-=050309-65]
chromosome:TETRAODON8:8:1880235:1879931|ENSTNIG00000006872|DOPEY1|-1|dopey=family=member=1=[Source:HGNC=Symbol;Acc:21194]
chromosome:TETRAODON8:14:4825051:4824882|ENSTNIG00000016404|SYTL3|-1|synaptotagmin-like=3=[Source:HGNC=Symbol;Acc:15587]
chromosome:TETRAODON8:8:5745447:5745268|ENSTNIG00000009664|RCC1|-1|regulator=of=chromosome=condensation=1=[Source:HGNC=Symbol;Acc:1913]
chromosome:Zv9:16:36609569:36609390|ENSDARG00000037158|rcc1|-1|regulator=of=chromosome=condensation=1=[Source:ZFIN;Acc:ZDB-GENE-040426-2216]
chromosome:Zv9:10:16944942:16945156|ENSDARG00000078105|depdc5|1|DEP=domain=containing=5=[Source:ZFIN;Acc:ZDB-GENE-=091204-356]
group:BROADS1:groupIII:5389727:5389504|ENSGACG00000014670|DEPDC5|-1|DEP=domain=containing=5=[Source:HGNC=Symbol;Acc:18423]
group:BROADS1:groupIII:5389306:5389106|ENSGACG00000014670|DEPDC5|-1|DEP=domain=containing=5=[Source:HGNC=Symbol;Acc:18423]
chromosome:Zv9:10:16945248:16945448|ENSDARG00000078105|depdc5|1|DEP=domain=containing=5=[Source:ZFIN;Acc:ZDB-GENE-=091204-356]
chromosome:MEDAKA1:17:6149121:6149321|ENSORLG00000005339|DEPDC5|1|DEP=domain=containing=5=[Source:HGNC=Symbol;Acc:18423]
chromosome:MEDAKA1:17:6148823:6149046|ENSORLG00000005339|DEPDC5|1|DEP=domain=containing=5=[Source:HGNC=Symbol;Acc:18423]
group:BROADS1:groupXV:14154282:14154094|ENSGACG00000012914|RBKS|-1|ribokinase=[Source:HGNC=Symbol;Acc:30325]
group:BROADS1:groupXIV:5834956:5834673|ENSGACG00000016793|DDX54|-1|DEAD=(Asp-Glu-Ala-Asp)=box=polypeptide=54=[Source:HGNC=Symbol;Acc:20084]
"chromosome:MEDAKA1:17:22880768:22880495|ENSORLG00000014970|CACTIN|-1|cactin,=spliceosome=C=complex=subunit=[Source:HGNC=Symbol;Acc:29938]"
chromosome:Zv9:7:48772114:48772245|ENSDARG00000079013|DPY19L3|1|dpy-19-like=3=(C.=elegans)=[Source:HGNC=Symbol;Acc:27120]
group:BROADS1:groupII:1922112:1922243|ENSGACG00000014242|DPY19L3|1|dpy-19-like=3=(C.=elegans)=[Source:HGNC=Symbol;Acc:27120]
chromosome:MEDAKA1:3:35205412:35205281|ENSORLG00000015460|DPY19L3|-1|dpy-19-like=3=(C.=elegans)=[Source:HGNC=Symbol;Acc:27120]
chromosome:MEDAKA1:4:515631:515479|ENSORLG00000000158|SPATA18|-1|spermatogenesis=associated=18=[Source:HGNC=Symbol;Acc:29579]
chromosome:Zv9:20:23153349:23153191|ENSDARG00000052343|spata18|-1|spermatogenesis=associated=18=[Source:ZFIN;Acc:ZDB-=GENE-050522-306]
chromosome:TETRAODON8:1:11649614:11649772|ENSTNIG00000017663|SPATA18|1|spermatogenesis=associated=18=[Source:HGNC=Symbol;Acc:29579]
chromosome:MEDAKA1:20:13106020:13106979|ENSORLG00000007331|LOC100301631|1|forkhead=box=H1==[Source:RefSeq=peptide;Acc:NP_001153943]
chromosome:TETRAODON8:6:2179644:2180606|ENSTNIG00000008148|FOXH1|1|forkhead=box=H1=[Source:HGNC=Symbol;Acc:3814]
chromosome:Zv9:12:14833043:14832096|ENSDARG00000055630|foxh1|-1|forkhead=box=H1=[Source:ZFIN;Acc:ZDB-GENE-000616-=15]
group:BROADS1:groupXIII:12831877:12831716|ENSGACG00000011278|HECTD4=(1=of=2)|-1|HECT=domain=containing=E3=ubiquitin=protein=ligase=4=[Source:HGNC=Symbol;Acc:26611]
"group:BROADS1:groupXII:7021069:7021255|ENSGACG00000005753|CELSR3|1|cadherin,=EGF=LAG=seven-pass=G-type=receptor=3=(flamingo=homolog,=Drosophila)=[Source:HGNC=Symbol;Acc:3230]"
"chromosome:TETRAODON8:9:730294:730474|ENSTNIG00000012029|CELSR3|1|cadherin,=EGF=LAG=seven-pass=G-type=receptor=3=(flamingo=homolog,=Drosophila)=[Source:HGNC=Symbol;Acc:3230]"
chromosome:TETRAODON8:Un_random:91369159:91369328|ENSTNIG00000000924||1|Uncharacterized=protein=[Source:UniProtKB/TrEMBL;Acc:H3BZ44]
scaffold:BROADS1:scaffold_37:2391612:2391781|ENSGACG00000001055||1|
chromosome:MEDAKA1:20:3194991:3195160|ENSORLG00000004121||1|
"chromosome:Zv9:9:31672114:31672344|ENSDARG00000075156|TBC1D4|1|TBC1=domain=family,=member=4=[Source:HGNC=Symbol;Acc:19165]"
chromosome:TETRAODON8:21:777979:778162|ENSTNIG00000002542|KLHL7|1|kelch-like=7=(Drosophila)=[Source:HGNC=Symbol;Acc:15646]
group:BROADS1:groupX:8771663:8771480|ENSGACG00000006062|KLHL7|-1|kelch-like=7=(Drosophila)=[Source:HGNC=Symbol;Acc:15646]
chromosome:MEDAKA1:11:8594429:8594230|ENSORLG00000003839|KLHL7=(1=of=2)|-1|kelch-like=7=(Drosophila)=[Source:HGNC=Symbol;Acc:15646]
scaffold:MEDAKA1:scaffold6617:2510:2407|ENSORLG00000018797||-1|
"scaffold:BROADS1:scaffold_27:3217125:3216898|ENSGACG00000001143|CROCC|-1|ciliary=rootlet=coiled-coil,=rootletin=[Source:HGNC=Symbol;Acc:21299]"
chromosome:Zv9:5:20627781:20627659|ENSDARG00000012468|aacs|-1|acetoacetyl-CoA=synthetase=[Source:ZFIN;Acc:ZDB-=GENE-040426-903]
group:BROADS1:groupXIII:16908726:16908848|ENSGACG00000013696|AACS|1|acetoacetyl-CoA=synthetase=[Source:HGNC=Symbol;Acc:21298]
chromosome:TETRAODON8:12:5386276:5386154|ENSTNIG00000015965|AACS|-1|acetoacetyl-CoA=synthetase=[Source:HGNC=Symbol;Acc:21298]
chromosome:MEDAKA1:9:3215762:3215884|ENSORLG00000001447|AACS|1|acetoacetyl-CoA=synthetase=[Source:HGNC=Symbol;Acc:21298]
chromosome:TETRAODON8:17:11289756:11289898|ENSTNIG00000007482|SDCCAG8|1|serologically=defined=colon=cancer=antigen=8=[Source:HGNC=Symbol;Acc:10671]
group:BROADS1:groupVI:13197271:13197128|ENSGACG00000010549|SDCCAG8|-1|serologically=defined=colon=cancer=antigen=8=[Source:HGNC=Symbol;Acc:10671]
"chromosome:MEDAKA1:5:19563364:19563475|ENSORLG00000010776|PIK3C2B|1|phosphatidylinositol-4-phosphate=3-kinase,=catalytic=subunit=type=2=beta=[Source:HGNC=Symbol;Acc:8972]"
"chromosome:Zv9:11:24582773:24582662|ENSDARG00000086927|pik3c2b|-1|phosphoinositide-3-kinase,=class=2,=beta=polypeptide=[Source:ZFIN;Acc:ZDB-GENE-050309-145]"
group:BROADS1:groupXV:1789829:1790051|ENSGACG00000005582|KIAA1109|1|KIAA1109=[Source:HGNC=Symbol;Acc:26953]
chromosome:Zv9:13:12789906:12790132|ENSDARG00000062330|si:ch211-233a24.2|1|si:ch211-233a24.2=[Source:ZFIN;Acc:ZDB-GENE-090313-=98]
chromosome:MEDAKA1:22:17806961:17806735|ENSORLG00000017627|KIAA1109|-1|KIAA1109=[Source:HGNC=Symbol;Acc:26953]
chromosome:TETRAODON8:10:2452183:2451957|ENSTNIG00000005645|KIAA1109=(2=of=2)|-1|KIAA1109=[Source:HGNC=Symbol;Acc:26953]
chromosome:MEDAKA1:4:1942725:1942857|ENSORLG00000000634|EXOC1|1|exocyst=complex=component=1=[Source:HGNC=Symbol;Acc:30380]
chromosome:TETRAODON8:1:11920157:11920289|ENSTNIG00000017651|EXOC1|1|exocyst=complex=component=1=[Source:HGNC=Symbol;Acc:30380]
chromosome:Zv9:20:25900359:25900227|ENSDARG00000043019|exoc1|-1|exocyst=complex=component=1=[Source:ZFIN;Acc:ZDB-=GENE-030131-1057]
group:BROADS1:groupVIII:18780298:18780430|ENSGACG00000014307|EXOC1|1|exocyst=complex=component=1=[Source:HGNC=Symbol;Acc:30380]
"chromosome:Zv9:6:17495533:17495633|ENSDARG00000059879|RPTOR|1|regulatory=associated=protein=of=MTOR,=complex=1=[Source:HGNC=Symbol;Acc:30287]"
"group:BROADS1:groupIX:10305037:10304937|ENSGACG00000018193|RPTOR|-1|regulatory=associated=protein=of=MTOR,=complex=1=[Source:HGNC=Symbol;Acc:30287]"
"chromosome:MEDAKA1:1:3955206:3955106|ENSORLG00000001734|RPTOR|-1|regulatory=associated=protein=of=MTOR,=complex=1=[Source:HGNC=Symbol;Acc:30287]"
chromosome:MEDAKA1:9:12884654:12884472|ENSORLG00000007463|UBE3B|-1|ubiquitin=protein=ligase=E3B=[Source:HGNC=Symbol;Acc:13478]
group:BROADS1:groupVII:26905207:26905737|ENSGACG00000020853|C11orf30|1|chromosome=11=open=reading=frame=30=[Source:HGNC=Symbol;Acc:18071]
chromosome:TETRAODON8:Un_random:27424831:27425163|ENSTNIG00000010275|C11orf30|1|chromosome=11=open=reading=frame=30=[Source:HGNC=Symbol;Acc:18071]
chromosome:Zv9:10:352231:351830|ENSDARG00000059059|C10H11orf30|-1|chromosome=11=open=reading=frame=30=[Source:HGNC=Symbol;Acc:18071]
chromosome:TETRAODON8:Un_random:80310438:80310309|ENSTNIG00000005717|MTOR=(1=of=3)|-1|mechanistic=target=of=rapamycin=(serine/threonine=kinase)=[Source:HGNC=Symbol;Acc:3942]
group:BROADS1:groupXII:5346930:5347059|ENSGACG00000004869|MTOR|1|mechanistic=target=of=rapamycin=(serine/threonine=kinase)=[Source:HGNC=Symbol;Acc:3942]
chromosome:Zv9:8:48429487:48429358|ENSDARG00000053196|mtor|-1|mechanistic=target=of=rapamycin=(serine/threonine=kinase)=[Source:ZFIN;Acc:ZDB-GENE-030131-2974]
chromosome:MEDAKA1:7:629114:628985|ENSORLG00000000484|MTOR|-1|mechanistic=target=of=rapamycin=(serine/threonine=kinase)=[Source:HGNC=Symbol;Acc:3942]
group:BROADS1:groupXIX:2868770:2868590|ENSGACG00000003130|EDC4|-1|enhancer=of=mRNA=decapping=4=[Source:HGNC=Symbol;Acc:17157]
chromosome:MEDAKA1:6:19583867:19584047|ENSORLG00000012780|EDC4|1|enhancer=of=mRNA=decapping=4=[Source:HGNC=Symbol;Acc:17157]
chromosome:TETRAODON8:Un_random:22294057:22293877|ENSTNIG00000004847|EDC4|-1|enhancer=of=mRNA=decapping=4=[Source:HGNC=Symbol;Acc:17157]
chromosome:Zv9:18:21681770:21681590|ENSDARG00000062266|edc4|-1|enhancer=of=mRNA=decapping=4=[Source:ZFIN;Acc:ZDB-=GENE-030131-5032]
chromosome:TETRAODON8:21_random:399167:399322|ENSTNIG00000017736|EPHA10|1|EPH=receptor=A10=[Source:HGNC=Symbol;Acc:19987]
scaffold:Zv9:Zv9_NA779:23840:23708|ENSDARG00000086787|CABZ01084877.1|-1|Uncharacterized=protein=[Source:UniProtKB/TrEMBL;Acc:H9GYN9]
"chromosome:MEDAKA1:22:1278557:1278806|ENSORLG00000009842|ZFYVE26|1|zinc=finger,=FYVE=domain=containing=26=[Source:HGNC=Symbol;Acc:20761]"
"chromosome:TETRAODON8:10:11970001:11970250|ENSTNIG00000018668|ZFYVE26|1|zinc=finger,=FYVE=domain=containing=26=[Source:HGNC=Symbol;Acc:20761]"
"chromosome:Zv9:13:33306948:33306699|ENSDARG00000040131|zfyve26|-1|zinc=finger,=FYVE=domain=containing=26=[Source:ZFIN;Acc:ZDB-GENE-030131-3286]"
"group:BROADS1:groupXV:12244280:12244529|ENSGACG00000012287|ZFYVE26|1|zinc=finger,=FYVE=domain=containing=26=[Source:HGNC=Symbol;Acc:20761]"
chromosome:MEDAKA1:22:7673952:7673788|ENSORLG00000013504|USP40|-1|ubiquitin=specific=peptidase=40=[Source:HGNC=Symbol;Acc:20069]
group:BROADS1:groupXV:8610804:8610968|ENSGACG00000010156|USP40|1|ubiquitin=specific=peptidase=40=[Source:HGNC=Symbol;Acc:20069]
chromosome:Zv9:6:9138652:9138488|ENSDARG00000071197|usp40|-1|ubiquitin=specific=peptidase=40=[Source:ZFIN;Acc:ZDB-GENE-060518-5]
chromosome:TETRAODON8:10:8709471:8709300|ENSTNIG00000017216|USP40|-1|ubiquitin=specific=peptidase=40=[Source:HGNC=Symbol;Acc:20069]
"chromosome:Zv9:2:58649290:58649150|ENSDARG00000021107|sf3a2|-1|splicing=factor=3a,=subunit=2=[Source:ZFIN;Acc:ZDB-=GENE-040426-897]"
"group:BROADS1:groupIII:7331201:7331341|ENSGACG00000015255|SF3A2|1|splicing=factor=3a,=subunit=2,=66kDa=[Source:HGNC=Symbol;Acc:10766]"
"chromosome:MEDAKA1:17:23175961:23175821|ENSORLG00000015301|SF3A2|-1|splicing=factor=3a,=subunit=2,=66kDa=[Source:HGNC=Symbol;Acc:10766]"
"chromosome:TETRAODON8:15:4838615:4838475|ENSTNIG00000015318|SF3A2|-1|splicing=factor=3a,=subunit=2,=66kDa=[Source:HGNC=Symbol;Acc:10766]"
group:BROADS1:groupXI:7902603:7902413|ENSGACG00000010159|GMIP|-1|GEM=interacting=protein=[Source:HGNC=Symbol;Acc:24852]
chromosome:TETRAODON8:3:11591997:11592187|ENSTNIG00000018552|GMIP|1|GEM=interacting=protein=[Source:HGNC=Symbol;Acc:24852]
chromosome:Zv9:3:53417869:53418059|ENSDARG00000077249|GMIP|1|GEM=interacting=protein=[Source:HGNC=Symbol;Acc:24852]
chromosome:TETRAODON8:13:11242543:11242672|ENSTNIG00000016068|DEAF1|1|deformed=epidermal=autoregulatory=factor=1=(Drosophila)=[Source:HGNC=Symbol;Acc:14677]
group:BROADS1:groupXIX:10098561:10098435|ENSGACG00000008942|DEAF1|-1|deformed=epidermal=autoregulatory=factor=1=(Drosophila)=[Source:HGNC=Symbol;Acc:14677]
ultracontig:MEDAKA1:ultracontig90:2333521:2333904|ENSORLG00000020117|MECP2|1|methyl=CpG=binding=protein=2=(Rett=syndrome)=[Source:HGNC=Symbol;Acc:6990]
chromosome:Zv9:15:20846021:20846244|ENSDARG00000089200|BX572077.3|1|Uncharacterized=protein=[Source:UniProtKB/TrEMBL;Acc:F1QUV3]
chromosome:Zv9:15:24470636:24470394|ENSDARG00000069324|vps53|-1|vacuolar=protein=sorting=53=homolog=(S.=cerevisiae)=[Source:ZFIN;Acc:ZDB-GENE-041114-199]
group:BROADS1:groupI:7420002:7420244|ENSGACG00000008361|VPS53|1|vacuolar=protein=sorting=53=homolog=(S.=cerevisiae)=[Source:HGNC=Symbol;Acc:25608]
chromosome:MEDAKA1:13:16846027:16845785|ENSORLG00000008353|VPS53|-1|vacuolar=protein=sorting=53=homolog=(S.=cerevisiae)=[Source:HGNC=Symbol;Acc:25608]
chromosome:TETRAODON8:10:10352270:10352512|ENSTNIG00000004476|VPS53|1|vacuolar=protein=sorting=53=homolog=(S.=cerevisiae)=[Source:HGNC=Symbol;Acc:25608]
chromosome:MEDAKA1:15:28806153:28806039|ENSORLG00000013317|WDR11|-1|WD=repeat=domain=11=[Source:HGNC=Symbol;Acc:13831]
chromosome:TETRAODON8:17:1391455:1391569|ENSTNIG00000003308|WDR11|1|WD=repeat=domain=11=[Source:HGNC=Symbol;Acc:13831]
group:BROADS1:groupVI:3174766:3174652|ENSGACG00000003447|WDR11|-1|WD=repeat=domain=11=[Source:HGNC=Symbol;Acc:13831]
chromosome:Zv9:13:2493353:2493239|ENSDARG00000075245|wdr11|-1|WD=repeat=domain=11=[Source:ZFIN;Acc:ZDB-GENE-=081107-28]
group:BROADS1:groupVIII:14212893:14213111|ENSGACG00000011164|BEND5|1|BEN=domain=containing=5=[Source:HGNC=Symbol;Acc:25668]
chromosome:Zv9:21:26866374:26866532|ENSDARG00000075169|bbs1|1|Bardet-Biedl=syndrome=1=[Source:ZFIN;Acc:ZDB-GENE-=060126-1]
chromosome:TETRAODON8:19:2209846:2209706|ENSTNIG00000011007|APAF1|-1|apoptotic=peptidase=activating=factor=1=[Source:HGNC=Symbol;Acc:576]
group:BROADS1:groupIV:30720548:30720673|ENSGACG00000019839|APAF1|1|apoptotic=peptidase=activating=factor=1=[Source:HGNC=Symbol;Acc:576]
chromosome:MEDAKA1:23:16987958:16988083|ENSORLG00000015449|APAF1|1|apoptotic=peptidase=activating=factor=1=[Source:HGNC=Symbol;Acc:576]
chromosome:Zv9:4:16920983:16921108|ENSDARG00000021239|apaf1|1|apoptotic=protease=activating=factor=1=[Source:ZFIN;Acc:ZDB-GENE-000616-4]
chromosome:TETRAODON8:19:2209619:2209494|ENSTNIG00000011007|APAF1|-1|apoptotic=peptidase=activating=factor=1=[Source:HGNC=Symbol;Acc:576]
chromosome:TETRAODON8:Un_random:69648934:69649162|ENSTNIG00000004465||1|Uncharacterized=protein=[Source:UniProtKB/TrEMBL;Acc:H3CFT3]
"chromosome:TETRAODON8:16:5674433:5674293|ENSTNIG00000019041|NARS2|-1|asparaginyl-tRNA=synthetase=2,=mitochondrial=(putative)=[Source:HGNC=Symbol;Acc:26274]"
"chromosome:Zv9:15:21636206:21636346|ENSDARG00000062614|NARS2|1|asparaginyl-tRNA=synthetase=2,=mitochondrial=(putative)=[Source:HGNC=Symbol;Acc:26274]"
"group:BROADS1:groupI:14700785:14700925|ENSGACG00000012085|NARS2|1|asparaginyl-tRNA=synthetase=2,=mitochondrial=(putative)=[Source:HGNC=Symbol;Acc:26274]"
"chromosome:MEDAKA1:13:5770536:5770396|ENSORLG00000002778|NARS2|-1|asparaginyl-tRNA=synthetase=2,=mitochondrial=(putative)=[Source:HGNC=Symbol;Acc:26274]"
chromosome:Zv9:12:1526402:1526547|ENSDARG00000040450|pemt|1|phosphatidylethanolamine=N-methyltransferase=[Source:ZFIN;Acc:ZDB-GENE-040426-719]
chromosome:TETRAODON8:2:4893119:4892974|ENSTNIG00000007407|PEMT|-1|phosphatidylethanolamine=N-methyltransferase=[Source:HGNC=Symbol;Acc:8830]
group:BROADS1:groupV:6893743:6893598|ENSGACG00000005578|PEMT|-1|phosphatidylethanolamine=N-methyltransferase=[Source:HGNC=Symbol;Acc:8830]
group:BROADS1:groupIX:18522119:18521990|ENSGACG00000019620|VPS54|-1|vacuolar=protein=sorting=54=homolog=(S.=cerevisiae)=[Source:HGNC=Symbol;Acc:18652]
chromosome:MEDAKA1:1:10671513:10671384|ENSORLG00000002974|VPS54|-1|vacuolar=protein=sorting=54=homolog=(S.=cerevisiae)=[Source:HGNC=Symbol;Acc:18652]
chromosome:Zv9:1:55557744:55557621|ENSDARG00000002980|vps54|-1|vacuolar=protein=sorting=54=homolog=(S.=cerevisiae)=[Source:ZFIN;Acc:ZDB-GENE-081022-176]
chromosome:MEDAKA1:1:38248887:38248265|ENSORLG00000014506|RGS12=(1=of=2)|-1|regulator=of=G-protein=signaling=12=[Source:HGNC=Symbol;Acc:9994]
chromosome:Zv9:21:24528934:24528188|ENSDARG00000091512|NFRKB|-1|nuclear=factor=related=to=kappaB=binding=protein=[Source:HGNC=Symbol;Acc:7802]
chromosome:MEDAKA1:14:14026714:14025998|ENSORLG00000006270|NFRKB|-1|nuclear=factor=related=to=kappaB=binding=protein=[Source:HGNC=Symbol;Acc:7802]
chromosome:TETRAODON8:7:4794286:4793561|ENSTNIG00000010010|NFRKB|-1|nuclear=factor=related=to=kappaB=binding=protein=[Source:HGNC=Symbol;Acc:7802]
group:BROADS1:groupVII:22069731:22069000|ENSGACG00000020662|NFRKB|-1|nuclear=factor=related=to=kappaB=binding=protein=[Source:HGNC=Symbol;Acc:7802]
chromosome:Zv9:13:4576158:4576320|ENSDARG00000063358|micu1|1|mitochondrial=calcium=uptake=1=[Source:ZFIN;Acc:ZDB-=GENE-070410-22]
group:BROADS1:groupVI:6125422:6125260|ENSGACG00000005152|MICU1|-1|mitochondrial=calcium=uptake=1=[Source:HGNC=Symbol;Acc:1530]
chromosome:MEDAKA1:15:25973301:25973463|ENSORLG00000011421|MICU1|1|mitochondrial=calcium=uptake=1=[Source:HGNC=Symbol;Acc:1530]
chromosome:TETRAODON8:17:3189115:3188956|ENSTNIG00000016617|MICU1|-1|mitochondrial=calcium=uptake=1=[Source:HGNC=Symbol;Acc:1530]
chromosome:Zv9:9:17722052:17721914|ENSDARG00000001220|mycbp2|-1|MYC=binding=protein=2=[Source:ZFIN;Acc:ZDB-GENE-=030616-132]
"group:BROADS1:groupXVI:2445701:2445839|ENSGACG00000001746|MYCBP2|1|MYC=binding=protein=2,=E3=ubiquitin=protein=ligase=[Source:HGNC=Symbol;Acc:23386]"
"chromosome:MEDAKA1:21:10054949:10054811|ENSORLG00000011491|MYCBP2|-1|MYC=binding=protein=2,=E3=ubiquitin=protein=ligase=[Source:HGNC=Symbol;Acc:23386]"
chromosome:TETRAODON8:1:14523140:14523250|ENSTNIG00000010691|MPND|1|MPN=domain=containing=[Source:HGNC=Symbol;Acc:25934]
chromosome:MEDAKA1:6:19589508:19589735|ENSORLG00000012780|EDC4|1|enhancer=of=mRNA=decapping=4=[Source:HGNC=Symbol;Acc:17157]
group:BROADS1:groupXIII:9485186:9484963|ENSGACG00000009739|EPG5|-1|ectopic=P-granules=autophagy=protein=5=homolog=(C.=elegans)=[Source:HGNC=Symbol;Acc:29331]
chromosome:MEDAKA1:9:13262797:13262555|ENSORLG00000008624|EPG5|-1|ectopic=P-granules=autophagy=protein=5=homolog=(C.=elegans)=[Source:HGNC=Symbol;Acc:29331]
chromosome:TETRAODON8:12:3062882:3063124|ENSTNIG00000015399|EPG5|1|ectopic=P-granules=autophagy=protein=5=homolog=(C.=elegans)=[Source:HGNC=Symbol;Acc:29331]
chromosome:Zv9:5:43207406:43207164|ENSDARG00000059846|EPG5|-1|ectopic=P-granules=autophagy=protein=5=homolog=(C.=elegans)=[Source:HGNC=Symbol;Acc:29331]
chromosome:Zv9:21:41357593:41357709|ENSDARG00000079499|stk32a|1|serine/threonine=kinase=32A=[Source:ZFIN;Acc:ZDB-=GENE-091204-271]
group:BROADS1:groupVII:23948905:23949021|ENSGACG00000020746|STK32A|1|serine/threonine=kinase=32A=[Source:HGNC=Symbol;Acc:28317]
chromosome:TETRAODON8:7:9265348:9265232|ENSTNIG00000014257|STK32A|-1|serine/threonine=kinase=32A=[Source:HGNC=Symbol;Acc:28317]
chromosome:MEDAKA1:3:16043614:16043759|ENSORLG00000005603|ACSF3|1|acyl-CoA=synthetase=family=member=3=[Source:HGNC=Symbol;Acc:27288]
chromosome:TETRAODON8:5:7721340:7721195|ENSTNIG00000009414|ACSF3|-1|acyl-CoA=synthetase=family=member=3=[Source:HGNC=Symbol;Acc:27288]
chromosome:Zv9:7:57232887:57233032|ENSDARG00000059503|ACSF3|1|acyl-CoA=synthetase=family=member=3=[Source:HGNC=Symbol;Acc:27288]
chromosome:TETRAODON8:8:7526873:7526651|ENSTNIG00000018376|TEX10|-1|testis=expressed=10=[Source:HGNC=Symbol;Acc:25988]
chromosome:Zv9:16:58478296:58478128|ENSDARG00000059760|wdtc1|-1|WD=and=tetratricopeptide=repeats=1=[Source:ZFIN;Acc:ZDB-GENE-030131-3224]
chromosome:TETRAODON8:8:5649233:5649401|ENSTNIG00000009651|WDTC1|1|WD=and=tetratricopeptide=repeats=1=[Source:HGNC=Symbol;Acc:29175]
group:BROADS1:groupXX:8117412:8117580|ENSGACG00000007170|WDTC1|1|WD=and=tetratricopeptide=repeats=1=[Source:HGNC=Symbol;Acc:29175]
chromosome:MEDAKA1:16:6108223:6108061|ENSORLG00000004505|WDTC1|-1|WD=and=tetratricopeptide=repeats=1=[Source:HGNC=Symbol;Acc:29175]
chromosome:TETRAODON8:16:5926497:5926644|ENSTNIG00000019033|COG6|1|component=of=oligomeric=golgi=complex=6=[Source:HGNC=Symbol;Acc:18621]
group:BROADS1:groupI:14262006:14261859|ENSGACG00000011922|COG6|-1|component=of=oligomeric=golgi=complex=6=[Source:HGNC=Symbol;Acc:18621]
chromosome:MEDAKA1:13:6455276:6455423|ENSORLG00000003093|COG6|1|component=of=oligomeric=golgi=complex=6=[Source:HGNC=Symbol;Acc:18621]
chromosome:Zv9:16:6152044:6151897|ENSDARG00000012336|cog6|-1|component=of=oligomeric=golgi=complex=6=[Source:ZFIN;Acc:ZDB-GENE-040426-909]
"chromosome:Zv9:17:41707893:41707710|ENSDARG00000005861|RALGAPA2|-1|Ral=GTPase=activating=protein,=alpha=subunit=2=(catalytic)=[Source:HGNC=Symbol;Acc:16207]"
scaffold:BROADS1:scaffold_37:2406479:2406640|ENSGACG00000001055||1|
chromosome:MEDAKA1:20:3234995:3235156|ENSORLG00000004121||1|
chromosome:Zv9:24:41715295:41715456|ENSDARG00000067859|scospondin|1|subcommissural=organ=spondin=[Source:ZFIN;Acc:ZDB-=GENE-051114-1]
group:BROADS1:groupXII:16803200:16803033|ENSGACG00000012683|VPS13D|-1|vacuolar=protein=sorting=13=homolog=D=(S.=cerevisiae)=[Source:HGNC=Symbol;Acc:23595]
chromosome:TETRAODON8:9:10439621:10439439|ENSTNIG00000006517|VPS13D|-1|vacuolar=protein=sorting=13=homolog=D=(S.=cerevisiae)=[Source:HGNC=Symbol;Acc:23595]
ultracontig:MEDAKA1:ultracontig90:1872685:1872861|ENSORLG00000019952|VPS13D|1|vacuolar=protein=sorting=13=homolog=D=(S.=cerevisiae)=[Source:HGNC=Symbol;Acc:23595]
chromosome:Zv9:23:22051336:22051157|ENSDARG00000017986|vps13d|-1|vacuolar=protein=sorting=13D=(yeast)=[Source:ZFIN;Acc:ZDB-GENE-050912-1]
chromosome:MEDAKA1:3:19775084:19774839|ENSORLG00000007919|USP10|-1|ubiquitin=specific=peptidase=10=[Source:HGNC=Symbol;Acc:12608]
group:BROADS1:groupX:15574414:15574193|ENSGACG00000010409|LRP12|-1|low=density=lipoprotein=receptor-related=protein=12=[Source:HGNC=Symbol;Acc:31708]
chromosome:MEDAKA1:11:3751693:3751472|ENSORLG00000001647|LRP12|-1|low=density=lipoprotein=receptor-related=protein=12=[Source:HGNC=Symbol;Acc:31708]
group:BROADS1:groupIX:15032778:15032883|ENSGACG00000018961|NTHL1|1|nth=endonuclease=III-like=1=(E.=coli)=[Source:HGNC=Symbol;Acc:8028]
chromosome:MEDAKA1:1:31295663:31295768|ENSORLG00000011679|NTHL1|1|nth=endonuclease=III-like=1=(E.=coli)=[Source:HGNC=Symbol;Acc:8028]
"chromosome:TETRAODON8:12:10783078:10783232|ENSTNIG00000016754|CHFR|1|checkpoint=with=forkhead=and=ring=finger=domains,=E3=ubiquitin=protein=ligase=[Source:HGNC=Symbol;Acc:20455]"
"group:BROADS1:groupXIII:15335160:15335314|ENSGACG00000012903|CHFR|1|checkpoint=with=forkhead=and=ring=finger=domains,=E3=ubiquitin=protein=ligase=[Source:HGNC=Symbol;Acc:20455]"
"chromosome:MEDAKA1:9:22939950:22940104|ENSORLG00000014995|CHFR|1|checkpoint=with=forkhead=and=ring=finger=domains,=E3=ubiquitin=protein=ligase=[Source:HGNC=Symbol;Acc:20455]"
"chromosome:Zv9:5:19580307:19580461|ENSDARG00000075347|chfr|1|checkpoint=with=forkhead=and=ring=finger=domains,=E3=ubiquitin=protein=ligase=[Source:ZFIN;Acc:ZDB-GENE-030131-=3522]"
chromosome:TETRAODON8:Un_random:19480814:19480658|ENSTNIG00000006441|SIK3|-1|SIK=family=kinase=3=[Source:HGNC=Symbol;Acc:29165]
group:BROADS1:groupI:2260132:2260288|ENSGACG00000006112|SIK3|1|SIK=family=kinase=3=[Source:HGNC=Symbol;Acc:29165]
group:BROADS1:groupIV:338689:338864|ENSGACG00000016358|PCDH12|1|protocadherin=12=[Source:HGNC=Symbol;Acc:8657]
chromosome:TETRAODON8:1_random:1094327:1094109|ENSTNIG00000012968|PCDH12|-1|protocadherin=12=[Source:HGNC=Symbol;Acc:8657]
chromosome:Zv9:12:14763153:14763344|ENSDARG00000045123|CR847562.1|1|5-oxoprolinase==[Source:RefSeq=peptide;Acc:NP_001186988]
chromosome:TETRAODON8:6:2188472:2188281|ENSTNIG00000008149||-1|Uncharacterized=protein=[Source:UniProtKB/TrEMBL;Acc:H3CRU1]
chromosome:MEDAKA1:20:13118622:13118431|ENSORLG00000007364||-1|
group:BROADS1:groupXXI:5777993:5777802|ENSGACG00000002536||-1|
chromosome:MEDAKA1:22:14052166:14052300|ENSORLG00000016934|EIF2AK4|1|eukaryotic=translation=initiation=factor=2=alpha=kinase=4=[Source:HGNC=Symbol;Acc:19687]
group:BROADS1:groupXV:2498995:2499129|ENSGACG00000006146|EIF2AK4|1|eukaryotic=translation=initiation=factor=2=alpha=kinase=4=[Source:HGNC=Symbol;Acc:19687]
chromosome:TETRAODON8:10:4489607:4489473|ENSTNIG00000017450|EIF2AK4|-1|eukaryotic=translation=initiation=factor=2=alpha=kinase=4=[Source:HGNC=Symbol;Acc:19687]
chromosome:Zv9:24:39388837:39389014|ENSDARG00000031886|ift140|1|intraflagellar=transport=140=homolog=(Chlamydomonas)=[Source:ZFIN;Acc:ZDB-GENE-040724-165]
chromosome:TETRAODON8:2:7232790:7232967|ENSTNIG00000012812|IFT140|1|intraflagellar=transport=140=homolog=(Chlamydomonas)=[Source:HGNC=Symbol;Acc:29077]
group:BROADS1:groupV:10463796:10463619|ENSGACG00000008423|IFT140|-1|intraflagellar=transport=140=homolog=(Chlamydomonas)=[Source:HGNC=Symbol;Acc:29077]
chromosome:MEDAKA1:19:7965126:7964949|ENSORLG00000007425|IFT140|-1|intraflagellar=transport=140=homolog=(Chlamydomonas)=[Source:HGNC=Symbol;Acc:29077]
"scaffold:Zv9:Zv9_NA324:45650:46817|ENSDARG00000014022|NFAT5=(1=of=2)|1|nuclear=factor=of=activated=T-cells=5,=tonicity-=responsive=[Source:HGNC=Symbol;Acc:7774]"
group:BROADS1:groupXVIII:8111914:8111735|ENSGACG00000008623|UTRN|-1|utrophin=[Source:HGNC=Symbol;Acc:12635]
chromosome:MEDAKA1:24:8449337:8449158|ENSORLG00000014338|UTRN|-1|utrophin=[Source:HGNC=Symbol;Acc:12635]
chromosome:TETRAODON8:14:3282071:3281892|ENSTNIG00000012259|UTRN|-1|utrophin=[Source:HGNC=Symbol;Acc:12635]
chromosome:TETRAODON8:13:1470096:1470250|ENSTNIG00000008816||1|Uncharacterized=protein=[Source:UniProtKB/TrEMBL;Acc:H3CTT2]
chromosome:MEDAKA1:6:23390486:23390791|ENSORLG00000015638||1|
group:BROADS1:groupXIX:19555248:19554943|ENSGACG00000013845||-1|
"chromosome:TETRAODON8:17:7925714:7925591|ENSTNIG00000013383|YIPF3|-1|Yip1=domain=family,=member=3=[Source:HGNC=Symbol;Acc:21023]"
"chromosome:MEDAKA1:15:12088390:12088267|ENSORLG00000003250|YIPF3|-1|Yip1=domain=family,=member=3=[Source:HGNC=Symbol;Acc:21023]"
"chromosome:Zv9:13:3601426:3601549|ENSDARG00000020449|yipf3|1|Yip1=domain=family,=member=3=[Source:ZFIN;Acc:ZDB-=GENE-030131-6443]"
"group:BROADS1:groupVI:16852872:16852749|ENSGACG00000012266|YIPF3|-1|Yip1=domain=family,=member=3=[Source:HGNC=Symbol;Acc:21023]"
chromosome:MEDAKA1:16:18510215:18510517|ENSORLG00000013530|MEGF8|1|multiple=EGF-like-domains=8=[Source:HGNC=Symbol;Acc:3233]
chromosome:TETRAODON8:8:944471:944169|ENSTNIG00000008201|MEGF8|-1|multiple=EGF-like-domains=8=[Source:HGNC=Symbol;Acc:3233]
scaffold:MEDAKA1:scaffold1258:23055:22472|ENSORLG00000019592|C19orf52|-1|chromosome=19=open=reading=frame=52=[Source:HGNC=Symbol;Acc:25152]
scaffold:BROADS1:scaffold_80:409886:409231|ENSGACG00000000490|C19orf52|-1|chromosome=19=open=reading=frame=52=[Source:HGNC=Symbol;Acc:25152]
chromosome:TETRAODON8:Un_random:58997518:58996863|ENSTNIG00000000919|C19orf52|-1|chromosome=19=open=reading=frame=52=[Source:HGNC=Symbol;Acc:25152]
chromosome:Zv9:3:34267012:34267667|ENSDARG00000037909|C3H19orf52|1|chromosome=19=open=reading=frame=52=[Source:HGNC=Symbol;Acc:25152]
chromosome:Zv9:13:31277048:31276587|ENSDARG00000077009|wdfy4|-1|WDFY=family=member=4=[Source:ZFIN;Acc:ZDB-GENE-=090313-322]
chromosome:TETRAODON8:17:4866033:4865801|ENSTNIG00000016530|WDFY4|-1|WDFY=family=member=4=[Source:HGNC=Symbol;Acc:29323]
chromosome:MEDAKA1:15:22977801:22978033|ENSORLG00000009016|WDFY4|1|WDFY=family=member=4=[Source:HGNC=Symbol;Acc:29323]
group:BROADS1:groupIV:18376482:18376240|ENSGACG00000018833|ZNF800|-1|zinc=finger=protein=800=[Source:HGNC=Symbol;Acc:27267]
group:BROADS1:groupXX:3478939:3477933|ENSGACG00000005136|DOPEY1|-1|dopey=family=member=1=[Source:HGNC=Symbol;Acc:21194]
"chromosome:TETRAODON8:19:2032318:2032148|ENSTNIG00000011416|GNPTAB|-1|N-acetylglucosamine-1-phosphate=transferase,=alpha=and=beta=subunits=[Source:HGNC=Symbol;Acc:29670]"
"chromosome:Zv9:4:16754077:16754247|ENSDARG00000030153|gnptab|1|N-acetylglucosamine-1-phosphate=transferase,=alpha=and=beta=subunits=[Source:ZFIN;Acc:ZDB-GENE-030131-4714]"
"group:BROADS1:groupIV:30965873:30966043|ENSGACG00000019866|GNPTAB|1|N-acetylglucosamine-1-phosphate=transferase,=alpha=and=beta=subunits=[Source:HGNC=Symbol;Acc:29670]"
"chromosome:MEDAKA1:23:17421765:17421935|ENSORLG00000015673|GNPTAB|1|N-acetylglucosamine-1-phosphate=transferase,=alpha=and=beta=subunits=[Source:HGNC=Symbol;Acc:29670]"
chromosome:Zv9:17:39903553:39903750|ENSDARG00000060494|eprs|1|glutamyl-prolyl-tRNA=synthetase=[Source:ZFIN;Acc:ZDB-GENE-030131-638]
group:BROADS1:groupII:5109216:5109413|ENSGACG00000014823|EPRS|1|glutamyl-prolyl-tRNA=synthetase=[Source:HGNC=Symbol;Acc:3418]
chromosome:MEDAKA1:3:32053244:32053444|ENSORLG00000014819|EPRS|1|glutamyl-prolyl-tRNA=synthetase=[Source:HGNC=Symbol;Acc:3418]
chromosome:MEDAKA1:6:19182441:19182596|ENSORLG00000012575|UBA2|1|ubiquitin-like=modifier=activating=enzyme=2=[Source:HGNC=Symbol;Acc:30661]
group:BROADS1:groupXIX:3101966:3101811|ENSGACG00000003219|UBA2|-1|ubiquitin-like=modifier=activating=enzyme=2=[Source:HGNC=Symbol;Acc:30661]
chromosome:Zv9:25:13134276:13134431|ENSDARG00000077024|uba2|1|ubiquitin-like=modifier=activating=enzyme=2=[Source:ZFIN;Acc:ZDB-GENE-040426-2681]
chromosome:TETRAODON8:Un_random:53510437:53510592|ENSTNIG00000002612|UBA2|1|ubiquitin-like=modifier=activating=enzyme=2=[Source:HGNC=Symbol;Acc:30661]
"chromosome:TETRAODON8:16:6532478:6532636|ENSTNIG00000018985|SPTBN4=(1=of=2)|1|spectrin,=beta,=non-erythrocytic=4=[Source:HGNC=Symbol;Acc:14896]"
chromosome:TETRAODON8:20:3248228:3248012|ENSTNIG00000013068|TRAPPC9|-1|trafficking=protein=particle=complex=9=[Source:HGNC=Symbol;Acc:30832]
chromosome:Zv9:19:4956165:4956381|ENSDARG00000094353|TRAPPC9=(2=of=2)|1|trafficking=protein=particle=complex=9=[Source:HGNC=Symbol;Acc:30832]
group:BROADS1:groupX:13610063:13609847|ENSGACG00000008922|TRAPPC9|-1|trafficking=protein=particle=complex=9=[Source:HGNC=Symbol;Acc:30832]
chromosome:MEDAKA1:11:23890862:23891078|ENSORLG00000013235|TRAPPC9|1|trafficking=protein=particle=complex=9=[Source:HGNC=Symbol;Acc:30832]
chromosome:MEDAKA1:15:23731653:23731477|ENSORLG00000010066|DST|-1|dystonin=[Source:HGNC=Symbol;Acc:1090]
group:BROADS1:groupVI:7655854:7656030|ENSGACG00000006193|DST|1|dystonin=[Source:HGNC=Symbol;Acc:1090]
chromosome:Zv9:13:1452765:1452941|ENSDARG00000024748|DST|1|dystonin=[Source:HGNC=Symbol;Acc:1090]
"group:BROADS1:groupV:11502969:11503071|ENSGACG00000009704|SLC38A10|1|solute=carrier=family=38,=member=10=[Source:HGNC=Symbol;Acc:28237]"
"chromosome:MEDAKA1:19:2516843:2516945|ENSORLG00000003692|SLC38A10|1|solute=carrier=family=38,=member=10=[Source:HGNC=Symbol;Acc:28237]"
"chromosome:Zv9:12:36535720:36535618|ENSDARG00000077081|slc38a10|-1|solute=carrier=family=38,=member=10=[Source:ZFIN;Acc:ZDB-GENE-050309-21]"
"chromosome:TETRAODON8:2:6461164:6461266|ENSTNIG00000012867|SLC38A10|1|solute=carrier=family=38,=member=10=[Source:HGNC=Symbol;Acc:28237]"
chromosome:TETRAODON8:12:6508864:6508483|ENSTNIG00000015864|WSCD2|-1|WSC=domain=containing=2=[Source:HGNC=Symbol;Acc:29117]
chromosome:MEDAKA1:9:12424099:12424471|ENSORLG00000006858|WSCD2|1|WSC=domain=containing=2=[Source:HGNC=Symbol;Acc:29117]
chromosome:Zv9:5:22461628:22461226|ENSDARG00000061819|wscd2|-1|WSC=domain=containing=2=[Source:ZFIN;Acc:ZDB-GENE-=060526-124]
group:BROADS1:groupXIII:8860121:8860241|ENSGACG00000008769|WSCD2|1|WSC=domain=containing=2=[Source:HGNC=Symbol;Acc:29117]
"chromosome:TETRAODON8:9:3593593:3593732|ENSTNIG00000015085|HUWE1=(1=of=2)|1|HECT,=UBA=and=WWE=domain=containing=1,=E3=ubiquitin=protein=ligase=[Source:HGNC=Symbol;Acc:30892]"
"group:BROADS1:groupXII:10898740:10898879|ENSGACG00000008789|HUWE1|1|HECT,=UBA=and=WWE=domain=containing=1,=E3=ubiquitin=protein=ligase=[Source:HGNC=Symbol;Acc:30892]"
group:BROADS1:groupIII:4026728:4026531|ENSGACG00000014377|UROD|-1|uroporphyrinogen=decarboxylase=[Source:HGNC=Symbol;Acc:12591]
chromosome:TETRAODON8:Un_random:20131062:20131259|ENSTNIG00000017610|UROD|1|uroporphyrinogen=decarboxylase=[Source:HGNC=Symbol;Acc:12591]
chromosome:Zv9:2:27715210:27715013|ENSDARG00000006818|urod|-1|uroporphyrinogen=decarboxylase=[Source:ZFIN;Acc:ZDB-=GENE-000208-18]
chromosome:MEDAKA1:17:19659070:19658873|ENSORLG00000012680|UROD|-1|uroporphyrinogen=decarboxylase=[Source:HGNC=Symbol;Acc:12591]
chromosome:MEDAKA1:9:8430975:8430863|ENSORLG00000004453|DOCK8|-1|dedicator=of=cytokinesis=8=[Source:HGNC=Symbol;Acc:19191]
chromosome:MEDAKA1:12:11958608:11958840|ENSORLG00000007264|MTFP1|1|mitochondrial=fission=process=1=[Source:HGNC=Symbol;Acc:26945]
group:BROADS1:groupXIV:5575292:5575524|ENSGACG00000016771|MTFP1|1|mitochondrial=fission=process=1=[Source:HGNC=Symbol;Acc:26945]
ultracontig:MEDAKA1:ultracontig90:1907748:1907883|ENSORLG00000019952|VPS13D|1|vacuolar=protein=sorting=13=homolog=D=(S.=cerevisiae)=[Source:HGNC=Symbol;Acc:23595]
chromosome:TETRAODON8:9:10427819:10427684|ENSTNIG00000006517|VPS13D|-1|vacuolar=protein=sorting=13=homolog=D=(S.=cerevisiae)=[Source:HGNC=Symbol;Acc:23595]
chromosome:Zv9:23:22030301:22030166|ENSDARG00000017986|vps13d|-1|vacuolar=protein=sorting=13D=(yeast)=[Source:ZFIN;Acc:ZDB-GENE-050912-1]
group:BROADS1:groupXII:16782978:16782843|ENSGACG00000012683|VPS13D|-1|vacuolar=protein=sorting=13=homolog=D=(S.=cerevisiae)=[Source:HGNC=Symbol;Acc:23595]
"group:BROADS1:groupVI:13457818:13457942|ENSGACG00000010738|SLC3A1|1|solute=carrier=family=3=(cystine,=dibasic=and=neutral=amino=acid=transporters,=activator=of=cystine,=dibasic=and=neutral=amino=acid=transport),=member=1=[Source:HGNC=Symbol;Acc:11025]"
group:BROADS1:groupIII:3812736:3812973|ENSGACG00000014303|ASTN1|1|astrotactin=1=[Source:HGNC=Symbol;Acc:773]
chromosome:TETRAODON8:Un_random:20282596:20282359|ENSTNIG00000017618|ASTN1|-1|astrotactin=1=[Source:HGNC=Symbol;Acc:773]
chromosome:Zv9:2:34702412:34702649|ENSDARG00000068323|astn1|1|astrotactin=1=[Source:ZFIN;Acc:ZDB-GENE-050320-140]
chromosome:MEDAKA1:17:20162571:20162334|ENSORLG00000013099|ASTN1|-1|astrotactin=1=[Source:HGNC=Symbol;Acc:773]
chromosome:MEDAKA1:1:9899005:9899160|ENSORLG00000002441|DTD1|1|D-tyrosyl-tRNA=deacylase=1=homolog=(S.=cerevisiae)=[Source:HGNC=Symbol;Acc:16219]
chromosome:TETRAODON8:18:1221711:1221863|ENSTNIG00000014159|DTD1|1|D-tyrosyl-tRNA=deacylase=1=homolog=(S.=cerevisiae)=[Source:HGNC=Symbol;Acc:16219]
group:BROADS1:groupIX:2311910:2311755|ENSGACG00000016291|DTD1|-1|D-tyrosyl-tRNA=deacylase=1=homolog=(S.=cerevisiae)=[Source:HGNC=Symbol;Acc:16219]
"chromosome:Zv9:6:6722298:6722453|ENSDARG00000044628|hars2|1|histidyl-tRNA=synthetase=2,=mitochondrial=(putative)=[Source:ZFIN;Acc:ZDB-GENE-040801-175]"
"group:BROADS1:groupXVI:17464727:17464957|ENSGACG00000008803|PIKFYVE|1|phosphoinositide=kinase,=FYVE=finger=containing=[Source:HGNC=Symbol;Acc:23785]"
"chromosome:TETRAODON8:2:9195087:9195910|ENSTNIG00000011536|PIKFYVE|1|phosphoinositide=kinase,=FYVE=finger=containing=[Source:HGNC=Symbol;Acc:23785]"
chromosome:MEDAKA1:12:11208093:11206972|ENSORLG00000006801|ZNF618|-1|zinc=finger=protein=618=[Source:HGNC=Symbol;Acc:29416]
chromosome:Zv9:5:73377309:73378840|ENSDARG00000071469|ZNF618|1|zinc=finger=protein=618=[Source:HGNC=Symbol;Acc:29416]
chromosome:TETRAODON8:9:2284518:2284210|ENSTNIG00000015174|CASZ1|-1|castor=zinc=finger=1=[Source:HGNC=Symbol;Acc:26002]
"chromosome:TETRAODON8:9:10414758:10414525|ENSTNIG00000006515|AP4B1|-1|adaptor-related=protein=complex=4,=beta=1=subunit=[Source:HGNC=Symbol;Acc:572]"
"group:BROADS1:groupXII:18063074:18062789|ENSGACG00000013155|AP4B1|-1|adaptor-related=protein=complex=4,=beta=1=subunit=[Source:HGNC=Symbol;Acc:572]"
"chromosome:MEDAKA1:7:4684453:4684168|ENSORLG00000002087|AP4B1|-1|adaptor-related=protein=complex=4,=beta=1=subunit=[Source:HGNC=Symbol;Acc:572]"
chromosome:Zv9:15:3114074:3113825|ENSDARG00000067569|FNDC3A|-1|fibronectin=type=III=domain=containing=3A=[Source:HGNC=Symbol;Acc:20296]
chromosome:MEDAKA1:13:6252412:6252166|ENSORLG00000002976|FNDC3A|-1|fibronectin=type=III=domain=containing=3A=[Source:HGNC=Symbol;Acc:20296]
chromosome:TETRAODON8:16:5838508:5838262|ENSTNIG00000019038|FNDC3A|-1|fibronectin=type=III=domain=containing=3A=[Source:HGNC=Symbol;Acc:20296]
group:BROADS1:groupI:14384196:14384436|ENSGACG00000011959|FNDC3A|1|fibronectin=type=III=domain=containing=3A=[Source:HGNC=Symbol;Acc:20296]
chromosome:MEDAKA1:3:30780637:30780829|ENSORLG00000014564|PDPR|1|pyruvate=dehydrogenase=phosphatase=regulatory=subunit=[Source:HGNC=Symbol;Acc:30264]
chromosome:TETRAODON8:Un_random:93139873:93140065|ENSTNIG00000011908|PDPR=(1=of=2)|1|pyruvate=dehydrogenase=phosphatase=regulatory=subunit=[Source:HGNC=Symbol;Acc:30264]
group:BROADS1:groupII:5007433:5007241|ENSGACG00000014795|PDPR|-1|pyruvate=dehydrogenase=phosphatase=regulatory=subunit=[Source:HGNC=Symbol;Acc:30264]
chromosome:Zv9:18:49802638:49802830|ENSDARG00000023113|PDPR|1|pyruvate=dehydrogenase=phosphatase=regulatory=subunit=[Source:HGNC=Symbol;Acc:30264]
"chromosome:TETRAODON8:17:3045788:3046693|ENSTNIG00000016622|TACC2|1|transforming,=acidic=coiled-coil=containing=protein=2=[Source:HGNC=Symbol;Acc:11523]"
chromosome:MEDAKA1:1:31690694:31690539|ENSORLG00000012252|TMC6=(1=of=2)|-1|transmembrane=channel-like=6=[Source:HGNC=Symbol;Acc:18021]
group:BROADS1:groupIX:15279796:15279641|ENSGACG00000019048|TMC6=(1=of=2)|-1|transmembrane=channel-like=6=[Source:HGNC=Symbol;Acc:18021]
chromosome:TETRAODON8:10:12528181:12528059|ENSTNIG00000010556|EIF2AK3|-1|eukaryotic=translation=initiation=factor=2-alpha=kinase=3=[Source:HGNC=Symbol;Acc:3255]
chromosome:Zv9:13:13849399:13849521|ENSDARG00000062139|eif2ak3|1|eukaryotic=translation=initiation=factor=2-alpha=kinase=3=[Source:ZFIN;Acc:ZDB-GENE-050414-2]
"group:BROADS1:groupIX:10287933:10287813|ENSGACG00000018193|RPTOR|-1|regulatory=associated=protein=of=MTOR,=complex=1=[Source:HGNC=Symbol;Acc:30287]"
"chromosome:MEDAKA1:1:3931637:3931517|ENSORLG00000001734|RPTOR|-1|regulatory=associated=protein=of=MTOR,=complex=1=[Source:HGNC=Symbol;Acc:30287]"
"chromosome:TETRAODON8:Un_random:26788563:26788683|ENSTNIG00000017505|RPTOR|1|regulatory=associated=protein=of=MTOR,=complex=1=[Source:HGNC=Symbol;Acc:30287]"
"chromosome:Zv9:6:17583227:17583347|ENSDARG00000059879|RPTOR|1|regulatory=associated=protein=of=MTOR,=complex=1=[Source:HGNC=Symbol;Acc:30287]"
chromosome:Zv9:21:15838667:15839258|ENSDARG00000057918|tsc1b|1|tuberous=sclerosis=1b=[Source:ZFIN;Acc:ZDB-GENE-=030131-3404]
chromosome:MEDAKA1:12:26927887:26927272|ENSORLG00000014383|TSC1=(1=of=2)|-1|tuberous=sclerosis=1=[Source:HGNC=Symbol;Acc:12362]
group:BROADS1:groupII:11962349:11962548|ENSGACG00000015940|MVD|1|mevalonate=(diphospho)=decarboxylase=[Source:HGNC=Symbol;Acc:7529]
chromosome:TETRAODON8:5:4998936:4998737|ENSTNIG00000009291|MVD|-1|mevalonate=(diphospho)=decarboxylase=[Source:HGNC=Symbol;Acc:7529]
chromosome:Zv9:11:11200245:11200046|ENSDARG00000074035|MVD|-1|mevalonate=(diphospho)=decarboxylase=[Source:HGNC=Symbol;Acc:7529]
chromosome:MEDAKA1:3:20817906:20818105|ENSORLG00000009351|MVD|1|mevalonate=(diphospho)=decarboxylase=[Source:HGNC=Symbol;Acc:7529]
chromosome:Zv9:5:17945239:17945086|ENSDARG00000062579|kremen1|-1|kringle=containing=transmembrane=protein=1=[Source:ZFIN;Acc:ZDB-GENE-070705-262]
chromosome:TETRAODON8:12:7203740:7203319|ENSTNIG00000015806|BRI3BP|-1|BRI3=binding=protein=[Source:HGNC=Symbol;Acc:14251]
chromosome:Zv9:5:20689413:20688992|ENSDARG00000010108|bri3bp|-1|bri3=binding=protein=[Source:ZFIN;Acc:ZDB-GENE-=030131-5254]
chromosome:MEDAKA1:9:11144262:11144683|ENSORLG00000005629|BRI3BP|1|BRI3=binding=protein=[Source:HGNC=Symbol;Acc:14251]
group:BROADS1:groupXIII:7930352:7930734|ENSGACG00000007804|BRI3BP|1|BRI3=binding=protein=[Source:HGNC=Symbol;Acc:14251]
"group:BROADS1:groupXIII:7273838:7274503|ENSGACG00000007616|RMI1|1|RMI1,=RecQ=mediated=genome=instability=1,=homolog=(S.=cerevisiae)=[Source:HGNC=Symbol;Acc:25764]"
"chromosome:Zv9:9:41761740:41761603|ENSDARG00000074749|abca12|-1|ATP-binding=cassette,=sub-family=A=(ABC1),=member=12=[Source:ZFIN;Acc:ZDB-GENE-030131-9790]"
"chromosome:TETRAODON8:13:5084401:5084188|ENSTNIG00000012137|RFX4|-1|regulatory=factor=X,=4=(influences=HLA=class=II=expression)=[Source:HGNC=Symbol;Acc:9985]"
"group:BROADS1:groupXIX:15077733:15077946|ENSGACG00000011830|RFX4|1|regulatory=factor=X,=4=(influences=HLA=class=II=expression)=[Source:HGNC=Symbol;Acc:9985]"
"chromosome:MEDAKA1:6:16567911:16568124|ENSORLG00000011114|RFX4|1|regulatory=factor=X,=4=(influences=HLA=class=II=expression)=[Source:HGNC=Symbol;Acc:9985]"
"chromosome:Zv9:18:14950656:14950443|ENSDARG00000026395|rfx4|-1|regulatory=factor=X,=4=[Source:ZFIN;Acc:ZDB-GENE-=040909-2]"
"chromosome:Zv9:5:16234556:16233655|ENSDARG00000079611|SEMA4C|-1|sema=domain,=immunoglobulin=domain=(Ig),=transmembrane=domain=(TM)=and=short=cytoplasmic=domain,=(semaphorin)=4C=[Source:HGNC=Symbol;Acc:10731]"
chromosome:TETRAODON8:8:9361855:9361960|ENSTNIG00000008020|COPS7B|1|COP9=constitutive=photomorphogenic=homolog=subunit=7B=(Arabidopsis)=[Source:HGNC=Symbol;Acc:16760]
chromosome:Zv9:16:23948617:23948512|ENSDARG00000022788|cops7a|-1|COP9=constitutive=photomorphogenic=homolog=subunit=7A=[Source:ZFIN;Acc:ZDB-GENE-030131-8680]
group:BROADS1:groupXX:11519693:11519588|ENSGACG00000009793|COPS7B|-1|COP9=constitutive=photomorphogenic=homolog=subunit=7B=(Arabidopsis)=[Source:HGNC=Symbol;Acc:16760]
chromosome:MEDAKA1:16:17535843:17535948|ENSORLG00000012810|COPS7B|1|COP9=constitutive=photomorphogenic=homolog=subunit=7B=(Arabidopsis)=[Source:HGNC=Symbol;Acc:16760]
chromosome:MEDAKA1:7:12709868:12709189|ENSORLG00000007829|MFSD5|-1|major=facilitator=superfamily=domain=containing=5=[Source:HGNC=Symbol;Acc:28156]
group:BROADS1:groupXII:11476588:11475920|ENSGACG00000009351|MFSD5|-1|major=facilitator=superfamily=domain=containing=5=[Source:HGNC=Symbol;Acc:28156]
chromosome:MEDAKA1:15:15743693:15743835|ENSORLG00000004605|LRPPRC|1|leucine-rich=pentatricopeptide=repeat=containing=[Source:HGNC=Symbol;Acc:15714]
chromosome:Zv9:19:36631702:36631536|ENSDARG00000028533|macf1|-1|microtubule-actin=crosslinking=factor=1=[Source:ZFIN;Acc:ZDB-GENE-030131-3606]
chromosome:Zv9:7:30455475:30455755|ENSDARG00000036057|tradd|1|tnfrsf1a-associated=via=death=domain=[Source:ZFIN;Acc:ZDB-GENE-000511-5]
group:BROADS1:groupII:11637485:11637765|ENSGACG00000015872|TRADD|1|TNFRSF1A-associated=via=death=domain=[Source:HGNC=Symbol;Acc:12030]
chromosome:TETRAODON8:5:5259147:5258867|ENSTNIG00000009310|TRADD|-1|TNFRSF1A-associated=via=death=domain=[Source:HGNC=Symbol;Acc:12030]
chromosome:MEDAKA1:3:20441028:20441314|ENSORLG00000008824|TRADD|1|TNFRSF1A-associated=via=death=domain=[Source:HGNC=Symbol;Acc:12030]
chromosome:Zv9:17:52337192:52337016|ENSDARG00000016117|exd2|-1|exonuclease=3'-5'=domain=containing=2=[Source:ZFIN;Acc:ZDB-GENE-030131-6387]
chromosome:MEDAKA1:7:12434969:12433389|ENSORLG00000007583|MLL2|-1|myeloid/lymphoid=or=mixed-lineage=leukemia=2=[Source:HGNC=Symbol;Acc:7133]
chromosome:TETRAODON8:8:7060145:7059585|ENSTNIG00000018404|SETD2|-1|SET=domain=containing=2=[Source:HGNC=Symbol;Acc:18420]
group:BROADS1:groupXX:10051257:10050679|ENSGACG00000008671|SETD2|-1|SET=domain=containing=2=[Source:HGNC=Symbol;Acc:18420]
chromosome:MEDAKA1:8:9727254:9727404|ENSORLG00000007182|RSAD1|1|radical=S-adenosyl=methionine=domain=containing=1=[Source:HGNC=Symbol;Acc:25634]
group:BROADS1:groupXI:8351320:8351467|ENSGACG00000010598|RSAD1|1|radical=S-adenosyl=methionine=domain=containing=1=[Source:HGNC=Symbol;Acc:25634]
chromosome:MEDAKA1:3:4236995:4237292|ENSORLG00000000514|VPS13C|1|vacuolar=protein=sorting=13=homolog=C=(S.=cerevisiae)=[Source:HGNC=Symbol;Acc:23594]
group:BROADS1:groupII:23250782:23250485|ENSGACG00000017645|VPS13C|-1|vacuolar=protein=sorting=13=homolog=C=(S.=cerevisiae)=[Source:HGNC=Symbol;Acc:23594]
chromosome:TETRAODON8:5:13253327:13253624|ENSTNIG00000010226|VPS13C=(1=of=2)|1|vacuolar=protein=sorting=13=homolog=C=(S.=cerevisiae)=[Source:HGNC=Symbol;Acc:23594]
chromosome:Zv9:7:30993760:30993463|ENSDARG00000074465|VPS13C|-1|vacuolar=protein=sorting=13=homolog=C=(S.=cerevisiae)=[Source:HGNC=Symbol;Acc:23594]
chromosome:TETRAODON8:9:2286443:2286311|ENSTNIG00000015174|CASZ1|-1|castor=zinc=finger=1=[Source:HGNC=Symbol;Acc:26002]
"group:BROADS1:groupIX:19278025:19277762|ENSGACG00000019737|FAM161A|-1|family=with=sequence=similarity=161,=member=A=[Source:HGNC=Symbol;Acc:25808]"
chromosome:MEDAKA1:6:23325890:23326084|ENSORLG00000015598|NUP93|1|nucleoporin=93kDa=[Source:HGNC=Symbol;Acc:28958]
chromosome:TETRAODON8:13:1433598:1433789|ENSTNIG00000008821|NUP93|1|nucleoporin=93kDa=[Source:HGNC=Symbol;Acc:28958]
group:BROADS1:groupXIX:19610915:19610724|ENSGACG00000013862|NUP93|-1|nucleoporin=93kDa=[Source:HGNC=Symbol;Acc:28958]
chromosome:Zv9:18:17228299:17228490|ENSDARG00000003487|nup93|1|nucleoporin=93=[Source:ZFIN;Acc:ZDB-GENE-990415-46]
chromosome:Zv9:8:16833218:16833082|ENSDARG00000022418|faf1|-1|Fas=associated=factor=1=[Source:ZFIN;Acc:ZDB-GENE-=040426-2863]
group:BROADS1:groupVIII:13923150:13923286|ENSGACG00000011131|FAF1|1|Fas=(TNFRSF6)=associated=factor=1=[Source:HGNC=Symbol;Acc:3578]
chromosome:TETRAODON8:1:15589213:15589077|ENSTNIG00000015487|FAF1|-1|Fas=(TNFRSF6)=associated=factor=1=[Source:HGNC=Symbol;Acc:3578]
chromosome:MEDAKA1:4:33634831:33634695|ENSORLG00000017140|FAF1|-1|Fas=(TNFRSF6)=associated=factor=1=[Source:HGNC=Symbol;Acc:3578]
group:BROADS1:groupIII:1868205:1868383|ENSGACG00000013743|TNR|1|tenascin=R=[Source:HGNC=Symbol;Acc:11953]
chromosome:MEDAKA1:17:25218341:25218163|ENSORLG00000016268|TNR|-1|tenascin=R=[Source:HGNC=Symbol;Acc:11953]
chromosome:TETRAODON8:15:5951413:5951588|ENSTNIG00000015254|TNR|1|tenascin=R=[Source:HGNC=Symbol;Acc:11953]
"chromosome:Zv9:2:35139636:35139905|ENSDARG00000020771|tnr|1|tenascin=R=(restrictin,=janusin)=[Source:ZFIN;Acc:ZDB-GENE-030804-1]"
"chromosome:Zv9:23:20963885:20964046|ENSDARG00000037554|arhgef3l|1|Rho=guanine=nucleotide=exchange=factor=(GEF)=3,=like=[Source:ZFIN;Acc:ZDB-GENE-050522-85]"
group:BROADS1:groupXII:12399655:12399813|ENSGACG00000009911||1|
chromosome:MEDAKA1:7:14025333:14025491|ENSORLG00000008610||1|
chromosome:TETRAODON8:9:4849914:4850072|ENSTNIG00000015017||1|Uncharacterized=protein=[Source:UniProtKB/TrEMBL;Acc:H3DC25]
chromosome:MEDAKA1:13:30107280:30107710|ENSORLG00000014900|USP6|1|ubiquitin=specific=peptidase=6=(Tre-2=oncogene)=[Source:HGNC=Symbol;Acc:12629]
chromosome:TETRAODON8:10:8707050:8706879|ENSTNIG00000017216|USP40|-1|ubiquitin=specific=peptidase=40=[Source:HGNC=Symbol;Acc:20069]
chromosome:MEDAKA1:22:7668740:7668569|ENSORLG00000013504|USP40|-1|ubiquitin=specific=peptidase=40=[Source:HGNC=Symbol;Acc:20069]
chromosome:TETRAODON8:Un_random:38211073:38210953|ENSTNIG00000005514|BIRC6=(1=of=2)|-1|baculoviral=IAP=repeat=containing=6=[Source:HGNC=Symbol;Acc:13516]
"group:BROADS1:groupXIII:18014120:18014316|ENSGACG00000014065|SCARF2|1|scavenger=receptor=class=F,=member=2=[Source:HGNC=Symbol;Acc:19869]"
"chromosome:TETRAODON8:13:13298780:13298901|ENSTNIG00000005616|DUS2L|1|dihydrouridine=synthase=2-like,=SMM1=homolog=(S.=cerevisiae)=[Source:HGNC=Symbol;Acc:26014]"
"group:BROADS1:groupXIX:9242082:9241961|ENSGACG00000008159|DUS2L|-1|dihydrouridine=synthase=2-like,=SMM1=homolog=(S.=cerevisiae)=[Source:HGNC=Symbol;Acc:26014]"
"chromosome:Zv9:25:37291066:37290945|ENSDARG00000077607|dus2l|-1|dihydrouridine=synthase=2-like,=SMM1=homolog=(S.=cerevisiae)=[Source:ZFIN;Acc:ZDB-GENE-100922-233]"
group:BROADS1:groupXV:7597716:7597959|ENSGACG00000009615||1|
chromosome:Zv9:17:27303478:27303897|ENSDARG00000053773|vgll2b|1|vestigial=like=2b=[Source:ZFIN;Acc:ZDB-GENE-050809-=113]
chromosome:TETRAODON8:10:7536784:7537029|ENSTNIG00000017262||1|Uncharacterized=protein=[Source:UniProtKB/TrEMBL;Acc:H3DIQ6]
chromosome:MEDAKA1:22:5648392:5648636|ENSORLG00000012511||1|
chromosome:Zv9:23:20001330:20001175|ENSDARG00000025581|rpl10|-1|ribosomal=protein=L10=[Source:ZFIN;Acc:ZDB-GENE-=030131-8656]
chromosome:TETRAODON8:Un_random:58019153:58018998|ENSTNIG00000003285|RPL10L|-1|ribosomal=protein=L10-like=[Source:HGNC=Symbol;Acc:17976]
group:BROADS1:groupXII:17646948:17646793|ENSGACG00000013073|RPL10L|-1|ribosomal=protein=L10-like=[Source:HGNC=Symbol;Acc:17976]
chromosome:MEDAKA1:12:26381699:26381564|ENSORLG00000014059|MAMDC4|-1|MAM=domain=containing=4=[Source:HGNC=Symbol;Acc:24083]
chromosome:Zv9:14:21871634:21871111|ENSDARG00000071699|ids|-1|iduronate=2-sulfatase=[Source:ZFIN;Acc:ZDB-GENE-=061215-37]
chromosome:MEDAKA1:22:8144837:8144716|ENSORLG00000013871|ELL=(2=of=2)|-1|elongation=factor=RNA=polymerase=II=[Source:HGNC=Symbol;Acc:23114]
chromosome:Zv9:13:21865428:21865285|ENSDARG00000056080|si:dkey-191g9.5|-1|si:dkey-191g9.5=[Source:ZFIN;Acc:ZDB-GENE-090313-=217]
group:BROADS1:groupVI:780271:780414|ENSGACG00000002483||1|
scaffold:MEDAKA1:scaffold521:91179:91318|ENSORLG00000019183||1|
chromosome:MEDAKA1:13:13235718:13235259|ENSORLG00000006387|SH2B2|-1|SH2B=adaptor=protein=2=[Source:HGNC=Symbol;Acc:17381]
chromosome:Zv9:10:17047692:17048148|ENSDARG00000078056|RNF208|1|ring=finger=protein=208=[Source:HGNC=Symbol;Acc:25420]
chromosome:TETRAODON8:16:4027481:4026885|ENSTNIG00000016240|C2CD3|-1|C2=calcium-dependent=domain=containing=3=[Source:HGNC=Symbol;Acc:24564]
chromosome:Zv9:15:14300597:14301027|ENSDARG00000074137|C2CD3|1|C2=calcium-dependent=domain=containing=3=[Source:HGNC=Symbol;Acc:24564]
"chromosome:MEDAKA1:5:2476417:2476575|ENSORLG00000001651|STAT2|1|signal=transducer=and=activator=of=transcription=2,=113kDa=[Source:HGNC=Symbol;Acc:11363]"
"chromosome:TETRAODON8:1:14046130:14045911|ENSTNIG00000004351|DOT1L|-1|DOT1-like,=histone=H3=methyltransferase=(S.=cerevisiae)=[Source:HGNC=Symbol;Acc:24948]"
"chromosome:MEDAKA1:4:8610154:8609911|ENSORLG00000005068|DOT1L|-1|DOT1-like,=histone=H3=methyltransferase=(S.=cerevisiae)=[Source:HGNC=Symbol;Acc:24948]"
chromosome:Zv9:15:1565400:1565632|ENSDARG00000038882|smc4|1|structural=maintenance=of=chromosomes=4=[Source:ZFIN;Acc:ZDB-GENE-020419-21]
group:BROADS1:groupI:10086335:10086103|ENSGACG00000010151|SMC4|-1|structural=maintenance=of=chromosomes=4=[Source:HGNC=Symbol;Acc:14013]
chromosome:MEDAKA1:13:12910775:12911007|ENSORLG00000006114|SMC4|1|structural=maintenance=of=chromosomes=4=[Source:HGNC=Symbol;Acc:14013]
chromosome:TETRAODON8:16:2082403:2082171|ENSTNIG00000007707|SMC4|-1|structural=maintenance=of=chromosomes=4=[Source:HGNC=Symbol;Acc:14013]
chromosome:TETRAODON8:5:5665914:5666163|ENSTNIG00000009342|USP10|1|ubiquitin=specific=peptidase=10=[Source:HGNC=Symbol;Acc:12608]
"chromosome:Zv9:12:5916452:5915814|ENSDARG00000063247|PLEKHM1|-1|pleckstrin=homology=domain=containing,=family=M=(with=RUN=domain)=member=1=[Source:HGNC=Symbol;Acc:29017]"
"chromosome:MEDAKA1:19:15841386:15841975|ENSORLG00000011638|PLEKHM1|1|pleckstrin=homology=domain=containing,=family=M=(with=RUN=domain)=member=1=[Source:HGNC=Symbol;Acc:29017]"
"chromosome:TETRAODON8:2:1231834:1232493|ENSTNIG00000014420|PLEKHM1|1|pleckstrin=homology=domain=containing,=family=M=(with=RUN=domain)=member=1=[Source:HGNC=Symbol;Acc:29017]"
chromosome:MEDAKA1:15:468398:468742|ENSORLG00000000489|PWWP2B|1|PWWP=domain=containing=2B=[Source:HGNC=Symbol;Acc:25150]
group:BROADS1:groupIII:7188868:7188656|ENSGACG00000015191|ARMC6|-1|armadillo=repeat=containing=6=[Source:HGNC=Symbol;Acc:25049]
chromosome:TETRAODON8:15:4933168:4933380|ENSTNIG00000015307|ARMC6|1|armadillo=repeat=containing=6=[Source:HGNC=Symbol;Acc:25049]
chromosome:MEDAKA1:17:23382012:23382224|ENSORLG00000015463|ARMC6|1|armadillo=repeat=containing=6=[Source:HGNC=Symbol;Acc:25049]
chromosome:Zv9:2:56923693:56923529|ENSDARG00000060763|ARMC6|-1|armadillo=repeat=containing=6=[Source:HGNC=Symbol;Acc:25049]
chromosome:MEDAKA1:5:9478599:9478978|ENSORLG00000005502|R3HDM2|1|R3H=domain=containing=2=[Source:HGNC=Symbol;Acc:29167]
chromosome:TETRAODON8:11:3640679:3641064|ENSTNIG00000007057|R3HDM2|1|R3H=domain=containing=2=[Source:HGNC=Symbol;Acc:29167]
chromosome:TETRAODON8:16:5102403:5103872|ENSTNIG00000016283|GLTSCR1|1|glioma=tumor=suppressor=candidate=region=gene=1=[Source:HGNC=Symbol;Acc:4332]
chromosome:Zv9:19:8132645:8133130|ENSDARG00000063252|prcc|1|papillary=renal=cell=carcinoma=(translocation-=associated)=[Source:ZFIN;Acc:ZDB-GENE-070717-1]
chromosome:Zv9:17:27086403:27086135|ENSDARG00000079233|E2F2|-1|E2F=transcription=factor=2=[Source:HGNC=Symbol;Acc:3114]
chromosome:Zv9:23:21633175:21633306|ENSDARG00000009549|ubr4|1|ubiquitin=protein=ligase=E3=component=n-recognin=4=[Source:ZFIN;Acc:ZDB-GENE-090313-341]
chromosome:TETRAODON8:9:1224442:1224311|ENSTNIG00000011995|UBR4|-1|ubiquitin=protein=ligase=E3=component=n-recognin=4=[Source:HGNC=Symbol;Acc:30313]
group:BROADS1:groupXII:7795610:7795479|ENSGACG00000006365|UBR4|-1|ubiquitin=protein=ligase=E3=component=n-recognin=4=[Source:HGNC=Symbol;Acc:30313]
chromosome:MEDAKA1:7:7711671:7711540|ENSORLG00000004109|UBR4|-1|ubiquitin=protein=ligase=E3=component=n-recognin=4=[Source:HGNC=Symbol;Acc:30313]
group:BROADS1:groupVIII:13783773:13784271|ENSGACG00000010969|ABL2|1|v-abl=Abelson=murine=leukemia=viral=oncogene=homolog=2=[Source:HGNC=Symbol;Acc:77]
chromosome:TETRAODON8:17:610910:610401|ENSTNIG00000002975|PHF14|-1|PHD=finger=protein=14=[Source:HGNC=Symbol;Acc:22203]
chromosome:TETRAODON8:4:7640886:7639577|ENSTNIG00000018733|PRRC2B=(1=of=2)|-1|proline-rich=coiled-coil=2B=[Source:HGNC=Symbol;Acc:28121]
chromosome:TETRAODON8:16:7828682:7828136|ENSTNIG00000001190|FBXO46|-1|F-box=protein=46=[Source:HGNC=Symbol;Acc:25069]
chromosome:TETRAODON8:17:7919883:7920472|ENSTNIG00000013381|TJAP1|1|tight=junction=associated=protein=1=(peripheral)=[Source:HGNC=Symbol;Acc:17949]
group:BROADS1:groupVI:16845408:16846058|ENSGACG00000012257|TJAP1|1|tight=junction=associated=protein=1=(peripheral)=[Source:HGNC=Symbol;Acc:17949]
chromosome:MEDAKA1:15:12072589:12073206|ENSORLG00000003209|TJAP1|1|tight=junction=associated=protein=1=(peripheral)=[Source:HGNC=Symbol;Acc:17949]
chromosome:TETRAODON8:1:14190925:14190718|ENSTNIG00000006640|NOTCH2|-1|notch=2=[Source:HGNC=Symbol;Acc:7882]
group:BROADS1:groupXI:11512528:11513767|ENSGACG00000012320|TNRC6C=(1=of=2)|1|trinucleotide=repeat=containing=6C=[Source:HGNC=Symbol;Acc:29318]
chromosome:TETRAODON8:Un_random:26931574:26931727|ENSTNIG00000017512|SRP68|1|signal=recognition=particle=68kDa=[Source:HGNC=Symbol;Acc:11302]
group:BROADS1:groupIX:16152395:16152548|ENSGACG00000019256|SRP68|1|signal=recognition=particle=68kDa=[Source:HGNC=Symbol;Acc:11302]
chromosome:Zv9:6:21628270:21628423|ENSDARG00000020820|srp68|1|signal=recognition=particle=68=[Source:ZFIN;Acc:ZDB-=GENE-040831-3]
chromosome:MEDAKA1:1:2475539:2475386|ENSORLG00000000849|SRP68|-1|signal=recognition=particle=68kDa=[Source:HGNC=Symbol;Acc:11302]
"chromosome:MEDAKA1:11:8635871:8636379|ENSORLG00000003881|FAM126A|1|family=with=sequence=similarity=126,=member=A=[Source:HGNC=Symbol;Acc:24587]"
"chromosome:TETRAODON8:21:763160:762801|ENSTNIG00000002543|FAM126A|-1|family=with=sequence=similarity=126,=member=A=[Source:HGNC=Symbol;Acc:24587]"
"group:BROADS1:groupX:8794724:8795235|ENSGACG00000006077|FAM126A|1|family=with=sequence=similarity=126,=member=A=[Source:HGNC=Symbol;Acc:24587]"
"chromosome:Zv9:19:3086542:3087107|ENSDARG00000026762|fam126a|1|family=with=sequence=similarity=126,=member=A=[Source:ZFIN;Acc:ZDB-GENE-040426-1806]"
group:BROADS1:groupXVII:14476369:14475329|ENSGACG00000012102|CCDC120|-1|coiled-coil=domain=containing=120=[Source:HGNC=Symbol;Acc:28910]
chromosome:TETRAODON8:Un_random:80293535:80293904|ENSTNIG00000005716|ANGPTL7|1|angiopoietin-like=7=[Source:HGNC=Symbol;Acc:24078]
chromosome:MEDAKA1:7:606741:607046|ENSORLG00000000502|ANGPTL7|1|angiopoietin-like=7=[Source:HGNC=Symbol;Acc:24078]
group:BROADS1:groupXII:5365207:5364847|ENSGACG00000004901|ANGPTL7|-1|angiopoietin-like=7=[Source:HGNC=Symbol;Acc:24078]
chromosome:MEDAKA1:22:9534275:9533769|ENSORLG00000014636|RLF|-1|rearranged=L-myc=fusion=[Source:HGNC=Symbol;Acc:10025]
group:BROADS1:groupXV:7069259:7069938|ENSGACG00000009288|RLF|1|rearranged=L-myc=fusion=[Source:HGNC=Symbol;Acc:10025]
chromosome:MEDAKA1:1:3385566:3385690|ENSORLG00000001605|USP34|1|ubiquitin=specific=peptidase=34=[Source:HGNC=Symbol;Acc:20066]
group:BROADS1:groupVIII:779251:779584|ENSGACG00000003082||1|
chromosome:Zv9:21:27010158:27008437|ENSDARG00000019501|PCNXL3|-1|pecanex-like=3=(Drosophila)=[Source:HGNC=Symbol;Acc:18760]
chromosome:TETRAODON8:7:11446430:11445762|ENSTNIG00000007613|HK3|-1|hexokinase=3=(white=cell)=[Source:HGNC=Symbol;Acc:4925]
"group:BROADS1:groupI:13364881:13365079|ENSGACG00000011490|BRCA2|1|breast=cancer=2,=early=onset=[Source:HGNC=Symbol;Acc:1101]"
group:BROADS1:groupXI:14260469:14260360|ENSGACG00000014088|INTS1|-1|integrator=complex=subunit=1=[Source:HGNC=Symbol;Acc:24555]
chromosome:MEDAKA1:8:7405479:7405588|ENSORLG00000004733|INTS1|1|integrator=complex=subunit=1=[Source:HGNC=Symbol;Acc:24555]
chromosome:TETRAODON8:3:12535060:12534951|ENSTNIG00000018606|INTS1|-1|integrator=complex=subunit=1=[Source:HGNC=Symbol;Acc:24555]
chromosome:Zv9:3:43556408:43556299|ENSDARG00000059631|ints1|-1|integrator=complex=subunit=1=[Source:ZFIN;Acc:ZDB-=GENE-030131-6523]
group:BROADS1:groupXII:15404539:15404767|ENSGACG00000011642|NCKAP5L|1|NCK-associated=protein=5-like=[Source:HGNC=Symbol;Acc:29321]
chromosome:MEDAKA1:14:12756063:12755753|ENSORLG00000005290|HEATR6|-1|HEAT=repeat=containing=6=[Source:HGNC=Symbol;Acc:24076]
group:BROADS1:groupVII:21545831:21546189|ENSGACG00000020623|HEATR6|1|HEAT=repeat=containing=6=[Source:HGNC=Symbol;Acc:24076]
chromosome:Zv9:21:37749731:37750031|ENSDARG00000073686|HEATR6|1|HEAT=repeat=containing=6=[Source:HGNC=Symbol;Acc:24076]
chromosome:Zv9:1:2040248:2040380|ENSDARG00000040245|kpnb3|1|karyopherin=(importin)=beta=3=[Source:ZFIN;Acc:ZDB-=GENE-030424-2]
group:BROADS1:groupI:22859126:22859258|ENSGACG00000014804|IPO5|1|importin=5=[Source:HGNC=Symbol;Acc:6402]
chromosome:MEDAKA1:2:30026616:30026484|ENSORLG00000006133|IPO5|-1|importin=5=[Source:HGNC=Symbol;Acc:6402]
chromosome:TETRAODON8:3:7762359:7762227|ENSTNIG00000004251|IPO5|-1|importin=5=[Source:HGNC=Symbol;Acc:6402]
chromosome:TETRAODON8:6:5001799:5001952|ENSTNIG00000012785|UBE3C|1|ubiquitin=protein=ligase=E3C=[Source:HGNC=Symbol;Acc:16803]
group:BROADS1:groupXXI:9095425:9095578|ENSGACG00000003936|UBE3C|1|ubiquitin=protein=ligase=E3C=[Source:HGNC=Symbol;Acc:16803]
chromosome:MEDAKA1:20:17870900:17871053|ENSORLG00000010581|UBE3C|1|ubiquitin=protein=ligase=E3C=[Source:HGNC=Symbol;Acc:16803]
chromosome:Zv9:7:42019132:42018979|ENSDARG00000035978|ube3c|-1|ubiquitin=protein=ligase=E3C=[Source:ZFIN;Acc:ZDB-=GENE-040426-1211]
chromosome:Zv9:13:12642913:12643022|ENSDARG00000011837|C13H9orf72|1|chromosome=9=open=reading=frame=72=[Source:HGNC=Symbol;Acc:28337]
group:BROADS1:groupXV:1749917:1750026|ENSGACG00000005564|C9orf72|1|chromosome=9=open=reading=frame=72=[Source:HGNC=Symbol;Acc:28337]
chromosome:MEDAKA1:22:17867040:17866931|ENSORLG00000017631|C9orf72|-1|chromosome=9=open=reading=frame=72=[Source:HGNC=Symbol;Acc:28337]
chromosome:MEDAKA1:17:29352543:29353108|ENSORLG00000017649||1|
chromosome:TETRAODON8:15_random:1394824:1395141|ENSTNIG00000008470||1|Uncharacterized=protein=[Source:UniProtKB/TrEMBL;Acc:H3CSS3]
group:BROADS1:groupXIV:7795432:7795630|ENSGACG00000017442|EXD3|1|exonuclease=3'-5'=domain=containing=3=[Source:HGNC=Symbol;Acc:26023]
chromosome:Zv9:10:10903862:10903664|ENSDARG00000063140|exd3|-1|exonuclease=3'-5'=domain=containing=3=[Source:ZFIN;Acc:ZDB-GENE-091204-349]
chromosome:TETRAODON8:5:4856271:4856437|ENSTNIG00000009279|KIAA0182=(1=of=2)|1|KIAA0182=[Source:HGNC=Symbol;Acc:28979]
chromosome:MEDAKA1:3:21061642:21061476|ENSORLG00000009542|KIAA0182=(1=of=2)|-1|KIAA0182=[Source:HGNC=Symbol;Acc:28979]
group:BROADS1:groupII:12132340:12132171|ENSGACG00000015970|KIAA0182=(1=of=2)|-1|KIAA0182=[Source:HGNC=Symbol;Acc:28979]
chromosome:Zv9:18:30404341:30404507|ENSDARG00000062020|si:dkey-265o13.4|1|si:dkey-265o13.4=[Source:ZFIN;Acc:ZDB-GENE-030131-=9569]
"chromosome:MEDAKA1:9:6519061:6518944|ENSORLG00000003447|SEMA6A|-1|sema=domain,=transmembrane=domain=(TM),=and=cytoplasmic=domain,=(semaphorin)=6A=[Source:HGNC=Symbol;Acc:10738]"
"chromosome:TETRAODON8:12:9385255:9385372|ENSTNIG00000016697|SEMA6A|1|sema=domain,=transmembrane=domain=(TM),=and=cytoplasmic=domain,=(semaphorin)=6A=[Source:HGNC=Symbol;Acc:10738]"
"group:BROADS1:groupXII:15211481:15209768|ENSGACG00000011406|ITIH6|-1|inter-alpha-trypsin=inhibitor=heavy=chain=family,=member=6=[Source:HGNC=Symbol;Acc:28907]"
chromosome:MEDAKA1:13:26796789:26796919|ENSORLG00000013727|PIPOX|1|pipecolic=acid=oxidase=[Source:HGNC=Symbol;Acc:17804]
chromosome:TETRAODON8:16:8909475:8909605|ENSTNIG00000004981|PIPOX|1|pipecolic=acid=oxidase=[Source:HGNC=Symbol;Acc:17804]
chromosome:Zv9:15:23504507:23504377|ENSDARG00000055591|pipox|-1|pipecolic=acid=oxidase=[Source:ZFIN;Acc:ZDB-GENE-=110627-2]
group:BROADS1:groupI:19779149:19779279|ENSGACG00000013689|PIPOX|1|pipecolic=acid=oxidase=[Source:HGNC=Symbol;Acc:17804]
chromosome:Zv9:9:16428574:16428721|ENSDARG00000024694|myo1bl2|1|myosin=1b-like=2=[Source:ZFIN;Acc:ZDB-GENE-030131-=695]
chromosome:TETRAODON8:2:17572546:17572693|ENSTNIG00000017045|MYO1B|1|myosin=IB=[Source:HGNC=Symbol;Acc:7596]
group:BROADS1:groupVI:2005692:2005850|ENSGACG00000002854|KNDC1|1|kinase=non-catalytic=C-lobe=domain=(KIND)=containing=1=[Source:HGNC=Symbol;Acc:29374]
chromosome:MEDAKA1:15:1348767:1348910|ENSORLG00000000629|KNDC1|1|kinase=non-catalytic=C-lobe=domain=(KIND)=containing=1=[Source:HGNC=Symbol;Acc:29374]
chromosome:TETRAODON8:Un_random:94578230:94578069|ENSTNIG00000017081|KNDC1|-1|kinase=non-catalytic=C-lobe=domain=(KIND)=containing=1=[Source:HGNC=Symbol;Acc:29374]
group:BROADS1:groupVI:2005027:2005141|ENSGACG00000002854|KNDC1|1|kinase=non-catalytic=C-lobe=domain=(KIND)=containing=1=[Source:HGNC=Symbol;Acc:29374]
chromosome:MEDAKA1:15:1348344:1348458|ENSORLG00000000629|KNDC1|1|kinase=non-catalytic=C-lobe=domain=(KIND)=containing=1=[Source:HGNC=Symbol;Acc:29374]
scaffold:Zv9:Zv9_NA97:35085:35199|ENSDARG00000090897|KNDC1=(1=of=2)|1|kinase=non-catalytic=C-lobe=domain=(KIND)=containing=1=[Source:HGNC=Symbol;Acc:29374]
chromosome:TETRAODON8:Un_random:94578778:94578637|ENSTNIG00000017081|KNDC1|-1|kinase=non-catalytic=C-lobe=domain=(KIND)=containing=1=[Source:HGNC=Symbol;Acc:29374]
group:BROADS1:groupXII:2021793:2021607|ENSGACG00000003364|C6orf130|-1|chromosome=6=open=reading=frame=130=[Source:HGNC=Symbol;Acc:21257]
chromosome:MEDAKA1:7:20658724:20658559|ENSORLG00000013349|C6orf130|-1|chromosome=6=open=reading=frame=130=[Source:HGNC=Symbol;Acc:21257]
chromosome:TETRAODON8:9:8097487:8097301|ENSTNIG00000012568|C6orf130|-1|chromosome=6=open=reading=frame=130=[Source:HGNC=Symbol;Acc:21257]
chromosome:Zv9:23:19513193:19513025|ENSDARG00000057426|C23H6orf130|-1|chromosome=6=open=reading=frame=130=[Source:HGNC=Symbol;Acc:21257]
group:BROADS1:groupVI:3397294:3397407|ENSGACG00000003475|CDH23|1|cadherin-related=23=[Source:HGNC=Symbol;Acc:13733]
chromosome:TETRAODON8:17:1228948:1228835|ENSTNIG00000013107|CDH23=(2=of=2)|-1|cadherin-related=23=[Source:HGNC=Symbol;Acc:13733]
chromosome:MEDAKA1:15:29088743:29088856|ENSORLG00000013427|CDH23|1|cadherin-related=23=[Source:HGNC=Symbol;Acc:13733]
chromosome:Zv9:13:43748438:43748551|ENSDARG00000007561|CDH23|1|cadherin-related=23=[Source:HGNC=Symbol;Acc:13733]
chromosome:MEDAKA1:5:31917737:31918073|ENSORLG00000016938|YOD1|1|YOD1=OTU=deubiquinating=enzyme=1=homolog=(S.=cerevisiae)=[Source:HGNC=Symbol;Acc:25035]
chromosome:Zv9:11:38877761:38877064|ENSDARG00000008542|yod1|-1|YOD1=OTU=deubiquinating=enzyme=1=homolog=(S.=cerevisiae)=[Source:ZFIN;Acc:ZDB-GENE-050417-217]
group:BROADS1:groupXVII:2536332:2535793|ENSGACG00000004647|YOD1|-1|YOD1=OTU=deubiquinating=enzyme=1=homolog=(S.=cerevisiae)=[Source:HGNC=Symbol;Acc:25035]
chromosome:Zv9:21:17747927:17747767|ENSDARG00000014292|med15|-1|mediator=complex=subunit=15=[Source:ZFIN;Acc:ZDB-=GENE-040426-2032]
chromosome:TETRAODON8:3:15254511:15254662|ENSTNIG00000006487|MED15|1|mediator=complex=subunit=15=[Source:HGNC=Symbol;Acc:14248]
group:BROADS1:groupXI:15817087:15816930|ENSGACG00000014731|MED15|-1|mediator=complex=subunit=15=[Source:HGNC=Symbol;Acc:14248]
group:BROADS1:groupXIX:11448626:11448859|ENSGACG00000009959|RELN|1|reelin=[Source:HGNC=Symbol;Acc:9957]
chromosome:MEDAKA1:6:9355927:9355694|ENSORLG00000004641|Q8AYS9_ORYLA|-1|Reelin=[Source:UniProtKB/TrEMBL;Acc:Q8AYS9]
"group:BROADS1:groupVIII:14821166:14820868|ENSGACG00000011570|CPAMD8|-1|C3=and=PZP-like,=alpha-2-macroglobulin=domain=containing=8=[Source:HGNC=Symbol;Acc:23228]"
"chromosome:MEDAKA1:4:32102188:32102486|ENSORLG00000016794|CPAMD8|1|C3=and=PZP-like,=alpha-2-macroglobulin=domain=containing=8=[Source:HGNC=Symbol;Acc:23228]"
scaffold:Zv9:Zv9_NA291:15506:15676|ENSDARG00000091054|CABZ01111452.1|1|Uncharacterized=protein=[Source:UniProtKB/TrEMBL;Acc:H9GZF7]
chromosome:TETRAODON8:8:10201131:10201338|ENSTNIG00000013303||1|Uncharacterized=protein=[Source:UniProtKB/TrEMBL;Acc:H3D702]
"group:BROADS1:groupXIX:15001122:15001009|ENSGACG00000011745|NR1H4|-1|nuclear=receptor=subfamily=1,=group=H,=member=4=[Source:HGNC=Symbol;Acc:7967]"
"chromosome:MEDAKA1:6:16631330:16631443|ENSORLG00000011270|NR1H4|1|nuclear=receptor=subfamily=1,=group=H,=member=4=[Source:HGNC=Symbol;Acc:7967]"
chromosome:Zv9:20:7666520:7666365|ENSDARG00000059925|USP24|-1|ubiquitin=specific=peptidase=24=[Source:HGNC=Symbol;Acc:12623]
scaffold:BROADS1:scaffold_218:6980:6819|ENSGACG00000001152|USP24|-1|ubiquitin=specific=peptidase=24=[Source:HGNC=Symbol;Acc:12623]
chromosome:MEDAKA1:4:3504034:3503873|ENSORLG00000001683|USP24|-1|ubiquitin=specific=peptidase=24=[Source:HGNC=Symbol;Acc:12623]
chromosome:Zv9:20:31068002:31067815|ENSDARG00000002847|fndc1|-1|fibronectin=type=III=domain=containing=1=[Source:ZFIN;Acc:ZDB-GENE-041210-332]
group:BROADS1:groupXVIII:8694563:8694750|ENSGACG00000008978|FNDC1|1|fibronectin=type=III=domain=containing=1=[Source:HGNC=Symbol;Acc:21184]
chromosome:MEDAKA1:24:6914060:6913873|ENSORLG00000013281|FNDC1|-1|fibronectin=type=III=domain=containing=1=[Source:HGNC=Symbol;Acc:21184]
"group:BROADS1:groupI:8019568:8022043|ENSGACG00000009009|MLL|1|myeloid/lymphoid=or=mixed-lineage=leukemia=(trithorax=homolog,=Drosophila)=[Source:HGNC=Symbol;Acc:7132]"
"chromosome:Zv9:4:19423476:19423678|ENSDARG00000011764|asun|1|asunder,=spermatogenesis=regulator=homolog=(Drosphila)=[Source:ZFIN;Acc:ZDB-GENE-030131-6224]"
"chromosome:MEDAKA1:23:13316984:13316782|ENSORLG00000013384|ASUN|-1|asunder,=spermatogenesis=regulator=homolog=(Drosphila)=[Source:HGNC=Symbol;Acc:20174]"
"group:BROADS1:groupIV:17951891:17952093|ENSGACG00000018815|ASUN|1|asunder,=spermatogenesis=regulator=homolog=(Drosphila)=[Source:HGNC=Symbol;Acc:20174]"
"chromosome:TETRAODON8:19:3993404:3993606|ENSTNIG00000018482|ASUN|1|asunder,=spermatogenesis=regulator=homolog=(Drosphila)=[Source:HGNC=Symbol;Acc:20174]"
chromosome:MEDAKA1:13:20039525:20039141|ENSORLG00000010324|ARHGEF17|-1|Rho=guanine=nucleotide=exchange=factor=(GEF)=17=[Source:HGNC=Symbol;Acc:21726]
group:BROADS1:groupI:6848591:6849320|ENSGACG00000008207|ARHGEF17|1|Rho=guanine=nucleotide=exchange=factor=(GEF)=17=[Source:HGNC=Symbol;Acc:21726]
chromosome:Zv9:18:2727432:2730886|ENSDARG00000091766|CABZ01039580.2|1|Uncharacterized=protein=[Source:UniProtKB/TrEMBL;Acc:E7F7M4]
group:BROADS1:groupI:6848195:6848365|ENSGACG00000008207|ARHGEF17|1|Rho=guanine=nucleotide=exchange=factor=(GEF)=17=[Source:HGNC=Symbol;Acc:21726]
group:BROADS1:groupXVII:1298276:1298486|ENSGACG00000003866|IL17RD|1|interleukin=17=receptor=D=[Source:HGNC=Symbol;Acc:17616]
chromosome:MEDAKA1:5:33627380:33627608|ENSORLG00000017397|IL17RD|1|interleukin=17=receptor=D=[Source:HGNC=Symbol;Acc:17616]
group:BROADS1:groupII:21642073:21641907|ENSGACG00000017302|HERC1=(1=of=2)|-1|HECT=and=RLD=domain=containing=E3=ubiquitin=protein=ligase=family=member=1=[Source:HGNC=Symbol;Acc:4867]
chromosome:MEDAKA1:7:7357130:7356431|ENSORLG00000003483|MYBL2=(2=of=2)|-1|v-myb=myeloblastosis=viral=oncogene=homolog=(avian)-=like=2=[Source:HGNC=Symbol;Acc:7548]
chromosome:TETRAODON8:9:1019946:1019194|ENSTNIG00000012016|MYBL2=(4=of=4)|-1|v-myb=myeloblastosis=viral=oncogene=homolog=(avian)-=like=2=[Source:HGNC=Symbol;Acc:7548]
chromosome:Zv9:23:4406958:4408730|ENSDARG00000095241|myb|1|myeloblastosis=oncogene=[Source:ZFIN;Acc:ZDB-GENE-=980526-529]
chromosome:TETRAODON8:9:1018771:1018571|ENSTNIG00000012016|MYBL2=(4=of=4)|-1|v-myb=myeloblastosis=viral=oncogene=homolog=(avian)-=like=2=[Source:HGNC=Symbol;Acc:7548]
chromosome:MEDAKA1:7:7355609:7355409|ENSORLG00000003483|MYBL2=(2=of=2)|-1|v-myb=myeloblastosis=viral=oncogene=homolog=(avian)-=like=2=[Source:HGNC=Symbol;Acc:7548]
chromosome:TETRAODON8:9:9946934:9946805|ENSTNIG00000012454||-1|Uncharacterized=protein=[Source:UniProtKB/TrEMBL;Acc:H3D4I6]
"chromosome:TETRAODON8:17:11176700:11176893|ENSTNIG00000007472|ABCG5|1|ATP-binding=cassette,=sub-family=G=(WHITE),=member=5=[Source:HGNC=Symbol;Acc:13886]"
"group:BROADS1:groupVI:13368337:13368153|ENSGACG00000010653|ABCG5|-1|ATP-binding=cassette,=sub-family=G=(WHITE),=member=5=[Source:HGNC=Symbol;Acc:13886]"
"chromosome:MEDAKA1:15:15767050:15767243|ENSORLG00000004654|ABCG5|1|ATP-binding=cassette,=sub-family=G=(WHITE),=member=5=[Source:HGNC=Symbol;Acc:13886]"
"chromosome:Zv9:13:10533282:10533466|ENSDARG00000063078|abcg5|1|ATP-binding=cassette,=sub-family=G=(WHITE),=member=5=[Source:ZFIN;Acc:ZDB-GENE-050517-40]"
"group:BROADS1:groupXI:2766398:2766512|ENSGACG00000006278|FARSA|1|phenylalanyl-tRNA=synthetase,=alpha=subunit=[Source:HGNC=Symbol;Acc:3592]"
"chromosome:Zv9:3:425020:425134|ENSDARG00000032750|farsa|1|phenylalanyl-tRNA=synthetase,=alpha=subunit=[Source:ZFIN;Acc:ZDB-GENE-050512-2]"
"chromosome:TETRAODON8:3:2039226:2039112|ENSTNIG00000008330|FARSA|-1|phenylalanyl-tRNA=synthetase,=alpha=subunit=[Source:HGNC=Symbol;Acc:3592]"
"chromosome:MEDAKA1:8:22139053:22139173|ENSORLG00000016406|FARSA|1|phenylalanyl-tRNA=synthetase,=alpha=subunit=[Source:HGNC=Symbol;Acc:3592]"
chromosome:Zv9:12:14776680:14776875|ENSDARG00000045123|CR847562.1|1|5-oxoprolinase==[Source:RefSeq=peptide;Acc:NP_001186988]
group:BROADS1:groupXXI:5776305:5776110|ENSGACG00000002536||-1|
chromosome:MEDAKA1:20:13117084:13116889|ENSORLG00000007364||-1|
chromosome:TETRAODON8:6:2187298:2187103|ENSTNIG00000008149||-1|Uncharacterized=protein=[Source:UniProtKB/TrEMBL;Acc:H3CRU1]
chromosome:TETRAODON8:18:2819095:2819221|ENSTNIG00000010583|SMC3|1|structural=maintenance=of=chromosomes=3=[Source:HGNC=Symbol;Acc:2468]
chromosome:Zv9:22:32569623:32569473|ENSDARG00000019000|smc3|-1|structural=maintenance=of=chromosomes=3=[Source:ZFIN;Acc:ZDB-GENE-030131-3196]
group:BROADS1:groupIX:13982569:13982419|ENSGACG00000018708|SMC3|-1|structural=maintenance=of=chromosomes=3=[Source:HGNC=Symbol;Acc:2468]
chromosome:MEDAKA1:1:39801870:39802020|ENSORLG00000015257|SMC3|1|structural=maintenance=of=chromosomes=3=[Source:HGNC=Symbol;Acc:2468]
group:BROADS1:groupXVII:12225270:12225090|ENSGACG00000011347|MTMR14|-1|myotubularin=related=protein=14=[Source:HGNC=Symbol;Acc:26190]
chromosome:MEDAKA1:5:18590358:18590538|ENSORLG00000010139|MTMR14|1|myotubularin=related=protein=14=[Source:HGNC=Symbol;Acc:26190]
chromosome:TETRAODON8:Un_random:13347647:13347467|ENSTNIG00000003153|MTMR14|-1|myotubularin=related=protein=14=[Source:HGNC=Symbol;Acc:26190]
chromosome:Zv9:6:23384712:23384532|ENSDARG00000059642|mtmr14|-1|myotubularin=related=protein=14=[Source:ZFIN;Acc:ZDB-GENE-030131-2649]
"chromosome:Zv9:18:21438479:21438318|ENSDARG00000014634|mbtps1|-1|membrane-bound=transcription=factor=protease,=site=1=[Source:ZFIN;Acc:ZDB-GENE-030131-4909]"
"group:BROADS1:groupXIX:2766770:2766609|ENSGACG00000003117|MBTPS1|-1|membrane-bound=transcription=factor=peptidase,=site=1=[Source:HGNC=Symbol;Acc:15456]"
"chromosome:MEDAKA1:6:19748962:19749123|ENSORLG00000012869|MBTPS1|1|membrane-bound=transcription=factor=peptidase,=site=1=[Source:HGNC=Symbol;Acc:15456]"
"chromosome:TETRAODON8:Un_random:22229690:22229529|ENSTNIG00000004720|MBTPS1|-1|membrane-bound=transcription=factor=peptidase,=site=1=[Source:HGNC=Symbol;Acc:15456]"
"group:BROADS1:groupIV:23943676:23943565|ENSGACG00000019313|TTLL12|-1|tubulin=tyrosine=ligase-like=family,=member=12=[Source:HGNC=Symbol;Acc:28974]"
"chromosome:TETRAODON8:Un_random:79177167:79177056|ENSTNIG00000005552|TTLL12|-1|tubulin=tyrosine=ligase-like=family,=member=12=[Source:HGNC=Symbol;Acc:28974]"
"scaffold:Zv9:Zv9_scaffold3512:72517:72628|ENSDARG00000017407|ttll12|1|tubulin=tyrosine=ligase-like=family,=member=12=[Source:ZFIN;Acc:ZDB-GENE-040426-697]"
"chromosome:TETRAODON8:Un_random:79177585:79177391|ENSTNIG00000005552|TTLL12|-1|tubulin=tyrosine=ligase-like=family,=member=12=[Source:HGNC=Symbol;Acc:28974]"
"scaffold:Zv9:Zv9_scaffold3512:70148:70342|ENSDARG00000017407|ttll12|1|tubulin=tyrosine=ligase-like=family,=member=12=[Source:ZFIN;Acc:ZDB-GENE-040426-697]"
"group:BROADS1:groupIV:23943977:23943783|ENSGACG00000019313|TTLL12|-1|tubulin=tyrosine=ligase-like=family,=member=12=[Source:HGNC=Symbol;Acc:28974]"
chromosome:Zv9:20:44656580:44656409|ENSDARG00000060554|mut|-1|methylmalonyl=Coenzyme=A=mutase=[Source:ZFIN;Acc:ZDB-GENE-010430-3]
chromosome:MEDAKA1:24:2337089:2337260|ENSORLG00000010129|MUT|1|methylmalonyl=CoA=mutase=[Source:HGNC=Symbol;Acc:7526]
group:BROADS1:groupXVIII:13758746:13758575|ENSGACG00000012341|MUT|-1|methylmalonyl=CoA=mutase=[Source:HGNC=Symbol;Acc:7526]
chromosome:TETRAODON8:14:7928185:7928356|ENSTNIG00000009682|MUT|1|methylmalonyl=CoA=mutase=[Source:HGNC=Symbol;Acc:7526]
chromosome:TETRAODON8:21:1231700:1231839|ENSTNIG00000016977|CYHR1|1|cysteine/histidine-rich=1=[Source:HGNC=Symbol;Acc:17806]
group:BROADS1:groupX:8110063:8109920|ENSGACG00000005591|CYHR1|-1|cysteine/histidine-rich=1=[Source:HGNC=Symbol;Acc:17806]
chromosome:MEDAKA1:11:21606656:21606799|ENSORLG00000011594|CYHR1|1|cysteine/histidine-rich=1=[Source:HGNC=Symbol;Acc:17806]
chromosome:Zv9:19:44527438:44527200|ENSDARG00000061057|CYHR1|-1|cysteine/histidine-rich=1=[Source:HGNC=Symbol;Acc:17806]
chromosome:Zv9:20:49028451:49028558|ENSDARG00000069092|xrn2|1|5'-3'=exoribonuclease=2=[Source:ZFIN;Acc:ZDB-GENE-=040426-2874]
group:BROADS1:groupXVIII:12551641:12551534|ENSGACG00000011870|XRN2|-1|5'-3'=exoribonuclease=2=[Source:HGNC=Symbol;Acc:12836]
group:BROADS1:groupII:18766868:18768748|ENSGACG00000016909|UACA|1|uveal=autoantigen=with=coiled-coil=domains=and=ankyrin=repeats=[Source:HGNC=Symbol;Acc:15947]
chromosome:MEDAKA1:6:22589346:22589545|ENSORLG00000014855|HAS3|1|hyaluronan=synthase=3=[Source:HGNC=Symbol;Acc:4820]
chromosome:MEDAKA1:15:22838908:22839015|ENSORLG00000008688|RRP12|1|ribosomal=RNA=processing=12=homolog=(S.=cerevisiae)=[Source:HGNC=Symbol;Acc:29100]
chromosome:TETRAODON8:18:2859535:2859743|ENSTNIG00000010580|SHOC2|1|soc-2=suppressor=of=clear=homolog=(C.=elegans)=[Source:HGNC=Symbol;Acc:15454]
chromosome:MEDAKA1:1:39944741:39944949|ENSORLG00000015325|SHOC2|1|soc-2=suppressor=of=clear=homolog=(C.=elegans)=[Source:HGNC=Symbol;Acc:15454]
chromosome:Zv9:22:32286529:32286321|ENSDARG00000040853|shoc2|-1|soc-2=suppressor=of=clear=homolog=(C.=elegans)=[Source:ZFIN;Acc:ZDB-GENE-050208-523]
group:BROADS1:groupIX:13905480:13905272|ENSGACG00000018688|SHOC2|-1|soc-2=suppressor=of=clear=homolog=(C.=elegans)=[Source:HGNC=Symbol;Acc:15454]
chromosome:TETRAODON8:10:10575930:10575720|ENSTNIG00000003460|PRPF8|-1|PRP8=pre-mRNA=processing=factor=8=homolog=(S.=cerevisiae)=[Source:HGNC=Symbol;Acc:17340]
chromosome:Zv9:15:27604923:27604713|ENSDARG00000026180|prpf8|-1|pre-mRNA=processing=factor=8=[Source:ZFIN;Acc:ZDB-=GENE-030131-577]
group:BROADS1:groupI:7541260:7541470|ENSGACG00000008504|PRPF8|1|PRP8=pre-mRNA=processing=factor=8=homolog=(S.=cerevisiae)=[Source:HGNC=Symbol;Acc:17340]
chromosome:MEDAKA1:13:16385074:16385284|ENSORLG00000008036|PRPF8|1|PRP8=pre-mRNA=processing=factor=8=homolog=(S.=cerevisiae)=[Source:HGNC=Symbol;Acc:17340]
chromosome:Zv9:15:27605157:27605011|ENSDARG00000026180|prpf8|-1|pre-mRNA=processing=factor=8=[Source:ZFIN;Acc:ZDB-=GENE-030131-577]
group:BROADS1:groupI:7541022:7541168|ENSGACG00000008504|PRPF8|1|PRP8=pre-mRNA=processing=factor=8=homolog=(S.=cerevisiae)=[Source:HGNC=Symbol;Acc:17340]
chromosome:MEDAKA1:13:16384669:16384815|ENSORLG00000008036|PRPF8|1|PRP8=pre-mRNA=processing=factor=8=homolog=(S.=cerevisiae)=[Source:HGNC=Symbol;Acc:17340]
chromosome:TETRAODON8:10:10576162:10576016|ENSTNIG00000003460|PRPF8|-1|PRP8=pre-mRNA=processing=factor=8=homolog=(S.=cerevisiae)=[Source:HGNC=Symbol;Acc:17340]
group:BROADS1:groupIX:7416158:7416019|ENSGACG00000017317|HERC3|-1|HECT=and=RLD=domain=containing=E3=ubiquitin=protein=ligase=3=[Source:HGNC=Symbol;Acc:4876]
group:BROADS1:groupIX:4286052:4285929|ENSGACG00000016499|HPGD|-1|hydroxyprostaglandin=dehydrogenase=15-(NAD)=[Source:HGNC=Symbol;Acc:5154]
chromosome:Zv9:1:38808595:38808472|ENSDARG00000012016|HPGD|-1|hydroxyprostaglandin=dehydrogenase=15-(NAD)=[Source:HGNC=Symbol;Acc:5154]
scaffold:MEDAKA1:scaffold4293:3878:4123|ENSORLG00000019239||1|
chromosome:TETRAODON8:18:1951790:1951667|ENSTNIG00000014111|HPGD|-1|hydroxyprostaglandin=dehydrogenase=15-(NAD)=[Source:HGNC=Symbol;Acc:5154]
scaffold:BROADS1:scaffold_112:90012:89655|ENSGACG00000014387|AATK=(2=of=2)|-1|apoptosis-associated=tyrosine=kinase=[Source:HGNC=Symbol;Acc:21]
chromosome:MEDAKA1:3:27537452:27538364|ENSORLG00000013180|HCN4|1|hyperpolarization=activated=cyclic=nucleotide-gated=potassium=channel=4=[Source:HGNC=Symbol;Acc:16882]
chromosome:TETRAODON8:5:1557300:1556481|ENSTNIG00000011958|HCN4=(1=of=2)|-1|hyperpolarization=activated=cyclic=nucleotide-gated=potassium=channel=4=[Source:HGNC=Symbol;Acc:16882]
"chromosome:TETRAODON8:10:3454089:3454347|ENSTNIG00000016894|RALGAPA2=(2=of=2)|1|Ral=GTPase=activating=protein,=alpha=subunit=2=(catalytic)=[Source:HGNC=Symbol;Acc:16207]"
chromosome:Zv9:16:2481889:2482008|ENSDARG00000090561|ASCC3|1|activating=signal=cointegrator=1=complex=subunit=3=[Source:HGNC=Symbol;Acc:18697]
group:BROADS1:groupXX:18685406:18685525|ENSGACG00000014141|ASCC3|1|activating=signal=cointegrator=1=complex=subunit=3=[Source:HGNC=Symbol;Acc:18697]
chromosome:MEDAKA1:16:5789586:5789467|ENSORLG00000004221|ASCC3|-1|activating=signal=cointegrator=1=complex=subunit=3=[Source:HGNC=Symbol;Acc:18697]
group:BROADS1:groupXVII:1718678:1721385|ENSGACG00000004202|RBM12|1|RNA=binding=motif=protein=12=[Source:HGNC=Symbol;Acc:9898]
ultracontig:MEDAKA1:ultracontig95:35668:38352|ENSORLG00000020307|RBM12|1|RNA=binding=motif=protein=12=[Source:HGNC=Symbol;Acc:9898]
chromosome:MEDAKA1:9:12465227:12466299|ENSORLG00000006873|FICD|1|FIC=domain=containing=[Source:HGNC=Symbol;Acc:18416]
chromosome:Zv9:5:22270873:22269795|ENSDARG00000035595|ficd|-1|FIC=domain=containing=[Source:ZFIN;Acc:ZDB-GENE-=030131-6588]
group:BROADS1:groupXIII:8888462:8889543|ENSGACG00000008784|FICD|1|FIC=domain=containing=[Source:HGNC=Symbol;Acc:18416]
chromosome:TETRAODON8:12:6491175:6490264|ENSTNIG00000015866|FICD|-1|FIC=domain=containing=[Source:HGNC=Symbol;Acc:18416]
chromosome:TETRAODON8:14:9535494:9535601|ENSTNIG00000005431|IFT172|1|intraflagellar=transport=172=homolog=(Chlamydomonas)=[Source:HGNC=Symbol;Acc:30391]
chromosome:Zv9:20:38879032:38879139|ENSDARG00000041870|ift172|1|intraflagellar=transport=172=[Source:ZFIN;Acc:ZDB-=GENE-040827-1]
group:BROADS1:groupXVIII:3248148:3248029|ENSGACG00000006020|IFT172|-1|intraflagellar=transport=172=homolog=(Chlamydomonas)=[Source:HGNC=Symbol;Acc:30391]
group:BROADS1:groupVI:3425448:3425617|ENSGACG00000003475|CDH23|1|cadherin-related=23=[Source:HGNC=Symbol;Acc:13733]
chromosome:TETRAODON8:17:1203987:1203878|ENSTNIG00000013106|CDH23=(1=of=2)|-1|cadherin-related=23=[Source:HGNC=Symbol;Acc:13733]
chromosome:TETRAODON8:18:7404844:7404957|ENSTNIG00000011045|PKD2|1|polycystic=kidney=disease=2=(autosomal=dominant)=[Source:HGNC=Symbol;Acc:9009]
group:BROADS1:groupIX:7444137:7444024|ENSGACG00000017335|PKD2|-1|polycystic=kidney=disease=2=(autosomal=dominant)=[Source:HGNC=Symbol;Acc:9009]
chromosome:TETRAODON8:18:7404161:7404458|ENSTNIG00000011045|PKD2|1|polycystic=kidney=disease=2=(autosomal=dominant)=[Source:HGNC=Symbol;Acc:9009]
chromosome:MEDAKA1:1:20633236:20632816|ENSORLG00000007003|pkd2|-1|polycystin=2==[Source:RefSeq=peptide;Acc:NP_001129990]
chromosome:Zv9:1:51046338:51046740|ENSDARG00000014098|pkd2|1|polycystic=kidney=disease=2=[Source:ZFIN;Acc:ZDB-=GENE-040827-4]
group:BROADS1:groupIX:7444710:7444281|ENSGACG00000017335|PKD2|-1|polycystic=kidney=disease=2=(autosomal=dominant)=[Source:HGNC=Symbol;Acc:9009]
group:BROADS1:groupII:10851008:10850808|ENSGACG00000015779|ZFHX3|-1|zinc=finger=homeobox=3=[Source:HGNC=Symbol;Acc:777]
chromosome:MEDAKA1:3:19258428:19258194|ENSORLG00000007874|ZFHX3|-1|zinc=finger=homeobox=3=[Source:HGNC=Symbol;Acc:777]
group:BROADS1:groupIV:30721756:30721881|ENSGACG00000019839|APAF1|1|apoptotic=peptidase=activating=factor=1=[Source:HGNC=Symbol;Acc:576]
chromosome:TETRAODON8:19:2208781:2208656|ENSTNIG00000011007|APAF1|-1|apoptotic=peptidase=activating=factor=1=[Source:HGNC=Symbol;Acc:576]
chromosome:Zv9:4:16923273:16923398|ENSDARG00000021239|apaf1|1|apoptotic=protease=activating=factor=1=[Source:ZFIN;Acc:ZDB-GENE-000616-4]
"group:BROADS1:groupXIV:6064347:6064232|ENSGACG00000016864|RFX3|-1|regulatory=factor=X,=3=(influences=HLA=class=II=expression)=[Source:HGNC=Symbol;Acc:9984]"
"chromosome:MEDAKA1:12:12589833:12589718|ENSORLG00000007747|RFX3|-1|regulatory=factor=X,=3=(influences=HLA=class=II=expression)=[Source:HGNC=Symbol;Acc:9984]"
chromosome:TETRAODON8:1:10965270:10965099|ENSTNIG00000010652|HERC2|-1|HECT=and=RLD=domain=containing=E3=ubiquitin=protein=ligase=2=[Source:HGNC=Symbol;Acc:4868]
chromosome:Zv9:6:37720613:37720784|ENSDARG00000073841|herc2|1|hect=domain=and=RLD=2=[Source:ZFIN;Acc:ZDB-GENE-=070718-6]
chromosome:MEDAKA1:13:12907385:12907537|ENSORLG00000006114|SMC4|1|structural=maintenance=of=chromosomes=4=[Source:HGNC=Symbol;Acc:14013]
chromosome:Zv9:11:46550866:46551009|ENSDARG00000042458|rfc4|1|replication=factor=C=(activator=1)=4=[Source:ZFIN;Acc:ZDB-GENE-040824-3]
"chromosome:TETRAODON8:Un_random:9399889:9400032|ENSTNIG00000010471|RFC4|1|replication=factor=C=(activator=1)=4,=37kDa=[Source:HGNC=Symbol;Acc:9972]"
"chromosome:MEDAKA1:4:157601:157744|ENSORLG00000000053|RFC4|1|replication=factor=C=(activator=1)=4,=37kDa=[Source:HGNC=Symbol;Acc:9972]"
chromosome:MEDAKA1:12:7327548:7327432|ENSORLG00000004429|CDK5RAP2|-1|CDK5=regulatory=subunit=associated=protein=2=[Source:HGNC=Symbol;Acc:18672]
chromosome:Zv9:7:58573367:58573000|ENSDARG00000074291|CT030048.2|-1|Uncharacterized=protein=[Source:UniProtKB/TrEMBL;Acc:E7F9C3]
scaffold:BROADS1:scaffold_47:383865:383644|ENSGACG00000000770|SH3TC1|-1|SH3=domain=and=tetratricopeptide=repeats=1=[Source:HGNC=Symbol;Acc:26009]
chromosome:MEDAKA1:16:6020606:6020158|ENSORLG00000004435|GPATCH3|-1|G=patch=domain=containing=3=[Source:HGNC=Symbol;Acc:25720]
group:BROADS1:groupXX:8137462:8137925|ENSGACG00000007199|GPATCH3|1|G=patch=domain=containing=3=[Source:HGNC=Symbol;Acc:25720]
chromosome:TETRAODON8:11:7950337:7951005|ENSTNIG00000018245|SUOX|1|sulfite=oxidase=[Source:HGNC=Symbol;Acc:11460]
chromosome:TETRAODON8:12:10804531:10804639|ENSTNIG00000016756|GOLGA3|1|golgin=A3=[Source:HGNC=Symbol;Acc:4426]
group:BROADS1:groupII:291253:291432|ENSGACG00000014066|LRRK1|1|leucine-rich=repeat=kinase=1=[Source:HGNC=Symbol;Acc:18608]
chromosome:Zv9:7:10475102:10474923|ENSDARG00000007398|CABZ01076938.1|-1|Uncharacterized=protein=[Source:UniProtKB/TrEMBL;Acc:E7F9S2]
chromosome:TETRAODON8:Un_random:30339647:30339457|ENSTNIG00000006693|LRRK1|-1|leucine-rich=repeat=kinase=1=[Source:HGNC=Symbol;Acc:18608]
chromosome:TETRAODON8:Un_random:30340343:30340172|ENSTNIG00000006693|LRRK1|-1|leucine-rich=repeat=kinase=1=[Source:HGNC=Symbol;Acc:18608]
group:BROADS1:groupII:289976:290155|ENSGACG00000014066|LRRK1|1|leucine-rich=repeat=kinase=1=[Source:HGNC=Symbol;Acc:18608]
"chromosome:Zv9:1:57656528:57656393|ENSDARG00000043431|b3gntl1|-1|UDP-GlcNAc:betaGal=beta-1,3-N-=acetylglucosaminyltransferase-like=1=[Source:ZFIN;Acc:ZDB-=GENE-050913-133]"
"chromosome:TETRAODON8:18:2325343:2325478|ENSTNIG00000014088|B3GNTL1|1|UDP-GlcNAc:betaGal=beta-1,3-N-=acetylglucosaminyltransferase-like=1=[Source:HGNC=Symbol;Acc:21727]"
"group:BROADS1:groupIX:14821101:14821236|ENSGACG00000018895|B3GNTL1|1|UDP-GlcNAc:betaGal=beta-1,3-N-=acetylglucosaminyltransferase-like=1=[Source:HGNC=Symbol;Acc:21727]"
"chromosome:MEDAKA1:1:30879819:30879967|ENSORLG00000011348|B3GNTL1|1|UDP-GlcNAc:betaGal=beta-1,3-N-=acetylglucosaminyltransferase-like=1=[Source:HGNC=Symbol;Acc:21727]"
chromosome:Zv9:12:8830768:8830587|ENSDARG00000032459|med24|-1|mediator=complex=subunit=24=[Source:ZFIN;Acc:ZDB-=GENE-030131-2341]
group:BROADS1:groupV:10606884:10606703|ENSGACG00000008529|MED24|-1|mediator=complex=subunit=24=[Source:HGNC=Symbol;Acc:22963]
chromosome:MEDAKA1:19:8554892:8555073|ENSORLG00000008227|MED24|1|mediator=complex=subunit=24=[Source:HGNC=Symbol;Acc:22963]
"chromosome:Zv9:7:67305282:67305467|ENSDARG00000009170|ctr9|1|Ctr9,=Paf1/RNA=polymerase=II=complex=component,=homolog=(S.=cerevisiae)=[Source:ZFIN;Acc:ZDB-GENE-030131-=3782]"
"group:BROADS1:groupII:10243409:10243594|ENSGACG00000015700|CTR9|1|Ctr9,=Paf1/RNA=polymerase=II=complex=component,=homolog=(S.=cerevisiae)=[Source:HGNC=Symbol;Acc:16850]"
"chromosome:MEDAKA1:3:18525191:18525376|ENSORLG00000007260|CTR9|1|Ctr9,=Paf1/RNA=polymerase=II=complex=component,=homolog=(S.=cerevisiae)=[Source:HGNC=Symbol;Acc:16850]"
"chromosome:TETRAODON8:5:6331387:6331202|ENSTNIG00000009364|CTR9|-1|Ctr9,=Paf1/RNA=polymerase=II=complex=component,=homolog=(S.=cerevisiae)=[Source:HGNC=Symbol;Acc:16850]"
"chromosome:Zv9:7:67303422:67303605|ENSDARG00000009170|ctr9|1|Ctr9,=Paf1/RNA=polymerase=II=complex=component,=homolog=(S.=cerevisiae)=[Source:ZFIN;Acc:ZDB-GENE-030131-=3782]"
"group:BROADS1:groupII:10242947:10243130|ENSGACG00000015700|CTR9|1|Ctr9,=Paf1/RNA=polymerase=II=complex=component,=homolog=(S.=cerevisiae)=[Source:HGNC=Symbol;Acc:16850]"
"chromosome:MEDAKA1:3:18524746:18524929|ENSORLG00000007260|CTR9|1|Ctr9,=Paf1/RNA=polymerase=II=complex=component,=homolog=(S.=cerevisiae)=[Source:HGNC=Symbol;Acc:16850]"
"chromosome:TETRAODON8:5:6331818:6331635|ENSTNIG00000009364|CTR9|-1|Ctr9,=Paf1/RNA=polymerase=II=complex=component,=homolog=(S.=cerevisiae)=[Source:HGNC=Symbol;Acc:16850]"
chromosome:TETRAODON8:Un_random:74363197:74363385|ENSTNIG00000005076|FOCAD|1|focadhesin=[Source:HGNC=Symbol;Acc:23377]
chromosome:MEDAKA1:18:29250261:29250073|ENSORLG00000012145|FOCAD|-1|focadhesin=[Source:HGNC=Symbol;Acc:23377]
scaffold:BROADS1:scaffold_47:1199331:1199519|ENSGACG00000000877|FOCAD|1|focadhesin=[Source:HGNC=Symbol;Acc:23377]
chromosome:Zv9:7:20162507:20162695|ENSDARG00000022020|FOCAD|1|focadhesin=[Source:HGNC=Symbol;Acc:23377]
"chromosome:Zv9:11:26269032:26269869|ENSDARG00000077883|fam83d|1|family=with=sequence=similarity=83,=member=D=[Source:ZFIN;Acc:ZDB-GENE-041111-264]"
chromosome:TETRAODON8:9:1365684:1365860|ENSTNIG00000011983|GPR153|1|G=protein-coupled=receptor=153=[Source:HGNC=Symbol;Acc:23618]
chromosome:MEDAKA1:7:8010093:8010360|ENSORLG00000004317|GPR153|1|G=protein-coupled=receptor=153=[Source:HGNC=Symbol;Acc:23618]
group:BROADS1:groupXII:8012909:8013301|ENSGACG00000006503|GPR153|1|G=protein-coupled=receptor=153=[Source:HGNC=Symbol;Acc:23618]
chromosome:Zv9:8:48775139:48775912|ENSDARG00000087601|GPR153=(1=of=2)|1|G=protein-coupled=receptor=153=[Source:HGNC=Symbol;Acc:23618]
group:BROADS1:groupIV:992759:992625|ENSGACG00000016398|MCM7|-1|minichromosome=maintenance=complex=component=7=[Source:HGNC=Symbol;Acc:6950]
chromosome:TETRAODON8:1:5571578:5571447|ENSTNIG00000015726|MCM7|-1|minichromosome=maintenance=complex=component=7=[Source:HGNC=Symbol;Acc:6950]
group:BROADS1:groupXII:10520031:10520263|ENSGACG00000008417||1|
chromosome:TETRAODON8:9:3281697:3281923|ENSTNIG00000015107||1|Uncharacterized=protein=[Source:UniProtKB/TrEMBL;Acc:H3DCB9]
chromosome:MEDAKA1:7:11434134:11434339|ENSORLG00000006799||1|
chromosome:Zv9:23:27688666:27688431|ENSDARG00000011298|atf7a|-1|activating=transcription=factor=7a=[Source:ZFIN;Acc:ZDB-GENE-050721-2]
group:BROADS1:groupXII:15368149:15368817|ENSGACG00000011626|CCNT1|1|cyclin=T1=[Source:HGNC=Symbol;Acc:1599]
chromosome:MEDAKA1:7:26076770:26077500|ENSORLG00000016497|CCNT1|1|cyclin=T1=[Source:HGNC=Symbol;Acc:1599]
chromosome:TETRAODON8:Un_random:13243442:13243821|ENSTNIG00000004447|CCNT1|1|cyclin=T1=[Source:HGNC=Symbol;Acc:1599]
chromosome:MEDAKA1:7:13399214:13399540|ENSORLG00000008150||1|
"chromosome:MEDAKA1:20:18073474:18073322|ENSORLG00000010666|NCAPG2|-1|non-SMC=condensin=II=complex,=subunit=G2=[Source:HGNC=Symbol;Acc:21904]"
"chromosome:TETRAODON8:6:5101048:5100896|ENSTNIG00000005843|NCAPG2|-1|non-SMC=condensin=II=complex,=subunit=G2=[Source:HGNC=Symbol;Acc:21904]"
chromosome:MEDAKA1:1:3372707:3373011|ENSORLG00000001605|USP34|1|ubiquitin=specific=peptidase=34=[Source:HGNC=Symbol;Acc:20066]
group:BROADS1:groupIX:19240299:19239995|ENSGACG00000019735|USP34|-1|ubiquitin=specific=peptidase=34=[Source:HGNC=Symbol;Acc:20066]
group:BROADS1:groupVII:14351005:14351123|ENSGACG00000020224|ANKFY1|1|ankyrin=repeat=and=FYVE=domain=containing=1=[Source:HGNC=Symbol;Acc:20763]
chromosome:TETRAODON8:7:2403747:2403865|ENSTNIG00000008565|ANKFY1|1|ankyrin=repeat=and=FYVE=domain=containing=1=[Source:HGNC=Symbol;Acc:20763]
chromosome:MEDAKA1:14:21656771:21656889|ENSORLG00000011597|ANKFY1|1|ankyrin=repeat=and=FYVE=domain=containing=1=[Source:HGNC=Symbol;Acc:20763]
chromosome:Zv9:5:32660360:32660478|ENSDARG00000061013|ankfy1|1|ankyrin=repeat=and=FYVE=domain=containing=1=[Source:ZFIN;Acc:ZDB-GENE-041222-1]
chromosome:TETRAODON8:18:2422773:2422948|ENSTNIG00000014075|PKD1|1|polycystic=kidney=disease=1=(autosomal=dominant)=[Source:HGNC=Symbol;Acc:9008]
group:BROADS1:groupIX:14983068:14983243|ENSGACG00000018946|PKD1|1|polycystic=kidney=disease=1=(autosomal=dominant)=[Source:HGNC=Symbol;Acc:9008]
scaffold:MEDAKA1:scaffold1073:34620:34795|ENSORLG00000019755|pkd1|1|polycystin=1==[Source:RefSeq=peptide;Acc:NP_001129985]
chromosome:Zv9:1:54911830:54911655|ENSDARG00000030417|PKD1|-1|polycystic=kidney=disease=1=(autosomal=dominant)=[Source:HGNC=Symbol;Acc:9008]
"group:BROADS1:groupXX:14887093:14886290|ENSGACG00000012908|MIOS|-1|missing=oocyte,=meiosis=regulator,=homolog=(Drosophila)=[Source:HGNC=Symbol;Acc:21905]"
"chromosome:MEDAKA1:16:28280635:28281456|ENSORLG00000016548|MIOS|1|missing=oocyte,=meiosis=regulator,=homolog=(Drosophila)=[Source:HGNC=Symbol;Acc:21905]"
"chromosome:TETRAODON8:Un_random:29443921:29443103|ENSTNIG00000011654|MIOS|-1|missing=oocyte,=meiosis=regulator,=homolog=(Drosophila)=[Source:HGNC=Symbol;Acc:21905]"
"chromosome:Zv9:16:50507492:50506190|ENSDARG00000010995|mios|-1|missing=oocyte,=meiosis=regulator,=homolog=(Drosophila)=[Source:ZFIN;Acc:ZDB-GENE-040426-856]"
group:BROADS1:groupVI:12480939:12479969|ENSGACG00000010286||-1|
chromosome:MEDAKA1:15:17244139:17245113|ENSORLG00000005058||1|
chromosome:TETRAODON8:17:11702099:11703085|ENSTNIG00000000720||1|Uncharacterized=protein=[Source:UniProtKB/TrEMBL;Acc:H3BW69]
chromosome:TETRAODON8:9:533924:534159|ENSTNIG00000006050|TMEM115|1|transmembrane=protein=115=[Source:HGNC=Symbol;Acc:30055]
group:BROADS1:groupXII:6746410:6746774|ENSGACG00000005656|TMEM115|1|transmembrane=protein=115=[Source:HGNC=Symbol;Acc:30055]
chromosome:MEDAKA1:7:6159931:6160295|ENSORLG00000002728|TMEM115|1|transmembrane=protein=115=[Source:HGNC=Symbol;Acc:30055]
chromosome:Zv9:8:26746458:26747314|ENSDARG00000055763|tmem115|1|transmembrane=protein=115=[Source:ZFIN;Acc:ZDB-GENE-=050913-157]
chromosome:TETRAODON8:16:5834404:5834230|ENSTNIG00000019038|FNDC3A|-1|fibronectin=type=III=domain=containing=3A=[Source:HGNC=Symbol;Acc:20296]
chromosome:Zv9:15:3095892:3095718|ENSDARG00000067569|FNDC3A|-1|fibronectin=type=III=domain=containing=3A=[Source:HGNC=Symbol;Acc:20296]
"chromosome:TETRAODON8:4:618167:619757|ENSTNIG00000002626|PIGO|1|phosphatidylinositol=glycan=anchor=biosynthesis,=class=O=[Source:HGNC=Symbol;Acc:23215]"
"group:BROADS1:groupXIV:12779486:12778593|ENSGACG00000018203|PIGO|-1|phosphatidylinositol=glycan=anchor=biosynthesis,=class=O=[Source:HGNC=Symbol;Acc:23215]"
group:BROADS1:groupVII:15051970:15052203|ENSGACG00000020260||1|
chromosome:Zv9:6:55645618:55645793|ENSDARG00000004917|PCIF1|1|PDX1=C-terminal=inhibiting=factor=1=[Source:HGNC=Symbol;Acc:16200]
group:BROADS1:groupXVII:520723:520548|ENSGACG00000003325|PCIF1|-1|PDX1=C-terminal=inhibiting=factor=1=[Source:HGNC=Symbol;Acc:16200]
chromosome:MEDAKA1:5:17227089:17227264|ENSORLG00000009241|PCIF1|1|PDX1=C-terminal=inhibiting=factor=1=[Source:HGNC=Symbol;Acc:16200]
chromosome:TETRAODON8:11:11952456:11952631|ENSTNIG00000005226|PCIF1|1|PDX1=C-terminal=inhibiting=factor=1=[Source:HGNC=Symbol;Acc:16200]
group:BROADS1:groupXVIII:4613260:4613375|ENSGACG00000006475||1|
chromosome:MEDAKA1:24:9595722:9595837|ENSORLG00000015155||1|
"chromosome:Zv9:20:3407171:3407056|ENSDARG00000058801|rev3l|-1|REV3-like,=catalytic=subunit=of=DNA=polymerase=zeta=(yeast)=[Source:ZFIN;Acc:ZDB-GENE-050302-55]"
"chromosome:TETRAODON8:2:9197482:9197660|ENSTNIG00000011536|PIKFYVE|1|phosphoinositide=kinase,=FYVE=finger=containing=[Source:HGNC=Symbol;Acc:23785]"
"chromosome:Zv9:9:33128814:33128992|ENSDARG00000056112|pikfyve|1|phosphoinositide=kinase,=FYVE=finger=containing=[Source:ZFIN;Acc:ZDB-GENE-030131-9636]"
"group:BROADS1:groupXVI:17468213:17468391|ENSGACG00000008803|PIKFYVE|1|phosphoinositide=kinase,=FYVE=finger=containing=[Source:HGNC=Symbol;Acc:23785]"
"scaffold:MEDAKA1:scaffold1663:20544:20722|ENSORLG00000019828|PIKFYVE|1|phosphoinositide=kinase,=FYVE=finger=containing=[Source:HGNC=Symbol;Acc:23785]"
chromosome:TETRAODON8:Un_random:37165743:37165530|ENSTNIG00000003707|YTHDC2|-1|YTH=domain=containing=2=[Source:HGNC=Symbol;Acc:24721]
group:BROADS1:groupXIV:14711427:14711708|ENSGACG00000018569|YTHDC2|1|YTH=domain=containing=2=[Source:HGNC=Symbol;Acc:24721]
ultracontig:MEDAKA1:ultracontig147:226406:226611|ENSORLG00000019098|YTHDC2|1|YTH=domain=containing=2=[Source:HGNC=Symbol;Acc:24721]
chromosome:MEDAKA1:17:23765408:23765605|ENSORLG00000015755|VWA5B2|1|von=Willebrand=factor=A=domain=containing=5B2=[Source:HGNC=Symbol;Acc:25144]
chromosome:TETRAODON8:15:5172049:5172209|ENSTNIG00000015290|VWA5B2|1|von=Willebrand=factor=A=domain=containing=5B2=[Source:HGNC=Symbol;Acc:25144]
group:BROADS1:groupVIII:12927386:12927566|ENSGACG00000010184||1|
chromosome:Zv9:13:2491407:2491236|ENSDARG00000075245|wdr11|-1|WD=repeat=domain=11=[Source:ZFIN;Acc:ZDB-GENE-=081107-28]
chromosome:TETRAODON8:17:1392704:1392875|ENSTNIG00000003308|WDR11|1|WD=repeat=domain=11=[Source:HGNC=Symbol;Acc:13831]
group:BROADS1:groupVI:3173429:3173258|ENSGACG00000003447|WDR11|-1|WD=repeat=domain=11=[Source:HGNC=Symbol;Acc:13831]
chromosome:MEDAKA1:15:28805222:28805051|ENSORLG00000013317|WDR11|-1|WD=repeat=domain=11=[Source:HGNC=Symbol;Acc:13831]
chromosome:Zv9:7:17877924:17878143|ENSDARG00000028386|htatip2|1|HIV-1=Tat=interactive=protein=2=[Source:ZFIN;Acc:ZDB-GENE-001219-1]
"chromosome:MEDAKA1:3:5282694:5282906|ENSORLG00000000818|HTATIP2|1|HIV-1=Tat=interactive=protein=2,=30kDa=[Source:HGNC=Symbol;Acc:16637]"
"group:BROADS1:groupII:19985538:19985750|ENSGACG00000017092|HTATIP2|1|HIV-1=Tat=interactive=protein=2,=30kDa=[Source:HGNC=Symbol;Acc:16637]"
"chromosome:TETRAODON8:5:12038770:12038554|ENSTNIG00000009612|HTATIP2|-1|HIV-1=Tat=interactive=protein=2,=30kDa=[Source:HGNC=Symbol;Acc:16637]"
chromosome:TETRAODON8:17:2964532:2964685|ENSTNIG00000016631|RRBP1|1|ribosome=binding=protein=1=homolog=180kDa=(dog)=[Source:HGNC=Symbol;Acc:10448]
chromosome:Zv9:20:32987584:32987250|ENSDARG00000008593|nbas|-1|neuroblastoma=amplified=sequence=[Source:ZFIN;Acc:ZDB-GENE-041014-367]
chromosome:MEDAKA1:24:14562467:14562127|ENSORLG00000016677|NBAS|-1|neuroblastoma=amplified=sequence=[Source:HGNC=Symbol;Acc:15625]
chromosome:TETRAODON8:14:6190570:6190230|ENSTNIG00000016310|NBAS|-1|neuroblastoma=amplified=sequence=[Source:HGNC=Symbol;Acc:15625]
group:BROADS1:groupXVIII:11362665:11362325|ENSGACG00000011136|NBAS|-1|neuroblastoma=amplified=sequence=[Source:HGNC=Symbol;Acc:15625]
chromosome:Zv9:20:26085416:26085285|ENSDARG00000056121|serac1|-1|serine=active=site=containing=1=[Source:ZFIN;Acc:ZDB-GENE-040616-1]
group:BROADS1:groupXVIII:8380366:8380497|ENSGACG00000008797|SERAC1|1|serine=active=site=containing=1=[Source:HGNC=Symbol;Acc:21061]
chromosome:MEDAKA1:24:8703070:8703201|ENSORLG00000014762|SERAC1|1|serine=active=site=containing=1=[Source:HGNC=Symbol;Acc:21061]
chromosome:TETRAODON8:14:3475567:3475698|ENSTNIG00000012266|SERAC1|1|serine=active=site=containing=1=[Source:HGNC=Symbol;Acc:21061]
chromosome:TETRAODON8:3:14975393:14975249|ENSTNIG00000011271|ELAC2|-1|elaC=homolog=2=(E.=coli)=[Source:HGNC=Symbol;Acc:14198]
chromosome:Zv9:3:11440453:11440309|ENSDARG00000034060|elac2|-1|elaC=homolog=2=(E.=coli)=[Source:ZFIN;Acc:ZDB-GENE-=041111-227]
chromosome:MEDAKA1:8:1949914:1949770|ENSORLG00000001024|ELAC2|-1|elaC=homolog=2=(E.=coli)=[Source:HGNC=Symbol;Acc:14198]
"chromosome:TETRAODON8:9:717585:717770|ENSTNIG00000012029|CELSR3|1|cadherin,=EGF=LAG=seven-pass=G-type=receptor=3=(flamingo=homolog,=Drosophila)=[Source:HGNC=Symbol;Acc:3230]"
"chromosome:Zv9:8:27028937:27029122|ENSDARG00000055825|celsr3|1|cadherin,=EGF=LAG=seven-pass=G-type=receptor=3=[Source:ZFIN;Acc:ZDB-GENE-070122-3]"
"chromosome:TETRAODON8:7:2763853:2763679|ENSTNIG00000008542|ZZEF1|-1|zinc=finger,=ZZ-type=with=EF-hand=domain=1=[Source:HGNC=Symbol;Acc:29027]"
"group:BROADS1:groupVII:14374278:14374452|ENSGACG00000020225|ZZEF1|1|zinc=finger,=ZZ-type=with=EF-hand=domain=1=[Source:HGNC=Symbol;Acc:29027]"
"chromosome:MEDAKA1:14:21686623:21686797|ENSORLG00000011663|ZZEF1|1|zinc=finger,=ZZ-type=with=EF-hand=domain=1=[Source:HGNC=Symbol;Acc:29027]"
chromosome:Zv9:13:33288959:33289061|ENSDARG00000018069|rdh12|1|retinol=dehydrogenase=12=(all-trans=and=9-cis)=[Source:ZFIN;Acc:ZDB-GENE-040718-9]
group:BROADS1:groupXV:12255040:12254938|ENSGACG00000012312|RDH12|-1|retinol=dehydrogenase=12=(all-trans/9-cis/11-cis)=[Source:HGNC=Symbol;Acc:19977]
"chromosome:Zv9:25:17689976:17690216|ENSDARG00000004174|cnot1|1|CCR4-NOT=transcription=complex,=subunit=1=[Source:ZFIN;Acc:ZDB-GENE-040915-1]"
"group:BROADS1:groupXIX:1772652:1772412|ENSGACG00000002606|CNOT1|-1|CCR4-NOT=transcription=complex,=subunit=1=[Source:HGNC=Symbol;Acc:7877]"
"chromosome:MEDAKA1:6:21148746:21148506|ENSORLG00000013734|CNOT1|-1|CCR4-NOT=transcription=complex,=subunit=1=[Source:HGNC=Symbol;Acc:7877]"
"chromosome:TETRAODON8:Un_random:96044137:96044377|ENSTNIG00000018706|CNOT1|1|CCR4-NOT=transcription=complex,=subunit=1=[Source:HGNC=Symbol;Acc:7877]"
chromosome:TETRAODON8:Un_random:61899172:61899303|ENSTNIG00000003763|RCC2|1|regulator=of=chromosome=condensation=2=[Source:HGNC=Symbol;Acc:30297]
chromosome:MEDAKA1:17:25518729:25518841|ENSORLG00000016490|UBXN7|1|UBX=domain=protein=7=[Source:HGNC=Symbol;Acc:29119]
group:BROADS1:groupIII:1620762:1620650|ENSGACG00000013594|UBXN7|-1|UBX=domain=protein=7=[Source:HGNC=Symbol;Acc:29119]
chromosome:Zv9:7:30548028:30547828|ENSDARG00000077901|HERC1|-1|HECT=and=RLD=domain=containing=E3=ubiquitin=protein=ligase=family=member=1=[Source:HGNC=Symbol;Acc:4867]
chromosome:MEDAKA1:3:4616202:4616002|ENSORLG00000000695|HERC1|-1|HECT=and=RLD=domain=containing=E3=ubiquitin=protein=ligase=family=member=1=[Source:HGNC=Symbol;Acc:4867]
"chromosome:TETRAODON8:Un_random:84766608:84766494|ENSTNIG00000006021|PIK3C2B|-1|phosphatidylinositol-4-phosphate=3-kinase,=catalytic=subunit=type=2=beta=[Source:HGNC=Symbol;Acc:8972]"
"chromosome:MEDAKA1:5:19566630:19566744|ENSORLG00000010776|PIK3C2B|1|phosphatidylinositol-4-phosphate=3-kinase,=catalytic=subunit=type=2=beta=[Source:HGNC=Symbol;Acc:8972]"
"chromosome:Zv9:11:24564972:24564861|ENSDARG00000086927|pik3c2b|-1|phosphoinositide-3-kinase,=class=2,=beta=polypeptide=[Source:ZFIN;Acc:ZDB-GENE-050309-145]"
group:BROADS1:groupIX:19233197:19232893|ENSGACG00000019735|USP34|-1|ubiquitin=specific=peptidase=34=[Source:HGNC=Symbol;Acc:20066]
chromosome:MEDAKA1:1:3383272:3383576|ENSORLG00000001605|USP34|1|ubiquitin=specific=peptidase=34=[Source:HGNC=Symbol;Acc:20066]
chromosome:TETRAODON8:9:6291863:6291747|ENSTNIG00000017894|ABTB1|-1|ankyrin=repeat=and=BTB=(POZ)=domain=containing=1=[Source:HGNC=Symbol;Acc:18275]
chromosome:MEDAKA1:7:16776373:16776257|ENSORLG00000010172|ABTB1|-1|ankyrin=repeat=and=BTB=(POZ)=domain=containing=1=[Source:HGNC=Symbol;Acc:18275]
scaffold:MEDAKA1:scaffold294:183490:183303|ENSORLG00000020074|TRMT1|-1|tRNA=methyltransferase=1=homolog=(S.=cerevisiae)=[Source:HGNC=Symbol;Acc:25980]
scaffold:BROADS1:scaffold_238:12675:12862|ENSGACG00000000227|TRMT1|1|tRNA=methyltransferase=1=homolog=(S.=cerevisiae)=[Source:HGNC=Symbol;Acc:25980]
chromosome:TETRAODON8:18:10666322:10666135|ENSTNIG00000018808|TRMT1|-1|tRNA=methyltransferase=1=homolog=(S.=cerevisiae)=[Source:HGNC=Symbol;Acc:25980]
chromosome:Zv9:11:32065340:32065527|ENSDARG00000010978|trmt1|1|tRNA=methyltransferase=1=homolog=(S.=cerevisiae)=[Source:ZFIN;Acc:ZDB-GENE-060810-40]
"group:BROADS1:groupXV:16195164:16194971|ENSGACG00000013378|ALKBH1|-1|alkB,=alkylation=repair=homolog=1=(E.=coli)=[Source:HGNC=Symbol;Acc:17911]"
"chromosome:TETRAODON8:Un_random:60017848:60017655|ENSTNIG00000003557|ALKBH1|-1|alkB,=alkylation=repair=homolog=1=(E.=coli)=[Source:HGNC=Symbol;Acc:17911]"
"chromosome:TETRAODON8:Un_random:60017116:60016693|ENSTNIG00000003557|ALKBH1|-1|alkB,=alkylation=repair=homolog=1=(E.=coli)=[Source:HGNC=Symbol;Acc:17911]"
"chromosome:MEDAKA1:22:2353327:2352895|ENSORLG00000010750|ALKBH1|-1|alkB,=alkylation=repair=homolog=1=(E.=coli)=[Source:HGNC=Symbol;Acc:17911]"
group:BROADS1:groupXVII:5218778:5218485|ENSGACG00000006442|R3HDM2|-1|R3H=domain=containing=2=[Source:HGNC=Symbol;Acc:29167]
group:BROADS1:groupVI:8848534:8848675|ENSGACG00000007586|PYROXD2|1|pyridine=nucleotide-disulphide=oxidoreductase=domain=2=[Source:HGNC=Symbol;Acc:23517]
chromosome:MEDAKA1:15:22127699:22127558|ENSORLG00000007699|PYROXD2|-1|pyridine=nucleotide-disulphide=oxidoreductase=domain=2=[Source:HGNC=Symbol;Acc:23517]
chromosome:TETRAODON8:17:5304359:5304500|ENSTNIG00000008685|PYROXD2|1|pyridine=nucleotide-disulphide=oxidoreductase=domain=2=[Source:HGNC=Symbol;Acc:23517]
chromosome:Zv9:13:40647978:40647837|ENSDARG00000014101|pyroxd2|-1|pyridine=nucleotide-disulphide=oxidoreductase=domain=2=[Source:ZFIN;Acc:ZDB-GENE-050506-147]
"chromosome:TETRAODON8:1:14908188:14908337|ENSTNIG00000015449|CPAMD8|1|C3=and=PZP-like,=alpha-2-macroglobulin=domain=containing=8=[Source:HGNC=Symbol;Acc:23228]"
"group:BROADS1:groupVIII:14827234:14827085|ENSGACG00000011570|CPAMD8|-1|C3=and=PZP-like,=alpha-2-macroglobulin=domain=containing=8=[Source:HGNC=Symbol;Acc:23228]"
"group:BROADS1:groupIX:15448612:15448736|ENSGACG00000019109|ACP5|1|acid=phosphatase=5,=tartrate=resistant=[Source:HGNC=Symbol;Acc:124]"
"chromosome:MEDAKA1:21:10059639:10059443|ENSORLG00000011491|MYCBP2|-1|MYC=binding=protein=2,=E3=ubiquitin=protein=ligase=[Source:HGNC=Symbol;Acc:23386]"
chromosome:Zv9:9:17764516:17764320|ENSDARG00000001220|mycbp2|-1|MYC=binding=protein=2=[Source:ZFIN;Acc:ZDB-GENE-=030616-132]
"chromosome:TETRAODON8:2:10556174:10555978|ENSTNIG00000014997|MYCBP2|-1|MYC=binding=protein=2,=E3=ubiquitin=protein=ligase=[Source:HGNC=Symbol;Acc:23386]"
"group:BROADS1:groupXVI:2439866:2440062|ENSGACG00000001746|MYCBP2|1|MYC=binding=protein=2,=E3=ubiquitin=protein=ligase=[Source:HGNC=Symbol;Acc:23386]"
chromosome:Zv9:2:16438390:16438509|ENSDARG00000091652|xrn1|1|5'-3'=exoribonuclease=1=[Source:ZFIN;Acc:ZDB-GENE-=040426-1203]
chromosome:MEDAKA1:17:20061154:20061035|ENSORLG00000013005|XRN1|-1|5'-3'=exoribonuclease=1=[Source:HGNC=Symbol;Acc:30654]
group:BROADS1:groupIII:3891562:3891681|ENSGACG00000014328|XRN1|1|5'-3'=exoribonuclease=1=[Source:HGNC=Symbol;Acc:30654]
chromosome:MEDAKA1:24:809005:809166|ENSORLG00000009237|BUB1|1|budding=uninhibited=by=benzimidazoles=1=homolog=(yeast)=[Source:HGNC=Symbol;Acc:1148]
chromosome:Zv9:20:2645081:2644920|ENSDARG00000077029|BUB1|-1|budding=uninhibited=by=benzimidazoles=1=homolog=(yeast)=[Source:HGNC=Symbol;Acc:1148]
chromosome:TETRAODON8:14:9633032:9632871|ENSTNIG00000002822|BUB1|-1|budding=uninhibited=by=benzimidazoles=1=homolog=(yeast)=[Source:HGNC=Symbol;Acc:1148]
chromosome:Zv9:9:18287678:18287514|ENSDARG00000078593|vwa8|-1|von=Willebrand=factor=A=domain=containing=8=[Source:ZFIN;Acc:ZDB-GENE-070912-407]
chromosome:MEDAKA1:21:13472752:13472916|ENSORLG00000013350|VWA8|1|von=Willebrand=factor=A=domain=containing=8=[Source:HGNC=Symbol;Acc:29071]
group:BROADS1:groupXVI:17881577:17881741|ENSGACG00000009203|VWA8|1|von=Willebrand=factor=A=domain=containing=8=[Source:HGNC=Symbol;Acc:29071]
chromosome:TETRAODON8:3:2497232:2498125|ENSTNIG00000000978|TCEANC|1|transcription=elongation=factor=A=(SII)=N-terminal=and=central=domain=containing=[Source:HGNC=Symbol;Acc:28277]
chromosome:MEDAKA1:7:738819:739010|ENSORLG00000000506||1|
group:BROADS1:groupXIX:9212428:9212632|ENSGACG00000008057|SPG11|1|spastic=paraplegia=11=(autosomal=recessive)=[Source:HGNC=Symbol;Acc:11226]
chromosome:MEDAKA1:7:9660996:9660329|ENSORLG00000005160|CASZ1=(2=of=2)|-1|castor=zinc=finger=1=[Source:HGNC=Symbol;Acc:26002]
chromosome:Zv9:23:29203093:29202422|ENSDARG00000037030|casz1|-1|castor=zinc=finger=1=[Source:ZFIN;Acc:ZDB-GENE-=060130-108]
chromosome:Zv9:5:50518431:50518701|ENSDARG00000021137|gpr98|1|G=protein-coupled=receptor=98=[Source:ZFIN;Acc:ZDB-=GENE-040624-6]
group:BROADS1:groupXIII:11483954:11483684|ENSGACG00000010487|GPR98|-1|G=protein-coupled=receptor=98=[Source:HGNC=Symbol;Acc:17416]
group:BROADS1:groupXIII:11484409:11484072|ENSGACG00000010487|GPR98|-1|G=protein-coupled=receptor=98=[Source:HGNC=Symbol;Acc:17416]
scaffold:BROADS1:scaffold_37:2387049:2387304|ENSGACG00000001055||1|
group:BROADS1:groupXI:609454:609241|ENSGACG00000004970||-1|
chromosome:Zv9:3:31303969:31303756|ENSDARG00000054570|smg1|-1|PI-3-kinase-related=kinase=SMG-1=[Source:ZFIN;Acc:ZDB-GENE-061013-767]
chromosome:TETRAODON8:2:11721867:11721678|ENSTNIG00000013916|SIK1|-1|salt-inducible=kinase=1=[Source:HGNC=Symbol;Acc:11142]
group:BROADS1:groupXXI:11699970:11700104|ENSGACG00000005586|GALNT11|1|UDP-N-acetyl-alpha-D-galactosamine:polypeptide=N-=acetylgalactosaminyltransferase=11=(GalNAc-T11)=[Source:HGNC=Symbol;Acc:19875]
chromosome:Zv9:24:7672170:7672039|ENSDARG00000063636|galnt11|-1|UDP-N-acetyl-alpha-D-galactosamine:polypeptide=N-=acetylgalactosaminyltransferase=11=(GalNAc-T11)=[Source:ZFIN;Acc:ZDB-GENE-060929-998]
chromosome:Zv9:8:45160668:45160533|ENSDARG00000041750|CCDC92|-1|coiled-coil=domain=containing=92=[Source:HGNC=Symbol;Acc:29563]
chromosome:MEDAKA1:9:20408045:20408186|ENSORLG00000014030|CCDC92|1|coiled-coil=domain=containing=92=[Source:HGNC=Symbol;Acc:29563]
chromosome:MEDAKA1:21:6545703:6545839|ENSORLG00000009946|HSPBAP1|1|HSPB=(heat=shock=27kDa)=associated=protein=1=[Source:HGNC=Symbol;Acc:16389]
scaffold:BROADS1:scaffold_240:14084:14220|ENSGACG00000014551|HSPBAP1|1|HSPB=(heat=shock=27kDa)=associated=protein=1=[Source:HGNC=Symbol;Acc:16389]
chromosome:TETRAODON8:2:20569312:20569448|ENSTNIG00000015702|HSPBAP1|1|HSPB=(heat=shock=27kDa)=associated=protein=1=[Source:HGNC=Symbol;Acc:16389]
chromosome:TETRAODON8:Un_random:55384499:55383973|ENSTNIG00000002948|ZNF536|-1|zinc=finger=protein=536=[Source:HGNC=Symbol;Acc:29025]
group:BROADS1:groupXVIII:9570204:9570078|ENSGACG00000009916|NEK2|-1|NIMA=(never=in=mitosis=gene=a)-related=kinase=2=[Source:HGNC=Symbol;Acc:7745]
chromosome:TETRAODON8:14:4357280:4357154|ENSTNIG00000010758|NEK2|-1|NIMA=(never=in=mitosis=gene=a)-related=kinase=2=[Source:HGNC=Symbol;Acc:7745]
chromosome:MEDAKA1:24:5880021:5880147|ENSORLG00000012239|NEK2|1|NIMA=(never=in=mitosis=gene=a)-related=kinase=2=[Source:HGNC=Symbol;Acc:7745]
scaffold:BROADS1:scaffold_218:7542:7320|ENSGACG00000001152|USP24|-1|ubiquitin=specific=peptidase=24=[Source:HGNC=Symbol;Acc:12623]
chromosome:MEDAKA1:4:3504563:3504341|ENSORLG00000001683|USP24|-1|ubiquitin=specific=peptidase=24=[Source:HGNC=Symbol;Acc:12623]
chromosome:Zv9:20:7668497:7668275|ENSDARG00000059925|USP24|-1|ubiquitin=specific=peptidase=24=[Source:HGNC=Symbol;Acc:12623]
chromosome:Zv9:15:27608921:27608816|ENSDARG00000026180|prpf8|-1|pre-mRNA=processing=factor=8=[Source:ZFIN;Acc:ZDB-=GENE-030131-577]
group:BROADS1:groupI:7536165:7536270|ENSGACG00000008504|PRPF8|1|PRP8=pre-mRNA=processing=factor=8=homolog=(S.=cerevisiae)=[Source:HGNC=Symbol;Acc:17340]
chromosome:MEDAKA1:13:16379033:16379138|ENSORLG00000008036|PRPF8|1|PRP8=pre-mRNA=processing=factor=8=homolog=(S.=cerevisiae)=[Source:HGNC=Symbol;Acc:17340]
chromosome:TETRAODON8:10:10580365:10580260|ENSTNIG00000003460|PRPF8|-1|PRP8=pre-mRNA=processing=factor=8=homolog=(S.=cerevisiae)=[Source:HGNC=Symbol;Acc:17340]
"chromosome:Zv9:19:34481759:34481872|ENSDARG00000003320|fam91a1|1|family=with=sequence=similarity=91,=member=A1=[Source:ZFIN;Acc:ZDB-GENE-040426-1187]"
"group:BROADS1:groupX:7777736:7777623|ENSGACG00000005113|FAM91A1|-1|family=with=sequence=similarity=91,=member=A1=[Source:HGNC=Symbol;Acc:26306]"
"chromosome:MEDAKA1:11:22488609:22488496|ENSORLG00000012371|FAM91A1|-1|family=with=sequence=similarity=91,=member=A1=[Source:HGNC=Symbol;Acc:26306]"
"chromosome:TETRAODON8:21:1850381:1850268|ENSTNIG00000009169|FAM91A1|-1|family=with=sequence=similarity=91,=member=A1=[Source:HGNC=Symbol;Acc:26306]"
chromosome:Zv9:11:23197839:23197642|ENSDARG00000044899|tmem183a|-1|transmembrane=protein=183A=[Source:ZFIN;Acc:ZDB-=GENE-050327-5]
[truncated: 6,285,870 more chars]
