# Supplementary material for: Gene markers for exon capture and phylogenomics in ray‐finned fishes
Source: Ecol Evol. 2019 Mar 5;9(7):3973–83. doi: 10.1002/ece3.5026 (PMC6468074; doi:10.1002/ece3.5026)
Supplement: Supplementary file 5 [file ECE3-9-3973-s005.zip › Appendix_S3_pipeline&scrips/pipeline_scripts_for_assembly/Predict Frames of Query/sample/Gadus_morhua.frames/trim_redundant.pl]

#!/usr/bin/perl -w

#########################################################################
#
# trim_redundant.pl
# 
# This script is used to trim redundant discriptions in *.pep.all.fa file
# 
# Input file: *.pep.all.fa file
# Output file: trimmed *.pep.all.fa file
# 
# Written by 
#                 Hao Yuan
#                 Shanghai Ocean University, China
#                 Created on June 2016
#                 Last modified on 
#
#########################################################################


my ($infile, $outfile); # varibles for input(*.pep.all.fa) and output file name

my $opt = GetOptions('infile:s', \$infile,
                     'outfile:s', \$outfile);

open (INFILE, "<$infile") or die "can't open $infile"; # open *.pep.all.fa 
open (OUTFILE, ">$outfile") or die "can't open $outfile"; # created trimmed *.pep.all.fa file
while (my $line = readline (INFILE)){
chomp $line;
	if (my ($prot, $gene, $transcript) = $line =~ />(\S+)\s\S+\s\S+\s(\S+)\s(\S+)\s\S+\s\S+\s\S+\s\S+\s\S+/){ # if we find the >, we can get protein, gene and transcript id from header
    my ($modi_line) = $line =~ />(\S+\s\S+\s\S+\s\S+\s\S+\s\S+\s\S+)\s\S+\s\S+\s\S+/; # get the part of seq we need
    my ($modi_prot) = $prot =~ /(\S+)\.\d/; # get rid of redundant discription in prot id
    my ($modi_gene) = $gene =~ /(\S+)\.\d/; # get rid of redundant discription in gene id
    my ($modi_transcript) = $transcript =~ /(\S+)\.\d/; # get rid of redundant discription in transcirpt id
    $modi_line =~ s/$prot/$modi_prot/;
	$modi_line =~ s/$gene/$modi_gene/;
	$modi_line =~ s/$transcript/$modi_transcript/; # substitute modified id with original id
	print OUTFILE ">$modi_line\n"; # print modified header
	} else {
	print OUTFILE "$line\n"; # print aa seq
	}
}
close (INFILE);
close (OUTFILE);
