# Supplementary material for: Gene markers for exon capture and phylogenomics in ray‐finned fishes
Source: Ecol Evol. 2019 Mar 5;9(7):3973–83. doi: 10.1002/ece3.5026 (PMC6468074; doi:10.1002/ece3.5026)
Supplement: Supplementary file 5 [file ECE3-9-3973-s005.zip › Appendix_S3_pipeline&scrips/pipeline_scripts_for_assembly/Predict Frames of Query/sample/Oreochromis_niloticus.frames/Oreochromis_niloticus.fas]

>Danio_rerio.1.10018393.10018273
CCTCAGACGGATTCCAAGGTAAACGGCACAGCTCTGTCCTCCCCATCCACCTCCTCTCAGCGTTCCGACTCCTCTCTCCCTCTGCTTCGTGTGGCTGCCAGCCAAACTACTGATACAATGG
>Danio_rerio.1.10132455.10132285
GTGACAGAGAGTAAGTTGGAGCTGGAGAAGAGTCTGAAGTTGTCAAGGAAGCTGCGTAAGGAGCTGAACGGGCTCACAGAATGGCTCGCTGCCACTGATGCCGAGTTGACGAGGCGCTCTGCAGTGGATGGAATGCCCAGTGACCTGAAGGATGAGGTGGCGTGGGCACAG
>Danio_rerio.1.10147748.10147593
GCTTTGGTGAATGACATTCACACCATCCAACCCAGTGTCAATGGCATCAACGAGGTGGGCCTGTACCTAAAGAAAGAGGCCGAGCCTCCATTTGCTGTGCATATCAAGAAAGAACTGGACTTACTCAATGCCCAGTGGGAAAACATTTGCAAACAG
>Danio_rerio.1.10169787.10169546
GTACTGGCCTTCTACAGCTTGTATGAGCAGTGTGAGCAGGCTGTGGACAGCAGTGAGAACTGGCTCAAAGTTCAGCCCCCGCTGGCATCTGAACCAGAACCACTCAAAGTGCAACTGGACCGATG
>Danio_rerio.1.10172087.10171964
ATTTGATGTGGATTTCACTGAAGTCCACAGCTATATGACCCGTGGTGAAGCCATTCTGCAGAGCCCTGAATTCTCTGTGACACGCAAAGACAGCAGTATTCAGGAGCTGCATGACAAAGT
>Danio_rerio.1.11411496.11411375
GATCTGACCTCCACATACAGTTTGGACATCTTATATTCAGGCTCTGGGATCCTCAGAAGAAGCAACATGAATATTTTTGGTGCTACTAACGAAGCAATGCTACATGGATTACAG
>Danio_rerio.1.13976260.13976372
GTCTCTTTCTTACGTGACAACACTGGCCTGCTTTGCCTTTGTGCTCCTAATGCTGGTCTACTACATAGTGGATGTAAATAAGTGGTGGTCAGGGGCACCTTTCTACTATCCTG
>Danio_rerio.1.142591.142743
GTTTCTTCAGTCACACAGACCACTGTGACAGAGAAGGAGGTTCTCTCCCAGCTGCTCCAAGAGAAGGATCAGCTACAGAGAGAAAAAGAGGGCCTGAAAAGAAATCTGGCCAATCTCCTTGTGACTAGCTCAAA
>Danio_rerio.1.15377112.15377347
AGACAGCGAGGCATCGGAGTCTAGTCGGAGGAGCAGCCTTGGGAATGAAGCTGGTTTTGGTCAGAAGGTCCATCGACAGACTGCGAAGCAAAAGCTGTGGCAGCTGCAGGAGCTGGTGGCCATGGTTCAG
>Danio_rerio.1.17320451.17320312
TACCTGTCATCGGTCAGCAGTCTGGCAGAAGTGACGGCTCGCAGCATCGAGCAGCTCCACAAGGTGGCGGAGCTCATCCTCCACGGCCAGGAGCAAGAGAAACCAGCCAGAGACCAGGCACACGTTCT
>Danio_rerio.1.17514136.17513931
GAGGGAGAGGAGGACGAAGTACGATACAAACTGGCGATGATTGGTTTTCGGAAAGTCCACCATCTGACCACCATGGCAATGCTACCCTGGGTGGTGGCTGAAATCAGCAGGTCCCAGCCCAGTGAGA
>Danio_rerio.1.18100239.18099994
GGCCGTCCAATCACTCCAGTCTATGCCATGGCCCACAACGTACAGCGCATCCCAGCAGCTGGTGGTCTGTATGGACCTGGGTACGTCCCCATCACAAACTACACTGCCAACACAGCAGCTCTGGCTGCTCTGCAGAAAAACGCAGCCGTGGCGGCTGCAGCATACGGAGGTTACACCGGCTACGCGGTGCCCCAGGCTTTCCCCGCCACAGCCTTCCAGCTGCCCATCCATGATGTCTACCAGACATACTGA
>Danio_rerio.1.18168234.18168070
TGGGAGAAAGGCGTCATGTATGGAGAGGGCCAAAACCTGGCACGGCTTCTCATGGAAGCGCCCGCCAATCACATCACGCCTACTGCTTTTGCCAAAACCATTGAAGAGAAACTGGCTCCACATGCTGATCGAGTCACCATACACAAGAG
>Danio_rerio.1.18277081.18277201
ATGTCGTCTCTTCTGAGGGAGGAGATGCAGAGAGTTTTGTTTCGACCTGCAAAACAGAGACTGGTGGAGTTCATTGAAATTGAAGAGCCATCGCACGGAAGACATTTTCTCTG
>Danio_rerio.1.18280289.18280456
ATGTACATCAAGTCTATTATTATCGAAGGATTCAAGTCCTACGCGCAAAGGACGGAGATCAACGGCTTTGACCCACTCTTCAACGCCATCACAGGACTGAACGGCAGCGGCAAGTCCAATATTTTGGACTCGATATGTTTCCTTTTGGGTATTTCAAATCTCACCCA
>Danio_rerio.1.18281190.18281339
GTGCGAGCCTCCAACCTCCAGGACTTGGTGTACAAGAACGGACAGGGTGGCATCACAAAGGCCACTGTGTCCATTACCTTTGACAACTCCAACAAAAGCCAGAGTCCTCTGGGGTTTGAAACACATGATGAGATCACTGTTACGAGACAG
>Danio_rerio.1.18281431.18281553
GTGGTAATTGGTGGCAGGAACAAGTATCTCATCAATGGAGTCAATGCCAACAACACCCGAGTGCAGGACTTATTCTGCTCTGTTGGTCTTAATGTCAACAACCCACATTTTCTCATCATGCAG
>Danio_rerio.1.18292699.18292829
TTAGGTACCGTCAGCTGAAGCAGCAGTATGAACTGAAGGTGGAGGAAGAACAGATTCTGCAGGCCAAGGTGCAGCAGAGCTCCTTCCACCAGCAGCAAGAGGAGCTTGAGAGGCTGCGCAAAGCAAT
>Danio_rerio.1.18292940.18293133
AGGAGAGTGAGGAGACGTTGCGTGTTACTAAAGAGGTGCAAAAGCGGGCTGAAGAGAAGTACAAGGTGCTGGAGAACAAGATGAAGAATGCTGAAGCTGAGAGGGAGAAGGAGCTGAAAGCTGCCCAGCAGAAACTCAATACAGCCAAGGCCAAAGCCGATGCCTTCAACAAGAAGCTGAAGCAGAAGCAGCAG
>Danio_rerio.1.18296121.18296321
GTGACTCGGATGCTGGAGGAGCATGACTGGATCAATTCAGAGCGCCACTTTTTCGGTCAGCCGAACACTTCTTATGATTTCAAGACCAACAACCCGCGTGAAGCAGGCCAGCGGCTCAAGAAGCTGGAGGAGACCACCAGCAAGCTAGAGAGGAACGTTAACAAGAGGGCCATGAACATGCTGAACGAGGCAGAGGAAAGG
>Danio_rerio.1.18299270.18299386
TACAATGATCTGATGAAGAAGAAGAGGATTGTGGAGAATGACAAAGCAAAGATTTTGCAGACCATTGAGGAGCTGGACCAAAAGAAAAACGAGGCTCTTAACGTGGCATGGCAGAAG
>Danio_rerio.1.18299488.18299648
GTAAACAAGGACTTTGGCTCCATCTTCTCCACCCTGTTGCCAGGAGCCACAGCAAAGCTGGCTCCTCCGCAGGGCGGCGGTGTCCTGGAGGGCCTCGAGTTCAAAGTGGCCTTGGGTAACACCTGGAAGGAGAATCTCACAGAGCTCAGTGGTGGGCAAAG
>Danio_rerio.1.18318420.18318302
GTGTGCACTCGTATGTGTGAGTCTACAGGCTCTGGAGCCCAGAGAACTGTGGCGGTGATTTTACCCACCCTACTGGAAAAAGGCATTGTTAGCAACGTCGCAGAGGTTCGCTCACTCAG
>Danio_rerio.1.18331316.18331194
GAGGAAGCTGATGTCCGTCTAGCCATTCAGGAGGCTTTGTCTATGATGGTTGGAGCTTACGCTAACCTCCAAGGAGCACTGCTCAACCTAATGGAGGCCCTGGTGGCTGCGTATATTGGAAAG
>Danio_rerio.1.18339495.18339377
AATTTCACCATCATCTACATTAAAATGGGCTACCCTCGTCTGGAGGTGGTAAAACAGTGTGAGCTAGCCCCGACCCTCATCACTGCCATGGAAGGAAAACCACAGCCACAGCAGGACAG
>Danio_rerio.1.18339768.18339652
GTAATGGAGTTGTTGGTCCACCTGAATAAGAGGATAAAAAGCCGGCCTAAGATTCAACTTCCAGTAGAAACTTTGCTTGTGCAGTACCAAGACCCTGCAGCTGCCTCTTTCGTTACG
>Danio_rerio.1.18605818.18605940
TTCATCAGCTGTGACGTGTACGGTATCTGTGCACGAGTGTTTTGTGATTTTGGAGAAGAGTTTGAGGTGTTCGATCCCACAGGAGAGGAGCCCAAGGAGGTTTTCATTCAAAGTATCACTCAG
>Danio_rerio.1.18807728.18807424
TGGCTGACAGTGGGCCCTACTTTGACAAACACCAACTTTAACCCAGAAACCTACGCTGCACATTTTGGTTTACCTAACTCCCATCTGTCTGGCTGCACTGAAGAAATAGAGAGGCTCCGGCCCAAGTCTCCCCCTGTTAAACTTAAGTCGGACCGTGGTGGCGGAGCACCCAGAGGGGGGCGTGGTGGGCCAAATGCTGGAAGAGGGGGAGACAGAGGTCGAGAAAGAAACCGACCAAATTTCCGTGGAGACAGAGGAGGGTTCAGGGGGAGGGGAGGGCCACATAGAGGCTTTCCACCTCGCTAG
>Danio_rerio.1.18867536.18867834
GTATGGAAACAGCACCAAGCAGTATAAAGTTAGAGTGGGAGATTACCACTCCCTCGTCCCTGAGGAATATGAAGAGGAGTACGGTGTTGATCAAATTGTCCTCCATCCAAGCTACCACTCTTATAGCAATGACTACGACCTGGCCCTGGTTCGTCTGTCACCGGGGGCAATGGGCCAGATCCCGGGAGAGTGTGTGTCATTCAGCCGTCATGTCCTTCCCGCCTGCCTCCCCATGAGGAAAGAGCGAGTGCTCAAACAAGCCAGCAACTGTCACATTACCGGGTGGGGCGACACAG
>Danio_rerio.1.19341248.19340888
GTACCGCCAGCAAGCCCGTTATCTCTCCAATATTCACAAAGATCAACCAGGCCACCCTGTGAGCAGGGCTGTTTACTGGATCGGCTATATTCTCCGTCACAACGGTGCGAACCACCTGCGCTCAGCTGTATACGAGGTGTCCCTCTACCAGTATTTCCTGCTGGATGTGGTCAT
>Danio_rerio.1.19357801.19357659
GATTTTGAAGACTGGGTGAAAGACACAGAAGAGCATGGCTTTGTAGTTGTGTCATTTGGAGCCGGTGTAAAGTACCTTTCCAGTGACATTGCTCACAAACTCGCAGGTGCCCTTGCCAGACTGCCCCAACGTGTTATCTGGAG
>Danio_rerio.1.20092055.20092216
ATGGCTTCGTCCATGAGTGGGATGTTTACCGGCCAGCAGCCTCCTGGTGCTCATCCTGTCGGGGGTCCCGGCGGACCGGGCCAGCCGAGTTTCGCTAGTGCCGCTCCCAGGACCCAAGGAAGCAACACGTTGGTGGATGAACTGGAGGCTTCTTTTGAG
>Danio_rerio.1.20283525.20283402
TCGCCCGGATAAGTCGGAGCTGGAGGAGGAAACTACTCCGTGTCCCTTCTGTGGCTTCCAGCTGCCGCAGAATGAACTGCTGTGTATTTCCTGCAAGAACAACCTGCCCTACTGCATCGCCAC
>Danio_rerio.1.20284150.20284000
TTGTTCCCATTCTGACGTCAGCAGTAATCGAATGTCACCGCGCCGGATTGAAGAACTCGGCCTTCAGCTTCGCTGCCATGTTGATGAGACCGGAGTACCGAAATGACATCGACCCAAAGTACAGGAAGAAGATTGAGGCGATGGTTCG
>Danio_rerio.1.20301229.20301120
ATGAGAAGAGACTTGCTGCACTGGGACAGTGCTCTCATGTTAGCCAAGAGGCTAGCAGAGGATCAGATTCCCTTTATATCCAAAGAATATGCTGTTCATCTAGAATTTGT
>Danio_rerio.1.20319199.20319084
AAACATAGCAAGAAGATTACCTGTGGCTGTTGGAGCTCCCAGAATCTGCTGGCCCTGGGGAGTGACGACAACACGCTGAGTATCAGCAATCATGAGGGAGACACCATCAGACAG
>Danio_rerio.1.2032793.2032913
CTGTGCGCAGATACCAACCTTACAAATATGCAACGGCAGCTGGCATTGGAAGTCATTGTCACGTTATCGGAGACGGCAGCGGCCATGCTAAGAAAACACACGGCCATTGTAGCACAGAG
>Danio_rerio.1.20339428.20339294
TGGGTCTCCTGAAACATGATGTGATCCCCATGAGTTGGGAGAATCTTCAGACTTTGTCAGAGCGCTGCAGAGACCCATCTGTGTCTGTGAAAAAGAAGGCCCTGCAGTGTGTGGGGGACCTGCT
>Danio_rerio.1.20341065.20340940
ATGGTTGAAAAGAACGAGTATCGAAGCCATGGAGCTCAGGCTGTGGGTATGCTGACGTCTCAGATGGCAAGTGAAGACTATGCTTGCTTCATTAAGTGGCTGTGTAACTTCTCCAGAA
>Danio_rerio.1.2038201.2038419
CTGATCCAGAAGGGCACAAAGCTGGTGCTGGAGCAGGTGGTGACATCCATCGCCTCAGTGGCCGACACCGCAGAGGAGAAGTTTGTGCCATATTACGACATGTTCATGCCCTCGCTCAAACACATTGTAGAAAACGCCGTGCAGAAGGAGCTCCGGCTGCTGCGCGGCAAGACCATAGAGTGCATCAGTCTCATCGGCCTGGCTGTTGGCAAGGAGAAG
>Danio_rerio.1.2040248.2040380
ATCTCCTACATGATCTCAGCCTGGGCGAGAATGTGCAAGATTCTGGGGAAGGAGTTCCAGCAGTATCTGCCGGTGGTGATGGGCCCCCTGATGAAGACTGCCTCCATCAAGCCTGAGGTGGCCCTGCTTGACA
>Danio_rerio.1.2043611.2043783
GTGTGCGGGTGGCGGCAGCTGAGTCCATGCCCCTGCTGCTGGAGTGTGCCCGGGTTCGAGGACCAGAATACCTCACCCAGATGTGGCACTTCATGTGCGACGCCCTCATCAAGGCCATCGGCACAGAGCCAGACTCTGACGTCCTGTCAGAAATCATGCATTCGTTTGCCAAG
>Danio_rerio.1.2045437.2045559
GATGAGAACGATGTGTACATTCTGACCAAAGTATCTGACATCCTGCACTCGGTGTTCAGCAGTTACAAAGAGAAGGTGCTGCCTTGGTTTGAGCAGCTGCTGCAGCTCATTGTCCAGCTAAT
>Danio_rerio.1.20794361.20794469
ATGGGCTCACGTGATGTGTGCAGTAGCACTGCCAGAGGCGAGGTTCAGCAATGAATCCAAGAGGAGTCCCATCGACACCAGCAGGATCCCCATGCAGCGATATAAACT
>Danio_rerio.1.21467438.21467554
ATACACATCCTGGTCCATGAGATGATCCTTATCGAGGTGTGGAAGCAAAAAGTGTTTCCCATCTTATGCCAGCTGGAGGATTTCAATCCAGAGAAGACTTTTCATCTTTACATGGTG
>Danio_rerio.1.21474691.21474816
TGGCCCAGACGTACAACTTGGATGTGATGGAGAGTTTACTTCCTGAGAAACCAAAATGTGGATCCTGTGGGAGAGAGGCCAAAAAGAGATGCTCTCGCTGCCGAGGAGAGTGGTACTGTCACAG
>Danio_rerio.1.21645980.21646099
ACCAATTCAAAAGAGAAAGAAGCAAGCCGGAAACAGGAAGAGACACTTCAAGACTCACAACAACCATTTGGCTGGATTACTGGAGGATTACTCAGATGGCGTGCCTGTAAAGAAGTGA
>Danio_rerio.1.22028057.22027920
GAAATGATCGGCCTTATTAAAAATTCAAAGATCCCCATCATCTGCATGTGCAATGATCGGAACCACCAGAAGATTAGATCTTTGGCCAACTACTGCTTCGATCTGCGCTTCCAGAGACCGCGAGTGGAACAAATCAAG
>Danio_rerio.1.22164394.22164562
GGGCACCTCCATGGCCAGCGCATGCGTGAGGCAAATCACCGTGCAGCAGTTCAGATTTTTGAGAGGGTCAACTCATCGCTGCTGCCCAGCAATATCCTGGACCTCCATGGGTTACACGTCAATGAGGCCCTGGAACATCTGGCTCAGGTCTTACTGGACAAA
>Danio_rerio.1.22336985.22337125
GCTGTCCGAGGAGCAGAGGGCCGACTTTAACCAAGTGGAGCTCGTCATGACCAAAGAGTTCATCTCGCACCAGCTCATCCATCTCATCGGTTGTCTGGACACCAACGAGGAGGGTGGCAG
>Danio_rerio.1.23377891.23377766
GTTCACGCGATCAGAAGCGGGAACAAAAAAGTTCTGAACAAGTTGATGGGTCTGGTTCAGAAAGAGACCAAAGGAAGAGCTGATCCAGTTCTGGTGAGGGCGATTCTACAGAAGAAGACCTCGTGA
>Danio_rerio.1.23383163.23382971
GTTTATGCCAGAGCCCAACCTGCCCCCTCTGATTCTGTATGAGGATAATGCATCACTGCCCACTGGCATTGATGCGTGCCAGGTGGTAGTGGTGCAGAAGATAAAGGAAGGGCTGCCAGAGCTACCAAGTGTCAAAAGAGACAGGCTGGTGCAAACGTACGGCATCCTACCTGAGCACAGCTTCACTCTGGTG
>Danio_rerio.1.23397782.23397584
GCTGGATACCAGATCACTCAACAACGTTTGCCAATCGCAGTAGATGGCGTGCTTACCTACAGCCTCCTTGGAGGGAAAAAGAGGAACCAGGTGATGAGAAAAAACGTGACCATCAAACAGATTCAGCTGGAACAGGACAGCGGCAAGAGTCTCCACGATGACGTCCGCAGCCAGACACTCATAGACCTCAACAGAGCAG
>Danio_rerio.1.23414339.23414830
GGTTCACCTTCAGCTCCGAGCCCTCCATCGAGGATATTCGGCGCATGCAGGCCGATTTTACGGACGAGCGGGACTGGAACCAGTTTCACCAGCCCCGCAACCTTCTCCTGGCCATGGTCGGGGAAGTGGGCGAGGTGGCAGAGCTCTTCCAGTGGAAGGGGGAGGTAGCCAAGGGCCTGCCGGACTGGACCGAGACAGAGCGGGAGCAGCTGGCGCACGAGCTCAGCGACGTGTTGATCTACCTCGTGGAACTGGCCGAGAAGTGTCGCGTGGACCTCCCGCAAGCGGTGCTCCGTAAAATGGCTCTAAACCGTCTGAAATACCCCGCCAGCAAAGTGCAGGGGTCGGCCAAGAAGTACACAGAGTATAAAGACTGA
>Danio_rerio.1.24533540.24533410
AATGAGAGAAGAATGGCAGACTTGAAACAGCTCTCGAATCAGCTGCAGCAGAAATGCAATGAGCCCTGCAGAGACACAGTTGAGATCCAACCCACCACAGGAACAG
>Danio_rerio.1.24661957.24662154
AATCTGGATGCTCTCCACGATCACCTGGGCACCATTTATCCCGGGATGAGGGCTCCCTCGTTTCGCTGCACCGATGCAGAGAAAGGAAACAATCTGATTCTTCACTATTACTCGGAGAGAGAAGGCCTGCAAGACATAGTGATTGGCATCATTAAAACCGTCGCTCAGCAAATCCACGGAACAGAGATAGAGATGAAG
>Danio_rerio.1.25002370.25002537
GCATGGGAGACAACACACCATAATGCCATCTAATGTGAACTACCGAGCCAACATTTGGGCCCTGAGAGAAGAAGGCTGTACACATCTGCTGGTTACCACTGCCTGTGGCTCTCTCCGGGAAGAGATCCAGCCAGGAGATATCGTCATCATAGATCAGTTCATTGACAG
>Danio_rerio.1.25793788.25793678
ATCCCCTCTGCCGGCCAGCTAATGGAGGCTGTGCGCGTGAAGATGAAGGAGAGGAAAGTGCTGACAGAAGAGCTGGCCACGCTCGCAACACCAGTCAGCGAAAAAGCCTGA
>Danio_rerio.1.25809218.25809033
GAGCAGCGCATGCATGCCCTACAGGCTCGTGTGGGAGCTGGTGAACAGGCTTTGGCTGCACTGGAACAGACAGCCACTGAGCAAATGGAGGGGTTGACCCAGCAGAGCTCCCATGCCTTGGAAAGGGTTCAGAGACAGCTAGGCCAGGCCTACTCCCAACTGGAGCAGCTACATTCTTTTAT
>Danio_rerio.1.267116.266999
GAAGCAAAAAACATCCCTCCGTACCCGGGGCCAAACAAGATGAGGGACTGTTACTGCACAGTCAACCTGGACCAAGAGGAAGTCTTCAGGACCAAGATTGTGGAGAAGTC
>Danio_rerio.1.26998455.26998627
CCAGTACCCCACATCGTCCCACTACACCCGCAAGTGGGACAAGTTGGTGGTGGAGATAAACGAGGAGGAGAAAAATGAGCAGGTGGAGGGAGACGCGGCACTCAACAAGCTCTTCCAGCAGATCTACTCGGATGGTTCAGACGAGGTCAAACGAGCCATGAACAAATCCTTT
>Danio_rerio.1.27017867.27018101
AGATTGGCAGTCAGTCGCCCAGAAGCGAATCGAGCTGCTCTCGACAGTGTGTAAGAACAGCAGCCTGAGAAATCTGACACACGTCTCCATCAGCAAATTTGTCCTCGACCGGATCTTTGTCTGTGACAAACACAAGATCCTTTTCTGCCAGACGCCTAAAGTGGGTAATACACAGTGGAAGAAGGTCCTCATTGTGCTCAATG
>Danio_rerio.1.27027674.27028223
TTAAACACCTATTTCAAGTTCTTAATTGTGAGGGATCCCTTCGAGCGCCTGATCTCTGCATTCAAGGACAAGTTTGTGAAGAACCCCCGCTTCGAGCCGTGGTACAAGCACGACATAGCTCCAGCCATTATATGGAAATATCGCAAGAGTCACCGTAACAACGACCTCGACGCCTCCGGCCTCCACTTCGAAGACTTTGTTCGCTACCTCGGCGATGTGGAAGGCCACCGGCGTATGGACCGGCAGTTTGGCGAGCACATCATCCACTGGGTGACATACACAGAGCTGTGCGCGCCGTGCACAATAAACTACAGCGTGGTCGGCCACCACGAGACGCTGGAAAAGGATGCCCCGTACATCCTTAAAGCAGCAGGCATCGACGCACTGGTGACCTACCCTGCCATTCCTCCAGGCATCACACGCTATAACAGGACCAAGGTGGAGCACTACTTCTCAGGCATCAGCAAGCGAGACGTCAGGCGTCTCTACGCACGCTATCAGGGTGATTTCCATCTGTTCGGCTACCCAAGCCCAGACTTTCTACTGAACT
>Danio_rerio.1.27819464.27819310
TGTCCTACAGCATGACTTGCAAACCTTTAAAGGGGGGATTTCACAGGATGTCATGGCTGCTACGATTCAGAGAGGAGTGGGAACCCACTACCAGATCATTGGACACAAGCTGTACAGGGAGCAAAACTGCATGTTCCCTGCTAGGT
>Danio_rerio.1.27843051.27842904
GTCGTTTACATCACTGTGTTACTCTGCGGACGGGGAGTCTGTTTTGGCGGGGGGTCAGTCCAAGTTTGTCTGCATCTACAACATCAAGGAGCAGATGCTCATGAAGAAGTTTGAAATCTCCTGCAACCTGTCCTTCGACGCTATGGAG
>Danio_rerio.1.27844636.27844486
GGTCACGAGGGTCCGGTGAGCTGCCTCTGTTTCAGTCCGGTTCAGTCCGTCCTGGCCAGCTGCTCGTGGGACCGAACCGTCCGGCTGTGGGACATGCTGGACAGCTGGCAGACCAAGGAAACGCTTCCCCTTACATCTGATG
>Danio_rerio.1.27854395.27854247
GTGAAAGTGTGGAACACCAACACCGGCCTCTGCTTTGTCACATTTACTGAACACACCAGCAGTGTCACAAACGTCACCTTCACCTCCAGTGGCTTCGTCATCGTCAGCGCTTCTCTGGACGGGACGGTCCGAGCGTTCGACCTGCACAG
>Danio_rerio.1.27854882.27854746
TGGGCCAGCTGCTGGTGTGGGAGTGGCAGAGTGAGTCGTACGTGTTCAAGCAGCAGGGACACTTCAACAACATGGCCTCGCTGGCTTACTCTCCAGACGGACAGTACATCGTGACGGGAGGGGACGACAGCAA
>Danio_rerio.1.27880701.27880589
TTTTCCAATTTGCTCGGCGCAGTCTATCGCCAGGGAAATTTGAACTTCTCCAAAGATGGCAACGCTGTTATCAGTCCAGTTGGAAACAGAATCTCTGTCTTCGACCTGAAGAA
>Danio_rerio.1.28199081.28201810
ATGGACAGCACTTCCAAAACTGATGCTTCCAGTCAGTTATCTGTTGCTTCTCAGGTTCCTTTCCTTCACTTGTGTACCACACTAGAAAAAATTCAAAAGTCCAAACTCCGTCCAGAGAAATCCAAGATCCTTGGGTACTTCATTGAGAAATGGCGTGAATTTCATTCTGCCCTCCACAAAGACAACCCCAAAACTACAGACTCTTTCTATCCTGCCATGCGCCTCATAGTCCCGCCTTTTGAACGAGAGCGAATGGCATATGGCATCAAAGAGAGCATGCTGGCTAAACTCTACATTGATGTATTAGGCCTCCCAAAAAATGGCCCTGAGGCTAATAAGCTGTTGAATTACCGTGCTCCGACCACATCCCAAGGAGAAGCTGGAGACTTTGCTGGCATGGCGTATTTTGTGCTGAAGAAACGATGCACCAGCCAAGGAAATCTCAGTATTAAAGAGGTCAACGACTTCCTGGATTCAGTAGCCACCAGCAACGCCACCAAGCAGAAAGATCTTGTCAAAAAGAGTCTGCTGCACCTCATCACCCAGAGCTCAGCTCTTGAGCAAAAGTGGCTCATTAGAATGATTCTGAAGGACATGAAGCTCGGGATCAGCAAAGAAACCGTTCTCCAAGTTTTCCACCCAGATGCTGCTGAGCTCTACAACGTCAACACAGACTTGAACAAGGTGTGCCAGCAGTTACACAATCCAGCCGTGTCCTTAAGTGAAGTCTCTATTGGACTTTTTTCTGCTTTCAAACCTATGCTGGCAGCTGTGGCTAACATCCGCAACGTGGAGAAACAGATGGGAAACAGCACTTTTTACATTGAGACAAAGCTGGATGGAGAGCGCATTCAGCTGCACAAAGATGGGGATGTGTACAAGTACTTCAGCCGAAATGCTTTTGAGTACACGCAGCAGTTTGGAGGATCCCCGTTGGAAGGATCACTGACGCCTTATATCCACCATGTTTTTAAAAGCAATGTGGTGAACTGCATTCTCGATGGTGAGATGATGGCATACAACCCGGCAGCAGACACCTTCATGCAGAAAGGGAGCAAATTTGACATCAAGAGGCTGATGGATGACTCTGAGTTGCAGACATGCTTCTGTGTGTTTGACGTGCTGTTAATAAATGATCAGAAGCTAGGCAAAGAAACTCTCAAGAAGCGACATGAGCTTCTTCAGACAGTTTTCACTCCAGTCAAGGGAAGGCTGCATCTGGTGCCAAAGGCTGAAGCCAGAACCATGCAGGAGGTGGTGAATGCTCTCAATGATGCCATTGACAGCAGAGAAGAGGGGATCATGGTGAAGGATCCTTTATCCATCTACAAACCTGACAAGCGAGGTGAAAGCTGGCTGAAGATAAAACCAGAATATGTGGATGGCTTGATGGATGAGCTTGACCTGCTGATTGTTGGTGGCTACTGGGGAAAAGGGAGAAGGGGTGGCATGATGTCCCATTTCTTATGTGCTGTGGCCGAAGCTCCAAAGCCTGGCGAGAAACCTTCAGTTTTCCATACCCTTTGCCGCATTGGCTCCGGCTACACCATGAAAGAATTGTATGACCTTGGTTTAAAGCTCACCAAACACTGGAAGGTCTACCGGAAAAACAACCCACCAGCATCCATCCTGTGTGGAACAGAGAAACCGGAAGTCTACATTGAACCCTGCAACTCTGTTATCATCCAGGTTAAGGCGGCTGAGATAGTCGGGAGTGACATGTATAAAACCAACTGTACTCTGCGCTTCCCCAGGATTGAGAAGATTCGAGATGACAAAGAATGGCACCAGTGCATGACACTGGCAGAGCTGGATCAGTTCCGCAGCAAGGCGTCTGGGAAACTCGCCTCTCGGCACCTTCACATTGACAACGGTGAACCGCAAAAGAAAAAGCGCAAGCTGCCAGTCAAACCCAAGAAAGTGATCGGCATCATTGACCACTTTAAGCCCCAGGACCTTTCCGGGGTGACCAAGGAAACAGATATGTTTGAGGACGTGGAGTTCTGCATCCTGAATGGCACCGAAGATCATCCCAAGTCTGAACTGGAAAAGGGTGTGGC
>Danio_rerio.1.28715954.28716065
CAGAGAGAGTCCTCCAGAGGCCGACACAGAGAGAAGGAGGATATAAAGATAACGAAGGAGCGTACCCCAGGCAGTGAAGAAGAACCCACAGAGTGGGAAACCAATCGTGAAG
>Danio_rerio.1.29147458.29147680
GACCTCCTCTTTAACCAGCTGTATTCGCGGCTGGTAGAGAATATGGTTGCTAAGGCTGTGTTCTTGGAGTCACTGGAGTCGTACATTGTAGCTGATCGTGTTGGACACCTCACTCCAGCCATTATGAGGGACCTCCTCGACCACTACCATAGTAATGGCATGATGGACAGTCTGGAGAGATGCATCGTCCACCTAGATGTTACCAGCTTGGACATACAGCAG
>Danio_rerio.1.293648.293812
ATGGCTGCTCATTCTACCGAAGAGCCGTTCCCCTTCCACGGGCTGCTCCCCAAAAAAGAAACCGGCGCTGCCTCTTACCTCACCCGGTTCCCCGAGTATGATGGCCGAGGGGTGCTCATCGCCATCCTCGACACCGGCGTGGATCCCGGGGCCCCCGGCATGCAG
>Danio_rerio.1.296439.296543
AAAGAGCGAAAGGAGAAGATGTGGGACCCGCCACACAGAGCAGCACTCGCTGAGGTTTGCCGCAAGACGGAAGAGTTTGACCTCGCTCATCCAAACCCCTCACAG
>Danio_rerio.1.296705.296829
ATTGAGAAGTTGCAGAAAGAAGAGTTGCAGTGTCAGTCAGAGCTCCTGGCATCGCTAGAAAAGAAGTACAGTGATCCTGGGCCTGTATATGACTGTGTGCTTTGGCACGATGGCGTCACATGGA
>Danio_rerio.1.297266.297429
GGCTGTAGTTGACACTTCAGAGTGCGGAGACCTGTCCCAGTGCACTGTGCTGAGCTCATACAGAGAGTCACATGAGTACGCCACGTTAGGAACTGTCGAGATGCTTAACTATTCTGTTAATATTTATGATGACGGCAACACGCTCTGCATAGTCACCAGCGGAG
>Danio_rerio.1.29798667.29798499
TACGCTGATATCATTGTGCACCGCCTGCTGGCAGTGGCTATAGGTGCAGACACCACCTACCCAGATTTAATGGACAAGCATAAACAGTCAGCTCTCTGCAATAACCTCAACTACAGACACAAAATGTCTCAGTATGCACAGCGGGCTTCTGTGGCCTTCCACACACAG
>Danio_rerio.1.29800814.29800600
GAGGTCCACACAGATTCAGCAAAGGCACTGGCTGACTCGCTTGATGCAGCCAAAGTGGATGGATTCCCATACTTTAACACGCTGCTGCGCATCCTGGCCACTCGCTGCATGATGCAAGCTGTCTATTTTTGTTCTGGCATGGACAGCGATTTCCATCATTATGGTCTCGCCTCGCCCATTTATACGCACTTCACGTCCCCTATCAGGAG
>Danio_rerio.1.29811932.29811765
TGAAATTACTAGCAGTAAAGTGTTATTTCCAGAGCACTTTCCCCTATCCAGAATTCAAACAGGAATTAAAAGTGGCTCCTTCCTCCAAGGCACCTTTAGGGCCAGCAGAGACAACTATTTGGAGGCAACTGTGTTTGTCCAGGGAGAGGGAGAAGACAGCACAGAG
>Danio_rerio.1.30018938.30019101
GTGTATTTGGATGGTTACCATGGTGACACCTCAGAAACCTTCTTGATTGGTCAGGTTGACGAGGTTGGGAGGCGACTGGTGGAAACCGCCAGGCGTTGCAGAGATGAAGCCATCGATGCCTGCAAACCAGGTGCACAGCTTTGTGTTATTGGAAATACTATCAG
>Danio_rerio.1.30736740.30736847
CTGAAGACAGAGCCAGGTCTTGGAGGTGCGATTGATGGCATGAATGTGAAGAGCCTGGAGGAGAGGTCAGAGGGAGATGTAGCTAGCCCTTCTTCCACTGGCACTCAG
>Danio_rerio.1.31116778.31116951
GAAGCTTGTCAGATCCCAGGAATAGGAAAACGCATGGCTGACAAAATTGAAGAGATTATGGAGAGTGGTCATTTGCGGAAGCTTGATCACATTGGTGAGGCTGTGCCAGTGCTGGAGCTTTTTGTGAACATCTGGGGTGCTGGGACTAAGACCGCACAACTGTGGTACCAACAG
>Danio_rerio.1.315296.315426
GAGCGTGCAAAACGCCTCAAGGAGGTGGTGTCAGCAGCAGACCTCGTCATCTCCCGCATCGACCAGACAGCCCTGGCTGTTTACCTCACCATGAAGACGGACCCACGGCCGGACGCCGCTTCTATCAAGAG
>Danio_rerio.1.31883592.31883830
GTGTGGAGAAACTTGTGCGTCATTTGCAGAAGCACAAAATCCCCACTGCAGTGGCAACCAGCTCAGCCGGCGTGACGTTCAAATTGAAGACGAGTCAACACAAAGAGTTCTTTGCGCTCTTTGATCACATTGTCCTGGGTGACGATCCAGACGTGAAGAATGGCAAACCTCAGCCGGACTCCTTCCTGGTGTGTGCCGGCCGATTCAATCCCCCAGC
>Danio_rerio.1.32905218.32905386
ACAGGGACTTTTGGACGAGTCTTCCTGGTCAAGGACAAAAAGAGCAGGGCCTTCTTTGCCCTGAAGCAGATGAAGATCCCTGACGTGATCCGACTGAAGCAGGAGCAGCACGTCCATAATGAGAAGGAGGTGCTGAGCGAGGTCAACCACTCCTTTCTCATCAGACT
>Danio_rerio.1.342539.342360
GAGCTGATGGACACCTTTGAATACCTGTGCCAGGAAAACACGCAGATCTTGTGGGCTATGCGTTTCCGCCTGGATCCGGAGAACAGCTTCGTGGATCGCTTCCGGCAGCGTTTTCACTTAGAGGAGCTGTACAGCCTTCCCAGTCTGAGTATCAAGCTGTACCGAGC
>Danio_rerio.1.34298180.34298015
GTTCCGTCAGCTCCAGCTGGGTACAGACAGCCGGGTGGCAGAACTATCCAACCAGGCCAAGCTGCACTCTTTTGAAGCTGAGCGTGCTAATATGGTCAAGGATGAGACGGCTAAAGCCCTAGCTCAGTGTCAGCTGGAGTGTGAGAAACACCAGAAGAAACTAGAG
>Danio_rerio.1.34312197.34312072
AGACCACTACAAGTCAGAATATGAGAGCAAATTAAGAGAGGAGTTGGAGAACATCAGGCTGAAAACAAGTCAGGAGATAGGCAACCTGCAGAGAACCTCCAGGGAGATGTATGAGAGGGAAAACAG
>Danio_rerio.1.34312560.34312379
CAACAATCAGTGACACTCCTGCAGAAGGACAAGGAGTACCTGCACAGGCAGAACATGGAACTCAGTGTTCGCTGTGCACATGAAGAAGACCGCCTGGAGAGATTACAG
>Danio_rerio.1.34316025.34315827
GAAGCAGCAGGCTCTGCGTAAGCAGGAGATGGAGGCCATCCTGCTCAGGCAGCAGCAGCTGGAGGAGACTAACCGACAGCTGTGTGAGAAAGCTGGAGAACTGCGGAGGTCTCTCAGGGATCTGGACCTCTCTCAGGACAGATACCAGGAACTTCGTGGTCTTCCTGAGGACAAAATATCTATACAGGAATATGTAGC
>Danio_rerio.1.35190785.35190891
AGGGCGGCCTATGCTCCCAGAAACTTCTTGGAAGCGTCTCGGCCCCCCTGGTTCAACATGGGTTCTCAGCAGGACTGTTCAGAGTACCTCAGATTTCTTTTAGACAG
>Danio_rerio.1.35295365.35295668
AAAAGCAAAGGAATGATGCCAGTGGGTAGCCATTCTGCAGAAGAGGTCGACCAAAACTACGTGCCCATGAGTGCCAACTCACCGTCACATCATCACTCGGGCAGTTTGCCAGAGCCAATGCACGAAACCAACTACGTCCCCATGACCCCAGGTACTATGGAGTTCTCATCCCTGGGAAAACAGGTTCCTCCACCCGCCCACATGGGATTTCGCTCAAGCCCAAAGACCCCTCCCCGCAGGCCGCTGCTTAGTGAGTGCCAGCCCCCACCTGTGGACCGAAATCTCAAACCCGATCGCAAAG
>Danio_rerio.1.35520156.35520299
TGATTTCACGGGGTCTGTGCTAAGGGTTGATGTAGACACAGATAATTGTGCCTCTCCATATTCCATACCACGGAGCAATCCCTACTTCAACAGCACCAACCAGCCACCTGAAATCTTTGCACATGGATTACATGATCCAGGCAG
>Danio_rerio.1.36458025.36457903
GTACCGGTCCATGTGTTTCTGGACTTTTCCACACTGGAGTGCAGACACCTCAGTGAATCTGTAGAGCTCTTTGTTCTCAACCTCATGGATGCCAACGCAAACTACATTAACAGAGAAGTCAA
>Danio_rerio.1.36471543.36471351
GCTGTGTGTGACAAAGGTGGGCGGTCTCTCCATGGCTGCAGCTGGAGAGCTCCACAGCCCAGTGAGCTGCAGCTCCGAACCAGACGACTCCATGGAGCCGTACACTACAGAAAGACTCAGCAGACTGCCAGGAGGATATAAACCTCTCACAGAACCATTCACAGCCCTCAACATAGATTTCAACAATGTGCAG
>Danio_rerio.1.36478631.36478483
GAGTCCTTCAGGTTCACTCTCTTCAAATGGGCAGAAGAACTGGACTCTCTGGGCCGCATTCAGTACCTTTTTGATTGCTATGAACAAGCTCTGGAACTTTTCCCCGATGACGAGGTGATCCTAAACAGCATGGGCGAACACCTGTTCAG
>Danio_rerio.1.366944.366769
ACATCAGTATATGGCTGAACCAGGCGGTGAAAGGGGTGAGGGACCGTGAAGGCAACAGCGTCCACAACGCCCACCTGCTCACTCTCTTCCACCGCATCTGTAAGCTGCTCTTCTTCCGCATCAGGCCAGTCTTTGTGTTTGATGGGGATGCACCGCTGCTGAAGAAGCAGACCCT
>Danio_rerio.1.37189827.37190063
TGCACATGTGACGACTGTAGCCTCTCTCACATCCTAACGTGTGGCATAATGGACTCTCCCATCGCCGAGGACCTCCACATCAAACTACCCATGCAAGGGGATCCTCCCCGGGACTTCTTGACAGAGGTGCACCCTCCTAGCCTCTCCTCCGGCAGTTCAGCGTCCGGCTCCAACTCCAGTTCTCCCATCACCATCCAGCAGCATCCGAGACTCATTCTGCC
>Danio_rerio.1.37227109.37226816
GAGATTCAGAGGCTGAACACTCAGCTCAGGGAGAAAGAGCTGGAGCTGGAGACCATCAGATGTCAGCCGGACCACGAGAAGGACCAGGAGATCCAAAGGCTACGGGTAGCCTTGCAGGAGAGGGAGCGGGCCGAGGCCACCAGAAGTGTCCTCTGTACCTCCCTGGCCGAGGAGGCCGACCAGCTGCGCGGGCAGCTCGGTGCAACTGTTAAGGTGTGCCAGGAGCTGATGGCGAGACTGGAGAAAGACAAAA
>Danio_rerio.1.390196.390347
CTCTCTAAAACTTCCCACGACTTGAGTAACATGGCGTCCATTTATATCGTCGATGTTGATAAAGCTCCTATTTACACGAGATACTTCGACATAAGCTACATCCCCTCCACTGTCTTCTTCTTCAATGGACAGCACATGAAGGTCGATTATGG
>Danio_rerio.1.39176388.39176520
GGCCAATAAGAACATCACCTTGACATTGTCCTGGAATGTAGTTCCCAACGCTGGAATCCTGCCCCTGGTGGCTGGAAGTGGACACGTCAGCATACCTTTCCCAGAGACCTACGAGACCACTAAGAGCTA
>Danio_rerio.1.401873.402021
ATGTGGTGCTGCCGGACAAGCCCAAACTGAAGTTTTTGAACAAGGTGCCGAACTTAAAAAAGGCCAAGAAAGAGGCAAAGAAGCTGTGGGATATCCAGGGACCAGCTAAGTCTGCAAATACCTTCACCACGGGACAGTACGCTATTGTG
>Danio_rerio.1.42238686.42238912
AAAGCAACTTTGGAGCTTGGAGCTACCTGGATCCATGGTGCCAATGGGAACCCAGTATACCACCTGGCGGAGGACAACGGGCTGCTTGAACACACCACAGATGGGGAGAGGAGCGTGGGACGCATCAGCCTGTACACCAAGAACGGTGTGGCTCACTACCAGACCAATGTCGGGAAGAGGATCCCCAAGGACCTGGTGGAAGAGTTCAGCGACCTGTACAATGAG
>Danio_rerio.1.42241149.42241322
GTGTATGAGCTGACTCAGGAGTTCTTCAAGAACGGGAAACCCGTCTGTGCTGAGAGCCAGAACAGCGTTGGCGTTTTTACGCGAGACGTGGTCCGCAAGAAGATCATGGTGGATCCTGATGACTCTGAGAGCACCAAGAAACTCAAACTGTCTATGCTGCAGCAGTACCTCAAG
>Danio_rerio.1.4384324.4384480
GCCTTCACACACACAGCACAGTATGATGACGCTATATCCGACTACTTCCGCGGGCAGTACAGCCGCGGCGTGTCCCAGCTGCCTCTGCGATACGGCATGAACCCCCACCAAGCACCCGCTCAAATCTACACTCTGCGCCCGGCTCTGCCACTCAAAG
>Danio_rerio.1.4384550.4384675
TGGTCAACGGTGCTCCTGGCTTTATCAACCTGTGTGACGCTCTGAATGCGTGGCAGCTCGTCAGGGAGCTGAAGGGAGCCCTCGGCATGGCTGCAGCGACTTCCTTCAAACACGTCAGCCCTGC
>Danio_rerio.1.4389889.4390071
GTTATCGGTATTGGTGCGGGGCAGCAGTCTCGTATCCACTGCACTCGGCTGGCGGGTGACAAAGCTGACAACTGGTGGCTCAGGCACCACCCTCGAGTCCTGAGCATGAAGTTTCGCAGTGGTGTGAAGAGAGCAGAGATGGCCAACGCAATCGACCAGTATGTGAGCAACACCATCGGAGAG
>Danio_rerio.1.44041785.44041597
GGTGATAATTCAAAGCCTGTGGTATCCTTCATCGCTGGTCTAACTGCTCCTCCTGGCCGTAGAATGGGCCATGCTGGCGCCATCATCGCTGGCGGGAAGGGTGGAGCCAAAGAGAAGATTGCAGCCCTCCAGTCAGCTGGAGTTGTAGTCAGCATGTCCCCTGCTCAGTTGGGCAGCACTATGTTCAAG
>Danio_rerio.1.44058900.44058784
GGGACATTTCACAGTCAGCAGGCTCTCGACTATGGCTCCCAGTTAGTTGGAGGAGTTTCCCCTGGCAAGGGTGGCAAGACCCACCTTGGCCTGCCAGTTTTTAACTCTGTGAAGGAG
>Danio_rerio.1.44070566.44070840
TCTGAGTGGCTCCGGTTGCTTCCTCTTCTGGGCATCTTGGCTTTGCTCGGCTATCTCACCATTCGCCCCTTTCTGCCTAAGAAGAAGAAGCAGAGGGACAGCTTGATCAATCTGAAGATCCAGAAAGAGAACCCAAAAGTGGTCAATGAGATAGACATTGAGGACCTGAACAGCGCAAATGTGTGTTACTGTCGCTGCTGGCGCTCCAAAACTGTA
>Danio_rerio.1.44862914.44863096
TTCCTCGGGCTGTGTGGGGCTGCCTACCGCCCAACAGAAGAGATCGACCTTCGCAGTATAGGCTGGGGAAACATCTTTCAGCTGCCTTTCAAACACCTGAGGGACTACCGCCTGCGACTGCTCTGCCCCTTCTTCATCTACAGTGGATTTGAGACGCTGTTTGCCATCTCTGGATTCACCCTG
>Danio_rerio.1.45205256.45205397
GGGAACTTCCTTCCTAACATCACTCAAGATTATATTCACAAGTGTAACTTTGACATGGTCAACAACACCTACTGCCCGATCTTCAGAGTGGGAGATGTCGTCCGCTACGCCCAGCAGAACTTCACTAATCTGGC
>Danio_rerio.1.45829711.45829840
GAGAGCGTGAATGTGGCCTCAGTGCGCAGTGTGACCAGAGTTTTAGATGCCTGGGGAAAACGCATCTTCAGTGAGATCAAAACTCTGCTGCACTCACAGCCCAGCACGCTGCTCCCCGACTACTCCAG
>Danio_rerio.1.46310620.46310764
TGGTGCTCAATTTTTCAAGATGTCGTCGCTGGAACAGAGGCTGTCGCGAATCGAGGAGAAACTAAAGCAGGAGAATGAAGAAGCTCGCCGGAGAATCGACCTCAACATCGACATGAGTCCACAGCGGTCACGACCGAGGCC
>Danio_rerio.1.46324583.46324725
GTGGAGTTGGCTACAGGACAGTTTCCCTACAAGAACTGCAAGACAGACTTTGAGGTTCTGACCAAAGTGCTGCAGGAGGACCCTCCTCTCCTGCCTCTCGGCATGGGTTTCTCCCTCGACTTCCAGTCCTTTGTCAAAGACTG
>Danio_rerio.1.46393561.46394679
AGAACCTGGCTCTGGAGGACTGGATTGACGCCAACGTGGACCTGCAGGGGCGTGGTGTCTTGCTGCTATGGAGGAATCGGCCCGCCGTTGTCATCGGGCGCCACCAGAACCCTTGGACCGAGTGCAACCTGCCGGCCATGAGGAGAGCGGGCATCCCTCTGGCTCGCAGGCGGAGCGGCGGTGGGACGGTCTTCCATGACCTGGGCAACCTCAACCTGACCTTCTTCGCCTCCAAGAAGGCGTACGACCGGCAGAGGAACCTGAAGGTGGTCACAGACGCACTGAGGCGCCTCCGGCCTGGACTGGATGTCCAGGCCACCGACAGGTTTGACATCTTACTGAACGGACGATACAAGATCTCAGGTAC
>Danio_rerio.1.46410167.46410317
GAGCGCCTGGAGCAGGAGCGCAAGGAGAAGAAGAAGCAGAAGGAGAAGGAGAGGAAGGAGCGCCTGAAGAAGGAGGGGAAGCTGCTGACGAAGGCCCAGAAGGAAGCTCGAGCTCGTGCTGAGGCCACGCTCATGTTGCTGCAGGCTCAGG
>Danio_rerio.1.46418858.46419019
GTAAAAGCGCTGCCCGGGATGGGAACAACGATAGATGTCATCCTGATTAACGGTCGTCTGCGGGAAGGAGAGACCATCATCGTACCAGGGGTGGAAGGGCCCATCGTCACGCAGATCAGGGGGTTGTTGCTGCCACCTCCACTGAAGGAACTCAGAGTGAAG
>Danio_rerio.1.46421256.46421387
AACCAGTACGAGAAGCACAAGGAGGTGTCGACGTCTCAGGGTGTGAAGATTCTGGGGAAAGACTTGGAGAAGGCGTTGGCGGGGCTCCCCCTGCTGGTGGCTCACAAGGACGACGAGATCCCCGTCCTAAGG
>Danio_rerio.1.46421482.46421613
GATGAACTGGTGCGAGAGCTTAAGCAGACTCTGAGCTCCATCAAACTCGAGGAGAAAGGTGTTTACGTCCAGGCATCAACGCTGGGATCGCTGGAGGCTCTGCTTGAGTTCCTGCGGACATCCAAAGTCCCT
>Danio_rerio.1.46424770.46424908
GCATGTTGCCGTGTTCCCAGTGAAGCTGCGAGTTCTTCCTCAGTTCATCTTTAACTCCCGAGATCCCATCGTGATGGGGGTCACAGTGGAGGCTGGAGTCCTGAAACAGGGGACGCCCCTCTGCGTCCCCAGCAAAG
>Danio_rerio.1.46425056.46425217
TTTGTGGACATCGGTGTGGTCACCAGCATTGAGATAAATCATAAGCCCGTTGACACTGCCAAGAAGGGCCAGGAGATCTGCATCAAGATTGAGCCAATCCCGGGAGAGTCGCCAAAGATGTACGGGCGCCATTTTGAAGCCACAGACATCATCGTCAGCAAG
>Danio_rerio.1.46924955.46925121
CGTAAGGGTGGCGAGCTGGCTTCAGCAGTTCATGCCTATGGGAAAACGGGAGACCCACAGATGAGAGCGCTTGTTCAACACATCCTCAGCCTGGTGTCACACCCCATTCTCAACTTCCTCTACAGGTGGATATACGACGGGGAGTTAGAAGACACCTACCACGAG
>Danio_rerio.1.46932853.46932961
GTTCTGCTGATCGGCAAATCCATCAACTTCCTGCATCAGGTTTGCCACGATAGAACGCCGCCAGGCAAAATCACGGCAGCGTCGAAATCTGCAGACACTCCAAAAGATG
>Danio_rerio.1.46934761.46934950
GCAGAGCTGCTGTCGGACCTGGAGGGAGCGTTCCAGGAGAAGATCGACGCGGCCTACTTCGACACCAGCAAGTACCTGCTGGATGTCCTCAACCGTAACTACCTGTTGCTGGAGCACCTGCAGGCCATGAGGAGATACCTGCTGCTGGGCCAGGGAGACTTCATCAGACACCTCATGGACCTACTGAA
>Danio_rerio.1.47116698.47116488
AGACATCAAACCGGATGAGCCAACCATGCTTTTTGTAACCAAGTGTCCATGTGATGAGTGTATCCCTCTGATCAGAGGAGCCGGTATCACACACATATACACCTCTGACCTGGACCGGGACAAAGATAAGGGAGATATTTCCTACCTGCGATTCGGCACCCTAAAGAACATCAGCAAGTTCATAGTGAGT
>Danio_rerio.1.47608707.47608278
TGGAAACCTCGTCTGTCTCCCCTCCTGGCCCTCTGCATCTTCTTGGTGTGTGAGCGGCACAGAGGAGAGGCCTCTGATTGGTTCCCTTACATCGATGTGTTGCCCACAGTTTACACCTGCCCCGCCTATTTCAGTGATGATGTCATGGCTCTTTTACCTGCCAGTGTGCGGAGGCGGGCCTTGGAGCAGAGGGAGGCAGTGAAGGAAATGCACTCCTCCAATCAGGAGTTTTTC
>Danio_rerio.1.48377268.48377429
GAGACAGAAATATTTGACTGGAAGAAGAAGGTCACCGAGGCTGCGTGCAAGCTCAAACAGCACGAGAATGTGCTGGAGACTGTCGTGTCTGAAAGGAACCTCTACAGCAAAAACCTCATTGA
>Danio_rerio.1.48788.48665
GTATCTGCTGCTGAGGACTCACCAGCTGCCTCTGGATGCCTTCCTGGTGGCTCTGAGGATGATGAAGGTGGAGGATGTCGACATCGACGAGGTGCAATGTATCCTGGCCAACCTCATTTACATG
>Danio_rerio.1.50417362.50417246
ATGCATCCAAAGAAGACATTGACATTGGTATGAAACTCGGCGCTGGTTATCCCATGGGGCCATTTGAACTTGCTGATTATGTAGGACTAGACATAGTAAAGGCTGTTATTGA
>Danio_rerio.1.50422773.50422645
GTTGCCGCATCAACGGGCCACTCTGTGACACTGGTGGACACATCTGGCGACATCCTCAAAAAGTCCATTAAAATGATTGAAGGGAGCCTTAAACGAGTGACGAAGAAGAAGTTTTCCGATAAGCCGGA
>Danio_rerio.1.50461.50358
GCGGAGCAGCAGCTACAGAAGAAGGGTAAAGGTCAGCCTAGCGAGATGTTGGAGAAAGCAGCAGAGCAGCTGATGAGCTGCTTCAGAGTTTGTGCCAGTGACAA
>Danio_rerio.1.50558769.50558902
GTTGCCCTTCATGCATGTGGCGTTGCAACAGATATGGTAATGGAGCATTGCATCCAGGCCGGAGCCGCCTTTGTTATTAGTCCTTGCTGCTACGGCTTCATCCAGAATGCTGTGAAGTTCAGCTTCCCCAAGAG
>Danio_rerio.1.5073192.5073892
CAGATTTGGACCAGCAGAGTTTACAAAGTGACCCAGAGGAGTCCTACCTGCGGGATCTCCCTGAGTTCCCCTCAGTGGAGGAGTTCCCCTCCATTGAGCACAGTCTGCTTCACTTTCCTCTGCGAGGCTCAGGCCAGGGAGAGGGAGCCCAGGCTGACACTCAGTCCGAAGGGGAACCGTTGAGCCCCGCCAGCCTCCTTATCCAGCACCTAGCATCCCCCCTCCATTTTGTGAACACACATTTCAACGGACACGGTCGACCACCTGGGGGTGAAGAGGGCACGCTGCCTGTGGCAGGTGTAGATGGGGGAGGAGAGAAGACGGAGCCTGCAGTCACCCAGGGTGCACAGCGTTCCTTGGAGGCCCTGAGCGAGGAGATAGTGAGCACTGCTATCTCCACTGTCGTGCAGAACACTCTGTCAGCCCTGCTGCGTTCCAGCGAGGCCAGCGAGGAGCCCTCTCTGGCTGAGTTTCTTCCCAGTGAAACCCCACCGGGCGCTCTGGAGACACCCACTGA
>Danio_rerio.1.51053019.51053189
TTGAGCGTTGTTGCTATTATCATGAACATAACGAGAACAGCCATGGTTGGAAACCTGCTGAGAGGCCTGTTGGAGAACCACACTGCTCACCCCAGCTTTGAGCCTTTAGCCAACCTGCAGGTTCAGTTTAACAACATGGCTGCGGTTATTGTCTTCTTTTCCTGGGTCAAG
>Danio_rerio.1.51061368.51061531
GAGGACTTGGATCTGGAACGCAGTTCGCTGACTCGACCCAGTAGTGGGCGGAGCTTCCCTCGTACCCAGGATGACTCAGAGGAGGATGACGATGAGGACAGCGGTCACAGCTCTCGACGTCGTGGCAGCAGCTCTGGGGGTGTCTCGTATGAGGAGTTTCAAGT
>Danio_rerio.1.51204799.51204606
GAGGAAGAGGACGGCTCGGAGGACGACGGAGACTCCAAGACCCAGTTCACCGTGACCGTGCGACCCGACATCGGCGTGTTCAGCTTCCTGGAGCACGCGGACGAGGAAGTGGATGGTTTCATTTCACCCGTGGACGACCTTTCCCCGTCCAAGAACACGATGGACACGAGGCTGTCCAATCTGCACTCAGCTACTAT
>Danio_rerio.1.5130298.5130488
TCGCAGCACCAGCGCCACCATCGCTTCTGTCTGCGCATGCTGTTTAAACATCCTGACAGTCACGCCCTCTGTGTTCTCTGCGGACATAACGCCATGGTGTCAGGGAGCTTCAAACATGCTCT
>Danio_rerio.1.52664853.52665061
ATTCCTAAAGAGGAGATGCACTTCCAGCCTCTGGAAGATATTGCTGAGAATTTGGAGGAGTCAGGAACTCGCCATCCTAACATGGCGCTCTTCAACCGCCTTCTCAACTCAGCCCCATCACCGACTGGCCTAATGGGAGGAGCCCTTCGACGGACCTCAGCACAGCTCCAGAGACTGCGCCACTCCCCCGGCATTGACCAGT
>Danio_rerio.1.53765387.53765270
GCTTGTTACTGTGATGATCACACTAAGAGTAAAGTCTTCAAACAGGAGAAGGGAAAAGGTCCTCCGTGTCCCAAATGTGGTCACGAGACACAGGAGACCAAAGACCTAAGCATGTC
>Danio_rerio.1.53839840.53840013
AGAAGGCGAGCGTAAATTTAACCTGAACGACAGCAGCGTGCCCACAGCCACACAAGCCCTCATGACCATGTATCGTCGCAATTCCCCGGAAGAGTTTAATCCGAAGCTG
>Danio_rerio.1.53848151.53848280
GTATCTGGACAGCGTGACCAATAAGGACAGCACCCTCCCTCCCATCCCTCACTTGCACTCTTTACTCACAGACAATGGAGAACCACACCCAGAGGTGGACATCTTCAAACTCGTGCGCAGCTCCTACGAG
>Danio_rerio.1.54205436.54204965
AGATCCCTTCAGCTCCTGGAGCACGGAGGAGAGGGAGAAACTGTTGCTATGTGCAGCCAAGATTTTCCAGATCCAGTTCCCCCTCTACACAGCTTACAAACACAACACACATCCCACCATAGAG
>Danio_rerio.1.54479483.54478686
GATGAAGAGGACAGCTCAGGCAGTGAGATAAAGACGCTGCGAGGTCACAGCGGCCCAGTTTTTCGTACCGCCTTCCTCACAGACAGCTCCGGCTTGCTCTCGTGCTCTGAGGACACAACCATCCGCTACTGGGACCTGGGCAGCTTCACCAACACGGTGCTCTACCAGGGGCATGTCTACCCAGTATGGGATGTGGACGTCAGCCCCTGCAGCCTTTACTTTGCCAGTTGCTCTCACGATCGCACCGCCCGTCTCTGGACGTTCTCCCGGACATACCCATTGAGGCTCTATGCAGGGCATCTTTCTGATGTTGACTGTGTGAAATTCCACCCGAACTCCAACTATTTAGCCACCGGTTCCACAGACAAGACTGTGCGGCTCTGGAGCACCCAGCAGGGGGCGTCTGTTCGCCTTTTTACGGGCCACCGTGGCCCTGTGCTGTCACTCGCTTTCTCACCGAATGGCAAGTACTTGGCGTCCGCTGGTGAGGACCAGCGGGTGAAGCTGTGGGATTTGGCATCTGGGACTTTGTTCAAAGACCTAAGAGGACACACAGATAGTGTCACCAGCCTGTCCTTCAGTCCGGACAGCAGCCTAGTGGCATCTTCATCTATGGACAACTCAGTGCGGGTGTGGGACATCCGCAACTCACACGGTGGGACGTCAGCTGACAGCTCGTCCAGCGAATTGGTGGGAATGTACACTGGAAACACCAGCAACGTGCTCAATGTCCAGTTTATGGCCTGCAACTTGCTGCTGGTGACGGGAACCGCACAAGAGCAAGCGGAGCAGT
>Danio_rerio.1.54484479.54484341
ATGAAGCGGATTCGCACTGAGCAGATCCAGTATGCCGTGGCTCAGTACCTGAAGAGGAGGCAGTATGTGGACACTGACGGCTCCCTGAAAGGAGCCAAGCTCTACCAGTCCCCCGAAGAAATGGCTGCAAGTCTCAC
>Danio_rerio.1.54639796.54639934
GCACATCTTTCTTGGCTTCACCAAATGTGGACGCTACGTTCTGTCTTACACCAGTGACTGTGGAGAAGATGATGATTTCTCTTTCTATACTTATCATCTTTATTGGTGGGAGTTTAACCTGCACAGCAGACTGAAGCAG
>Danio_rerio.1.54642063.54642169
GTCCATCATGTGCGACTGTTTGCAGGAGAGGAAATCTACAGTGACCTGTACCTTACAGTATGTGAGTGGCCAAATGATCACTCCAAAATTGTCATCTTCGGCTTCAA
>Danio_rerio.1.54644075.54644233
GTGGTGAGTGTCTTGAACACGGATATGTGCTCAACAGCAGGTACCAGGTGGTATATCCGTTCCCCACCTTTCAGCCAGCTTTCCAGCTTAAGAAGGACCAGGTCATTCTGTTAAACACTAGCTACTCTCTGGTAGCCTGTGGCATCTCACTCTGCCCAG
>Danio_rerio.1.54650484.54650588
GCCAAACACATACCATTCCAACCTGCAGGTTAGCTGGGACCTCAACACGGGTGTGTGTCGCACTGTGGGTGTTGGTGACCTCACAGAAGTCAAGGGTCAGACAAG
>Danio_rerio.1.54754556.54754699
GCCATGTCATGCGCCAACGAGGTGGTCTCCTACGAAATTGTTCTTTCAATAACAAGACTCATCAAAAAGTACGGCAAAGAGCTACAGGTGGTCACTTGGGACATCCTACTCGGCATCATAGAGCGACTGTTGCAACAGATTCAG
>Danio_rerio.1.54761233.54761362
TTTTTTTTCTCAGGTGTTTGACTTCTTCCTCATGATGCGTGCAGACTCTCTTCACCGTCTTGGGGTCCCAAACAAAGATGGTGTCATGAGATTCAGCCCTTATTGCTACTGTGA
>Danio_rerio.1.54763324.54763446
GAGACAGATTGGAAGGTGCTGAAATTGGTTCTTGACAAGCTGCCGTGGATGCTGCAGTACAAAGTGTTGCTGCTCACATCACCATGCAACTTAGATCAGCTGTGTTCTACACTGTGCTGCATG
>Danio_rerio.1.54763969.54764146
GTGACAGATCGTCTCATCTCAGAGCGATTGAAAAAGACTCCAGAGGGGTTTTCGCGCACAGATGTTCAGCTGGCAGTGATTCCTGTTCTTACAGCAATTACCTCCTACCACAACTACTTGGAGCAGTCAAGACAGGTA
>Danio_rerio.1.54834100.54833962
GCGTCCCACCAGTTGCGGTTTCTCCGTGAGTGGGCCGTATTTGGCAGAGCTCTGCGGCGCTCAGTCTGGGAGCTGCTGGGAGCTGCTCTGGCGTTACTGCTGTTGGTGCTGGCTTACTCACACACGGGACACCTGGT
>Danio_rerio.1.54837582.54837295
TCATCCTCCTCGCCTTGGTGTTGTATTTCCTCGTTCGGGGCATATTGGGCTTCCTCAGAGAAGGCTATAGGTACCTGCTGTCAGCCTGGAGACTCCTGGGTATCTGTAAACTGTCTCTAGCAGCGTCTGTATTCGGAATACACCTGTGCCGCTGCATAATAGCTAAACAGCAATGGACATCATACCTGAAGCACCCTCGGGATACATTCACAGATTTCTACCCCCTGGCCAAACAGACTCAGATGTACACCGTCATGTCTGCCTCGCTGTTGTTCATACTGGTACTCAAG
>Danio_rerio.1.54854260.54854058
GACGTGTGTCGTCCAAGACGGTTTCCACCTTGGTGTGGACGTGCTGCCATGTGGGGCAGCTGGGCAGGAATCGCTCTGGCCAATGGTGTTTCAGTTTGGGCTGGCTATGGGTTCAGTCAGAATGTTGCCATGATGTGGTTAATCTCCTGCTTTGCTAGTTTCTTCTGCTCATTTCTACTGTTGGAGCCAATTAAG
>Danio_rerio.1.54884932.54884774
GAGCGCAATTATAGAGTCAGAGTCCGCAGCAACATCACAAGAGCTCTGACTGCTCTGGATCTGACAACTGTGAGCGATATCCAGCAGACCTCCGCTGCTCTCGCACAGTGCAC
>Danio_rerio.1.54905650.54902004
TACACCGCACTGGTGTCAGTTTCCAATCGTTATGAGAACATCACTAAAAGCATCAACATGAGCGTCTACAGCATCCTCACTCATGTTAATATACAGACGGAGCCAGCACTTCTCCTCGCTGGCAAATCAGCTTTTTTTGAGGCTCACCCTTTGCCCACACCGTATGGAATTCACTATGAGTGGCACTTTGGAGATGGCTCTGTCACTCAAATGGGTCGCCGTGTGCCGCACACCTTTACAGACTCGGGCAACTTCACTGTTTGTGTTTCAGTAAACAACACCATCAGCTCTAATAGTGCTTGTGCTGAGATGTTTGTCTATAAGGAGATTGAAGATCTAACAGCTAAAAGCACTTCTCCCACAGAGCTTCACAGTCCTACAAAGGTGTGGGCACACCTTCGTTCGGGTAACAACATCACATGGACATTCTCAATGGGTGATGGGAAAATTTATACCCAATCTGAGCCTAACGTGTCACATACCTATGCGAAAGATGGTAACTATACAGTAAATGTGACTGCTATGAATGCTGTAAGCTCTGGATGGACAATCCTTCCAGTTCAGGTGTTTGTCTTCCAAGTTATAAGAATGGAGCCCTCCGGATGTGTCCGAGAGCAGACCACTGTCAACTTTCAAGCCTGGGTGTCTGGTAACGCATCAGCTCACCTTTATGAATGGAGCTTTGGGGACGGAAGTCCCACCGAGACACACCGTGGCAACCCCAGAGTCTCTCACACTTATTTGGCAAGTGGGAATTACCACCTTTCCTTGCTCCTTTCCACCGGTGCCAACAAGACCACCAAGGCCAATTTCTTTACCTGGGTATGTGTGCAGCCAGCTTTGAAAAACATCAGCCTTACCCCTGAGATATCCCATTACGCTGTGGGAGAAGAAATACAATTCTGGGTTAGAGCTGAGCCTCAATTTAACTACAGTTATCAGTGGGACTTTGGTAGAGAAGAAGACCCTGTGCTCATTCATGGTTCAGGGAGTATGGTGACAGCATTTAAGAACCCAGGTCTCTACATGGTGACGGTAAATGTTTTCAATAACATCTCCAGCAGTAACGCTAGTGCTGTCATTGAGGTTCTGATGCCCATTGGACCAATTGTCATTCAGCATAATGGCACTAAGTACAATAATTTGACACTTGGAGCACCATACACTTTTATCAGTTCTTCATTGGCCTCCAATGTCACTTACACCTGGAACTTTGGAGATGGAAATGAGGTTACAGGACAGAATGTCCTGCATACCTACAACATCTCTGGAAAATACAATATCACGTTGAAAGCAGCCAACACAGTTAGTCAGAATTATACTACTTTAACAGTTATTGTGATTGCACCAATCAGTGGGTTGAGAGTCAATGCAAGCTTGGTAAAAGTCCCTCTCAACGCCTCAGTCACCTTTGAAGCCCAAATGGAGGAGGGCGATCGGTCAAGTGTGCGGTACTCTTGGATACTGTGTGACCACTGTACCTCAATCCCAGGGACCTACACTATGTATTACACCTTTCGTTCAGTTGGGACTTTCAACATCATTGTGACAGCAGAGAATGATGTAGGAACAGCACAAGCAAATATCTTCCTGTTTGTTCAACGTGAGTTGGAGGGGCTGCAGATTTTGGCAGAGGAGACTGGGGGAGAGGGAAGCATCAGACTGGATGGTTGTTGCTTCTCTACAAACCGTGGTCTCCAACTTCAAGCTGGATTAAAGGAAGGCACCAACATGACCTTTACTTGGAACATCATCAGAGAGCAAGACCCTGACAGCTCATTCAACAAAACTGGGAAAACAGTTCAACTGAATTTTCCCAAGCCTGGTCCTTGTATCATCCTACTCTGGGCTGCCAACCTTCTGGGCCAGCTGTCTGTCAACAGAACCATCCGCTTCCTGGAACCAGCTGGAGATGTGCACCTTCAGATCAGCAAAAACCCAGTGGCAGTCAATGTTTCAGTAAATCTCACAGTACTGACTACAGAAGGCTCAGACCTACAGTTTCGTTGGTCTGTAGATGGGAATGCTCTGCAGGGGAATATTCCCTGGAAGACCCACACCTTCAACACTATTGGGGAAAAACAAGTAACTGTGGAGGTCTTTAATGAAGTTGGCTCAAGGACTGTGTCAAAGCTTGTCAGTGTCCAGGAAGTAATTTCTGGCCTAAACTTCTCGGTCACTAATGGGACTCAGGACAGTTACATAGCAACGGGTGACAGCATCTTTCTACAGGGGAAGGTAGTGACAGGAACCAATGTGACATGGACATGGCTGCTGGATGGAAAAACAGAAACGGGAAAGAAAACATCTGTAATTTTTCAGGAGCCAAAGATAGCCAATGTTACTTTGAATGCCACCAATGGTGTCAGCTCGCAAGTGTTTTCAAAGGAATTCTTTGTTCAGGAAAAGATTGATAAGTTGGACTTTAAGGCAAGTAAGAATTTTGTAGCAGTGAATGAAGAGGTGGACTTCATTATTTCCATGGCAGCAGGTTCGGACGTTGAACTGATTCTCAGCATCAGCGGCGATGCAACTGTTTACGCTAAGCCTAATGAGATCTACAGCCACGTATTCAACAGGGTGGGAACATACAATGCGAACCTCACTGCTCACAACCAGGT
>Danio_rerio.1.5511937.5512054
ATGCTCACGTTGGCCAGTAAGTTGAAGAAAGAAGACGGAGGAAAGACAGGCCGTGCCTCCGGAGCCTCAGACTCCACCTACAGGGTCTCAATCAGAGACCGCCTCCTTACCAAAG
>Danio_rerio.1.55553270.55553163
TATGAAGTGAAGGCTCCGATGCCCTCAGCCTGCTTCAGAAATATCTGTAAGCAGATGGCAAAGATGCACGAAGCCATTTATGAACTTTTACCTGAAGAACAGACACAG
>Danio_rerio.1.55557493.55557312
GATGGATCTCTGGAGCGTCTGACCTCAGCGGAGTTCGTTTGTCTTTCACAGGCAGTGGAGGGATTTGTCAGGGACACAGAGGAGGTCTGTGGCAGGCGAAGCGTTTCCCTGAGGGGCGCGTTGCAGAGCCAGGCCAACCGCTTCGTCCACCGCTTCCACGAAGAACGCAAGACCAAACTCAG
>Danio_rerio.1.582997.582839
TCTTGTGAAAACGCCATTGTGTGCTGGAAACCCGGGAAGATGGAGGATGACATTGATCACATTAAACCAAATGAGTCAAATGTGACGATTCTGGGACGCTTTGACTACAGCCAGTGTGACATTTGGTACATGCGCTTCTCCATGGACTTCTGGCAGAAG
>Danio_rerio.1.583602.583497
TTTGTCTCACAGAAAATTCACTTCCCCGACTTCTCAACACGTGACATTCATAGAAACTATGTGGACTGTGTGCGGTGGCTTGGTGATCTTATTCTTTCTAAG
>Danio_rerio.1.59782298.59782188
GTTTGCGGGAAACATGGACCGCACGGCCGCCAAAAACCTATTAATGTCCCGCTCTGATGGTACCTTCCTTGTACGGCAGAAAGATGGAGGAGAGTATGCTATCAGCATTAA
>Danio_rerio.1.60038803.60039032
ACCTGCAAAGCTTTTCAGGAAGATATGGTGAAATATCTGACCACTTTCCTGGAGCCTTGGTTCAAAACTCCAAGCTGTGCTACCTACCAGATTGCATTCAAGGCCCGCAACAGCAACCACAACAAGCGAGACGAA
>Danio_rerio.1.60065251.60064775
GGTGGAGGGCGACCCTGTGGTGATAAAAGCAGACGGTTTTCCCACCTATCACCTCGCCAACATTGTAGATGATCATTACATGAAGGTCAGCCACGTCCTGCGGGGTTCAGAGTGGCTGATCTCCACCTCCAAACATCTCCTCATGTACCGGGCTCTTGGATGGCAGCCGCCCACGTTCGGACATCTGCCGCTGCTGATGAACAAAGATGGCAGTAAACTGTCAAAGAGGCAGGGGGACATATTCATCGAAACATTCAAGAGAGACGGAGTCCTGCCAGAGGCTCTGTTGGATATAACAACCAACTGTGGATCTGGATTCA
>Danio_rerio.1.6572637.6572809
GTCCGTCTCGGGGTTGGTTCCAGCGTTCCAAGGTGCTGCAGATTCAGGCGTGCTTGAGGATGGTCATGGAGTGGGCGAGCAGGTCCGGTCTGGGACATCTGGCTGAAAAATTCTTCACCAAACTCAACAGCACAGTGTCCATATTGGCCACACCCCCCCAACAGCTCACTCAG
>Danio_rerio.1.688057.687910
GACCAGTTTCTCAGGGCAGCTCCAGTGTCAGGGGGTGTCGGGGAGTTCCTGATGAGAAAGATGGGGTGGAAGACAGGCGAAGGCCTTGGAAGGAACCGCGAGGGTACTGTGGAACCCATCGTTATTGACTTTAAGGTTGACCGCAA
>Danio_rerio.1.7720335.7718759
ACGTGCAGTCTCTGAGCCTGAATGGCTGCTACTGGCTGTCTGGCTCCACCATGGAGCACATTGCACGCTGCAGAGGAGTGACGCACCTAGATGTCACCGGTTGTCGCATCACTTCACTTCGCCTGTCCCGTCTCCTCTCCTCCCTCGCTTTCCTCAAATCCCTCGCTTTTGACGTGACACCGGGCTTCAACTCTGCTCAGCTCAGCTCAGAGGCGGTGGATGCACTGAGCCGCCTGTCGGAGCTTAGGCAGATGCTGTTGACACCAAGCTACGGTGTAGTGCCATGCTG
>Danio_rerio.1.80848.80644
ATGGAGAAATTCAAGGCAGCCATGGTTTTAAGTGCTGTAGGAGATGCCTTGGGCTACAGAAAGGGCCGTTGGGAAAGGTGCACCTCCGGAAAGATAATCCAAGAGGAACTGGCCTCTCTGGGGGGACTGGCAGCCCTGAAACTGGATCCTGATAACTGGCCCCTAAGTGATGCTGCGCTGATGCACATGACCACAGCAGAAGCACT
>Danio_rerio.1.8294122.8294252
GTGAATCCACAGCTGTTCAGCAGCAGAGAGAAGGAGCAGATGCGTGAGCTGATCGACACCATGCTGGCATACAACCTCTCTTACAGGCAGGACCGCACTCCAGAGGGACAGTACACCTACGTGCTGGAGCC
>Danio_rerio.1.8317452.8317255
TTTTGTTTGTGATGGTGAACGTGGCTGAGCTTCGCAATGGCAGAATTATGGAGTACTTCCGGGTGCGGGACTTTGAGGCTCCCCTAATCCGACTGGTTAACCTGTCAAATCACGTGACCTACCATCTGCCCTCTGACGCCCTGAACGTAGAGATCATAGAAAAGTTCTGCCAGGACTACCTCGAGGGCAAAGCTAAG
>Danio_rerio.1.8591613.8591482
GATGTCCAGTGGAATGACATTGACTACATGGACAAATTTATGGACTTTACATACGAATCAAAAAAGTTTGACACACTACCTGACCTGGTCAGGGACCTACATGCTCATAACCAACGCTACGTTATGATCCTG
>Danio_rerio.1.8889733.8889593
GAGCGGGATGGAATGCGTGCCATATTAGAGTCCTATGACACCGAGCTGGCGCCTACTGAGTACTCTCCTCAACTGAGCAAACGACTCAGGGAGGCCGAGGACATACTGCAGAAGACGCAGAGCCATAATGCAGAGATGGAG
>Danio_rerio.1.9130969.9131310
TTGTTTTAGGTAAAGAGTGTGAGGACATCTTCCGTCGGGGAGGAGTAGATTCCCAGATGTATATGATCCAGCCTGATGCGTTTTACCCTCCATACAAGGTTTTCTGTGATCAGGCTTCCCAGAATGGAG
>Danio_rerio.1.9132330.9132452
TGGCTTCTTATCCAGAATAGGCTTGACGGCAGTGTTGACTTTGGTCGACGCTGGGACGAATATCGCCGTGGATTTGGAAATATTGCCTTTGATTCTGGCAAGGGTCACTGTGCAACTCC
>Danio_rerio.1.9260138.9260334
GGACAACATGGGTTTCCCGGTGGTCGAATGTTCCAGCGACGGCTCCTTCGTTCTCTCCAAACCGCCCAAAACTGGCGGCCTCGTTTCATTTGGTACTGTCGCCGAGCAACTGGTGTATGAGATCGGAGACCCACGGCGATACCTGCTGCCTGACATCATCTGCGACTTC
>Danio_rerio.1.93296.93601
CACACTCTGGAGGTTTTGCAGAAGGAGCTGAATGAGAGCGAGCACCTCGTGTTCCAGGCTTTGCACAGCCTGCAGAGAGCGCTACAGGGAGACTACAGGGATGTGGTCAACATGAAGGAGAGCAGCAGGCAAAGGCTGGAGGCACTCAGGGAGGCAGCCATAAAG
>Danio_rerio.1.9507290.9506238
GAGGCAGGTCATTACAGCGATGACTCCAACTTCCTTCCTGGGCTGCCTCGCCGTGTAGCCAGCCAACCTGACGTCAAATTACACCTCTCGAGGAGTTCAAACACTGCCTTTAACCCTGCTTCTGAGTTCCGCCCTCTTGGTTACTACCCCCACCTGACGCGCCCCTCCAGACCCACCTACCTCCCACTAAACTCTTCCCCTCTGCCTGAACGCCCCAGTTCACTATGTATGATTGGCAGCACTGCGGGAAGCTACAGCGACTCAGACCCGGAGGTTTTCTATCCATATTACTGCCCTGCCCCTCAGGTGGGCAAGATGGTACGGTCCGCTGGACTAGCCAGGATGAGGTTTTCATCGGGGAGTCTTCAACTTGATGAGGAGGAAGAGGGAGAGGAGGAAGAG
>Danio_rerio.1.9648896.9648770
TGTAAGTTTGTCAGCATCGAGATGAAGTCAGCATTCGAAGAGACGGGGAAAACAAAAGAAGTCATCGATACGACCTACGGCTTCATAGACAGCAAGGGGACGGCGCCGATCAAATATGTCAAGTC
>Danio_rerio.1.9979844.9979744
GGGGAAGATAACCTGTTAATTCCAGTTCATGCTTACCCTGTCATCGATGACCTGCACATCCCTACTCATATCGACCTACCAGCTGTAGCACTCAGACAAAG
>Danio_rerio.10.100788.100919
GTGTCTGAGACAGCCGAGCGTATTGACATGGAGAAGCTTAAGGCTCGGGAACACATCATGTTCTTTGATGAGGTGCTGCTGTTTGAAGATGAGCTGCACGACCATGGAGTCTCTATGCTTAGCGTCAAAAT
>Danio_rerio.10.10364006.10364129
GTGATCGAAAACTGTCCTGTAACTGGCATTCAAGTGCGAGCTGATGATATCGGTGTGAAGAGGGTAAAGGCAGTGGAGACACAACACGGAACCATTGAGACACCTTGTGTGGTGAACTGTGCAG
>Danio_rerio.10.10398597.10398726
GTGTCTGATAAGTTCGCCTTCAGCCTGTTCGATCTGGACTGGGATGTCTTTATGCAACATATTGAGGGTGCAGTCAACAGAGTTCCTGCTCTGGAACAGACTGGCATTAAGTCCACTGTCTGTGGACCAG
>Danio_rerio.10.10447884.10448025
GCGCTTTCATAACTCGCTGACAGACAACAAACGGTGGATCAGAGAGAGGAGTCACGAGTCGTATGCCAAGAACTACTCTGTGGTGTTCCCCTTTGATGAGCCGTTGGCCAGCCGAAACATGAGGAAGGATCCTTTCCACCAG
>Danio_rerio.10.10539393.10539266
GGTGGTTTTGGCATCATGGAGGAAATGTGTGTCAACTACATTCACTACTACCCCCGTACCCAGCTGGAGCTCTGCAAGAGCCACGTTGACCAAGGATACCTGCAGAAATATTTTAGCTTCATTAACAG
>Danio_rerio.10.10564132.10563956
TATGAGTCAGTGATAACTCCAGGGAACGAGGCCATCGTGCATCACATAGAAGTGTTTGAGTGTTCTCCGGATATCCCCGCAGTTCCAGGGTACAGCGGCTCCTGTGATGACAAAATGAAGCCGAAAAAGCTCAACTTTTGCCGACACGTGCTAGCTGCATGGGCTATGGGGGCTGAG
>Danio_rerio.10.10565675.10565418
GAGGGGACTGTGCACATCATCTACGGCTTCTTGGATAAACCACTTGCCTCACTGGAGAAGCTGAACCTGTCCGAGATCCGCACAGGCGTACAGAGAGTCCTGATGTTGCGTCCCGACACGCCGCCACCTACCCTGCCTCCAGACGTACAAATGTTAGATGTAGTGGCACCAAATGTCAGCATGCCAAATCAAGAGACCACCTACTGGTGCTACATCCACAACCTGCCGGAAAATTTGCCCAAGAACCACATTGTTATG
>Danio_rerio.10.10568001.10567855
GATGCTTGGAGTGACAGCAAGGGTCATGTATCACTAGACAGCCAACAGGACTACGACCTGATTGAAGCCAAACAGAAAGCTGAAGGATATTACCTGCTCTTCAAAAGACCATTCAGTACCTGCGATCCCAGAGACTACGTCATAGAG
>Danio_rerio.10.10901688.10901511
GTGGGAGAGGACTGTGCAGAAAAGGGCCTCAGTCTGTTGGTACAACAGGTCCTGGGAAGGCCCCTGGACAAGACAGAGCAGATGTCCAACTGGGAGAAGCGGCCTCTACGCATCAGCCAAATTAGATATGC
>Danio_rerio.10.11241203.11241317
ATCGACATCTTGGTGAACAATGCAAGCGCCATCAGTCTGACGGGAACTCTGGAGACGCCGATGAAAAAGGTCGACCTGATGCTGGGAATCAACCTGAGAGGAACTTACCTGAC
>Danio_rerio.10.11294348.11294150
CCATATACGTTTGTAACAAAGGAAGTGCTTGAAGCAACGTGCGAGTGTCTGCTGGAGCAGGCCAAAAAAGCAGAACAGACTCACCAGCCTCAAGTCGAGGCAGAGAGGATGATTCTGGAGGAGTTTGGACACTGCCTCATGAGGATAATCAGCTCGGCAGGGAAAGCCAAATCAGACTGTGCCTCCATCAACTG
>Danio_rerio.10.11300795.11300598
GTGGCACCTAAGCCCTTAACATCAGGACCACAAGTAGTAACCACCACTCAGACTCAGCAACGTTTGATCATGCCTGCCACTCCACTCCCCCAAATCCAGCCCAACTTCACCAACCTCCCTCCAGGCACCGTCCTGACCCCAGCTCCAGGAGGAGGGAATGTGGGTTACGCGGTTGTGCCAGCACAATATGTCACACAG
>Danio_rerio.10.11309169.11309014
TGACTGTGGTGTCTGTGGCTTCCCCGACCTCCAGTGCTTCTCAGAAGTCTGTAGCACTGCCTGTGAATGTAGCACTTGGCCAGCAGATCCTTACAGTCCAGCAGTCAACATCTGTATCTCCAGTCAAGGTGGCCACTAGCCAATCAACAACGCAG
>Danio_rerio.10.11325041.11325192
TGGTCAATGAAAATGTCAGTCTCGTCATTTCAAGACAGCTGCTCACTGATTTCTGCACACATCTGCCCAACCTGCCTGACGCCACAGCAAAAGCAGTGTATCACTTCACCTTGGAAAAGATCCAGCCGAGGGTCATTTCCTTCGAGGAACAG
>Danio_rerio.10.11325822.11325925
GTAGCCTCAATCAGACAGCACTTAGCGACCATTTATGAAAAGGAGGGAGACTGGAGAAATGCTGCCCAAGTTTTAGTTGGCATTCCCCTCGAAACAGGACAGAA
>Danio_rerio.10.11327403.11327553
GTGTGCTATGCCAGAGTACTAGACTTCAGAAGGAAGTTTATTGAAGCTGCACAAAGATACAACGAGCTGTCTTATAAGTCAATTGTTCATGAAAGTGAACGCCTGGAGGCACTGAAGCATGCTCTGAACTGCACCATATTGGCCTCTGCAG
>Danio_rerio.10.11740007.11740197
ATGTTCACAGAGCTGCAGCAGATGAGACAGCAGCTTCCTGACATGGAGTTTGGGAGGCGGATGGCTGTGGAGAGAGAACTGGAGAAGGTGGATGGTATCCGGTTGACAAACATCATCTTTGATGAGACTGGCCACTTTGTTCTGTATGGGACCATGCTGGGCATCAAGGTCATCAATGTGGAAACCAACAG
>Danio_rerio.10.11745131.11745320
TGTGTGCGGATCCTTGGGAAGCTAGAGAACATCCGTGTGGTTCAGCTGAGTTTGTTCCAGGGTGTTGCAAAGGCCATGCAAGTGGCACCCACTGTGGAGATGAAAGCTTCTGACAACCCTGCCTTACAGAACGTAGAGCCTGACCCAACCATCTTCTGTAGTGCTTTTAAGAAGAACCGCTTTTACTTG
>Danio_rerio.10.11775399.11775184
GTCCCCGGCACAGCAGAGAGCGCCCGCTCCTGCGTCCGAGCTTATTTTGCAGATCTGCACGAGACCCTGTGTCGACAGGAGGAGATGGCGCTGAGCGTGGTGGATGCACATGTAAGGGAGAGGCTCATCTGGCTGAGGCAGCAGCAGGAGGATATGACCATCCTGCTGTCTCAGGTGTCCACCGCCTGCCTGCACTGTGAGAAAACACTTCAGCAG
>Danio_rerio.10.11775672.11775490
CATGCCGTTCTTGAGACTGAAGCCAATCAGATTCGTGCATCCATTCTCGACATGGCCCACTGTATCCGAACCTTCACAGAGGAGGTGTCCGAGTACTCGAGGAAGTTGGTGGGCATCGTGCAGCAGATAGAAGGTGGCGAGCAGATAGTTGAGGATGGAGTAGGCATGGCACACACTGAACAT
>Danio_rerio.10.11801107.11800829
TGTATAATTCGCTGCGATGAGGATGAGAGCCACACAGCCTCCATGTACTGTACCGTGTGTGCCACCCACCTGTGTGGCGAGTGCTCTCAGCTCACCCACTCCACTCGAACACTGGCCAAACACCGGCGGGTGCCACTGGCCGATAAGCCCCATGAGAAGACCCTGTGTCCACAGCATCAGGTCCACGCCATCGAGTTTGTCTGCCTGGAGGAAGCTTGTCAGTCCGGGCCCCTCATGTGCTGTGTATGTAAGGAGTATGGCAAGCACCAGGGCCATAAG
>Danio_rerio.10.13049809.13049661
AGCTCCAGGCCTGCTACCCATGGAGTCTTTCACAATGGTCGCTGTGAAGATGTTGAAGGAGGAAGCTTCAGCTGACATGCAGAATGACTTCCAGAGAGAGGCAGCACTCATGGCCGCATTTGACCATCCAAACATAGTTCGACTC
>Danio_rerio.10.13065925.13065655
CAGACTTTATAAGGGGATCGCAGGCTACTGCAGTGCATATCGTGGAGATGTTTGCCGCACAATATTGCACGACGATTTGCTGGTTTTCTTTAACTCGTCCTTCTCAAACCCTGAGGACACGCAGGAGTACTTTCTTCAGAGCTGGTGGGCAGAGGTAGAAGGGCTCAGTGGGGTGTGCAGTCCTGCATTACGCTCATTGCTCTGCCACGCTTCCTTTCCTGACTGCAACCCATCAGGGCTAGGACCTGCACCAAAACCTGTCTGCAG
>Danio_rerio.10.13087331.13087172
ATCTCCGGAGCCTCAGTAGAGGAGACATTAGTGGGAGAGGTGATACTCTCTGTTCTAAAGGTGACGGTGACTAAGCCAGCCCTATATACGTGCCTGGCTTCCAACAGACACAATGCTGGAGCCAACACTGTCAAAGCAACTGCAAAAGTCACTGTTGCAG
>Danio_rerio.10.13108255.13108128
AGCCACAGATCAAAAGGCATCCAACCAATCTAACACTACTGGTAGAATCCAAAGCAGTGTTGCCCTGTGTTACCCTTGGCAACCCTAAACCAGATGTCACGTGGCTCAAAGATGACGAGCTTATCAAG
>Danio_rerio.10.14385338.14385138
GTGTGGGCCAGCAACTTTCTTCCTAATGAGCCGGCCCTGTCAGACCGCTGTCAGAGAGCATACTATCAGAAACACGGAGAGCCAATGCTGCTGCAATATGCCAAACGGGAGGCTGAGAAAAAGGTACAGCTCACATATAA
>Danio_rerio.10.14434326.14434197
TAAGGTCATGTGTTTCCATCCCTGGTCGGACGTCACGCTCCCTCTCATGAAAAAAGAAGAGGTTGTCAAGGTGATAGACAAGTGGGCGGAGCTTGTTGAGGAACTAGGCACTATTTACCCATGGGTTCAG
>Danio_rerio.10.14561053.14560837
ATTCTGGATGGAGCTCCTCTCATCGCCATCCATAAGGCTCGCTACTACAAACGTAAGGATGGTTTGGCCCTCGGACCCGGGCCTTTCGTGACGGGACTGGAGTATGCCACCGACTGTAAAGCTACTGTAGTTGGAAAGCCTGAAAAGACATTTTTTACACAGG
>Danio_rerio.10.14562043.14561835
TGACCTTTACTGTACAGGAAAATGAGATCTTCACTTCTCTGAGTGCAGCAAGGAGTTTGTTAGAGCAGAAACAACACAGACCCCTGCTGCTGGTGGAAGACAGCGCCCTGGAAGATTTCAC
>Danio_rerio.10.1489064.1489202
GACCGACTGCTGTTTTAGCCCAGATGACAAGCTTCTGGTGACGGGGACGTCGGTGAAGAAAGATGAAGGAAATGGGAAGCTGGTTTTCTTTGACCGCATTTCGTTTCAGAGGGTCTACGAAATAGATGTCACCAACGC
>Danio_rerio.10.1498730.1498830
AGTGTTGTCCGCTGCCTGTGGCACCCAAAACTTAACCAGATAATGGTGGGAACTGGAAACGGGCTGGTTAAGGTGTATTACGACCCCGTTAAAAGTCACAG
>Danio_rerio.10.1522092.1521959
GTGTCGGCTCTTGGCTTGGACCCCTCTGGAGCCCGTCTGGTGTCTGGTGGATATGATTATGACGTTCGATTCTGGGATTTTGCTGGGATGGACCAGGCTCTGCAGGCCTTCAGATCGCTGCAGCCCTGCGAGTG
>Danio_rerio.10.15380140.15380267
GCTGATCTACAGACGAGCTCGCAGAGGCTGAATCTCTCCGCATCAAACTCGGCAGTCGCAGAGCTCAAACCCGAATGCTGCATCGATGACGTCATTCACCACGAAGTCAAAGAAATTGGGACACACAT
>Danio_rerio.10.15401268.15401368
GCTCCAGGGTATGGAGATATTCGGCTGTCTTTAGACCTGATTCCTGACACTGTCAACCTTGAAGAACCTTTTGACATCATCTGTAAAATCACCAACTGCAG
>Danio_rerio.10.15650174.15649995
GAGGAGTACGACAAGTACGGGATCCGCATCCGGGTGAAGTTTCACGCCACCACCCAGCTCCACGAGCTGACGCCTTACCATCAGAGTGGAGGAGAGCGCAGTGTCTCCACCATGCTTTACCTCATGGCTTTGCAGGAGCTCAACCGCTGTCCCTTCAGAGTGGTGGATGAGATCAATCAG
>Danio_rerio.10.16210436.16210538
GTGGTTTGACATTGGATGTTTAATCCTTGAGGACCCTGGTCAGAACATTCACATCGAGGTCTTCACTCAGGCAACCCCTATAGCATTAGAGCACGTCCAGCAG
>Danio_rerio.10.1624202.1624064
ACGTCGCTTCACTAACGTGTGTCTTGACAACATCTGTGGTTACCTCGTGGAGCTGCAGTCCCTGAGCCCAAACTCTGTCCTTCAACAAACCATCGGCAACTTCAAGTCCCTTCAGGCAAAGCTGGAGAAACTCCACTGA
>Danio_rerio.10.1624387.1624281
GATCCTTGCTGGCAACGCCTGAGGAAACCGCTTCATTTAGTGGAGTGTATTCATGTGCTTCTCTCAGGATATGTAGAAGACCCCAGCAGGGTACCAACTTATGACAG
>Danio_rerio.10.1631139.1630985
GTGAATTCTCCATACTTGGAAGAACATCTGATGCATATGATCAAGCAGGACCAGAGTAAAGTTCATAATATGGACCTCCTGTGGCGCTACTACGAGAAGAATCGTAACTTTGGCAAAGCCGCCCACGTACTGGCCCGCCTTGCCGACATGCACAG
>Danio_rerio.10.1631323.1631219
TTTGAGCAGATGCTGGGTTTGGCCCAGAGGTCTCAGGACGAGCTGTTTCACATCGCGCTCTACAACTGGCTGATTCAGGCCGACCTGACTGACAAGCTGCTCGAG
>Danio_rerio.10.1634486.1634348
GCTAATGAGATGCTGCAGAGCTCCAAGCAGATCCAGAATAAAGCAGATAAAGAGAGAACACTGAGAGAGTCTTTACGGCTCTACCAACAGATCAGCCAGCACACAGACCTCCCACTTGTTTGCTCCCAGTACAGACA
>Danio_rerio.10.1635981.1635790
GAGTTTCAAGAGCAGATGAAGGGAGCAAGTTTTAAAGATGTTGTGATAAGAGGCAAGGAGTTATCTGGAGCGCTCATCACAGGACTCATTAATGTCTACATCAAAGATAACGCCTCCGTGGATGCTATCAGCAATCACCTGCGCGACATCTGTCCGCTGCTGTACAGCAGCGATGACAGCGTTTGCTCCAAG
>Danio_rerio.10.16461458.16461616
CTTCCTAAGGCTGCAGTGATCACTCACCTCCAGAGCCTGAAGGCAGCAGCAGGTTTTTGGGCATTTGGGGCAACTGAAGATGATGTAATTTATGTCACCTTGCCACTCTATCACAGCGCAGCATCCCTGATTGGTGTAGGTGGAACTATAGAGCTAG
>Danio_rerio.10.1646555.1646385
ATGATGTCTAACGTGGATGGACACTCTTGGGCTCTTTGTGCCATTAATGAAGAGCGACCGGCCAAGATTTTTACTCCTCTGAACAAGGACCATATCCCCATCACCAGTTCTCCTGTGGTGGTCCAGCAGCACAACATCCCTCCACAGAAGTTTGTCCTCCTCTCTGC
>Danio_rerio.10.16937043.16937177
TGTTCGACAAGCACTACATCAACCGTAACTTCGACCGCACAGGCCAGATGTCAGTGGTCATCACACCTGGGGTGGGAGTGTTCGAAGTCGACCGCCTGCTCATGATTCTCACCAAACAGCGAATGATCGACAACG
>Danio_rerio.10.16948098.16948233
GTCCTTCTGGGGAGGCCATCCAGATCCATCATCAGACCAGGCAGAACATGGCGGAGCTGCAGGACAGCCAGCAGAGAGATCCCGCCCACACCTCTGCGGAGCTGCTGGAGCTCGCCTATCACGAGGCCACCGGAAG
>Danio_rerio.10.169514.169396
ATACTGGGCTCTTGCGATGCCAATCTACTTGCTGGTCGCAATAACAGTCTGTTTCATACTGTTATTCGGTGTGAACATGCGCAACACGGCACCGCTGGACTCTGTGGACAACATCACAG
>Danio_rerio.10.16958509.16958629
CTGGTGTCTCTGCGTCGAACAGAGGAGGAGGAGACCGTTTACTGGCTCAGCATGGGCCGCACCTTCCACAAAGTCTGCCTCAAAGACAAGATCATAACTGTTACTCGCTACCTGCCAAA
>Danio_rerio.10.16976438.16976607
GCTACAGTTCCAGAGCAGAAGACGGTCACTCTAGATGTGGACGTCAATAACCGCAGTGACCGAACTGAGTGGTGCAGCTGTTATTATCACGGCAACTTCTCCCTCAACGCTGCCTTTGAGATCAAGCTGCACTGGATGGCTGTCACTGCTGCAGTGCTCTTTGAAATG
>Danio_rerio.10.16979013.16979308
ACCGTGTTCCTGCAGCTGCCGTACGCTAAGAGGAAGTATTCGAGCGGGCAGCAGCGCCGCCGTAGAAACTCCACCACCTCCAACAGCCAGGGCCCGTTCGGAGGAGAGGAGAGGGTGGGCTACTACTGGGCCTACAACACCATGCTGACCAAAGCGTGGAGAACCGGAGTGCTGGGCGACGAGCGGCTGGCAGACCGGCTGCTCAGAGACTTCACCGACTTCTGCGGCAACAAAGACAACAGACTTCAGAGCTTCTGGGACAGCTGCCAGGAGAAGATGAACGCCAGCGCTCCCTGA
>Danio_rerio.10.17047692.17048148
GATGGACGACGTCATAGTCAACCAGTACGTGCTGCGTTCCTCCTCCACCTCCTCCTCCTCTTCTTCCTCCTCCTCCTCGGGACCCGTCATGCCGTGCGAGCCCCTGGATTGCCCTACCTGTGGCCACACATACAACTTTGCCGGGAAGCGGCCGCGCATCCTCTCCTGCCTGCACTCGGTGTGCGAGGAATGCCTGCAGATCCTCTACGAGTCGTGTCCCAAGTACAAGTTCATCTCCTGCCCCACGTGTCGGCGTGAGACGGTGCTGTTCACTGACTATGGCCTGGCTGCTCTGGCCATCAACACCAGCATCCTGAGCCGCTTGCCCTCTGACCCCAACGGGCCCGTGCAGTGGGGCGGGGACGCCGACCGCAGCTGCTACCAGACTGTGCGTCAGTACTGCCAGTCAGCCTGCACCTGCCAGATTGCCAACCCCTTGTCTTCCTGTGGTATCATGTAG
>Danio_rerio.10.17784506.17784685
GAACCAGATGTGGTGCCACAGACTGACCTGGTGCCCACCCTGGCTCTGCTACTAGGAGTTCCTATTCCGTATAGTAATGTTGGGCAGGTTCTCTTGCCTTTATTTCCACCGCATGAGCAGACAGAAGGTGCAGTTGGAGGTCTCAGCCAGCTGGAGGCACTGTGGATCAACACAAAACAG
>Danio_rerio.10.17786813.17787006
CAGTGAGTTGTCCATTGCTACTGTTCTGGCCCCTGGTTTGCGAGGTGCGTGGGAGCAGAGGACGAGCCTGTGGGGATGACGGAGAGGATGCTGTGATGGAGATGAGGCTGAGAGAAAACCCTCAGATGTTCAGCTCTGCTCTTCTGCAACTGTCAACACGCTACCTCCTTATTCACGGAGCACAG
>Danio_rerio.10.205383.205233
TCACTTCCGAAGTTTCTCATCCGAGGACATTTAGACGCCACTAACTGCGTGATCAGCCTGCCGCTTACCGGAGAGGTGGTGGTGGAAAACTCGGACGTCCCCATAAAGAGTATTGAACTACAGCTGGTACGGGTGGAGACCTG
>Danio_rerio.10.206101.205952
CCCATCCAGCTGATCAGCAGTAACATCGAAGTGGCCAAGGCTGGAAAAATTCCTGGAGGAAAGACTGAGATTCCCTTCGAGTTCCCTCTGCACACCAAAGGCAACAAAGTGCTGTACGAGACCTACCACGGAGTCTTTGTCAACATTCAG
>Danio_rerio.10.23333510.23333351
TCCCTGCGTGGCCATGTGGCATCAGTGTATCAAATAGCATGGTCAGCAGACAGCAGGCTGCTGGTCAGCGGCAGCAGCGACAGCACGCTTAAAGTGTGGGATATTAAGAGTGGGAAGCTCAACATGGACCTGCCAGGTCATGCTGACGAG
>Danio_rerio.10.23337057.23336922
GGTGTCCAATGCAGGACTCTGCAGGGCCACGCCCACTGGGTCAACACCCTGGCTCTCAGCACTGACTATGTCCTGCGTACAGGAGCTTTTGAACCCGCAAATGCCACTGTCAACCCTCAGGATCTCACTGGATCAT
>Danio_rerio.10.23337334.23337142
AATCCAGAGTGTCGGTACTTGGCCAGCAGCTCTAAGGACGGCTCAATACGTATCTGGGACACAGTGTTGGGACGATGTGAGAAGATCCTGACTGGGCACACTCAGTCAGTGACATGTGTGAAATGGGGAGGAGATGGACTTCTGTACACTTCGTCCCAGGACAGGACTGTCAAAGTGTGGAGAGCAAAAGAT
>Danio_rerio.10.23364718.23364898
AAGTTTGACGGAGGAGGAGAGGGAAGCCAAATACGTGCGCATGCTGACCAGTTCTCTGTTGGGGGTGAAGAGACTTCTCTTTCTGCTGCTTCAGGATGACAGGGCGGCCCTGGAGACAGGACTAGCACATCTTGTTAATTCTGGAAAGTTTTGGAAATATGGCAAACACAAGACTCCACAG
>Danio_rerio.10.23368436.23369170
CAGCAGTGCAGTTCCTGTTGGAGCGGGTGGTGGTGTGGCTGGCTGAAAAGGGGCGCACTGACACCGAACACCTGGTGGAGATGGTCTTCAGCTCGCTTTACTGCTGCAG
>Danio_rerio.10.23395047.23395241
GTCAAGGCCCGCTCAGCAGCACGGGAGGTGATTGCCACCTATTCTGTGGATGATATCTTCATTGAGTTGGTGATTCAGCTTCCACAGAACTACCCTTTGGGTTCTATCGCTGTGGAGAGTGGGAGGCGTGTGGGTGTTGCCGTACAGCAGTGGAGGAACTGGATGCTACAGCTGAGCACCTACCTAACACATCAG
>Danio_rerio.10.24860004.24860144
GTGCCTGCTGTCCTGGAGCTGGAGGCTGCCATGCACCAGTTACTAAGGCAACGGGCCACACGACTTGTCCAGAGACGACAGGATGATATTAAAGATGAATCGTCGGAGTTTGCAAGCCTTTCAAGTCAGTCCATCTTGAAG
>Danio_rerio.10.25093505.25093619
TGCAAAAATAGTTATCCACCTGCATCAAGTACCTGCCAACAAGGAGCCAGGTCCATACCAATACAGCAAGTACTCTTACATCAAGCTATCCTTTAAGGAACATGGGCAGATTGAG
>Danio_rerio.10.25114274.25115300
TTGGGATATCCACTAATGAACACTTTCAGGCTTGTTCCAGCGGCATTGATTCTGCTCTCTCACTAGAAGTCAGCTATGTGGAGTACAACCAAATAGGTCATAACAGCATCAACAAGGTCCGAGCCCTCACCCGAATCCCAATCAAACCCCTCCGTTCTCAGAGTGTTGAACTGTCCTGTGCCTTCCCTTTCACAGACAGAGATTTCATAAGAGTTGCTCTACGGTCTCCTCACACAGCACAGGAGGTGAAGAGCTCTGGACCGCTCTACCTGTCCCGTATCTTCTCCTATAAGTTGCTAGTGGAAAA
>Danio_rerio.10.25116020.25116178
TGGGGGCCATGGCAGCCGTGGAGTGTGTGCAGCGTGAGCTGTGGAGAAGGGGTGAGGGAACGAGTGCGTGAGTGTTTACTGCCCTCAGGTGTGCGAGGGATGCAGTGCACTGGCATGATCAAGGAGCAGTCCCTGTGTTCACTAGAGGATTG
>Danio_rerio.10.25152786.25152011
AGTGATGCAAATGAAGAGCGAGTGGCACGTGCAGTAGGTGAGGCGTGTATCCGTCTCCATCTGGCCGACGAGCAAGTCTGTCGGGATATAATCGAGCTGTTCAGGGATGACTTCATAAGGGCCCTGCAGGAGTCGTTTCTGTGGCCCACTGAAGCGTGTGCTGTGCTGGTGGGCCCTTCCTGTGGCAAATTTGATGTGTATGCACCTTGGAACATCACTTTGCCAAATGTTCCTAAGCCCCCCGTTAAACCACCCTCTCCTCCCAAACCGGGTTCTCCACAGAGCAGAGTCCTGTTTCTCACAGACGTCCACTGGGAC
>Danio_rerio.10.25893178.25894051
TTCCAATGGGAAATCAGTTACATGGACACAGAATGAGCGTGGATACAGACCAAACCTGTGGAAGAGGATGTCATTCCACGTGAAGAAAAAGGATCCAGTCGAGGCGAATCAGACAGCCATCATCAAGCCATTCTCTAAAGATGGGGATACACCAGCAGAC
>Danio_rerio.10.27291922.27292085
AAGGAGTCTGTGGATCTGGCTATACGCCTGATTGATGAGTCAGAGGTCCGAGGTTATAAACTGCATGTGGAAGCAGCACGATTTGAGCTGAAGGGGCAGTATGACGCCAGCAAAAAGAAGAAGAAAAGCAAAGATTATAAGAAGAAGCTACAGCAGCAGCAGAA
>Danio_rerio.10.27297429.27297566
AGACACCCGGACGGCGTGGCATCAGTCGCTTTTAAGGAGCCTGAGCAAGCTGATGCATGTATTCTGTCGTTCAACGGGCGCTGGTTTGGAGGAAGGCAGCTATCTGCTCAGCTTTGGGATGGAACGACAGACTATCAG
>Danio_rerio.10.27600981.27601884
GGATGGTGGGTCAAGTGCCAAAGATTTATCAGAGTGTGTGGAGCTTCTGTTGCAGTTGGATGAGCCAGCAGAAGAGCTCTGTGATAAATTCCTGAGCCACGCGCGGTCTCGCCTTGAGTCAGATCTTCAGGGCCTGGAAGCAGAGATAAGGCCGTACCCGTCCACCTCAGCCACAAAAGATGCTTCCGTGCATGGGTTGTCGTCTACAACAGCCCCCGGATCGCCGGCCGATGGCTCTCCCAAAAACAGCTCTCTGCCTTCCCCCGCATCAAACACTGACATTCTGGAATTCATCGACAGAGGCTGCAATGAGTTTGTGAGCAGTTTATGTTTGGTAATCACGTCCTATCAAGAACTGTTTATCAACCATGCTCAAAAGGGTGAGCTGGCATCCAAAAATATTCCTCAGATGGCAAATGGCAAGCTGCATGTCTTTGTGGATGATCTGGCTGCTCGATATTTCATGCTTGTCGAGCGGAGGATACAAGAGGAGAAAGGGGTCGGGGATAACTCCCTACTTGTACGTGCGCTGGACCGCTTCCACCGCAGACTCCAGGCTGTGGCCAAACTTCTGCCTGGCTCAGCTGTGCCAAACAAGGGGACGGAGATTGTGATACGGGCGGCAACGGAGCGAGTCAAGCAGTACCTTTCCGCTCTGCAGAGCTTCTACATGGACAGCTTGACAGACGTGAGGCAGGCTCTGGCAACTCCTCGTCTCTCTGTGGCTGGCACTTCTGTGGCTGGGCCAGCCTCTGGCAGAGACGCTCCAACCAGCCTACCAGAGCTGCTCTCCTCCCTGTCAGCCTCAATTCTCAATCAGATTAAGTCGGTGCTGGCGTCAGTGCATCTCTTTACAGCTAAGGACATCACATTCTCCAACAAGCCGTACTTCAAG
>Danio_rerio.10.27604502.27604717
GGTGAATTCTGCAGCCAGGGTGTACGTGAGAGCCTGGTGGTGAGCTTTATCAAGTTTGTGTGCCAGTCTTCTCGGCAGTTTTGTGAGACCGCCGGAGACAAAGGAGGTTCAACTCCCCCAGCCCTTCTGTTGCTGCTGTCTCGTCTTTGCTTGGACTACGAAACCTCTACCATCTCCTACATACTTACTCTCACAGATGAACAGTTCCTTGTACAG
>Danio_rerio.10.27606530.27606664
GTTCAGGGTCTGATTATCTCCCAAATGTTAAGAAAAAGCGTTGAAACCAGAGACTGGGTTAACACCATCGAGCCAAGAAATGTCCGCGCTGTCATGAAGAGAGTGGTAGAGGACACCACATCCATTGATGTGCAG
>Danio_rerio.10.27820654.27819424
GGACTCTGTTGAAAAGCGTCATCCAAGCCATCCGTCTCCGGTCCCCGTCAATCCAATCAGCCTTCTTAGCCACAGTCGACCTCCTGAGCACCACAGGAACCACCTGCCACCTGCTTCTGGAGAGCCTCAGAGGGAGAAGGAGAACAAGGCCAAAGAGAGGGAAAGGGAACACTCAGATTCCTGGAAAGACAACGGCACCGACGACCACAAGCTCAAGGACAGCCAGCACAGTGACAAGGACACGCCTGTCATCCATGACGGCCGAACGTCGGAGGACAAAATGTCAAACAGAGGATCGGCGTCACCCTATGTCCGGCAGACCAGCTTGGAACGTCCCAACGGTGGCCTGACGAGGGATGTCCTGGAGAAGAAGGTGGAGCTGCCATATGAGCACCAGAAGAAGAGCAGTGAGGTGAAAGTAAAGGAGGAGAGGAAGGAGGAGCAGGATGGAGGCACAGAGAGGGCCAGTGAGCACCTGCAACAGGCGTCCTCCACCCCAAATCTCCACCCTCCCTCCTCAGTGCCTGTGTCCATGGGCATGCCCGGTGTCCACCCCATCAACAGCATCAGCAGCCTAGAGAGAACTCGAGTCGTGGCGCCCTTTATGGGTATCAGTCCCATCCCAGGAGCTGACAGATTCCCCTACCCTTCCTTCCACTGGGACCCAATGAGAGACCCCTACAGGGGCCTGGACATTCACAGGCGAGACCCTTTGGCCAGGGACCTGCTGCTGAGGAACGATCCTCTGCACCGGTTGGCAGGGCCGCGCCTGTACGAGGCAGAGCGCTCCTACAGGGACCGCGAGCCTCATGACTTTAATCGCGACCACGCCCACCCCCTGGCCCTGGAGCAGAGGAGGGAACAGGAGCGCGCCCATCTGGAGGAGCGCGATCGCCTCAACATGCTCCGAGAGGACTACGAACACGGGCGCCTTCACCCCACGGTGCACCATCCTGCCCTCGACGGACACCTCCCCCACCCTGCCCCGGGCCTCATGGCCCCCGGGCTCGCTGGCATGCACTACTCCAGGGTGAGCCCCTCTGCCGCAGCGGCAGCAGCAGCCGCCGCCGCCGCTGCAGCCACCGCCCATCAGAATGGTATCCTGAACAAAACGCCACCCACCGCGTCTCTGAGTGCACCGCCCCCACTCATTCCCACACTGGGCGCCCGGCCCGGCTCGCCCAGACGGACTACTCCCCTGGGCACAGATATCAGAGACAGACC
>Danio_rerio.10.2799285.2799068
GACCCTCTGTTCTCTGCTCAGCGGCTGCCTCCTCATGGTTACCCACTGGAGCACCCATTTAATAAAGATGGCTACCGTTATGTCCTAGCAGAACCAGACCCGCATGCTCCAGACCCGGAGAAGCTCGAATTAGACTGTTGGGCAGGCAAACCCATACCTGGTGATCTATACAGGGCCTGTCTGTATGAGAGAGTGCTGCTGGCCTTACATGACAGAG
>Danio_rerio.10.28662958.28662853
ATCTTTGCAATCCAGTTGCTATCATATCTGTGCACCCAGTACGCCCTACCCAAGTCCCTGAGTGTGGCCAGGTTGGCCATCAGCGTCATGGGTACACTTCTTACAG
>Danio_rerio.10.28663414.28663307
GGTTACCCTCAAGCTCTGCTGCCTCTAACTGTGGCAGGCATTCCCTCCATCCATATCTGTCTGGACTTCATCCCAGAGCTGCTGGCCCAGCCCCAGCTGGAAAAGCAG
>Danio_rerio.10.28688009.28687875
GTGGTTACAGCTCATGCAGTTAGGGTTGCAGTGACCAACAACCTAAGTGCCAACATCACAGGATTTCTGCCCATTCACTGCATCTACCAGCTGCTTCGGAGCCGAGCCTTCACCAAGCACAAAGTGTCTATTAAG
>Danio_rerio.10.28707207.28707094
AGCTGCCTTCGCTCCTGCCGATCGTGGACGTGGCCGAGGCTTTGCTTCATGTCCGCAATGGTGACTGGTTTCTGTGTCTGCTGGTTGCCAATGTTCCTGACAGCTTCAATGAAG
>Danio_rerio.10.28708821.28708611
GCACAAGGCAGGTGGCTCTAATGCAGAGAGCATCCTGGTGTCACAGCTGCAGCACGGCCTAACTCTGGAGTTTGAACACAGTGATCCCCTCAGGAGACTCCGTCTGACCCTCAGTGAGCTCCTGGCTATCATGAACAAGGTACAGT
>Danio_rerio.10.30007230.30007988
AACAAAAATGCCATCGCTGCCAGATTAAATCGTCTCAAGAAGAAGGAATATGTCAACAGCTTGGAGCAGAAGATCGGCATTCTTTCAACAGAAAATAGCACGCTCAAACTAGAAAATTCTCAGCTGACCAAGAGAGTGGAAGAGTTGGAAGATGAAACCAGGTACTTGAGGGCTGTGCTGGCAAATGAGAGCATGTTAGCCCAGCTCTTGTCCAGGCTGAGCGGTGTGAATGGGATGAAATTATCTTCCTCGCTTTTCCAGGGGCCCAACTTAAACGAGCATGACTACGCCCTGCCCAGGAAACGGGCCAGAGTGGAGGAAAAAGAAACATCTGGTGGTGTGTGTCTACATGTGGACAAGAATCATGTCTCAGTGGAGTTCTGCACCAAGTGTGCAGAGAGTGCAAGCACGGTGCTCAAAATGTAG
>Danio_rerio.10.30645913.30645691
TGCCAAGATATTCCAGAAGACAAAGTGTAACATGTGCAACAGCCCCCTGGACCTGCCATCTGTTCATTTCCTGTGCTGCCACTCCTTCCACCAACACTGCTTTGAAAGCTATGCTGAGAGCGAAGCGGAGTGCCCAACTTGCACTCCAGAAAACCGTAAAGTCATGGACATGCTGCGTGCCCAAGACCAAAAACGCGATTTGCACGATCACTTCAACAGACAG
>Danio_rerio.10.30650953.30650820
GAAAAAGGTCCTGCAGGGGGAAGCTGTGTTGCTACTGAGGAGTGACAACACTGTGTTTGACAAGGCCCTTGTCCTCTGCCAGATGCACAACTTCAAAGAAGGCATCCTCTACCTGTATGAAAAAGGCAAACT
>Danio_rerio.10.30654206.30654020
CACCATTGGGAAGCTGGAGCCATCATATGTCATCAGGAAATTTCTAGATGCACAGAGGATCCACAATCTGACAGCCTATCTGCAAGCCCTGCACAGGCAGTCATTGGCCAATGCAGATCACACTACACTGCTGCTCAACTGTTATACCAAGCTCAAGGACAGTTCCAAGCTGGAAGAGTTCATTAAG
>Danio_rerio.10.30666863.30667049
GTTTGATCGGGGCTTGGGGGGCTTTGAGATGGACCTGCGACTTCGTGACCACCTGGCCAGACTGTTCAATGAGCAGAAGAAGAGCAAGAAAGATGTGCGGGAAAATCATCGGGCTATGGCCAAGCTTCTCAAAGAGGCTCAGAGGCTCAAGACTGTGCTGAGTGCAAATGTAGACTTCATGGCCCAG
>Danio_rerio.10.30800297.30799991
CCCACACAGAGGTCCACGTCGTTTTTCATTGAGGACATCTTATTGCACAAGCCCAAGCCCCTGCGAGAGGTCATCCCGTCGCCGTTCTGTAGCTCCTTGGCTTCCCGGGTGCCTATCCTGGAGTACGGATACCCACTGATGCCTACCCCAATATTAGCCCCACATCCGCACCATCCTCTCCACAAACCGGAGCACCACCAGTACTTCTTTACGTC
>Danio_rerio.10.32015598.32014865
GCCAAGAAGAAGCGGTACTTTGAGTACCCCCTTCTGGAGAGACACATGCAGTGCAAACAAAACTCATACTTTCTTGTTAGCATGCTTTTCTTGCGAGGCTTCCTCCTCCTGATCTTCATGACTGCTGCCTGCCTGTACCTGGCCTACTTCCATCTGTCTGCCTTCCTACAGGATGAGTTTAGCTGCTTCGTACGCACAGGGATGCTGCGAGATCAGAACTGGGTCCCTGAATTGGTTCAGTGTAAAATGATTGGCCAGTTAGTCTTTCAGGTGATAAGTGTTGCTAATGGTGCCATCTATATCCTATTGGCACCTATCGTCCTCTTCAGCCTCCTTCGACTCTTTGTTTGGGATACCACCTTCATTTCTATCTATGAGGTCCTCCCAGCGCTGGACCTCATCAACAGACGACGGCTAGGTTGCCCACTGAACGACCTCAATGTCCTCTTGCTCTTCTTGCGTGCCAACATAGCTCACTTGAAGTCCTACGGGCAGGTGAGGGCTTTGTGTTCTCTGGCACCTCCACAGGTGGGGAACACCACAGCACAACAAGGTTTACATGCAATGCTGACCCAAGAGGAAATAGAGGAGCGTGAAGAGGCAGCAAAGGAGCTTGCTGAGGAAGTTGGGGAGGCCAGGGAGGAAGGGAAACTCAACTTAGTGGACATCATGACTATTCTGGGAGCAGCACAGGGAAGAGTGGTGAACTGCAATGAGAAGAGGCCTCTGGTGGAGGAGAACATGAGTCTCG
>Danio_rerio.10.32241909.32242043
ATAGTGGACACCTTGTTCATCGGCCGCTATGTGCTTCTGGCTGTGGTGAGCACCATCTTTCTGGTGGCATTCTTTGTGCTGCTTCCCTTTCATTTCCTGGAACCAGTGTATGCCAAGCCCTTAAAAACACACTAG
>Danio_rerio.10.32275506.32275737
CACAGCCGCATTACCTTGATGGCTTTGAGGTTCTGTATCGCTCTCTGCTCACTGCCAGCTCAGACTGGGCAGCAGAGAAGGTGACATTCCCCAGCTTCCAGGCTCAGGTTGGCCCCCTAAAGAGAGGCTACAAGTATGATTTCAAAGTTCGGCCTTATGGCAGCGGCTTATATGGGAGGGAGAGCAACACCCGGCACCTGACAGTTCCTGAGA
>Danio_rerio.10.32278082.32278253
GTGTGGTGTGTGGAGCCCAAAGAGCAGCAGTACCAAAACTGGACGGTGGATAGTAGCCAACTGAGTCTTCATATCTCTAGCCTCAAACAAGGGGTACAATACTGGGTCACCATAGCTGCAGTCAATGGGGCTGGAGTAGGAATGCTGAGTGACCC
>Danio_rerio.10.32280295.32280615
AAGAAGGACAGCAGCTGCCTGGAGTCGACTGTTCCCATTGTGACCGATAGCTGCGGTGTCTACGGCACCTTTTATGTGGACCTCATGGGCAGTGGTCTTAAGACCTTCAACAGTCCGGGACGTGTCACTAAAATGTCTCATGGTTTGCCCCACAAAGAAGGAGCCGAAACTATCCAGATATTTACTCACCCTGCCAGCAAGCCCTCACCCATCATTAGCAGGGAGACTCTGCCATGGAAACAGGCCATACGACCCCAGCCCAAGATGGGTGTGCTAAGGGAATCATGGGAAAAGAA
>Danio_rerio.10.33027843.33029605
AATGTGCAGAAACCGACAGAGAAGCTCTGAAGTCTGCACTACAGGCTGCAGTGACCTCTGCATACAGCAGCCAAAGCAGGCTCCACGGTGACGCGTGTCCTCCTCAGGATGGAGAAGTCGAGTACGTGACAAAGTCTGAAATGAAAGAAGTTCTCAGTGTGTGCGAGAACGTTGTCAGGGAGGGAATCCTCATGGAGGTGGGGAGCTCGTTCTTTTCCTTGTTTATTGACCGCGTTGTGAAGATGGGCGAGAGAGACCATCTTCCGCTCTTTCTGCGGTTTGTGGACAGTTTCGATGTCATGCGCTTAGAGCTGATGGGATTCCTCGAGGTGGATCTGGAATGCGATGTCATGGTACAGCGTCTTATGGAAATGGTCACCGTGGAGTGGCATCTCGATTTGAAAAATTGCAGAGGTCAAGCGTACCTGGGCTCCGGTGAGGTTTCCTACAAGCTGAAAGCCTTTGCTTGCAAAGTGCAAGAGAAGTATCCTCTGGCTATAAGCACACACTGCTCTTGCTACTCTTTCAACACATGGTGGTCAAAATCCATCCCAGTGCCTGCTGTTAAAAGAGCCCTGGATACATTTGAAGAGGTGTTGATGTTTTTTGGCAGTAGCGTTGCTCTAGAAAAGCAGCTCGACCACGTGATAGACTTTGGTCTCAGAGAGAGCTACGAAAAAGTCCAGGAGTTGCAGGGCAAGTTCTGTTCCTGTTGGCAAGAGAAGCACGACTCTTACGAGGTGTTTGTGCAGATGCTGGAGCCTCTGGTCGAATGTCTGGAGAAAGTCAAAAACAACCCACAGAGATGGAAAGCGTCTGTATCGGAACTAGCTGGAGCACTTCTCCATAAGGTCATGGAGTTTGATTTCATCATCGCCATGGTGGTGCTGAAGAACGCGTCCTCTTTTACCAGAGAGCTGAGTGCTGGTATCCAGAAGGACCAGTTCACCGCTGCATCCCAGCTTTGTCAGATCAGCGGTATTGTGGCCACTCTGAACCGAGTGAAAACAAACATGAAGGTGTTTCACCAAAACTGGTTTGACGAGGCCTGTGCGATGGCACAGAGTCTGAGAGTGCAGATTGAAGTGCCTGAGAACTCTTTGCCACGGGACAGCATGATAAAGCCGGTCGGTTATTATAAAGATGGCCTAAGCGTGCCACTGGTAGACAACCTGATCAATACTGTGAAGGATCATTTCTCAGAAGACCACAAAGAAGCTCTGAACTTCCTCTCCCTGGTCCCGTGCTCAGTCACAGTGAGTTACGTGTTTGAGAGCTTGAAATCAAAGCCGCCCCTCTACAGCAGCGATCTGCCCGACGCCGACAACTTCTTCACCGAGCTGTGCTGTTGGAGAGTGACGTGGAAGACCAAAGTGGCGTCCGTGACCATCCCGAGCTCCATATTTCACACGTTACGCCTGCCACTCATGCAGTACTTTGGGAACATCAACACACTGCTGAGGATTATGTCGGTGCTGCCCAGCACAGCGCTGGAGGACTGCGGCGTTGTAATGCGCCACAAGAAGTTCCAAGAGTACCTGAGGGATACGAATCCCAAAGATAGGTCACCGTGCTTGGCTCTGCTGCAGGTGGGCACGGACTTCAGCAGAGACTTGGACCGCATGGTGACCCAGTGTTTGAAGGTTACGCCACAAGCCTTGGAGGGTATCTGTCTG
>Danio_rerio.10.33030461.33032310
TGAATGGAATCAGAGACGTCATACTGAAAGAAATACAGGAATCTCCGTTCTTCTCGCTCATCACAGACAAGGCTGTTAAAATTGGTGACAAGACCCATCTACCTGTTTTTGTGAGGTACGTTGGAGAGTCGGCTCCAAAAGTCGAGCTCCTGGGCTTTCTGCCGTTCGATGAAAACTGCCATGTTGATAGACAAGCGAACAACCTCGCAAAGATTCTCACTGAAGACTGGGGTTTGCCTATGTCGCAGTGCCGGGGGCAGGCATTCATGCAGCTGGGCCCAGGTTATCAAAGCTTGAAGAAAATGTCTTTGGAATTCCTCGGGAGCTACCCGCTTTGTGTTGTGACACCCAGTGAGTCTTGTGGCCTTGCCCATTGGCTGGCGAGAAGCGTGCCTTGCCCGTCGGTAGCAAAAATGCTGGATGTTACAGAAGACCTGCTGCTGTTCTTTGACGAGTCTCCTAGTTTGGAGAGACAGTTGGCACAGGCTATCGACGGGCTTTTAAATATGCCGAGGGAGGCCCTGGAGGAAATTCCAGAAACCTGTTGTTCGAGGTGGAAAAAGAGGGAGGACTTTTTTGACATACTCGCTGACACATTAGAGGGTGTTCTTAGCTGCCTAGATGCCGTGAGCTCTACTGCCACGGGTGCCAAATCAATGCATGCACAAGTTTTGTCTACTGCTCTGAGAAATATGGATTACATCATCACGCTTGTAATACTGAAGAACGCGTGCGCTCCTCTTCGTAACTGTAGCACTGTTTTTCGCTGTGGAAACCCTGCTGATATTCTCTGTGAAGTGGAAAAAATCCCCTCCATCATAGAGATTCTCAACAAAATGTTAGAAAATGTTAGCGCTATGCACTCCACTTGGTTTGAGCAAGCATTCCAGCTGGCGACCAGGGTCGCTCCAGAGCAAGTGTGCTTCTCAGAGGAAGCCAACAGCTATGAATCACCAGAAATATATTACAGAGAAAATCTCAGCATCCCTCTTCTGCAAAGTCTAATTGATGAAATGAAGTACAGCTTCTCAGACAGCCACCTAAAGGCTCTGTCAGTTCTGTCGTTGCTGCCTTCTTGCAATCCACAGCCTGTACTATCCGAGTCCACAGACAAGCCTTTCAGCCTCTACCTTACAGATCTACCCGAGCCCGAAGTTGCCGAACAAGAGCTCAACACCTGGGCAGGCGTGTGGAGGGAGAACTACCAAGATGTTGCTCTTCCAACATCCATCGCTGAAACACTAGTCCATCCCGAGTCCAAGAGCCATCCAACTGTTACCTTACTGCTTAGGCTAGTAGCTGTCCTGCCTAGTGTCAGTATGGAGTGTGATCTGATGAAGACTACCCTGAATTCGATGAGGGATCTGTTGAGAAACACTGTATGCAAAGGAAGCAAAACAGATCATGTGATGCTCCTCTCTCACTGCGCAACACTAACGAGGCTGCCAGAGGTCATTGAGAAGTGCGTGGAGGTTGATCCAGAGAGCAGTCCATGCCTGTCCCAG
>Danio_rerio.10.33338435.33338270
CAAAGGATGATGGGAGCATAGCAGTCGCCTTGGGTTACACAGCACACCTGGTCCTCATGATCTCATGCTTCCTGCAGATCCCTCTTAGGTATCCGGTGATCCACAAGGGTTCACGCTCTTCTATCAAGGACACCATCACTGACAGACTCACTGAGAAAGAGAGAGA
>Danio_rerio.10.33420270.33420109
AATCCAACTTGGCGGAGCCTGGACTTTGGCATGCTCCCAGACCTTCTGGACACCTCAGTGTCTTGCTTTGTGGTGAGAATCTGGGGAGGGCAGAAGGAACAGTACCAGCTCCTCATCGAATGGAAGGTTAATTTGGACGGCCTCAGATACACAGGGCAGCAG
>Danio_rerio.10.33603205.33606281
AAGCCAGACCATTGACAGGAGTGGGCCACTTATAAAAAGCCTACTCAGGAGGTCATTATCCATGGATAGCCCCGTTCCAGTCTTCTCCCCCACGCTGGAGCTCAAGGAGCTGCAAAATCGAGACCAGTCAGTTGTACAGATGGCACTGAAGACGTCTGTGCCAGAAACATCTGCCCACAACGGCGACTCAAAAAGAACGTCTCCTCTGGTTCTCAGGTCAAAGTATACCGGCAGGTATGATGGAGAAACTCAGGTAGAAGGAGAGGTGAGTGTGAAAGCTGAGCCCAGCAGTCCACTTGCTGACCCCATGGACATTGTACGCATCACAGTTGGTGATTCTTTGCCAGTCAGTCTCAAAGACTTTCAAACTAATTATGATCAAGGTCCCAGGGAAGTGTTAAATCCTGTGGGGAAAAGAAGGGACAGGCCAGACAACAGACGGTACCCATTAAAGAAGAGCAAACTATTTAAAGAGCATGCTCTCTCAGTTAACATGAATATGTCAAAAGCGGTACCTCAGCATGCCAGCGGTGACCCTAATGAGGACAGCGAGGAGTCACCTCAGAACAAGATTTTCAAATGCTGGAATTGTTTAAAGGTTTTCCGGTCAGGTGCTGGACTTCATCGTCATGTAAATATGTATCACAATCCAGAAAAGCCGTATGCTTGCGACATCTGCCACAAGCGCTTCCATACCAACTTCAAAGTGTGGACACACTGCCAAACTCAGCATGGTGTAGTACAAAACCCAGCATCGTCCGCCAGCTCCTCTGTTCTTGATGAGAAATTTCAAAAGAAGCTAATAGATATTGTGAGAGAGAGAGAAATAAAGAAAGCTTTGCTTTGGAAGTTAAAGAGGAATAAGCAAGGTTTGCAGTCTCCTGCAATTACAAAAAAGAGATCGAGGCCCAGCTACATATGCCCATACTGTGGCAAGGCATTTGTGTTCCAGTCTCAGTACAGGCAGCATTTAAGGACACATCCTGCTGAAAAAGCTGACCAGGACACAGCGAGGGAGAGCATCCTCTACCAGGAACAGGATGAGATCATTCAACAGAAGAACCCTGACACCGGTGTTTACTCCTGTAGACTTTGCAATATGAAGCTGTCATCGCTCTTGGAACAGGGTGACCACGAGAGAGGCTGTCGCCATGCAACCGTGTGCCCCTATTGTGGCCTGAGATTCTCAAGTCCAGTTGTCAAGAAAGACCACGAGGCACATTGTAAGTACAAGAAACTGACATGCCTGGAATGCATGCGCACCTTCAAATCCTCCTTCAGCATTTGGCGCCATCAGGTGGAGGTGCACAACCACAATATGATGACTGTTAAAGATCACATTCTCCTGAAGCAACAAGAGAACAATGAAGAGGAGTCTGAAATGCTCAAGGAGGAGCATTACAGTGATGAGCCTCTAACAAGTGAGAGCACAAGAGAGAACATCAGTTACAGTGATTCCTCAGGTCCACCTATGTATGACTCTGAAGACTCCTCATCCTATGTGCCTGAAGACCTGAGCATGGGCCACCATGGCAAGCTGGTAGTGAAGGAAGAGCCGTTAGAGGAGGCTGTGAGTGAGCGGGACAACCCCGATGCTGCCAAAAGTGGCTCCGAAGAACCCGGTGTGTGGCCGTGCGAGAAATGCGGAAATCTTTTCAGCTCTCGCAAAGACTTGGAACGACACCAGGAGCTGCTATGCCACATCAAACCATTCATCTGTCACATCTGCAACAAAGCCTTCAGGACCAACTTCCGCCTTTGGAGCCACTTCCAGTCTCACATGTCGACTGCTAACGAACCCGGAGCCAAAGAGATCGACAGAAACCCCTCACCTCTGAGCCCTTCCCCTCCACTTAC
>Danio_rerio.10.33618650.33618895
ACTGCTCTGGAGCTCCTGCAGAAGGAGGAGGAGTTAAGGAGCATCGTGACATTCTCCTCTCAGCTGGACGAATCTCTCGGAGGAGGAATTCCTGTTGGGAAAATAACGGAAGTCTGTGGAGTTCCAGGAATCGGAAAAACGCAGCTGTG
>Danio_rerio.10.33637936.33638117
ATGGCCGGCTCTGCAGCAGAGGAGAAAACCTTCCGACGGTTCTTGGAGCTCTTTATTCGGGAGATGAGGATGCCTCTGCAGGAGGGCGACCCGCTGCCGACGCGCCCCTTGTCGGACCTGGTGTCTGAGGACGAAGTGGAGGGGGAATGCCTCGACTTGTGTCTCCAGCACCTCTACAAATA
>Danio_rerio.10.33775994.33775818
CAGCCTCCTGGAGATCGACCCAGTCATTCTGATCCAGCTGCTGGATCTGAAGGAGCGCAGCAGCGTGGAGTCCCTGTGGGGTCTTCAGCCTCGGCCTCCGGTGTCTCTCCTCCACAGCCAAG
>Danio_rerio.10.34604673.34604840
ATTCCCGAGCTTGCAGACCATGGCATCTCACTGCCACCCAACATGCAGGGGCTGACAGAGGAGCAGATTGAGGAGCTAAACCTGAGGGATGAATGGGGAGAAAAGTGCATCCCCAGTGGAGGCTCTGTGTTTAGAAAGGATGAGATTGGGAGGAGGAATGGACA
>Danio_rerio.10.34611870.34611727
TGTCTGAACCACGAGGCCGTACACTTGGTCTCCAAGTCCTGCTACAGCAAACAGAAGTGTGCTGTTCCCGTCAGCAACCAGACCTTTAGGGACCCGTGCTTTCCAGGAACCAGGAAGTACCTCAGTGTGATCTATTCTTG
>Danio_rerio.10.353706.353530
GGGGAAAAGGGCCTTCAGGCAGTTCAGGGGACCAAACCTGCAATCATCACCGCCTCCAGACCCATCACCAAAATGATCGTCACCCAGCCCAAAGGCATGAGCGCCGGGTCCCAGGCCACCGCCACCAAAATCATCCCGACCAAGATCGTTTACGGCCAGCAGGGAAAGACGCAG
>Danio_rerio.10.359963.359698
GTGTTAGTTGTTCTGATGAGGACGAGAAGCCTCGCAAGCGAAGGCGCACAAACTCATCCAGCTCGTCTCCGGTGATGCTGAAAGAAGTTACCAAGGTGACCCCGCCGGTATCCAAGAACATCACGGTGCCTGTGAGCGGCAGCCCCAAGATGAGCAGCATCATGCAGAGCATCGCCAACTCCTTACCGCCTCACCTGTCCCCCGTTAAGATCACCTTCACCAAGCCCACCATCCAGACGACCAGCACCACCACGCAGAAG
>Danio_rerio.10.36012667.36012516
CGGTCTTTGTTTCGTACGTTCCTTATGTATGGCTTCCACTTCCTGGTGTGGTTTTTTTGCGTGAAGGGGATCAAGGACACTCAGTGTGGCTTCAAGCTTTTCACACGTGAGGCTGCACTCAAGACCTTCTCCTCTCTCCATGTAGAGCGATG
>Danio_rerio.10.36021762.36021594
GCACACTTAACCGCAGGGATGGTGGACCTGACACGCCATGAGAAGGAGAAACACTTTCTCACCGCCACCGGAGAGAAGCGGCTCTTCCCCAGTCTACATGATCCCCATTCCAGGGAGCTCTCTGTGGTGGTCCCGGCCTACAACGAGGAGCTCCGAT
>Danio_rerio.10.36033185.36033291
TCCATACTGATTTCGGACCCCACAGCTGAGGAGGAGACTCTGTCAACAGCACACCTGACGGTGGTGACTGATGAGGATGACCGGCTCTGCTCTGTGCACAAACCAG
>Danio_rerio.10.36056305.36056179
TGATGGTATTTCTCCACTGGTCCAGACTTCTCTGTTGGGAAAAGGGGTGAAGCACCGGCCCCCTCCCATCAAACTGCCGTCAGGATCAGGAAGCAGCTCCTCAGGT
>Danio_rerio.10.36271933.36270412
GACAAACCTAAGAAGCACTCCCCCAGGCGGAGGCTTCAGCACGCCTTGGAAGACCAGATTTATCGCATCTTCCGTAAAAGCCGAGTTCTCACCAACCAGAGTAGCAACTGCTTGTTCACGGTGCCCGCCAACCAGGCGTTTGTGTACGTGATCCCAGCACTAGATGAGGACCCCTTAGGTGCATTGCTCGGTCAGCTGCGGTCCAACTGCATGTTGTCTGAGCAAGACTCCTCCGTGTCCGTGTCGGGGCCGAGGCGCTATCAGCAGATGCGGCATTCAGCTCGGCACCCGAGCAGCAGCGGAGACTCAGGCAGCATATCGATGGGCAGTCAGCTGGTGGACTGCAGCTTGAAGGAATTCCTCTGGCAGCATGTCGACCTGGTGCTCACCAAAAAAGGTTTCGATGACAGCGTCGGCCGCAACCCGCAGCCTTCGCACTTTGAGCTGCCGACCTACACCAAATGGGTCCAGGTCGCCTCCAGACTCCACCAGGTCCTCATCAAAAACACAGACGAAGAAATGGCTGAGCTAGCCACAAAAGTGCAAAGCCAGGTGAAGGTTTTGGAGGGTTTTCTCGACGCTGACACAAAGTTCTCTGAGAACAGGTGCCAAAAAGCTCTGCCTCTGGCTCACAGCGCCTACCAGTCCAATCTCCCCCATAACTACACAACCACGGTCCATAAAAACCAGTTGGCTCACGCTCTGCGGGTGTACAGCCAGCACGCTCGAGGCGTGGCTTTCCAACGCTACGCTTTGCAGCTTCATGAGGACTGCTACAACTTTTGGAGCAACGGACACCAGCTGTGTGAGGAGCGAAGTCTGACTGACCAGCACTGTGTTCACAAATTCCACCTGCTGCCTCAGCC
>Danio_rerio.10.36609281.36609151
ATGGCACCGTGAGGCTCCAGAGAGAAGTGGTACTCCTCACAGATGACCGTAACCTCCGTGTCAAAGCTTTGACCCGTAACGTACCTGTGCGAGACATCCCTTCTTTCCTCAGCTGGGCCAAAGTGGGCTGA
>Danio_rerio.10.37379720.37379974
TCACCTCATGACCGCAGCCGGAAAGATGACGAGGATGACCCTGTTGAACAGATGATATCGCGCACTGGCTGCGCTGAGCTTCACTACGCCGTCCAGGAATGCATGGCTGAACATCAGGACTGGCGAGCGTGTCAAAGCCAAGTTCAGACGTTCAAAGACTGCATGATGAATTTCCAAAAGGCCCAGAAAGAACAGCTGAGGCAGCAGCAGCTGCCCTCCACCAAGTCT
>Danio_rerio.10.40629815.40629919
AGAGCCAGACGCCAGTAATCTAGAGGTGGACCACAGTTTCTTTGAGGAGAATGTCTGGCCTCATTTGGCCTTTCGAGTTCCTGCTTTCGAGAAACTTAAG
>Danio_rerio.10.4103592.4104946
CAGCAACCACAGCAGCGGCCTGGTAACATGCCTGACTTTCAACATCATGGCCCTCCAAGTGGGAACCACGCTGTCCCTGCTCCCTGTCTCCCCCTGGACCAGTCACCTAATAGAGCAGCATCCTTTCACGGTCTTCCTTCTTCCTC
>Danio_rerio.10.41265099.41265210
TCAGGACTGACCCAGGCTGTACGGGACAGTAAAATCACCCTGGAACAAGCAGAGTATGAGTTCCTGTCCTTCGTCAGACAACACACACCACCTGGACAATGTCCCCTCGC
>Danio_rerio.10.42447135.42446546
GAGACGCCTTTGCTTCAGCAGCCGGTGGCCGTGCACCGGGTCGTCTCCAGGATCGGTCAGCAAGCCGCCGTAGGCTCAGTAGCTGTGGGGCCGTTACATTCCTGGACCATAGGGGGAAGAGCTCTCGATGACCCGTTTACCGCTGCCCCATTTCAGCC
>Danio_rerio.10.44132509.44132301
GACCTGTCCAACACCAAACCTGGAACATCATCTGCCCCTTTTACTATCAACGCCCATCAGAGCGAGATTGCCTGTGTGGCCCTCAACCAGCCCGGCAGCGTGGCAGCTTCAGCCTCTCGTAAAGGAACCCTCATCCGCCTGTTCGACACAACGACCAGGGACAAACTGGTGGAGCTGCGCAGAGGAACAGACCCTGCCACTCTTTACTG
>Danio_rerio.10.45648451.45648259
CAGAGGCAAAGAAGGGAGCTGCACCTGCTGATGGCTGAGTTAAAGGACCGGGAAACAGAGTTAAATGCCATGGCTGCTTCCCATCTTAAGCAGCATCATGCCTGGGAACAGTACCGCCAGAGGGTGCTGACCTTGGAGCAGAACTGTGCCCG
>Danio_rerio.10.45684482.45684326
ATCGCGGTGCTGCGAGGAGAAAACGCCATGGCCAAGACCCTGCAGTCGGCCGTGGAAACGCTAGAGAGAGACAAAGCTCAGCTGCAGAGCCGCGTTCACAGTCTAGAGCAAAGGCT
>Danio_rerio.10.45971813.45971996
GTGAAAGCCATGTTCACCCCCAGAATTTCTCTGCCCCCTCTGTGTCGCGCTCTGGGGGGACTAGAGGGTGGCAGCCAGCGCTCTTTGCAGAGGAATGGCACCATCAGGAAGACATTCAGTGGGGGAATGGCAGCGATACGCAGACACTCCCAGTGTATTGCAGTAAAACTCCAGGC
>Danio_rerio.10.45976735.45976863
GTGTTTATGAAGCGAGGTGTGTTGTGCTATCTGGAGCAGCAGAGGGAGAAGCAGGTCACTGGTTGGCTGGTCCACCTACAGGCTGCCTGTTTGGGACATCTTGCCCGTCAGAAATATCGC
>Danio_rerio.10.46287896.46287786
AAAGTGCATGACATGCTGAAGAAGGGATGGGATGCTGAAGGGTCACCTTTCAAAGGGCAGGACTTTGACCCATCTATGTTTGACATCCCACCGAGTGCCGTGCAGTTCTGA
>Danio_rerio.10.46291563.46291420
GTGTTAGTCTGCAGACCAGTAGCGTGAGAGTATGTGTGAGGGATGGAGCCGAAGAGAAGACACTGATGGAGGGTGAATTCACTTTCAAGATCAACACTGAAAACTCTCTGTGGAGTCTGGAACCTGGACACTGTGT
>Danio_rerio.10.46301735.46301846
AATCGAGCCGCTCGTATCCGAGTGGGGAAAGGAGACAAACCTGTGACCTATGAGCAAGCGCATCATCCTCACCACATTGGCCACCGCAAAGGATGGCTGTCACAGCACACC
>Danio_rerio.10.46339173.46339436
TGTACCAGAAAACTACAAGAAACTCATACCTGGAGTCGAAGGATGGCCCTGCTCGGCCTGCCTCCAACATGGACCGCTTTGAAAGGTGTTTCTCCATCTTTAAACT
>Danio_rerio.10.46453323.46453167
GGTGTGCTACAGTCCTTGATTGAAAAGCACTTCCCAGCTCCAGACAGACAGAAGCTTTACAGCCTGCTGGGTATCGACCTCTCAGCAAAGAAGACCCCCTCTCCCAGTGACACAGCAGTAGAACAAGAACAGAAGGGCAAGAAGAGGAAAGGTAA
>Danio_rerio.10.46466517.46466190
AAACCTCAGCCATCAACCACCACGTTTGTCTTAAATCAGCTGAATCAGTTGCCTCCACTGGGAGCTGTTGTGACCAAACAGTCTGCTATTAACCCTGTCAAGCATACCATAACTGTCACCAAGGTGGTTCA
>Danio_rerio.10.4801070.4801184
GAGTCTGAAATCGGTGCACTCGAAAGTGAAGAGTCTCAGATTTCAGCCAAGGAGCAAGTTCTTCGAGAACGCCTGAAGGAGACAGAGCGCTCGATAGAAGACCTGCAGAAG
>Danio_rerio.10.5133470.5133272
ATACCACAAGTTGGTGTGGGGTCCATATGGTATGGATTCCCAGGGTCATCCCTCTGGTGTTCTCATCGCAGGTGGGGAGAATGGCAATGTTATCCTGTACGACCCTGCAAAGATAATGAGTGGAGAGAGCGACGTCATCATCGCTGAGAGCGACAGGCATACAGGGCCAGTGAGAGCTCTGGATGTCAACCCTTTCCAG
>Danio_rerio.10.5548973.5548817
ATGCCAATGGACACAGAGGTATATGAGAGTCCTTATGCAGATCCAGATGAACTGCGGAGTTCTACAGTGGATCGCTCACATCTTTTCTTGGAGGATGGAGAACTGGGCTCTGGGAATTTTGGTACCGTCATGAAAGGCACCTACAAGATGAGAAA
>Danio_rerio.10.6722061.6722167
ATATTTATAGTATACTTCATTGCTGGAGTGAAGAAGTTGGATGCTGATTGGGTGGAGGGATACTCAATGTCATACCTGGCTCACCATTGGCTGTTTGACCCCTTCAA
>Danio_rerio.10.6738224.6738528
AGGGATGTTTCCCTACACAATGCTGGCCACCAGTCCTCTCTTCTGCTACCCTGACTGGCCAAGAAATTTTTTTGCCCATTTCCCATCATTCCTCAGGGCAGTCCTGCCCCTCACTTCACCGGGGTCCCAGCCCAGCCCTTCCTGTGTTTACGAAGAAATCCAAGGCAGTGGCACTCAGCAAAGACAGACCCCAGCTGCTGCCAAATCATCCAAATTGAGACTAAAACACAAGCTGGGAGCCATTTTTACTGTTCTTTACTTAATGGAACAGTTCTTCATGCCCTACTCCCACTTCATCACACAG
>Danio_rerio.10.6742138.6742289
GTGTTCACACAGAGCCGTCGCTGGAAGGACCACGGAGACATGCTGAAGCAGTATGCTACATGCCTCCATCAGTACCTGCCTCGCTATAACATCTCCGATCCTGAAATCTACTTTGACATCTGGGTGTCCATCAATGAACGCTTCCAGCAAAG
>Danio_rerio.10.6742410.6742579
GATCTTTGATCCTCGTGTGGACATTGTGAGGGCTGAATGGTCACCTTTCAAACCGAACAAATGGCTCATGCCTCTGCTGGTGGACCTCTCGCCTTGGAGGACCAAGTTCCAGGAGATCGAGGGAAGTTTGGACAATCAGACCGAGATTGTCTTTATTGCTGACTTCCCAG
>Danio_rerio.10.6749249.6749396
CCTGCCGGGGCTTATCATAAGGTGTACACAGTGTCCGAGGACCCCTCTTGCTACATGTACGTCTATGTAAACACCACAGAGGCGGCACTACAGAAGAACTTCACCAAGCTGTATGAAATCCAGGAGCGTGTTCGCAATGGAACAG
>Danio_rerio.10.7181642.7181511
GTGAAATACACTAAGATCTACCTTCGAGATACCACTCTGATTTCTCCTTTCCCCATGCTGCTGTTTGGAGGCGACATTGATGTTCAGCACAGAGAGAGGCTCATCACCTTGGATGGATGGATTCATTTCCAG
>Danio_rerio.10.7200645.7200505
GTGTTTCATTTGGAGGACATAGTGGAGCAGACGGGATACGTCTTAGAAAAGGACTCAGAGTACAGCCAGAAAATTCTTGAAGAAGAAGAGGAAGTGACGATCTCTGTCACGCAAAAAGGTGGCAAGACTTTGCAGCACCAG
>Danio_rerio.10.7213694.7213568
AATGACAGGTATTTGATACTGACTGCTCAGCTGTATGACGCTAAAGAAATGGCAGCTGCTGCCAAGACCAAAGCAGACAAGGCGGGCCAGAGGATGGCACAGGACAGGATACGCATCATACAGCAAG
>Danio_rerio.10.7218243.7218130
GTTGCTATCCAAGCTGACCTGGAGAAGAAGATTATCAAATTGATCAATGAGTTCAGACAGGAGAATGGCGACAAAGGGCCCATATCAGGAAGACTTACAAGCAAGAAGTTGCTG
>Danio_rerio.10.7264967.7265077
GTGGTTCCAGTGATGCTCCATCTCCTCACTTCTGTCAGCTCAGTTCGTCTTTACATCCCCAAAGACCTGAGGCCCTATGACAACAGACAGCTCATGCTCAAGTCCATACAG
>Danio_rerio.10.7286010.7286172
GAATGTGCAAAGCGCATCGCCAAAGTGTCAGCGGACGCCAAGCTGGAGGTGGACGAAGAGAGCTATCTGAACCAATTTAAACCCCACCTAATGGACGTGGTTTATGCCTGGGCCAACGGGGCCACGTTTGCTCAAATCTGCAAAATGACCGACGTCTTTGAAG
>Danio_rerio.10.7629945.7630046
TTCGAGAGAGGACTGTTAAGATCAGCAAAGGGACAGGAGAATATCCCTGGGGCTTTCGAATACAGTTTTCTAAACCCATTGTGGTCACAGAGGTTGACACAA
>Danio_rerio.10.7634343.7634500
GATGAAGGCAAAAGGCAGGCACTTTCAGCAATAAAGATGGAAGGGGCTGAGGTGGGACCAGACACTTCACTTGGAAAACCATTTGTGTTTAAGTGTCACCCTCAGTCTGGTTTTCGAGTTTACTTCTTCTGTGCCACTTCCAACCAGGAAATGAAAAG
>Danio_rerio.10.8001832.8002289
TTCAGGATGCCTGGCTCAGCCCCAGTTAGTTACCTGGGACCATGGCCTAAAGATGTGGGTATCATTGCCTTAGAACTGTACTTCCCATCCCAATATGTGGACCAGACTGAGTTGGAGGAGTTTGATGGTGTGCCTGCTGGTAAATACACCGTGGGCTTGGGCCAAGCTCGCATGGGCTTTTGTTCAGACCGTGAGGATATAAATTCTCTCTGCCTGACTGTGGTCCAGAGGTTGATGGAGAAGAATGCCCTATCCTACAACAGCATTGGTCGACTGGAAGTTGGTACTGAAACCATTATTGACAAGTCCAAGTCTGTCAAGACAGCCCTCATGCAGCTGTTTGAGAACTCTGGCAATACAGATGTGGAGGGAATTGACACCACAAATGCTTGCTATGGTGGTACAGCTGCACTCTTCAACGCTGTCAACTGGGTGGAATCCAGCTCATGGGA
>Danio_rerio.10.8007562.8007687
CGTTATGCTTTGGTGGTAGCAGGGGACATTGCTGTCTATGCCACAGGAAGCGCCCGGCCTACAGGGGGGGCTGGTGCTGTGGCCATGCTGATTGGGCCTAATGCTCCTCTGGCCTTTGAGCGAG
>Danio_rerio.10.8009497.8009667
AGATGTACAGCCAGAGGATACCTACTTTGACCGGGATGTGGAGAAGGCATTCATGAAGGCCAGTACAGATATGTTTGAGAGGAAGACCAAGGCATCCCTGCTAATCTCCAACCAGAATGGAAACATGTACACCCCCTCTGTCTATGGCTGCCTGGCATCACTTATTGCACA
>Danio_rerio.10.8895870.8896012
TATGATGTTCAGTCAGCATCCACGTCTGAGGGAGAGCTGTACATCACAGGTGCGCCGCGGTACAACCACACCGGCCGCGTCGTTATCTACCGACTCGATGCAAATAACAGAATCGTCATCTCGCAGATACTGAAAGGAGAACAG
>Danio_rerio.10.9045898.9045772
GCTGCAGGACGGTGTTGTGTTGGCAGTGCGTCAGGAGTACGTTCCCATCGGCGACCAGGTGCTGACTCTGGGAGACGGAGACGAAGTCGCCGTAGTGCCGCCACTCAGCGGGGGCTA
>Danio_rerio.11.10478854.10478735
GCCAACCTGCTGTCCTCCCATCGTAGCCTCGTTTACCGAGTAGAAACCATTGCTCTGGGAGATCAGCCATGTGACCGTGGTGAAAATGTCACACTGTTCCTCTTCAATGACTGTCTTGAG
>Danio_rerio.11.10899241.10899116
ATGCTGTTGAACTTGCATAAGAAGAGCTGGATGGAGGGTCTGACCCTGCAGGACTACAGCGAGCACTGCAAGCTCAATGAGACCATCGTCAAAGAAATGCTGGAGCTGGCTAAGAACTACAATAAG
>Danio_rerio.11.10899666.10899559
GTTGTTATTGATGCCTTCAGATTGATCAATGCCAACATGATGGTGTTGGGTCACGAACCAAGACAAACCACATCCAACCTGGGTCATCTGAACAAGCCTTCAATACAG
>Danio_rerio.11.10908119.10908000
ATGTTGAAACATGGGCGTGCTGGTGTACCCATGGAGGTCATGGGATTGATGCTGGGAGAATTTGTTGATGACTACACAGTGCGAGTGATTGATGTGTTTGCCATGCCGCAGTCAGGAACG
>Danio_rerio.11.11910545.11910406
GTATTGCAAACGCTCTGGATCTGACAGACCGGATCCTGCCCAGACTGCAGGCTCGTCCCCAGTGTCGCCCTCTGCTGCTGCACTTCCCTCCTTACAGCCGGGAGGAGCTCACAGCCATTGTACAGGACAGACTTGTACAG
>Danio_rerio.11.12091476.12090105
GGAAGGTGATGTAAGATTGCTGAAGGTGCTACACAAGGCGTTTGGGAAGTGGTATTACATCCTTGGTCTGCTGAAGGTGACAGTCAACATATTAAGCTTCGCAGGTCCACTGCTCCTCAGTAGTCTTGTGAATTTTATGGAGGAAAAAGGTGCCCCAGTCAGCAGGGGTGTCTGGTGTGCCTTGGGGCTCTTTGCCACCACCCTGCTGTGCTCTGTTCTGCGAAACATCTTTGTCTTCGAGGTCTCCAAGGTGGCGCTGTCAGCACGAGCTGCTCTTGTGACAGCCATCTACAACAAAGCTCTGAGAGTCAGCAGCTGCAGCTTGGCTGGCTTTACTTTAGGAGAGGTGGTGAACTTAATGAGCACAGACACCGACCGTGTGGTTAACTTTTTCCAAAGCTTCCATGAGCTGTGGAGCCTGCCCTTTCAGTTAGCTGTCACCCTTTACTTGCTATATCTGCAGGTGGGTGTAGCTTTCCTTGGAGGACTGTCTGTAGCTTTGCTGCTGGTGCCATTCAACAAGTTCCTTGCTTCCTTCATACTTAGCAACAATAAAAAGATGCTCATGTGGAAGGATAACCGTGTTAAG
>Danio_rerio.11.12311921.12312121
AATGTCATTGATCGAAAGCCACACCCAGATGATGAAAACCTCGTCGAAGTCAAGTTTGCCACCACACCCATCATGTCCACATACCTTGTAGCTTTTGTCATTGGTGAATATGACTATGTGGAAAGCCAGTCATCAGATGGTGTAATGGTACGCGTCTATACACCGGTTGGAAAGGCTGAACAAGGGAAATTTGCCCTGGAG
>Danio_rerio.11.12315880.12315994
GAGACAGCATTGCTAATTGACCCGAAGAATTCCTGCTCATCCTCCAGGCAGTGGGTGGCACTGGTGGTTGGACATGAACTCGCCCACCAGTGGTTTGGAAATTTGGTCACCATG
>Danio_rerio.11.12326260.12326369
AGGACCTATGGGACTGTTTGGAACAGGCCAGTGGGAAACCCATTGCTGCAGTGATGGGCTCATGGACCAAGCAAATGGGCTTCCCCATAATAGCCGTTGACCAGGAACAG
>Danio_rerio.11.12334516.12334623
CTCCACAAGCAAGCAGACATGCAAGAGGAGAAGAATCGAATCGAGCGAGTTCTCGGAGCCATCTCTGCCCCCGATCTCATCCAGAAAGTGCTCAACTTTGCCCTCTCG
>Danio_rerio.11.12339269.12339424
GAAGACGTTCGTCCCCAGGACACGGTTTCAGTAATCGGGGGAGTGGCAGGAAGCAGTAAACAAGGCAGGAAAGCTGCCTGGAAGTTTGTCAAGGATAACTGGGAGGAACTTTATAACCGCTACCAGGGAGGATTTCTCATATCAAGGCTTATCAAG
>Danio_rerio.11.12355022.12355142
AGCGGGAATCTTCGACCCCTACATACCCCCAGAGGGTGATGCTCGTCTTTCCACTCTGTCTAAAGAAGGCCTGAAACAACGTACTGAGCAGATACGACAAAGTGCTGCCTCACAGCTGGC
>Danio_rerio.11.12970015.12971725
CAGAGGGTGAGTCAGTTGTTACACATTATCAGGGCTTTGCTGCTACCTCGAGGTCACGGAGTGCTGATTGGCTCAGACAGGGGCACAGGCCGCAAAACCACTGTGTGTTTAGCTGCCCACCTTACAGGCTATGAGCTACTAGAGATACATGCTGGCAATGAAAATAATCTTCATGAAATCCTGAAAGAAGCTGGGAATCAGACTAGGTCAGATGGAATCAATGTCATCATACTGGTCCATGAGGAAATCAGCCAGTCTGTCAGAGAAGAATTACTGGTACTGATGGCTCACGGTGCCTGTCCAGCACGCTACACAGAGGAAGAGCTGA
>Danio_rerio.11.1316706.1316532
GAGCTTAATGTGCGACAGTTGACACTTTCAACAGACAAGGACAAGTATGGTATCCGCCTGAGAGCCGAGCCAGACCACATGGTGCTGGGCAAGAGATTAAAGGGAGCCTTCAAAGCCGTCACTGCTTCTATCAAGGAGCTCACCAGCGAACAGCTTGAAGCCTTCCAGAAGAAAG
>Danio_rerio.11.1320459.1320338
GCTCCTTTCACACCCTTCATTACCGAGATGATGTACCAAAATCTGCGTCACCTCATTGACCCTGCTTCTGTCGAAGAGAAGGACAACAGCAGCATCCACTATCTCATGCTGCCTCAAGTCAG
>Danio_rerio.11.1325553.1325409
CTGTACCTCATCAACTCTCCTGTAGTGAGAGCAGAGAACCTGCGTTTCAAAGAGGAGGGTGTGCGAGATGTGCTTAAGGATGTCTTCCTGCCGTGGTATAATGCCTATCGCTTCCTGGTGCAGAATGTACAAAGGTTACAGAAG
>Danio_rerio.11.1330258.1330064
CATCGACAATCTGACAATCCCCTCACGGTGTGGTAAGGGCGTGCTGCGGAGGATCGAAGAGGTGTTTGACTGCTGGTTCGAGAGTGGGAGCATGCCTTACGCTCAGGTTCACTACCCCTTCGAAAACAGGAAGGAGTTTGAGGACAGTTTCCCAGCAGACTTCATTGCTGAAGGCATTGACCAGACCAGAGGATG
>Danio_rerio.11.1351629.1351512
GTGGGTTTTCAAACAGCTGTATGACAAGGGTCTGGTGTACCGTGGTGTCAAAGTCATGCCTTTCTCCACTGCCTGCAACACCCCCTTGTCCAACTTTGAGGCCCATCAGAACTACAAG
>Danio_rerio.11.1354342.1354223
GAGTATGAGATTGATAAGACTTTGGGGATCAAAGGACCTGAAGATGTGGCCAAAATGGGCATTGCTGAGTACAACAAGCAATGCCGAAGCATTGTAATGAGATACTCCAACGAGTGGGAG
>Danio_rerio.11.1354895.1354739
GTACACCTTCTACGATGGACCTCCCTTTGCCACTGGTCTACCCCACTATGGCCACATCCTAGCTGGTACCATCAAGGACATTGTTACTCGCTTTTACCACCAGAGTGGCTTCTATGTGGACCGGCGCTTTGGATGGGACTGTCATGGCCTACCTGTG
>Danio_rerio.11.14342376.14342155
GAACAACAACAATGTCCCGCTTAACAACAACAACAACAACATGGGACCCAACCGCCTCCGCAATCCCAACCTGAACCAGAACCCCCTCATCAACGTCCGCGACCGACTCTTCCATGCGCTCTTCTTCAAGATGGCCGTCACCTACGCACGCCTGTTCCCTCCGTCCTTCAGGAGGGTCTTTGAGTTCTTCGTTCTGCTCAAG
>Danio_rerio.11.14345806.14345989
ATCATGGAACTGGCCTATGTGTGTGAGTGGGAGAAGCGTCCGAAGAGCACACACTGCCCTTCCATCCCGCTGGTCTGCTCCTGGTCCTGCAGGAACCTCGTGGCCTTCACCACAGACCTGAAGAGCGAGGACGACGACAA
>Danio_rerio.11.14353302.14353733
TCTGGCTCCACAAACTTCGGGGAGAAGTTCTCTCGGGTGAAATTTTCACCGTCCCTAACGCTGTTTGGCGGTAAGCCGATGGAGGGCTGGCTGGCGGTGACAGTGAGTGGTTTGGTGACAGTGTCGCTGCTGAAACCGGGTGGCGCTCTGCTGACGGCGAGCGAGAGCCTGTGCCGGCTGAGAGGGCGCGTGGCGTTGGCCGATATTGCCTTCACCGGAGGAGGGAACATTGTGGTGGCTGCCACAGATGGCAGCAGCTCCTCGCCTGTGCAGTTCTACAAGGT
>Danio_rerio.11.1527041.1527313
GATCTTGATGGCTGGTGCAACCTCGCAGCCTTTGACCTCCCCGAGGACAGTCCCAGCCCAGAGCGACATCAGTTTCGTCTGGAAGGCAGCGCCTTGCAGGAACTAAGCAAAGGAAGCAAAGGAGAACTCATCCCCATCTCTCCTGGAGGCGTCACACCCCCCTCCATACTGAGCCACCGGAGCCGAAGGTGCATCGCTTTGTCTCCCGACGCCAACAAGTCCATGACTCCTAAGAGCACCCCTGTCAAAATCTTGCCCTTTTCTCCATCTCA
>Danio_rerio.11.16233723.16233931
TGGTGACAAGCTGTATGAAATATCAATGCAGGAGGAGGTGACGGCACGCCTGCACTTTATCAAGTTTGAAAATGCTTACATCGAAACATGCTTGGACTTCATTAAAGACCATCTAGTTAACACTGAAACCAAAGTTATCAAAGCCACAGGTGGAGGGGCACACAAGTTCAAAGAGCTAATCGAGAGGAAACTGGGACTCAA
>Danio_rerio.11.16240557.16240710
AGATTTGATGAGCTGCTACAGTTGGCCTCGAAAGGTCAGCATGCAAGTGTTGATATGCTTGTTAAAGATATCTATGGAGGATCATACGGGTATTTGGGCCTGACTGGAGATCTTATAGCGAGCAGTTTTGGGAAGTCTGCTACTGCTGACAAAG
>Danio_rerio.11.16255252.16255364
GTGGTTAAGAGAGCTGTAGCGAGTCAGCCTGACATGCCGGAGGCAGCCCTGCGTGCTGAGAAGTTCCGTCAGAAATACAGACACAAGCTTCAGACTCTTCGTCAACAGCCGTT
>Danio_rerio.11.16256857.16257008
ATTAAACAGAGGGAGAATGACATTGCTCTCAAGTACTATCAAAAGGCAGTGAAGTCCTTGGATGAGCTGAGCTGGGAGGAGAAACAGTTTGCCCTAGTCCGGGGTGTCCTGGCTGGGAATGTCTTCGACTGGGGAGCCAAGGCTGTGTCAGA
>Danio_rerio.11.16537896.16538105
ATGAGTGAGCTGAAGGACTGCCCCCCACTGAAATACTACGACTTTAAGCCCGTGGAGCATGTCAAGGTATGCCCCCGCTACACTGCTGTGCTGGGCCGCTCAGAGGATGATGGCATCGGCATCGAAGAGCTGGATACCCTGCAGTTGGAGCTGGAGACACTGCTGTCCTCAGCTACCCGCCGCCTACGAGCATTGGAAGAGCAGAGACAG
>Danio_rerio.11.16543041.16543291
ATCCTTACAGACTGGCAAGATAAGAAGGGAGATAAACGCTTTCTGAAGCTGGGGAAAGACCCAGACCCCGCTGCCTCATCTCGCCACAAACCAAAGAAGCAGAAATTGGACGGCAAAGGAGGTCATGGGCCAGGCCAAGGTCCCGGCAGACCCAAAACCAAAAACCTGCAGCCAAAAGTACAAGAGTATGAATTTACAGATGACCCTCAAGACATTCCCCGCAACCCTAAAAATGATGCGCCCAACAG
>Danio_rerio.11.16543673.16543778
TTCTGGGCCTCAGTGGAGCCATACTGTGCAGATATTACAAATGAAGAAATACGATTGTTAGAGGAGCTTCTTAAACCACCAGAGGATGAAGCAGACTACTTCAAG
>Danio_rerio.11.16544527.16544630
ATGTGGACTCGCTGCTGAAAAAGTCAGAATCCCAACACGAATCTCCAGAAGACGGTTGTCCCTTTGGTCCTCTTACACAGCGTCTGCTGCAGGCTCTTGTAGAG
>Danio_rerio.11.16553955.16554098
GATGCTCCTGTGGATAAGTGTGTGTTGGCCACAATGCGGTGGGGTCTGGTACCCTCATGGTTTAAGGAGAGTGACCCCAGCAAGATGCACTACAGTACCAGCAATTGCCGCAGTGAGAATATATTGCAGAAGAAGTCCTACAAG
>Danio_rerio.11.16602855.16603011
GCAGGAGGCTGTGCAGGGATGTGTGTGGATCTGACCCTGTTTCCACTCGACACAATAAAGACCAGACTGCAGAGTCAGCAGGGCTTTTACAAGGCTGGAGGCTTTAGGGGCATCTACGCTGGAGTCCCATCTGCTGCTGTCGGCTCCTTCCCCAATG
>Danio_rerio.11.16730580.16730417
ATTCAAAGCAACAGCTTGCTGTGTGACTGCCAGCTCCACTGGTTGCCTGACTGGTTGGTGGCACGTGGTTTGCAGGTCGGTATCAATGCCACCTGCGCCCACCCGGAAAGTCTGAAGGGAAAGAGCGTCTTTGAGGTTCCGCCCAGCAGCTTTGTGTGTG
>Danio_rerio.11.16968253.16968716
GAATATTTCTTCTGCTATGATCCCCGTAAGGACTATTGGAGTCATCTGGCGCCAATGAGTGTCCCTCGGAGTCAGGGTCTGGCTGCCTTGTATAAAAACTGCATCTACTACATAGCTGGTATCTGCAGGAACCACCAGCGTACTTTTACTGTGGAGGTGTACGACATTGAGAAGAACACATGGAGCCGCAAGAAAGATCTACCCTTTGACCAAGCCACAAGCCCGTATATCAAGGCCATGCTGCTGCAAGGCAAGCTACACCTGTTTGTACGAGCTACACAAGTCATGGTGGAGGAGCATGTGTTTCGCACTAGCAGGAAGAACTCCCTTTACCAGTATGACGATGAGGCAGACGTATGGACCAAAGTCTATGAGACACCCGATCGCCTCTGGGATTTGGGCCGCCATTTTGAATGCGTGGTGGCCAAACTTTATCCACAGTGTCTCCAGAAAGTGCTTTGA
>Danio_rerio.11.17309930.17309789
ACCTGGTTGAGTCCGAGGAGATGGCTGAATCTACAGGAGTACCAGAGCAAGAAGCTGATGCAAGAGAGTGGCGTGGCTGTCCAGCGCTTCTATGTGGCTGACACAGCTTCTGAGGCACTGGAGGCTGCAAAGAGACTCA
>Danio_rerio.11.18258004.18257861
GATCTGGAGCAGAGGCATAACACCATTCTGCAGATGTATGGAGAAAAGGCTGAAGAAGCAGAGGAACTGAGACTGGACCTTGAAGATGTAAAGAATATGTACAAAACCCAAATCGACGAATTGCTGAAGAACCAGAAATAA
>Danio_rerio.11.18269387.18269231
GGAGCTAGCAGAACTACACAAGGTAAATGCCAGCAGAGCCAGTGAGGCTGAAGAGGTGGCTCTGAGCAGGGAGACGCAGGCCAGAGAACAGCTGAGTCTTGCTCTGGAGAAGGCTCAGGAGGAGGCCAAGATACAACAGGAAGCCCTAGCAAACCAG
>Danio_rerio.11.18271011.18270885
TGAAGTGATAGGTCTGAAGGAGGAGAGCTCCACTGTTCAGTCCCTGAAGGAAGAGTTCACCCAGCGTATAGCAGAGGCAGAAAGGAAAGCTCAGCTGGCCTGCAAAGAGAGAGACATAGCTAAGAAG
>Danio_rerio.11.18635425.18634832
ATGGATCAGGGTAGTAGTGAGCAGAGTCCAGAGGAGCCGGACGCAGGAGGGCGAGCGGAGCCGGAGCTCGGCAGGAGGGCGTCGGAGTCAGAGCACGGCTTGTCCAAAATCACCCATAATGCCCTGGAGAACATGGGAGCGTTGGGCCATGGCCTGAAGCAATTCTTCCAGCCACAGCGCCGACGCTCCTCCGTTTCCCCGCATGACTCCGCCTCGTCCTGCGCAAGCGCCCCTCCCTCCGAACCCGCTGATGTAGGGTCAGAAGTAGGGGACACTCCCGCCTCCTCGGCTCTCCCTTTGGATTCTGACACCCCTGCCACTTCCGCCCCTCCTGCAGCTCTGAGCCGTGTCCTGCAGCAGATCCGAGGTCCACCAATGATAAAGCGAGGCACCAGCCTGCAGAGCCGCCGCAGCAAGGCGGGCGGCACTGGGGACCCTCCCCAGAAAGGTAGCCCACAGATCCACCGGCGCAGCACCCATGAAGCCCTGCTGCAGGCTGGACGCCCACGCTCCTCCTCGACCACAGACACACCCAGCAGCCCAGCCTTGGCTGACATGCTGCTGACCTCCGGTTACCACTCCACTGAAGAGCCCGA
>Danio_rerio.11.19579434.19579819
AGGAGATCGGCGCTTATGAGATTGTAACACCGGTGCGAGTGAATGAAGCCGGTGACAACTTTCCAACCAGTGTGCACTTCAAAAGGAAAAGGCGAAGTTTGGATGAGGGCACCAGCAATAGCACGGATCACTGGGCCGCGCCGAATATCCACTACAGGATATCTGCTTTCGGACAGGACTATCACCTCAACCTGACGTTGGATTCGGGATTTATCGCACCTCTCTACACTGTGACAATACTTGGAGTAGCCCGAGGAGAAAACGTAACGGATTTTGCAGCAGATGAGAGAGAGGATGAGGAGGATGAGGAGGACACGGAGTTAAGGCACTGCTTTTACAAAGGACAAGTAAATGCACATGCAGAGCACGCCGCAGTCATCAGTCTGTGCTCCGG
>Danio_rerio.11.19924211.19924416
ATATGGCGCCGTATTACGAGAGTCTGTGCAAGGAGCTGAAGTGGCAACTGGATAGTGACCTGCTGAGTAAAATGAAAAAGGCCAACGAGGAGGAGCTGAAGCGCCTGGATGATGTGCTGGAGGATGCAGAGAAGAACCTGGGAGAGAGTGAGATCCGAGACGTGATGATGGCCAAGGCAGAGTATCTCATCAGAATTGGTGACAAG
>Danio_rerio.11.19926261.19926406
GAGGGCGCCCTAACTGCATTCAGGAAGACCTATGACAAAACTGTGGCTCTAGGTCACAGACTAGACATTGTCTTCTACCTCCTGAGGATTGGGCTCTTTTATATGGATAGTGATCTCATCACACGCAACTCGGAGAAAGCCAAGAG
>Danio_rerio.11.19929153.19929261
GTTATAAAGGGAGCAGAGATCTTGGAGGTGCTCCACAGTCTGCCCTCTGTTCGCCAGTACCTTTTCTCACTCTATGAGTGCCGTTACTCAGTCTTCTTCCAGTCCCTGG
>Danio_rerio.11.20477531.20478322
AGGACTGCGCCGTCCGCGGCTCCCAAAACGCTGGCTTTCTCCATCGACTGGATCATGTCCAAGAGCTCGGAGCCGAAAGGGAACGCGGAGGAACGTCCAGAGGGGAAAAAACTGCTAGGGCTCTGCTCCCCAATCCCCTGCATGATCCCGCTACAGCCCTTCAGCTACGACCTCCAAGCCAAGGCGCTGATGAGCTATTCGGAGCTGTGGAGAGCCAGTTTTAGGGGAACTTTGTGCGGGTCGCCAGCCGCTCCGTGCAAAGGAAACTGCGGGTTGTGCGGCAAAGCGGATCCGAGCCTGAAGCAGCCGCTGCTGACGTCAGGGAGCAGGGTGGTAAAACCTCAGGTCGTGAACCAGGCCGTGGCCGTGCCTAGCAGTGGCTCGCTCTACTATTTCAATTACCTGGATTCTGCGTACCAGCAGTCGGAGCTGCTGGCCGGACACTGGCTCTCCAGCCCGCAGGCCCAGGCTTCTCTGTCGGCGCACCACAGACTTTTGTTGCTGGAGAATGCCAAACTGGCCGGTGTGGGGACTGACAAACTGCCCACACCTCAATACCCACACAAGGAACATCTGCCAGGGCAGCTGGACCAGATAGTGAAGGAGAGTCAGGGGCTGACAGCTGAGAAAAGCGGCATAAAGACGCACAGCAAACTCAGCGGCAGCGGCAGTGCGGACGGAAAACCCAAAAATTTCACCTGCGAAGTGTGTGGAAAG
>Danio_rerio.11.22117680.22117565
CTCTTCCAGAAGCTTCCTCTCTCCGACCACCCTCTTCTTCTAAGGTTGATTGCGGGACCAGATCCAGAGCAGCTCAGCTTTGTGCTTAAGGAAAACGAGACCGGAGAAGTAGAG
>Danio_rerio.11.22421152.22421276
TGGAAATGTTGTGGGCTATCACGTTGTAGCCCCCTGCAAACCCTGCCTGCTCTCCTGTAACAACGGCCACTTCTGGATGTTCAATAGCGATGCTGTTTCTACTCTCAACAGACTGGATTCAAC
>Danio_rerio.11.23200485.23200305
CACTACAGGATTGATGTTGAGCTGCCATTTCGCCTCCAGCCTGTCTCTGTTGAGAAGATGCGTTTCTTACGGGCTTGTGTGATTCGCTCCCTTTTCCATTTATATGAGCCGTTCACCTTGCGCGTGTCAAAGATTCCTCCACTGCCAGAATCCACACCCACTACCTTACTCAACTCCAAG
>Danio_rerio.11.2584367.2584488
AGGAAGCGCATGGCAGCAACTGAGCTCTCAAAGTCCATGAACGAGTTTCTCACTAAACTGCAGGATGACCTGAAGGAAGCCATGAATACTATGATGTGTACCAAGTGTGAAGGCAAACACAA
>Danio_rerio.11.2600815.2600641
ATGCTACCAGCCAGTACATACAGGGCCGAGAGGAGGAGCTGGAGGAGGGCCGCTTGTCTCCATCAGGTCTGCACTGTGCATTGGTTCTCATCGGCGTTTACCTCCGGAGCACAGGCGAGCCCATCATGGGCGTCATCAATCAGCCGTTTCACCACAAAGATCCAGCAGG
>Danio_rerio.11.26220656.26220774
CTCCGAGGGAGTGCTTTGTCTGTGGGCGTTTGGCAGAGTACGAGTGTCTTCAATGTCTGCCAGATTGCAAACTGCAGCCAGGGAGAATCAAACAGTACTGTACCACCTGTAATGCACAG
>Danio_rerio.11.27304604.27304497
ATGGCCAAGAACAAGGGGCTCACGCCGAAAAGGAAGAAAATTGACCGTAATCCCAGAGTCAAGCACAGAGAGAAGTTCAGACGGGCTAAAATCCGCAGAAAGGGACAG
>Danio_rerio.11.27397745.27398046
ATAGAGTTGCGCCTCAGCGACATGGTGCGACCAGCAAAGTCATCCGGTAAGTGTACGATTTCGATGGCGAAGGATTGGGCCAGCCCTCGATTCTCGATCTTTCGTGCCAAGAAGATGAAGGGCTGGTGGCCCCTGACTCGTCCAAAGACCGCCGAGGACTTTGAGAGGGAGGAGAAGGAGAAGGAGGAAGCCAAAAAGAAGGGACGCAAAAAGAAAAAGAAGAACAAAGACAAAAGGAGCAAGATGAGAGAGGAGGACATCCAGTACACTGACAGCATGGGCAACACTTTCCTGTTAATG
>Danio_rerio.11.27629284.27629156
GTGTTCAGCTCGGAGGGAGGCTGGATTTGTGTGAGCGAGGCTCTTCAGGTGCTCGGAGGTCTGGGTTATACTAAGAACTATCCCTTTGAGCGCTTCGTCAGGGACTGCCGCATCCTGCCCATCTTTGAG
>Danio_rerio.11.27632702.27632596
GGGGTCTTGGATTATCCAACACCATTTATGCACGACTGAATGAGATCATCGCCTTAGACGGCTCCATCGCCGTCACACTGGCTGCTCATCAAGCCATTGGACTGAAG
>Danio_rerio.11.28538107.28537938
TCCGATGAAGAGACACTGCACATAGACACAGAGGCCAAGCCTGAGGTCAAAAGTCGCAATTCTAAGGTGAAGAAAAAGAGCGGCAGCGCCGCAGGAATTCTGGACCTGCTGCAGGCCAGCAAGCAAGTGGGTGGGATCGACTACGGCACCAACAG
>Danio_rerio.11.28553393.28553287
GCATATGAAATTGAAAAACGGCTAAAGGTCAAAACTCTCACTCCTTTCCCCAACTTTGAGACGGCGTGCTGGTATGTGGGGCGACACCTCCTCGAACGATTCAAAG
>Danio_rerio.11.28623332.28622919
ATCTTCCATGTCAGAGCACTGTAGACTTTACTTTGGTGCTCTCCAAAAGGCCATTGGTGGATTTGTGGGAAGCCTTCAGGATGACCAGCCACCAGAGAAATTCATCTCACAAAGTAAGCTGGTGATTATGGTGGGCCAGAGACTGGTAGACACTTTGTACAGGGAAGCCCATCGTAAAGGGTCTAACCAAAGTCTCCTGTGTAAGAGCAACCACCTGTGCGCTCTCCTGAAGCAGCTAGCTGTGGCTACCAAGAAGGCGGCACTGCACTTTCCTGATAGGCAAGCTCTTCATGAAGCTCAAGAGTTCGCAACGCAGCTGGCCCAGAGAGCACAGCACTTTCGGCTATCGCTTGATCTCTGA
>Danio_rerio.11.28697579.28697189
GAAGCAGAAATGCTGCGTTCAATCTCCTTCCACCCCTCAGGTGACTTCCTGCTAGTGGGGACGCAGCACCCCACCCTGCGCCTCTATGACGTCAACACTTTCCAGTGCTTTGTGTCTTGCAACCCACTGGACCAGCACACAGACACCATCAGCGGGGTCAGCTACAACCCCACAGCTAATAGCTATGTCACCTGCAGCAAGGACGGCAGCATCAAACTGTGGGACGGTGTCTCTAACCGCTGCGTGACGACCTTCGAGAAGGCACACGACGGAGCGGAGGTGTGCTCCGCCATCTTCTCCAAGAACTCCAAGTACATCCTGTCCAGTGGGAAAGACTCGGTGGTCAAACTTTGGGAGATCTCAACAGGCCGGACTCTGGTCAAGTACACAG
>Danio_rerio.11.30821093.30820960
GTCTGTGAGGCCGGCCAGAGAGTAATGGTCATTGGTGGAGGTCTGACCAGCGCTCACGTCATCTCAATTGCACTGCAGCAAGGTGCCAGCCATGTGACATGGGTTATGAGAAAACACCTCCAG
>Danio_rerio.11.30822112.30821897
AAAGCGCTGCAGGAATTTGCTTTAAGGTGCGAGCGCTCGGCAGAGCTTCATAGCCTCCCAGAGCAGGTTTATATTCTGGATGAAAATGCGTTCTTTAACGACATGAGGCTCGGCAAGAAAGAGAGGAAACGTCTAAACATCAACTCTGCGCTAAAAAAGAGTTTGTCCTTCAGTCTGCCAGGAGCCAAACTAAGTGTGGATTTCTTCAAGGAGCAG
>Danio_rerio.11.31531927.31532112
TACGACCTGATCATACTGGTGAATGCAGTTTTCATCGGTCTTGATGAAGAGAATCCAATGATTGCAAACTCAGAGTGGGTTTTTCTGGCTCTGTATATTCTGGAGATTCTGCTGAAGCTGTATGTGTTTGAGCCCAGAGTGTTCTTCTCCAAACACAGTTTTTGGAACTG
>Danio_rerio.11.3196935.3197088
AGAGTGTGAAAGACTTGATTCGCTATTTACGCCATGAAGATGACGCCCGTGATGTCCGGCAGCAGTTGGGTGAAAGCCAGATTGTACAGAATGACCTTCTGCCTATTATCATTCAGCACAGACAGGACAAAGCCTTATTTGATGCCTGCATCAG
>Danio_rerio.11.3201229.3201384
AAAGTGGATGATGACGCCAGTGTCCATGATCGAGTGCTGTGGGCCATTCACATGAGCGGCTTTGATGACCTGATCAAGTTCCTGGCCTCAGCACAGAGTGAGCAGCAGTGGAGTATGCATGTGTTGGAAATCATCTCCCTTATGTTCAGAGACCAG
>Danio_rerio.11.32075453.32075561
GTCTGCTCTCCTCCATGCTGGTCACAGGGTCTCCCTCTCTCACGCCTGTAAAAACGCTATCAAAACAGACGCTCCTCCTGCAGCCATCTGGGACATCATGCGATGCTGG
>Danio_rerio.11.32086061.32085912
TTCTCAGGGCTTCTGGCTGCACTGCCCCCTGCTGTCCACCTGCTGACACTCAGTCAGTGGGATGAAGACTCGGTGCTGCTGAGATTGGAGCATCAGTACCAGAGCTCAGAGAGCAAAGTGAGCTCTCAGCCAGTCACAGTCAACCTGCAG
>Danio_rerio.11.32100553.32100451
TCATGTCATGCTACCAAGCCAGGCATGTTGAATGTTCACCTGGTCCCGCACACACATGATGACGTTGGCTGGCTCAAGACTGTGGACCAGTACTTCTATGGAG
>Danio_rerio.11.3210596.3210765
GTAACATATTCTACCTGATGGAGTACAGAGAGATTTTCCTGACCTTGCTGAGAAAGTATGATGAAACCAAGCAGCCTGAGTCCTACCTCAAAGACCTGGTAGAGTCAACTCATCTCTTCTTGCGAATGTTAGACCGCTTCTGCAAAGGCCGCAAAAACTTGATGGTGCAG
>Danio_rerio.11.32743851.32743956
TTTGGAGAAGGTCCTTGAAGCCATCACCACAGCGGGGGAATGGCGAGGCATTGAGAGGTTCAGTCCCATTGTGCAAGGACTACGAGATCGCTCAGTTCAATTACA
>Danio_rerio.11.3328880.3327408
GGTGAGCTGGATGCGGAAGACCTGAAGAAGCAATATACTTTTAAATCATCAGACCCCTACTCTTCTGACCCTGAGCGTCACCCTGTCCTGCACGCCAACAGCCTCAAGCCCTTCACGGCTGAACCTCCGCCCGAAATCCTCTCTGACAGCTACATCACGCCCACTGCTTTCTTCTTCAAAAGAAACCACCTGCCGGTTCCTCAGGTGGACCCCGATTCATATCGCCTACATGTGGAGGGGCTACCCAAAGGAGTGCTCACACTGTCTTTAGAAGAGTTGAAGACTCGATTCCCCAAACACACCATCACAGCTACCCTGCAGTGTGCAGGAAACCGCCGTAGTGAGATGAATAAGGCCAAGCAGGTTAAGGGACTGAACTGGGGCGTTGGTGCCATCGGTAATGCGACATGGAGCGGCGCCAAGCTCAGGGATGTCCTGCTGGCTGCAGGTTACGGGCCAGATGTAGCCCAGTGGGCTCGCCACGTTCAGTTTGAAGGACTGGATAAAGAAATAACAGGGAGTGCGTACGGTGCTTCAGTCCCTATAAATAAGGCAATTAGCGAGGAGGGCGATGTGCTGCTGGCCTATGAAATGAACGGCGAGGATATTCCGGCCGACCATGGCTTCCCCATTCGCGTGGTGGTACCAGGTGTAGTGGGCGCACGCAGCGTGAAGTGGCTGGGTAAAATAGTAGTCAGTGCAGAGGAGAGCAGCAGCCACTGGCAGCAGAAAGATTACAAAGGTTTCTCCCCAGGAATAGACTGGGACACAGTGGACTACAAATCTGCTCCAGCCATCCAAGAGCTGCCTGTTCAGTCTGCCATAACCACACCAAGAGAAGGCTCCGTGATCGATCGCAGCGAAGAAATGCTGACTGTGAAGGGCTACGCTTGGAGCGGCGGGGGCAGAGAGGTGATACGCGTGGATGTTTCTCTGGACGGAGGGAAGACGTGGAACGTGGCCAAGTTGAAGAGCAGCGACAAGGAAGGAGATCAAACTTCTCCTCCACTAGGACGAGCTTGGGCATGGAAGCTGTGGGAGATAACGGTTCCTCTTCCTCCAGAGGCCCAAGAGCTGGAGCTCATTTGCAAGGCAGTGGACAACAGTTACAACACGCAGCCGGACACATTCGGTCCAATCTGGAATGTGAGGGGCTTGCTGGGTAACGCCTGGCACAGAGTGAAGGTGAAGATCAACGAGGA
>Danio_rerio.11.3582675.3582851
GTGCGGAGGATGACGGGGGCACTGGTGGCAGTGGGCCAGGGGCTGCTCTCAGTACCCCAGCTGAAGAAAATACTGGAAGCAAGAGACTCTCTGGCCTACCCACAGGGTATGGCTGCTCCAGCCCACGGCCTTTTCCTCACCAGAGTGGACTACAGGGATACAGGTGAGAA
>Danio_rerio.11.36878672.36877887
CCAGAGAACGTTCAGGGGCCAGGATCCGCTGTAGACCCCAGTGAAGTTACCCTTCCTGGATGCTCCTGCCTTTCCCACTCGTGCTCCATTGACAGCTGTTCCTGCCTGCAGACCCATGGTCAGACGTATGATAGCACAGGCACGCTGCTCAACCTCAACAGAACAGACTCGGGTTTCTGCTCACCTGTATTTGAGTGTAATGCCCTTTGCACCTGCAGTGACGATTGCTCTAACCGGGTGGTGCAGAGAGGGCTGCGGTTCAGGTTGCAAGTGAACAAAACCCAGGACAGGGGCTGGGGAGTCCGGACACTAGAGAAAATCTCACACGGGACATTTGTATGCGAGTATGCAGGGGAGGTGATCAGTTTTGAGGAGGCCAGGCGCCGACAGCTTGCCCAGAGGTCTGAAGAAAATAATTACATTATCGCTGTAAGGGAGCACGCGGGCACGGGCTCCGTCACTGAGACGTTTGTGGACCCAGCCCAGGTGGGAAACGTGGGTCGCTTTCTCAACCACTCCTGCATGCCTAATCTGGTCATGGTGCCAGTGCGTGTGCACTCTGTAATTCCCAGATTGGCGCTGTTTGCTGGACGGGACATTGAAGCTCAGGAGGAGCTGACATTCGACTACTCGGGAGGA
>Danio_rerio.11.37059385.37059231
CTGTGTGTCTTTGGAGTGTCAACAAGAAGAAACCTCTCAGCACAGTGAAACGGGCCCACGGTTGCCATGGTGATGCAGGGATTGAGCAGCCTCATTGGGTCTCTTCAGTGGCGGCACTTCAGAACTCTGATACTATTGCCTCAGGTGCCT
>Danio_rerio.11.37187961.37187854
AACCACTGGTTCACTTACAATGAGACGATGACAGTGGAGAGTGTGACTCAGGCTGTGTCCAACCTGGCGCTGCAGTTTGGGGAGGAAGATGCAGACCCTGGTGCCATG
>Danio_rerio.11.37188599.37188473
TTGGGCTCCACAGCCATCGGTATCCAGACATCAGAAGGGGTATGTCTGGCTGTGGAGAAGAGGATCACCTCTCCCCTGATGGAGCCCAACAGCATTGAGAAGATTGTGGAGATTGATAGTCACATTG
>Danio_rerio.11.37250482.37250656
GACGTGGAGTACAGCCCGGTGGGAGAGGGCCTGGGTATGCGGGACTTCTGGCTGTACGTGTGGCTGCGGAGAGTGGCGGTGATAGCGACTCATGTCACCGGCCTGGGCCTGACGCTCGTCCTCTCCCTGCTGTCCAGACCCGGAAC
>Danio_rerio.11.37287381.37286946
TCAGGTCTCTCCTGGATGGCTCCGACACCATCTCCATCGACACAGCTGTGGTTTCCTCGCAGGAGTTTGGCTGCCTCCTGGACATGGTCTACACTGGGAAGCTGCCTCCAGGCAAACACAATGTCAGTCGCATAGTCTCCGCTGCAGACAGCCTGCAGATGTATGACGTGGCTGTTGGCTTTAAGCAAGTCCTCACCAGCCTGGTGAACCAGA
>Danio_rerio.11.37296700.37296575
ATCATGCACGCCTTCTCTGTGGCTCCATTTGACCAAAATCTCTTCATTGATGGAAAAAGTCTGACAGATGACTCAGCCACACTGGGTAGCCTGGGAATCATTCCAGAGAGCATCATCTGTCTGAAG
>Danio_rerio.11.37305355.37305155
GCGAGCCGTATGAGTTTATCCCCCTTGACTGGCTTAAGAAGTGGCTTGATGACTCCACTGCCACTAAAGAAATTGACAGCTCCCGCTTCTTGTGTTCTCATGACAAACTTCACCCAGACAAAGTGGGAGACACCAGGAAGGTTTCCATGCAAGCTGCACAACTCCTCTATGAACGCTATGGTGGAGGGCCAAGACT
>Danio_rerio.11.37306870.37306718
CAGCCTTTCTTCAGAGGTTGGTAGACCAAGACAACCACAAGTTTGAGGAATGGTGCAGTGAGATGACTGACATGAGAAAACAGAGTGTGGATAAGGGCAAGGCTAAGCATGAAGAGGTGAAGGAGCTCTACAAGCTTTTACCCGCAAGAGACG
>Danio_rerio.11.37312536.37312412
GATGCCCAGGAGTTCTCGAAGCTTTTCCTGTCTCTACTGGAGGACACACTGTCCAAACAGAAGAACCCGAACCTGCGGAACGTCATTCAGCAGCAGTTCTGTGGACAGTTCTCCTATGTTACTGT
>Danio_rerio.11.37315092.37314959
ATGGCGCCTCGCGTACAGCTGGAGAAAGCGGCTTGGCGTTGGGTGGAAACTGTGAAACCAGAAGAAATCAGGCAGGAGCATATTGAGCTAGCATATCGAATCAACCTCCCGGCCTGCAAAAGAGGTGCCTGCAG
>Danio_rerio.11.37322871.37323365
TGAATGTGGTAGATTTCTGTGGCCAGACAATCCAAGGTGACGGTATGATCATCAACTCACACCAGGAATCCAAGAAATACTACTTTGTGATCATGGGGACTGATTGCCACCTGACAATGCAGGCCAGCTCTCCCAAAGACAAGGTCCAGTTCTATTTCCGCTTCTTCCTGGTTTACAGCTTGCTTAGAGTGGCCCCCCTGAGTCCTGCACCTGTCTTGCCAGAGTCTCCGTCCCCCCACGGTTCTGCCCCTCTCAGCCCCAGATTGCAGTCTACCTCTGGCGAAAACTCAGAAGATCCGTGTCATGCCGGCTCTTACGTTCAGTTCTATGATGGTCGGGACAGAAGCTCGCCTCCCTTGGGGCCTCCTCTCTGTGGGAAGAGCCCACCCCGACCAGTGCTGTCCACAGGAAACTACCTGACCCTGAGGCTGGTGACCAGGGGGACTCAGCCTCGAGTTGACTTTGTGGGGGACTTCACCTCCTTCAGACTGG
>Danio_rerio.11.38574839.38574946
TGTGATCATTATAGAAGAGGCATAATATCAGGTTCATCCTGCAAGGCGCTATGTGACCAGAGAACGCTAACTCTGCAGCGCTGCATGTCCACCTCCTCCACACATCAG
>Danio_rerio.11.38812664.38812864
CTCCTGATGGCCCACGCTCTGCGGAGAATCTCTCTTTCCACGGCCCGACCCGTCGATTCACAGTTTGCCTTCGTCGCGCATAACCCAGGCTGCCCAGACACCCAGCTCTACTGCCATGTCTTTAAAGCAAGGCACGCCAGAGCAGTAAG
>Danio_rerio.11.38877761.38877064
GAGACACACTCATCGTTGAGGAGGAAAAAAACAAGCCAAAGCCTCAGGATCGTCCCGCTGTGACGAAAGGACCTAACCTCGAAGTTTCACCTGTGCTGGCACGCCGAGTGGTCCCAGCTGACAACTCCTGCCTCTTCACCAGTGTTTATTACGTGGTGGAAGGCGGAGTGTACGACCCCGCCTGTGCCCCTGAAATGCGAGGTCTCATTGCCCAGATAGTCTCGAGTGACCCCGCAGCTTACTCTGAAGCGGTGCTGGGGAAAACCAATGAGGAGTACTGCACCTGGATAAGACGTGATGACACCTGGGGAGGAGCCATCGAGGTATCAATCCTGTCTAAGTTTTACCAGTGTGAGATCTGCGTAGTGGATACTCAGACAGTGCGAGTAGACAGATTTGGGGAGGATGCTGGCTACCACAAACGCGTGTTGCTGATCTATGATGGCATCCACTACGACCCACTGCAGAAAGAGATCCCCGGATCTGACACCCCACCCCAGACTATCTTCTCGACCACAGACGACGTAATCCTGGCCCAGGCCCTCGAGCTGGCAGATGAGGCTCGCCGCAAGTGGCAGTTCACAGACGTTAACCGCTTTGCCTTGCGCTGCATGGTGTGTCAGACAGGCTTGGTGGGACAAAAGGAAGCTCGTGAGCATGCCAAGGAGACAGGCCACACTAATTTTGGTGAAGTGTGA
>Danio_rerio.11.39199421.39199228
CATGAGCCTTCAGCACTAGACACTGTGGAGGCCTTTCATCCTCAGAAGAAGAAGTGGGAAAGGTTGGCTCCAATGAACCACCCCAGATGTTCTGCCTCTTCTATCGTCATCAGAGACCGCCTCCTGGTAGTGGGAGGAGTCAACCAGGT
>Danio_rerio.11.3960955.3960836
GTTCACTATAACTTCAATAAGATCCTGATGCTGCAGGAGCCTCTCTTGGTTGTAGGTGCCTTCTACATACTCTTCTTCACCGTCATCATCTATGTACGTCTGGACTTCGCCATCACAAAG
>Danio_rerio.11.3961259.3961121
AAACATTCATGTGGATACACCTTACAAAATCAGTCGCATGCCAAACCAGCTGCACTATACATACCTGGACACCTTTGGGCGGCCAGTGCTGGTGGCCACCAAGAACAACCTGGTGGAGCAGCACATTCAGGATTTCGTG
>Danio_rerio.11.39782316.39782167
GATGAAGACAATGACTTTGGAGAGGAGGAGGATGAAGACGGAGGAAGTGACTATGAAGAAAAAAGAGGGAAAAAGGGAAAGAAAGCCAAGGTGGAGAAGCCCAGCAAGCGGGGGCCGAAGAGAAAACGGGCTGCAG
>Danio_rerio.11.4028327.4028504
ATGCAAGAGGTGCACATCGCAAAGAATGTGAAGCTAATTGACGGCCCAGGAGTCGTGGCATCGCCATCCAACCCTCCGGCCTCGATGGCTCTGAGGAGCCTGCAGGTGGAGGAGGGCGGTGAGAGCGTGCTGGAGGCCGTCAGGAATCTTCTTAAGCAGTGTGATAAG
>Danio_rerio.11.4029447.4029589
ATCATGCTTCAGTATAACGTCCCAGACTTCAGAAATTCTCTGGAGTTTCTGACCCTTTTCGCCAAAAAGCGTGGTTTTTTGCAGAAGGGCGGCGTTCCCAACACAGAGCAGGCAGCCACCACGTTCCTTGCAGATTGGACAGG
>Danio_rerio.11.40348865.40346943
CTCCTTCATGCCACTCTGCTGCTGAAGTGTGCCTTCACAGACAGCCTGTTCAGCTCTGAAGACGAAGCCTTCATCCTCAAACGGCTGGTGGTGCTCTCCCAGCACCCGCTCCTGAGCACGCCTGAGAAACTCTTCTACATGGACTGCATCCTGCACTTCCCGGAGAACCGGCCCATCAGCTGCAGCGACGGTGACGAGACCCTCCCCGTGCTCCTCACGCCGCAGCTCGCTTCAGCTCTGGTGCCCACCGTGTTTAATGACAGCACCACCCTGCTTGCCCGGTTCAACATGCTATCCCTAGTGTACCTGGAGGAGGGGGAGGAAGGCCAGGGAGGCCAGGGGCTGGCCTACCTCTACGAGCACCTGAGCTCGCTGCTGAGCATGGTGGAGAACGGATGCAGCAGAGAGCTCGTTGTCACCTTCTTCAGAGCGGCCTTCCTTTTCCTGTATTATTTCTGCCACGTGGAGCGCTACTCCAACGACCTGACCAAGCAACTGTGTCAGCTCTACTTCCACCACACCAAGCTGGCTCCACATCTCATCAACCTGGCTGACCAGACCCAGGACAGACTGTCTGAGTCCAGCTGGTCTGTGGGGCTCCTCAAAGCTCTGCAGAGGGTCATTACTGAGGCTCCACTCACCCAGCTCACCTCACACGACCTCAGCCGGCACCTCAAGATGCTGGTCCGAGTGGCGGACGAAGGAGAGATCATCCAGCAAAGCACCCTCACCTTCCTCTCCAGCATCATCACACCCTCGTCATCCTCATTGTGCACAGGTGGCGATTGGCGTCTGGGAAACGACATTCTCAGGGTCTGCCGCCGTCTGCTCGTCCACCCAAGTCTGGATTCACTGCTGACTCCTCTGGCTGATGTCCTGCACCTCATCTGCCACTACGCAGACATGGAGATCCAGGACCACGCCCGTCTCTACTACACCCTCCTGACCACGCTGTCAAGGGAGAAGCTGGCTGGGGT
>Danio_rerio.11.418139.418002
GAAGCTAGATGTCAGCAACCTGAAGGAAGACATCAGCAAACTGAAGTCTCAAATTGTGGAGTCTCCAGAGGAGCTGAAGAGCCAGATGGAGAAGATGAGGGAGAACGTGAAGAACATCAAGA
>Danio_rerio.11.42044792.42044926
GTTCGAGAGGCCTACCTACACTTCATGGTTTCCATTGCGAAGATAACCCGAGAGGACAGGAATTTGACTCAAGATGACGACCGAGTGTGGGAGGAAATGATGCAAGTGCTGGAGCTGGAGACAGACATTGCCAA
>Danio_rerio.11.42055455.42055558
CTAAATTTCAGTGAAGAACACTACTTTGAGAACATCCTGGAGAACCTCAAGTCAGAAGCCCACAAGAGTCTGAAGAAGCTCCGAGAGCCCGTTGATCCTGAC
>Danio_rerio.11.42113746.42113628
GTGGAGAAAAGGTCCTACTACACTTTATCCAAGATTCACCGGGAGACTACCTGCCTTTGGAGGAGATTACCAAGGCTCTGGGTATCTCAGCCACAGTAAAAGCAGG
>Danio_rerio.11.42133756.42134630
CTAGGAGGTGGATTTGGCTACATCGTAGGTGGCATCAATTGGGACCAGACACAGTTTGGAAGGTCAATGGGAGGTCAACTCCGGGTCATATACCTGTTTACGAGCATCACTTTGGTGATCGCCACAACAATGACTCTAATGAGCATCCCTGAACGGCCCTTACCAAAAAGCCAGCCAAACAAGAACTCAAGCAAAAACAGTCTGAAAAGCCCTAGCCTCCCTCTTCCCCCCTCCCCACCCGTCCATCCTGGACCAGATTTGGGACTAGACGAGGAAGACGAGGACGGTCTCTACAGCTACAATTTCTCAAAGTCTCACCCATGTAATCCTGACCCCTTGGCCCATTCTTGCAGTGCAAGTGCGCGTCTTTGTGCGGGCCTCAATAGCCCCATATCGCCCCTAAGCCCCCTCACTCCAAAGTATGGCAGCTTTATTAGTAGGGACAGCTCTCTCACTGGCATTAATGATTTTGCCTCTTCATTAGGAACCTCATACATCGACAGTGTGCTCATAGACTGCTACACAGGTCAGCAGACACCACA
>Danio_rerio.11.43065390.43065511
GAGATCTTCGGGCCCGTCCTCGCCGTTTACGTTTATCCTGAGAAGGACTACAGAGAGGTTCTGCGGCTGATCGACGCCACGTCGCCGTATGCGCTGACCGGAGCTGTGTTCGCCAAGGAC
>Danio_rerio.11.43585803.43585349
TGCAGGTGGAGCAGGTGATCCCCCTGCCCAGTCTCGAGGAGGTCACCACCTACGAGGCTCTGCCCAGCGTGGCTCACCCCTCCGACCACATCGCTCTGGTTTGTGACCTCCGGTGGA
>Danio_rerio.11.43601905.43600930
TGGACTCAGGTTGGATGTGAGAGAGTTTACATCCCATCCAATCAGGACATCAGCTTCAGGCTCAAACTGAGCTGCACGCCCAAAGATGGAAGTCGCAGTGGCCCGGCCAAGGAGCTGGTTTCTGTGGGAGCTGTGGAGGCTGGACCAGGTGTGTGCTTGTTTGACAACCGTCATGCTTTCACAGCCAAAGTCACGGACTGGCCGACTGTGAGAGTGGTGTCGTATAACATCCTCGCTGACATCTACGCCCAAACGGACCTTTCCAAGACGGTGCTGTACCCGTACTGCGCCCCCTACGCCCTGCAGCTGGACTACAGACAGAACCTGATCAAAAAGGAGCTTGCCGGGTACAACAGCGACATTATCTGTCTGCAGGAGGTGGATAAAGGT
>Danio_rerio.11.43640038.43640184
GAGAACGACGAGGTTCTGGTGGCAGGTTTCGGACGTAAGGGTCACGCCGTCGGTGACATTCCCGGAGTTCGTTTCAAGGTGGTCAAAGTGGCCAACGTGTCTCTGCTGGCACTCTACAAAGGCAAGAAGGAGAGACCAAGATCATAA
>Danio_rerio.11.43793574.43793758
AAAACATCTACAGTCAGCTGGATGAGGAGAGCAGCGAGTCATCCAATCACAGCGCAGCACTGACCACTGAGCGGCCGTGGCCCCGCCCCAAAGTCTTCATCTGCTACTCGAACAGAGACTGTCCCAAACACACCAGTGTCATCCAGAGCTTTGCCTTCTTCCTGCAGGATTTCTGCTGCTGTGAG
>Danio_rerio.11.43852056.43852216
TTGGAGGGTCCATGTGTCCTCCAGGTGCAGAAGGTGAGAAACATCTCAGCTCCTAAAGACCACGAGGAGTCCCAGGGCGCGCCGCGAATGCTGCGCCTGCAAATGACAGATGGGCACACCACCTGTGTTGGACTGGAGTTCAAACATCTGTCTAAGATCAG
>Danio_rerio.11.46167658.46167514
AGCTGGTCTGCCTCAGAAGGTGAAGTTTACTCTGCTGACGGGTCACTACACTGTGAAGAAAGGAGATGCACTGCAGCTCAGCAACACAGAAACAATGCCCATCCTGCCCTCCACCAGCTGCACCGCCCGAATC
>Danio_rerio.11.46182556.46182415
CAGGACTTATGGCCGTGCACCAAAAATGATCCACCTTGAAGCTAATTTTGTCCAGTTTAAAGAGGAGTTGCTCCCAAAGGAGGGCAACAAAGCTCTTCTCACCTTCCCCTTCCTCCACATCTACTGGACTGACTGCTG
>Danio_rerio.11.467404.467282
CTGCCCCAGCGCCGAGGAAGACGAGGGGGGAACTGATGAAGGATGTGGATGCAGAGTATTACGGCTACAGAGACGAAGACGACGGCGTCCTGCTTCCTCTGGAGGCGCAGTACGAGAAACAAG
>Danio_rerio.11.469209.469097
CTGGTCTGGGTGAGTTCAGGATTCGGGATCTGAACGATGAGATCAACAAGCTGCTGAGAGAGAAAGGTCACTGGGAGGTCCGCATCAAAGAGCTCGGAGGACCCGACTAT
>Danio_rerio.11.5633989.5634151
GATGGACCACTCAGGGTGCTGCACACCATGTTGGTGGATCCTAACTCCATCATAAAGAAACCAGGAGCAAAAGATCTGCCTGTAACACAGGGAGAGGTTGTGGATGTCATCCAGCTCACCAACAGCAAGAAAGCTCTGTGTCGCAACAAGTTTGGGAAAT
>Danio_rerio.11.5684581.5684895
CAGGATTTGTTAAGGCAGCCAGAGATTGCAGTACTGGTTAACCTGCGTTTGGAAGACACGCCCTGGACAGCTTCACGCATCGCACGCTTCCTGTCGACACCCTCTCCAGATATCCCACGGAGGCCTGGCGCACCGCTGACCTGGCTGGACATCTACAATGACATAAACCAAACTATCTCCACTCTTGCACAAGTCACAGAG
>Danio_rerio.11.570490.570692
ATGGAGAGCAGCGTGATCCGTCTGACTCACTGTCAGAAGGAGATCTTCTGCTTCTCTGTGCCGGAGGAGTGCCCGAGCTGCGGGGAGGAGCTGAGGGGGAGCAGACTGCAGGAGGCACCGGTCAGCCTCCCCTCCCCCTTTACCAACGGGCACAAGACCTCCTGCTGCCTGCTGGTCGCACCTGCACACGACAACCTGGACAG
>Danio_rerio.11.5809764.5810037
GGAAGAAGACTTTGAGGATGACCTTGGAGAGGAAGGTCTACCTACAGGTCATGACGCAGTGGCCCCTGGCAAGGGCATCCTCCTGCTGCCTCACCGCCAGCTTCACCCCCATTCCCAGCTCCTGAAGGTCCGTCCCAGTGTTGAGCAGGAGTCCCGCTCAGCAGTGGGAGCACATCTGCATTCACATGCCACGCATAGCCATTTGAGTGGGCAGGACCATGGAGACTGGACCTACGAGGAGCAGTTCAGACAG
>Danio_rerio.11.5922977.5923084
AAGGGCAGCAAAGCTGATAGCAATAAATCAAAGAAGATATTTGTAGGTGGAATCCCCCATAACTGCGGCGAGCCTGAACTCAGGGACTATTTCAATAGATTCGGAGTG
>Danio_rerio.11.5936785.5936938
GTGGAAGTAAAGAAGGCCGAACCTCGTGACAGCAAAGCTCCTGGCCAGCTTGGCCCTGGCCAGTGGGCGCCCAGGGGCATCTTGAGTGCAGCTAATGGTTGGACAGCACAGCCTGCCCAGGGCTGGCAACAGCCTTATGGGCCACAGG
>Danio_rerio.11.6048293.6048495
GTGGAGGGGCTTGGGGATCTGATCCACGCAGAGACAGAGGCCCAGAGGAGGCAGGCTCTTAGACAGATGTCAGGCGAACTGGGACGCCTGTATCAGGACTGGAGCGACAGACTGAAACG
>Danio_rerio.11.7360031.7359914
CCCAACCAAAGCCAGTCTCTACGGTGCCATCCTCTTCACCATGCAGGAGGCCCACTGGCTGCCAGTGTCCAAGAGCACCCTTATCCTCATCTTCACTCTCTTCATGGCCACAAGCAAG
>Danio_rerio.11.8310544.8310421
GAAGACTGTGAAGGAGACAATTATTGAGAAGTTTGCTGGCCCCTATGATCACGGGAAGTACTCGCCCTCAGTGCAGAAGACCCTGTATGAAACTCAGGTTCTAGTCCTGGATCGACTTCCTGAG
>Danio_rerio.11.8313762.8313550
AAGGTGGAGTTCGTGCGAACAGGTTACGGCAAGAAAACGGTGAAGGTGCTGGTCGTCCGGAGGCAGGGAAGACAGCATTCTATCATTGAGGTGAAGGCTGACGTGGAGCTCACGCTCAAGTCACGCAAAGATTATCTAACTGGAGACAACTCAGACATCATCCCTACTGACACCATTAAAAACACCGTCCACGGTTTGGCCAAGCTCAGAGGG
>Danio_rerio.11.8324673.8325007
ATATCTACACAGGCTGGGTGGCTCAGGAACTGGGCGCCGACCTTTTAGTGGAGTCCTGGCAGAGACAAGGTCATGACCTGCCCTCCAACTGCTCGCTGGCCAAACACACCATGAACATTAAGAAAATCCAGCTTCCCAGATCAATCCTGTTTTATTCGCACAACGACCACTCAAAGTGGTGCGTGTCACAACTTTATGAGGACCAGGTGACCTGCCTGGGAGACCTGAACAGAGAGATGGGCCAGCTGTGGCGAGGTGGCGGTTTGATCTGTTCCTCCAACCCTTTGATTTATAAGGCCTTCAGGCAGGTGGTGGATTGGTACATTGACTGCT
>Danio_rerio.11.844708.844593
TCAACCAGGGATCGGACTCTGGATCAGCAGTGCACAGTCAGCAGACCAGGCCTTGCCATGATTGCCGGAGCGTTGGCTGTTGAGATGATGGTCTCCATTCTACAGCACAGTGAAGG
>Danio_rerio.11.880113.879996
GATGGTTCAACTCCTGCTCGTTGCTGCCCAGCTTTGGGAACGCTGTACAACACCAACACTCTTGATGCCTTTAAGACTACTGATAAGAAGGCTCTGTTGGAGAAAGAGGCCAAGGAG
>Danio_rerio.12.10257486.10257626
TGGGAAAGCTGTACGCGGTGCTGAGCGATAAGGAGCAGAAGGCTATTTATGATGAGCAGGGGGTGGTGGACGAAGAGTCTGACGTCCTGAAGCAAGACCGCTGCTGGGAAGACTACTGGAGACTGCTTTTCCCAAAG
>Danio_rerio.12.10259791.10260045
ATCACAGTCCAAGACATCCTTGAGTTTGAGAAGACGTACAAGGGCTCTGACGAGGAGCGACAGGATGTGATCAAGCTTTACTTACAGCACGAGGGAGATATGGACGCCATCACCGCCTCAGCTCTGTGCTGCTCCCAAGAAGATGAGCCCAGGTTGTGCAGCATGATCCAAGATGCCATCGATAGTGGCGAAGTAACAGCCTTCCCAGCTTTTACTCATGAGACCGAGAAGAAGAA
>Danio_rerio.12.11253974.11254084
GCCCGTCTAGATATCCTGAAGATCCACTCCAGGAAGATGAATCTCACTCGTGGCATTAACCTGAGGAAGATTGCAGAGTTGATGCCTGGAGCTTCTGGTGCTGAGGTTAAG
>Danio_rerio.12.11426207.11426093
GTGAACGCCCAGATGCAGCACGTTGTTGAGCAGTTTCAGCTGGGAGAAAATGAAAAGAACGCTCGAAGCTTGCTGGTTCAACTCATGCAGGAGATTTTTGTAGAGTTCTTCCCAG
>Danio_rerio.12.1153881.1154073
TGCTTTTCCCAGGTCCGGTACCGTGCAGACTGGTCAAATGAAATGGCATTCCGGAGTATTTTGATCAGCCCCAGGATGCTTACGGATCACATGCCCGACATTGTGCTCCGAGCACTCGGCACTCTGACCAAGGACAAGCCCTTTTCCCTGTGCCCTTCATCTTTAAGCGACAGCCAGCACAACGCTATCTGA
>Danio_rerio.12.1220536.1220416
TGAAGGTAATGCCATTTGCTAATTTGATGGGCCTGCTCGCCTCTGGCACAGACTCGACCTCAGTGCTGCGCTGCATCCAACAGGTGGCGCTGCTGGTTCAGGGGAACTGGGTTGTCAAGAG
>Danio_rerio.12.12277170.12277298
GGCTCCCAGAGAGAGCTGCTGAACCTCTCGCAACAGGATTACGCCAACCGCATCGAGGAGCTGAACCAGTCCCTAAAGGAGGCCTGGTCCTCTGACCAGAAGGTCAAAGCCCTGAAGATTGTCATCCAG
>Danio_rerio.12.12284328.12284528
GTGGGCATGGAGGTGGCCCCCCACCTGAAAGACAGCCTGAACCGCAACTTCTTCGACCTGCTCGGGACTTTTCGACAGATCAGCAGCGAGAACGTCCGGGCCCAGCTGGTGCTGCAGATGGTGGAGATGCCCGAGTACCTGACACTCTACTCACCTGCCATCAGCTGGATCCTGCAGTGTATCGCGTACAGAGCTCCAGAG
>Danio_rerio.12.12285828.12285939
TGCTTTGCTTTTGAATTCAGTAATGAGGGCGTTCAGGCCAGAGTTTGTTGCAGCCAGAGCCACAGACTTCATCGGTATGATCAAAGACTGCGACGAGGCCGGCTTCCCAAAG
>Danio_rerio.12.12296260.12296374
GCATGTGCCGCCTACAGTTTCATCACCATCCCATCTCTCAGCAGCATCTTCAGTCGACTCAGCCTCTATCTGTTGTCCGGTCAGGTTGCTTTGGCCAATCAGTGTCTGTCCCAGG
>Danio_rerio.12.12299299.12299464
GACCATCCAGAGCATGGGGTGCTCTACTTAGTCCGGGGTCTGCTCAACATGGTCCAGGATTATACCTGGGAAGACAACAGCGATGCAAAGGTGCGGGTTTACATCAGTGCTCTGCCCCTGCTGGCAGCCATGAGCCAGGAAACCTATCTGTACTCTATCCCCAAAG
>Danio_rerio.12.12299542.12299660
TGGATTCTAATGAGACGCTCTATGGTGGAGATCCCAAATTCCTATCAGAGATCAACAAGCTGTGTGAGACTCTGATTGGACAGATCCTCGACCACCTGAAGACACTCGGTCGTGACGAG
>Danio_rerio.12.12406492.12406343
TCTGGCTAAACTCTTCAGCCAGATGGACCAGAACTCTCCAGAGAGAGTAGCATTTGTTTCCAGAGCCTTGAAATGGTCCACAGGAGGGTCTGGCAAGTTGGGTCATCCAAAACTACACCAGCTGCTTGCTGTCACTTTGTGGAAAG
>Danio_rerio.12.14767897.14768011
ATGCCTGACGTCCTGTACGAGGAGGTGATCGAGGTGGACGAGCGAGTCGTCCTCAGGCAAGATGGTTGTCAGCTGCCCAGAAAAGATCCCGAACGGATTGTCACAG
>Danio_rerio.12.14776680.14776875
ATGGTCCGAGCATGAGAAAGCAGTGGGCTCTCTGGCTCGTCGCTTGGGCTTCAGCCAGGTGTCTCTTTCTAGTGAGGTCATGCCGATGGTGCGGGCGGTGCCTCGAGGATATACAGTCTGCGCCGACGCCTACCTCACACCCAAAATTCACCAGTATCTAAAAGGTTTCACCTCGGGCTTCAAAGATGGCCTGAAG
>Danio_rerio.12.14790297.14790467
TACAGCGGCGTGCTGTCAGCGTACGGTCTGGCTCTAGCAGATGTGGTGGAGGAGGTGCAGGAGCCGTGCTCTCTGCAGTACGAGCCGGCGTCCTTCAGTGAGCTCGATCAAAGGGTGGAGCAGCTGTCCAAACGCTGCCGCGATACACTCTGTGCGCGAGGCTTCACCAG
>Danio_rerio.12.14813631.14813815
CTGTAACTGAAGCTCTGATGGCTCCAGCCCAATACCCAGGCTGCTCTGGGACTCGAAATCTCCATGACAACCTGTCAGACCTGCGGGCTCAGGTGGCGGCCAATCAGAGAGGGAGCCAGCTGGTGGGGGAGCTGATTGACAGTTATGGACTTGCTGTGGTTCAGGCCTACATGGGATACATCCAG
>Danio_rerio.12.14814302.14814448
AGCAACGCAGAACTGGCAGTGAGGGACATGCTGAGAGACTTTGCACGGCGACGGCGGCAGGAGACGGGCTCCTTGGAGGTGGAGTCAGAGGATTTCATGGACGACGGAACACCAATCAGACTGCGGGTTCAGATTAATGAAGA
>Danio_rerio.12.14818610.14818744
GGCAGTGCGGTGTTTGACTTCACAGGGACAGGAACAGAGGTGTGGGGGAACTGCAACGCTCCACGGGCCATCACCCTGTCTGCTCTTATCTACTGCCTGCGCTGCATGGTTGGACAGGACATCCCCCTCAATCAG
>Danio_rerio.12.14821486.14821635
GGTTGCCTCGCACCCATCAATGTCATCATCCCTCCTGGGTCCATCCTCCAGCCTTCCCAGAATGCAGCTGTGGTTGGAGGAAATGTGCTCACATCCCAGAGAGTGGTTGATGTGATTTTTAAGGCGTTTGAGGTGTGCGCGGCCTCACAG
>Danio_rerio.12.14887893.14888055
AAAGTGGTGCGTCGCGTCAGCGTGAACGAGCGCTCCAGTCTCTACCGCCGGGAGCACCACAAAGAAGCCATGGTGTGGCAGGAGCGCGGTCGACAGCCCGAGCCACAGGATGATGATGAGGACAGACAGACCGACAATGAGTTGCACCAGCATGC
>Danio_rerio.12.15290963.15290817
GGTTACCTGTGCCTGCCCTACATGGCGCTGCAGCAGCATCACCTCCTGTCAGACGTGACGGTGCGAGGCTTTGTCGCCGGAGCAACCAACATCCTCTTCCGTCAGCAGAGGCACCTCAGTGACGCCATTGTCGAAGTAAGTC
>Danio_rerio.12.15555860.15555996
GTAACTAGTGACCTGTTCGACATCATGTCGGGCCAGACAGATGTGGACCATCCACTGTGCGAGGAATGTACCGACACTCTGCTGGACCAGCTAGACACGCAGCTCAACATCACAGAGAACGAATGCCAGAATTACAA
>Danio_rerio.12.15572131.15572277
TACCAGAAGGAGTACAGCGAGTTTAAACGGCAGCAGCTAGAGCTGGATGATGAGCTCAAGAGTGTTGATAACCAGATGCGCTACTGCCAGATTCAGCTAGACCGCCTGAAAAAGACCAACGTTTTCAATGCTACATTTCACATTTG
>Danio_rerio.12.15572384.15572533
GCACAGCGGCCAGTTTGGTACCATCAACAACTTCCGCCTGGGCCGACTCCCCAGTGTCCCGGTGGAGTGGAACGAGATCAACGCAGCCTGGGGACAGACGGTGCTTCTGCTGCACGCTCTCGCCAACAAAATGGGGCTGCACTTTCAGAG
>Danio_rerio.12.18226954.18226721
TCCACTCCCCCCGAGTACCGCGTCCAGGACATGAAGGTTCCCACCGCTCTGTTTTCAGGGGGGCAGGATACGCTGGCGGACTCAAAAGATGTGGCAGTCCTCCTCACTCAG
>Danio_rerio.12.18390421.18390573
TCGGTGCCTGACTGTCCGGGTCACATGACCATCCTGGACGAGCCGCTGCTCGTCTGTGGCGGCGACGCCTTCACCCACTCCAACTTTGATGGCTGCGTGGAGTCCGCACTGA
>Danio_rerio.12.18686813.18686956
GTGATGATCGGCACTGCTCTGAATGTTAATGAGATGAAGAAGCTCGTGGTTCACATGGGGGAGATTGAGCATCCGTGGAACTGTCCTCACGGCAGGCCAACCATGAGACACCTCGCTAACCTGGACGTCATCTCACAAGACTGA
>Danio_rerio.12.18689007.18689180
AATATTCCCATGGGCCAGGGCACTTATACCTGGCCAGATGGCAGCACCTTTAAGGGGGAGGTTTACAACGGTATACGACATGGGACAGGAACCTACAAATGTACCCAAAACAGCTTGTTTTACAGCGGGCAGTGGCATCAGGGCAAGAGACATGG
>Danio_rerio.12.18735838.18735721
CCTCTGTGGAGCTGACGAGGGAGTTCTGCGAGCAGTTGGACAGCTTGGTGGGCCCTCAGCTTACTTTGCTGGCATCTGATATTTGTGAACAGTTCACAATCAACCGCAGGATATCAGG
>Danio_rerio.12.18859556.18858997
GACACTCCCAAACCTCGTATCCCCAAGGTCACCAGCGACAGCTTCATCTCTGAACTCGTCTCTGATCGAGAATCGGGGAAGACCTCGAGAGATGTTGGAAAAGCCACTCCCACTGTCCTAGAGGAGGACACCATCTCACATGAAGGAGATGCCAAAGCCCCCTGCGCTGGTGTTGCTCTCTCTCCTAGCCAGTCTGGCGGCCCTCTTGATACCCAGTGGAGTAATGTGGATCTGGAGGAGGCACAGAGCCAGCAGGCTCAAACTGGAGCAGTGCTGGACTCAGCTGACACCTGCAGCTTGTCCTCAGTAGCCACCTACACCCTTGCCATGGAGGATCCTTATGGTGGAGACGAGCACCCTCTGTGGGCCTGGGTCAGTGGAGGAGGCTGCTCTGTGGACAGTCACTCCCAGCTCAGCTGGTTTAACTC
>Danio_rerio.12.18959768.18959872
CAATTGCGAAAGCTAGTGCTGGAAATCATCCATCGCATTCCAACAAATGAGCACCTTCGTCCACACACCAAGAACATCCTCTCTGTGATGTTCCGCTTCCTGGAG
>Danio_rerio.12.18975898.18976132
CCCTTGGCCTACAGCACACTAGCAGACCTGGTGCATCATGTGCGTCAGAACTTGACCCTGACAGATTTATCTCTAGCTGTGCAGCTCTTCGCTAAAAACATTGATGACGAGTCACTTCCCAGTAACATTCAGACCATGTCCTGCAAGCTGCTGCTCAACCTGGTGGATTGTATCCGCTCAAAATCAGAGCAGGAAAACGGAAATGGGCGAGACATCCTGATGAGGATGCTGGAG
>Danio_rerio.12.18976269.18976599
GTGTTTGTACTTAAATTTCACACCATTGCACGCTACCAGCTTGTGTCCATCTTCAAGAAATGCAAACCTCAGTCAGAGATGGGTGTTGTTGATCCGGGGGCGATACCTGGGGTGCCAGCCACACCCACTCCATCCACCACCCCTGCCATTCCACCACCTGCTCCTCCAACTCCTGTTGCTGTGACACCTCAACCACCTGCAACGGCCTTTGACCGAGGTGGTGAGAAGGAAGACAAGCAGACCTTTCAGGTGTCGGATTGTCGCAGTTTGGTCAAGACCTTAGTGTGTGGAGTGAAGACAATTACTTGGGGTATCACCTCTTGCAAGGCACCTGGAG
>Danio_rerio.12.18978231.18978425
GTGCAGGTGGCAAATAATCAGCAGACATACATCAGGGTGGCTAACTGCCAGACTGTGCGCATGAAGGAGGAGAAGGAAGTTTTGGAGCACTTTGCTGGGGTCTTCACCATGATGAACCCTCTTACATTTAAAGAGATTTTTCAGACCACCGTTCCCTACATGGTGGAGAGGATCTCGAAGAACTACGCACTGCAG
>Danio_rerio.12.18978521.18978712
ATCGTGGCAAATTCGTTCCTGGCCAACATCTCAACGTCTGCTCTGTTTGCCACGATCCTAGTAGAGTATCTTCTTGAAAGACTGCCAGAGATGGGCTCCAATGTTGAGCTCTCAAACCTCTACCTCAAGCTCTTTAAACTTGTTTTTGGCTCAGTATCACTGTTTGCTGCTGAGAATGAGCAGATGCTCAAG
>Danio_rerio.12.18980709.18980874
CCGCACCTCCACAAGATAGTAAACAGCTCCATGGAACTGGCTCAATCAGCTAAGGAGCCCTACAACTACTTCCTGCTTCTCCGTGCTCTCTTCCGTTCCATTGGTGGAGGCAGCCACGACCTTCTCTACCAAGAGTTTCTACCCCTTCTGCCTAACCTGCTACAAG
>Danio_rerio.12.18981886.18982142
TGAACATGCTGCAGAGTGGCCTTCACAAGCAGCACATGAAGGACCTGTTTGTGGAGCTCTGTTTGACAGTGCCAGTGCGTCTGAGCTCCTTGTTGCCATACTTACCCATGCTAATGGATCCACTGGTATCTGCACTCAACGGCTCTCAGACTTTGGTCAGCCAAGGCCTTCGTACCCTGGAGCTGTGTGTGGACAACCTACAACCTGACTTCCTTTACGATCACATCCAACCTGTCAGGGCTGAACTCATGCAG
>Danio_rerio.12.18982229.18982429
GCTTTGTGGCGTACTCTCCGTAATCCAGCAGAAAGCATCTCCCACGTAGCGTATCGGGTGTTGGGAAAGTTTGGAGGCAGCAACAGGAAGATGCTCAAAGAGTCTCAGAGACTACATTATGTAGTGACTGAGGTCCAGGGGCCCAGCATCAAAGCTGAATTCACTGACTGCAAAGCATCCATACAGCTACCCATGGAGAAG
>Danio_rerio.12.18996236.18996435
CTTTACTGAGAAGTGGATCCCCAGTGTCATCATTTCTCACCGCTATAAGGCACAAGACACACCTGCCCGCCGAACTTTTGAACAGGCCCTGACTGGAGCATTCATGTCTGCTGTGATAAAAGACCTGAGGCCCAGTGCGCTGCCCTTCGTAGCCAGTCTGATTCGCCATTATACTATGGTTGCTGTGGCTCAGCAGTGTG
>Danio_rerio.12.18998852.18999112
GTGTCAAATGGAGCAGTAGCCATGGCGAAGACCACCCTGGAGCAGTTGCTGGTGCGCTGTGCCACTCCACTGAAAGATGAAGAAAAGACAGAGGAGTTGCTAGCTGCACAGGACAAGTCTTTTCACATGGTCACCCATGACCTGGTCCGAGAGGTCACCTCCCCCAACTCGACTGTTAGAAAGCAGGCAATGCACTCCCTGCAGGTGCTAGCCCAGGTCACTGGCAAGAGTGTTACTGTGATCATGGAACCACACAAAGAG
>Danio_rerio.12.19001224.19001385
GTTTTGCAAGATATGGTTCCTCCCAAGAAACATCTGCTGCGTCACCAGCCTGCCAATGCCCAAATCGGCCTGATGGAGGGTAACACTTTCTGCACTACTCTGCAGCCCCGCCTCTTTACAATGGACCTTAATGTCATGGAACACAAGGTCTTCTACACAGAG
>Danio_rerio.12.19014927.19015091
AGTTTTCTGAAACACAAGGATGCCAAGCCGTTACGAGACGTATTGGCCTCTAATCCCAACCGCTTCGTCCCCCTGCTTGTTTCTGCTGGCACTGCAGCAACTGTTCGGCCTGGATCTCCCTCTACTGCCACAGCCAGACTAGACCTGCAGTTTCAAGCTATTAAG
>Danio_rerio.12.19015184.19015365
ATTATTAGCATCATAGTGAAGAATGATGAGGGCTGGCTTGCAGGGCAGCACTCCCTGGTCAGCCAGCTGAGGCGAGTCTGGGTCAGTGAGGCCTTCCAGGAAAGACATCGCAAAGACAACATGGCAGCCACTAACTGGAAGGAGCCAAAGCTGCTGGCCTATTGCTTGCTAAGCTATTGCAA
>Danio_rerio.12.19018781.19018979
GCGTAACTACTCGGAGATTGAGCTGCTGTTCCAGCTGCTGAGGGCCTTTACGGGTCGCTTCCTGTGCAACATGACCTTCCTGAAGGAGTATATGGAGGAGGAAATTCCCAGGAACTACTCCATTCCTCAGAAACGTGCCCTGTTCTTCCGTTTCGTTGAGTTTAATGATCCCCACTTCAATGATGAGCTTAAAGCAAAG
>Danio_rerio.12.19027857.19028063
GTCTTCCACAGCTTGTTGAAAGCCCACACAATGGAGGCCCGGGCCATAGTCCGCCAGGCCATGGCCATCCTGACTCCGGCAGTGCCTGCACGCATGGAGGACGGCCACCAGATGTTGACGCACTGGACTCGCAAAATCATTGTGGAGGAGGGGCATACTGTACCACAGCTGGTTCACATACTGCATCTCATTGTGCAACACTTCAGG
>Danio_rerio.12.19042778.19042991
GAGCAGCCAGCCCAGGCGAACATCTCCAACATCTGCACAGGACTGGAGATTCTCTGCTTCCTGTTGACAGTGCTGCAGCCCCCAGCCGTCCTGGCTCACTTCAAGCCGCTCCAGCGGGGCATCGCTGCGTGCATGACCTGTGGCAATACCAAAGTGCTGCGTGCTGTCCACTCCCTCCTTTCTCGTCTCATGAGCATCTTCCCAACTGAGCC
>Danio_rerio.12.19045970.19046116
ACACTGATGATCCTGAAGTCAGCCTGCAGTTACAATGCCAGCTACATTGACCGCCTCATCTCGGTGTTCATGCGCTCACTACAGAAGATGGTGCGGGAACACCTGAGCCCCCAGCAGGCTAACCCAGGGGTCACTGAAACCAGCACAG
>Danio_rerio.12.19054556.19054772
AGGGATGAGAGCCTTTCAGGAAGCGACATCACATCAAAGTTGGAGCCAGCCTTCCTTTCAGGGCTTCGCTGCACTCAGCCAATGATCAGAGCCAAGTTTTTTGAGGTGTTTGATGCCTCTATGAAGCGGCGCGTCTATGAGAGACTACTGTACATCTGCTGTTCTCAGAACTGGGAGGCCATGGGCAGCCACTTCTGGATCAAACAGTGCATAGAG
>Danio_rerio.12.19057787.19057966
TGTTACTGGCAGTTTGCGAAAGAAACACCATCATTGGCACCAGCTGCCAGGGATCCATGCTGCCATCTATCACAAACGTCATCAACCTGGCTGACAGCCACGACCGCGCCGCCTTTGCCATGGCAACGCACGTCAAGCAGGAGCCTCGCGAAAGGGAAAACACCGAGACCAAGGAGGAG
>Danio_rerio.12.19059855.19060001
GATGTAGAAATTGACATAGAATTAGCACCAGGTGACCAGACAGCCATTCCCAAGACTAAGGAGCAAGCAGAGAGAGACACAGGCAACCAGCTGCACATGCTCACCAACCGCCATGACAAGTTTCTTGACTCATTACGGGAAGTCAAG
>Danio_rerio.12.19067832.19067969
GAGATTTTGGACTCTCTGGCAGAGCTCTACTCTCTACTCCAAGAGGAGGATATGTGGGCAGGCCTGTGGCAAAAGAGGTGCAAGTTTCCTGAGACAGCAACAGCCATTGCCTATGAGCAGCATGGCTTCTTTGAACAG
>Danio_rerio.12.19070813.19070948
CTGTTCTAAGGAACTGAACCAGTGGGAACCACTGACTGAATACGGCCAGTCTAAAGGCCATTCAAACCCTTATCTGGTGCTCGAGTGTGCTTGGAGGGTTTCCAACTGGACTGCTATGAAGGAGGCTCTGGTGCAG
>Danio_rerio.12.19075487.19075678
GTGGAGCTGAGCTGCCCTAAGGAGATGGCTTGGAAGGTGAACATGCACCGTGGCTACCTGGCAATCTGCAACCCAGAGGAGCAGCAGCTCAACTTCATAGAACGGCTGGTGGAGATGGCCTCCAGTCTGGCCATTCGTGAGTGGAGGAGATTGCCTCACATTGTTTCCCATGTGCACACGCCATTGCTTCAG
>Danio_rerio.12.19100465.19100626
TGTGGCTCCTCAGCTTTGACGACAAGAACACTCTGGCCGATGCTGTTGACAAGTACTGTATTGGAGTCCCACCCATCCAGTGGTTGGCATGGATACCACAGCTTCTGACCTGCCTGGTTGGATCAGAAGGAAAGCCTTTGCTTAACCTAATAAGTCAG
>Danio_rerio.12.19119104.19119335
ACAGACTTTGACTTCAGTGTGCCAGGCTCCATGAAGCTTCACAATCTCATCTCCAAGCTAAAGAAGTGGATCAAGATTTTGGAGGCGAAAACCAAACAGCTGCCCAAGTTCTTCCTCATTGAGGAGAAGTGTCGCTTCCTCAGCAATTTCTCTGCACAGACAGCTGAAGTTGAGATTCCGGGCGAATTCCTAATGCCCAAACCCACACACTACTACATCAAGATTGCAAG
>Danio_rerio.12.19126535.19126738
GTCCTGAGGGACATTCTCAAAGAGGTGCAGGGCAACATGGTTCCCCGCAGCATGCTGAAGGAGTGGGCTCTCCACACGTTCCCCAACGCCACTGATTACTGGACGTTCCGAAAGATGTTCACCATCCAGCTGGCCCTCATTGGTCTGGCAGAGTTCATGCTCCACCTCAACAGACTCAACCCTGAGATGCTGCAGATAGCACAG
>Danio_rerio.12.19129542.19129736
GACACAGGAAAGCTCAACGTTTCTTACTTCCGCTTCGACATCAATGACGCCACGGGTGACCTGGATGCTAATCGCCCCGTTCCATTCCGCTTGACGCCAAACATCTCCGAGTTCCTGACCACCATCGGCGTCTCTGGCCCACTCACCGCCTCGATGATTGCTGTGGCTCGGTGCTTTGCACAGCCAAACTTTAAG
>Danio_rerio.12.19384153.19384262
ATGTTTGACAACTCTCACTACCCCTTCAACTGCTTCAACTACGATGGTGATGGATACCCTTCCTCCAGCACGGACGAAGAGAAGAAAATGTGCAGACCGGCGTACAG
>Danio_rerio.12.19387734.19388117
GTTCCTCGGACTGAGGGCAATGAGAAGGGAAAGGGAAACTTCTGGACTTTTGCCACTGGCTGTGAATCCATGCTCGATTTGTTTGAAAACGGCAACTTTCGCCGTCGCAGACGCCGGAGAAACATGAAAATTGGCCT
>Danio_rerio.12.19436992.19436855
ATTCGACGCTGGGGAAACGTGGAGTGGGCCCATGACTACGACATGTATGAGCTGAGGGCACGGACTGCTGCTGGTGCCCTTTTTGTTCACCTCACATCCGAGAGTTCGACTGTCAAACATAAACTTCTGCAGGACTGA
>Danio_rerio.12.19437189.19437074
CTTGAATATGTGATCACCCAGCTGAAGTCTATTGTGTTGTCACTGGGCATGATTGACAGGCACCTGAGCGTGGAGCAGGCTGTGTTGCTCTCCAGACTGGAGGAGGAATACCAG
>Danio_rerio.12.19551107.19551818
AAACCAAAGACTTTCTTCACCGACACCCACTTGTACATCGAAAATGTTCGAATCCCCAGAGATAAGCTGGTTGGTCGGAGCCGGCCCGGGCGCTACAGTCACATTTTGGATGACTTGTATAAAACCAACGCCCTGCCTCCCACAGCCAGACGCAGCAGGATAGGAGTACTGTATGTGCCTAGAGGAGAAGGCCTGGCTGACATGCACATAGTCATCAATGGGGAGGACATGGGAGCTTCTGCAAAGGGAATCTCTACTGTGGGGCCTCTCTATGCTGTGGTGGATGTATTTGCTGCTACCAAGTGTGTTCGGATTGTCCAGGTGGAGTATGG
>Danio_rerio.12.19573233.19573357
GGAAACTGTTACGTGTGGAACCTCGCTGGAGGCATCGGGGATGAAGTGACTCAGCTCATTCCCAAAACCAAGATCCCTGCGCACAAACGCTATTCCCTCCGCTGCAAGTTCAGCCCCGATTCCAC
>Danio_rerio.12.19576327.19576490
TGCTGGCCACCTGCTCGGCAGACCAGACGTGTAAGATCTGGAGGACGTCCAATTTCTCACTGATGACAGAGCTCAGCATCAAGAGCAATAATCCGGGAGAAACATCCAGAGGCTGGATGTGGGACTGCGCCTTCTCCGGAGACTCGCAGTATATTGTTACAG
>Danio_rerio.12.19601005.19600827
GAGCAACGCGTTCATATACCTGCACATCCTGCTGGAGGGCGCCGTGTATGCAGAGTTCACCTACGAGGTGTTTGGCTTCTGTAGGGAGATGGACACCACTCTGATCAGCCTATCTGTGCCTTATATCCTGTTGGCCATCAAGACCTCCTTCTTCTACCTCTGCATCAAGACAGACCCAG
>Danio_rerio.12.20446630.20446748
CTGGATGAGACGCTGATGGAGAGATTGTGGGGCCTGACTGAGATGTTTCCTGAAACGGTGCGCACAGCTGCAGAGGTGTCTGCACACTGCTCAGTCTCGTTGATTAAAAAGTTCTACAG
>Danio_rerio.12.20515987.20516167
AGTTGACTTTCTGGTTCTACGTGAAGGAGCACCTGAACCGCCACGAGCTCCAGCGGTTTTACTCCCTGCGCCAGATCTCCTCAGAGCTCGGCCGAGGTCGTGCCTGGCTGCGCTGCGCCCTCAATGAGCACTCGCTGGAGCGCTACCTGCACACGCTGCTGGCTGACCGCCCCCGTCT
>Danio_rerio.12.20641534.20641650
GTGGCCGAGATGCATGGGGAATTGATAGAGTTTAATGAGCGCCTGTACCGTTCGCTCATGGCCAAAGACCACCTCATAATCCAGATGAGACAGGAGCTCATTGACCTGAGAGGACCG
>Danio_rerio.12.20688270.20688410
GTGTATATCCGCATCCTGGACAATGAGTGGAACGTGTACAGGCGTTACACCGAATTCAGGGAGCTCCACAATCATCTGAGATCACAGTTTCCACAGGTGGACACCTTCAACTTCCCACCCAAGAAAGCCATAGGGAACAAG
>Danio_rerio.12.20754438.20754567
GACACACCCCAAGCCAACGATGGCGGAGCCAAGACGCCACGGTCGAAAACTTCATCACGTTTTCCCAGACTGGGCCGCAGGAACACCCAGGAAGCCAGACCTGAACCTCAGAGCGGTGACCTTTAA
>Danio_rerio.12.21002986.21003408
CCCTTTAGAGAAGGTCAGGAGAAAGATCTGAAGGCAGCCTTGAAGGGGACCGATCCCTCCATTCCTCTGGTGTTTGTCAGTGGAAACCATGACCTGGGTAACACTCCCACTCCCAGCACAGTGGAGCAGTACTGCAGGGAATGGGGGGATGACTATTTCAGCTTCTGGGT
>Danio_rerio.12.21063494.21063674
ACTATCCGTCACTATCTGGACCCCTTGTGGCATCAGCTGGGAGCAAAGACCAAAGCACTGGTTCAGGATCTGAAGGTGCTGAGAGTCCTCCTGCTCTACCTAACCCAGTATGACTGCATCACCTTCCTCAATCTCCTTGAGTCGTTGCACTCCAGCCAAAAGATCTTTGGCTCTAATTC
>Danio_rerio.12.21689230.21689434
ACCAAGACATATTTTTCCCATCTAGACATCAGTCCTAACTCATCCCACCTGCTTGCTCATGGGAAGAAGATAGTCCTGGCTATAGCTGAGGGGGCCCAAGACATCAGTCAGCTAACTGTCACCCTGGCTCCCCTGCAGACTCTGCATGCCTACCAGCTCCGGATAGACCCCAGAAACTTTAAG
>Danio_rerio.12.21740895.21740775
TTACCGACATTGCTCCTGTCAGAGTGTGTGCTGGTCTACATGACACCATCTCAGTCCTCCAACCTTGTTCACTGGGCAGCAGAAACCTTTCACACTGCCATGTTCATCAACTATGAACAG
>Danio_rerio.12.23036033.23035906
TCTCCTACAGCTGGAAGGAGGCGGCACTTTGCTGGCCTCGTTACAGGCTCTGGGTTGTAGCTGCGCCATCAAGAAACAATCCCTCCCACGCAGTGTGAGCTGGATGAGAAGAGCTCCCTGTGCGCAG
>Danio_rerio.12.23818075.23817917
TTTCAGATCGACCGTCTGAACCCGTCATGGACGTCGTCACTGTCTTTAGGGGTGATTGGTCACTCCCCCGACCGGCTCAACTTCCCCTCCACGGCGTGCTGTCTGAAGCGCTCAGCCTGGCTCCTGCAGCGAGACTCTGTCTTCCACAACTCCCTGAAG
>Danio_rerio.12.23845778.23845268
GTGAACTCGTGGAGCGGTTCCATCGAAATCGGCGTGACGGCCCTGGACCCCGCCGCACTGGACTTCCCCAGCAGCGCCACAGGCCTTAAGGGCGGCTCCTGGATCGTGTCGGGCTGCTCGGTGCTACGCGACGGCCGCTCCGTCCTGGAGGAGTATGGCCGCGACCTGGACCAGCTAGCCGAGGGCGACCGCGTGGGCATTCAGCGCAGCTCCCGCGGAGAGCTCCACCTCTGGGTTAACGGGCAGGACTGCGGCGCGGCCGCAAGCGGCCTGCCACCCAAACTGTGGGCGGTGGTGGACCTGTACGGGAAGTGCACGCAAGTGACAGTTGTGAGCTGCGAGCCGCCA
>Danio_rerio.12.23916832.23916964
AAACGGATGTCCGTCACAGAAGGGGGAATCAAGTACCCCGAAACAACAGAAGGAGGACGTCCGAAACTTGGTGGCCTTATGGATCCGAGACAGGGGGTCATAGAGCGAACTGGGAGATGTCAGACATGTGCAG
>Danio_rerio.12.23917835.23918116
GGTCACGGGGGCTGTGGGCGCTATCAACCACGCATTAAACGCTCTGGCTTGGAGCTGTATGCTGAGTGGAAACACGTTAATGAGGACTCACAGGAGAAGAAAATCTTGCTGAGTCCCGAGCGTGTGCATGAGATCTTCAAGCGCATCTCAGATGAAGAAGACATCATCTTGGGCATGGACCCCAAGTTCGCCCGACCAGAGTGGATGATTGTAACTGTGCTGCCTGTGCCTCCACTGGCTGTAAGGCCTGCTGTAGTGATGCAGGGCTCAGCTCGCAACCAG
>Danio_rerio.12.23920360.23920569
GGTGAAGTGATGAATCTCCTCATGTTCCTCTCCACCTGGGATGGGAAAATGCCTCAGCCGGCCATTCTCAAACCTCGTCCTCTGTGGACTGGCAAGCAGATCTTCAGTCTTATCATTCCAGGACACATTAATGTGATCCGCACACACAGCACCCACCCTGACGACGAGGACAGCGGCCCTTACAAGCACATATCACCCGGCGACACTAAG
>Danio_rerio.12.23921131.23921334
GTCATTGAGAAAGCTCACAACAATGAGCTGGAGCCGACCCCTGGTAACACACTGAGGCAGACCTTTGAGAACCAGGTGAATCGCATCCTTAACGACGCTCGAGACAAAACGGGATCGTCTGCCCAGAAGTCTCTGTCCGAGTACAACAACTTCAAGTCCATGGTGGTGGCTGGATCTAAGGGCTCAAAGATTAACATCTCACAG
>Danio_rerio.12.23921855.23922038
GTTACATCCAGCGTCGTCTGATCAAGTCTATGGAGTCTGTGATGGTGAAGTACGATGGCACAGTGCGAAACTCCATCAATCAGGTGGTGCAGCTGCGATACGGTGAGGACGGCCTGGCGGGAGAGAATGTAGAGTTCCAAAACCTGGCAACAGTGAAACCCTCGCACAAAGCCTTTGAAAAGAA
>Danio_rerio.12.23922259.23922430
GTTCAAATTTGACTGCACAAATGAGCGAGCACTGAGGCGAACGCTGCAAGAAGACGTGGTGAAAGACGTGATGACCAACGCTCATGTGCAGGGCACCTTGGAAAGGGAGTTTGATAAGATGAAGGAGGACAGGGAGATTCTACGAGCAATTTTCCCCACAGGCGACAGTAAG
>Danio_rerio.12.23924070.23924174
GACGAGGAGGTGGTGGACAAGATGGATGACGACGTCTTCCTGAGGTGCATCGAGTCCAACATGCTGACAGACATGACTCTGCAGGGCATCGAGCAGATCAGCAAG
>Danio_rerio.12.23924925.23925111
GTGGATGTGTTGATGGAGGCGTCATCCCATGGAGAGTGCGATCCCATGAAGGGTGTGTCAGAGAATATCATGCTTGGCCAGCTAGCCCCAGCGGGGACGGGCTGCTTTGACCTCCTGCTGGACGCTGAGAAGTGCAAATATGGCATGGAGATTCCCACAAACATACCCGGCATCAGTGTGGCTGGAC
>Danio_rerio.12.23925403.23925552
AGCGGCATGACCCCTGGAGGAGCAGGGTTCTCCCCCAGTGCAGCATCAGACGCAAGCGGCTTCTCTCCTGGTTACTCCCCTGCTTGGTCTCCCACTCCTGGCTCTCCAGGATCTCCGGGACCTGCCAGCCCATACATCCCGTCTCCAG
>Danio_rerio.12.23983879.23984119
GATGACAGCACCAATGCCAGCTTCCTGGGATGGGTGGTTGCAGCATACAGCATCGGACAGATGGTGGCCTCACCCATTTTTGGCTGGTGGTCCAATCATCGGCCACGCAGGGAACCACTGGTGTGTTCCATCTTCATTAACTTGGCAGCCAACATCTACTATGCCTACGCGTACCTGCCGAAGACCAATAACAAGTATCACATTCTCATGTCCAGAGTCTTTGTGGGCTTCGGAGCAG
>Danio_rerio.12.23990284.23990387
GGAGATCGGCCTGTGTTGTTAATCGGCTTGATCATTATTTTCTGTGGCTTCTTTATTCTTCTTCCATGGGGAAACCATTACCCTAAAATCCAGTGGGCAG
>Danio_rerio.12.23992462.23992688
CCAGCCCCGAACAGTACTGTGGAGCCAACGGGGTGTCCAATCGAACAAACCTGGTGCCAGTATACTCCTGCTATACACATAGCTCAGTTCTTCTCAGCGGACTTCCTCATTGGAGTGGGATACCCAGCCTGCAATGTGATGTCCTACACACTGTATTCCAAAATCCTTGGACCCAAACCTCAG
>Danio_rerio.12.24146172.24146273
GTAGTGAAAGCGGTCGGAGTACCCCCAGCTTATCCACCTATTCTGATGGCAAATCCCCCTCATCTACTTCTACATACGTGGCTGCTCCCCGGCATTTCCACATACCAG
>Danio_rerio.12.25074208.25074102
CCAGCAACATTGTCCTGATGTCAGACAAAGCAGTGCTGGTGGACTTTGGGCTGACAGTGCAGATGACAGACGATGTATACATTCCCAGAGATCTGAGAGGAACAGAG
>Danio_rerio.12.25087890.25088114
TTGACTGAAGCCTATCAACTCACAGAGGAGAACAGCAGGCTGCGTTTCCTTGTCTGTTCCCTGCTCAAGGATATTGCTACCGCTTATTTTCCAGAATGCACCATCAAACCCTTTGGCTCATCAGTGAATGGCTTTGGAAAGCTTGGCTGTGACCTGGACATGTTGCTTGATCTGGACAGCATCAGTGGACG
>Danio_rerio.12.25093157.25093383
GGTGGCGATGAAGAGCACGGAGCTGCTCTACCTGTATGGAGAGCTGGACCCTCGGGTGCGCAGCCTGGTGTTCACTGTGCGCTGCTGGGCCCGAGCTCACGGAGTCACCAGCAGCATCCCTGGGGCTTGGATCACCAACTTCTCCCTCACTGTCATGGTGCTGTTCTTCCTGCAGAAGAGGAGTCCTCCCATCATCCCCACACTGGACCACCTGCGTGACCTCGCAG
>Danio_rerio.12.25208752.25212761
CTGACCTACAAGAATGAGTCAACAATAGCAGATAAGCACCTAGAAAACTTATTGATTCAAGAGAAAGCCAATGCTTTACGTGCAGAGGATCTCAGCAACCTGTACGAGGTCAAATGCGCAAAAGGAATCCCTGAAAATGAGTCCATTGAACAGAGGGCGGCGCGGATCCTGGGTATAGCCGTTCCAGTGGAAGCTTT
>Danio_rerio.12.26434797.26434590
ATGGCGGTGCAGCCGAAACAGAACCTGTCCATGGACAGCGCAGCCGAGCACGGCTTTCTTAACTTCATTTTCTCCATGCCGGAGAAGCCGGACACCACATTCCGGATATTTGACCGTAACGATTACTATACGGTTCACGGGAAGGACGCCATATTCGCGGCGAAGGAGGTTTTCAAGACGAACGGGGTCATCAAGTATTTGGGTTCAG
>Danio_rerio.12.26624795.26625022
ATGTGGGACCATGAAATCAGAGCCATGGCGTCCACTCACGCTATCATCGCCGCTTCGGTGTTCATGGCGACGGTGCTACCTGCTGTGCTCGTACCGGGCTTCTCGGTGTACGGCACACACCTGCTGTGGCTCTACTCGGTGTCCGCTGCGGTCACCGCGGTCAGCGTGGCCGTGTTCTGGCTGCTCGGGATCACACCGCCCGCCAAGAAGCACACGCTGGGATACAAG
>Danio_rerio.12.28642673.28642813
GTGGTGCGGATGGTGATGCGGCACCATGAGGAGCTGAGGCAAAAGGAAGAAAAAGCAAAGCGGGACGAGCATGCTAAAATCAGACGAGTCGCCTCTTCTATCGCAAAGGAAGTCAGGGCTTTTTGGAGCAGCGTAGAGAAG
>Danio_rerio.12.28648787.28648956
CGCTGCGACGTTTCCATGTTTGACCTTATTGGTTTGGAGAGCCGCGTGTCCCGTTACCAGGCAGATGTCTTCCTGCCACGCTACAAGGTCAGCCGCCAACTAATCCAGGAGATCATGGAGTCCCCCGAACCTCCTCCAAGGCCTAAACCAGTCCGCATGAAAGTCAACAG
>Danio_rerio.12.28657090.28657269
GCGCTGTGTCGTGCTGAGGATGAGGAGGACATAGTGGCAGCCTCTCAAGCCAAAGCAGAGCAGGTGGCCGAACTGGCGGAGTTCAACGAAAACATACCGCTGGATGACGGAGGGGAGCAGGAGGAAGTGGAGGAGCTCTCTAAAGCAGAGCAGGAAATAGCCGCACTGGTGGAGCAG
>Danio_rerio.12.28657558.28661697
CTCACGGTCGCCTCGCAAGCGGCAGTCAGCGGACGGTGAAGTGCTGCGGGGACTGGTTGAAGATTCACCATCAGCCAAAGTTCTGCGGAAGCTCCCGGGCCGGCTGGTCACAGTGGTGGAAGAGAAGGAGCCACGAAAGAGGCGGCGGCGAGGAAGTGGGACAGGAGG
>Danio_rerio.12.289976.289875
TTCCTTGAGGGTGGGGTTGGCCACGTGGAGATGCTGTTCAGGTGTAACTATTTAGCACTAGTAGGAGGAGGCAAGAAACCAAAGTACCCAACCAACAAAG
>Danio_rerio.12.29171850.29172042
GACCCCCACGGGGAGCTGCAGGGCCAGAATGTGCTGATCGTGCGTTATTCAGTCGAGTTAACAGCTGCTCGCTTTGGCATCACTGTCGAGAAAGTCAATGAGCTCCTGGCCTCCGCCAGAGCCAAAATGGCCGAAGTGAGGAAGAGTCGGCCACGCCCTCATCTGGACACCAAGATGTTGGCCTCCTGGAA
>Danio_rerio.12.29173050.29173218
CTGATGCTGTCGGCCTACGCTCGTGTTGGAGCTGTGCTGGGGGACAAGGACTTGGTGGAGAGAGCAGTGAAGGCTGGGGGTTTCCTAAAGGAGCACCTGTGGGACGCTAAGCGGCAGACCATCCTTCGATCTTGTTACCGTGGAGACCAGATGGAGGTGCAACA
>Danio_rerio.12.29193246.29193445
ATCAGGATGGAGCTGAGCCCAGTGCTAACTCAGTCTCAGCGTTTAACCTCCTCCGACTGTCCCACTACACTGGAAGACAGGAGTGGCTCCAGAAGTCCCAGCAGCTACTGACGGCATTCTCTGACCGTCTGACCACTGTTCCCATAGCCCTGCCTGAAATGGTGCGAGCTCTTATGGCCCAGCACTACACACTTAAACAG
>Danio_rerio.12.29997256.29997102
GTGACAGGGCTGAGCGTGTCCCCCGGGAAGGACCAGCTGGTTGTGTTCCACACCAAGGACAGCAGGGATCTCGTGGTGTGCCTGCAGGGTATGGTGCCTGCCAATGAGAGCCGCATCGGGGAGCTAGTTGGCACCCTGCTTAGCCATTTCAAGAG
>Danio_rerio.12.30175350.30175475
TTCCCCATGATCAACGAGTTTGGTGAGGACACTAACTCCTACTGCTCATTTGAGAGCAAAGAGACGGCGATGCTGCACTCAGAAAACGGCAGCCTGCAGCAGAGAGTCAACGCCCTGACCCACGAG
>Danio_rerio.12.30353886.30354051
GGGCGGCTACATCATAAAGCCTGTTTCAATCGAGTTCTGGCAGGGACAGACAAACAGACTTCACGACCGCATCGTCTTCACCAAGCTGAAGGACGGAGAGTCTGAGCTGGGAGAGTTTCAGCACGCTGCAGAGGGAGGCTGGGTGTACCAGCGACTGTCCCCATGA
>Danio_rerio.12.30478497.30478637
GCAGTGGAGGCCGCACAGCTGGCAGAGGACCTGAAGGTGCAGCTGGAGCACACGCAGGCCAAGCTGAAGGAGATCCAAGTCTCTGTGGCTGAGAACCGCACTGCCCGGGAGAGGGAGAGCAGCAACCTGAAGCGAGCACAG
>Danio_rerio.12.30792142.30792330
GTTTTGATGCTGATTGATGCCAGCTTTGGCTTTGAGATGGAGACATTTGAGTTTCTCAATATCTGTCAAGTACACGGTTTCCCTCGTATCATGGGTGTGCTGACTCATCTGGATGCATTCAAGAACAACAAGACTCTGAGAAAGACAAAGAAAAACCTCAAACATCGCTTCTGGACTGAGGTGTACCAG
>Danio_rerio.12.30792407.30792549
GGGGCCAAGCTCTTTTATCTGTCTGGCATGGTGTATGGTGAGTATCAGAACCAGGAGGTGAAGAACCTCGGCCGCTTTATCTCCGTTATGAAGTTTCGTCCTCTGGTGTGGCAGACATCCCACCCCTACGTCCTGGCTGATCG
>Danio_rerio.12.30807362.30807550
CTGAACAGAGCTGAGTTTGAAGACATGGACGATGAGTCGAGGGTGCAGTATGAAGGCTTCCGGCCAGGAATGTACGTCCGATTAGAAATTTCCTCCTTACCCTGTGAGTTTGTAACGAACTTTGACCCACATTACCCCATCATCATCGGAGGCCTGGGAACCAGTGAAGGCAATGTAGGATACCTGCAG
>Danio_rerio.12.31897653.31897524
GCTGTCGGATGGAGACATTTCCCTGTGAGAGGAAGACATTGGAGACACTTAAAGAGCTGCAGGGGAACTACATGTGTTGGAAAGGTTCCAAAGGCTATTCCCCATACACATCTCTCTGTCCCTACTACAG
>Danio_rerio.12.31929346.31929176
AGGACAAGCAGTGGTACAGGGCTAAGATTCTGGCTTATTCATCAGAGGAACGTGTCTGTGTGGGGTACCTTGATTTTGGCAACTCTGAGGAGGTCGGGTTAGGTCACCTTAGACCCATCGCTTCCTCACTCTTAGCCCTTCCCATGCAGGCTATTCCATGTGGTCTAGCAG
>Danio_rerio.12.31958040.31958252
AATAAGAAATGTGATGAGGCGAGGCAAGAGAAGGAGGCCATGGTGATGAAATACGTGCGGGGTGAGAAAGAGGCCCTCGACCTGAGGCGGGATAAAGAGAGTCTGGAGAAGAAACTGAGAGAAGCCACCAAAGAGGTGGATCGCCAGGCCCTGCGAGGAAACCAGCTGGCTCAGGAGAAAGGGCGGCTGCAGCAGCTGTATGAAGCAAAG
>Danio_rerio.12.31959689.31959793
GAAACTAAAGACAAACTGAGAGAGACCACATCCAAGTTGGCCCAGGCGAAGGAAGAGACTGAGCAGATCCGCAAGAACTGCCAGGACATGATTCGAACATACCAG
>Danio_rerio.12.31968923.31969112
GAGACAGCAAGAGGTGCAGAGTCTGCAGGAGGAGCGGGCAGGACTGCAGACGGAGGTGGCCCAACTGAAAACCAGAGTAGAAGAGCTGAGGGATGAGCTGGTGACTCAGAAAAGGAAGCAAGCTGCTAATATCAAAGACCTCACAAAACAACT
>Danio_rerio.12.32105408.32105265
TGTCCAGGTGCTGCAATGCTGCTTTTCTTCTTGCCCGATGGACAGACGGTTCTTCACACCGGAGACTTCAGAGCTGACCCCTCAATGGAGACCTGCCCTGAGCTTCTCAGCTGCAGGGTACAGACACTCTATTTGGATACCAC
>Danio_rerio.12.3244956.3245098
AACAATCTCGGGGGCCCAACAACAGCTATCGCAGGCTTCTGCTCTTACTTCTTTGATGCGGACAAGCAGATTGTGTTGGACAAGCTGTACGACAGATCATCTGGAACCATCACAGAGCTCCAAACTCTGCCAGAACTCAC
>Danio_rerio.12.3247638.3248003
TATGGCTCCAAGAAAAGCGTAATCATCCTGACCAGTGGAGCTACTGCTGGTGCTGCAGAAGAGTTTGTTTACATCATGAAGAAGCTGGGCCGCGCCATGATCATTGGCGAAACTACAGCTGGGGCATCCCACCCACCCAAGACCTTCCAGGTCGGCGAGACCGATATCTTCCTCAGCATCCCCACTGTTCACTCCGACAATTCTGCAGGGCCAGCCTGGGAGGGAGCCGGCATTGCACCTCACATTCCCGTCCCAGCTGATGGTGCCCTCGACACTGCCAAAGGCATCTTCAACAAGCA
>Danio_rerio.12.33101414.33101304
TGGAGCAGATGGACCTGGAGGTACGAGAGATCCCCATCCAAAGCAGAGCCATGTACAACAGCAGGCTGAAGAGCTATAAGCAAGAGATGGAAAAGCTTGAGAAAGACTTT
>Danio_rerio.12.33166805.33166702
AATTCAAAGTTCCTGTATGCCAAGGACGCTCCCTATGTGATTGATACATCTGAGATCGGCTCTGAAGTATTCATTGGCATCGAAGCAAAAGGTCTAAGTAACAG
>Danio_rerio.12.33207470.33207583
GGCAAGCCGAAGAAGAACGAAAGCTGGTGGGGAATAGCATGTGGTGTGTTCAGGATGCTGAGGAAGAACTACGGTTGTGTCCGCGTTGATTTCAACCAGCCCTTCTCCCTGAAG
>Danio_rerio.12.33347692.33347836
ATGGAAGCAGGATCTGTGGTGCGCGCTGTGTTTGAGTTTCTCCCCAGCGTCTCCGAGGAGCTACCACTATTTACTGGTGATGTCATCGAGGTGCTCAGTGTCGTGGATGAGTTCTGGTTGCTCGGCAACAAAGATGGCGTTACAG
>Danio_rerio.12.33350824.33353010
AATGTCTGGGGTGCCCGTGGTCTCTTCCCGACATCATGTGTGAAGGAGCTGACCCTTTCGTGCCGTTCCCGGCAGCTGTCTGAGCGCTCAGCCCAGGCCCAGGCGTCAGAGCTCCCACCTTATGCTCTAGGTCAAGCCCGGGCCCTTATGAGCCTCCATGCGCAGCTCAGTGAGGAGCTGGACTTCCGTGAGGGGGACGTGATCATCATCACAGGCCTGCCTGAGCCGGGCTGGTTCCAGGGCGAACTTGATGGCCGTAGGGGAATCTTCCCAGAGGGGTTTGTGGAGCTATCAGGTCCCCTTCGGTCTCCTCAGGAACCTGTAGACTCCCAGTATTTGAATAAAGACCCTCAGCCGTGCATCTACGAGGAAACCTTTGAGGCTGAAGAGGGGAATGAGGAGGCAGGAATGGAAGAAGAGGAGGAAACGTTGAGAGAGGAAGAAGAACAAAAAGTAGTCGAGGAAGAGCAGGAGGAAGAGGAGGGCGGAGTCTATGGAGTAGCACTGTATGAGTTTCGGGCCATGGAACCAGGCGAGTTGGACTTTGATGTGGGGGATCGAATCCGTATTGTCGGCACATTGGAAGATGGTTGGCTAGAGGGACAGGTGCGAGGGCAGCGGGGTATCTTTCCTCATCGCTTTGTCAAAATAGAGGGGCATGTGCA
>Danio_rerio.12.33389312.33389510
CCCAGCCACGTCCCGCAGACAGACGAGCACCGTGCAGAACTTCTGGTGCGCTTTGGCCCTGAGAAACTTTACCAGGCAGATAGGAATTTTAACGCTGCGCAGGATCTGGATGTCTCTATACAAGAGGGAGACCTTGTGGGTGTAATCAAGCAGCAGGACCCCATGGGAAGCCAGAACCGCTGGCTAATTGATAATGGAG
>Danio_rerio.12.33433799.33433911
CATTCAGAGCTTTGCTGCAGATTCGAGCAATTAGGAAGAAACTCAGTCCTCTGTCACCTAGCAGCTTTAACCCCGTCATCACTTCCCAGACCTCCGACTCAGAGGAACACTCG
>Danio_rerio.12.33479457.33479317
AGTGCACGTTCATAATCCTGGACAAGCAGCGGTGGGCAGACCCCAGTGTGGAGGAGGAGCAGTGCATGGTGGGAGATGTCAACATCTTCCTGACTGATCCAACAGACCCTTCGCTGGCTGAGCTGGAGATCATGATAGCAG
>Danio_rerio.12.33804517.33804633
GAGCTGAAGAAGAGAGCGGCCATCCTGGAGTGTCAGCTACGGAAGAGCGAGGCGGCCAAAAAGGGTTTCGAGATGTCAACGGGAAAACTGCTGAGCTTTGTGGAG
>Danio_rerio.12.3391974.3392102
AGCTTAAGGGTTTGGGTGCCGACTTTGTCTTCGGTTTTGTGCAGTCCATGGACGGGGAGCGAGATCCTCGCAACCTCCTGTTGGCCTTTCAGATTGCCAAAAACCTAATTCACGGAGGCTATGATCTCG
>Danio_rerio.12.3408453.3408620
TTTTTCGGTGGATGAGGTGGTGTTGACGTGCCGCAGCCTTCAGAGAATAGCAGAGCGGGTCCAGGACAGCGAGGAAGCGGGGCGCTGCTTCCACGACGTCTTCATCCCACACCTGTTGTCTCTGGCGCTCCAGGCAGCACTGCAGGGTAA
>Danio_rerio.12.35062980.35062829
GAGGGGTTTGGACTGAGGAAGCCCTGGATCAGTTTGAGAGGCTGACATATTGTGCCTCTTGGAGACCCCTGCAGGCCAAACTGTGCAGCTACTCTCACTCGGAAATCTCCTCATGGCCCAGTGTCAAGCTCTATGACAACAGTGAGGGCAAG
>Danio_rerio.12.35132937.35132821
ATGGGTGTTCTGCCCATTTTGCCCCTGCTCTTTCCTATTATGTGGGTGCTGGTGAATGCTTATGGAGAGGCCAGGGTCCTTGCTGAGTTCAGCCGTGTGTCACCAGCTGGCCTG
>Danio_rerio.12.35136117.35135966
GATGATGAACACATTGTGCTTGAACCAGGAGATTTATTCCCACCATTCTCTCCTCCTCCTTCACCACGGGCCAATGAGAAAAGAGGACCCCAGAGCCCCCAGCAACACCGCCTCTTCAGAGTGGTCCGTACACCAGTCCTGGACA
>Danio_rerio.12.35293555.35293420
ATGATGGAAACCAGGTGTCCAAAGCATTAGCCTGTCAGCAGGCTGAACACACTCATGCTGATGTACCCTGTGGCATTATGGATCAGTTTGTATCTGTTCTTGGCAAGGAGGGACATGCATTGCTCATTGACTGCAG
>Danio_rerio.12.35305933.35305693
GTCCTACTGGAAGTGGGAAAACCACCTTTATCAGTGAGTTGGCCCTGGACCTTTGCATGCAGGGTGTCAACACTTTATGGGGCAGCTTTGAGATCAACAATGTCCGTCTAGCCAAGATCATGCTGACACAGTTCGCCATGCAGAGGCTGGAGGAGAACCTGGAACACTATGATTTCTGGGCAGACAAGTTTGAAGAGCTGCCGCTTTACTTCATGACTTTCCACGGGCAGCAGAACATCAA
>Danio_rerio.12.35309185.35308370
ACAGTCACAGACATCAAACAGTATCTACGCTCGAAAGATATTCCCTTCCACGATGGCTACAGCTGCCTCCACATTCCCAGCATCTTTGTGGATTTGTCAACCAGGAAGGAGGTCTTCTCCCTGTTCATTGACAAAACCACGGGACAGTTTCTGTGCAAGGACACGCTGGTGGAGGGGAGCTGGGAGGACCTCCAGGACTGTTTGGAGGTGATGCAGAAGGACGGGGAAGAGTCCCTTAACCCTAATGTGCTGCTGGGGTATCCAGAGAGTGTGGAGGAGCAGGAGGAGAGAGAGAGGGAGCTGAGAGAGGTGCAGAGGATCTGGTCCACCTCTGTGCCACTCACTGACCTCCCAGAGGATGAAGCTCAGCTGATTAAAACCATGTTCCAG
>Danio_rerio.12.35313681.35313889
AATGGCAACGTGAGGGAAGAAACCATCACGAGCAAAACGTCTCAGCAGATATCTGAGCTTTTGACTAAGCTGACCAATCAGTCCGGTCTGGAAATCATCCGCATCCGCAAACCCATCCACACAGACAGTCCCAGCATCCAGGGCCTGTGGCACCCTTTCACCAACCGCCCCCCGTCTATCGGCCCCATAAGGCCACA
>Danio_rerio.12.35403595.35403766
GAATCTCTTATATTGCTCCACACCTGAACAACTTGTATTTCCTGACACTGTGCCAGCGTTACGGGGTTTACCAGGTTATCCGCTGGCTATTTATGCTCAAACTGGGACTTAGTGTGGCTATGCTGCTAGCAGGGGCTGACCACATTTATCTGCTGTGTGTCTTCATTGCTAG
>Danio_rerio.12.36269913.36270193
GGGTAAGGCTGAGGATGCTGGGAGCTGGAGGATTGTCCTGGGGAAGCACCAGCTGAAGCGTTCAGAGACAGCAGAGAGGATTATCCCGGTGAAGAGGATCTACCGGCACGAGAACTTCCGCTATCCCGCTCACAGCGAGCTGGACTACGACATCGCCCTTGTTAAGTCTGCCACAGATATCCTCCCCTCAAACTTCATCCGCTACGCCTGCCTGCCGCGCAAGCAGACCAGCCTCAAACCGGGACACTACTGCTGGGTGACCGGCTGGGGAGACACCCG
>Danio_rerio.12.3636957.3636840
ATCCGCGTGAACACCGTGAACCCCACAGTGGTGATGACTGACATGGGTCGCTTGGGCTGGAGCGATCCTGAAAAAGCCAAGAGCATGAAGTCCCGGATCCCCCTGGGCCGCTTTGCAG
>Danio_rerio.12.36483111.36482977
GGGTGCTGTGTGCTGTCGCATCCCTGATGACCTCTGACCTCCTCTCTCTGGAACAAATGTTTGGAGCCACACAGCACAGACTTCGCCAGCTGAGCGAGGGCCCTCCAGGACCGGTGGCAAACAAAGCCACCAAG
>Danio_rerio.12.36550675.36550551
ATAGTGTTGTCGTCTCTGCGCTACGGCATAATCTCGGGCTCCTGGGTGGAGCGAGTTCACCTGTGGCGCTTCAAGGGGGTCATTCAGTGCCTGCCTATTATCGCCACAACCTTCTGCTGTCACCC
>Danio_rerio.12.36552255.36552112
GTGACCGGCAGTTTTCGCGTGCTGTTGCTGATTGCAGTGTCGCTGTTCATCGTACTCCCTCTGAGTCTGCAAAGGAACATGATGGCCACTCTGCAGTCCTTCTCAGCTATGGCGTTGATGTTCTACACCCTCTTCATGTTCACG
>Danio_rerio.12.36554945.36554828
TGTGGGATAGTGCTGGGAACTATCCTGCTGTTCTTCTGTTCGTGGATGACCCACAAGTCTTGTATGTTTCTGGTCCACACGGCCAGCAGCACCAAACGAAGGACCTATGCTGGACT
>Danio_rerio.12.37153695.37153799
GAGCTACACTGTACTGAAGACAACTGGTACACTCTGGAGCCCAGAACAGAGACTTACCCTGATCGTGGCCAGTGCCACCTTAACCTCAAGTTCATCCACAAAG
>Danio_rerio.12.37171331.37171537
TGCGTGGTTGTGAACGACCTGGAGCACTTGCGGACTGTGTTGACCCGACTTCCCACGCAGCTGAACTGGGCAGGGCTTCGAGACAGGACTCACGATGTGATAGGAGAAAGCCAGTTCAAAAACACGCTGCCATCACAGCTCCAGCAGGCCCAGAGCATCTTGGGCCGAGAGATCCGATCAGCTTTAGACACTCTTGGGAAGAAG
>Danio_rerio.12.37664810.37665169
AGGGTCCCCCACCGCTTCCCACGCACTGCTGCATGAGTGGCTGTCACAACTGCGTATGGATTGAACACGCAGAGCAGCTGCTGGAGTACTACAACGATGGAAGCGAGCGAGCGCTCGTTGCTATTGAGGAGAACGTCCTCGATGAGAACCTTAAAACTTACCTGAAGATGGAGATCAGACTCTTAAAAAAGATGTGA
>Danio_rerio.12.40250032.40250256
ATGTTTGAGCGGGAGTCTAAGCGTGAGAAGATCCTAGAGGCACGGCAGAGGGAGGTCCGTCTAAAGGAGAGGAGTCGCTCGGAGCAGAGCAGAGAAGAGGAGGTGGGCCGTGAGGAGGGAGAGGAGGACCCCAAGCATCTGATCGCCAGAGCTGAAAGTGATTTCT
>Danio_rerio.12.40377979.40378098
AAGGTGCTGAAGGACCTGGACCTGGAGAAGATCATGACGGCTCAGGCCAAGAATCTGAGCGGAGGCCAGAAGAGGAAACTGTCTGTGGGCATCGCCATTCTAGGAGATCCCAAG
>Danio_rerio.12.40380432.40380571
AATGTCTATCAGCGAGGCATGTGACGCAGAAAAGATCACGTCTTTGGTTAAGCAGCACGTTCCCAAAGCCAAGTTATCCCGACATCACGAGGCGGAGCTGACCTTCACTCTGCCCTTTGAGAGCATGGACACGTTCCCAG
>Danio_rerio.12.40394391.40394510
GAGGGCCATGCGAGCCGCTTTTAAGAACCGTCAGCGCGGAGCCATCCTCACCACTCACTACATGGAGGAAGCCGAGGCTGTGTGCGACCGCGTCGCCATCATGGTTTCTGGGCAGCTGAG
>Danio_rerio.12.40394624.40394776
TGTATCGGTTCCATCCAACATTTAAAAGGAAAATATGGCCGCGGTTACAGTTTGGAGGTGAAACTTAGAGAAGAGCTGACGGGGCTCCAGCAGGTGGCGCTGTTGCATAAGGAGATCCTACGAATATTCCCTCACGCCGCTCGGCAGGAGAG
>Danio_rerio.12.45923663.45923493
CAAGCCATCTTGAAGTTCCACTACACAGTCCAAGAAGAGGCAGACTCCTGTTTAAGTGGGAGGTGGTCATTTACGGACGTGCCCATGAAGCCTTTCAGGACTGTGATGCTGATACCCACAGACAGAATGCCAGCCATCATGGAGAAACTCAAAGAATATCTATCAGTGTGA
>Danio_rerio.12.45973725.45973875
ATGCCAAATGAAGAGATTGATGTTAAAAACCTGGCATCGGTAGAGAAGTATCGCAGCTACAATCGTTACTTCAGGCAAGCGGCGGAGGCGAGGAACAAGGACGTATGGTGGAAGACTTACAGGA
>Danio_rerio.12.46616724.46616535
GACTCTTGCAGAGTATTGCCCAAAGCTGCAGTCGCTGAAGGTGAATCACTGCCACAATGTGACAGAGTCCAGCCTCGATCCTTTACGGAAGCGCAATGTAGTGATTGATGTTGAGCCGCCCTTACAGAGGGCACTTGTACTTCTGCAGGATGTGCTAGGATTTGCACCATTCATCAATCTCCAGATATAA
>Danio_rerio.12.47683812.47684013
AGGAGCTGAAGAGGTGGAGAAGGAGTCTCTCATGATGGAGCTGACGAGGCTGGTTCAGAAGGTGGTGAAGGAGAGCAGCTGGTGGGAGAGGAGGGGGGTCGATTGCAGTATCCTGGCAGCAGCGTTCCTCTGCCTGCC
>Danio_rerio.12.48196907.48197013
TTCGATGAGCTAGTAGAAGCCTACTCAGAGCAGGTACGAGGGTTATTAGACGGGGGAGTGGACATCCTTCTAGTGGAAACCATCTTTGACACTGCCAATGCAAAG
>Danio_rerio.12.48266477.48266683
GCATTTGCTGAAGAGCTCCATGCTCGTGTGCGCAAGGAGCTGTGGGGCTACAGCACTGATGAGGCTCTGCATACCTTGGATCTCCACAGAGTTCGATACAAAGGAATCAGACCGGCAGCTGGCTACCCCAGCCAGCCCGACCACACAGAGAAGACTATCATGTGGAGCCTGGCAAATATCCAGGAGAAAACTGGTGAGA
>Danio_rerio.12.48861511.48861335
GGTAAGCTGGATGATCATTTCCCTCTGGTGGTGTGGCAGACTGGCTCTGGAACTCAGACTAACATGAATGTCAATGAGGTGATCAGCAACAGGGCTATTGAGATCCTGGGAGGGAAACTGGGCTCCAAGGACCCAGTTCACCCCAATGACCATGTCAACAAGAGTCAG
>Danio_rerio.12.48862055.48861945
ATCCAAGTGATCAAGGCCTTTGGTGTACTGAAGAAAGCAGCTGCTCAGGTGAACAAGGAGTACGGCCTGGATCCAAAAATAGCCGAGGCAATCGTCCAGGCTGCAGATGAG
>Danio_rerio.12.48863533.48863399
GGATTGAACGAGACACGTTTGGGGAGCTCAAGGTCCCGGCCGACAAATACTACGGGGCCCAAACTGTCAGATCGACCATGAACTTCAAGATAGGGGGACCAAGTGAGAGAATGCC
>Danio_rerio.12.49050881.49051018
GGCACCAGTGAGAAAGACAGACCGTGCCTGACATGTGGGAAGAATCTGGCAGATTGTTTAGGACATTATGGCTACCTGGATCTTGAGCTGCCCTGTTTTCATGTTGGTTATTTCAAAGCCACGATAGGAATCTTACAG
>Danio_rerio.12.49060588.49060750
CATCGTATGACAGGAGCAAAAACCCAGATGATCATGGAGGACTGGGACTTCCTCCAGCTGCAGTGTGCCCTTTACATTAATAGTGAACTTTCTGGTATCCCCCTCAATATGGCACCTAAAAAATGGACTAGGGGCTTTGTGCAGAGGCTCAAGGGAAAGCAAG
>Danio_rerio.12.49076765.49076892
GTGCTTACCTCTTGACGCTGAAGGACACCTTCTTTGACAGATCAAAAGCCTGCCAAATAGTAGCGTCAATCCTTGTGGGTAAAGATGAAAGAGTTAGGATCTCTCTCCCTCGCCCGGCCATAATAAAG
>Danio_rerio.12.49084660.49084824
GTGGTGATTCACAACAGTGAGCTGATGTGTGGTAGCATGGATAAGGGCACCTTGGGATCTGGCTCGAAGAATAACATTTTCTACATCCTGCTGAGGGACTGGGGACAGCTGGAGGCTGCCAACGCCATGTCTCGCTTGGCAAGACTTGCTCCCGTGTATCT
>Danio_rerio.12.49085010.49085182
CAAACAGGGGTTTCTCTATTGGAATCGGGGATGTTACACCAGGCCAGGGCCTGCTGAAGGCTAAGCAGGACCTGTTGGATGATGGCTACAAGAAATGTGACGAATACATTGAAGCTTTGGATACGGGCAAGTTGCAGCAGCAGCCAGGCTGCACAGCAGAAGAAACCCTGGAG
>Danio_rerio.12.49086028.49086139
GCTCTCATCTTGAAAGAGCTGTCCGTCATCAGAGACCGAGCTGGTAGTGCCTGTCTAAGGGAGCTGGACAAGAGCAACAGCCCTCTAATTATGGCTCTCTGTGGGTCCAAAG
>Danio_rerio.12.49094921.49095034
GCGGTCTACACGTGTCCAGATGAACCTGCACTGAGTCAAAATGAGCTGGTCCTCACTGCAGACGCTATCATGAAGAGAGCTGACTTCTTATGCTGTAGAGACAGCTTCTTGGAG
>Danio_rerio.12.49104978.49105142
GTAAATGCAGAAACGGTGCGTTACTCCATCTGCATGTCTAAACTGCGAGTCAAACCTGCAGACATCGCTGTACACGGGGAGGCGGTGGTGTGCGTGTCTCCTCGAGAGAACAGCAAAAGCTCCATGTACTATGTGCTGCAGTCACTAAAAGGAGAACTTCCCAAG
>Danio_rerio.12.49110669.49110800
GTCGAGAAGACCTTGGGCATTGAGGCTGCTAGATCCACAATCATAAATGAGATTCAGTACACCATGGTGAACCACGGAATGAGCATTGACCGACGTCACGTCATGCTTCTTGCAGATCTCATGTCCTATAAG
>Danio_rerio.12.49113100.49113232
GGTGAGATCCTGGGAATCACCAGGTTTGGTTTAGCAAAAATGAAGGAGAGTGTCCTCATGCTGGCTTCTTTTGAGAAGACAGCCGATCATCTCTTTGATGCTGCCTATTTTGGACAGAAGGACTCAGTTTGTG
>Danio_rerio.12.49613706.49613859
CAATGGCCGCGTCTTCTTCGTCCTCTTCTGCGGGAGGAGTGAGCGGCAGCTCCGTGACTGGCTCCGGGTTCAGTGCTTCCGAGCTCATCCCACCAAGGAAAGTCCTCTATACGTATCCAAAAGGCGCAGGGGAAATGATGGA
>Danio_rerio.12.49620609.49620718
ATCAGCAAGTGTCTCGAATGGAGAAACTCGCAAGCTTGGTGGAGGAGCTAGAAGCAGACGAGTGGCGGTATAAACCTATTGAACAGCTACTGGGATTCACACCATCTTAA
>Danio_rerio.12.5526000.5525684
CGTCAGCTGGCCAGCAGCATGACCAGCAGCAGCACTCTTCCTCCCAGTGTAAGCGGGATCAGTAAGGAGCTGGCAGAGCTGCGCCACCTTGTTCAGTTCCCCGAGGAGATCGCCTGCATCCTCACGGAGCAAGAGCAGCAGCTTTACC
>Danio_rerio.12.5636495.5635748
GGAGCAATTGGAGCTGCGTGTACACTTGTTATTCTTCGCAAGCTGGGCAAGAGTGTCCACTACTACATCTCCGTGTGGTACTATGCTGTCATCGGGTTAATCGAGTGCATCATCACCGTATCCGTCCTGGGTGAATGGAAAATCCCATTCTGTGGCCGCGACCGCTGGATGCTGATGTTGATCGCCATCCTGGGTATCGCAGGCCAGACCTTCCTCATAAAGGCTCTGCAGATTGAGAAGGCCGGACCCGTAGCCCTGATGAGAACTGTGGATGTGGTGCTGGCGTTCATCTTCCAGTTCATTTTCTTTAGCCGCGCACCGACATGGTGGAGCCTCGGGGGAGCGCTGTGCATCGTGGTGAGCACCAGTGGAGTAGCAATAAGGAAGTGGTATAATAGTTCCCGTAGGAACAGATGA
>Danio_rerio.12.5638847.5638673
ATGCCCAGGTCTTGGCTTGTTCTATGCTTTCCTGTCCACAGTTTTCTTCTCCATCATTACCCTCTTGGTGAAAACTATAGAGGGAATTCATGCTATAGAGATCAGTGCCATACGATGCTTCTTTCAGATGCTGTTTGTCGCACCAATAATCATCTATTGCAA
>Danio_rerio.12.5752286.5752026
AGGTGGTGGCGTCGCTGCAAGCTCAGCTGGAGCAGCGGAGGAAAGAAGCAGAGCAGAGAGACGCGTTGTTCCAGAGTTTGTCACAGGAGACGGAGAATCTGAAAAACAAGCTGGCCACTGTTTCTGCCCGATGTCAGACTCTAGA
>Danio_rerio.12.6370203.6370329
AGGAGGAGGAGGAGGAGGAGGAGTTTCTGGAGAGCCTGCCCACAGACATGATGGAGCAGGAAGACCTGCAGCAGATGACCGCCATGGCTCGCCAGGCGTCCTTCATCACCAGGGACCTGTCGTCATG
>Danio_rerio.12.6379142.6379273
CTGCTGAGTCTGAGGATTAAAGAGGTGGAGATGAAGAAGGACATCGAAGCCGCGGCACCAAAGAAGAAGTTCATGACCAACAAGGAGAGGAAGAAGAACCTGTCGAGGATGCAGAGGAAG
>Danio_rerio.12.6741800.6741684
GTGAGAAGTCGAGGGCTGCCAGAGGACCACGCAGGACCCATTCGGATCATTGATATAGAGGGCATAGATGCCAACATGTGCTGTGGAACCCACGTCTCCAACCTCGGTCACTTACAG
>Danio_rerio.12.6805905.6806048
ATGGGCTATGCAAACCCTCAGCAGACGGCTGCAGGCATACACACCCGTTTGTACAGCAGAGCCTTCATCGTCGATGACGGCAAGCGCAGGGTGGTGTTCGTCACGGCAGACATAGGAATGGTTTCACAGAGGCTCCGACTCGAG
>Danio_rerio.12.6850892.6850613
GACGGCTCTCCCATCGAGGTGACGCTGGCCAAGCCGGTGGACAAAGACAGCTACGTTCGCTACACCAGAGGGACGGGAGGCCGGGGAGGCTCTCTGCTTCAGACCGACTA
>Danio_rerio.12.8830768.8830587
GAACTGTTAAAGGAGACACGGCAGGAGTGGGCCAATCGAGTGGTGGAGTTACTCTACAGCATCTTCTGCTTGGACACCCAGCAGATCACCCTCACACTGCTGGGTACCATACTGCCCAATCTACTCACAGACTCCGCCCACTGGCGCAGCCTGGCAGACCCACCTGGAAAGGCACTGGCCAA
>Danio_rerio.12.8841016.8840838
GTGATCCTGTCAGACCCCAGTCCTTCAGGAGAGACGCCCTTCTTCGAAACTTGGCTGCAGACATGTATGCCTGAAGAGGGCAAGACTCTGAACCCAGACCACCCCTGCTTCAGACCCGAGCCTGGGAAAGTGGAGAGCCTGGTAACCCTGCTGAACAACTCATCAGAGATGAAACTAGT
>Danio_rerio.12.8854582.8854453
ATGAAGATGGTCAATTTGAAGCAAGCCATTCTGCAGGCTTGGAAAGATCGTTGGAGTGATTACCAGTGGGCCATCAACATCAAGAAAAACTTCCCAAAGGGAGCTACATGGGACTATCTCAACCTTGCAG
>Danio_rerio.12.9938468.9938596
GTCAAGTTAGCAGAGTTTTCTAAAACCCCGGAGGATTTCTTGAGGAAATATGAGGAGCTTAAGTCCAAAAATGTTCGGAACCTCGACCCTTTGGTGTATCTGCTCTCCAAACTCTGTGAGGACAAAGAG
>Danio_rerio.12.9956888.9957060
ATCGACTTAATGCCTCACGATGTCATCACTCAGCTGCTGCGAGTGTTGGCCATTGAGACCAAACAAGAGAAGGCCATCATCAACGCCGATCCGCCAGACGTGGCCCTCAGCGGGCTCGAGGCCTTCTCCTTCGACTACATCGTCAAATGGCCGCTCTCGCTCATCATCAACAG
>Danio_rerio.12.9962557.9962700
GCTTCAAACATCGATGATGTGCTTTGCCATCACACCAGCTTCCTGGACAACTGCCTAAAGGACTGCATGCTGACCAACCCCGAGCTGCTCAGGATCTTCTCCAAGCTCATGTCTGTCTGCGTCATGTTCACAAACTGCATGCAG
>Danio_rerio.12.9967973.9968136
TTTTTAGCCGATCACGCCGACTCCCTCCAGACCGACGCCAGCTTCGAAGCCACCATCAGCAAGTTTGACAGCAACTTCAGCATGCTGCTGCTGGACCTGCTGGACAAGCTGAGCATCTACAGCACCAACGACTGCGAGCACAGCATGATCAGCATCATTTACAG
>Danio_rerio.13.1001176.1001027
GATGAGATGCGCAAAATCCCAGTTCCAGCTCACAGATACACACCGCTGAAAGATAACTGGCTGAAGATTTTCACTCCCATTGTAGAGAACCTACAACTTCAAGTTAGATTCAACCTCAAAACAAGGAATGTTGAAATCAA
>Danio_rerio.13.1010175.1010309
GTATGTTGCGTGGAGTTTGACAGGAAAGACATCAACATGAACAAGCTGGTGGCCACTTCACTGGAGGGAAAATTCCACGTTTTTGACATGAGGACCCAGCACCCTACCAAAGGCTTCGCCTCTGTTTCTGAAAAG
>Danio_rerio.13.10185380.10185202
GTGTTGCGACAGAAGCAGGTGGAGAGTCCGGAGGTCAAACAGGTGTCTGTTCGCAGGTTTGCCACATTTGACCTTTTCAGCAGAAAAAGGCTTGTGGCACGAGACCATAGTGATACCTCAGATGACCAGTGGGTGGAGTACAGAAGTGTCTACTTTCCTGAGTACAGTGCCTTACTTAG
>Danio_rerio.13.10220103.10219927
GTTGGAAACCATGACAGGACTCGGATTTCTTCCAGTGCTGGTCAACTCTATGTTCGTGCCATCAACATGCTGCTGCTGACCCTTCCAGGCACAGCCACCACCTACTACGGCGAGGAGATCGGCATGGAGAACATTAACGTGACAGCAAGTCAG
>Danio_rerio.13.10222399.10222198
TTCATGGTAATAGAGTCATACGATTATGAAGAGGTGTACAAGACCATGATGTACTATGGCACCAAGCTGGAAAAGGAAGGTGACTTCCCCTTTAACTTTTACCTGCTGGATCTACCCCAAAACACCAGTGGAGCATGGGCTAAGCATCTGGTCCACCTCTGGATGGGCAACATGCCCAAAGGAAAATGGCCCAACTGGGTG
>Danio_rerio.13.10228503.10228378
GTGAGTATCTTTGGGAACTCATCATGGACATACGATGAAGTTAGAGGGCAGTGCTACCTCCACCAGTTTCTCAAGGAGCAACCAGACCTGAACTTCAGAAACCCAGATGTCATCAATGAGATGA
>Danio_rerio.13.10507460.10507222
TGTGGTAAAACGTCTCTGCTGGACATAATAACTTGTCGGGATGAAGGAGGCATCATGAAGTCCGGTGAGATTCTAATTAATGGGAAGCGCAACACGCCCCAGCTCGTCAAGAAAAGCATCGCTCACGTCCGCCAAGACGATCGGCTTCTTCCTCACCTCACCGTCCGAGAGACTCTCTCCTTTGTTGCCAAACTGAGGTTGCCCACTCACTTCACACAGGCTCAGAGGGACCAGAGG
>Danio_rerio.13.10512958.10513079
TGAACGTGTGGGTCCGTGGTGGGACTTACCCTCCTACAGGAAACGATGGACTCGTCAGATCCTGAATGATGTCTCCTTTCATGTTGACAGTGGGCAGATCATGGGCATACTGGGCAACTCAG
>Danio_rerio.13.10648261.10648399
AGAGCGGGATGAGTTACTGGTGGCTCTGCGTGCTGTGAGGACCAGTCAGCAAGAGACACAACAGAGGGAGTGGTCGGCCTGTCTCCAGGTCAAACAGGCTGTGGAGATGGCAGAGGAAGCAAACCTGCAGAA
>Danio_rerio.13.106746.106645
TTTTCTCAGTATCTGCATGAGAATGCAGCCTATGTGCGCCCCCTGGAGGACAGCTTTCTCCAGTTATACCAAAGCATCACAGAGGACACTGTCACAGTACTG
>Danio_rerio.13.11512980.11512812
ATGCCTCGTCTGGAAGTGCTGGCCAACGTTGCTCTCAGGGTGCCGAGCATACTGGTGCTGGACCTGCTCTACAAATGTGACATTGAAGGTGTAACGGAGCACCTCAAGGCAAAAAATGAAGACATGCTCTTCAAATACAAGTATGTCATCTGGAACATGTATTAC
>Danio_rerio.13.11772640.11772488
GATCATGACAATGACGCCACGCTGCTAGCAGCCTTGACGGAGATTCTTGACAATGTAGAAGATGAGAACCTGTCTCCGTTTGACATACTGCCTGACTCAGACCTGCTGTCAGGTCAAAAGGGCAGGGAACAGTCTCCG
>Danio_rerio.13.12413171.12413025
ATGGAGCATTTCTTCAAGCTAACTCCAAATGCTGGTGCTGGTGAGATGCCCAGGAAGCAGGCACTTGAGACAGTGAGGAACAATATCGAATGGATTAGGAGGAATGAAAATGAGATCAAGGAGTGGCTGGA
>Danio_rerio.13.12497964.12498107
TGAAGCCTGGCATTCGCTACAGAGAGCTGGGTAACATCATCCAGAAGCACGCTCAGGCCAACGGCTTCTCTGTGGTGCGCAGCTACTGCGGCCACGGCATCCACAGACTTTTCCACACGGCTCCCAATGTGCCGCACTATGCCA
>Danio_rerio.13.12634890.12635006
ATTGTGCGGACTCTCTGCCTCTTTCTCACTCCTGCTGAGAGGAAGTGCTCTCGCCTCTGCAGGGCCGACGACTCCTTCAAGTATGACACTGGCCTGTTTGTTCAGGGTCTGCTCAAG
>Danio_rerio.13.12642913.12643022
GTGTTCATGCTGAAGCCAGGCCTGTCCCTGCGGAGCACCTATCTGGCCCAGTTTCTGCTGCTGCTCCACAGGAAGGCCCTCACTCTGCTCAAGTACATCGAGGACGAAAC
>Danio_rerio.13.12672869.12672985
CCACCATTCTGTCCTGTGGATGGATTATCTATTTAACTTATTACAACTCACGCAACATTGGCCTCATTCTCACCCTCATCATCAACAGACTCTACAAGGATGGCTACATTCACATCG
>Danio_rerio.13.12675274.12675448
CCCAAGGCAGAGACGAGGCTTTACGTGACTGTCAACGGCTTTGAGTTCCATGTCTATAACCGGACTGACCTCTACGCACGACTGCAGGAGACCTTTGGACTGGAACCCACGCTTCAAAGGCCCAAAAAAGATGAAGAGAGGGGGCGAGAGGACAGAAACAAGACACTGGAAAG
>Danio_rerio.13.12685153.12685346
GGTCGCTTGGCATTTGGGAACCACTACCTCCCACAGACTCTGTGCATGAACTTTGAGGATGCCTGCCTGACGTATGCCACCAAACCTCCCTCCAGCCACTTGGACCAGTACATGCACATTGTCAAAGGCTCACTGGAGAATGTGCGGGTCATGCTGGTTCCCAGTCCTCGCTACCTGGGCATGCAGAATGACGA
>Danio_rerio.13.12716523.12716660
CACTGCAGCAGCGAGGGTCCCGAAGCTCCATCCGGCTTCTTGGAGCGGCTGTGTTTTGAGATGAAAAAGGGCTACAAGGAGACAAAGCTTCAGCTGCTCCTGTCCCCCGTTCACATCTTTGTCAGTGACAACTACCAG
>Danio_rerio.13.12735037.12735832
CAGTGCGCTCACCCCTCTGCTCTCCTCTCAAGCGTCAGTCCTCTGTGCACTCTGGTCGGCTGGGCAGCACCAAGAGCCTGTCGGCGGCCGTTTTCACAGATAAGCCGCCACCGGTGTTGTCTGGAGGCGTGCAGTTCAGCAGCGAGGTTTCCCGCAGTGATGAGAACGTCTTGGATTCCCCCCATCAGCGTAGAAGCTACGGCTCCTTTCCCTTCACGCCATCAGCAGACTCGAACACCTTCCATCAGTACCGCTCTGCCGACTCCAGCATGTCAGTGGCCGACAGCGAGGCCTACTTCTCCGCTGCTGAGGACTTTGAGCCAATCAGCAGCGCTGACGAGGGACCGGGGACTTACCCAGGACGCAAAAAAAAGAGGAGGCAGCAGATGCAGC
>Danio_rerio.13.12756291.12756441
GCAGTTGAATCTTCTCAGCACAGCCACACCTGCCATTGGAGCCTGGTTGGTTCCCATTGACCAGCTCAAATCGTCACTTCGGAAACTGGACATGGAGGGCACGCTGCGCGTTTGTGCAGTCATGGGCTGCATCATGACCGAGGCTCTGGAG
>Danio_rerio.13.12756572.12756724
AAAAAGAGCATCCACATCCCGATCAGGAGCAAGTACAACCGCGTGACCAAACGAGCCCGCTACCTCCACGAGAACCCCTCCTGCATGCTTTGTAACATCCTGCACCGCTACCTGCAACAAGCTGACTACTCTGTCATAGAGGAGGCTACTATG
>Danio_rerio.13.12773697.12774412
CAAGGCATGGTGAACCTGCCTCCCCTTGAGTTCAAGCCAGCGTTGCTGATTGAGACTTTCAGTGTGAATGCCGTGGTGATGGAGAAGTCAACCAGCGCTCCTCTGGGCCCCACCGCAGCCCCGCTCTCCTTCCACGACCTCAACCGCCGCCACTACAATACATTCCACTGTGACTTCACTACAGCCTGCCAGGCCATCAGCCAGCGCGTCGACATGGCCCTGGTGCGCCTCATCCATCAGTTCAGCACCATGATCGATGATATCAAGGCCACGCAGACTGACATCAAGCTGAGCCGCTACACCGCCGGCTCGGCCTCCCCGACACCCACCTTCAAGGCCCGGCCGTATCGCTACTTCAGGTCATCGGACTTCAGCCGCAGCTCCCGTGGAAGCCTGAATGGGGCGG
>Danio_rerio.13.12775856.12776101
CGCAGCCTTGTGAGCTCCGAGCCTCAGCACGTCACGCTCATCGTGTTCGGCATTGGCATGGTGAACCGCACACACCTGGAGGCAGACATCGGCGGGCTGACCATGGAAGCAGAACTGAAGAAGATACATGGAAGTTTCACCCTGAAGGAGAAGATGAAAG
>Danio_rerio.13.1277793.1277399
GAGAGAGAGAGGAGTTAACTTTAACTGCAAACCGTTTAATGGGCCGGACGCTGTCTGTGGAAATCTCTGTTGGGACAATCAGAAACCCGCAGCAGGAGGAGGCGCTACAAAAAGCCACATCCATCATAGATGAAATAGTGAAAAAGTTGCTGGACGACATGGAGGGGAGCAGGCAGAAGCTGCTGGCCCTGCACGCCGCATGTGTGACTGAAGCACCGGCCGTTCCCATCAACCAGAAGTTTCAGGCCATTGTGATCGGTTGCGCTCTGGAGGACCAGAAGAACATAAAGCGGAGGCTGGAGACTCTATTGAGAAATGTTGAAAATGCTGAAAAGAACATCAAGATTATGGATCATCAAAAACTGGA
>Danio_rerio.13.12782853.12782958
ATTGGCTCTTTTGAGCACAACCTGACCACAGACCTGCTCAACCACCTGGTCTTTCTGCAAAAGGTTTTCATGAAGGAAGTGAACGAGGTCATTCAGAAAGTGTCAG
>Danio_rerio.13.12787206.12787417
CTGTGCTCTTCTGGCTAAACTACAAAGCAGCATATGACAACTGGAATGAGCAGCGTATGGCCCTCAACAAGGACATCCACGTGGCCACAAAAGAAGTGGTGGATAAGCTGCCAGGCATTCAACAGACCTCTGCCCAGGCATTCAGCACCCTCTTTCTCCAACTGACTGTCAATGACCTGGGTATTTGCCTGCCAATTACCAACACATCTCAG
>Danio_rerio.13.12789906.12790132
AGCAGCAGCGCTGGTACCTGGACTCTCAATGTGCTTTGGAAGATGTGTGGAATCGACGTTCACATGGACCCCAATATCGGCAAGCGCCTCAACGCTCTGGGTAACACCCTGACGTCCCTGACGGGCGAGGAGGACATAGACGACATCGCTGATCTGAACTCTGTGAACATGGCAGACCTTTCAGATGAGGACGAAACCGACTCCATGTCACCCACCACGCACATG
>Danio_rerio.13.1279166.1279057
GGTGGAGGCTTTACGCGAAGCGGCATCGGCCATGGAGCAGGAAAGGGAGTGCATCCTGGAAATGATTCAATCTCTACAGAACAGTCAAGAAATGCGTAACATCTGTG
>Danio_rerio.13.12793867.12793990
AAACTGGGGGCCAGCGAAGGGACTATCAACCAAGAGATCCAGCGCTATCAACAGCTGGAGTCTGTGGCCGTCAAAGACATCAGGAGAGATGTCAGAAAGAAGCTGCGTCGCTCCAGCATGAGG
>Danio_rerio.13.12826870.12827008
GCTGTGTGTGACATCGGCTCGGCTTCCTTCAAGTACGACATGAGAAGACTGAGCGAGATCCTGGCCTTCCCGAGAGCCTGGTATCGTCGAAGTATCGCCAGACGCCTCTTCCTGGGGGACCAAACCATCAACCTCCCA
>Danio_rerio.13.12839761.12840012
ATGGATGCAGCCCATCACCGCCACTGGCCCGGGGTGCTGAAGGTAATCGCCGGCTGCCACATCTCCCTCTTCCAGACGCCCTTGCCTGAGGATGCCGTGCAGCTTGGCGGGTCGATGAGCCTCCATGGCAATCACATGACTCTGGCCTGCTTCCACGGGCCAAACTTCCGCTCCAAGTCGTGGGCCTTGTTCCACCTGGAAGAGCCCAACATCGCCTTCTGGACAGAGGCACAGAAAATCTGGGAGGATG
>Danio_rerio.13.12840817.12841020
GCTCCAAAGACGACTCTACCTACATCGTGCAGACACTGGATTTCCATCTCGGCCACAACACGATGGTCACGAAGCCGTGTGGTGCTCTCGAAAGCCCAATGGCCACCATAACCAAAATCACACGACGGCGACATGAAAACCCTCCACATGGTGTCGCTACTGTCAAAGAATGGTTCAACTACGTCACTGCAATGAGAAATGAAG
>Danio_rerio.13.12960192.12960326
GAGGAGATCACCAAGGAAGAGATTGACCTGTTGAGTGATGCCTGCTCAAAGCTGAAGGAGCAGAAGAAACTGCTGACTCTGGAGAAAGAGGAGCTGGAAGAGCTGAAGGATGATGTCCAGGAGTACAATGAG
>Danio_rerio.13.12965596.12965734
GGAGAACCTGGTCAGCATCGACGAGCTCATCAACGTCATGCGGCAGATCCAGAACATTCCCGAGCACAAGCTGCAGAGCATCGCCGAGGCCCTCGACGACAACAAGGACGGGAAGATTGACATCGACGACGTCATCAA
>Danio_rerio.13.1302451.1302631
ATGATCGCTGCGGCGTTTTTGGTCCTACTAAGGCCATACAGTATTCAATGTGTGCTGCTGTTGTTGTTGCTTTTGCTGGGGACTATTGCGACAATTTTGTTTTTCTGCTGCTGGCATCGCAGGCTTCGTAATGGAAAGCATCCAATAAAATCTGTGCTCTCTGGACGCCCCAAGAGCCGCG
>Danio_rerio.13.13104722.13104547
AGAAGGAAGACTACTACGCCGACATCCTTATCTACGTGACAGGCTGCGTGCTCTTCATCCTCGCCGTGGTCATCGCAATCCTCTGTCGTATGAGGATGACCACGCAGAAGACTCTGCCCACGCCTCCCGTGCAAAAACTGTCAAAGTTCCCCCTCAAGAGACAG
>Danio_rerio.13.13844045.13844210
TTCTGCACTCCCATCGCCTCAGCTTGGCTGGTGGGTGGTGGTAAAGTTACGCCAATCAGCCTGTTCGACGACACCACCTACAGCAGCCAGTCCGAAACAGAGGAAGATGAGGAAGACGAAGATCCAGGGAAAGCGCAGGAATCTGCAGAGTCCAGCGTTTACCT
>Danio_rerio.13.13858006.13858693
AGGTCTACCTGTACATCCAGATGCAGCTCTGTCGGAAGGAGAACCTGAAGGACTGGATGGCTCAGCGCTGCCTGCCGGAGCAAAGGGAGCACAACCAGTGTCTGGACATCTTCCTGCAGATTGCAGAAGCTGTCGACTTTCTGCACAGCAAGGGGCTCATGCACAGGGACCTCAAG
>Danio_rerio.13.13858786.13858959
CCCTCCAACATCTTCTTCACCATGGACGACGTAGTGAAAGTGGGAGACTTTGGCCTGGTGACAGCGATGGACCAGGAGGAAGATGAAGATGAACCAAGCGCCCTCACGCCCGCCCCACTCCTCACCCGCCACACAGGCCAGGTCGGCACCAAACTCTACATGAGCCCAGAGCAG
>Danio_rerio.13.1406082.1406186
AGCTGGAGCGTTCAGATTGGGGATCTGATATGCCAAGTGTGAAAATGAATTTAGATAACCACAAAAATGTACACAGAGTGATCGAAGAATTCCAAATGAG
>Danio_rerio.13.1466889.1467387
ATCCTCCAGAATGAGTTTAAGAGCCGCAAACCTCAATATGAACAACTCGAGGAAGCTGCCTCCGCCATCCTAAGCTCATCAGGCGATCAGGACCCTTCAAGTGGGAAGCTGGTGAAGGAGCAGCTTGCTGCAGTCACTCAGAAGTGGGCAGGCCTCACAGGACAGCTGGACCAGCGAGACAGCCATATTGATCAGGCAGTGGTGAAAACCGGGAAGTTTCAGGAGTTACTGAGGAGCCTCAGTAACACTGCCACTCAGCTGGAGAGTCAGCTCACAAACCATCAGGGCCTCAGCACGCAACCTGATGCTGTGAAGAAGCAGTTGGAGGATGCCCAGAACATCTCGGCTCAGCTGCGAGAGGAGAAGAAGAAGCTGAAGGAGGCTGAGGCCATCAATGAAGAGCTCACGGCGATGGTGACTGAGGACTACCTCAAAGCAGACCTCGCAAGGCAGCTGGAGAGTGTTTGCAAGCCTTTTAAGCAGTTGGAAGAGAAAGCAG
>Danio_rerio.13.1470585.1472053
ATTGAACAGTTAAACTCCACCTTTGCCAGTTCTCAGCAGTTTCATCAGACTTCCAAAGATTTACAGTCATGGCTGGGTGAGAAGCTCCAGGACCAATCGAAGCCCAAACCCATCTCTGCCAAAGTGGAGGTTCTGCAACAAACTGTAGAGGAGCACAGTAAACTCCAGAAGGCTCTCAGTGAACATGAAAAAGCTTTTAATACAATCATTGGAGAGGGAGAGATGCTTCTGCACAACATTGATGGTGCGGAGAAGTTAGCACTACAAGGTCAGCTCACTACCCTCTCATCCAACTGGGAAGAAGTGAAGAAGAGCTCCGCAGAGCAGGCTGACAAACTCCAAACTGCTCTGATGAGATCACTCAAGTATCAGGAGCATGCAGAGAAGCTTAACTCTTGGATTCAGGAGTGTGAGGCTAACGAGGGCCGAGTCAAGCTCACCGTTGATCCTGCTGCTGTGGAGACTTCCATTTCTCAGTTGAAAGCTCTCCAGAAGGATGTTGATAAGCACAGAGGGTTGGTGGAGCAGCTCAACGCAGCTGCAGATAGCCTTCTTGAGGTGGCCAACACAGACACCGACGCTATAAAAGAAGAGAAGGCTAGCACTGGTAAAAGAGTAGACAATATAGTGGAAAGTCTGCAGAGCAAAAGGGAATCTTTAGAGAAGATCTCGCACACAGTAAAGGAATTTAATGATGCGTGCAAAGAGGCAAAGACTCAGCTTGAGGGAGCTAAGAAGCAAGTGGATGCCTATGAAACACAGGGAGTTCAGGCGCACAGCAACAAGAGCCTAACCAACATGAAAGCCCAACACAAGAGTTTAGAGGCTGTGCAGAATCAAGTAGAGCACATGAAGGCCTTGGCCAAGGACCTTGTGGTGGATGTCCCAGATGCTGAAGGAGTGACAGACCTCTTACTACAGGCAGACAGCATAGAAAAAGACTACGGCAACCTTAATAAGAAACTGGAGGAGACGTGTCAAGCATTGGAGGGTAAACTGCAGGGTATCGGACAGTTCCAAAACAACATCCGCGAGATGTTTGCACAGTTCACAGAGTTGGACGATGAGCTGGACAGCATGTCCCCAGTGGATCTCAATTTGGACACTCTTAAAGAACAGCAGGACAGCATTCAGAGTTTTGTGGCTAAGCTGCGAGAGCTGATGGCTAACACAGCCAATGCTGGAGACAGTTGTAAGAAGATGTTAGAGTCTGAACCCTCACCTGACCTTCTGGGCCTGAAGAGAGATCTGGATGCTCTGAGTAAGCAGTGTGGCAAACTGTTAGACAGAGCCAAAGGAAGAGAGGTCCAGGTGCAGAGTACTCTCACAAAGCTAGAGGAGCTGTATGGTAAAGTAAATCAAATGGAAGATAAACTCTGCAGAGCTGTGGACAAGGAGGCATCCCAGGAGCCGGTCGGCATGGAGACAGAAGTGCTCAACCAGCAGCTGGAGGCTTTCAAG
>Danio_rerio.13.15658725.15659055
ATGAGTTTTGTGGAGTACTCGGACTTCATTCAAGATGGGGATGTTGCCATCCTTTACCTGAGCCACAACAATGTGATGCCTGTCAAGGTGCAGCAGGGTGCCCAAACGCAGACACGCTATGGAGTCATTCGCCACTCCACAGACCTGATTGGTCAGCGTTACGGGTCAAAGGTGACCTGCAGCAAAGGATGGTTCCATGTGCTCCACCCAACGCCGGAGCTATGGACAGTTGCCCTGCCACACCGCACACAGATCCTCTACACCACAGACATCGCCTTCATTACCATGATGCTGGAGCTGAAGCCAGGGTCCATCGTGTGCGAGTCAG
>Danio_rerio.13.1641426.1641602
GGTCCTACCCTCCCTGCTCAACACGTGATTGAGGTTTGTAAAAAAGTGGTCCTGGAGCAGATGTCCATGTTTGCCAACTCTGTGAAGAGGACATGTGCTGCTGTCTGTCCTCTGTACGGGGATGTTCCCATGGGTGCCCCTGGTCCCCCTGGACAGAAAGGACCCCCCGGACCACC
>Danio_rerio.13.1656614.1656879
GTCAGCGTGGACGTCCTGGCAGAGCCTTCAATGGCCAGCCTGGAAGGCAGGGTCAAAGGGGGCATACGGGCCGGCCTGGACTCAGGGGCCATCCGGGTCTTAGAGGACCTCCAGGTGTGTGCGTCACCTCTGGGTGTGCTCAGCTGAACTCCACT
>Danio_rerio.13.17166904.17166778
TACTTTGTTCTGTACAAGTTGCCACAGCTGAAGTTTCTGGACACCAGGAAAGTAACCAAAAGAGAAGTGATGGAGGCACAGGAAAGGGGCGCATTCATGAAAGTGGTCAAGCCTAA
>Danio_rerio.13.17177368.17177229
CTGACTGATATCGAGGCCTTGCTGGAACACTTGGCTGATGTGACCCCATCACTCGAGTACCTAAGCCTGCTGGGAAATGAGGCCTGTCCTAACCAGCTGGTCAGCCCGGATAAGGACGAGGACGACTACCAGCGATACAG
>Danio_rerio.13.17178721.17178593
AGGTCACTGGCAGGCCTCAAAATGTTCACTGAGCTGGAAGAGCTGATCGTCGACAACAATCTGCTTGGAAATGACCTCCAGTTGCCCAGGTTACCCAACCTCCACACCCTGACGCTCAACAAGAACCA
>Danio_rerio.13.18241507.18241374
GAGTAATTTCCACTCTCAGAGCTGTGCCAAAAAAAGAAGGTATCCTTGGCTTGTACAAGGGTAATGGGGCTATGATGGTCAGGATATTTCCTTATGGAGCCATCCAGTTCATGGCCTTTGACAAATATAAAAAG
>Danio_rerio.13.1840163.1839941
GATGACGAGGAACTTCTGAGATACATTTGGAGAGAGTATTTACACCCCAAGCAGTATGAATGGGTTCTCATTGTGGCTTACATTATTGTATTCTTCGTTTCACTCATTGGGAACTCGCT
>Danio_rerio.13.18446038.18446179
GTGTTTCCCGGGGGTCTCCTCCAGCCTCCAGTGAGAATGATGGCACAGCCGCAGCCTGTCCGAAGAATTGAGCCTCCGCCTCGTTTCCCCACTCGCAGTGATCGAGGCCCTGAGCTCATCCTCAG
>Danio_rerio.13.18450174.18450287
GTGATGCTGCTGGCTAACCCCAGTATAGAGGAGCTTTATCATAAGTCCTGTGCTCTGGCAGAGGACCCACAGGAAGTCAGAGACTCCTTCCAGCATCCTGCTAGACTGATTAAG
>Danio_rerio.13.18463225.18463413
GTAAATGACCTGCGCAAGGAGCTCGATTGTCGCTCTCTAAGCTCTAAGGGGTTAAAGTCACAGCTGATTGCTCGCCTCACCAAACAGCTAAAGGTGGAGGAGCAGGTGGAGGAGTCCAAGGAGCCCGAGAAAGTAGAGACCAAGGATGTGGAGGAAGAGGAGCCAACACGCACTGAGGATGACAGAGAG
>Danio_rerio.13.19330618.19330808
AGTTTCTTGAGGTTGGCAAGAAGCAGCCGGCCTTGGATGTCTTGTACGATGTCATCAAAAGCAAGAAACACCGAACATGGCAGAAGATCCACGAGCCCATTATGCTCAAATATCTGGAGCTCTGCGTCGATCTTCGCAAGAGTCACTTGGCCAAGGAGGGTCTCTACCAGTACAAGAACATCTGCCAGCAG
>Danio_rerio.13.19340676.19340812
GTGAACATCAAGTCTTTGGAGGATGTGGTTAGGGCCTACCTGAAGCTGGCAGAGGAGAAGACTGAGACAGCCAAGGAGGAGTCCCAGCAAATGGTCCTGGACATCGAAGATCTGGATAACATCCAGACCCCAGAAAG
>Danio_rerio.13.19367795.19368185
ATGTTTCAACCTACACCCAAGAGGTGTTTTACTATAGAGTCTTTAGTGGCGAAGGATAATCCGGTACCGGCGTCCCGCACCGAGGAGCCCATCAGGCCAGCGGCTCTCAGCTATGCAAACTCCGGCCAGATGAACCCATTTCTGAACGGCTTTCACTCCGGCGGCAGGGGCGTCTACTCTAACCCGGACTTGGTTTTTGCCGAGGCGGTCTCTCATCCGCCAAACTCTACCGTTCCAGTGCATCCGGTGGCCCCGCCGCACGCTCTGGCCGCTCACCCGCTTTCATCCTCACACAGTCCGCACCCGCTTTTTGCCAGCCAGCAAAGAGACCCCTCAACTTTCTACCCCTGGTTATTACACAGATATAGGTACTTGGGTCACAGGTTTCAAG
>Danio_rerio.13.2146817.2146929
GTTGAGTACATGTTGGTGGAGTTTGACGACAAGGATGAGAAGGTTCGCCTCGTCCTGAATGGTGGAGATATTTTAGCAACTCTGCAGGACCAGGGAGAAAACATAAACCCCAA
>Danio_rerio.13.2168248.2168352
GTGCAGCTCACTGACTTTGAAAACGCAGCATATGTGGTGTTTGTGGTCCTGCTGACCCGGGTGATCCTGTCCTACAAACTGGACTTCCTAATCCCGCTGTCAAAG
>Danio_rerio.13.2170123.2170243
GAGGGAGTATTTCAAGGGCTTATCCCAATCCTTAACTGCTATCTGGAAAACATGGAGGTGGATGTGGACACCAGGTGCACCATCTTGAATTATCTGAAGCTAATAAAGAAACGTGCCTCAG
>Danio_rerio.13.21865428.21865285
ATACTCTGAAACTACAATTTGCAGAGTTGGGAGTCCCAGAAGCTTTATCCGAGATGATTCGCAGTCTGCAGGGAGGGTCTGACCCACATGACCTCTGCAGCATCAAGATTGCCTCCAACCTAATGGTGTCCCTGCT
>Danio_rerio.13.21868042.21867914
CAGCAGGACCAGTTAGTCCAGAGTGGTGTAATCCCCAGACTCGTTTCCATAATGAGGGAGTATCCTGACAATGATCCACTGGTCAATGTCTGTCTGCTGGCCTTGTGTAACCTGGCAGACATGG
>Danio_rerio.13.2212584.2212466
GACCCTGAGATTTGGCGCTTGGCTTGTTTAAGAGTTTGGGGACGGAAGTGCACTAAACTTGTACCCTTCACATCCTGGAGGGAGATGTTCCTGCAAAGGCCCAGAGTCCGTTTTGATG
>Danio_rerio.13.2235774.2236101
GATCAGGGCAGAGGTTCTGGCTGCTCCTCTAGCGCCCCTGCCAGGATTGCACCGGTAGTGCGCACAGTTTGCTACATTGCAGCGGAGCTGGTGCGTCTGGTGAGCTGCGTTGAGTCGATGAAACCAGTGCTGCAGTCGCTCTACCACAGGATCCTCCTCTACCCTCCTCCTCAGCACCGCACCGAGGCCATCCGCATCATGAAGGAG
>Danio_rerio.13.2240385.2241328
GAGGAGCAGGACTTGTCACGGACAGAGTTTGACTCGTGCGATCAGTACTCCATGGCTGCCGAGAAAGACTCGGGGCGCTCTGATGTGTCCGACATCGGGTCCGACAACGTGTCGCTGGCCGATGAGGACCAGCAGTTATCCCGCGACTTCCCAGGTCACCGCTCCCTGCGCACTGCCGCCCTGTCCCTCAAACTGCTCCGCAACCATGAGGCTGACCAGCAGAGCGCCCGACTGTTCGTGCAGTCTCTGGCTGGGCAGCTGCCCCGCCTGCTGGGGCTGTCCACTGCCACGGAGGTGGATCTGTTGCTGCAGAACTTCTCTTCCACCTTCTGCTCTGGACTGCAGGC
>Danio_rerio.13.2258206.2258385
GCTGCGTGTCACAAAGAGCGCCACGTATCCCAGAAGGCCGTTTCCTTTATCCATGATGTTCTCACAGAGGTGCTGACGAGCTGGGCGGAGCTTCCACACTTCCACTTTAACGAGGCACTGTTCAGGCCTTTCGAGCACATCATGCAGCTGGAGCTCTGTGACGAGGACGTTCAGGACCAG
>Danio_rerio.13.2259676.2259817
GTAATAACATCGATAGGAGAGCTGGTGGAGATGTGCTCTCCTCAGATCCTGTCAGGGTGGAGGCCTCTGTTCAGCGCCCTCAGGACGGTGCACGGTAGCAAGACTGACACCAAAGACTACCTGCTGGGAGAATACTCCATGG
>Danio_rerio.13.22970173.22970290
GTGATTCTGTACACTCTGATGACCTCGGAGAGATACAATCCTGAGGCCGGCTTTCTACTTTACCTCAAGACTGGCAACATGCACCCTGTAGCACCCAGCCACATGGACCGCAGAG
>Danio_rerio.13.22973842.22974063
GTTCGTATCCTGCATGCGTGTGGTTTTAGTGTGTTGCTGACCAGCTACACCCACTCTGCTGTTGATAACATCCTTCTGAAGCTTAAACGTTTCCGAGTTGGTTTTCTGCGTCTGGGTC
>Danio_rerio.13.22979322.22979534
GGAGAGCTGTTAAAGGACTGGCGTCGCCTGAATGTAGCCATTACCCGCGCCAAACACAAGCTGCTGATGGTGGGCTCGGCCACAACGCTACGACGCTACACACCAGTGGAGAAACTTCTCAACCATCTTCAACAAGAGAACATGATATCCTTTAAAA
>Danio_rerio.13.23026492.23026363
GCAGCTGGAGATGGACCTAAAGATAGAGAGGGAGTGGAGGCAGACGTTACAAAATGACCTGCACAGGGAGAGGGACTCAGTAGCTCAGCTCAGCACAGAGGCGCTGCAGATAAATGGTCTAAAAAA
>Danio_rerio.13.23043321.23043048
GGAGACGGGCGATGGCAGGCTCCTATCTTCGCTTTGGCCAGAAAGGCGTCCGAGACCATTTCAGGAAGCATTCACGTCCTGCCCAAAGTGTCGGAACACAGGACGTC
>Danio_rerio.13.23182670.23182522
TTTGCCCGTCAATTCAGTCGAGACGAACCCCTGACGTTTGACTGGGTCTGTCGCCACATCAGCTGGCCTCTGGCTCCACCCAAAAACATTAAAGACCTGGTTCACCTGGAAGCTGTCCATGACGTGTTGGATCTCTACCTCTGGTTAAG
>Danio_rerio.13.23235199.23234753
ATGGCGTCCTTCAACAGCAACGAATGGAGAGCTATCTGCGACAAATTCACGAACGCCCAAAATCTCACAGAAATAGAATCACGAAACGATAAAGAAAATGACCCCTTCCGCTCTAAGTACAAAGCCAGGGAGCTTCTCAGAGAGATATACTGCTCGCTGAAGAATTTTGAAGCCGGCGAAGGTGAAGAGGAGGGCGGCGGAGAGAGCGGCGAACAACGGCCGACAGAGCAGCCGGTGGACGGGCAGAGAGAGGACCTGTTCGGCCAGGGCTTCAGCGGTGATTCACCAGCCGGGTTGCGGGCCGCAAGACTCGGAGCTGTGGAGTACTACCTGGGCGTCAACCATGTGGACACGGAGGAGCTTTCAGCCGGGCAGGAGCACCTAATGAACTGCATGAAGCTGCTGGAGAGATGCAGAGTGTCGTCCCCGAATGTGTCCCTGTTTATCCAAGT
>Danio_rerio.13.23765811.23765626
CTTTCAGGGAAGTCATTCCCATTGTGTATGAGGCAGCTCCACCAGTCTCTTAGAGAAAACCATCATCTCCGCCATGGAGGTCGGATGCAATATGGTCTCTTCCTCAAAGGTATCGGCCTGTCTTTGGAGCAGGCACTGCAGTTCTGGAAAATGGAGTTCATAAGAGGCAAAGTGGATGCAGACAAG
>Danio_rerio.13.23829848.23829711
GTGCCTTTTCAAGATGCCCTGGATCTTGTGCGACTGAGGAAAGTGTACCTCAAACAAGGCTATGCGTACATTCCCCATCAGGATATTGTCACCATTGTTCTCAATGATTTCCGCACAAGGCTGTCGAAAGCTCTTGC
>Danio_rerio.13.23832588.23832468
GGAAGATCTGAGGCGCTGGTTTATACAACAGGAAGTTGATCTTTTCCGCTTCCGTTTTAATGACTTGGACCCAAAACAACAACTGGAATTTCTTCACAAGAATAATCTCCGCTATGACAC
>Danio_rerio.13.23859323.23858938
AGAAAAGCCCACTGGTGGAGAGGCCTTCACAAGACCGCGGCCAGTGTCACTCAGGGCCAAACCCCACACATGGGCTCTGCTGCGAGGACGCAACAAAAGCTACTCCCTGGGTCACTATTCTGGAGAAAAGGCGGCGCAGAACCTAAACATGATGCTGTCCTCAGAGGTAGGGATGGGCTGCTCCCTGCTGGACATGGACACCGAGGGCCAGAAACGAGACTGCACCGTGCCGCTCTGCCGCATTCAAAGCTCCCCTGCACGGCCCTCTGTCTTTGAGCTGGACAAAGAGTT
>Danio_rerio.13.23895626.23895825
GCTTTGCCTCCCACTACAATGGCTCTGAGCATCTACTGCTCCTCCATCACTGTTTTCTTCGTCCTTATCAAGCTCGCCAACTATCGGCTGCACTTGATGTTCGACGAGGGCGAGGCAGTGGTCCGCAGCAGCCTTTCTGACCTCAGCAAAGCTCAGGAGAAGAAAAGTAATGCCTCAGATTCTTGCCTGCC
>Danio_rerio.13.23899018.23900064
GAGGAGACATACTGTTCTGATGAGATCGAAGTGGTTCTGGTAGACAACTCTGGCCCCGGACCTGTGCCAGCTCACTTGGACGACAGCGACACAGTCAAGATCATCATCACTATGAGCTGTGATCCTCAGACTGCTGCTCAGTTGGAAGAGAGCGTCAAGCAGAGCCTTTT
>Danio_rerio.13.23901828.23901970
TCCACAGACAGACAGAGAAAAGGATCCGGATTACGATTCCCTTCCTTCGCAAACGTCTCAATCTGAGAGCTCCATGCTGCAGGTCATCTGCAGACCAGAGGCTACCAACAAAGAAGAGGCCTACACCTTTCATACTGTACAC
>Danio_rerio.13.23903421.23903556
TGACCTGCTGTCAACTTCCTCCAACTCAGAGTGTCAGGACGGCCTTGTGGGCGGTCACAGTGACTGCCCTTTCCAGCGACGCATCATCCCTGCACACAGGCTTCGGCCACGAAGGACGCACCCCGAGATCTTCCAG
>Danio_rerio.13.23903722.23903864
GAAGAGGATTCTTTGGATGACTCATCAGAGACGTCCACTCAGGAGAAGCCGGCCAGGAAAATTTATTACAAACTCAAACTGTTTCCTGGGAAGTGGATCAACATTTTATATGACCGACTCACGCTGCTCGCCCTTTTGGACAG
>Danio_rerio.13.23935790.23936211
GCCAGGTCTCCTCATCTTCATCCACACTCAGCTTGCTGTTTGGGAAGCGTAGTTTCTCCAGCGGCCTGGTTATCTCCGGGTTGTCCGCTGCTGAAGGGGGCAACACCACCGATACACAGTCGTCCTCCAGTGTCAACATCGCCATCGGGCCCTCACATAGGTCCAGCAGCA
>Danio_rerio.13.24125183.24125443
ATGACAGACCGTTACAACATCCACAGTCAGCTGGAGCATCTCCAATCAAAGTATATTGGCACAGGACACGCCGACACCAGCAAGTGGGAATGGCTGGTCAATCAGCATCGTGATTCCTACTGCTCCTACATGGGACATTTTGACCTGCTGAACTACTTTGCTGTAGCTGAGAACGAGAGCAAAGCGCGTGTTCGTTTCAACCTGATGGAGAAGATGCTTCAGCCATGTGGACCACCAGCAGATAAACCTGATGATGCCTAG
>Danio_rerio.13.2415092.2414893
CCTTGTTTTGAAATGTTCTACAATCATGTGAAGGAGCTGTTTTCGAGCGGAGTCACGCTCACTCACATGGAGAAATGCGCCCTGATGGAAGCTCTGGTTCTCATCAGTAACCAGTTCAAAGACTATGAGAAGCAGAAGGCATTTGTAGATGAACTGATGGCCTCAGTGGTTGCAGAGTGGACTTCAAATGAGATTAGG
>Danio_rerio.13.24224327.24224185
GACTCCAAGGCTTCCCTGTCAAGCAGCATTCCCTCTCTCAACACTAGGATGACCCACCATCTGACCGAACGCAGCTGTCGATTCCTGAAGAGTGCCTCAGAGGTTCCACGACTCTACCGCAGAACTAATAA
>Danio_rerio.13.24477288.24474054
CCATCGTGGTACCGCTGTTTGAAAGTGCTTTTGAGTCTCAACCATCTGATTCTCGAGCCAGATCTGGACCAGCTTTTATCTTCAGCCTGGATTAATGCCGAATGCATGGAAGCACGAGTG
>Danio_rerio.13.24481524.24481381
GATGGCTGCCATCTACTCGGGTATCCATCTGAAACTAAAGAGCCCACAGACTCCATGGGATAACAAGCTGAAGCTGGCACGTTTTGCCTGGATCTCTTCACAGTGCCTGCTGCCCAACAAAGAACAG
>Danio_rerio.13.24604123.24604438
GAGGTAGTTCTGGGTTTCCTGGAGGATGCGGAGCCGTGGCGGCTTCGGTCTCCTCAGTTCCCGAGTAAAGTCGGAGGGAAGCCGGCGTGGCTCAGCCGGAGAGGCCTGCCCTCTCTGCCCGAACTGGAGTGTGAGATATGCCGTCTTCCTATGGTTTTCCTGCTGCAGGT
>Danio_rerio.13.24605196.24605435
TTCGGGAGTTAAACTGTGTTGGGTGTGCGGATGCCCCGGTAACAAAGCCTGCTCTCGGTGCCACACTGTGACCTACTGTGGAAAACACCACCAGACCCTCCACTGGAAACAATCTCACAAGAAAGAGTG
>Danio_rerio.13.2476208.2476063
GTGCGTCTGAACCCAGCAGAGAGCTCAGACGTGCTGAAGCGCTGGGCAGAACACCTCTGCTCCCCACAGGTCAACCATAAATCCAAAGCCATTCTGGTGCTGCTTTCACTGGGCTGCTTTTACAAAGTAGGAGAGATGCTCCACAG
>Danio_rerio.13.2479817.2479652
ACGGACCGGGCGGTGCAATTACTGTTGGAGACGAGCGCAGACAACCCCAGCTACTACTGTGATTCACTCAAGGCCTGCCTAGTGACCACCATCACCTCTTCAGGCCCCTCGCAATCTACAATCAAGCTAGTGGCCACCAATATGATAGCTAATGGCAAGCTTGCAG
>Danio_rerio.13.24942109.24942362
TGGATACAAGGTTTCGCAAACAGAAATACCGAGTTTGTTGAAAATAAAACAGTATGCTACACATGTGGGAATCATATATGTTTCCTGAACTTGGAGACAAGGACGCAAAACGCGTTTCCGAGTCCTGGCAGAGGCATTGGTGCATTGACAGCCAACGGAAACAGTGGGATTTTTGCTTTCTCCGAGGAAAAGCTATCCCCGTCGATATATGTGTACACTTTCCCTGAGCTTCAGTTGAAGAATGAACTTAA
>Danio_rerio.13.24967234.24967043
AATGATTTGACTCATCTCCAAACATTGACTGATAAGTGGCGGCATTGTGCTCAAGCTGCGCTGTATGAACTGCAATCAGAAGTCCCTATTGATGGACGAAAAGCCAGCCTGTCCGAGCTGATTGACCTGTTCAATCTGGATGACAGCATTCTGCACTTTGACCGCAAAGAGGAGGACTTCAC
>Danio_rerio.13.2497657.2497510
TCTCCTGCAGGATGCTGAGAGCAAGTCGGAGACAAGCCAGGCTATCTCAGCCAGGGAGCATTTTGTATTCACTGACACAGATGGACAAGTGTACCACATCACTGTAGAGGGCAACACAGTCAAAGATGGTGCAAGAATTCCACCTGAT
>Danio_rerio.13.2498517.2498393
GAATGGTCCCCATCCCACAACCTGAAGAGTCTAAAGAAGAAGCAGATGGCTGCGAGGGAGGCCATGGCTCGGCAGACTGTGTCAGATGCCGAGCAGAGTAGCGTTGAATCCTCAGTAATCAG
>Danio_rerio.13.2563224.2563113
GGGCTGGCAGGGGCTCATAGCTCAGGGATGTCACTCCAGTATTCTCATAATAGATCCTAAGACCGCCCAGACCATCCAGGTGCTGGAGAGACACAAGGCAAATGTGGTCAAG
>Danio_rerio.13.25681417.25681544
TGACATATGGAATGACCAGCTCAAGCGCCTACTATTACACTAACGCCATGACGAACCTGTTTGTGAATACACCCAGTAGCAGTGGGGTTATGTTTCAGTCTATTGGCTCCATGGCTGACTTCTGGAC
>Danio_rerio.13.25736357.25736493
ATCTTCCTCTCGGCCTTGTGTTAATCCGTCAGAAAGCGCTGGTTGGCCACTTACCGGGAAACCACAAAGTCTACAAGATCACCAAGATCGCCGTCATCCCCTTGTCTGACGAAGAGCCTCAGGAGCTCGAGCTGGAG
>Danio_rerio.13.25739990.25740118
CTTTGCAAGAAGCATCACTTTGGCATTGACAAACCAGAGAAGCTGGCCCAGTCTCCAGATGAGTCCAAGCTGATGAAAACTTTAAGTCAGATCAAATCTAATGTGGCTGTGCCCATCAAGAAAAAG
>Danio_rerio.13.25740509.25740694
TATTCTCCTGCTTTCCAGGTCAAGGAAAACAAAGAGAAGGAACGCCTGGAGAGGCGGCTGCTGGATGAGCTGTACAAGATATTCATGGACTCCGACTCCTTCTACTACAGCATGACCTACGACCTGACAAACAGTGTCCAGCGTCAAGGAGACTCTGATAAGTCTGACTTGCCTCTGTGGAA
>Danio_rerio.13.25765050.25764917
GTGTGCGTAACGTCACAGCCTTGGGGAACCTGATCTCGTGGCAGAAGGTTGATTATGACTTTAACTACCATCAGATGGAATTCCCCTGCAATATTAACGTGCTCATCGCGTCAGAGGGCCGCTCGCTGCTGCCG
>Danio_rerio.13.25779016.25779136
GTCATAGTGCAATTTCAGCCCTCCTGCGTACCAGATGAGTGGGGCACAACTCAGGACGGGCAGACCAGACCCAGAGTGGTGAAGAGAGGGATCGATGATGACCACGATGAAGTGCCTGATG
>Danio_rerio.13.25789184.25789369
TAAAGGAGTCTCTCTCCAGGATGGGCTCTGACCTGAAGCAGGGCTTCATCAGCTCCTTGAGGACTGCCTGGCAGACCCTCAATGACTTTGCTCGTGCTCACACCTCGAACGCCCAACTTCAGGCCCAGCTGGCCATCGTGGCCAATCAGATCGAAGAGGAAGA
>Danio_rerio.13.25809403.25809246
GCATGTCATACCCCAACTGGCCCGAGACGAGCCCGGTACTGCTCAACAGACATGATGCCACTAATCCGGTCTTTACAAGATATGCCAATGATAGTGTTTATGCAAACTGGATGGCTTTGCCTTCACCCGCAAAAGCTGTGGACAAGCTTGATAGCTAA
>Danio_rerio.13.25810415.25810236
GATTACCTGGATCTGGCGGCGTCCACTCCAGCCGATGCCCTGCTGTACGACGACGCCCTCTCTGAAGAGGACACACCACTAGTGGACTGTAATAACGCCCCTCTCCCTCGAACCCTCCCCTCCACATGGATTGAAAACAAGCTCTATGGTAGAATCTCCCATGCATTTACTCGATTTTA
>Danio_rerio.13.25814810.25814596
GTCCATTGTATCTCATCGTCGAGTATGCCAAGTATGGGTCACTCCGTAATTTCCTTCGTGAGAGTCGGAAAGTTGGCCCGAGCTATATGGGCAGGGATGCCAACCGAAACTCAAGCTACCTGGAGAACCCAGACGACAGGGCTCTCACCATGGGTGACCTGATCTCCTTTGCCTGGCAGATTTCCAGAGGCATGCAGTACCTGGCAGAAATGAAG
>Danio_rerio.13.25816686.25816430
TATGTGATGAAATGTGTAAGACCGTCATTGCCACGGCTCTTCTCCTCTCCTTCATCGTGTCCATCCTTCTGTCCTCATACTTCATCCGCCGATACCACAAGAACTCGCCAAAGCCCCCGATAGCATCTGCTGAGATGACTTTCCGTCGGCCAGCTCAAGCCTATCCCATTAGCTTCCCTGCCAACAATGTCCGCCGGGGCTCGCAGGAATCAATTGAGA
>Danio_rerio.13.25956946.25956800
AATCCGCAAGATTAAAGGGGTGTTTGTGTTTGGGGATCCGGAGGTGTCGGTGGTGGCCATCGGCTCGCATGATTTTGATATTTTCCGTCTGTCTAACGCACTGACGTCAAAGGGCTGGAATCTGAACACGTTGCAGTACCCGTCCAG
>Danio_rerio.13.25959289.25959181
TTGCACCTGTGAGCGTCCACGCAGCTTTTGACAAAGCGGCACATTATTTTGGGATGAAGCTGGTTCACATTCCTCTCGACAAGAAAACTATGAAAGTGGATGTGAAG
>Danio_rerio.13.25961999.25961871
GTATATGGAGATTTTGCATGGAGCAATCCACTCCACCCAGACATTTTTCCTGGCGTACGGAAGATGGAAGCAGAGGTTGTCAGAATGGCTTGCACACTCTTCCATGGTGGGCCTAACTCCTGTGGCACA
>Danio_rerio.13.27002025.27002141
AGTTTCAACCTTGAGTGTGGCATCTGCTATTCATATCGACTTGAAGCTGCCATCCCTGATCAGGTGTGTAATGACCCTCGCTGTGGGCAGCCCTTCCACCAGACTTGTCTTTATGAG
>Danio_rerio.13.27561978.27561869
AGTTGATGACCTGTCCAGCGATATGTGCCTTCAAGGTTTGGCTGTGCAGAGTCTCCATGGTGACCGTGAACAGTGTGACCGTGAAGAAGCTCTCAAGGACTTTAAA
>Danio_rerio.13.28005880.28006094
AGAAGATGCCAGTGACTTGGGCCTGGCCTGTATGCAGTCCAGACTTGGGGGGCTAGGCGGGGTGGTGACAGTGGATCCTCAGGGCCACTGGGCTGCCCGCTTCAGCAGCAAACAAATGTCGTGGGCTGCAGCCCAGAGGGATATTATGCACTATGGCCTGTACACTGGAGAACACTTCAC
>Danio_rerio.13.28129090.28128945
GAATTCCAAAGCACTCGGGAAGCAAAGAGGAGATTCCTGGCGGCCTATTCCCTCATGTTGGACTTCTACGGCGTCAAGCTGCTGGATAAGAGTGGCAACGTTGCTCGGGCTCCGAACTGGCAGGAGCGCTTCCAGCACCTTAATGA
>Danio_rerio.13.28741754.28741886
GATGGCAAGATCGTCGTCCACAGCAGGAGAAGTGATGTGCCGGTGGAGTTTTCAGGTCATAACCAGGAGGTGAACTGTGTGGATGCTAAAGACGGACTCATCATCAGTGGATCCAGAGAC
>Danio_rerio.13.29432338.29432532
CTGGCTCCAGGTATGGGTGTAGCAGTCTACACGGTTCTCGTGGCCCTGCCGCTGAGCGTAATAATGGCACTGTGCGTGGGAGTGCTCGCATATCGCCGCAGATGCCGACATCTCCACGGAGACATCACCGATTCTTCATCAGCTCTCACCACCGCGTTCCACCCTGGCAACTACAAACCTCCCAGACAGG
>Danio_rerio.13.29469321.29469429
ATTTATTGGTTCTGCAAGAATCTCACTGAAAGACTTGGCCAGTGGTCATGCGAAATCCCTCCCATCCAAGAATATACCACTTGTCAATGAGAAGCAGCAGTCTTTTGGG
>Danio_rerio.13.2992149.2991986
GCCCGGATGCTGATGGTGGAGGAGAACCTGATGACCACCATCATCAGGACCTTTGTGGATCACCTCCGCCACAGAGACCCGCAGGGGCGCTTCCAGTTCGACCGCTACACCGCCCAGCAGGCATTCAAGTTCGGGAGAGTCCAGAGCCTCATTGGTGACCTCAA
>Danio_rerio.13.2999775.2999665
AGATGGCCTGAGGAGGATCCTGTGTCAGGTGGGACTGCAGAAAGGTCCAGAGGGAGAGAACTCCTCACTTGTCGACCGACTGATGCTCAACGACTCCAAGATGTGGAAAG
>Danio_rerio.13.3000119.2999999
AGAAACACCAGCCGTCAGTCAAAGCCTCTCCGGGTTCAGGTGATGCACTCGTCTGTCGTTGCTCATCAGTGTTTTGCTCTGAAGGCTCTGAGCTGGCTGGGTCAGATCATTCAGTACTC
>Danio_rerio.13.30182186.30182076
GGTGCCCCCACACCTAAGAGGATAGAATACCCTCTGCGGGCTCATCAGAAAGTAGCCATCATGAGGAATATTGAAAAGATGCTGGGAGAAGCACTCGGAGATCCACAAGAG
>Danio_rerio.13.30188494.30188388
GTTGATTTTGATAACCCAGACTATGAGAAGTTTCCAAATTTTAAAAATGTTGTTGGCTATGAGGCTGTCGTGGGCCCCGGAGACGTGCTCTACATCCCAATGTACTG
>Danio_rerio.13.30189528.30189383
GCAATGTGACGCCAGCGCATTATGACGAGCAGCAGAATTTCTTTGCACAGATTAAAGGCCATAAGAGATGCATCCTCTTCCCTCCAGACCAGTTTGAATGTCTCTATCCATACCCTGTTCATCACCCCTGTGACAGACAGAGCCA
>Danio_rerio.13.30258154.30256712
TCATGGGAGGAGAGGCTGGCAGATGTGGTCACCCCTCTGTGGAGGCTGAGTTATGATAAGCAGCTTGAGCTCAAGCAACAGAATCAGGAGAAGATCCTGTCCCAGCTCTCTGGGCATCTTTCTGGTGACTCACCTGTCAGGGATAAACTCAGCTTTCCTGTGTTGCCTGTTCTGCCCTCACCAGTGAGAGATGGCTACCGCAACAAGTCCACATTTTCAGTCAACAGAGGAGTGGATGGCAATCCGAAGACGGTTGGATTTTACGTGGGCACAGGCAGGAAGGGGAACATCGTCTGTGTCAGCGGAGACCACCTGCTCAACATGCCACAGAAGCACAAACTAGTGGCCAGGTGCTACCAAGACTTCATCCGCCTGTCCTCACTGGAGCCCTGCCTGCTGTTCCACACCGGGGGTCACTGGAGAGAGATCACAGTGAGGACCAATAAAGAGGGCCGCACCATGGCCATCGTGTACTTTCACCCACAGAGCCTCACCCGAGCAGAAGTGGCCGTCCATAAGGCAGAATTGGTGGATTACTTCACGCAGGGTCCTGGATCGGTCTGTCAGCTGGACTCGCTGTACTTCCAGGAGAGCAGCATGACTCGGTGCACCCATGAGCAATCTCCCTACCAGCTTCTGTATGGTCAGCCACACATAAATGAGGAGGT
>Danio_rerio.13.31106791.31106922
TGGAAGCGTCAGCGTCTTCGAGAAAGGGAGGAGAAGAGAGAAAGGGGTGAGGAGCTAACCGATGACAGCGATGCAGAATTTGACGAAGGCTTCAAAGTTCCTGGTTTCCTCTGGAAAAAGCTTTACAA
>Danio_rerio.13.31123940.31124158
GTGTTCTCAGGTTTGATAGCTCTGCGTAAGATCTGTAACCACCCGGACCTTTTCTCAGGCGGACCCCGGATACTGAGAGGAATCCCTGAGGACCAGCTAACTGAAGAGGAACACTTTGGCTTTTGGAAGCGCTCGGGCAAGCTGATTGTTGTGGAGTCACTGCTACGTCTCTGGTTCAGACAGAGCCACAGAGTCCTGCTCTTCACTCAGTCCAGACAG
>Danio_rerio.13.31234366.31234218
TGTGTCGTGATGGTGAGTGGCCTCAGAATCACAGAGGGTTTGCTGCTGTTTGGGAAGGAGAGCCTGCTCTTGTGTGAGGGATTCACCCTCAGCCCTGCTGGAGACGTTTGTTGCAGAAAGCATCA
>Danio_rerio.13.31277048.31276587
GTTTAGCGGTGAAGAACCTTCGTGCCTTCCACTTGCTGCAGGCCTCCTTGATGCATTCTCAGGATTCTCTGCTGGCCTGCCAGCTTCTTCGAACCTTACAGACAATATGGGAGAGAGACCCAGCCAATTTCTTCCTTTTGGAGTGGACTGTTCAGTCAGTGGCCCAGCTGGCTACTTGTGTGTGGCGTAAACCAGCTCCCGTCCAGAAACTATTCTTTTCCCTTGTAGAGATGGT
>Danio_rerio.13.31308697.31308875
GATGCAGTTGACCAGCAGGGTGCGACAGCGCTTCACGTCGCAGCAGAGAGGGGTGGAGTGGAAGTGTGCTGGATACTGCTGCAGAGAACAGGGTGCGGGATGCTCCATCAGAAGAATCATAGCGGCCTCACACCACTGGATCTCAGCAAACAGGGCAAAACATTTAG
>Danio_rerio.13.31572754.31572599
TTTGAGCTGGTGAAGAGTATGCTCCCTGCAGAGCACCACAAGGTGCTGACAAACATCCGCAAGGCTGAGGCTCGGAACAAGAGGCGGAAACAGGCCACAGAGGAGCAGGACGACTCTGAAAGTGAGCAGGAAGCACCTAAAGCAAAGGGTGAAAG
>Danio_rerio.13.31584598.31584471
GCAGTAAAGAGGACACAACCACACTCCATGTGCTTGGCCTTTTGAAGGAGCTGATGGGGACGTTTCCTCTGGGAGCTGTCAAGTCCTGTTGTGAGACTCTGCTGCGAGTGATGACACTCAGTCATGTG
>Danio_rerio.13.31593717.31593579
ATGGTGAAATCGGGGAAACTTCGCTCTGGGACGGCGTCGAAGCTCAAACGGTGGAAAAAGGGACACAGCAGCGACTCTAACCCGCAGACGAGTCGCTTTCGTCAGGCTGCTAAAAGCCGCTTCTTCAGCCGACC
>Danio_rerio.13.31634309.31634468
GATGGTGAGCTGACGTTCCTGGGCCGAGTGCTGGCTCACTTGCCTTTAGACCTGTACCTGGGGAAGATGATTGTCCTGGGCCACGTCTTTGGTTGCCTGGATGAGTGTCTCATCATTG
>Danio_rerio.13.31697424.31697642
TGGCTAATGGAGTGCCCTATGAAAAAATTGCACAAGAGGGAAGCAGCATCACATCACTGGAGATGTTCTTCTCTGGTTTCCCCCGCATGGTTGGCCTCTCCTTCTTCCCAAGGCTGTGTCAACTTACCATAATAGGCCAGAACATAGAGCACATTGATGGACTTGAGTGCTGTCCTCTGCTTCAGGAGCTCTGGATAGTCCAGTGCCATCTGA
>Danio_rerio.13.31703110.31703292
GAGTTGAGCCACCTTGCCCGACTGCCCCGTCTGAGTGAGTTAGCATTGAAAGACCCCACGTCAACCCCAAACCCGGTGTGTCTCCTTTGTAACTATGAGACCCACATTCTTTACCACGTGCCAAGCCTCCAGCGACTCGACATCTATGACGTCTCCAGCAAGCAAATCAAGGATGCAGCTGAG
>Danio_rerio.13.31727695.31727912
AATGAGATAACCCAAGTGGAAGGCTTGGAAGGGCTTCGCCAACTCAGAGAGCTTGTGTTGAACAGAAACCGGATTAAAACTCTGACCAAGAACTCTTTCGCAGCCCAGGCTCTCCTCCTAGAGCTGCACCTGGCACAGAACCGGATCCGGGAGCTGAACCATCTCGATCCTCTGATTGAGCTTTGCAAGCTCTCCCTCGACATGAACAAGCTGCAG
>Danio_rerio.13.31747391.31748094
ATGGGGCCAGATGTGCCCCTTCTTAATGAGTACAAGCAGGAGTTCTTCTGGAAGCGCTTCCCCCAAACTGTATTGGGGGGTCCACGCTTCAAGTTGGGCTACTGTGCCCCACCTTATGTATATGTCAATCAAGCAGTCTTGTTCTTGACACCATGGCTTTTTGGGGGCATCGGGACCCTACTCAGTCAGTTGCAGCTGCTTCACGAGCTCCATGCTGCTGTGCTCTCTGGTATACTTATGTGCGGGGCTGCGGCGGGTGTCCAGGCCCTGGCGCTGTATGCTGCTCGGAGGAGCGGCACAGTGGAGAGACTTGGTGCATCCAACATCCTTGTTGATGAAGAAGAAGTGGAATTTACCCACTGTGTCAGCACAGAGACTGTTCGATTCATTGCTCCTGGAAAGCGTTTTGGGCTTAATGTGGTGCTGCATACAGTGCTAGCTGGGGTGCTCTGTGGCTTTGGGACATGGTATGTGTTCCTTGGCAGACTCACTGCTCTTTATGGCAGTATTGGTGCATCACTGGTGGTCTTCGTCCTGAGTTGGGTGACACTGTGTATAGCTGAATATTCTCTCATTGTAAATACGGCTACAGAGACAGCCACTTTTCAGGCACAGGACACTTATGAGATAACCCCACTCACGCGGCCTCTTTACATTTTTATTTTCATCGCTGTGGATTTGGCT
>Danio_rerio.13.31758352.31758603
GGTACCTACACAGGGCGAGTGCTGACCCTTCAGGAGCAGCTTGTACAGGTGGGCCGTCTCAATGGAGAAGGGGTGAGAGGCCAGTGGGCAAACCTCTCCTGGGAGCTCCTGTATGCTACTAATGATGATGAGGAGCGGTACAGCATTCAGGCCCACCCCTTCATGCTAAGAAACCTAACCGTTCAGGCAGCCGATCCGCCTCTAGGATACCCTATTTACTCATCTGCCCCACTTCACTTCCCTTGCCTCTGA
>Danio_rerio.13.31884583.31884714
GAGCAGTCTCAGCTTCCTGCCACCCTTTTACTCGCCCAACACAAAGTTCGCGCTGCCCAGCTTGAGACCCAGATAGAGCAGCAGAAACAGGCTGTGAAGCCCACCAGTCTGTTTTCAACTGGAAT
>Danio_rerio.13.31906932.31906808
GTCAGGTGATCATGGACAAAAATCCTGGTGTCACCTGTGTGGTCAATAAGACGAACATAATCGATTCCACTTACCGCAACTTTAAGATGGAGGTGCTGGCTGGAGAGGAGAACATGGTCGCCAA
>Danio_rerio.13.32149507.32149249
TACACAATCAAAGGGATACAGAACCTGATATTTTACGGATTGCCCTCCTTCCCACACTTCTACAGCGAGGTGTGTAACATGCTGGCAACAGCAAGTCAGGGGGAGGAGGCCAGCTGGACCTGCACGGCACTCTACTCGCGCTACGACGCTCACAAACTGGCCGCCATCACCGGAGCACAGCGAGCAGGACAGATGCTGAACTCCAACAAGGCTGTTCACCTCTTTGTCACGGGAGGGGA
>Danio_rerio.13.33031134.33031279
GCGAATTTCAGCACACTGTTTGTGTGCATGGTGCTCAAGTTCCCGCAGATCTTTGTACTGATGCGAGCGAAATCTACGACCGGAGTGAGCCTCAACAGCCTTCTGCTGGAGCTGATCGG
>Danio_rerio.13.33288959.33289061
TGACTGCGCCCCTGCCTTTGTGGCCCCACAGGGAAGAAGTGCGGAGACGGCGAGGAGACTGTGGGACGTCAGCTGCGAGCTTCTTGGAATCGAGTGGGACT
>Danio_rerio.13.33316039.33315803
GTGGGCAGCGCTCTACTGGCACTTCTGGTGGAGCAGGCCAGTCTGAAGCAGTCAGAACTGGATGTTCATCCGGTGCGCTCCAGCATGAAGCAGCTACTTCGTTCTCTTGACAGCCTCTGTCCCTTCGAGCCAGATAGAGACCTTAGCAGACCAGATTATGTCCGCAGTTTCTTTGACTACATCAACACACTAGCATCTGTGTTAGTGCGTAGCCTCAGTTCAGA
>Danio_rerio.13.33358067.33357903
GGTCATGTTGTACACAACTGGAAGGCACGCTGGTTTGTGTTGACCCCAGACAAGTTGTTGTATTACAAATATGAAGGAGGTAAAAAGGACTCATGCCAGCGAGGGAAAATCCTGCTGAAGGACTGTGTGATAACATGTCCTTTCCTGGAGTATGAAAATCGGCCG
>Danio_rerio.13.33414271.33414131
GGTAAATCTGGTGAGCTGAATCAGCTCCTGAACGAAGTGAAGTCCATGCAGGACAAAGCTGTGGCATTTCAGCAGGAGAGGGATCAGGTGATGATGGCACTCAAGCAGAAGCAAATGGAGACTACGGCATTACAGACTGAG
>Danio_rerio.13.33460092.33459985
ATGATTGCTGCTGGAATGCAAGTACCAACTCTGGATGAAATCACCAAGAAGGAGCAATCCATCAAAGAAGCTCTCAACTACAAGTTCAATGATAAAGACATTGAGGAT
>Danio_rerio.13.33494863.33494993
ATGGCTGGTGGAAGGAGAGGAGCGAATCGTACCACGTACTGCAGACCTCCGTTAAGCAGTGATTCAGGCTCAGTTGGCAATGGAAACCACACAACCAGCTCCCCGGTCACAGGGGTGAGATCTCGTACGAG
>Danio_rerio.13.33836893.33836750
GAGCGCTTGGCGAAGGAGAAGAAACTGTCTAAAGACCTGGGCCAGGCAGCCACTAAGCTCCAGCAGCTTCTTAAAGCTACTCAGGAGCAGCTGACCAAAGAGCGGGAGACGGTGAGAACACTACAGGAGCACCTGGAGAACAAG
>Danio_rerio.13.339950.339772
CAGTTGCAGCCCAACAGCGCGTCTGGCAGCGGAGCTCTGGAGCACGATCCCTCCTCGATCTACCTGCGCGTCCCCGTAGGCGAGGCCATCCCAGGACCTCTCCCTTTGGGTGTGTCGGTTATCGATGCTTCAGTGGCTCTGTTTGGTGTGGTGTTCCCTCATGTCTCCTTCAAACACAG
>Danio_rerio.13.340208.340045
GCAGCTTCAATGCTCTCCTGAGAGAACTGGTGGCAGAGTTTACTTTGACCGACAACTCGGCCAACACTACCACGTCTTTGCTGCGCTCTCTGTGTCATTATGACGACAGCGTGCTCATGGGCTCATGGCTACAGGAGACTGACCACAAGTCCATAGAGGATCAG
>Danio_rerio.13.356553.356662
GTATGCAAGCGTATGGACATGATTTGCCAGCGTGTCCTGAATCAGGGATTCCTGAAGGTGGAGCGTTACCACAGCCTGTGCCAGAGGCAAGTCAAAGCCCAGCTGCCCAG
>Danio_rerio.13.3596866.3596972
GTGTGGCAGGCGGGCAAGCGTCAGGCCTCCAAAGCCTTCAACCTGTACGCTAACATCGACATCCTGCGGCCATACTTTGACGTAGAGCCGGTGCAGGTGCGCAACAG
>Danio_rerio.13.3600378.3600491
GGTTACGGCCTGTTTGGTCCCTGCATCGTCCTCCTTGTCACCTACAACATCCACTTCCACTTCCTGTTCTACGGGCTATGGCTGCTGCTCGGCGGCCTGTCCACGCTGCGCATG
>Danio_rerio.13.3611343.3611503
CCTTCATGGCAGCCCGCTATTGGACGCCGGCCTAGTGACCCTGAACCCCGCCCTGTCCACCCATCCTTCACTGGTGTGCCTGGATCTTGGTGACTGCATGCTGGGAGACGAGGCGCTGGGTCTGATCTGCGGGATGCTGCCGCCAGACGGCGCAAAGTCAG
>Danio_rerio.13.3616977.3617172
TTCCTGGACATGGTGGAGAATTACCCGACCAGCCTGCGGGTCCTGGTTCTGGCTGAGAACGACATCAGTCCGGAGCTCCAGCAGCAGATCTGTGACCTGCTGTCTGAGGGGGAGGATGACGATGACAGAGA
>Danio_rerio.13.36198441.36198319
GAGCCAACATCTTTCTGACATCATCAGGCCTGATTAAGCTGGGTGACTTTGGCTGCTCAGTGAAGTTGAGAAACAACACTCACACAATGCCAGGAGAGGTGAACAGCACTCTGGGAACAGCAG
>Danio_rerio.13.36212936.36212775
AACGAGGCACTGCAGCTATGCATTAAGATAAGCCATGCCATTGACCGCGTAGATTACATGTTTACCACAGAGTTTAAGGCCGAGATCGACGAGTCCGAGTCAGCCACTCTGAATCATTACTATAGGGAGGCGATGACACAAGGCTACAACTTTGCCTTCGAG
>Danio_rerio.13.36213438.36213289
GTAGAGAACATGCTGTTGATAGTGATGCAGTCAGCTCACCTGGTGGTTCAGAGAAAGGTTTTTCAGCAGTCCATGGAGGATGTGCTCACTCCTAACCGAGAGCAAACATCGAGTCAGCCTCTCATCGCGGGCGCTCTGGAAGAGCTCAAG
>Danio_rerio.13.36215211.36214942
GTTCAGATACCGGGCTTGGAAGAGCTTCAGGTTTTTGTCCCCTGTGGCTTGATGAATCAGCGACCCGTCATCCTGCAGCTTCTTAATGCTGCAGCTGGCAAAGACTGTTCTAAAGAGCCCGATGAAATCGCTGAGGACGAGGCCTACCTGCTCATGAGCAAACACAAAGCCGGGGATTCCACTACTGATTCTGACTGGGCTCAGTGGGGTGGAGAGCTTCTCAAGCTGGTCCCACAGATGGAAACTGTTGACACTTTAAGGGCCATGAAG
>Danio_rerio.13.36219960.36219803
GTTTACTTTGACTACATGCACAGCTGGATCCAGATGTTGCAGCAGCTGCCTCAGGCCTCTCATAGCTTAAAGAACCTGTTGGAAGAGGAGTGGCACTTCACCAAGGTCATCACTCCTTACATCCGTGGAGGAGAGGCCCAGTCTGGGAAGCTTTTCTG
>Danio_rerio.13.36222647.36222495
TTGGTGCGCGAGTGTAAAGAGGTCCTTAAAGGAGGTCTTCTGATGAAGCAGTATTATCAGTTCATGCTGCATGGCGTGGTGACTGACGCTCAGGGCTTGCAAATAAACGCCAATATTGATGAGTTTGAAGAAGATCTTCACAAGATGTTGG
>Danio_rerio.13.36357317.36357748
GATGTCTCTGTAACCTGCTCCACATCTGACTTTGTCGTCAGGATCAAACCAGCTTTCTACGGTCTGGGCGCAGAAGCAGAGGAACTGCTGTTAGGAAGCAGCTGTAAAAGCAACGGGCTTCTTAGACCATACGGCGACCTTCTTTTCTCGTATCCCCTGACCGCCTG
>Danio_rerio.13.36517250.36517145
GGACCCTGGAGGGGGTATTGAGATGGCAGACTTCATCCGACAAGAGACTCCACCAGTGGACTGCAGTTCCAGGAACTCCTATATTGGGATGGAGTCTAACCAGCAG
>Danio_rerio.13.36540000.36539892
CTTTCTGCTGTACATGGAATCCAGTCTGCTTTTGATGAGGCCATGTCATATTGTCGCTATCACCCATCCAAGGGATACTGGTGGCACTTCAAGGACCATGAGGAGAGAG
>Danio_rerio.13.3655240.3655131
AGCTACGGAAGGTGGAGAGGGACAAGAAGACGATGGACCAGGAGATCGTGCAGCTCACCAACAAACTGCTGGACGCTAAAAACACCATCGACCGTCTGGAGGAGCTCAAC
>Danio_rerio.13.37057548.37057438
GAGCAGGCCTTCGATCCCTACGAGACTTTGTCTCAAGACATCCTCGGCGGGGAATTTCATTCACATTTCAACAGCTTGATGGCACGACCAACAGTTGGCCTCTACTTCCAG
>Danio_rerio.13.37097314.37097159
GGCTGTCTGCGGATGGACCCGTCTGAGCGGCTGACCTGTGAGCAGCTCCTCCAGCATCCGTACTTCGACAGCCTGAGAGAAAGAAACGAGAGCACATCTCGACAGCAGGACCGC
>Danio_rerio.13.37189920.37189707
TACGACCACATCTTGAAGTGGGAGCTGTTCCAGCTGGCAGACCTGGACACGTACCAGGGCATGCTGAAGCTGCTCTTCATGAAGGAGCTCGAACACATCGTCAAGTCCTACGAGGCGTACCGGCAGGCGCTGCTGTCGGAGGTGGAGGCACGCAAACAGCGGCAACAGTGGTACGCCCAGCAGTCTAACAAGAACTTCATAGGGAACATGTGA
>Danio_rerio.13.37194273.37194003
ATAGGTCGAATACAGGCCAAGTCTCTGGGGAACCTGTCCAGTCTGACGGGGGAGGACCTCCCCCTTCCGGCCGGTTGGACCGTTGACTGGACCATCCGTGGCAGGAAGTACTACATCGACCACAACACTAACACTACACACTGGAGCCACCCTCTCGAGAGGGAGGGGCTCCCTCCAGGCTGGGAGAAGGTGGAGTCCGCTGAGTTTGGGGTCTACTATGTGGATCACATAAACAAGAGGGCACAATACCGTCATCCATGTGCTCCAAG
>Danio_rerio.13.37327434.37327549
GCACCCTGGTGTCCAGCGTGCCAGCAGCTCCAACCAGCGTGGAAGGAGTTTGCGGACTGGGGAGAGGACATGGGGGTCAACATAGCAAAAGTGGATGTGACAGAGCAGCC
>Danio_rerio.13.37328785.37328913
CTCTAAGGACGGCGTCTTCCGCAAGTACCAGGGAGCTCGCACTAAAGATGACTTCCTCAGCTTCGTTCATGACCAGAAATGGAAAGCAGTCGAGCCGGTTTCCTCTTGGTTTGGACCGTCTTCCTT
>Danio_rerio.13.37383104.37383259
GTGATAGCCAAGCGAGGCCGTGAGTACATTCTGAGGCATATCCCAAACATGCACAAAGACCAGTTCGCTCTCACGGCTTCAGAGGCACACCTCAAGTATATCAAGGAGTGCGCCCAGCTTGATGATGTCACAGTCCACTACTACAGACTCTACAAG
>Danio_rerio.13.37387440.37387748
AAGAAGCAGTACCGGGAGTCATACATCAGCGATGCTCTTGAACTAGACATGGATCATCTGGACAAGCGTTCCCGTGCTAGTGGCAGCAGCGCAGGCAGCACGTCTCATCACAAGCGTCTGTCTCGCCACTCCACTACCAGCCACGGCAGCTCGCATACCTCCGGCATTGAGGCGGACAGCTTCAGGGCCCCCAGCCAGGCCCCGCACAGACCCCTGCGCACCTGCAGCTCGTCCACAACCAGTCACGGGAGCTCGCACACCTCTGGCATCGAGAGCAGCGGCAAGGAACGCAACCTAGATGATGA
>Danio_rerio.13.37488033.37487833
GAGATGCAGAAGATTTTCAACAGCTACAAGTGTCTGATGATCTCCATCAACCTGAGCAGCCGTCATTTCCTGCGTGGCGACAGCACCGAGCTGCACGAGCAGCAGGAGGCCCTGGACTCAGCCAATCACAGCTGGACTCAGGCCTGCAGCGGCCTGGAGAGCTGGGAGAGGAGCCTGCACTCTGCTGTCATGCAGTGTCAG
>Danio_rerio.13.37592715.37592456
GCAGAGCTTCCTGACGGCTCCAAGGTGAAGGCATCTACCGAGGAGCTTCAGGACGTGTTGCAGTCCTGGGAACAGTACCAGGACAGGCTGGACTGTGAACACAGAGCGCTGTCTGCACTGGAACTGCGCACTGCCAGGCTGCTGGGTGTCCCTGCCCACCTGGAGCAGGCTCCTCCTATTCCACTCTGTCAGCAGCTGCAAGCAATGCAGGGCCGATA
>Danio_rerio.13.38075097.38073905
GACTTCTTCTGCCTCTCACTGGCATCCGGGTTTGTCCAGCTGCGGTACAATCTTGGGGACGGCACCCACATCCTGCAGTCCTCTGAACAAGTGGACTTAAGCGGCAGGACCTGGCACACGGTTAAGGCTGGCCGAACTGGTAACCGAGGCTTCCTCAGTCTGGATAAAAAGGAAGTTAGAGAAAATGTGACCGAAGGCATGGCCACGCTTGATGTTGCTACTGACGTCTTCGTCGGAGGCGTGTCGACTCTGAGCTTTGTCTCCACGGATGCAACTGAAGGGGATCCTGTGAGCTTCACTGGTGGCCTCCGAGAGTTTACACTCAATGATCGAGAGTTTGAGTTAACAGAGAGGGGAGCTTTAAGTGGGGCCAACATAGGTGACTGGGATGGGACAGCCTGTGGGTACAAGGTGTGCCAAAATGGAGGTCACTGCAGGGCAACAAGTAGTGACTCGTTCACTTGTGTATGTCCGCCATTATGGACCGGTTATGTGTGTAACCAGTCTGTGAGCTGTGTAAACAACCTCTGCAAACATGGTTCCTTATGTGTGGCATCTAGTGTCACCTCATATCACTGCAATTGCCCCTTAGGGTGGAGCGGGAGGTACTGTGACAAGGAAATGTCCACAGACACTCTGAAGTTTGTTGGAAACTCTTTTGTTAAATACTGGGACTCTAAATACAACACAAGAAACTTAAAATACACACAGGTTTCTTTCAGCTTTCTCACAGTCTCCAATGACAGTCTGATCATGTGGATGGGAAAGGCTGAACACGAAGATGATGACTACCTTGCAGTTGGACTTGAAGGGGGCCATCTTAAAATAACAGTCAGTCTTGGAGAAAGACTTTCCCTCCCATTGATTTTCAGAAATCTCACTCTCTGCTGTAACAAATGGCACAATGTCTCTATATCTCTAAATAGCACCGTTATTCAAGTGTCACTGAACAGCCAGGAGATCCTCTCTGGAAATGTAGATCCATTTGAGCGATATGTAGCCTTAAACTACGGGGGGCAGTTTTACTTTGGAGGGTTTGAACTGTACAGAAACATATCAGTTGTGACCTTGGGAATGTTTTCAAATGGCTTTGCGGGGAATCTTAGAAATGTCTGTTTGTTTGGAGATACCAAGCAAGAGCTGTTTCTTAAAAAAAGTGAAGGTTTTAATATCTTTGATGGAAACGAGTA
>Danio_rerio.13.38100614.38100442
GATGCTGAGGACTGGTTCTGCGAGTGCCCCCCATTATACACCGGACGGCTGTGCCAGCTCACCTCCTGTGAGCGCAACCCCTGCAGTCACGGAGCCACATGCATCCCGAAGTCACCATTAGAGGCCGTTTGTCTGTGTCCCTATGGAAGACAGGGTCTGCTGTGTGA
>Danio_rerio.13.38246451.38246327
GTTGGACAGGCCTTCACTGTGAGGATGACATTAATGAGTGCCTTCCACAGCCCTGCAACCAGGGGATATGCATTCAGAATGATCCAGGCTATGGCTACACCTGTTTCTGTCGTCCTGGATTTGTG
>Danio_rerio.13.386028.386174
GTAAAGGAAATTGCTGCAGAGTATTATACGGACCTGCCTCAGTACACATCTTGGGTGAAGGTCCTATACGACTTTATTATGGATGATACCATAAGCCCATATTCACGAATCAAGAGGAAACTGAAAGGAGAGGTCAAACAGGAGT
>Danio_rerio.13.39063455.39063351
GTTTTTCCACTGGATTATATCCTGATCACAGTCATCACAGTGTACTTTGTACTCACATCCATGGCCGGCATTCGTAACATGGGCATTTGGTTCTTCTGGATAAGG
>Danio_rerio.13.39086023.39085898
GCATATGGTATGTCTGTTATGCCTTTGAATCTGATAAAAGGCACCCGGAGTGTTAAGTATGAACGCCTGGAGAACACTGAGGACATTGATGATGTTGAGCATCAGATTGAAAAGCTGAAATCCAAG
>Danio_rerio.13.39763413.39763539
TTTACCTCGACCCGTCAAATCCACATGGCTTAACCGCAATGCTCCAGCACAGAGCAAAGACTCAGTCATCCCACCTCTGGAGAATGTCGTGTTTGGCAGCACTTATGTCAAGCAAGTATCGTCAGAT
>Danio_rerio.13.39895987.39896820
CTCTGTTCGTATGTGGGTTACACCTCCTCTGTGTACTGCACAGCTTCTGTACTCACCCTGGCTGCCATCGCCCTCGACCGCTACCACTCCATCATAGACTGCTTGCGCTACAGCTCCCGCTGCACCCTGTGGAGAATTTGTGCTGTGGTCCTGTGGATCTGGCTGCAGGCTTTGGTCACCAGTTGCCCCCCACTGCTGGGCTGGAGCTCAGTCAGCTATGTGGACCCCATGTACAGCTGTGCAGTGAACTGGGCCAGCAGTCCTAGTTACACCGCTTTCATGGCTTCCCTCTCGTACGTCTTACCTGCAGTGGTCATCCTCTTCTGCTACGTGAACATTGTCAAGGTGGCCCGCAGCCACGCCAGGAGGATTCACACTCTCGAGGACTCCGTGCAGCGCTGCAG
>Danio_rerio.13.40635172.40635052
AATATCTTCCATGGATCAATGTCACTGGACCAGCTCTACTTAACACGACCCTTGCCCTCTCTCTCAGACTATCGCTCACCAATTAAAGGGCTCTATCTGTGTGGCAGTGGCTGTCATCCAG
>Danio_rerio.13.40647726.40647592
GATGTAAGCCAGATCCTGGTTGGTTCAGATGGTGATGCTAAGGGTGTAGTGCTAAAGGACGGCACAGAAATCCACAGTAAAGTTGTTTTATCAAATGCTACCCCATATATTACCTTCAAAAACCTGACACCACAG
>Danio_rerio.13.40659392.40659237
AAACATGGGCTGAAGGTGTATATGAGAGACCCACATGCCTTCACCCCCATGTTGGAGGAAGGGGTGAGAGGTGCTCCTCCACGTTCTCTCACTCTGGGCGCAGATCTGGCCACCAACCAGATGGAGATCGGCAAGTTCTCACAGAAGGATGCTAAG
>Danio_rerio.13.41116435.41116596
ATTGTGCGCAGTGACATTGCACTGGACAAGCAGAAGGGCTGCAAACTGGCCAGCCATCCTGACATAATGCTGGAGCTGCAGAGGGAGAAGGCGGCCACCACCCAGCTTGTTCTGCTAAAAGAGCAGCTGTCCAACATCTACAGCAACATTACAATAACAG
>Danio_rerio.13.41312188.41312330
TTTGATGAGTGCCTGTACATTGCTGTGAATGGAGACGGCGAGGAAAAGGAGGAGGATCTAAGGAGGAAAATCTACGTGATGAATAAGATGATTGAAGTTTTGTTTGGCATGGTGACCCTCAGTGGGAACCTCCTCAGGAAAGA
>Danio_rerio.13.41313129.41313237
ACTGCGCGCCCGGGACACGGAGCAAAGGCTGAGACTGTGGAAGCATCTCCAGAGTCTGCTGGAGACCTACAGCCACCTCCGAGAGAATGATCAGAGCTTCTTAGTGGAG
>Danio_rerio.13.41361759.41361611
GGCTACTGACTTTCCCAGATGGAACTCATGGTGTTCCACGAAATGAAGGCTTGTTTCAAAACCACAAGCTGCTGAAGAGAGAAAAGTGTCCAGGAGTGGTGCAGCGTGCACAGGCTTCAGCCTCCAATGCTCACAGCCT
>Danio_rerio.13.4236446.4236586
AGTTTATGTTTATTCACTCCAACGGCGGCCAAGGATGGCCCTCCATCCCTCATCCCCTCTGGCCCCATCGCATTTGGGACAACCATTGCCGCTCATGTTGCCAAGACTCGCAAAACACTGCTAGTAGAGGACGTCATGGGG
>Danio_rerio.13.4252763.4252905
ATATATGCAAAAAACCTGGTGAATGCAGACAGGTGTGCACTCTTCCAGGTAGATCACAATAACAAAGAACTATACTCTGACCTGTTCGACATTGGGGAAGAGAAAGAAGGCAAACCTGTCTTTAGGAAAACCAAAGAAATTAG
>Danio_rerio.13.4255675.4255861
AGAGGTGGACCTGAAAACTGGCTACACCACGCGGAACATTCTGTGCATGCCCATTGTGAGCAGGGGGACCGTTATAGGTGTGGTGCAGATGGTGAACAAGTTAAGCGGAAGTGCCTTCACTAAAACAGATGAGAACAACTTTAAGATGTTTGCTGTCTTTTGTGCTCTGGCCTTACACTGTGCAAAT
>Danio_rerio.13.42573900.42574046
GCAGACGTCAGCTGGTCGATCAACGGAGTTCCCAAAGGCATCATCAAGCAGTCTCTGGGTCATGTGCCCATCATGGTGAAGTCCAAGCTGTGTAACCTGCATGGCATGTCCCCCAAAGAGCTCGTAGAGCATCACGAAGAAGCCGAG
>Danio_rerio.13.42574926.42575058
GAAATGGGAGGTTATTTCATTGTGAATGGAATTGAGAAGGTTATCCGCATGCTGATAATGCCAAGGAGGAACTATCCTATCGCCATGTCAAGACCCAAGTGGAAGAACAGGGGTCAGGGTTACACTCAGTACG
>Danio_rerio.13.42578321.42578544
GCTCTGGTGGACTTCACAGACTTCCAGATCTACCAGGAGCTGATCAAAGGCCGCGAGGACAATTCTTTCTACAAGACCTGTGTTTCTGAGATGCTGCGCATCGTCACGGAGGAGAACTGCACCACCCGCAGCAAGGTGCTCAATTACCTCGGAGAGCGCTTCAGGGTTAAGATGAACCTCCCTGAGTGGTACACAAATGAACAGTGTGCCAACTTCTTGTTA
>Danio_rerio.13.42581046.42581217
TGAGTGTATCTGCATCCACCTGAAGTCAGATGTGGAGAAGTTCTACCTGCTGTGTCTGATGACAAGGAAGCTCTTCACTTTTGCCAAGCAGGAGTGCATGGAAGAAAACCCCGACAGCATCGTGTGCCAGGAAGTGCTCACTCCTGGTCAGCTCTACCTCATGTTTCTGAAG
>Danio_rerio.13.4263019.4263174
GAAGGGTTTGCTAATAGCCTGTCTTTGCCATGATCTGGACCATCGGGGGTATAGCAATGCCTACCTCCAGAAGTTTGACCATCCACTGGCTGCTCTGTACTCAACCTCCACCATGGAGCAGCACCACTTCTCTCAGACTGTTTCTATCTTGCAG
>Danio_rerio.13.4267996.4268107
GGACCGTGTGATTGGTCTGATGATGACAGCATGTGACCTGTGTTCTGTTACCAAGCAGTGGCAAATCACACGACTCACAGCCAACGACATCTATGCTGAGTTTTGGGCTGAG
>Danio_rerio.13.43136087.43135917
AAACGGGTGGTGAACGTGTACAGGCTGATCACACGAGGCACGCTGGAGGAGAAGATCATGGGACTGCAGAAGTTCAAGATGAGCATTGCTAACACTGTTATAAGCCAAGAGAACGCCAGCCTGCAGAGCATGGGCACAGACCAGCTCCTCAACCTCTTCACACTCGACAAG
>Danio_rerio.13.43139608.43139483
GTTCAGCTGTATGAAGACTTTGCAAAGTCTAGAGCCAAGGCCAGTGTGGATGACAGCATCTCTGTAGCTTCTACAGAGGAGGAGGAAAAGCCCAAGCTGAAGGCCACAGGCCATGTCTTCCAG
>Danio_rerio.13.43141507.43141366
AATAATGTCTTGGAGCTCTGGTCGTTGTTCGACTTCCTAATGCCGGGCTTCCTCGGAACAGAAAGGCAGTTTGCTGCACGCTATGGTAAACCAATCCTAGCCAGCCGAGACGCCAAAAGCTCATCGAGGGAGCAGGAGGCAG
>Danio_rerio.13.43145768.43145616
GCGGGTATACCAGACCCTCCTGCCATGTCTGCTGAACTGATCCGGCAGAAAGCTAGAGAACGTCACTTCCTGGAGCAGCTGCTAGATGGCAGAAAGTTGGAGAACTACAAAATCCCGGTGCCCATTAAAGCAGAGCTCCGGAAGTACCAGCAG
>Danio_rerio.13.43146108.43145960
GTGTCATGGAGCAGCTGGATGTGGACATCGTGCCCTACATTGTGCTGCTGGTAGTACCAGTGCTGGGCCGTATGAGCGACCCCAGTGACAGCATTCGTTTCATGGCCACACAGTGCTTTGCTACACTCATCCGCCTGCTGCCACTAGAG
>Danio_rerio.13.43160095.43159921
TGCTGGGGGCTTTGTGTCGGTGTATTTGTGACCCTCAGCTCAATGCTGCATCCCAGGAGATCAGACCAGCAGAATCTTTGGCTCAGCTATTGCTCTTCCATCTCAACTCCAAGTCTGCCCTGCAGCGTATCGCAGTGGCATTGGTGCTTTGTGACTGGGCTGCACTGCAGAAG
>Danio_rerio.13.43166686.43166562
GTACCCTTCATAGTGAACACACTATGGGATGCACTTTTAGACCTGGATGATCTCACTGCTTCCACCAATAGTATTATGACTTTGCTGTCCTCGCTGCTAACCTATCCACAGGTTCGACAATGCAG
>Danio_rerio.13.43170258.43170082
GTAGTGGCTCCTGTTAGGGAGACATGTGCTCAGACACTGGGTGTGGCCCTTCGCCACATGAATGTATCTGGTGTTTCGAGGACTGTAGATGTCCTGCTGAAGCTGCTGAAAGAGGACCAGTGGGAGGTGCGCCATGGAGGCCTGCTGGGGATCAAGTATACCTTGGCTGTTCGTCAG
>Danio_rerio.13.43511195.43511337
CCCAGCTGAAGGCAGATGATCCTGAAGGGGAACCCCTCATCTATGGGGTTTCAGGACAAGAGGCCATGAAGTATTTCGTCGTGACCAAAGAAACCGGTGTGGTCTGGCTTCGACAGCAACTCGACCGTGAG
>Danio_rerio.13.43664682.43664837
GGGGTGAACAGCATGTTCCAAGTGTTTCTGACAGGAAACAATTCAGAATACTTCACCATCTCCCCCACAGCGGTGCAAGGGCGTGCCGACATCAGGATGAGGGTTGCCATGCCGCTGGACTTCGAACAGATTCGCAGCTTCAGTTTTTCAGTAAGT
>Danio_rerio.13.43776712.43776847
GTGATCATATACGTAGACGATGCCAATGATGAGGTGCCGGTGTTTACCCAGCAACAGTATAACCGTCTGGGCCTGAGAGAGACCGCTGGCATCGGCACCTCTGTGATTGTGGTGCGTGCCACTGACCGTGATAC
>Danio_rerio.13.43783551.43783700
GTGTCCATCACCATTCTGGATGAGAATGACAACAGTCCAGAGTTTGACATCACATCTGATTATTCAGTCGCCATCGCAGAAAACACACCCAAGGGTAAAAAGGTGGCAGTAGTTCTGGGAAGGGACAGAGATGCTGGTTTAAATGGACTG
>Danio_rerio.13.43818283.43818504
ACCTCAACCACCATCTACGTTCGCATTGTGGATGAGAACGATAACGCCCCGGAGTTCCCCGAGGAGGAGTACGTCACAGTGCTGAGCGAGGGACCAGAGACAGTGGGTGCCACCATCGCTACGGTAACGGCCATTGACCCAGATGAGGGTTTGAACGGCACCTTGCGATATGCCATCGCTTCAGGCAACCTGATCCAGACTTTTAACATCAACAGCATCACG
>Danio_rerio.13.4383987.4383883
ATGGGGCGAGGGTTGCCTCCTCCACAGGAATAGACATCCTGCTGCTGGATGATTTCAAGCTCGTTATTAACGACACCACACACCTCGTTCGACCACCGAGGAGAG
>Danio_rerio.13.43844419.43844538
GGAGAGATCTACATCCTGTCCCCTCTAGACAGAGAGACCAAGGATCACTACACTTTAACAGCTGTCGCCCGAGACAATCCCGGCGGCAGTCCAAACAACAGACGAGAGAACTCTGTCCAG
>Danio_rerio.13.43863454.43863615
GTTGCAGCAAACGCCAAAGTGGGCTCAGAGCTTATCAAGTTGGTGGCTATAGATAATGATATAGGCAACAACAGCGTGGTCCAGTACCACATTGTTACGAGCCGCTACTTCAACTCACAGAACAACAGCAGTGTGGATGTTGGCAGTGTGTTCATGAT
>Danio_rerio.13.43870367.43870489
GGCACATTTGGTCGAGAGCCTCAAGCGAAACCTGAGGATGATCGTTACTTGAGGGCAGCAATTCAGGAGTACGACAACATTGCTAAACTGGGCCATATCATGAGGGAGGGCCCTATCAAG
>Danio_rerio.13.43872570.43872680
GGTTCCCTGCTCAAGGTGGTCCTGGACGACTACCTGAGACTGAAAAAGCTCTTTGCAGCACGGCTTGTCACAGCATCCACAACCGAAGGAGACATCTCATCTGTCACTGAG
>Danio_rerio.13.43888382.43888193
TTCTTGAAGCTGTACACAACCATGCCAGTAGCCAAGCTGGCCGGCTTTCTGGACATGACAGAGCAGGAGTTCCGCATTCAGCTGCTCGTCTTCAAACACAAGATGAAGAATCTGGTGTGGACCAGCGGCATCTCAGCGCTGGACGGAGAGTTCCAGTCTGCCTCTGAGGTCGACTTTTACATTGACAAG
>Danio_rerio.13.43889604.43889431
AGATCTGCAGGTGTTCGAGGAGCTGTTCAGCTTTGCCTGTCCCAAGTTCTTGTCACCTGTAGTGCCAAACTACGACAACGTCCACCCGAACTACCACAAAGAACCTTTTCAACAGCAGTTGAAGGTCTTTGCTGAGGAGGTGCAGCAGCAGGCCCAGCTCTCCACCATTCGAAG
>Danio_rerio.13.43891061.43890928
ATTAACAAACAAAATGAGCAGATGCACGGCCTGCTGGCTATCGCTCTGACCATGTACCCGATGCGCATCGACGAGAGCATCCACACCCAGCTGAGGGAGAAGTACGGAGATAAGATGCTCCGCATGCAAAAGGG
>Danio_rerio.13.43893106.43892936
AGTATGTACTCGCGTGTTCCAGAGTGCCAAATCACCACATATTACTATGTGGGTTTTGCCTACCTTATGATGAGGCGCTACCAGGATGCCATTCGAGTCTTTGCTAACATCCTGCTCTATATCCAGAGAACAAGAAACATGTTCCAGAGGTCAACGTATAAATATGAGATG
>Danio_rerio.13.43895192.43895038
GAGACCCAGAAAGCGTGGCTGGAGAATATGGACGTCACTCCCTGTACAAGATGTTGGGTTACTTCAGCTTGGTCGGGCTTTTGAGGCTTCACTCTCTGCTTGGTGACTATTACCAGGCCATCAAAGTCCTGGAGAACATTGAGCTCAATAAGAAG
>Danio_rerio.13.43895443.43895272
TTTCAGTCATTCAGTCAGTACCGCTGTAAGACAGCCAAAAAGTCTGAAGAGGAAATTGAATTCCTGAGGAGCAATCCGAAGATCTGGAACGTCCACAGTGTCCTCAATGTTCTCCACTCCCTGGTGGACAAGAGCAACATCAACCGTCAGCTTGAGGTCTACACGAGTGGAG
>Danio_rerio.13.43900428.43900215
GTGACCCTAAAGCAGACCTTGCCTACGAGAGGCAGTATGAGCAGCAGACCTACCATGTCATCCCAGAGGTGATCAAGAACTTTCTGCAGTATTTCCACAAAACCATCTCTGACTTGATTGACCAGAAGGTTTATGAGCTGCAGTCCAACCGGGTGTCTAGTGAGAGCATTGAGCAGAAGATCTACGAGATCCAGGACGTCTATGAAAACAG
>Danio_rerio.13.44251812.44251620
GTCTGAGGTTGGCATCCTGACCTCGACAGCTCTGCTGAACAGAATCATAAGGCAGGTGACATCGGAGGCTCTGCTGCAGGAGATGGTTTACTTCCTGCTCGGAGAGGAGAGAGAACCCGAGACTTCAGCTACAATCGCTCAGAATCCACTCAGACACAGACTCATCGAGCACTGTGATCACCTATCAGATGAG
>Danio_rerio.13.44254271.44254075
GATGGCAGGATTGTGGTGAAGGCTTGTGAGGGCCTGATGCTGCTGGTCAGTTTACCAGAGCCTGCTGCTGCCAAGTGTTTGACTGAAAACACCGAGCTCTGTGAGCTTCTCACCGACAGGCTGGTCTCCTTTTATAAAGCCCTGCCACAGTCTATGGACCCCTTGGACATTGAGACTGTAGAGTCAGTCAACTGGGG
>Danio_rerio.13.44269019.44269165
ATGTCTTCAGTTCCTGACGGGAAGAAACTCATCCGCAGTCCCAGCGGCCTTCGCATGGTTCCGGAAAACGGCGCCTTTAGCAGTCCTTTCTCGCTGGACGAGCCGCAGTGGGTTCCGGACAAAGAGGT
>Danio_rerio.13.4576158.4576320
GTGATGGAGTATGAGAACAGGATACGAGCCTACTCAACTCCAGACAAGATTTTCCGCTACTTTGCCACTCTGAAGGTCATCAATGAGCATGGAGATGCTGAGGTTTACATGACGCCTCAGGACTTCATACGCTCCATCACACCTAATGAGAAGCAGCCTGAGA
>Danio_rerio.13.4628267.4628467
GTCCAGAGCATCATTCGTTCCCAGACCAGCATGGGTATGCGACACCGCGATCGCTCTACCACAGGCAATACCCTGAAGACAGGCGGCTGCAGCTCTGCTCTCACCACATACTTCTTTGGAGGGGATCTGAAGGGCAAACTCACCATTGGCAGTTTCCTGGAGTTTCAAAGGAAACTGCAGCACGACGTGCTCAAACTAGAG
>Danio_rerio.13.4635185.4635293
GGCATCACATTTGAGGAGGTGGAGAACTTCTTTACTTTCTTGAAGAACGTAAATGACGTGGACACAGCTCTGAGTTTCTACCATATGGCTGGAGCCTCCATAGATAAAG
>Danio_rerio.13.4650823.4650665
ATGGGAGCCAATGGAGACTGGGGCCAGAAAGCTAACGATGTGCTCAGGTTCACAAAAGGCAAATCATTCCGCCACGAAAAAACAAAGAAGAAGAGAGGAAGCTACCGCGGGGGAGCCATCTCCACTTCAGTCAACTCCATTAAGTTTGACAGCGAGTGA
>Danio_rerio.13.4672218.4672574
ATGCCTCGGTACGAGCTGGCCCTGATCCTGAAGCAGATGCAGCGGCCGGAGACGGCGGCAGTTCTGCGAAGGACGGTGGAGACGTTGATGGAGCGGGGCGCCTTGGTGAGAGACCTGGAGAACCTGGGAGAAAGACAGCTGCCCTACAGAATGACCAAACACAACCAGAGGCACAGCCGAGGGACTTACTTTCTGGTGGATTTCTACGCAGCTCCTAGCATGCTCGCTGGCTTACTGGATCACCTGCACCGTGATGTGGACGTTGTGAGGCCCACTGTGCTGAAGAAAGACGCCCAGGTCCCCAACAGTAACTGCTGCGGA
>Danio_rerio.13.47557884.47558110
AGGTCACGGGACTGATTTGGAGTCAGGATCTGAGGATCCAAGAGGTCAGGAGGCTTCTGCAGAGCTCCAGACCTGTCCGGGTTAGTGTTGTCCAGCTGCCAGAGGTGTCTGACCATGAATACATAGAGGAGAAAGAGAACAA
>Danio_rerio.13.47568173.47568407
GGCCATGAAATGACCAGCATTGGGCTCCTCCTTGGTGTGTCTTCAGCCAAACTGGGCACCATGGACATGTCGATCACTCGCCTACTTGGTATACACATTCCTGCCCTTCTGCCGCCCACTTCCACTGAGCTGGATGTGCCACACAATGTTCAGGT
>Danio_rerio.13.47604975.47605113
TCCATCTTGTCGAGAGATGGGGTGTTGTATGTAAAACTACGGGCTGGCCAGCTGCCCTACAAGGACGACCCTCAAGGTTGGAAGAGCCTGCTAGCCACCACAGTCAACCACCGCAACTCTGGAGT
>Danio_rerio.13.49071799.49071669
AAAGCTCAGAGTGTTGAAGAAGAGCTCATCAGTAGCCATCGTGAAGAAACCAGCCAGCTGAGGAAGGTGATTTCCCAGAAAGAGGATGACTTGCACAAAACTGTTCAGAAATATGAACAGGTTATACAG
>Danio_rerio.13.49087411.49087264
GGAATGGTCATTGCTGAGACCAAACGGCAGATGCATGAGACGCTGGAAATGAAAGAAGAGGAGATTGCACAGCTGCGCTCCAGGCTCCAGCAAGCTATAGCCCAGAAAGAAGTAGTACAGGAACAGAAAGAAAAGGCTGAGAAATCAG
>Danio_rerio.13.49387092.49386938
AGGGGCACAGCCACATATGATGGCACAGCAATCGCCAGCGCTGTTGTCAAGGAGCTTGCTGAGAAGATCTGCTGTCGCACTCTGTTCTCTACACATTACCACTCCCTGGTGGAGGACTATGCCAACAACCCTGCCGTGCGTTTGGGCCACATG
>Danio_rerio.13.49399249.49399044
TATTCAGTGCTGGCGCCCTTGTGTGGGCAAAAATGGAAGGGCACCCCTGGTGGCCGTGCATGGTGGTACCCCAGCCTCTGACTGGGCAGCAGATGAGGGGCCATGGTCGTGACCAGCGCATACATGTTCATTTCTTTGATGAACCTCCAACAAGAGGATGGGTCAGCTCTAATAGAGTCAGAGAGTACCAAG
>Danio_rerio.13.50080710.50080522
AATGACTTCAGCAGTGCTAAGGAACTGAAAGCTGAGATGAAGGCGGTGTACCTGGAGCGGGACCGGCTCGAGGCTCTGGCCAAGAGGCTGCACAGCCTCAGCTCAGGGAGCAGCCAGGAGCTCGCCAGGATGAAGGAGCAGCGGCAGCAACTCAGACAGGAGCTGGAGCAGAGGGAGGCCCAGCATG
>Danio_rerio.13.50143650.50143520
TGTACCAGATGCAGTGGATATCCTGAACGAGGCAGACATAAAGCTGGATGGAGTCAGGCAGAAGATTGGGCAGATTGCTGAGGAGCTGAGAGGAGAGGATATTTATCAGTTTCACAGAGCCTTCACACCAG
>Danio_rerio.13.50799728.50799535
AGGAGATGGAGATTGTGACAGTGTCTGATCCCTCGCTGCTCGCCCCCTCTGACGTGTCTGCCATTGCCCTGGACTTCAAGGTCCTCCACCCGGTGGTGATAACCCGGCTAGGGGTGTTTCCCAGCGGGACCCGAGCAGAGCTTCAGAGCAACGTGACGGTGAAGCTTCTCCAGCTGGACCAGGAG
>Danio_rerio.13.51259400.51258958
CCTCCCACTCCTTCAACTACGTCCGACCTAAAGAGTTTGTAGCCGCTCAGACCCTCTCACCGGTCAGGAGTCCTTCCCCAACAGAGTCACCAGTACCACTATTACACGAGCTGGCTGCTGAGCTCAACTCCTCCGCCGCTAGCTCCCCTATTCTCCTTCCACCCCTCTCCCCACCACCCAGGATTTTCCCCACAAGGGTCCTCAAGTCTCCCACCAGCCCACCGTCTCTCGTATCCTCGCCTACACCGGGGTCACTGCATAGCTTGTTCGCCCTAAGAGCCCAGTCACCCCCTCATGCTTCTTCTCCCACCTCCAGCAGCTCCACCCCGAGTCCCATCCAAAACCCCGTCGCCTTCCTCAGCTCTGTCCTGCCATCCCTGACCCCAAGCCAGCCCACCAACTCAATGGGCCTGCCCAAGGGAGCTCC
>Danio_rerio.13.51329308.51329122
GTTGTCCCTCATTGTCCACGGTGTCCAGATATCCCCCTGGCAATCATGAAACCAGACATCGTCTTTTTTGGAGAGAACCTTCCAGAAATGTTTCACAGAGCCATGAAACAGGATAAAGATGAGGTGGATCTCTTGATCGTCATTGGCTCTTCACTTAAAGTCCGACCGGTTGCCCTCATCCC
>Danio_rerio.13.53655170.53655282
TTCACATGGAAGAAAGTTGAACCTAAAGGGAAAGGCCCATGCCCTCGGAGGCGTCAGTGCTGTTGTATGGTTGGAGATCGAATCATCCTCTTTGGAGGAACCAGGTGA
>Danio_rerio.13.53864387.53864222
GATGAAAATGCAGCGTACCTGGCAGGACTGGGCACTGTGGGCATGGAGATCTATGAACAGGTGCCCAAACTGGAGGCAGTGGTCATTCCTGCTGCAGGACAGTATGGTCTACTGGCTGGCACCGCTGCAGCCATCAAACACCTCGACTCTCGCATTCTTGTCATA
>Danio_rerio.13.53984120.53983894
GGCCAATGAGGGAGATGCTTACCCGCTGGGGGCTCTTCCTGTGGGGACGCTGGTGAACAACCTGGAGGTACGACCTGGGAAGGGATCAGAGTATATCCGGGCTGCAG
>Danio_rerio.13.549098.549231
TTTGACATGGTTCATGACCCAGCAGTAGCTCTGGAGGCGCTGATATCGTTAGGGTTCGAGCGTGTGTTGACTAGTGGCTGTGACAGCTCCGCTTTGGAGGGACTGCCTCTCATTAAACGGCTTGTTGATCA
>Danio_rerio.13.5656722.5656828
GATGTCATAGAAGAAGTGTCCAATGATGGCAGCCAACCTCCCAAGAGAAGGAGAATGGGCTCAGGGGACAGCTCTCGAAGCTGTGATACCTCAAGTCAAGATCTTGG
>Danio_rerio.13.5659043.5659173
CCGACGTATTTCCCAGCAGAAAACCTGACGGAATACAAATGGCCACCAGACGATACAGGAGAGTACTATATGCTGCAGGAGCAGGTCAGCGAGTATCTGGGAGTCACGTCGTTCAAGAGGAAGTATCC
>Danio_rerio.13.5673932.5674040
CCTAAGGTCATTCCCAGTGATATATGTGGCATTTGCCAGAAGGGTAAAGAGGCCAACAAGAAAGGCAAGCCAGAGGCTCTCATTCACTGCTCCGAGTGTGAAAACAGCG
>Danio_rerio.13.5766524.5767531
GTTGTGGATGGTATGGCCTGCTTGCGCCACTGGTATTCATGTAAGGACTGGGCATGTGGGGGCCAGTGGAGGGAGTACTTGGATATCCTAAAGAGATGGGTTGAGGCATTTACATCTGCAGGCATCCGACTGGTCTTTTTCTTTGATGGAGTAGTGGAGGAGCAGAAGAGGCAAGAGTGG
>Danio_rerio.13.5903449.5903564
CTGAAGGAGCCGCCGATGATGAAGGGCTGCTGGGAGCCCAACCTGAAGCTCAGAGAAGCTCAGAGACTGTTTGAGGACCAGCTCGTCGGCCCCGAGTCCATCGCCAACATCGGAG
>Danio_rerio.13.6258472.6258690
ATGCTGCTCTCTTTGGTTGTGCACACATACTCGCTGCGGTACTGGTTTCCTGCTACGATCATGCTGGGGACAGCCCCGGCTTATCTGCTGTCATGGGGGGCTTGGCGCTTGCTGTCAACTATCTTACCATCGAGTTTGTACCACAAAATAGACGACCGGTTGTACTGCATCTACCAGAGTATGGTCCTATTCTTCTTTGAAAACTACACAGGAGTTGAG
>Danio_rerio.13.6270291.6270452
CTCGCTGTCCTGAAGCACACTCTAACACCCAGAATGAAAGCAGCTCACGTAGCCATCGATACTATGAAGGGCCACCTGGATGCTGTGTATGACGTCACAGTGGCCTACGAGGGAACGCTGGACAGCTCCGGGCAGAGGAGATCTGCACCAGCGATGCCAG
>Danio_rerio.13.6543000.6542806
ATGTACCTGAAGAAACTCATAGACATCATCACTTCAGAGAACATTAAGATGCCCTACGAGATGAAGGAGGTAGCTCTGGAGGCACTGGTCCAGTTATGGAGGATCCCCAGTTTTGTCACTGAGCTCTACATTAACTATGACTGTGACTTTTACTGCTCCAACCTCTTTGAAGACCTCACCAAGCTGTTGTCTAAG
>Danio_rerio.13.6570710.6570592
ATGCTAACCACGAGGCAGCAGCGGAGGCCATCGAGAACATGGCAGACGCCGTTACGCACGCTAGATTTGTAGGAACAGACCCGGCCAGTGATGAAGTTGTCCTTATGAAAATTCTACAG
>Danio_rerio.13.690313.690210
GTATTGGCTAAACTAGCCTGTGGTCTGAACAAGCCCAACAGACAAACTGTTCTTCCTCTGGACTCTGTGACAGAACTTTTCAGCAGTCTCCCCGTTGGCAAGAT
>Danio_rerio.13.7624521.7624664
GTGTCTGTGCTGCTTTACCATGGCTCTCAGCTGGAGAGGACCAAGGTGCTGAAACAGATCTGCCGGCCTCAGGGGCCTCTTAGCATGTGTCCTGTGGTCATCACCTCCTTTGAGATCTCCATGATTGACAGAAAATTATTACAG
>Danio_rerio.13.7697122.7696922
AGCATGGAGAGCCTGGAGGACACGTGGGTTTCTCAAGCCAACGCACTGCAGAGAAAGGGTCGAGCAGGTCGCGTGGCCTCGGGGGTCTGCTTCCACCTCTTCACCAGCCACTGCTTTAAACACCAGCTGGCTGAGCAGCAGCTGCCCGAGATCCAAAGAGTGCCTCTAGAGCAGCTCTGTCTCCG
>Danio_rerio.13.7708847.7708726
TCCTCCAGACGCTACAGTTCTATGCTTGAACAGAGGAAGAATCTTCCAGCCTGGCAAGAAAAAGAGCACATCCTAGATGCACTGGACCAGTGTCAGGTGCTGGTGATCAGTGGGATGACTGG
>Danio_rerio.13.7712325.7711442
CAGGCCAGCCTGGTGTCAGCAGCTATTCTCCTCCTGAGTATGAGCTGGAAGTTCGTTTCCCCAAAGGGAACCGTTACCCTTTTCAAGCACCAATAGTTGCCTTCAGTACCAATGATGAGTCTCTCTTGGCTGCGGGGAGGCTCCATGTGACTGAGAGTTTATTTGGGGAGGCATTGTCTGCAGCAGAGAGCAACCAGCCTGTTGTTTACACCCTGATAACCTTGTGTGAGGATGAAAATACCATGAAAGAACTATTGTCCATGCGGCATCACAAATACAGCACCCCGCCTCCTGT
>Danio_rerio.13.8049212.8049081
GAGAGAGGAGAGAACAGCCAGCCAATGAAAGAGGAGGAACTCATTGCTCTCATCGATGACGTTCTGAGGGACGATGACAAAAACAATGACGGCTACATAGATTACGCAGAGTTCGCCAAATCGCTGGAGTAG
>Danio_rerio.13.8102803.8102937
TCGCTGAGTCCTTCATCAGTTGCACTATCCCGTCTTGAAGCGGCTCTGTCCGAGGTGTCAGACCTCAGCTCTACCCGTCGCCACGGGCCCACCTACATTTGGACCATCCTGGAACGCATTTGGCTGCAGGC
>Danio_rerio.13.8175445.8175253
GTGGGGTGTCTGTGTCCAAAGGGATTCAGTGGGAAATTCTGTGGGAACACCACAGATTTATGTCGAGGCAAACCCTGTTTCCGAGGAGTGCAGTGCCGGTCAGAGTCTGGCCAGTTCACCTGCGGTGAATGTCCAGATAACACTTTCACTAATGGGAAAAAAGGATACAAGTGCTTTGAAA
>Danio_rerio.13.8194849.8192943
GCAGACTGCACCAATACCTTAGGCAGCTATAACTGTGTCTGCCTCAGTGGATACACTGGAGATGGTACAAACTGCCAGGACATAGATGAGTGTCAAAGAAACAATGGGGGTTGCCATGAATATGCTCTCTGTACTAATTTTGAGGGTGGACGAAAGTGCCAGTGTAAAAGTGGCTTCAGTGGTAACGGCTTTCAGTGTACTGATATTAATGAATGCACAATACCGAATATTTGCCATTGGAACGCCACCTGCACCAACACCCCAGGGTCTCACGTCTGTACCTGTAATCCTGGCTATAAGGGCATCGGAAAGTACCTGTGTCTCGATATAGATGAATGCACAGAGACTCCAAACGTGTGTCTTTCTGGAGTTGGCTACAGAGGTTGTACAAATCTCCCTGGATCCTACAGTTGCGTATGCAGCACTGGCTTTGAAAATAATGGAAAGAATTGTGTGGACATTGATGAATGTGCCGCCAACACCTGCAGCCGTTTTGCAGATTGTGAAAACAGCATAGGGTCATACAAGTGTACTTGCAAAAGTGGCTTTGCTGGGAATGGGCTGACGTGTGTAGACATAAACGAATGCAATGGAAACAATGAATGTGACCCCAGGGCGGTGTGCATCAACAGGATGGGCAGTTATGAGTGCTCTTGTCCAGCTGGTTTTGTTGGAAACGGAAGACAGTGTAACGACATAAATGAGTGTGAAAGAGCTAACATCTGTCCTTCTACCACTACCTGTGTGAACACCGGTGGCTCGTACTACTGTGACTGTGGCCGCGGCTTTATCTTCAATAACTCCCAGTGCATTGACGCGGATGAGTGCGTGCCCGGCCGCTGCAGCCCCTACGCAACCTGCACCAATTCACCTGGGTCCTTCTCATGTCAGTGCATGGAGGGATACAGGGGGAACGGTTTTACCTGTGAGGATGTGGATGAATGCTCGCAGGCTAAGCAGTGCCACACCAGTGCTCTTTGCATTAACCTTCCAGGCTCCTACAACTGTACTTGTCAGGTGGGTTATTTTGGAGATGGGATAAAGGAGTGCAGGGATATAAATGAGTGTGTGGTGGATAACGGAGGTTGCAGAAACAAAGCTACATGTGTCAACAATCAGGGTTCCTTTTCATGCCTGTGTCAGCCTGGCTACGTCTTGATTAACCGTACTCTTTGCCAGGATATAAATGAGTGCAAGGAATTGAACAATCCCTGTGGTGTGAATGAAGAGTGCAATAACACCGATGGGGCTTACCAGTGCCCATGCCGGGTTGGGTACTACCGCCCTGGTAGCAACATGAATTGCATCGATATTGATGAGTGTAAAGACAACCCATGTCATCTCCATGCCGCGTGTATCAACACGCAAGGCTCATACACCTGCACCTGCAAGAGTGGCTTTGTAGCAAACGGCACTCAATGCGTGGATGCAGACGAGTGTTCTCAGAAGGATATATGCCACGCACGAGCAAACTGCACTAACCTAATAGGGAACTTCTTATGCACTTGTCAGGAGGGTTTCAGAGGCGATGGCTTCTTCTGTCAGGACGTGGACGAATGCTCCATCACTAATACAACCTGCCCCGCTTTCTCCACATGTATCAACTCGGCCGGTTCTCACGTCTGCTCATGTTTGAATGGTACAGTGGCCTTTAATAACACTTGTGTGCCACCCAGCCCACTGTGTGACCCTGCGTGCCACAGTCGTGGCCTGTGCCACCGTTCACCAACTGGATACCAGTGTGTCTGTGACTTGGGCTACACGGGTAATGGACTGACTTGCTCCGACATAGATGAGTGCCAGAAGGAAAATGTTTGTCCTCAAAATGAAATGGAGTGTAAAAATATCCCAGGATCATTTTCCTGCATCTGCAAACAGGGCTACACTCTCAATGGAAC
>Danio_rerio.13.8242408.8242259
TGCAGTGGATGGAGGAGAAGCTCAAAGCAGCAGATGGTCAGTCTGGAGACTCAGAGGTGCGTCTGTTTCAGCGGTGCCAGGAGCTGCAGGCATTAGTGCAGGAGAAGGAGGATGTAATCGCACAGCTGGAGCAGCAGCTGGAGGAGCAG
>Danio_rerio.13.9002142.9002283
TTTAAAGTGTGGGTTCCCAGTTTAACCGACGTGACGCTGGTCCTGATGAATATGGGAGTGCCATTTGTTAAACTCTTCCCTTTTGAGAATCTACAACCTCCATTCACAGAAGGAGATCT
>Danio_rerio.13.9188597.9188708
ATGTGGTGTCTCAGTTCGGGATGGAGACCATCATCCTGTATACAGCCCTGATGCTGAAGAAGAGGATTGTTGTCCATCACCCTCGGATTGAAGCGTTGTTGGAGTTCACGAG
>Danio_rerio.13.9190976.9191083
GCAGGGTTTGTAAATCCGGAAGTGAGCAACAGAACGGATTTGTTTGATGTGTTTGTGAACCTCCCAGACAGCACCATCACAGTATCCCAGAGTGCTAAAG
>Danio_rerio.13.9224282.9224136
GTACTTCATCTTCACATCTTTCTGGGCCTACAAAATCTACTATGTGTATGGCTTCATGATGCTGGTCCTGGTTATCCTGTGCATTGTGACTGTGTGTGTCACCATTGTGTGTACATACTTTCTTCTCAATGCTGAGGACTACAGATG
>Danio_rerio.13.9226647.9226508
GTTGCTGTCTGCTGTATCTGCTTCTTTGTCATCCTGCCTCTGAACCTCGTGGGAACAATTTTGGGGAGGAATCTGTCTGGCCAGCCCAACTTTCCCTGCCGAGTTAATGCTGTGCCGCGGCCGATCCCTGAGAAGAAATG
>Danio_rerio.13.9235747.9235625
AGGAAGTCATGCAGTCAACATACTGTGAAATAGAGTTGGACAAAGCCAAACGGGATGCTTTTGTTTACGCCATAAAGAACCACTACTGGTATCAAATGTACATAGATGACCTGCCAATCTGGG
>Danio_rerio.13.9415348.9415232
TGCAGTGGTTCAGTCAGTATAAGAAGTCTCTGGCCTCCTTCATGCGCTCTCTGGGGGGCGATGAGGGTCTGGACATCACGCAGGACATGAAGCCTCCAAAGAGCCTCTACATTGAG
>Danio_rerio.14.1030714.1030830
GTGTATTTGGCACGGTGGAGATGAAACCCCCCACGGTCGGCACTTGGCTGGTGGAATGCACTATTGGAGATTATCAGCTGGCTGGCATGAGGGCTAAACTACTGGTCTATGACCCA
>Danio_rerio.14.11247177.11247348
GATGCCGTTCTGTTCCACAACACCATCTTCTACAACCTGCAGTACGGGAAAATCAACGCCACGCCAGAGGAGGTCTATCAAGTAGCTCGTCTAGCAGGCCTCCATGACGCTATCCTCAGGATGCCCAATGGCTATGACACCCAGGTTGGGGAGCGGGGCCTCAAGCTCTCAG
>Danio_rerio.14.11252542.11252649
AACATCCTGACTTCAATGAAGGAGATGGTGAAGGACAGGACGTCTGTGTTTATCGCCCACAGGCTTTCCACAATCGTAGACGCAGATGAGATTATAGTGCTCAATGAG
>Danio_rerio.14.11709218.11708991
CTTAAGATATATGAGGATGACTTCAGACGGGAGCGGTCGGACAAACAGATGCTGCAGAGGCTGCTGTTACAGAAGACGTCTGAACACAAAAACCCTGTGCTCATCCACCGCTGTAATAACGAGCAGCAGCTGCTAGGGGGCGACAAGAGACCACAAAACGGAGAG
>Danio_rerio.14.11713471.11713346
ACTGAGATATATGAGGCAGAATATCAGACAGAGCACAACGACCACAAGCACACGCTGCAGGAGAACCGAAAGCTGAGGAAGAAGAGAGAGGAGATGCGCCAACAGGTGGCACTACTGCAAGAACAG
>Danio_rerio.14.11718387.11718244
CTGATGAAGCTGAACGAGGACTGGGACCAGGTGTACCGCAGTGCCACGCTGCGACTACAGCACAGGCTGGAGGCTTTGGAGCTGGAGAACAGCGCAATCAAACAGCTAAACAACAGACTGCTCCTCAAAGTTGAACATCAGCAG
>Danio_rerio.14.11721152.11721002
GAGGAGCAGGTGACTCTGATCACAGAGAGTCTGACAGTCACCTCGACTGACCAGGAGAAACTGCTGCTGCTCAACAAGAACACTGAGCTCCGCAGAGTCAACAAGGAG
>Danio_rerio.14.12170666.12170858
TAGCACTGCAATGTTAGAGGAGAGCCAGGATGGTATGGACAGTGGTACCCTAAGTCCTGCCTCCGCTCGACAGGTCACCATCCAGCGCCACCCGACTCAAGGCTTCGGCTTCATTGCAGGCAGCCAGAGACCTGTCATTGTACGCTCCGTCTCTGC
>Danio_rerio.14.1223819.1223691
GCTGACCAGTGCAGGAAGCTGTCATCCAGTCTTCAGGCTCAAAATCCAGGACATCCACGGCCGGTCCTCATCCAGGTGGCTCAGCTGTGCAGAGAGAAGCAGCACAGCAGGGCCATAGAGCTGCTCCAG
>Danio_rerio.14.1228926.1228802
GATATGACTGAGGAGGACATCCAGTCGGAGCTGGCTGTCATCCATTCTCAGATGGCGTACGTCATGCAGTTGCAGGGTCGCACAGATGAGGCTCTGCAGCTCTACAACCAGGTCATCAAGCTCAA
>Danio_rerio.14.1234929.1234818
GAAGATCTGGGTCTGCCTGAGTCAACGTATGAGCTCTGCTACAATGCTGCCTGTTCTCTGATTGGCCAAGGAAAGCTTACAGAGGCCCTCAATAAACTACAGCAAGCAGAAG
>Danio_rerio.14.1235165.1235022
TTGTACAGACTGGAGCGCTACGATGAGTGCAAGTCTGTCTACACGGATCTGATCAGGAACTCCCAGGACGAGTACGAGGAGGAGAGGAAGACCAACCTCGCCGCTGTGGTGGCTGCAATGAGTCAGTGGGAGAAGGCTCCAACG
>Danio_rerio.14.12420546.12420755
ACTGACATCAACCTCCCCTACCTGACTATGGACGCCTCCGGTCCCAAACATCTTAACATGAAGCTAACTCGTGCTCAGTTTGAAGGTATTGTGGCTGACCTTATCCGCCGCACCGTGGCTCCTTGCCAGAAGGCCATGCAGGATGCTGAAGTGTCCAAGGGAGACATCGGAGAGGTGCTACTGGTGGGAGGCATGACACGCATGCCCAAG
>Danio_rerio.14.12421189.12421293
GTGTTCTCCACAGCAGCTGATGGACAGACTCAGGTGGAGATCAAAGTGTGCCAGGGTGAGAGAGAGATGGCGACAGACAACAAGTTGCTGGGTCAGTTTACTCTG
>Danio_rerio.14.12446796.12446938
GTGTTCAAGCCATACAAAGCATCTCAGCATGACATGTGTCGCTTCCACTCTGAAGACTACATTGACTTCCTACAGAAGGTCAGCCCCAATAACATGCAGGGCTTCACAAAGAGTCTCAACGCGTTTAATGTGGGAGATGACTG
>Danio_rerio.14.12461255.12461412
TATTTGGAGCAGATCCGTCAGACGGTGTTTGAGAACTTGAAAATGCTGAACCACGCGCCCAGCGTTCAGATCCACGACGTCCCGTCCGACATGCTGAGCTACGAGCGCAACGACGAGCCCGACCCCGATGAGAGGGGAGCTGAGGAGAACT
>Danio_rerio.14.12486910.12486745
CTCAGGAAGTGCTCCGTCCTCCTACCTTTGTCAAGAAGATGGTGAACTCCAGAGCTCTAGAGGGCGACACGGTGAGGTTAGAGTGCAAAGTGGATGCTTCCCCTCCACCGCAGCTTTTCTGGAAGAAGGATAAAGACATGCTGCACATTGACCCCAACAGAATGAG
>Danio_rerio.14.1266283.1266453
GTTCCTGTACCGGCACCTGCTGATGTTTTTCAGCAAAAATGCAAGTCTCACTGAGAAGTCAATCTTCCAGCAAAGCAGCAGCAGCAGCTTCCTCAGCCTGAAGAGTGGTGTAACTCTTCACCTCTATGTCAACCAACTGCCAAAGGGTGCTGCTCAGATCCCTTC
>Danio_rerio.14.12692135.12692236
GTATCGGTTATATGGGCAATGGAAGAATGAGACATATTCCAGCCATCCATTATTGGTTAAAGTCAAAGCTCAGACCGTGGATAGGGCCAAATACATCATGAA
>Danio_rerio.14.12704508.12704625
TTTTGACCTGTTGATCTTGAAAGAAGTGGTGCAGAAAATGGCTGGCATTGAGATCACCGATGAGATGACCTCGGAACAGTTAGAAGCCATGACTGGAGGCGAGCAACTCAAAGCCGAG
>Danio_rerio.14.12710238.12710417
GGTGGATACTTCGGCCAGATCAGAAACACTAAAAAGTCCTCTCAGCGTCTGAAGGAGGTGCTTCTGGATCACGAACTAGCACTACCGTTGTGTTTACTCATGGCCCAGCAACGAAATGGCGTGGTTTTCTTGGAGGGTGGAGAGAAACATCTTAAACTTGTTGGACATCTGTATGACCAG
>Danio_rerio.14.12710604.12710768
TGTCATGACACATTAGTGCAGTTTGGTGGTTTTCTGGCCTCCAACCTCAGCACGGAGGACTACATCAAGCGGGTTCCCTCTATTGACATCCTTTGTAATCAGTTCCACACTCCACATGACGCTGCGTTCTTCTTGTCTCGGCCAATGTACGCCCATCAGATACTG
>Danio_rerio.14.12719933.12720064
GAGTGTGCCAATTATCCCGGCTTCCTCACCATCTTCAGAGCCACAGGCTTTGATGGAGGAAACAAAGCAGATCAGCTAGATTATGAAAACTTCCGCCATGTGGTTCATAAATGGCATTACATGCTGACTAAA
>Danio_rerio.14.12721300.12721484
GCATCCGTTCACTGCTTGGAAACAGGAGACTACACCCACATCAGGAACATTTTAATAGTACTTACCAAGATCCTGCCCTGCTACCCGAAAGTCCTGAACCTGGGCCAAGCACTAGAGTGCCGTGTCCACAAGATCTGCCTTGAAGAGAAGGATAAGCGACCAGACCTCTATGCCTTAGCAATGGG
>Danio_rerio.14.1272286.1272418
CTCTCCCTTTAAGAGTGGATCTGCCCTAGCGAGCCGTCTGTGCAAAGCAGCGATGATGCACCGCTTCAGGTTGGTGGCCAAAGAGGCTCAGAGGACGGACCTGCTGGCCACAAGTACCTACAGAGAAGCAAAG
>Danio_rerio.14.13979927.13980036
GTGGAGCTGATAAGAACGTGGTGGTGTTTGACAAGAACGAAGAGCAGATCGTGGCAACGCTTAAGGGTCACACCAAGAAGGTTACCTCTGTCATTTACCACCCATCTCAG
>Danio_rerio.14.13997727.13997339
GGTAAAACCCCAGAGAAGGACGGCTCACTGGGCGGAGCTCTGCTGTCTGAGGTGAGCACGCTGTTCGAGATGCTGATGACGCAGAAGGCCGACGCCCACCCCGGCCCTCGGCCCGACGTCCTGTACCGGCTGTCGGCGGCGTACCGTCGCTCTCTGGGCCTGGA
>Danio_rerio.14.14448519.14448687
ATGTCGGTGACTGTGAAGGCCTACCTGCTGGGGAAGGACGAGGCGGTGAAGGAGATCCGCAGGTTCGCGGTTGATCAGGACGTATCCTGCAGCTTCGAGTA
>Danio_rerio.14.1537178.1537072
AGTTGCTGCATGACTTTTACTCCTGCATTCCTCCTGAGAAACTCCAGAAACAGAAGGTGGCCTCTATGACTGAAATTGTCAGCAGCCAGCTCTTCCAGAGACAAG
>Danio_rerio.14.18509397.18510062
AAGGTGCAGCTGTACAAACGGACAACATCCATCATCTTTTATGGGACAGACTTCCGGGCATATGAGGCGCCTCTCCCTCGTCTCCGCCACCAAACCTGGGCACTGTTCCACGAAGAGTCACCTATGAATAACTATGTCCTCTCTCATGGACCGGGAATCCGGCTGTTCAATTACACCGCTACGTTTCGCAGGGAGTCAGACTATCCCTTGACCCTTCAGTGGCTTCCTTCTCTGGAGTACTTGCTGGAGCCTGTAGCTGTGTCCTTGGAAGAGAAGAACCGCCTGAGGAGGGAGGGTCTGGCTCCAGTGCTCTACATGCAGTCTCACTGTGATGTACCGTCAGACAGAGACAGATATGTAAAGGAGCTCATGAAGTACATAAAG
>Danio_rerio.14.18556397.18556236
AGTAGTAAACGGTGTGCGGTCATCGGGGGGTCCGGTTTCTTGGGCAGACACCTGGTGGAGAAGCTGCTGGACCGAGGCTACTCTGTTTCTGTGTTTGACATCCGTCAGAGCTACGAGCTGCCTGGCGTAACCTTCTACCAGGGAGACCTGTGCGACAAACA
>Danio_rerio.14.18567887.18567656
GATTGGCCGTCATTCCAAGTCACTGGACACGCAGAGATTTGTGTGCGCCCTCTGCACTGGTCAGCTTGTCTTGTTGACGCCTTCTAAGCCACGTGCTCCCACGCCTTTTGCCAACTTTGTCAAGGAAAATTACTCAAGTGTACGACAGGAGCTAGCAGGACAGAGTCATGCAGAGGTGATGCGGAAACTTAGTGCAGACTTTGCCTCAAAGACTAAACTGAGTCAAAGCTGA
>Danio_rerio.14.19030488.19030158
CAGGAGTTCTTGGAGCTGACGGTGGAGACAGATTCAGAGCAGCCCCTCCCTCCTCCTAAAGAAGTAGCCAGGAAACTGAGAGCTCTGGCAGTCCAGACTGTGCAGTCATGGCAATCGTCTTATGGCTCTGCTTATAAGAAGCTGGCACTGGGCTACCACTTCCTCAAACAAGTTAAAAAG
>Danio_rerio.14.192785.192423
CAGGTTACCGAGCTGAAAGAGCGACTGCGGCCCATGCGGGGCTTCTGGGTGTCCCTCCCACACACCATCTGCAACGATGAGAAGATGGCTGCCGACGTCACTAATGAGGACCGCTGCTGGAACGGGCAGACCCGGGGGAGG
>Danio_rerio.14.19578453.19577740
AGCACGTTTGCTGAGAGTGTGGGATCCAGCTGCCTGAGTGCGGCCCGTCTGAGTGCCTATCTCCCCCAGAGTAGCCACGACTCAGCCAATTACAGCAACAATCAGTTGGAAAACAACCAGGCGGCTGCTGCCAAGATGGCCAACCTCCAGCTCAATAACTACACTCAGCTCATCCCCTGCTGCTCCTCCACCTCTTCCTCCTCCACATCATCCTCATCTGCTTCCACTGGATTCATTGTCCCAAGGGTGGTCCGGGGTCTCTCTTCTCCGCTGGACAATGATTTGCACTTTCACCTCATCCGTGGCTCTGATGTAATACTCTCTGCAGACCGTTCAGCTGCTTGCATTCATTTTCTGGACAGCAGTCGGACTCTGGTGTTCACTGACCGGCCCTTTCACGTAGGTGAGACTTTGTACGTGGAGGTTGGCCACCTGGGCCTGCCATACTTTGGGGCGTTGTCATTTGGTTTAACATCCTGCGACCCAGCTAATCTACATGCTGGGGACCTGCCAGCAGACCCCGAAGTTCTTCTGGACCGCAAAGAGTATTGGGTGGTGCACCGGGTCTTCCCGATGCCTTGCTCTGGAGACGTGCTCAGCTTCAGTCTGCTGCCCAGTGGAGAGGTGCAACACGGGGTGAACGGAGTGGGACGTGGCAGGCTGATCTGTGTGGACTCCTCTCAGGTCCTGTGGGCCTTTTTCACCCTGCATGGGGCTGTTAACAGACTCAGGATA
>Danio_rerio.14.19712453.19712560
ATTTGTGCCATCATCGGAGGGGCGTTCACAGTCGCGGGGATCATCGACTCCTGTATTTTCACTGCTTCTGAGGCCTGGAAGAAGATACAGATTGGCAAAATGTCATGA
>Danio_rerio.14.19720968.19720848
TATTATAATTGTGTGCCCTTTGCTGGCTGTGTGTTCGTGGGGCCCTCCAAAATATGCCAGCCCAGAGTGAAGACCTTTGAAGAGTTGCCTCTTGAGATGCATCCACAGAA
>Danio_rerio.14.19782448.19782276
TCTGGAGATTAAGGATGTTTGTCAGGAGGACTCCGGGCTGTACACGGTGGTCCTGAAAAACAACGATGCTGGGCTGGAGAGGAAGCTCAACATAACGCTTGTCGTCAAC
>Danio_rerio.14.19785258.19785141
AAAGACCATTTATCCACCTCGACTACAGAATTGGACCGGTTGTGGAGATAACTGCTGGCCAGAAGTCATACAAATTACAAGTAAATGTCTCTGCCTTACCGGCACCCGAAACGCAATG
>Danio_rerio.14.20002596.20002431
AAGCTGCAAGAGCAGGATGAGCGTGCAGAGCAGCTGAAGGACCGTCTGCGCTGGGAGCAGCAAGAGCTGCGGGTTCGGCTGGAGCAGCTGCAGAGGGGCACGGAGAGGATGAGGAACGACAGCCAGGGGTCGACCATGTCCTCCGAGAGGTCGGACTCAGACAGAG
>Danio_rerio.14.20052180.20052787
CACGTGGTAGCAGAGGAGGAGGCTCGTAAGGCCCACCAGCTGTGGCTCTCTGTGGAGGCTCTCAGTTACTCTCTAAAGACTGCTGAAGCTGACGTGCCCACTGTGCCTCTGGAGAATGCCGCTCAGGCCGTTCGCGACAGCTGCCGAGACAACGACTTTGCCTTGGCGCTGGCGGCGGCTCTTCCAGAGAAATCCCTGCAGCGAGGCGTGTACAGCGAGGCCTCTCTCCGTGCCCGTTTCAACTCCTTGCGATCGCTGGCCCGCCGTGTTGCTCTCATCGATGAATCTCGTAACTCCTTGTATCAGTATTTCTTGTCCTACCTTCAAGCTGCACTGCTGTTTGAGAAGAGTCAGGAAGCTCCACCTAGCCAGCTGAGCTCTGAGGATTTAGATCCATTCAAGCTTCTGTCATATGCTAGCTACTGCTTAGAGCACGGGGACCTGGAGTTAGCAGCTAAACTGGTGAACCAGCTGAGAGGAGAGGCCAGGAGAGTGGTGCAGGACTGGCTCATTGAAGCCAGACTCACACTGGAAACTAGGCAGGTAGTGAATTTGCTGTCTGCTTACGCCAATGCTGTGGGGTTGGGTACCACACAGGCACCGTAG
>Danio_rerio.14.20111962.20112153
GATGGTAAACCTTTAGCAGGCCTGATCCAGGACCACATGGTATCAGGAACAAAGATGACAATACGAGGCTGCTTCTTCACCAAAGACCAGTACACAGAGCTGGTGTACAGAGGGCTGACAGACAAGCCGGGCAGGGTGAAGTTACTTCCTCCAGCCATAATCAAACCGCAGCCGCTATGGACGGGAAAACAG
>Danio_rerio.14.20113594.20113743
GTGGTGTCGACCCTCCTGCTGAATGTGATCCCAGAGAAAGCTGTGCCTCTCAACCTGGCTGGCAAATCAAAAATTCCTAGTAAGGCGTGGATCCAGGTCCCGCCACGAGCCACTCCAGGGTACCAACCCGAGAGCATGTGTGACTCTCAG
>Danio_rerio.14.20119611.20119776
TGTGTCATAAAGCATCTGGAGGGTTTGGTAGTGCAGTATGACCTGACGGTAAGAGACAGCGATGGCTCTGTGGTCCAGTTCCTGTACGGCGAGGACGGACTAGATATCCCCAAAACTCAGTTCCTGCAACCAAGACAGTTCCCCTTCATAGAAGACAACTATGAG
>Danio_rerio.14.207773.207624
AGTGACCAAGTACCTGTTGGAAACATCCCAAGGAGCATGACGGTGTACGTGCGTGGCGAAAACACACGTCTTGCCCAGCCAGGAGACCATGTAGCCATCACAGGAATCTTCCTCCCTCTGCTGCGCACAGGCTTCAGTCAGGCTGTTCAG
>Danio_rerio.14.21871634.21871111
CTCCCCTTAGGAGAACTCTGACCTCCCTGACCTCAAAGACATAAAGATCATGGGTTACTCTCTGCGCACCTGGGACTACAGGTACACTCTGTGGCTGGGCTT
>Danio_rerio.14.21883997.21883827
GAATACCTGACCCTGTATCCTCTAGACCAAATGACTCTGGCCTCCGACCCAGATATCCCTGAACGCCTTCCCACTGTGGCCTACAACCCCTGGACAGATGTAAGGATGAGAGAGGATGTGCAAAAACTCAACATTAGCTTCCCCTACGGATCTATACCAAAAGACTTCCAG
>Danio_rerio.14.22069433.22069329
GAGGACATTTCCAAACTGAGGAGAAAGATTGAGAAGGCCAAGAAGCCAGCCGAGAAAATCAGCAATGGAGACGATATTCTAAATGAAGAAATAAATGATTATAAG
>Danio_rerio.14.22083866.22083747
TTTGAGGAGATGAACAGTGAGCTGGAGGAGAACAGAGAGCTGGCAGAAAATCGTCTCATTGAGCTGCAGAAGCTCGAGCAAGACCTGCAAAATGTTCAGCAGGAGAACGGCAGCATGAAG
>Danio_rerio.14.22923077.22926271
GATTTGGAAAAGCAGACGGAGAAGGAGCTGGAAAAGTGGAGGAAAGAAAAACCATCGTCCACGTTTGACCCCAGAGGTCGCTGCCATGGATACCGGAAGGCGTGGGCTAGAGCTCGGCAGCATGAAATTGAGAAGGAGAGGAAAGAGAGAGAGAAAGGGAACCTCTCTGTCCCACTAACTCGCTCAGCCTCCTCTCTCTCACTGTCTCCTTCCCTCCTTCACAAGAAGTGGAGGAA
>Danio_rerio.14.23111839.23111620
ATGGCGGAAATGTTTTCAACTCTTTTCGGGTCAAATGAAGCTCAGGGACCACCTGGTTCTTCGTCTCTGGGTTTTGGACCGGGGAAGCCTCCACCGCCTATGCCGCAAAATCAAGTTGCCATGGCGGGTCAGATACCACCGCAGCTCGGGGATGAAGGGCCTGCTCTACGGAAGCCTGGAGCCATGAATGAACCTTTCTATTTACTGCGGGAGCTGCCTG
>Danio_rerio.14.23113002.23112807
GCGACCAAGCGGGGTCCCTGAGCAGGACTTTTGCAGCTTTTTGATGCCTTACTATCAAAAGCAGGAGGCCTACATGCGACGGGAGCTGAAAAAGATTCAAGCAGAGAATGCTGCTCTAGCACAGAAGGTTCAGGGTGGAAGAGAGAGTATCAGTCAGACTGAACACCGAATTTCTGCTGCTGTTGATGAGTGGAAG
>Danio_rerio.14.23516626.23516732
TCTCTGAGCCAGTGGGTTCATGCCTGTGATGCACTTGAGCTTCCTGCCCAGCAGAGGGAGCATTTGGACTCTTTTATTGACCAGCTGTACAAGGACATTGAAAAAG
>Danio_rerio.14.24569066.24569215
AAAGAGCTTGGAGATCGGCAGTCAGAAAGTTTGGAAAAGGTTCGCCAGCTTCTGCCGCTGCCCAAGCAAACCCGAGATGTCATAACCTGTGAACCTCAGGGTTCGCTGATAGACACTAAGGGCAACAAGATTGCTGGCTTTGAGAAGGAG
>Danio_rerio.14.25497575.25497296
GATGGCATTCTTGCAGGGTGTCATTCGTGCAGTGTTTGTGCACAGGGTGCATGCAGAGAAGGAGGAGAGACGGGAGTAACTTGCGATTGTCCTCCTGGACGCAGTGGGGCTCTGTGTGACCAGACGACAGGCACAAACCCCTGTCAGAACAACAG
>Danio_rerio.14.25852233.25852380
GTGACTCGTTTCTCAGCCTGTCATCAGAGATTGAAGCCGCCTATAAGGAGTACCTGGCGCACTACAATCATGTGACGGAGGTGGAGAACAGCTACAAACAGAAGGAGGCTCTGTGGAACGAGGTTGTCAGAGTCATCAA
>Danio_rerio.14.25856718.25857035
GACGTTGAACACACTGCTCCTGACGGAGCTCCCTCAGTTTAACGGGCTGGCTCTGCAGATGATGTGGAGCACGTTGGGGACGTTCAGCTGTCTGCACAGAGATCTCGCAGCAGACATGGAGCAGCTGTTTCACAGCTTCGCTCAGCAG
>Danio_rerio.14.26518139.26518300
TTATCCGGAGCTGAAGCCCATCCAGTCCATCAATGCCCACCCGTCCAACTGCATCTGCATCAAGTTTGACCCCACAGGGAAGTATTTCGCCACAGGAAGTGCCGATGCGTTGGTCAGCCTGTGGGATGTGGAGGAGCTGGTGTGTGTCCGCTGCTTCTCCAG
>Danio_rerio.14.267553.264899
CATTCAGCACAATAGAGCTCTCACAGTTTCTCTGCCAGAAGAAGTAACAATTCCTGCCGGCTGCTTGGTTGAACTCATTGAGGTGAAAACTGTAAATGGGAC
>Danio_rerio.14.27116473.27116010
TACCCCGCGGACCCGGACTATTACGGCCGTCCAGCGGTCCAGGATTTCCCTCAGTTTGACATCGTAGAAGACACCTACTCCACCTCCACCATGGACTCCCGCAGGAACTCTCGGTTTGGTGGCTTCCCATTCCCGCTGGACCGCTGCGACCGCCGTGCACCCCTGCCGCCGTGCTACAGCAACCAGAACCTGGATGACTTCCTGGGTCCGGATGGTCTTCCTCTTCCGAGCTCTCAGTGCCCCAACGAGTACACCGCCATCAGCTACTACCCCACCCAGCACACCCGCAGCCTCGACAACGTCACGGGCTATAAGAGACTCAGCATGCGCCTCAGCGTTGCCATGCCCTCATACGCTGA
>Danio_rerio.14.27470066.27469940
TATGCCATCCTGCTGACCATGGTCCTGACAACCTTTATCAAGTATCTTCTGCATACTATTGACCTGCAGAGTGAGAACCCCTGGGATAACAAGGCTGTCTATATGCTCTACACCGACCTCTTCACAG
>Danio_rerio.14.27473539.27473387
CATCTCATCGAACGCTCATGGTACGCCGTGACCGAGACGTGCCTGGCTTTCACTGTGTTCAGGGATGATTTCTCTCCTCGCTTCGTCGCCCTCTTTACCCTCCTGCTCTTCCTTAAGTGCTTCCACTGGCTGGCTGAGGACCGGGTGGACTTT
>Danio_rerio.14.27602041.27602161
GACGCCTACCCAAAAGGAGTCATCCCATTGGCTGCCATCCAGATGGCCCGTCCAGCCAAAGACAATAAATTTGAAATTGTGACAAGTCACCGGATCTTTGTGTTCAGGACGGATAACGA
>Danio_rerio.14.27606934.27607116
CTCTTCATCATGCTGGGGAACGACCGGGCCAACGACTTCTGGGCGGCCCGTCTGTCCGTCTCTGAGGAGTTGGACTGCGACGCGTCGGCCGAACAGAGGAGAGAGTTCATCGCCCAGAAGTACCGCGAGGGTCGATACCGCCTCGCCCACCCAGCGTTCAGCAGCCAGGAGGAGCTGCTCAAG
>Danio_rerio.14.278299.278501
GTTTGGGGCAGTGTTCTTGTGGGACTCTGGCTCATCAGTGGGAGAGGTTTCTGGCCACTCAAAATTAATTAACAGTGTAGACATAAGGCAGAAGCGCCCTTACCGCCTTGCCACTGCCAGTGATGACACCTGTGCCTCCTTCTTTGAGGGACCTCCCTTCAAGTTCAAGTTCAC
>Danio_rerio.14.29455047.29455166
GTCCGGCATATCCTGTGTGAAAAACATGGAAAATGCATGGAAGCAATGGAGAAACTGAAGGCTGGAGTTCGTTTCAGTGAAGTAGCTACACAGTACAGTGAAGACAAAGCCAGACAAGGA
>Danio_rerio.14.29479868.29479650
CAAGCAACCCAAGGCCAGACAACACTGCTTGTGGTGACCGGTGGCACAGTCAAGTTTGAAGGGAACAAACAGCGTTTTTTCAACCAGAACTTTCTCCTAACAGCTCAGGCTTCACCCAACAACGATCAGCCCGTGTGGAAGATCGCTAGCGACTGTTTCCGCTTTCAAGACTGGAATAGCTGAGGCTCTGCT
>Danio_rerio.14.31230937.31230786
CATCAAGCAAAGCGACAAGTACAGTCAACTGATCCTGACGTCGCCCTCTGCTGCTGACACGGGGGCCTACAGCTGCTGGGTGATAGTATGTGATGGCACAGAGTGTGAGAAGGACCACGATCGCGCCTACGTCTCATACATCTATTTCAAAG
>Danio_rerio.14.31232772.31232493
TGCCAGCAGGTCAAGCGAAGAAAAGACATCGGAGAGAACCGCATCCGGCCAGGTGGGAAACGGGTAAAGGTGTGGCCTACGCTGAAAGACGGACGAGGCAGAGGCCATTCCCTCCTGACGCAGGTGTTGGATAAAGGCCGCTTCCTCCGCCTGGGCCAGAGCACCATTTTGACTCCTGGGACAAACATGGAGCTGCGCTGCAAAGGCAGCAAAATCGGATGGTCTTACCCGACTTACCTGGATACTTTCAATAACTCACGCCTCAG
>Danio_rerio.14.31268968.31269130
GTACTTCACAGTTTGGTGTGCAGTGTGGACAAACTGGCTGCAACTCCTTCAGGATGTCCTCTGCTTATTCACTGCAAGAACTTCCAGGTTCTTCATTTTATCATTTCTAAAGAACAGGAATGCCACGATATTCATCTGTCCCTGCAGCGGCTCTCCCAGCCAG
>Danio_rerio.14.31421231.31421111
TCAGAGGTATGAGACGCTACTGAAAGACATGGAAAAGAAATCCGAACAGCATCGAGAAGTGTTGTCAAGTTTACAACAGGAGTTTCAGAAAGCCCAGGGCCTCGCTGTGGGCAAAGTCT
>Danio_rerio.14.31510142.31508365
TGATTCTGAGGCTTGGTCAGTGCGCCAGCAGCTCAGCTCAGAGCAGACACAGCTGACCCTGGTCCTGAGCGCTGGGACGTCTCAGCAGGAGAGCCTGAGTCTCCAGTCACCAGAAACACTTTCCAGCCCAGACCAGGTGTTCACCCCTGGCAGCAGCGGCCTGTCCGGCCAGTCCTTTGACTTCAGCACTGCTGGCTGCAGTGTGGGCTCCTCTGATGAACCAGGGAGCTCTGCTGCCGAGGCCATGCAGCTAGAGGGTGACCCTCGCTCCAGTATCTCTTCGCTGGAGGAGGAAAGCTTCTTTCAGCAGCATCCCACTGAAACCCCATCAGCTGCTTCTTCCCCCACTCCAGTCACTGTTGAAACAGTAGCAGACTTAGACTTTTTAACCCAGAACATTCTCCTGCCACCTTCCTTCCAGCTCGACCCTCCACTGCCAGTTCTCCCCCTGCCTCTCCCCCCTGTGCCCACCTCACAAGCTCAGCAGACCAAAGAGTTTGTGTGCACACCCCCCTACACCCCCCAGGTGGGTGGGGCTAGCTTTCCTTTTGGCGAACCCCTCTTCAGCTTCGACCCCACAGGCACCACTACTCCTCCGCCCTCCGCTACGACTGCCACTGCCACCACCTCCTTGGCCCCCTCGGCATCCTCCACAGCCCCACCAACTACTGCCTCCAGCCCTGCTCCTCCCACTACCCTCTCTACCAAACTTCCTCTTGCACTACCTACCCCATCTACTGAACTCCTTTTCCCCATCGAGCCCTGCAGTGTCTCCCTGTATGAGAAATTGCCCCCAACACCTGACAGCCCCGGAGATGGGGACTGCACAGTGATGACCCTTCCTGAGGTACGGGGTCCACTGTATGTAGATGTACCACTGGGGCCCCTCCAGTGCCCCCCCGAAGGCCTCCTGACTCCCGAGGCATCACCTGGTAAACAGCCATGCCTCTCCTTTTTCTCCCTTGAGAGGGAGAAGGAAAGGGCGGAAATATCCCTCCTAGCTCAACACATCAGCTCTCTGGCAGAGGGATTCTACCTGGATCCACTCTTGTCAAAACTCTCTCCTCCCTCTGTATCACCATCCTCCACCCCTCCCTCCCCCTTCCTGTCTCCAGCCATTGAAACTGCTGATTCAGTCCACATGCTGAAGGAGTTTTATCCCATCAAAGCATGGAGAGGTCTGGACATCCCCATCTTCCTCGACGATGATGATTCTCTGTTTGAAGAGAGCATCCTAGAAACCCTCCTCCAAGATGAATTTGCTCCTTCCCAGTCACCTGGCCTCTCTTCCCCCTTGACCTCCCCTATGCCCAATCCCTCGAGCCCAACATCTCCTCAAACCCCAGTATGTTGGCGCCAACCCTCCCAGTTTGAGGGAGTGGGCCACGTCTGTAGCGTCCAATCGGCGCAATGTAACTCCATGGCTGGGTGCGGGGCGACTGTGGCTGCTGAGGCCGGGGTGAAGGCAGAAGGGGAGGGGCTAGCGGAGGAAGCAATGGAGATCGAGGTGGTGTCATCTCCTGTGTCCTCTTGCTCCTCCATCCCAGCTTCCCCTCCCCTCATCCTCACTGCCTCCCCCAGCCCCACCACCTCCACGCCCATCGCCTCGCCCACGCCTGCCGTGTCTTGCACTCAGTCCCTCCTGGAGGAACTGGCCGTCCTGGAACCCATGTTTGGGGCAGGTGCCTCGATCGCCCCTGGCTTAGGGCAACAACCTGAGTTGTATCAACTCCAATGTCATCCATCGCCACAGTGCTTCCACAAAG
>Danio_rerio.14.31863206.31863064
ACCCCTCGGAGCTTCTGACTTCAGATCCGGTGGAGCTCCAGTGCATTCCCATGGAAACCCATTTCTGCCCCGTCCCCAAACTGCTGGTGGCGGCTCCTGTGGCACTAAACTCAGTAAGCCTTTCCCGAAACCCCA
>Danio_rerio.14.33713005.33715226
AGTGGGTTGGGTTATGGAGGTCGTGGGTCGTCGTCAAACTTCTTGGCAAAAACACAGCAGGAGTACACAGCAAAATATGAAGCCCAAAACTTTCGGAGTTCAGACTCTTACTCTCAGCCGCCCAGGTACAATGGGTACGGGGGAGGGGGGCGATCAGGAGGCTGGGATTCAGGACGTCAGGGTTTGGGCTACAGCCATCAAGACAGGCCGTCATCGAGCAGGCTGTTCAGCAGAGTCTACAACAGCCCGGGGAGGAGCAGTCCTAATGTTTCTCAGTCGGGCTCTTCGTTGCAGCCTCTTCCAATATCTCACCCAACATTAGATGAGAAGCAAAGGCTGATTGCCAATGTAGCATCTGCATTGGCTGTTGCTTTTAGGGACCCTATGTACATGACGGGAAGTGACTCACCAAACTATAATTTCATGTTGAGCCGTAGCATCCAGGCCTGCAAAACCAACCCCGAGTATATTTATGTGAGCCTGAAGGATATTCCTCAGGCTGATCTACCAAAGAACAAGAAAGTACCGACAGATGGCTACGCCTGTGAACTGAGATGCCAGGGTGTGTATCTGGCTACCGGATACTCTGGAAGTAAAAACGGGGCGAGAGACAGAGCCTCTGAGCAGGCTGTAAAACTTTTCCTGAAAGCTGTCGAGGTTCGTGTCGTGCAGCGTAAATTCAGACACACTGTAGTTAATGACATGGTCGTGTGTCAGCTACACAGCCCGACACCAGCATTTTTGCCTGCACTCCGCAACCCGGAAGATAAGCCGACACCTAGCTCCAAGGGCCAGTACGAGCCTGACAAGCGTAAGCACTGGACAGAGTTTGTGGTGTTGGACAATGCTCACGACGCTATCTGCATACTGAACAACTCTGCAGCTTTTAATCGCATGGAGATAGACTATAAATTCGATCTGCTACCCAACAGCAGTACATGGCTGTGCAGCGTTTTCCTGCAGGGCGAGCTGGTGGCACAGGCGATGGGCACCAAAAAGAGCTCTAAGCACGCAGCAGCACAGGAGGCGGTGAGGAAACTTCGCCTGAACCAAGCGCAACGGCAGCAGCAGCAGCAGATGCAGCAGCAGCTGCAGCAGCAACAACAACCGCAGTCTCAGTACTCCAGAGGAAATTTTCAGTCAGATTATGGTGGACGATTCGGGCAGCAAGGTGGCAAAAAGAAGCTGAGCGAGCTGGTTATCCTAGAAAACTCTGACAATGCAATCTGCATTATTAATGATACCGCTCAGTTTAATAAAGTGACTGCTGATTACAAGTTTACAGTTCTGCCCGATCATCGCTGGAAGTGTGAAGTTTACTTAGAAGGACAGTATGTCGCAGCAGGAATAGGGCCAAAGAAAACAGTGAAGCACATTGCAGCGAAAGAGGCTTTAGCCACACTGAGACAGACACAGGCTGTGGTTAAATCCAACTTAAGAAAGGAAGGTCACAGCGACGCCATATCACGTTCTCAGATCATGGGTCGCTCAGGAGAAGAGGCCACGAGGCAGGAGATAAAGGAAGACAACATTGGAAACCAGCTGCTCCGGAAGATGGGCTGGAAAGGAGGCGGTCTGGGCCGAGACGGGGACGGAATTGCGGAGCCAATCAGAGTGAAGGAGCAGTTCTCAAGGGAGGGTTTGGGTATGGACACGGATAAAACCGCAAATCAGCTCAGCAAGCGCGACATCGAGGACATCATTCGGAACTACGCCAGTTCAGACCGCCAGGACGACCTCCGCTTCTCCACTGACCTCACCAATGACGAACGTAAACAGATCCACCAGATATCCCAGAAATACGGGCTGCGAAGCAAGTCGTACGGACAGGGACGGCAACGCTTCCTCGTCGTCAGCCGCAAAGTACACAAAGACCAGCTCATTGGTCAACTTCTACAGGAAGGACAGGTGGGCCGATATGAGCTTGTGAAACCTCAG
>Danio_rerio.14.33820042.33819607
ATGTATGTTGGATACCTACTGGATAAAGAAAGCGGCATGTATCACCAAGGGCCTGTAAGAAGATCAAGCATCAATCTGCCTCCACAGAATTTTGTTTCAACACCACAGTACCCCGACTTTACTGGATACCATCATGTGCCAAACATGGATACGCACCCACAATCTACGGGGAGCTGGGGACCTTCATATAGCGCCCCTCGAGAGGACTGGGGTGCTTATAGTTTGGGACCCCCTAATACTATTCCTACACCCATGAATAACTCATCTCCTGGACAGGTTCCTTACTGTTCAAACGAGTACGCACATATGCATCCTCCGGGATCTGCGGTATTACAACCGCCACCGGACAACGTTAATGTTGCACAACTTTCTCCTGGCAGGGAAAGGCGTAATTCATACCAATGGATGAGCAAAACTGCGCAATCGTCGTCTAC
>Danio_rerio.14.34326008.34325895
ATGAAGGAAGACAAAGAAAACACTCGACCGAAGGAGAAAAGGGTGGAGATAAAGTATGAAGATGGAGAGAAGACGGAGAAGTCCAAGGAAAAGAAGGAGGCCATGACAAAG
>Danio_rerio.14.34485688.34485821
ATCCTTTTATTCTTCCACACCAGCAAGTAGACAAGGGGGCCATTAAATTTGTCTTGAGTGGAGCCAACATCATGTGCCCCGGGTTGACATCGCCAGGTGCTAAACTCTACCCAGCTAAGGCTGACACAGTTGT
>Danio_rerio.14.35145980.35145876
AAAAAGCCTTTGCTGAAAGGTTGTATCGAGCTGTCCAGAATTAAGTGCGTGGAGATTGTGTGTACTGATGTGCCCATACCATGCAGCTTTAAGTACCCTTTTCAG
>Danio_rerio.14.37905980.37905831
ACATGTCTGATGGCACGGTGGGAAACATGGTGGATCTCTGCATCACAGAGTCGTTCCAAGTGAAGCGCCAGATGTTGCTGAGCGCGTCTGAGGCCGCTGAGATGATCCTAAGAGTGGACAACATCATCAAAGCTGCACCCAGGTC
>Danio_rerio.14.37906710.37906604
CAGGCTGCTCTGAGATGCTGATGGCCAAGGTTGTGAGTGATCTGGCCAACAGGACGCCAGGAAAGGAGTCGGTTGCCATGGAGTCATTTGCCAAGGCTCTGATGATG
>Danio_rerio.14.37907180.37907053
CAGGTGGGGAGATCACCTCCACCTTTGACCACCCAGAGCTGGTGAAGCTCGGGCACTGCAAGCTGATCGAGGAGGTGATGATCGGCGAAGACACGCTCATCCACTTCTCTGGAGTTGCCATGGGT
>Danio_rerio.14.37907572.37907467
AGGCAGCTCATCTATAACTACCCAGAGCAGCTCTTCGCTCAGGCTGGCGTCATGGCCATCGAGCACGCCGACTTCGCTGGCATTGAGCGCCTCGCTCTCGTCAC
>Danio_rerio.14.3917504.3917186
GGGCACGGTGGAAGCTCGCTTTGTTTACGTCTTCGTTTTGGGAATCCTCTTCTCGGGCACCAAGGACCTGTTGCGATCCCAGATCATCACAGCAGATGCCAAACTGAAGAGCAGGGGATTATGGGAGATTTACAGTGGCTTGGTTTTGTTGGTTTCGCTGCTCTTCCGTGCTCACAACCTGCCAGTCCTCTGCTGCTGCCTGCTGATCCAGACGCTCATGGCTCAGTTTATCTGGAAGAAACTCCACTATGATGCCGCCCAGACTACCATCATGCACTACTGGTTTGGTCAGGCCTTCTTTTACTTTCAG
>Danio_rerio.14.393386.393273
GTCTTTGCCGTTACTGTCACTGATGAAGACTCTGGTTCAAATGCCCAGCTACACTACTCCTTGATGGGCCGCAACGCTGAGAAATTCAAGATCGACCCAGTCAG
>Danio_rerio.14.40053968.40054243
GTGTGAATGTTCCCGAGATCCCCTGTGTGTCCATGCTGCGGCACCTTTACCTGAAGTGGGTCCGCCTTACCAAACCACAGCCTTTTAAGGACTTTCTGTGTGTGAGCCTAAGGACCTTTGTTATGCGCAACTGTGCAGGGCCGACCAACTCTCTCAAATACGTTCCCCTGATTACTGGCTTGGCTTCAGCCCGGAACCTCGAGCAGCTGGAGCTGGTACGAGTTCCCTTCTTGGGAGGGCTGATCCAGCACGTCGTGGAGGATAGCTGGAGATCAG
>Danio_rerio.14.40057081.40057251
GTAAAATGAGCCATTCAGAGCTGGTGAAATACGGGCTGGCGGATGTTATCGAGAACCCGGGAATCATCACTGATATTGGGATAAAGGTGGTGAATGAGGTGTTCACCAATATTAAATACCTGCTAATCTACAACTGTCCTCACCTCCACAACCCTCACCACTGGATTAC
>Danio_rerio.14.40362703.40362556
ATTCAAGGTTATGCCAGGTTTACAAATGATCCTGAGCCAACTGTGGAAGTCAATGGAAGAAAATATACAGCACCTCACATCCTCATCGCCACTGGAGGGCAACCTTCTGTTCTGAGTGATGCAGAAGTTCCAG
>Danio_rerio.14.40404131.40403944
AAAAGCCTACTCGTCCTTTACCTCCACAGCCTCCTGACCCACCAGCTTCCTCTGCAGGCATGACAGTTGTAGCTGAGTACAATTACACACCCATGACAACACAAGACCTGGAGCTAAGGAAGGATGAGGAGTACACCATCCTGGAAAAGTCCGATGCAAACTGGTGGAGAGCTCGAGACAAATATGG
>Danio_rerio.14.40647984.40648160
CGTGATCGTATTACCAGTTTTAGGAAAACGGGGACGAAGAAGGAAAAGCCCCTGATACAGCACCCAACAGATCCCCTGTCTACCCAAACTGAACTTCCTGTTCCTCAGCCCCTTTTTGATGAGCGGTCCATGAACCTCTCGGAAAAAGAAATCATTGACCTCTTTGAGAAGATGATG
>Danio_rerio.14.41068205.41068329
GCCGAGATCTTAAAAAGCAGTTTGACCAACATGGAACGGCACATTCAGAGGCTTGAGAACGACATCGAAAACTTCCCCAAAACAGATGATGAACAAGATAAGTTTGTGGAAAAGATGTC
>Danio_rerio.14.4155878.4155603
AATGAGGTGCCCCAAATTGTTGGGGAAATTTACCAAAAGTTCTTTGTGGAGAGCAGAGACATTCCAGTGGAGAAGTTTCTTCTGAAAGAGATCCAGCAGAGTTTGGTGGGGAACAGAGGAACACAAGTCTTT
>Danio_rerio.14.42179289.42179422
CTGATGGTCGTCATGGCATAGTTAGAGTAGACCGTGTTCCTTTGGCCTGCAAACTGGTTGATCTGCCCTGCATGATTGAGTCACTCAAAACGGTGGATAAGAAGACGTTTTACAAGACTGCAGATGTCTGCCAG
>Danio_rerio.14.4490210.4490342
CTTGGCTTCCTGGGTCTCCTCCATATGGAGGTGTTCAATCAGAGGCTGGAGCAGGAATACAATGCTTCTGTTATCGTGACTGCGCCCACCGTGCCCTACAAGGCTGTGCTCTCCTCAGCCAAACTCATCAAG
>Danio_rerio.14.4494185.4494318
TCGCAGGGCGGTCCAGAAGAACATGGTGTACATAGATGACCAGCGTGTCATGATGAAATATCTCTTCCCTTTAAATGAAATTGTGGTGGATTTCTATGACCTCCTCAAATCACTCTCATCTGGATACGCCAG
>Danio_rerio.14.45858593.45858439
CACTGGGAGAGTTCATGCATCCATGTGAAGATGACATTGTCTGCAAGTGCACAACAGAGGAAAACAAGGTTCCCTATTTCAATGCCCCAGTGTACTTGGAAAACAAGGAGCAGATTGGGAAGGTGGATGAGATATTTGGCCAACTCAGAGACTTT
>Danio_rerio.14.47035386.47035521
GTATGGCTTTTCCAACATGCGCTACATCGCCTCCCTCATCAGTGGGGTGGGCATTTTTATGATGGGAGCAGGCCTCTCTTGGTACCATGGCATCATGGGATTGCTGCACCCGGAGCCCATCGAGTCTTTGTTATGG
>Danio_rerio.14.47037799.47037906
ATGCAGAGCCGAGACCCCAGCACCAATGTGGTGCTGCTGGAGGATGCTGCTGCTGTACTGGGAGTTATTCTGGCTGCTGGTTGCATGGGGCTCACCTCACTTACAG
>Danio_rerio.14.47041405.47041570
GTAACCCGACCTATGATAGTTTGGGCTCTCTCGGCGTTGGCACATTGCTGGGCGCAGTCTCCGCCTTCCTCATCTACACTAACACAGAGGCCCTGCTGGGACGCTCCATACAGGCTGAGCGCGTGCAGAAGCTCACAGAGTTTCTGGAGAACGATCCTGCTGTAAG
>Danio_rerio.14.47546722.47546937
CAACCTGTCATGAGAAAAGAGGACTTAATGAAGCGCCCGGGAAATCGGCTAAAACGTCAGGGAACAAAGTATGTCCCTACAGTCACCCATCAACCCAGAATTCCAGTGGATCCTCTGCTGGGAACGCACTCTCTACCTCAGCAGACCTTTGTAAGACCACTCCCAAGCACTTCAAGACCATGTGCCGTCGACCAACGCCACCAG
>Danio_rerio.14.47705546.47705684
GCCCTGCGGTTCATCAGGCCTGATCCTCGTGGTCGTGTGACAGACCCCGTTGGAGACGTTGTGTCTTTCATTCATAGTTTTGAGGAGAAGTATGGGCAGGCACACCCTGTCTTTTACCAGGGAACATACAGCCAG
>Danio_rerio.14.47709684.47709855
GAGGAGAGGAACCAGACCCAAGTGCTAAGGCAGCAGCAGGATGAGGCCTATCTGGTTTCGCTCCGTGCCGACCAGGAGAAGGAACGAAAGAAAAGGGAGGAGCAGGAGCAGAAGAGGCAAGAGGAGGAGAAGGTCCGACAGAGTGCTCTTGCTGAAGAGCGGAGACGACGA
>Danio_rerio.14.47717881.47718063
GTAATACACGATTTCCTATTCTCTTTGAAAGAAACTCCAGAGAAGTTTCAGATAGTTACAAACTTCCCTCGCCGAGTCTTGCCCTGCCTTCCCACTGAAGAGCAGCCCAACCCACCCACGCTGAAAGAGGCAGGACTCAGCCGCTCCGAGGTGCTTTTTGTTCAGGACCTTACGGACGATT
>Danio_rerio.14.48169095.48169335
GGCAGTAAACAGCTCCTGGAGAACTATCCGCTCTTCATCACGAATAAGCAGTGGGACGAAGCTGTCAACTCCTCTAAGAAAGATGGCAGACGGCTGCTGCGCTATCTGATTCGCTATGTCTTCACCACAGATGAGCTCAAGTTCTCCTGTGGTTTAGGCAAAAGGAAGCGGTCAGTCCACTCAGGAGAGGCAGGCCTGGAAAGACGACCGCTCAACCCTGTTAAAGTCAGCTGCCTCAGAG
>Danio_rerio.14.49298637.49298770
ACCATGGGCCCAAACAGCATGATGTTTATCCGGGGCCTCCTGGACAAACTGACATCTAATCAGCAGAATATCCTGAAGTTTATTGCCTGTAATGAGATCTTCTTGATGCCAGCAACTATTTTTATGCTGTTCAG
>Danio_rerio.14.49312826.49312703
GAGCTTCAGGTTCATGAGGGGAATGCTGATTTCCTCATTCCAGAGTATCGCAACATCTTGGATGAATCTGCTAATCTCCTTGAAGAGTACAAGAAACAGCCAGCACACCTTGAAAGGCTTTA
>Danio_rerio.14.49325585.49325399
GCATGTGTCAGGCTCCGACCTTTTTGTGTGCGCAAGTTACATCTACAACCACTACTGTGACTGCAAAGATCAGGACTACTACCTCTCTGGAGACAAGATCAATGACATCACATGCTTGTCCACAGAAAACCTCACTCACCTCGTCCCAGTCCTGGCATGCCAAGATCGAGTGCTCAGAGTCTTGCAG
>Danio_rerio.14.49325852.49325677
CCCGTCTTTAAAACACTTCCTGGGCAGAAGATAGCCCGAATGGACCTTGGAGGTGCTGCGGGAACTCCCCAGGAAAAGATCTTTGTCTGCTCTGGTTCTCAGGTCCGAGGATTCACCAAGAAAGGCAAACAGTTCCTCACTTTTGAAGCCAACCTAACTGAGAGCATTAATGCAAT
>Danio_rerio.14.50989501.50989626
CCATGTATCATAGCTGACTGTGGTGAGCATAAGGATGGGGACAGCTGGGGCGCTGCACCAAGTGATGGAACAGGAGATGCCCACCCAGACTTCCCCGAGGACTCCGACATCGACTTTAAAGATGT
>Danio_rerio.14.51119906.51120135
GTTGAAATGGAGAGGTTTGCAGATGAGGCAGATGTGGTGATAGTTGGTGGAGGTCCTGCTGGTCTTGCAGCAGCTATTCGTCTGAAACAGCTAGCCAACAAACATGAGAAGGAGCTGCGAGTGTGCGTTGTGGAGAAAGCCCCTCAGATTGGAGCACACACTCTGTCAGGAGCCTGTCTGGAGCCCAGTGCCCTTACTGAGCTCATTCCTGATTGGAAGGAGCGCGGG
>Danio_rerio.14.51248254.51248391
GTGTCTGTACCCGGCACAGTGTCAGCGCTCTGCATCGAGCGTCCAGCGGATGTGGAGGAGGGTTTCTCAGTCCAGGCTCCTTTGGTGTACCACTTTGGCTCTACTAGTCCAGGGACCAACATCAAACTTTACAACAAG
>Danio_rerio.14.51664687.51664818
ATCACAGACCTCAGACAACGGCTAGCCGAGTCACAGAAAACTGTGCTTGAGCTGGAGGCTGAGCGGGAGCAGAGGCAACGCGACTACGACAAGAAGCTGCTGCTGGCCAAGTCCAAGATCGAAAATGTCCAG
>Danio_rerio.14.51729648.51729755
ATCAACAAACTGATTGAGTATTACCAGCAGCTGGCCCACCGAGAGAAGCAGGAGAGGGACAGGAAGAAGATGGCCAGGAGACGACAGTGCATGCCCCTGGCGTTCTCG
>Danio_rerio.14.51744446.51744553
GAGAGCCAGGTGCTGCTGACCCTGACCAACCCAGTGGAGAACATCACCCATGTCACACTGACTGCTTGTGAGGAAAATGACCCTGATGAGATTAATAGCACTGCAAAG
>Danio_rerio.14.52617661.52617914
TGAAGAGGATGATGAAGATTTTGGAACTCCTGAGGTGCTATGTCGCCAGAGTCTGAGTCTGGTTTACAGTACAATTGATGAGAACTACCCAGAAGGCACTTTGCAGCTATTGTCTGACCTACTACAGCCTGGTTACTATCCCCCCAGAGATATCACCTCCCATCTACTCCACGGCATTCTGCTCGACCTACAGTCTCCTCATCACCTCTGCGTGCAGGCTTTTAAGCTCCTGATGAGGTCACAAAG
>Danio_rerio.14.53372394.53372227
ATGAAGCTCAATCCCTTTGTAACATCCTCCCGTCGCAAGAACCGCAAGAGGCACTTCAATGCCCCCTCACACATCAGGAGGAAGATCATGTCTTCCCCCCTGTCTAAGGAGCTCCGCCAGAAATACAACGTGAGGTCCATGCCCATCCGCAAAGATGACGAAGTCCAG
>Danio_rerio.14.53578988.53579152
GGAGTGAAGAAGAGCGCCATAGGTCAGAGGATCGTCTCCACGCTTCCCTACATCCGACAGGAAGTTCCCATCATCATCGTGTTCCGGGCACTGGGCTTCGTATCGGACAGAGACATCCTGGAACATATCATTTATGACTTTGATGACCCTGAGATGATGGAGATG
>Danio_rerio.14.53582061.53582204
GTGTTGAACCGTCTCACCTTCGCATCCACACTGTCTCACCTGCGCCGGGTCAACTCTCCTATTGGTCGAGATGGAAAGCTGGCGAAACCTCGACAGCTGCACAACACGCTGTGGGGGATGGTGTGTCCGGCTGAGACGCCCGAG
>Danio_rerio.14.53583886.53584025
GGTCACGCTGTGGGGCTGGTGAAGAACTTGGCCCTGATGGCCTACATCTCTGTGGGCTCGCAGCCATCGCCCATCCTGGAGTTTCTGGAGGAGTGGAGCATGGAGAACCTGGAGGAGATCTCACCTGCGGCCATTGCAGA
>Danio_rerio.14.6221014.6220868
CTGCAGGATCGGACCCAGTTCAGTGATGGGGATCTTATCCAGCTAAAGCGCTACTGGGACCGAGGCATGACCAGCCTGGGCTCAGTGTGCAGGGAGAAGATCAGCGCTGCAGCAAACCAACTCAATGTAGACACTGAAATAGTCAAG
>Danio_rerio.14.6502550.6502726
GTTTGCAGAGCAGCACAAGTTTGCAAAGCCCAATGACGACAGGGCCTTGGGGCTGATGAGAAAGAGCGCACGCTCTGTCATGGAAGAACTGGAGGACATTGTCATTGCCTATGGCCAAAGTGATGAGTTCAGCTTTGTTTTCAAGCGATCTTCTACCTGGTTCAAAAGAAGAGCCAG
>Danio_rerio.14.6505880.6505987
GGAACATTGGCTGGGGATAAAAATGAGATCCTCTTCACAGAATTTGGTATCAACTACAACAATGAATCTGCCGTCCACAAGAAAGGTACCACCCTCATCTGGGAAAAG
>Danio_rerio.14.713498.713626
ATGTCAGCCCAAAAGGACTGTGAGTTTTTGGTGAAAAGAGCCCGGGAGCTGGTCTCTGATGATCCCTGTGCTGCCAAAGCCTGGCTCATCACTGCCAGGACCCTTTACCCTGCAGACTTCAACATACAG
>Danio_rerio.14.7154866.7154753
CGTTTACGCATCTTCCACGAGAACCTGAAGACTGCTGAGAAGCTCCAGGCTTTGGATCAAGGTTCAGCCGAGTATGGAGTCACCAAGTTCAGCGACCTCAC
>Danio_rerio.14.716344.716484
TGTGTGATGTGCTTCCTTTGGTTATAAACAACATGGATATGCGCCTGCCTGCCAGCCTAATGCAGAAATACATGTTGAAAGCAGCAGAATTCTACATTGGTTATGTTACCCGTGGGCCCTCGCCTGATGGACAGATACA
>Danio_rerio.14.7304272.7304151
GTCAGGATGCCAATCTAGGCCAAACCACTCACGTGACACTCGACGGGTCAAAGGTTTGTGATGACAGCGCACCTTCCTTGCTCCCCGATGTGCCTCTCGGAGAGCTGAAACCGGGCGAAAAG
>Danio_rerio.14.7329116.7328983
ATCTGCCGCCTGTGTTTCCAGCATAACACTCCTCTAGATGCTATAGCCCAATTCCGAAAGCACATCGACCTGTGTAAGAAGAAGATCGGCAGCGCTGAACTGGCCTTTGAGCACTCTGCATGGATGTCTAAACA
>Danio_rerio.14.7351569.7351694
GTACCATTTGCCCGCTACCTGGCCATGAACAAGATAACCAACATCAAGCGTTATCACATTGCTAAGGTCTATCGTCGTGACAACCCAGCCATGACCCGGGGACGTTACAGAGAGTTTTATCAGTGT
>Danio_rerio.14.7351795.7351902
GATTTTGACATAGCAGGGCAATACGATGCCATGATCCCAGATGCTGAGTGTCTAAAGATTGTACATGAGATCCTCAATGAGCTGGACCTCGGAGACTTTCGTATTAAG
>Danio_rerio.14.742133.742645
GCTCACGCAAAAGCATGGCACACCTACAACACCAACTTCCGCGCAACTCAAAAGGGTAAAGTGTCCATTGTTTTGGGCTCCCACTGGGTGGAACCTCAAAGAGGCAAAGCCATTGATGCAAGTGCTGAGCTCTGTCAGGAGTCAATAGAGGCAGCTCTGGGCTGGTTTGCCAGTCCCATCTTTGGTGAAGGGGACTATCCAGTCTCTTTAAAAACCAAGCTTGGGGCTCTTCTGCCTGCATTCACCCCTGAAGAGAAGCTCTGGGTGCAGAAGACAGCTGACTTTTTTGCCCTGTCCTTTGGGCCTAACAACCTCCGTTTGGGGCAGAGTGTAATCGGCTATGGGCAGACGGTAACCCCAGACCTAAGACGACTCCTGGGCTGGATAAAGCTGGAATATGGGAATCCAAGTGTCCTAGTAGCTGAGGGAGGCTGGTTCTCTGAAGCCACTGTGGGAAAGGAAGACACAGTGGGCATCTATCTGATGAAAAGCTTTATCAACCAAGTCTTGC
>Danio_rerio.14.8619274.8619470
ATGAGGAGGTACGTGTGGAGCTGCAGTCGGTGCAGCGAGAGCTCCAAAGCGTTCGGGATGAGGCCACGACAGCGGGGACGAGCAGGGACCGCCTTACGCAGGAGCTTCAGACTAAGCAGGCCCAAGTTTGCTCTTTGGAGGGCCAGCTAGATGCTGCTCGTACCCTCAACAACAAACTCACCCAGGAAATCAAA
>Danio_rerio.14.888004.887861
TGAAAGCAGAAGCTCGCTCAATCTACAGCACTTACCTGTCTGAGAGTGCTCCCTACTCGGTGAACATTGATGACACAGCAAAGACGGAGGAGAAGGACCTTGAGCAGCCTACACCTGACATGTTTAACAAAGCTCAAGCGCAG
>Danio_rerio.14.9666920.9667106
AACCGAGGTCCACTGGGAAAGTTCAGCACTGACGTTGGGAATCGAACCACCATCAGGATGAGTTACCCAGAGGGCACGCCTCTTAGCTGGGCTGACACAGACCCAGACACTCTGTTTGTGACGGTGGTGTATAAAAGCGGAGACATCACCTGGACCTCTGCTATGATCA
>Danio_rerio.14.9667208.9667366
CTGTGGGACTGGTTATTTTTCTGGCAGAAGGTTCCAGATAGAATCCCTCTTAAAGCCAGCAAGTTCAGACTTCTAAACCCACACGTGATCAGAGAGACTGCACTGGACCTCCTGAAATATCCTCTTCCCAGGCCACGCCTGTGGGGCTGGGACCAG
>Danio_rerio.14.9688807.9688616
GTGCCGTGTTACTCGTACGGGCAGAAGCTCTCCAAGCTGGCGATACTACGTATAGCCTGCAATTACATCCTGTCTCTGGCTCAGCTCGCTGAGCTGGACTACAGTTCAGATCACAGCAGTGTGAGCTTCTCTCAGTGTGTTGAACAGTGCACACGGACCCTGCAGGCTGAGGGAAGGAGCAAGAAGAGGAAG
>Danio_rerio.15.10359563.10359396
GTGGTGTGCAAGTACCTCAGCTTCGATTCTACTGTGTCAGACTACCAGCTGCTGCAAGGTGTCGCCCAAGCAGCAAAGGTTTACTATAACTACACCGGAAGCTCTCCCTGTCTAAACACATCACAGACAGCAACCAGCAGCCTTGGCTACCTCGGCTGGTTTTACCAG
>Danio_rerio.15.1091517.1095473
GTAGGTGGTGTGGTACAGTTGAGCTGCCATATCCAGGGTGATCCAAAGCCTCTCTTGGAGTGGATTTTACCAGATGGAAGCAAGGTCAGAGCTCCTTATTCCAGTGAGGACAGGAGAATAATAATTACTGCTGAAGGGAAGCTCACTCTTCGAGGTGCAGATACCTCTGATACAGGCCTCTACTGGTGCATTGCCACAAACTACCTGGATGCAGATATCCTCATCTTTCGAGTGACAGTTCTGTCCATTGATGTGGAAGAGGCTGAGGTCAATGGTGTTCAACTCTCTAGGCCACTGGGTGAAAAGCTTGTTTTTGACTGTAGCTCCTCGGGGAGTCCTGAGGCCTCAGTGTCTTGGATTCTGCCTGACCATTCAGTGCTTGACAAGCCTCATGGGAACAGAAACATTTTTAAGAATGGAACATTGCTGATTCAGGGTATCACAGCAAGGGATCGAGGATTTTATAGGTGTTTAGTTGCTAATCATCTTGGAGTTGACCTACTTGTGTCTCAGGTGAC
>Danio_rerio.15.1173432.1173533
GATGTGGATGAGGTTTATGCGGGAGATATCTGCGCCCTGTTTGGAATCGACTGTGCCAGCGGAGACACTTTCACATCCAAGACTACTGCTGACCTGTCCATG
>Danio_rerio.15.123781.124018
ATCATGTCTGGTGGTCCAGCGGTGAGGATCAGCATCGAGTCTTCCTGTGAGAAGCAGGTGCAGGAAGTGGCCCTGGATGGGACAGAGACCTATGTCCCTCCTCTATCCATGTCCCAGAACTTGGCAAAGTTGGCACAAAGAATTGACTTCAGCCAGGGATCCGACTCAGAGGAGGACGTTGAGGGGGAACCCAAGGACCGAGAGTGGGGCAAGCAGGATGGAGAGGAAGAAGA
>Danio_rerio.15.1270960.1271135
ATCCAGCGGGCTTGGCGTGACTTCCTGCAGCGACAGGAAGTGGAGAAAAGGAGCCCTTCCCCACCATCCCTCTCCTCCTCCGATAAGATGAGCATGTCAATCAGCATGTTGACCCTGTCAGATGGCAGCACCCCAGTAAGTGATGCCC
>Danio_rerio.15.12934807.12934973
CATGGATGTAATTGTGGCCAGTAGCATTAATGCACTAAATGGAACAACGGTAAAAATCTCTTGCGTGTTCACTTCCTGCTATAAGATGGATGTTACCAAGTTTGCCATGAATTGGACCTACCAAGAAACACGCAACGATACACACGA
>Danio_rerio.15.13489923.13490102
CAGCGCAGGCATTTTACAAATCCCCAACTCTTCTGTGACTACTTCACCAACAACAATCCTGCACTGATGCTGATGCCTGCAAGACGGGAGTTGGTGAGCCTGCAGCCGTATGTGGTCCTCTACCATGACTTTGTCACTGACACGGAGGCTGAAGACATCA
>Danio_rerio.15.13561169.13561396
AGTCCTTTTAGCAGCCGTGAGTCCGTACTTTCGGGCCATGTTCACCAGCCCGCTGGTGGAGTCTCGCCTCACAGAGATCCGGCTGGAGGAAGTGACGCCATCTGTCATGGAAACCATCATCCAGTTTGTGTACACTGGGGAGGCTGGGCTCTCTCTGGATACAGCTGAGGATCTGTTTGTGGCTGCCAACCGGCTTCAGGTCATGCCCCTCCAAGACCTGTGCTC
>Danio_rerio.15.13563118.13564642
TTTCTTTTTGAGCACCTCTCAGTGGACAACTGCCTGGGGATGTACTCTCTGGCTCGCTCTCACCATGACCAGCTCCTGCTGCGTGCCTCCCTGCGACTGGTAGCCCAGCACTTTCCCCGGGTGGCCCGCCAGAAAGACTTCCTCCTGCTCGACCACGGCACCTTAGGCAGTCTTCTGAGCTCTGACCGTCTGGGCGTGGACTCGGAGGCGGAGGTATATGACGCGGCACGCCGCTGGGCAGAGCACCAGCCTTTGGATCGCTACGCTCACATGCCGGCGCTGCTTCACCACCTGCGGCCTGGGCTGTTGTCCCAGGAAGAAAGCCGAAGACTGAGCCAAGAACTGGGGCCAGCAGCAGCAGGAGAAGGCCTCGGCGGGCCTCTGAGACCACGAGAGGGAATGTTTGAGAAAAAGATTGTCTGTGTGGACCTGACGCCTCGGGAAGATGAGTATTTAGCTGCAAGAGACTACACGGTGGACTGCTTTGATCCTCGGACAGGGAAGTGGGAGAAGCTAGCACCACTCGGCTCACTTGTCAGTCCTGGCTGCACAGCTGTGGGCGACAGGCTTTTTGTAGCTGGTGGGATCCTGCGGACCGGCTCTGTGTCTGCAGCCGTGCATGAATACGATGCTGTGTTGGACCGCTGGATAGAGCAGCCTTCGATGGTCCAGCCCCGGGCCATGCTAGGCCTCCTTGGATGTGGAGAGTCACTTTATGCTTTGGGTGGCAGCAACCGCTCAGCTCTCCTGGACTCCAGTGAGACTCTGGACCTGACCACACTTCAGTGGAGTCCTGGGCCTCGGCTACCGCTCCCCCTGCGCGCCTTTGCCTGTGCAGCACTACGTGGAAGACTTTACCTCCTGGGTGGAACCACACTTGAACAGAACCGAGCTGTGGTCCACTCAGGCGTGTTTATTTATCACACCCTGACAGACTGCTGGACACGTGTGGCACTAGATTCAGGTGCCACCTGCCTCGCTGGAGGAGTAGCAGTGCGAGGTGGAGTGTGCGCCATTGGGGGATACATGAGGGATACCACCAAGTTCCTGGATGGAAACTACACCAACCTGGAGACATTAGACGCTACAGGCCGTGTGCTGTTTTTCAGAGAAGGCAGAGGGTCAGGAGTGGAGAGGGAGGTGACTGGGGGAGGGGTGCTGGTCAGTGCAGAGCAGCGAGGGGGAGCGGGTGGTGGAAGTGACCGAGCTCCAAGCCCCGTCGTTTTTCCGGGGTTGCCTCGGCGGATTGCAGCAGGGGGTGTGGCCAGGTGGAAAAGAAGGATTTATGTGCTGGGAGGGGAAAACGGCTCACGCTTTTACGACAGCGTTTACTGTTGGAAACCCGGCTGGCGCAGCTGGGTCCAGAGACGGGAAAAACTTCCAGGAGATACCGGAGGCGTGAGCCAGTTTGGGTGCACCACTCTAAAATTCCCTAAAAAACACAT
>Danio_rerio.15.13620843.13621024
TGATGCTGTCAGAAGTCCTGAAGGTGCTGCGAGGAGCTGGTAAAGTGGGCTCTTCGCTGGTCTCCACTCAAGGCGAGCAGCTCCGATTAATGGCCTGCAACTCGTCCCTGGGAGCAGGGGTCAAAGTTGCTCAGGATGTGGTAGAAGGACTGGTTGGCACATTTATGGGTGG
>Danio_rerio.15.13635881.13636022
TGCTAGAGGGAGATGAGTTTTTCCAAGTCCCCGAGGTGATTGATGAGCTGTCAGGCCACAGGGTGCTCGCCATGGAACTGGTGCAGGGCGTCCCACTGGACATGTGCGTAGAGCTGGACCAGGAGACCAGGAA
>Danio_rerio.15.13880582.13880709
ACTACGAGGCATCTTTAAAGAAGGAGGGGGGGATCCCAGACGGTCCCGTGCTGGAGTCGCTGCTCGCTGGGGAAACCCTGGACAAGAAGGTAGAAACCAAGGAAGAAGAGCCCATGAGCGAGTGTCAG
>Danio_rerio.15.14009543.14009650
GTGGTCTTCTTCACCAACCAGTTGGGGATTGCTAAAGGCAAACTGAGACCAGAAGTGTTCAAGTCCAAAGTGGAGGACATCCTTGCCACTCTGAAGCTGCCTGTGCAG
>Danio_rerio.15.14280449.14280606
ATATGGGCTCTTTGGTGCTGGAAGTCCTAACCAAACCAGATCATCTGCCAGTTGCACGGGCTCAGGTCGCTGGCATCTCCCGCCTGTCACTGTCACAGTCAATCAGTGGATTTTACACTCTTGTATCTCCAACATCTGAAAAGCTGGGAGAGCTACAG
>Danio_rerio.15.14316696.14317494
ATGAGGATTATGAGGAGGTTGTAGTGAAGCTGAGGCCTTTAAATGAGGTGACCTCATTAACAGACAAAACCAGTCCCTGGACCAGCATCTTGTCAGATCCTGAATTGGCCTCTCTGGAGAGCCTGGAG
>Danio_rerio.15.14466352.14464948
TGCAAAGAATACAAGAAGCTCCCTGTTGCTGTGATGAGAGAGGCGGTGCCGTATGACTTTGGAGGCATTGACATCATTGATGAGCTGACAGTAGCTCCTCCCAAGTCAAAAGGTTCTAAGAAAAGCAATGAAGAAGAGAAACCAGAGAGTGCAACTCAGTCTACGATGTTGGGTCCCGAGGAGCCGTCGCTCAGAAATGTTGTCACCGCCGCCGAGGATTTCATCAAGGTTCTCGCTACTGTCTCCACGTCGCAAAGCTCCAGTACCAACTCTGGTAAGGTAGAGGAGCAAAGTTCAGAGAAGAAAAAGAGGAAGAACACAGGGAAGAAGAAGAAAACAAACAAAAAGAAAAAAGGAAACGGAAAGGGGAGGAAGAGAAAAGTGAAAACAGAGGCAGGTGTGAAAGCAGAGGAAGGAGC
>Danio_rerio.15.14468700.14468184
ATGTGGTCAGTCTTCTTCGTCTTTTTGTCTTATCTGGACACAAACGTCGTTAATGGCGACCTCCTGAGTGGCGCTTTGGACGCAGAGAAGGAGGGCAAAGAAATGTTCTCCACGCTCAACGGCACCGTGTGCGCAAAAATGTCCACGGTGGGGGAGAATTTCCTCTACCAGGTGTCAGACGGAGCCGAGGTGGTGCGCTCGGTAGTCAGTCCTGCCGGGAAACTATTGAACTGCTCCGTGATAGTGGAACAGATGCAGGTGAAATCTTTCATGCACGAGTGCAGGTTGGGGCT
>Danio_rerio.15.14504669.14504877
AATCTCCCCGCCCTCGTTCTGAAGATCATGAGCGGTACGTTTGCGCCGATCTCAGACCGTTACAGCCCAGAACTCCGACAGCTAATTCTCAACATGCTCAATTTGGATCCATCCAAACGGCCTCAACTCAATGAAATAATGGCTCTCCCCATATGCATCAGGCCCCTGCTTAACCTCTACACAGATATAGGAAATGTAAAAATGCGCAG
>Danio_rerio.15.14529420.14529578
GGGGAGGTGTACACGTGGGGCAAGGGGGCCCGCGGCCGCCTGGGAAGAAAAGAGGAGGATTCTGGGATACCAAAGCCAGTGCAGCTCGATGAAAGTCACCCGTTCGCGGTGACGTCGGTGGCTTGTTGTCATGGCAACACCCTGCTGGCAGTGAAAC
>Danio_rerio.15.14838172.14838357
CTGTGTCAGGTGGTGCGGCTGGTACCGGGCGCATACCTGGAGTACAAACAAGCTTTACTTAACGAGTGCAGACGGCAGGGCGGGCTGCGGCTGGCGCAGGCGCGGGCGCTGATCAAGATCGACGTCAACAAGACTCGCAAGATCTATGACTTCCTAATCAAAGAGGGTTACATCACCAAGGCGTAG
>Danio_rerio.15.1490246.1490123
GGCATTGGAGCTGGCAGTTAAACACAAGACCCATGTGGACACTGTGCTGGCCTATAGGGAGAAGTTTCTACAGAAATTTGGCAGGAAGGAGACCAATAAGAGATTCCTGCAGTACTCTGAAGG
>Danio_rerio.15.1495066.1494895
TGAGTTCAGACGTGCACCCCAAGTTCTAAACTACATTGGCACCAAAGTGACATTACGCCAAGGAGATGGTTCATTGGTGTACAGCAGTGTACTACCCTTTCCTGCCCTCCTGCATGAATACAGCATCTCTGCACGCTGGGAGGATGCACTGCGCCTCTGCTGCTATGCAAA
>Danio_rerio.15.1505531.1505413
GTGAGGAATGTGCTGAACGATGCAGTGGACTTGTTGGAGTTTAGAGATCGAGTCATCAAAGCATCTCTAGCATACGGTCACCTAGTGGTTGCAACTTCCCTCCAGTGCTATGTCTACA
>Danio_rerio.15.1509765.1509586
TGGTCCTATGCGTTGGAGAAGCCCAACACAGGAAGTGTTTTCAGCTTGGCCTGGTCTGCGGATGGCACCCAGCTGGCCGGGGCCTGCGGCAACGGGCATGTCATCTTTGCCCATGTGGTGGAGCAGCACTGGGAGTGGAAGAATTTTGTGATCACTCTTACAAAGAGGAGAACCATGCAG
>Danio_rerio.15.15149106.15148971
GTGAATGTGGTGCCTCTCACCATCCAGCTGATGTACCAGTTCTTCAAACGAATGATGGGGTTTTTCTTCCCAGGAAGAAATGTTGAAGAGGAGGAGGTCACAGATGAAGAAGACAAATTTAGGCTGGTTACTAC
>Danio_rerio.15.15149303.15149193
GTCGTACTTCGCCCACAGAGTAACTGCCAGTCTGGACGCCAGTTTGCTTTGCGGATTTTCAGCAAAGTGCGCCCCCCTGTGGGAGGAATCTCTGTGAAGGAACACTTTGAG
>Danio_rerio.15.15155326.15155205
GTGCTGTGGACACCTTCACTCTCATTCATCATGATCTTGAGATATCCACTAACCCAGTTCAGTATGCCATGATTCTGGACATTGTCAACAACCTGCTCTTACACGTGGAGCCCAGACGCAAG
>Danio_rerio.15.15166790.15166600
TCAGCCCAGAATCCTCTTGTACAGCAGCACACTGCGCTGGATGCAAAATTTCTGGGCCACATGGACAAGTGTATCTCGGCCAATCTGCAGAGGCAAGCTCTTCCATAGCCTCAAGCCAGTTCGCAAGAAGCTTGGTCAGCACTACAAGCAGATGTCCTACACAGCTGCCTTTCCACAACTACA
>Danio_rerio.15.15190536.15190418
CTGCTGTCATTCCACATCAGCTCCATCAATGTGATGGTACTAAACCTAGCACTGTCAGAGTCTCTATGGCACATGACTATTGCAGGTATCACCTTGTTACTTGACCACCAGAGTAAAAG
>Danio_rerio.15.15202076.15201956
CCCTATGATGGGAAATGGAGCAAGACAATGGTTGGCTTTGGTCCAGAGGATGACCATTTTGTTGCTGAACTGACCTACAACTATGGTGTGGGAGAATATAAACTTGGCAATGACTTCTTG
>Danio_rerio.15.1538012.1538188
AAGGAGATGACTACGAAGTCATCCCCAACAGCAAGTTCTATGTTTCCAGGACTGCCAACAAAGATAATTCCTCAGCCTACCATATCAATGGCAAGAAAGCCACATTCAAAGAAGTGGGTGCCTTACTGCGAAGCCACGGTATTGACCTAGACCACAACAGATTTCTGATCTTACAG
>Danio_rerio.15.1542177.1542341
GGTGAGGTGGAGCAGATTGCCATGATGAAGCCTAAAGGTCAGACAGAGCATGACGAGGGCATGCTGGAGTACCTGGAGGACATTATTGGCTCCTGCCGTCTCAAGGAACCCATCCAAACTCTGGCTCGCCGCATTGAGCTACTCAATGAGCAGAGGGGAGAAAAG
>Danio_rerio.15.1546296.1546436
TCATGATCTGCAGAAACGTGTGGTTGATAAAGAGCAGGAAAAGCAAAAGATCTCGGAGGACACCAAGGAGCTCACTGAGAAAAATGCCAAGTTATCAGAAGAGATGGAGAAAATGAACCAAGAACTCAAAAATGTGGAAAA
>Danio_rerio.15.1551755.1551916
GGAGACCTGGGAGCCATAGATGAGAAGTATGATGTGGCCATTTCATCTAGCTGTGGTGCTCTGGACAACATTGTAGTTGATACCATTGACACAGCTCAGAAATGCGTCACATTCCTAAAAGAACAGAACATTGGGGTTGCTACCTTCATTGGTCTTGACAAG
>Danio_rerio.15.15564825.15564971
AACGAATCGATCATAAATCGGGCTACTGGACGCTGTCTGGAGGTGGTGCCGGCTAATGTTTACTTCGGTCACCTGCTGGTCCTGCAGCCCTGCTCGGGGCAGAGGTGGACCATCAAGAACGCTATGAAGCA
>Danio_rerio.15.156045.155822
CAGGCTGTGGAGGTGTTTTGACTGACACCGAAGGAAGTTTCAGCTCTCCAAATCACCCTGCGTCCTACCCCCCAAACTCGCTGTGTGTGTGGGTGATTCAGGTCTTGCCCCCCTACGTGGTCCAGATTCATGTCTCCTCTTTGACCGTGGAGGGACCCTCTCCTTGCCTGTTTGACTGGGTGGAGGTGCAGGAGCAGATCGAGCAGACTTCTGTGGTTACCAG
>Danio_rerio.15.1563520.1563702
GCCTCCAAGCTGTCCCTTCATACCATTGAGGACAAGCCAGCAGAGGAACTCCCTGTGCTCACTCCGGCTGAACTCGATGAAATCTCAGATCCCAACATCATTATCAACAAGATGATCACATTAGAGACCCAGTGTGCTCAGATGAAGCCCAACCTCGGGGCCATTGCAGAGTACAAGAAGAAG
>Danio_rerio.15.1565400.1565632
GAGGAGCTTTACTTGCAGCGTGTCGCCCAGCTTGATGAGATTACTACAGAGAGGGACAAATTCAAACGTGGCTACGAGGACCTGCGCAAACAGCGCCTCAATGAGTTCATGACTGGATTCAACATGATCACAAACAAGCTGAAGGAAAACTACCAGATGCTTACACTGGGTGGTGATGCAGAGCTGGAGCTCGTGGACAGTTTGGACCCCTTCTCTGAGGGCATCATGTTCAG
>Danio_rerio.15.15837787.15837678
ACATCATACCAACCCTGTCGGCACTGAATGGCGCTGGAAAATGGATCCTGCAGAGAAAATCCTGGAGGATGCCCTGGAAAAGCACCAGAACATGATTCGACAATTCAGAG
>Danio_rerio.15.15908205.15908338
AACCCTCATATTCCAGTGTTGTTCAGCTTGCCCAGAGTGTTGCAGCTGTTAGGCCTCTTCTACACTGGCCTCCTGCCCTTTGTTCCAATCAAGGAGCAGTTCCTGGAGATCCCCATGCCCTCCATTATCACCAA
>Danio_rerio.15.16110338.16110473
ATGGCCTTCAAGTACTTGTCATGGCTGCTCTACCCTCTGTTTGGCTGCTATGCGGTCTACAGTTTATTGTACGTAGAGCACAAAGGCTGGTACTCATGGGTACTCAGCATGCTCTATGGCTTCTTGTTAACCTTTG
>Danio_rerio.15.16289791.16289948
AGAGGAAATGTGACAAAGCTTGGGGAGCTGATGGTGGAGTTCCCCCTACACCCAGGCCTCACCAGGGCCCTGCTCAAGGCTGCCTCCCTCGGCTGCCAAGACCTGTTGCTTCCTGTGGCGGCCATGCTGTCGGTGGAGAACATCTTCATCAGGCCAG
>Danio_rerio.15.18237239.18237408
GAAATCTTTCCTGTGGAGACGATGCGTAAAGCGGCCCAGCTGGGTTTCGGTGGGATTTACGTTCAGCCAGATGTCGGAGGATCTGGCCTTTCTCGGCTGGACACATCGATCATCTTTGAGGCTTTGTCCACAGGATGTGTGAGCACCACAGCCTACATCAGCATCCACAA
>Danio_rerio.15.1881136.1881263
ATGTCGATATTTACGCCAACGAATCAAATCCGGCTGACCAATGTAGCGGTGGTGAGGATGAAGAAAGGCGGGAAGCGATTTGAAATCGCCTGTTACAAGAACAAAGTTATGAGCTGGAGATCAGGAGC
>Danio_rerio.15.1882560.1882689
GAAAAGGACCTGGACGAGGTTTTGCAGACGCACTCTGTTTTCGTCAATGTTTCCAAAGGCCAGGTGGCGAAGAAGGATGACTTGACCAAAGCTTTTGGGACTGATGACCTTACAGAAATCTGTAAACAG
>Danio_rerio.15.1884737.1884901
GCCCTGGAGGTGATTCGGCAGCTGAAGGAGAGCATGGAGATCCAGAGAGCCCACATGAGGCTGCGGTTGGTGCTGCCAGCCAAAGAGGCCAAGAGGCTGAAGGAGAAGCTGAAACCGCTCCTGCAGGTCGTGGAGAGTGAGGATTTTGATGAGGAGCTGGAAATG
>Danio_rerio.15.1886823.1886972
TCTGTCAGGTATGTCTGGTGGATCCCGGCTGCTTCAGGGAGATCGATGAGCTGATCCGCTGTGAGACTAGAGGCCGAGGCTCTCTGGAGGTTCTCAGTCTCAAGGATGTGGAGGAGGGAGATGAGAAACTATAGTAA
>Danio_rerio.15.19335915.19336166
CCTCTGCAGATCAAGTCCGTGGTGGCCCCGGATCATGTGAAGGGTTACATCTACGTGGAGTCGTACAAGCAGACGCACGTCAAGGCCGCCATCGAGGGCATCGGCAACCTGAGGATGGGCTTCTGGAACCAGCAGATGGTCCCCATCAAGGAAATGACGGACGTGCTGAAGGTCGTCAAGGAGGTCACCAACCTGAAGCCCAAGTCATGGGTCAGGCTGAAGCGGGGCCTGTACAAGGACGACATCGCTCAG
>Danio_rerio.15.19337761.19337866
GTCTCTGGGAGGAGAGGTCAGCCATGACGGAGACTTCATGATCTTTGAGGGGAACCGTTACAGCCGCAAAGGATTCCTCTTCAAGAGCTTTGCCATGTCTGCTGTG
>Danio_rerio.15.19339804.19339959
GACCCTCTGGAGTTTCCGGCTCACGAGGTGAGAAAATATTTCCGGATGGGCGACCACGTGAAGGTGATCGCCGGGCGATACGAGGGCGACACTGGCCTCATCGTCAGAGTGGAGGAGAACTTTGTCATCCTGTTCTCCGACCTCACCATGCACGAG
>Danio_rerio.15.19341425.19341571
GTGCTGAGCATGCACGGGAAGGTGCTGACTGTGCGCCACCAGGCGGTGAACCGCAGGAAGGACAACCGCTTCGCCGTGGCGCTGGACTCAGAGCAGAACAGCATTCACGTGAAGGACATCGTCAAAGTCATCGACGGGCCGCACTC
>Danio_rerio.15.19341667.19341792
GGCCGTGAAGGCGAGATCCGTCACCTGTTCCGAGGCTTCGCTTTCCTCCACTGTAAGAAGCTGGTTGAGAACGGAGGAATGTTCGTCTGCAAGACCAGACACCTGGTGCTGGCGGGCGGATCTAAG
>Danio_rerio.15.1944380.1944262
GGTCTCCTCAGCATGGAGAAAATCCCAGTGATAGTCCGATTTCTGCCAGTCCTCTTCAACCAGCTGTTCAAGGTTCTGACTCAGAATGACAATGATGAGGTCACTACTGCCACCACCAG
>Danio_rerio.15.19454545.19454441
TTGGCAACGGGTTGGCGCTTTAAGAAACGTCCGGGCATCGATTACCTGTTCCAGCAGGTGGCGCCGCTCTACGAGATCGTCATCTTCACCGCAGAGACTGGCATG
>Danio_rerio.15.19461716.19461597
ATGATCATCGAGCCAACGAGCCCAAAGCTGCTGCCCGACCCCCTGAAGGAGCCGTACTACCAGCCTCCTTACACGCTGGTGCTGGAGCTCACCGACGTCCTGCTGCACCCGGAGTGGTCG
>Danio_rerio.15.19596708.19597076
GTGTTCATGTCTGTAGATGAGCAGGACGCAGGAAGCCAGGAGACCCCCAGTGGAGAGGACAGCACTCCCACAATGACCAACCTGGTGCCCCCCGTGGCCCTCCCACAAGAAGAGCGTCCTCTGGTAGAATTCGATTCCCCCGACTCAGGGCTCCCCTCCTCCAGAAACTACTCTGTGACCTCTGCTCACTCCCAGATCCTGTCTAGTATCGATGACGGTCAGAGCACAGAGGAGGAGGGTGGGGGCGCGGAGGACGGCAGGACTCCCAGTGAGCTGGCGGGGTGCCGGGACTCTCTGACAGAAGACCGGCTGTGCAGTCAGCTGGACAAACTGGTGACCAGTGGAGCAGCTGCTGAGGGGACGTCACCGTCGCTCTCTTCCTATAC
>Danio_rerio.15.19887347.19886681
ATGTCCCGTGTCTCCTCCACCGCAAAGCGCTACGCTGGCCCCTCCTACACCAGCCACTACAGCTCCTACAGCTCCTCCCTAACCCCGGGCCTTAGCTCCTACAGCGAGCGGGACAGGCTGTCCTCCTACAAGTCCACCTCCTCCTCCTCTTCATCCTCCTCCTCAGGTTACTTATCCTCTAGCTATCTGAGCAGCGCCACCGTCCGCAGCCGCAACTACAGCACCTCCTCGGACCCTGAGCGTGACCGGGGTCGAACCATCCCTCGCACTGACATCCTTGGCAGCAGCAGCAGCCGCCGGAGTGAGAGCCTCAGCAGAACCCCGGTCAAGAGCTATGGAGGGTCAGGGCTAAGCGGAGGGTCAGCCTACACTGGTTATAGCTCCTACGCTTCATCCCCAGCCCAGTCCAGCTACCTCTCCTCTTCACCGGTGGCTTCCAGCATCTCGCTCAGTCGACGAAAATCTGTATCCCAGAGTGACCTGAGCAGGGACCTGGCCTCTCTGAGCCTCAATGATGCCTC
>Danio_rerio.15.20846021.20846244
TTCTACTGCCCACTGGGGAGCCCCACTCCAGTCCCATGTCCTAAAGGAACATATGGTCCACATGCTGGAGCTGTGTCCATGGACAGCTGTCTGAAGTGTCCTGCCCATCACTACTGCCCTAGACCAGGCTTGTATTCCCCCCTTCCCTGTGGTCCAGTGGCTCAGCAGCCGGTGCCTGGCCAGGAAACCTGCAACTGCCCAGAAGAGGGACA
>Danio_rerio.15.22777456.22777321
TGACCAGACAGACCCCTTCAACCGCAGTCCTCTGACAATGGACCAAATCAGGCCAAATGAGGAACTCAAACAGCAGATCTTACAGTGGCTGGAGAAGCATAGGCAAGAAAAGCTTCAGTTGGGGCCCAGCGGCTA
>Danio_rerio.15.22780402.22780245
TCTCATGCAGACAGACAGCAGCAGGAAGAGGAGACCTATGCAGATGCTCCAGATGAATTCTTGGATCCCATCATGTCCACCCTGATGCTGGACCCTGTTCTTCTCCCCTCTTCCAATGTAACAGTAGACCGCTCAACTATAGCAAGACACCTTCTCAG
>Danio_rerio.15.22780650.22780503
GATGAGGAGAATTTCTGTGCCACTGTCCCAAAGGATGGGCGATCGTATTCTCCTACTCTTCTCTCCCAGACCATTAGAGTATTGAAAAAGATCAACAAGCCTGGGGATATGATTGTAGCTTTCGGACTCCTCGCTGATAAAATAAAG
>Danio_rerio.15.22790445.22790319
GTCTTGACAAGGAGACCTGCCTGATCCCTGTGCCTCCCCAGCAGCCGATGGAGTCGGCGCAGTCCTACAGCCTTCTGACTGAAAACCTCATCCTCACACAACTCACCCAGCATCTAGGCTTTCACAG
>Danio_rerio.15.22791229.22790993
GAACACATCCAGCCCAAAGACCCAGCTAATGGTTTGCAGTACCAGAAGAGCCTGCTGGGGACAGTATTCAATATATCCTGCTTGCTGAAAACCCCAGGTGTGGTAGAAGGGCACGGCTACTTCCTGAACCCTTCCCGCTCCAGCGCCCAGGAAACAAAGGTCCAAGAGGCCAACATCCACCAGGT
>Danio_rerio.15.22794591.22794479
GTGACCCTAGTCTGAGAGGAGGTAATGGGATCCCTCCTCGGTGTGTTTACCTGGAGGAGATGGCTGCAGATCTAGATGGGCAGGACTGGCTGGACATGGACAACATAGAACAG
>Danio_rerio.15.22822716.22822368
TGAACCCTCTCAGTAAAGTGGCGAAGCAGTCCCTGTATGCCCAAGGTGTTCCCCGTAGCCACAGTGGCCAACGGGTCAAGGTCCTGGCTTCTGTCACTGAAGGGACAGACCTCTCTGAGAACTGGCATCCCATTCTCAGTGTTATACGAGAGAACGCCTCATCCTGGGATCAGCAGCATGTCATACAGCAACT
>Danio_rerio.15.22829610.22828187
AGCATCTTGATTACGACAAGACTGTCTGCTTTGGACTGTATCCCTCAGAAGTATGTTACTCGTTACGCACAGATATGTGGTTTTAATGACCCATCACGCCAGCGGGCGTACTTCACCAGTCGCCTTCTAAAGCAGAGTGACACTGCATATAACCAAGAGGCCCAGGATCTTGTAGAACTGCTTTACCTTAACCTCCAGAGAGAAAGCCAACTTGCTGCTGCATGTTTCCTTCCATCGTACTGCTGGCTCACTTGTGCAACTTTACACTTTCTGCATTTTACCAATACCAAAGCCCCCATCCGCACGCTAACTGGCATTTACACAAGTTTCCTCAGGCTCAATTTTGGGGGTGAAGTGCTGGGTACAGGAGCAGGGACGAACATGCCCATTCAGGAACACCAAAGTTCTCTGATGTTATATGTTGTCCGTACAGTAGGTAAGCTTGCATTTGAAGGTGTGACATACAAACGCACATCCTTCTCAGAAGCAGAACTAGAGCAGTGGATAGGAGGGAAGACAAAGACAGATGAGGAGCTTCGTCAGCTGGCCATGTTCCGCACTGATGTGCTAGACTTCTTTTTGGCTCCTTCCATAGAAAGTGGTAAATGTATATCACAAGACCTAAGGGAAAACAATGAGAGGCAGTATGTGTTTGCTGTCCCAGCCATGCAAGAATACCTGGCAGCACTCTATGTAGTTCTAGGAGAGAACAAATCCGCTCTTGAAAAGCTCACCAACAAAGTGTCTGTGGCCATTGGTCAGGCAAGTGAGGATGTCAATGCCCTTGTTAACATCTTTTCTAAGTTCATTCCCCTCCGAATTTTTGCAGTATTTAATCTTCTTAAGCTTTTTCCAAAGCTCTATGAGAAAATCAGCAGTCTCAACAAAGGCAGTATAGCCAGAACCATGGCAGCTGAGCTGTTCCGCACTGAGGATAGCTACAACGAGGATGTTCTTGACCAGGTAGAGCAAAGCCTTTTAGGAGTCCATGGCCCACAGCAACAGCAGTACAGTGAGCGTCAACCTTTTGAGCTGTACCCTATCTTCATGGGTGGGCTATTGCACTATGGTAACCGTGTGCTTCTCCAACAACTTGGCTGCAGCATTCAAAGCACCACTGTGGCCCAGATCACCCGTGCCATTAGGAAATACCT
>Danio_rerio.15.22832538.22831919
TTCTCTTTTACACAGGGTTACATCTCTAAGAGACCTTGTAAGCAGGAAGTACCTACACCTGAAAAAACACCCCCTTCTAAGTGGGGAGGGAAACCAGGCCAAGAATGTGCTCTTCCTTTTCAACGGAATGGAAAAGATGCAACTGGATTTCCGAATTGGAGCCTCAGAGCTTTGCAGTGATCCTAATGAGGGACTGCCTCCGAGTGTAGTTGTGGTAAACCTGCTAAGAAAGTATCTGTTGCCTGAG
>Danio_rerio.15.23037683.23037562
CTGTGATTCGGAATTATGGTAACCTGCTTCTGGAGATGTCTGCGATCGTTCCTGATGGGATTGTGGCGTTTTTCACCAGCTACGTGTACATGGAGAACATCGTGGCGTCCTGGTATGAACAG
>Danio_rerio.15.23136899.23136641
GTGTATCAACAGCCTTGCGGATGTGCTACAGGGGGTATGGGTACCCTCTGACGTTGTTCCTGGAGGAAGGTGGTGTAGTGACCGTGTGCAAGATTAACACACAAGAACCAGAAGAACCGATTGACTTTGAGTTCTGCAGCACTAATGTCACGAACAAGGT
>Danio_rerio.15.23137082.23136974
GCTGAGATCTTCCAAGAGTTCACCATAAGAGAAGATCTGGTGGCTTTTCAGATCAACCTCACTGTTCTCCTCGATTGCCTCAATATATTTGGTGGAACCACAACACCAG
>Danio_rerio.15.23137360.23137166
ATGCCTCTCGCCACTCAGTCGCAGGGTGATGACGAACAGTACGTTTTAGTGGCGAGTTTGGACAATGCTCGCAATCTCTCCAACATCCTGAAAGCAATCACCTTCAAAGATCACGCCATCTTCACAGCTACAACCAATGGCCTTAAGGTCACAGTGGAGGACTCGAAATGTCTGCAGGCCAATGCCTTCATCCAG
>Danio_rerio.15.23144168.23143894
GTGGTTGTAAGTGGATCCGGATTCCTGCCATTGTGTATTCCACACACGTGGCCACCACATTGATCCCAATCCTCGCCCACATCCTCTTCTATCAGTTCCCTCTGAAACCCAATCCTGGTCCTCAGACTGTCCAGGAGCGCTGGTTGCTAGTCTCCATATATGCACCATACCTGTTGGTGCCTGTGCTGCTCCTCCTCACCATGCTGATGTCCTCGACATATAACAACTCCTCTAAGCCTGGGAACGTGTCAGCCAAGGCCAAAAA
>Danio_rerio.15.23514789.23514640
GTATGCTACCATATGGGCAGCAAGACAGACCCAGACCAGAGAGATTTGCAGAAAGACAAGTCTGATATTGAGATTCTCCAGCATTACATCGCCCGCTGCTTTCCTGGCCTCGTCCCTGAACCTGCTATAGTGGAGAGCTGCTTGTATACG
>Danio_rerio.15.23940485.23937322
AGGAATGGTTGGGTGTGGACCTTCCCTCGTACGGCCTGGGCACAGGTCTTTTAGCCTGGATGGAGTGTTGCTCCATATCTGACTCTCTGCAGAGCACCATGCTGTCCTGTCTCACTCTGGACCAGCACAAACCTGACCACGTCAGCATGTTCAGCAAAGGCCTGCTAGTGGCTCTGACTCAGATGCTGCCCTGGTGCTCCGTCTCCCAATGGAGCAGGCTGCTGAGAGCCCTCCGTGAGCTGATCACATCCAGCCGCCTTCACGTGCCTTTCTCTCTGGAGTACGTGGACTTTCTGCCCCTACTGGACCTGAGGAAGTTTTCATGTGAACTCCGCCTGTCGGTCCTTCTGCTTCGAGTCCTGCAGCTGCTCTGTGGCTCCAGCTGCTCTGACTGGCTGTTGGCGGATGGCTGGGCACACGTGGGCAGGTTATATGCCCACGCTGTGAGGGACATGAT
>Danio_rerio.15.24227681.24227077
AAGGCCTACTACCTGCGAGGGAAGGCCCACGTGGAGGTGTGGAACGAGGCGGAGGCCCGGCAGGATTTCAGCAGGGTGCTGGACCTGAACCCGGGCATGAAAAAGGCTGTCAAGAAGGAACTGGCCATACTTAACATGCGTATGGAAGAGAAGAACGAAGAAGACAAGCTCAAATACAAAGGCATGTTT
>Danio_rerio.15.24462727.24462579
ATGCCGTGGCAGAGTGTGGAGCATGTTGGTGACCAGAGTCCTTATGTGACATCCATTATAATGCACATTAAACAAAATGTGCCAATTATCAGAGACAATCTCGCCTCCACACGCAAATATTTCACACAATTCTGCATCAAGTTCACTAA
>Danio_rerio.15.24468612.24468465
CCAGCACTAACAGCGGGGGTCTTACCATCAGCAGCCTGTTGAAAGAAAAAGAAGTCTCTGAAGCAGCAAAGTTCACTGTAGACGAGCTCTGCCTGATCTGTAGCATCCTGAGCACTGCGGAGTACTGTCTGGCTACAACACAGCAG
>Danio_rerio.15.24490074.24489955
AGCCATGACCAGAAAGAGGCAGTATGGTGAGGTGGCCAACTTGCTGCAGGGAGTGGTCAACGTGCTTGAACATTTCCACAAGTATATGGGCATACCCCAGATCAGACAGCTATCAGAGAG
>Danio_rerio.15.24688981.24688788
GGCACAGTGCAGATACAGCCATGGTAAATGGTGACGGGGCTCATGAGCATACGGAGGAGACGGACTCAAAGCAGGATGGGAATGGCGAGGCAGACGGAGGGGAGGAGTCTAACGAACAGGAAGTGATAGTGATCCAGGACACAGGCTTCACTGTAAAGATCCAGGCCCCGGGGACAGAGCCATTTGACCTGCAG
>Danio_rerio.15.2484835.2484635
ATGAGGTCGCCCTATTTCCCAGCCAGATCTGTGCTTTTCCACAAGGAGCCGAACGGAGTGACGTACAGAGTCCCAGCTCTGCTCTACCTGCCCCGCTCCACATCCTTTCTGGCCTTCTGTGAGGAGAGGCTCAGCCCGTCCGACTCTCAGGCTCACCTGCTGGTTGTGAGGAAAGGCACTTTCTACAGGAACTATGTGGA
>Danio_rerio.15.24859986.24860104
TACCTCCAAGAAGAGGGGCTGTCAGCTACAAGCCAAGCTTTCATTCATGAGAGCCCCAACCTGAAAGAGTATGCCGAGCACACCACAGGAGATGGGACTATTCCTGCTTGCGTTTTT
>Danio_rerio.15.24975583.24976016
CACTGGTGTGTCAGGGTGTGTCCGAGCTCCCTGTGAAGAAGAGGGTTGAGTCCAGAAGAGCTTTGTCAAAGATCACAGAGGCCCGTTTTCCTGATGCTCGTCTCTTCCCTCTGGACTCCGAACAAGATGCCACACTACTTCTCAGACACCTGGGGACTCAGAGACAGAGAAAGTTGGGTTTCCGCTCCAAACGGTCACATCTCCTTGCTCAACATGTCACTTTTACACCCAACAACCCTGTTGATAGTACAAGTGGACCCACTGGCCTGGGCACACTCTGTGTGTCCGGGTATGTCCGTGGCCGCCCTCTGCGGGTTGACAGACTGGTACACATCAGTGGTCATGGAGATTTTCAGCTCAGCCAGATTGATGCCCCAGTAGACCCTCTTCC
>Danio_rerio.15.24988079.24988189
GGCTGGTATGTGACCCTGCACATCATTGATGTGCCTTTTTCTGTGATGGAGAGTGTCCAGTCAGGCAAACCTCTGGTTCTCGTGTCTCTCTTGCCCCACGAACAGAAG
>Danio_rerio.15.25309293.25309139
TCCCCATAGACTCGACAGCAGGTATCAAGATGCTGTATGTGTTTGTGGATATCCAGATGGACAATGCACACTTCCTGGACACAATCAAGTTCAACTTCTCTCCTGGACAGTCCCTTGCACTCGTCAGCACAATTCAGTTTGTGGCGGCACTGCAG
>Danio_rerio.15.25891396.25891070
GCTGCAGAAGCAAATATTGTTATCAGCTCCTCCACTGACTACACATTGACTGTGTGGAAAGATCTGGAACACAAGCCTCTTCGCCTGTACAAGTCACCATCCGACCCCATCCACGCCTTTGACCTTTACGGTTCAGAGATTGTAACGGGAACAGTGGCTAATAAGATCGGAGTGTACTCTATGGCTGATATCTCCTTGAGCCCTGTTAGCAGCACAAAACTGAGCACAGAGAACTTCCGCGGTACTCTGACCAGCCTTGCAGTCCTGCCCACCAAGAGGCTTCTGCTGCTGGGCTCTGAGAATGGTGCCATTAGGTTATTAGCTTAA
>Danio_rerio.15.25898096.25897263
GTGATACAGCAATCCGGAAACTAGTACCTAATCATGAGCTGGTCTGGGAGTTGGCCCAGTCTTACCATCAGAGTGTAAGTCAGAGTCAAGAAACATCCACCATAGGATCCAGGGTGGATCCACTTCCACCGTCTGGTTTTGGCAGACGTGTGGATTGTAGCACGTTCCCATCCCCCTCGACTAGTTCCACCCTGCAAGGAGACTTGCTTCCTGAGTCAGGCACATTTGGGAGCCACCTCGTAGGAAACCGAATTCAAGTATCCAGAGACACTGACTATGGTGGCTGCCCAAATGTTGGCTTGACTCACCCTTGGGGACGCTCTAGTCATACCACACCTATCATTACAACAGCCTCCACCTTCACAACACCATCCACTGGTGCAGCTTCTTTCTCCTCCTCCTGGGTGTCCAGCCCCACGCCAGAGGACAGCGTCTTGAAGCAGGAGCTCCCCCGAAGTAGCCGCTCCCTGCAGGGCAACTGGCTGGCCTACTGGCAGTATGAAATTGGTCTTAATCAACAAGATCCACATTTCCACTTCCATCAGATCAGATTACAAAATTTTCTGGGTCACTCGGGCACCACAAAGTGTTTGGCACCTCTTGCAGGAGAGGATTACTTTCTTTCTGGTAGTAAAGACAAGACTGTGAAGCTTTGGCCGCTGTATAACCAGGGTGATGGTACGCAGGATGTGGAGCCCAGGCTGACGTACAATGACCATCGAAAGTCAGTGTTCTATGTTGGACAGGTGGAGGCTTCACAGGAGGTAGTCAGCTGTGATGGTACCGTGCACCTGTGGGACCAGTATACAG
>Danio_rerio.15.25904619.25904261
ATGGATTGGCTGATGCATGCAGCTGAAAAAGACTTGGGGATTGAAAGACGGCAGCAAGGCCCAGGGCGCCGTCCTCAAGAGCTTGTAGCCCTTGTTCCTGTGCGCTGGGTGATGGGCCTGAGAGAGAGGCGAGTCATGCGCTGTGCCCGTTTTGACAGCATCAGTGAGGCAGAAATTTGCACATACCTTCAGTCTTCCCAGGCGAAACTGCCCCCTGGGTGGACTAGAGTGTGCATTCAGGGTCTGAGGAAAAGTAAGCTGAGCTACAGACTGGCCAGAGAGCCATGCCACCAACAAATGGAATTTCTGTCACAGGATTCTTACGCCAAAACAATGCAGAGTGTCTCACAGCATAATATCAG
>Danio_rerio.15.26185965.26185851
TGGCTGACGAGTTGCTGTCGGAGGCTCTGGCTGACGTGGCAGCAGAGTTTCAGGATGTCGTGGAGGAGTATGCTGAGGCCGTCTTCACCTCTGAGTTCCTGCAGCC
>Danio_rerio.15.26361752.26361885
ATGCTGCTGGTAACTGCCGACACCCTGGGACACGACTTTCACGTCTTCCAGATCCTCACCCACCCGTGGGCATCTTCGCAGAGTGCCGTTCACCATCTCTATACGCTGCATCGTGGGGAGACTGAAGCCAAG
>Danio_rerio.15.26755997.26756232
GAAAGAGTATCCCGTGATTTCAAAGAGCATGGTTCGCCAAAGGCTCATTTCAACGCACAGTCACCTAGCGGGGAAACTTGGAGCAGGAGTTATCGCGGGGCATCCTCAAGTACTGTCCTCTTACCAGTATGATACTGGGGTTCCTTTGCCTAACCCAGACTCCCAAGATCCCATTTCTACTCACTTCCCACAAAGCAGAGATCCCAATCTTCTTTATCACTGCTTCAAACACAGAG
>Danio_rerio.15.26811339.26811227
GTGGAACTGAAGATGAAGTACAATGACCTGCACTCTAAGTCGAGAGGTCTTCTCCCAGGCAGTCGCTGGTATGAGATTCAGGCCTACAGAGCGCTGAACCAGGCCCTGGGGAG
>Danio_rerio.15.26845548.26845327
GGTCCTGCCGCTACTACCACGGTGTGCAGAGGATGCGGGACCAGAACACTCTACAGCACGTCCATGGGTTGCGGGCAGCCTGGGACATTGAGGACCTGGTGACTCTGGGCAAACGGCTTCGCTCATGCTCTTACTTTGCTGCCCGTGAACTCATGCAGAGCGCCTGGATTATCTTCTGCCCGTATAACTACCTGCTGGACCCAATGATTAGAGAAAGT
>Danio_rerio.15.27599147.27599008
GAAATGGAACCCCTTGGCTGGATCCACACACAGCCCAATGAATCGCCGCAGCTGTCCCCACAGGATGTCACTACCCATGCCAAGATCATGGCTGATAACCCTTCATGGGATGGAGAAAAGACCATCATCATTACTTGCAG
>Danio_rerio.15.27599396.27599256
ATTGCAGGCTACCTGTATGGCACCAGCCCACCTGACAACCCCCAGGTGAAGGAGATCCGTTGTATTGTCATGGTGCCCCAGTGGGGGACTCACCAGACTGTCCACCTGCCCAACCAGCTGCCTGGTCATGAATACCTGAA
>Danio_rerio.15.27599896.27599755
GGCCATATCTGCTGCGAACCTTCATCTCCGAACCAACCACATCTACGTCTCATCTGACGACATCAAGGAGACGGGTTACACCTACATCCTGCCCAAAAATGTCCTCAAGAAATTCATCTGCATCTCAGATCTGCGAGCACAG
>Danio_rerio.15.27600492.27600299
GCCTTCTCTCGACTCATCCTGATCCTCAGAGCGCTCCATGTCAACAATGACCGTGCCAAGGTGATCCTTAAACCTGACAAAACAACTATCACCGAGCCCCATCACATTTGGCCCACGCTCACTGATGAGGAGTGGATCAAGGTGGAAGTGCAACTCAAAGATCTAATTTTGGCCGATTATGGCAAAAAGAACAA
>Danio_rerio.15.27601244.27601116
ACCTTTGAGGGTAACTTGACCACGAAGCCCATCAATGGAGCCATTTTCATCTTCAACCCGAGGACCGGTCAGCTCTTCCTCAAAATCATTCACACCTCTGTGTGGGCTGGGCAGAAACGTCTGGGACAG
>Danio_rerio.15.27601571.27601330
TGCGTATGGTAACTGGTTCCCTGGAGGCAAGCCTTTGATCCAGCAGGCCATGGCTAAGATCATGAAGGCCAACCCTGCCCTGTATGTGCTCAGGGAACGCATCCGCAAAGGTCTGCAGCTGTACTCCTCTGAGCCCACTGAGCCGTACCTGTCCTCACAGAACTACGGTGAACTGTTCTCTAACCAGATCATCTGGTTTGTGGATGACACGAATGTCTACAGAGTCACTATCCACAAGGTAA
>Danio_rerio.15.27601857.27601666
GGACGTGATGGACAGCACCACCACACAGAAGTACTGGATTGACATTCAGCTCCGATGGGGTGACTATGACTCCCATGACATCGAGCGCTATGCCAGGGCCAAGTTCCTCGACTACACCACAGACAACATGAGTATCTACCCCTCTCCCACTGGGGTGCTCATTGCTATTGATCTGGCCTACAACCTCCACAG
>Danio_rerio.15.27602150.27601990
GTGTTTGACCAGGAGTTGGATGCTCTGGAAATTGAGACTGTGCAGAAGGAGACCATCCACCCCAGGAAGTCCTACAAGATGAACTCATCTTGTGCTGACATACTTCTCTTTGCATCATACAAGTGGAACGTCTCCCGGCCTTCTCTGCTTGCTGACTCAAA
>Danio_rerio.15.27602714.27602585
GGAAAAGGCCAGTGGCTTTGAGGAGTCCATGAAATGGAAGAAGCTGACTAATGCCCAGAGATCTGGTCTCAACCAAATCCCCAACCGTCGTTTCACTCTTTGGTGGTCACCCACCATCAACAGAGCCAA
>Danio_rerio.15.27602959.27602790
GTGTTGAAGCAGAATCCGTTCTGGTGGACCCACCAGAGACACGATGGTAAACTGTGGAACCTGAACAACTACCGCACAGACATGATCCAGGCGCTCGGTGGTGTGGAGGGCATTCTGGAGCACACACTCTTCAAAGGCACTTATTTCCCCACCTGGGAGGGTCTCTTCTG
>Danio_rerio.15.27603456.27603277
GTGGTCCAAGCAGACAGATGTGGGCATCACCCACTTCAGGTCTGGAATGAGCCACGAAGAAGACCAGCTGATCCCTAACTTGTATCGTTACATTCAGCCGTGGGAGAGCGAGTTTATCGACTCTCAGAGGGTCTGGGCTGAGTATGCTCTCAAGAGACAGGAGGCCATTGCCCAGAACAG
>Danio_rerio.15.27604480.27604364
GTGACCAAAGAGAGGACCGCACAGTGTTTCCTGCGGGTGGATGATGAGTCAATGCAGCGTTTTCACAACAGAGTGCGTCAGATCCTGATGGCCTCTGGATCCACCACATTCACCAAG
>Danio_rerio.15.27606169.27605977
GTGGGTATCGAGTTCATGGACTTGTACAGCCACCTGGTGCCAGTGTATGATGTGGAGCCCCTGGAGAAGATAACTGATGCTTACTTGGACCAGTACCTGTGGTATGAAGCAGACAAGAGACGCCTGTTCCCACCCTGGATCAAACCTGCTGATACAGAACCACCACCGCTGCTGGTCTACAAGTGGTGCCAAG
>Danio_rerio.15.27606671.27606508
GATGGTCCCTACATCACTGCAGAAGAGGCCGTGGCCATTTACACCACCACTGTGCACTGGCTGGAGAGTCGGCGGTTCTCCCCAATCCCGTTCCCTCCACTGTCTTACAAACATGATACCAAGCTGCTCATCCTGGCGCTGGAGAGGCTCAAAGAAGCATACAG
>Danio_rerio.15.27606963.27606757
GTACCTGGATTGCCTACTCCTATTGAGAACATGATTCTGCGATACGTGAAGGCCAAAGCTGACTGGTGGACCAACACAGCCCACTACAACCGTGAGCGAATCCGTCGCGGAGCCACTGTGGACAAGACGGTGTGCAAGAAAAACCTGGGCAGACTGACCCGTCTGTACCTGAAAGCTGAACAGGAGAGACAGCACAACTACCTGAAG
>Danio_rerio.15.27608295.27608176
GTACCGCGAGCATTGCCCTGCTGGACAGCCAGTGAAAGTACGTGTGTCATACCAGAAACTGCTGAAGTACTACGTGCTCAATGCTCTCAAACACAGACCACCCAAGGCCCAGAAGAAGAG
>Danio_rerio.15.27608921.27608816
GTACCACACACCAAATGTGGTTTTTATCAAAACAGAAGATCCCGATCTTCCCGCATTTTACTTTGACCCGCTGATCAACCCCATTTCACACAGACATTCTGTTAAG
>Danio_rerio.15.28694540.28693491
CAGATAAGCCCCAGCGCACTGTCCAAGCTGCGTTATCTGGAGTCTTTGGATCTGAGCCACAACAGCTTGGAGAGCCTCTCACCGAGCTGTTTCTCTGGGCTCCCCCTGGTTGAAGTTGACCTCAGCCACAACAGCTTCCGGGAGTTCGACATGGACGTGTTTGCTTCCAAGGTTCACGGTGAACGTGTCAGTGTGGATCTGTCTCATAACAAGCTCGTTTCAGTCTCTACTGCTTTGCACGGCCGAGTTTTACACATCCAGAGCTTAACTCTGTCGTCAAACCAGCTGTCAAGCGTGCCGAGCCTGGCAGGACTTCTGCTGAGGTATCTCAATCTGGATGGAAACCCCATCGGACAAATCACAGAGGGAGCCTTTGCTCAGCTGAAAGATCTGGTTTACTTATCCCTGAGTGGCCTCCCCGAACTCGAGCAAATCCAGCCAAGGAGCTTCAAAGGTCTCCAGAGCCTGCAAGTTCTGGATCTCTCAAACAACCCGAAGCTCAAGAGCCTGAGCCCCACAATGTTTAGTGGGCTAGACTCTCTGCAGGAGCTGAATTTGACCGGTTCTGGCGTAGCATCGTTGCCAACTAACATGCTGACATATCTGCCCAGCATTAAGAGTATCACACTGGGACAAAACAACCACTGTTGGAGGACCCAGAAACAGGGACAGTTCCACCGGCAGATGGGGCAGGTCCAGCATAACGAGGTGCTGACCTGTAACA
>Danio_rerio.15.3081687.3081574
TGGCCCTCTTTCGGAGCGCTTTGAGGTTACGACTGGCCCCGGGGCCCCTGAGCAGTGCAAAGCTCCCTCCACCACATGCAAGTCCTCCAGCTGTGTTGTTGTGAGCTGGGAG
>Danio_rerio.15.31913616.31913942
TATGTCGTCATTCTCTTCCAGCCTGTCACCCTTACTTGTCAGTATCAGACAACGGCCACTCAGCTCCCTATTGTAACGTGGAAGTATAAGTCTTTCTGTCGGGACCCGGTTCAGGCTGCACTCAATCCCAGCAGTGCAGACAACATTCTGTCTCAAAACAACCCCAACTATAACCCCATCATTGAGTGTGCAGACAACCAGAGGACAGTGCGAATAGTGGCCTCCAAGCAAGGCACTGCAGTTACCCTCGGCCCTGAGTACCAGGGGCGCAAGATCAGCAT
>Danio_rerio.15.31916196.31916315
ATGCAGATCTGAATATCGCACAGACTGCATGGGGAGACAGTGGTGTCTACGTCTGTTCTGTCGTCTCTTCTCAAGATGTTACAGGAAATACTGAAGACTACACAGAGCTCCTTGTACT
>Danio_rerio.15.34647135.34646991
ACTGCAATGTCGTCCCCACAGTCTGAACTGGACAGCAGCAGCGCCATACTGGATGACAAAGAGGATTCTTATTTCAACGAAATAAGAAATTTTATCAGCAACACAAGCCAGAACCAGACATCACCGGACCCCTCAGAGGAAGG
>Danio_rerio.15.36180491.36180331
TGTTCTCGGTGGTATTGGAGTACGGTTAACCCATTGCGGCGGTGCAAATACACATGTACAGTCCGAGAGGTCCGACCAATTGTCCCAGAGAAGCCAGTTGAGGAGATGCCGAACCAGGGAGATAATCACACCATTGCTCACAGCCC
>Danio_rerio.15.36555473.36555311
CTTCAGGGGACACTGGACCTGAACAGTATACTGAAGAAAGCAGAGAATCATTTCTACAACTACTGCAAGCGCTGTGCTTGGGATTATACGAATGGTCGCTGCAGGCCTGATCGGAGCAAACACGAGGACTTTTTTTATCATCTCCG
>Danio_rerio.15.36565617.36565432
GTGGGGTGTGTCCATCTGAGCGTGGCCTCGCGTGGCGGTTTTTGTTCGGGATGTATCCATGCGGTTCAACAGCTTTAGAGCGCTCGTTGCTGCAGGAGCAGTTGGTCGTACGTTATCAGGTGATGAAGAGAAAGTGGCAGCACTTCCTCCCCTCAGCCATGCGAATGCACCTCAATGGCACTGA
>Danio_rerio.15.37789977.37790188
CGAGACCCAAGCTCCTCTAGCTCCATGTCCTCCCGGGGCTCAGGGGGCCGGCGGAGAGGAGAAGGAGGGCGAAGGAACCCTGCAGATATGGGCCTCAACACCTCCGGAGCCTTCCAACCAGGAGATGAAGAGATAGAG
>Danio_rerio.15.38759667.38759830
TCTGTGCCCATCATTTCCCACTCACGCTGGTTGCTAAAGAAGGGCGAATTACAGCTAATGGGGGGACCAAAGAGTACTAGGACCATGCGAAGCCGTAAGCTCTACCAGCCTGTCTACCTGTTCCTTTTCAACAATCTGTTGCTGGTCACCAAACGCA
>Danio_rerio.15.38766025.38766242
GCTGGATGATGGGTGAACGGCTCCATGATGGTGAAAGGGGATGGTTCCCTAGTCGAGTAGCAGAGGAAATCCAGAACAAGGAAGTCCGAGCTCAGAACCTGAGAGAAGCCTTCAGGATCCAACAGGCCTATGAA
>Danio_rerio.15.40368956.40369095
AAACCCTCCCACCCCCTGCTGGACTCCTTCATCCATCACATGGGCCTGGGGGGTCGCGGCCACTGGGAGTCACCTCTGGGCTCGGTTCCTCGTCTGCCCAGCCACAGTGCCTGTGAGATGGGAGAACTCACACAGACAG
>Danio_rerio.15.40799781.40799664
GTGGCGCGCACCACCTTGCTGCCAGGCCTGTTGAAAACCATAGCAGCCAACAGGAAGATGCCACTTCCCCTCAAACTGTTTGAGATATCAGACGTGGTGCTAAAGGATGAGACCAAAG
>Danio_rerio.15.40807997.40807882
ACGGAAGCAGTGCGACCTCACGCTGTGGCAGCAGTCTTGAGGAACATCACTTTCACACAGGAGCGCTATGACAGTTTCATTGAGCTGCAGGAGAAACTACATCAAAACATTTGCAG
>Danio_rerio.15.41815123.41815623
AAGCGACGGGAACGCGTACCTGTACATACTGATAGTCATGTCTTTCTACGGAGTCTTCCTCTGTGGTATAATGCTGGGCTACTTCCGCTCCAAGAGGAGGGAGAAAAGGAGGGTGAACATATTCACGCGCCTAGTGCACGAGGAGGAGCAGCGGGAGTGGGGTGCACTGCCAAAGAAGCACAGCCTGAGC
>Danio_rerio.15.42028949.42028841
TCGAACACCGCTGGCCACGTTCCACGAGGGGAAACACAACATCGCTCACATGGACATGGATCCATCGAGAGGCCTGATGGTCACTTGTGGAAGTGACCGCATTGTTAAG
>Danio_rerio.15.42720909.42721095
AGCCCTACCCCGACGGCTGGAACCTACCTGGCAGAGGAGCTCAGAGAGGAAATGTTCTCAACCTGAATGGAGCAGGAGACCCGCTCACACCAGGGTACCCTGCTAAAG
>Danio_rerio.15.43084570.43084430
GAAGTTGTAGGAGGCATGCTGGACTTGGAGCCTCGACGTTGGAGAAAGATGATTAAAGAAAACTTTGATGACCAGAGGAAGAAAGTGTTACAGTTTGCACAGTGGTGGAAACCGTATGACTGTACCAAGACTCAGGGCTAG
>Danio_rerio.15.43088287.43088132
TGTTCCGACGTACTTTGGTGCGGATGTTCGAGGCCCAGGAGCTGGACTGTGTGTTCATGGAAACGCACATGAACCCCCGCAGGAGACAGCACATGGTGTTAGAGTGTATCCCACTACCCAAAGAGCTGGGAGATATGGCACCCATATACTTTAAG
>Danio_rerio.15.43915383.43915174
CAGAGTATCCACCAGTCCCTGGCTGCACTGAGCAAGGTCATCCGAGGGACTCAACTGTTAACTCCAGAAGTCCAGAAACTGGCCACTGCCCTACTAAATCAAGAG
>Danio_rerio.15.43922693.43922577
GTAATTTCTCAACTGCGCATCCTGAGCCGCTCAGTCGCAGCAGGTTCAAAGTTTGACAGGGAGCTCTGGTCAAATGGACTGTCACCGATCCTGAACTTATGGAAGAAACTCAACCAG
>Danio_rerio.15.43990272.43990138
TGGCTACAGCTCAGGGGAATATTCTGGAGAACAGGGAGCTAATAGACAGCCTAAACCAGACCAAAGCAAGCAGCGCCCTAATCCAGGAGTCACTACTGGAATCACATAGGCTGCAGGCCTCCTTGGACCAG
>Danio_rerio.15.44010354.44010228
GTTTCAGTGTCACACTGCAGAGGCAGCTAAGTTGGAGGCTGATGTGTCAAAAGCTCAGGACACGATCACTGCTGCCCAGCAGCTTATATCACAACTGGACGGAGAACACACACGCTGGAATGCACAG
>Danio_rerio.15.44023252.44023144
GTGATGCAGCTGGCAGGTCTGGAGGGGCAACAGGTGGTTTTACTATTAGAGGACTATCAGTTTGTCCACCCAGCTTTCTTAGAGATGGTGAACAGCCTGCTCTCATCAG
>Danio_rerio.15.44029336.44029192
TATCCAGACAGGGAGCAGCTGCAGACTATCTACTCGGCTTACCTGCAGCCAGTTCTCCAGCACAGCCTGGGCAGCCAGGCAGCCTGGGCCAGCACAGGGAAAACACACCAGCTGGCTGGGTCTCTTGTGCAGCTCTATGAACAG
>Danio_rerio.15.44034117.44033966
GTGTTGACCTATAAGGGGTTCTATGATGAAAATCTGGAGTGGGTCAGTCTTGAGAACATACAAGTGGTGGCCTCCATGTCCACAGGGGGTGCTGTCGGGACCCATTCACTCACAACCCGCTTCTCTTCTATTGTACGCATCTGCACAATAGA
>Danio_rerio.15.44047704.44047440
CTAAAGAAAGCATTGGAGCTAAATGAACAGCTAAGACAGCGTATGGGCGTAGTTGTTGTCGGGCCAAGCGGAGCAGGCAAGTCCACACTGTGGAGGATGCTCAGGGCGGCTCTCAGCAAGACAGG
>Danio_rerio.15.44073384.44073001
GATCTGAACAGTCGTGCTCAGGCGGAGGTGACGATCAGAGAAGCTCTGAGGGAACTGGATTTGTGGGGAGCTGCAGCTACCTTCACCCTCACTGAGTACACAGACAGCAGTGGGCGCACTCTCACCCTCATCAAGGACTGGAAGGATATTGTCAACCAGGT
>Danio_rerio.15.44144313.44144545
GCGGAGCCCTGGGGAGATTTGTCCAGAGGAAGCTGAGTGGTCTTAAAATCTTTGAGGAACCATTTGTATTAGTGAGAGAGAACCTGAGAACGGGTTTTGCCATCTGTGAACAGTGGGTTGTAGCCTGTGAGCATCTGACTGGACAGGTATGGGAA
>Danio_rerio.15.44164156.44164317
AATCCTCGTTCTCAGTCAAAGAAAACAGGAAGTAAGCTGCAGATCACCTGGGACAACCCCAAAGAGTTAGAAGTCTACATTGGCAAGCTGCAGGCTGCTGCTGAAAAACTCTCCACCGAAAACAGGAAGTTACGAAAATGGCACACTGACTTCATTGAGAAG
>Danio_rerio.15.44172282.44172424
AGGGCTTCAGGTCTGATGACATGCGGGCATGGCGTCAGCACTGGAACCATCAGCTGTACAAAGCTCTTGAACACCAGTATCAGACTGGGCTGGAAGCACTGAACAAGAACTTGCCAGAAATACACATTGATCTCACTTTCAA
>Danio_rerio.15.44186683.44186826
TGCCCACCGTGGAGCTGGGCTGCGGCCTCGGCGTCACTCTGCTCCTCATGCTCATCCTCTTTGTGGTTTATCACGTCTTCTGGCTGGAGCTGCTGCTGCTCTATCGCTCCTGGTTCGGCACAGACGAGCGGCACAC
>Danio_rerio.15.44262245.44262081
GAGAAGAACACAGCACTGTATCGTCCTGCATTAGAAGAACTGCGCAGACTGATTCGCTCCTCAACCACCTCCATGACCTCAGTACCTAAACCCCTGAAATTCCTGCGCCCTCACTATGGCAAGCTCAAAGAAATCTATGAGGGCATGGCCCCTGGAGAGAACAAG
>Danio_rerio.15.44379711.44379543
CTGCGTTACGGTGAGCCCACCCTGAGGCGAGCGGTGCCCCTGGCCCTGGCCCTCATTTCTGTGTCTAACCCGCGTCTGAACATCTTGGACACCCTCAGCAAGTTTTCCCATGATGCTGACCCCGAGGTCTCCCACAACTCCATCTTTGCCATGGGCATGGTGGGCAG
>Danio_rerio.15.44382585.44382443
TCTGGTAATGTGCTAAAGGTGCAGCAGCTTCTCCACATCTGTAGTGAGCATTATGAAGCCAAGGAGAAGGAAAAAGAGGAGGACAAAGATAAGAAGGACAAGAAGGACAAAGACAAGAAGGAGACTGCTGCTGACATGGGCTCCCACCA
>Danio_rerio.15.44382765.44382664
AAAGGAGAGGCAATTGAGACAACTCTGGCAGCTCTGCAGGTTGTCCCTGAACCTTTCCGCAGTTTTGCCAACACGCTAGTGGATATTTGTGCATATGCAG
>Danio_rerio.15.44808395.44808646
GGACCTGGAGAGGGCGAATCAGACGCTGAAGGACGAGTATGACGCCCTGCAGATCACCTTCTCCGCCCTGGAGGAGAAGCTGAGGAAGACCACCGAGGACAACCAGGAGCTGGTGTCCCGCTGGATGGCCGAGAAGGCTCAGGAGGCGAACCGGCTGAACGCCGAGAACGAGAAGGACAGCAG
>Danio_rerio.15.45488172.45488582
GGTCCCCCATCTGACGACACGCAGATGGACAATAGCCTGACGGGCTCCACCATGTCCCTGTGTCTCATAGGCCCCAATGCTGGCACCAAGGAGGCTCCCAGGCTCAAGGACAAGAAGAGTGCCCTGGCCAACATGGGGTTGCTCCCTAATGAGCTAGCACGAACTAGGCACAGATTCTCGTTTGACGGCGGGGATTACTCCATTTTTCAGAGTCATAGTTACCCACGCAGAGCGAGGACGAGGTGGCACAAATCCACCAACCAGCTCAACATGGAGTCCTCGCCGCTCGCCAACAGGAGAGTTACATTCAGCAGCACTGAGTGGATGCTAGAGAGCACAGTCTGA
>Danio_rerio.15.45931533.45931688
CCCCCCTCGGTGCCAGCGTGTCGAATCCAGGGAACGCTGGATGTAGGCAGTGACATCATCCTGATCTGCAAATCAGAGGAAGGTATTCCCACGCCGTCCTACTCCTGGGAGAAGCTGGACGCGCTGCCCAAGCTGCCGCACAACGCCATGCAAG
>Danio_rerio.15.46532079.46532198
GAGTGTGAGCAGCTCCAGAAAATGTACGCTGTCCAGCAGGATGAGAAACTCCTGGAGCACACCCAGCAGCAGCATATCCTGTACCAGCAAGAGCAACAAATCCTCCACCAGCAAATCCAG
>Danio_rerio.15.46533053.46533338
CAGGTGACCATTCAGGTGCAGGAGGTGGAGCTGGGAGGTGGGGCACAGAGGCAGAGCAACTTTCTGTCCACGCCAGGCGGACACAGAGTCCTCGGGAAGCAGCTTAGCGCAGACAACGCCGAGTCGCACAG
>Danio_rerio.15.46544705.46545096
TCCAGCCAGAAATCCTCAGGGTGAATGCCCACTATAGTGAAACCTCAGACCCTGGCCTCTCCCTGGTCCTCTTCGCCTTGGTGCGGTCAAATCCACCTGCCACGATCACCTTTGTTGACCAGTCCGGCCAGTTGGTGGCCAATACCTCTGACTTCCTCATTCTGGACTCACGAAGCTACCCGTGGCTGACCAATCACACGCTGAGAATCACGCTCAGCAGTCTATCAGGAAATGTCTCGCTGAATGCCAGCAACAGTGTGGGAACGGCGCAAAGCAACCTCACACTGGCAGGT
>Danio_rerio.15.46555806.46555692
CAGAGATCCAAGAGTATGCAAGAGAGATTGGCATTGACCCCGACAATGAGCCAGAACTTCTGTGGCTGGCAAGGGAGGGCATCGTCGCCCCTTTGCCTCCTGAGTGGAAGCCTTG
>Danio_rerio.15.46582052.46582153
GTCGCAGCAGCATGCCAAAGTTGTCCCATGGATGAGAAAAACCGAATACATTTCCACAGAGTTTAACCGATACGGTGTTTCCAATGAGAAAGTGGAAGTCAA
>Danio_rerio.15.46582240.46582345
ATTGGAGTGTCTGTCAAACAACAGTTTACAGAAGAAGAGATCTACAAGGACCGAGACAGTCAGATTTCTGCTATTGAGAAGACGTTTGAGGATGCACAGAAATC
>Danio_rerio.15.46583066.46583171
ATGTGGATCAATCCATGTGCTCAAGTCATATTTGACTCTGATCCTGCACCTAAAGACATGTCTGGACCAGCAGCTGTGGAAATGATGTCTCAGGCCATGATCAGGT
>Danio_rerio.15.46583426.46583554
TATGATTACAAGATAGCGAGGGAGTACAACTGGAACGTTAAGAACAAAGCCAGCAAAGGCTATGAAGAGAACTACTTCTTTATCTTCAGAGATGGAGATGGTGTTTACTACAACGAGCTGGAGACAAG
>Danio_rerio.15.46583687.46583792
GGTGCGCTTGAGCAAGAGAAGAGCCAAGGCTGGAGCACAGTCTACAACAAACGCTGTGCTGGTGTGTAAGCACAGAGACATGAATGAGAAGGAGCTTGAAGCTCAG
>Danio_rerio.15.467363.467215
GAGAGTACGCTGGTTTTGATGAGAGTCAGCCCACAGCTGAGAGCGGAGGAAAGGGGAAGGTCATCAGCATGCTGAAGGAACAGTACGGCTATGAGACTGTGGTGATGATCGGAGACGGTGCCACTGATCTTGAGGCCTGCCCTCCAGCT
>Danio_rerio.15.46803360.46804802
GTGGAGTATTATAACCCTTTGGCTCAGACCTGGTGCTCTGTCAGTCCACTTCCCACTGCTATCTTCTACCCTGAGGCCAGTGCTTGTGGCAGTGTAATCTATACGCTGGGGTCAGAGGTGGAGATCACTGACTCCTTTAACCCCTCGCTCGACTGCTTCTTCTGCTATGACGCCCTGCAGGACCAGTGGAGCCGCCTGGTGGCAGAGTTTGGCCAGTTCTTCCACGCTACACTGGTCAAGGCTGTGTCAATTAATAAGACACTGCACCTCTGTGACTTATCTACATACAAAGTG
>Danio_rerio.15.469253.469119
GACACGCAAAGCCATGGGCGGCTCAATGACCTTCAAAAAGGCCCTGACTGAGCGTCTTTCCATCATCCGATGTTCCAGAGAACAAGTCAATAAGCTGATAACAGACCATCCACCTCAGCTGACTCCAGGTGTCAG
>Danio_rerio.15.46934737.46934925
TGCTCTCCATGGCGAGATAATGCATGCTGCACAGCCAACACCTCTGCAGAAGCCCATGACGATGCTTCCTATCTCTACAACTTCAACTGGAATCACTGTGGTATTATGAGCAAGGAGTGCAAGAAACATTTCATCCAGGACACTTGTTTTTATGAGTGCTCACCACACTTGGGACCCTGGATACAACC
>Danio_rerio.15.47348316.47348582
GTCAAGGAGTTCTATCGATCCTGCATCAACATCCAGGAGATTGACAAGCTGGGGTCTGACCCCATGATGGAGGTGATAGACAGCTGTGGAGGGTGGGACCTGGTGGGGGCTCCCCCTGGTGCTGCAGGGTGGGAAAGGGAGGGTGCACCACAGAGGCCGGACTTTAATGAGCTGCTCTATAGGACGCAGGGAGAGTACAGCACTGCTGTCTTCTTCTCCCTCACAGTCAATGTGGATGACAAAAACTCCTCAAGGAATGCTAT
>Danio_rerio.15.4857864.4858050
GTTTGACGACCAGTACACGCTCCGAGTGTCCTTCACCGACGGGAAGTCCAAGAAGTCGAGGGAGGCGGACTTCACCAAGTCGGTGTCGGTGTTCTTCGACGAACACGGGACGCTGGTGATGGACCAGTTTGAGAAGAGCGTTTCTAAACTGCACGACACGCTCGCCGCCGATAAGAAGACCAAATAA
>Danio_rerio.15.499473.499234
GTGGATGAGATCTTCACCCTGTCCTTGTCTCACTTGTGTAACCCCGAAAACCGAGGCTACACACACTTCCGCACCGGTGACAAATACGGATACACTCTTCCGGTGTTTAGGAATGGCAAACATCGAGTGTGGGGCCTGACTGCTGTTGCCCTAGACCATACCCTGAAACTCATTGTCCCTCCATAACAG
>Danio_rerio.15.539971.540088
GTGGAGGAGGCAATGAGTGGGAGGTATCTCCACAGCAACTTCTCTCTGCACTGCCCTCCAGGCCTGGACCTGCCTCCAGAAATCACCAAGCCCTTCACGTCCAACAACCTCAAG
>Danio_rerio.15.6404466.6404321
GTGCTGCTGTATGACCCTTTGTTTGACTGGACCATGAACCCCCTGAAAGCTTTTTACCTGCAGCATGACGAGCAGCAGGAGCTCAACGCAACGCTAAGCTCCACTATGGGGGGAGATGACATAGACAACAGCCGTAAATCCAG
>Danio_rerio.15.6414768.6414628
GTGGATCCGTCCGGTGCCTATGAAAACCTGGTGACTGTCAGGTCCTTCATGCCACACTATCACCTGGCCGGAGGAGTCAACCTGCCCAAGATCATCGACTGCGTCGGCTCTGACGGCAAAAGCAGGAGACAGCTGGTCAA
>Danio_rerio.15.6426209.6426071
GAGCGTTCGGATGTCGCCCGGAAGATCATCGCCTCCGTCAGGAAGAAGCGAGGCGAGATGATCCGAGGGATCGAGCGCCTGTGCGATGCCTACATCACTCTGGCTTACATGGATGCCAGCAGACACAAAACAGAGAAGA
>Danio_rerio.15.6433676.6433459
GCAGTAGAGGTGATAGAGGGGGAATCGGGACTTCAGGACTCCAGGCTCCAGAACCAGCGCACTGAGGCGTTTTTATCTCTGGCCCGCTTCTCTGACGCTCAGTACCAGAGCATCGACAAATACATGAACTCGTCTGAGTTTGAGAACAAACAGGCCCTGCTGGAAAAGGCCAAGGAGGAAGTGGGCTTGATAAAGGAGCATAAAGTGACCTCCAACAG
>Danio_rerio.15.6474383.6474184
ATTTCTATCCAGAGGATTCTGCTGGCGGTGTGTGAAAGAGCAGCGGAGACGACCAACCGCTACGAACGGCACCGCATCCTCCTCATGTACCATTTGTTCGTCAGCCTGCTGCTCAGGGAGGTGAAGGACGGTCTGGGAGGAGCCTGGGCCTTTGTTCTCAGAGATATAATCTACACGCTCATTCACCATATTAACAGCAG
>Danio_rerio.15.6553587.6553732
TTTCTGCAGCGCTATGTCCAAAAGGAGACGGAAAGCATGCAATCAAGCAAATCCAACGTCACGGCAACCACGCTGGCCACGCGGCAGAAGAAGATGGCTGAAATATGCAGCCTGATCAAATACTTCATTCGCTGTGCTAACAAAC
>Danio_rerio.15.6713625.6713942
CCCTGGTGGAGCTCTCCATCCACAAAGTGGCTCTGAAGCCTGTCTCCAGCCACCTCTACTCCTGCATAGAAACCTCTCGAACCAATGATGGCACCCTCGAGCGTCTCCAGAGCAACCTGCGCTTGCTGGAAAAGAACGAGGTGACTGAACTAGGAGGTTCAGCAGGAGTCGGAGTTCCTGACTCCATCACGCTAGATCGTATCCAGCAGAAATGGAATAATATGCACGATGTCTACTCCCCAAACAAGAAAGTGGAGATCATGCTCAAAGTCTGCAAGAGCATCTATCACAGCATGAGTGCCAATGCTA
>Danio_rerio.15.7068572.7068702
ATGAACTTGAAGAGATGCTGAACCCCATAGGAACCATTCAGACCAACCCATACACTGAGAACGCTACAGCACTGCACATCCACTTCCCAGAGTACTCTTCACACCCCATCGTCTTCCCTCCTTTCGACAAG
>Danio_rerio.15.9209336.9209720
TGGAGGCCCATGACGAGAGAGGAGCTGGAGGCAGCTAACGGGCCTGGATGGAGGAAAGTGCGCTGTTACCTGGTGCTGCTGTTCTGGCTCGCCTGGGTCACCATACTTGCCACTTCTGTCGCCATCATAATAAAGAGCCCCCGGCCGGTTGCGACGCCCTTGAAATGGTGGCAGAAGTCTCTGTTCTATCAGCTGCAGGCC
>Danio_rerio.15.9462815.9462641
TGGGCCATGCAGTGCTGTCCATCAATGGAGTTGATGTGATCGGGAAGAACACATCAGAAGGAAAGGACATCCTTGAATACCTGAAAGATCCTTCAAATTATCCCGTGTCTATTCGCTTTGGACGAGCGCGCCTGAGCTCCAATGAGAAGCTGATGCTGGCGTCCATGTTCCACTC
>Danio_rerio.15.9463084.9462910
ATGGTGATATACAGTGTGTATGTGGTGAACAAGGCTGGAGGGTTAATTTATCAATATGATAACTATGTCCCGCGAGCAGAGGTGGAGAAAACCTTCAGCTACCCTTTGGACTTGGTGCTGAAGCACCACGACGAGAAGGTGGTCGTGTCGTTTGGACAGCGGGACGGAATCAGAG
>Danio_rerio.16.10486450.10486648
CTTTGGAAACACGAGTGCAAACGTGTGATAGCGGATCGATTTACGATGCCAGGTGATGTGGAGTGGTTTGACCAGGCTCTGGCAAAGCTGGTGGAAGAACATCTTGGTGAAGAGCACAAGAAAATGGTGGACTATGGAGCAGAAAGATATTTTGTTGACTTCTTGCGAGATGCCCCTGAGGCCACAG
>Danio_rerio.16.11633012.11632846
GGGGACTGTGAGGATCACGCCACCCTGCTGTGCAGCCTCCTGCTGGGTTTTGGCCTGGATGCATACGTGTGTGTGGGCACCAAAGCCAAAGGAGTGCCACATGCCTGGGTCCTGACCCGTGGTACTGACGGGAGCATCACTTTCTGGGAAAGCCTGACAGCGCACAG
>Danio_rerio.16.11794037.11793906
AGGTACCCATCACTTTTCTGCCCAGGGACAGAGGGGACTATGCCCAGTTCTGGGACTTGGAGTGCCACCCTGTGTCTGAACCCCAGCAGAAAACCCGAATCCGCCTCCAGCTCTGTGGCAC
>Danio_rerio.16.11808022.11807762
ATTCCACTGTCGGGTTATGGCGGCACCAGCAACATCATCCTAGAAGACCAGAGGAAACGTGCAGATGGCTACGTAGCAACACTGACCGACATCGCTGTTGGCTGTGTGAGCAAAGTGTGTCTGTGTGTGAGGAACACAGGCTCCAGAGCTGCTTTCATCAAAGCTGTGGCCTTCTCTGATGTGCAAATACAATCACTTATGGAGCCCTCAGTCATCAGCCTCGCGCCTTCACAGTTTGTACTGAAGGAAAGAACCCAAGAG
>Danio_rerio.16.11808297.11808109
CAGCTCCAGAGTTTATTCAGTCCTGAAGAACGTCTAACCCGACATGGAGAGCTGTCCATCCGTCCCAGAGAGGATGTGACCGTCCACCTTCTTTTTGCTCCCACCAGAGTGGCCTGCATGTTGGCCAAGCTGGAGATCAAACAATCTGGAGTTCGACCTTCACAGCCTGGGGTCAAATTCAC
>Danio_rerio.16.12029201.12029407
GCCAGTGGCCACTTCAGCTGGGTTCCTAGACAGATGTTTAGCGGAGATGCAGCTGAGGAGGAGGGCGAGAGTGACGGAGACAGCGACAGAGGAGACGAAGACAGAGGCGAGGGAGACGAGGCTGAACTCGTCATTGACATCCCTAACGAGTGA
>Danio_rerio.16.12056997.12057121
GCTGTCAAAATCACCCCGGCTCATGACCATAATGACTACGAGGTTGGAGAGAGACACAATCTGGCCTTCATCAACATCTTGGATGAAAATGGCCTGCTCATTAACGTGCCTCCTCCCTTCCTG
>Danio_rerio.16.12057344.12057447
GGCATGAAGCGTTTTGAGGCCAGGAAAGCGGTGCTTCAGGCTCTCAAAGACAGAGGCCAGTTTAAAGAGATCAAAGACAACCCTATGGTTGTCCCAGTTTGCAG
>Danio_rerio.16.12064087.12064245
CCGTTCCAAGGACATTGTGGAGCCGCTGCTGAAGCCCCAGTGGTATGTGGACTGCAGAGATATGGGCAAGGAGGCTGCTGATGCTGTCAGAGAAGGCAGACTCAAAATCATCCCTGACCACCACCTCAAAACATGGTTCAACTGGCTGGACAACAT
>Danio_rerio.16.12081520.12081631
TTCTGCTGGAACAGTGAGGAGGTGGACCGTGACATGGAGTTCATAATGACCATTGTCAAGACGATCCGATCGCTCAGGGCTGACTACAATCTAACCAAGACCAGAGCTGACT
>Danio_rerio.16.13743056.13743258
TGTGTGTTGTTAGACTCTGAACAGGGGACTATGTGGGACCTCTGGGCCCTGGACTGGGTGCATCAAAAAGCTGAGTGTTTGAGGTTCTGCATTGGACGCTCTGTCACACATGTTGGACAGCTTCCTGTTTCTGCTGATATAGAGTACGAGTTTGGCACTCGCAACCCTTATAACTTTCTGCAAGTCACCTACTACAAG
>Danio_rerio.16.13747059.13747242
CAGCCCTCTCCCTCTCGCTGCTCTCATGCCGACAGTCATGCGTGACTCAAGTGGCCACACGACCTGGAAGGATTTCTGCTCAGGAGGACTTCCTGCCAACACAGCTTGAGCATCTGCACATCGCACAGTTTAAAG
>Danio_rerio.16.14284107.14284333
GTGTGCGCTGGCGGCGGAGCAGGATGTCATCAGGCGGCGGAGCAGAGGAGGGCGAACGGGGTCACCGTGGAAGGAACACAGAGCTGAGGAGGAGCATCAGCGACATGAACCTCAGTCTGCGACGTCGCCAAGGCAA
>Danio_rerio.16.14287185.14287389
GATTTTGTTTTGTACATCATGTCGGGACATATGCATGTGTTTGGAAGGAAACCCACAATAAGGGAGCGAGAGAAGGATAGAGAAAGAGAGAGGAAGGGGAAGAGGCCGCTGAAGGTGGACACGTTCCTGTCTGCTCCTGACCTTTTGGCCAGACACTTACTAGTCCGGAGAGACTCCGCTGTTCCAGAGACACCCACTGGACAAG
>Danio_rerio.16.14376259.14376601
CATCACAGTCCCGTTCCCAGTTCAGCTGCTCTGCCTGCGACCGCTCTTTCCCTCTTCTCTCCTCGCTCCTCACGCACCAACACTCCCACACTCCCGAGCAGCGTCTCCTGGCTGAGGCAGAGGCCGA
>Danio_rerio.16.14506203.14506797
ACTGGCATGGCAGTGACTCCGGGCAGTACCATTTCCAGTAGGGGGGTTTCTCCAACACCTGCATCCTCCAACCCTTTTGGGGTGGCTCCTCCTATGACCTCCATCTCACCTCAGCCCTCCTCACTCGGCCTTAGTGGCCTCCGCACCAGTCCTGTGCCTCCCAATCCCATGCTGGGCATGGTGCAACCAGGAATGGGCATGGCGCCAATGAGTATGGGAATGGGGGCTCCAGGAATGGGAATGGGCCTGGGCATGATGCAACCCAGCCCCATGGGCATGCCGTACAGCGGGCTCTCCCCAATGGCACCCCCAGGCTCAGGTCTGATGGGACCCGGAGTCGCACCACCTCCTCAGCTAATTTTGGGTGGGCCCACAGGACCAGGAGGGGTGATGAGTGCTGGAGGATCAGTGGGAGGTGGAGGAACGACGGGCACGAGCACCAACCCGTTTCTTCTTTGAG
>Danio_rerio.16.15775671.15775817
TCAGACCCTCAGCTGTTTGAAGACCAGTTTGAGGAGCTTGTCACAGAGCTCACAGAGAGAGACTTTACAGATCCCGTGCTGGCAGACGCATTGAAAAGACTGAGAGAG
>Danio_rerio.16.15992881.15993044
GACTTGAATCATTATGTGGTCGGCTGGACTGATTGGAACCTGGCGCTGGACCCAAACGGTGGACCAAACTGGGTTAAAAACTTTGTGGACAGCCCTGTTATAGTCGATGCAACACGTGATGTCTTCTATAAGCAGCCGTCTTTCTACAGCATGGCCCACTTCAG
>Danio_rerio.16.16034840.16034990
GTTTGGCTCCCGGTCGGCTCGCATCTTTCGTCTGTTGCTAAGAAAACGTCACCTGGAGCAGAAGCAGGTGGAGGATTTTGCTATGATTCCAGCCAAAGAGGCTAAAGACATGCTGTACACACTGCTGTCACAGAACCTGGTCCAGCTACAG
>Danio_rerio.16.16042329.16042430
GAAATCCCAAAGACTCCTGACTACGCTCCCTCTCGCACCTTCTATCTTTACACTGTTAATCAACTCCCGACTGCAAGAATGCTGCTCCAGAACTGCTACAAG
>Danio_rerio.16.18317338.18321239
GAATCTGATGGAGATTCAGCCCAGATGTCTTCCAGCCACAAATCAGTTGATTCCAAAAGTAAAACAAACTCTGACAGCAGAAGTAAAGATGTAAGAAAATCTTCCTCTGGTTCACATGCAGAGGAAAGGGAAAAAAGCTTCTCAAAGCGCTCAGAGAATTATGAAAGGTCATCTAGTTACTCGAAATCAGACCGTGATTCCAGACACACATCCTCACGCTCATCCCGATCAGAGAAAGATCGCCGAAGGTCCAGATCTAGATCACGGTCTAGATCAAGAGGTTCTCGAACAAGTTCGTCACACTCCAGATCAGACAGAACTAGAAGTGACAGAGGATCACGCTCTGAAAGGTCCTACTATCATGAGTCAGACTGGAGATCACACAGGAGTTCTCCACGCAGGGATAGAAGACGTTCTCGCTCTCGGACTGACAGAACTCGGGACAGTTCCGACTCTGAAGATGACCACAGAAAAACGAGGTCGAGGACAAGTGACAACAGTAGGTCATCTAACCACTCAAGCTCACATAAAGAGTCAAAATCATCATCTTACTCAAAATCTGAAAAAACCTCAAAATCTGTAGATTCACCTCACTCTTCAGAGTTGGATAAAAGAACACAGTCCTCAAAGTCTGAAAGGAGTACAAAGCGGTTATCGGA
>Danio_rerio.16.18322400.18322531
AAAAAAAGCAAATCTCATCGAGATATCAAACGAATGCAGTGTGAGTGCCCGGTGTTACCCAGAGAGGACCGAGCAAGGGGCGTACTAGCATGCGGGGATGACTGTTTAAACCGGCTGCTGATGATTGAGTG
>Danio_rerio.16.18323582.18323705
AACACCTTTGTACTGGAATACTGCGGTGAGGTTTTGGACCACAAAGAGTTCAAAACAAGGGTGAAAGAGTACGCTCGCAATAAGAACATCCACTACTATTTTATGTCTCTGAAGAATAATGAG
>Danio_rerio.16.18326727.18326871
AAAGAAGCACAGAAATGCTTCTGTGGAGCACCCAGCTGCAGAGGCTTCCTGGGTGGGGAGAACAGAGTTAGTGTTCGAGCAGCTGGCGGGAAGATGAAGAAAGACCGCAGTCGAAAGA
>Danio_rerio.16.18347978.18348079
ATGTCGCAGTTCATAGTGCAATGCCTGAATCCTTATCGGAAGCCAGACTGCAAATCTGGACGCATCAGCAACACAGAAGACTTCAAACACCTGGCTAGAAAG
>Danio_rerio.16.18352845.18353006
CTAACTCACGGAGTTATGAATAAGGAGTTGAAAGCTTGCAAGAATCCCGAAGACCTCGAGTGCAATGAAAATGTGAAGCACAAGACCAAGGAATACATCAAAAAGTACATGCAGCGATTCGGCGCCGTGTACAGACCCAAGGAGGACACAGAGGTG
>Danio_rerio.16.18369176.18368863
CAAGCAGGACAGCCGTCTTTACACCAACCTACCTCCACAAAGACAGGAAGAGGTGGAGCGCCTCCTGCAAGAAGGAAACGGCCGAGGCTGGAGGCACCTTGGCGCGGCGCTGGGTTATGAGCCTGAACAGCTGGATCTGTTCGGGCGCGGAGAGGCCCCGGCCCACACACTCCTCTCTAACTGGGCCCAGAAAGAAGGCTCCAATCTGGGACTGCTGTGCTCTGCACTGGCCCGCATCGAGAGGCCCGACATAGTAACAGCTCTTAACTGTCCCGTGCAGGGGGTTTCCGTGGTCTGA
>Danio_rerio.16.18417787.18417671
GGTGGTTTCTCCAGCGGCTTGTCTTCCCGGCCAGTACAGATTCTCTGTGGGCATGACCAGGAGGTAACCTGTGTGGCCATCAGCACTGAACTGGACATGGCTGTCTCAGGATCAAAG
>Danio_rerio.16.18462924.18462768
TTGGAGATGATGCTGGAGTCATCACTGTCAGACCTGAGGGACGCCCAGGGAGCGTTCCTGCCTTTCTGTCCCAGTCTCGTTCGGCTCCTCAGGCTGCTGCAGGACTTCCTGTTTGCAGAGGGTACAAACAACCACGCGCTGTGGAGTGAAAAG
>Danio_rerio.16.18466524.18465832
GACTCCCTGCATTTCAAGTCGTTTGACTCGGTGGATCAGGGGAGCCACTCATCCTCTACCTCCAATCCGGTTGACATCGCCTCGTCTCACCATGAAGAAGAGGGAAGGGACTACCATCCGCTCTCCCCCTTCGGTACATCACCTTTTGATTTGGATTTGCCAGGTGTGGGAGAGACTGGCACACACACACCTGCTGGTAGTCTGACCAACACACCATCCCCTCTAGAGCACTACAAACCATTCCCACCGCTCAGACCAAGGAAGAGCTCCAGTTTGTCCAATGTGCTGGATGACACCAGCTATGGGACCGATCCTCCTACTGGAGACACGATCTCCAACACGTCCAACCCACAG
>Danio_rerio.16.18520009.18519697
AATGGTCTTCTCTCCATCACCCCTTACTCTGTTGATGACCTCTTCTCGGTCCTGCGGGCATGGTGCTGCCGGACCTCCCCTGAACCCAAGGACACCAGACTCCCGCGGCTGAGCTTGCAGTGCCTGACAGCGATGATCCATCTCCTGCACACCAGCAGCCCTGTGGAGCGGCAGGTGGAGATCAGGACCATCCTGGAGAACTACTTCCAGCTCCTCAACTGGAACCGTCCACTTAGCAGCGAGCAGGAAGACAGGGAGTCCTGGGAAGACAGCCTGATCTCGCTCCAGAGCCAAATGCT
>Danio_rerio.16.18610044.18609915
ATTCTAGCAACAGCCCGAAGGAACAGGATTACCTTTGGCACTCAGATGAACCAGCACAGCTCCCGCTCCCATGCCCTGCTTTGTATCACTGTTCAGGGCACTGACCTCGCCACTGGTTCCAAAACCAC
>Danio_rerio.16.19300267.19300145
GATGAGGTGGATATCAATCGCTGTGCTCACTTGCAGAAAGAATTGATTCTGTCTGCCATCGACTCGGTCAATGCGGATTCCCCATCGGGAGGATATCTGGTCTACTGCACGTGCTCAAT
>Danio_rerio.16.19302374.19302235
CTCAGCTGATGAGAAACACAGGGGTAATAGTGGCTAATGATGCCAATGCTGAAAGACTGAAGAGTGTGGTGGGAAACATCCACCGTCTGGGGGTCACCAACACTGTGGTCTGCAACTACGACGGCAGAGAGTTCCCGAAG
>Danio_rerio.16.19309330.19309131
CTTCTGCCTCTAGACCTGAAGGCAATCTATCAGCGGATAAAGGACAACATTGACCTCCTGTGCAATTTCTCAACAAAAAGAGAAGAGGGGAAAGACCGAGCAGACTACATCTCACTTCTGAAAAAAGATCTCTGCACCTATTACAGCTACAACGAGTTCCTCATTGAAAAATTTATGGACCTATTCCCTCTTTCAGAG
>Danio_rerio.16.19317950.19317742
CAGCTGCTGCACAAACTCAGTGTCAGGGCTGCTGATGGTCCTCAGAAGCTCCTGAGGATGATTAAAAATCCAGTGTCTAATCACCTACCTCCTGGCTGCCCTCGTATCAGCACCTCCTTCTCTTCGGGAGAGGCCGTGTGCCCACGGACTTTGGTACCAGAGGGACCAGCCGCAGTGGTGATTGGAGCATTCGCACATGGAGC
>Danio_rerio.16.19318189.19318048
TGTTTGCTCATGCTGATGGACAGTCCGTTGAACAGGGCGGGGCTGTTGCAGGTTTACATCCACACAGAGAAAAACGCTTTAATCGAGATCAACCCGCAGACCCGCATCCCAAGAACATTCACACGCTTCTGTGGCCTTATGG
>Danio_rerio.16.19755043.19754891
GAATTGGTTGAAACTGCTCGTAAGGCTTTGATATCTCGGGTAGTGGAGCTGACAGATGAGCGTTCAGCTCTTAAACTGGAAGTGGAAACTCTTCGGGAAACACTCTCCCGATTGGAGGGGCGGGTGAAGGAGAAGGAGGAGGAAACTAAGAG
>Danio_rerio.16.20119997.20120118
TGCCAGCATTGTGCGTTCCCACAGAGAGACCAGTCAGTACAGAGTGGAAGAGCTCCAAGCTCTCAGGTGGAAACTCTTCAGCAGAGAGGAGATCCAAACCTACCAGAGCAAA
>Danio_rerio.16.21962359.21962238
CCTCTCACCACACATCACTGGACCAAAGCTCTCCGCCTCTGGGCGGCACATCGCCCACTTGCCAGTATACTCTGCCATCGCCCGTAGAGAGCAAGGACGACTTCCCCTTGAGGAAGACAG
>Danio_rerio.16.22275174.22275281
GTATAGCCTACCTGTGGTCGTTATTGTGGTCAATAATAACGGCATATACAGTGGAGTAGATTCTGAAACATGGAAAGCAATGAAACAAATGGGAGAGCTGACC
>Danio_rerio.16.22356285.22356088
TTGGCGCTCAGAGCTTCCCCGTCTTATCAAAGTTTCACAGCTGCTTTAGTGTCAAGAGAAGGTGACGAGCTGAAGAGCGACTTTATCAACGGCATGCACAGGGATCTGGGAGTGTATCTGCCTGCCATGGAGAAGCAGCTGGCCATTCTCGATGCACTATATGAAGAATACAACCTTGAGTCTGACGAGGTGGTATGA
>Danio_rerio.16.22359532.22359331
AAAATTCACCAGAAGCTGAGGTCAGACCCTGAGAGCTTTTCCACACTACAGTCTATTGTGCTGCATGAAGTAGAGACAGATGTTGCCCAGGTGCGCAATTCTGCAACCGAGGCTCTGCTGTGGCTCAGACGAGGGCTGAAGTTCCTCAAGGAGTTTCTGTCAGAAGTCAACGCTGGAGAGCAAGACATCCAGGGAGCACT
>Danio_rerio.16.23943098.23942929
GTCTCAAATCTACAGAAGACGTTAAAGGCCAGCGCCGCGTCTCCGTCATCAGGCCCCGCTCCCGCTGGAGCCGCCTCCAATCAGGACGCAGACCAACCCGCTGAGCCACGAGACCCCGCTTCCTCTCAGGAACCGAGACAACCAGGCAAAAAGAGCTCAAAGGTGAAAGG
>Danio_rerio.16.2481889.2482008
ATTGCTCTGGGAACGGTCACCAACGTGGAGGAAGCTGTGAAGTGGCTCAGTTACACCTACCTTTATGTTCGCATGAGGGCCAACCCGCTGGCGTACGGCATCAACCACAAGGCCTCTCAG
>Danio_rerio.16.2491985.2492139
GTCACATGCTGCACCACGTCAACATCGGGTTAACGGTCAAACAGTGTGTCCACCAGATCCCCTCGATCTCAATGGAGGCCACCATCCAGCCAATCACACGCACCGTGTTGCGTGTTCGTCTCATTGTCACACCTGATTTTCGCTGGAATGACCAG
>Danio_rerio.16.25052243.25053002
GGTCACACAGTGGATACCAACAGCGCCTTTCTAACTAAAGCGCTTAGGAAACTCGGAGTGTCTGTGCAGCGCATAACAGTCATACCGGATGTGCAGGAGGTCATTGCCAAAGAGGTGGCCCTCCTTTCATCTCAGTATACGCACCTCCTCACATCGGGGGGTATAGGTCCCACTCACGATGACGTCACCTTTGAGAGTGTTGCCATAGCATTCCACGAGGAGTTATATGCCAATCCAGAGCTCAGCCAGCTAGTTGAAGAATTCTTCGGGGTTGGGGAGAAAAACAGTGCTGCTATAAAGCTTGCGATGGTGCCTCGCTCAGCCAAACTTAACTATGGAACTGACCCTCAGACTGGACAAAAGCACCGCTACCCTCTGGTGAG
>Danio_rerio.16.25625180.25625334
CGGTGAACACTGGAACCTCCCTGGTGCTATCCAGCCTGCTCTCAGTGCTGGTATTCGCGGGGATGCAGATGTTCAGCAAGCAGCTGGCATCCACCGAGTGGCTCACCATCCTGGGAGGTTTTCTGGGCTCAGTCCTCTTCATCTGCTCCCTGACT
>Danio_rerio.16.26131842.26132035
TATGGAAACTTTGTTGACAATCTGCGGCTGTACGTCCGTGGAGGCAGTGGAGGGATGGGTTTACCCCGCCTTGGAGGACAAGGAGGGAACGGGGGAGATGTTTGGGTGGTGGCGAAGAAGAACATGACCTTAAAAAGGATAAAGGACAAATTCCCACAAAAACGTTTTGTAGCGGACGCAGGAGCCAACAGC
>Danio_rerio.16.26961207.26961353
ATGTCCGAGTCCGGTCACAGTCAACCCGGCATGTATGGGCAAGGCCGCAGGAGGAGGCGACGCCGAGGGGACAGAGATGTTGGCCCTCCGGGACAAAACCTGTCCGGACCCAGTCGAGATCGGGATTACCAACCGAGGGAGCGAAGG
>Danio_rerio.16.26969720.26969831
AGTTTTCCTCCAGAACAAAGCCAGACGGGATGATTTCTGCCCAAGAAATCTGAAGAACATGCATATGGTGGTCGACAAATTAATGGCTCATTCTCACCTCAAATACAAAG
>Danio_rerio.16.27273506.27273693
AAGTGCAAATTCTGCACCAAGACTTTCATGAAACCAAGGTACCTGAGACGTCACATTCTGACACACAATGAAGTAAAACCATATCGCTGTAAGGCCTGTGATAGCTGCTTTTCAAGGTACGATCATCTGAAAGTACATCAGACTCGCTGCAAAGGTAAAAAA
>Danio_rerio.16.27586971.27588229
AATCCAGGTTAAAAACTCGCCAGGGCCTCAGACAGCTCCTTTACCACTGTCACACATGTAACCGACGCTTCAAAAACCACCTAGAGCGGGAGCGCCACATGTTAGTCCACGGGCCTAAGCGTCCCTACGCTTGCCTGCTCTGTGACCATGCTGTGACCAAGATGGTTGCCCTCTCTGCTCATGTCAGGAAGCACCTCTTCCTGTACGTGTGCTCCGTGTGTAACGAGAAGTTTGTCAGCTCGCAGAGGCTGAAGGGTCACTTGACAGAGTGTCACCCAGGACTAGATCAAGAGCAGACCTTCACTGACTGCATCAACAGCAGCTACTATTTGGCTCAGCCTGGAGGAGACAT
>Danio_rerio.16.28261546.28261719
ATGCGCCTCACGTTGCAAATGTTGATCTCCCACGGCCGGATGGCCCGGAGGATGGGTTTGGGCCCGCGGTCCAGGATCGACATGCTGCGCAACATTTTGACAGGACTGGTCCGACACGAGAGGATAGAAACCACGCTGGCCCGAGCAGATGAAGTCCGCTTCTACGCCGAAAAG
>Danio_rerio.16.28635206.28633731
TGTGCAAAGTGCAAGGATTCTTTCAATGGCACACCAGTGAATGGGCGTCAGTGCTACCGTCAGTTTAATGTGGACACAGAGTGCTGCTTTGACCCCACATCGCAGACCAACTGCTTCCATGATCCCACTATTCGCAACCTGCCCAAGGGGCGCACTGTATTCTTTGCTGCCCAGCCAAAGTTCACCAATGTGGACATTCGGGTCACCATTGATGTCACTTTTGGTGAGGTGGAGGTGTACGTGTCCAACTCTCATGACACCTTCATTGTGGACGTAGATCGATACACAGGGATTCACACCATCAAGATCGAGGAGGAATCTGTAGTTCCAGGGAAAACTGCCGGGACTGAAAAGGATTCCCCTCCGTCCCCTATAAAGGTGTTTGCCAATACCTCATCCAGCTTTGCAGGTTCTGTGCTCTCCCAAAGCCTGCAAGCAAAACCTCCAGGAGCGGAAAGGGAAATCAGAGAGGAACGTGCTGAAGGACTCATCACTTATATCACCGTGTGGAAACCCCAGACAGTGCTGATTGTCCGTGGTGTTCGAGATCGCGTGGTGATCACCTTCCCCCATGAGGTGCACTCCTTGAAATCTAGTCGCTTTTACATCGCTCTGAGAGGTGTGGGAACTGAAGAGAGACAAGGAGAGTCCCAGGGCCTGCTTTTTCTGCGACAGGACCAAGCCCACATTGACCTTTTTGTCTTCTTCTCTGTCTTCTTCTCCTGCTTTTTCCTCTTCCTGTCTGTCTGCGTCCTCCTGTGGAAGGTTAAGCAGTTCCTGGACTTCCGTCGGGAGCAGCGTCGCCACATTCAGGAGATGACCAAGATGGCATCAAGGCCTTTTGCTAAGCTCACTATATACCTTGAGCCGGAAGAGCCTCAGCTCATCTACTTGCCTTCATCTGGTGGAGGCGTAGGGGGCAGCACTGTGTCGCTTGCTCATGCCCGCACAAGCAAGTTAAGTGGAGTAGTGGTTGGCCAGAGGGGCAGAGCAGGACCTGTCTCCTATAAACATGACCCATCCTCCGGACCCACAGCCCATCACCACCATCACCTCACCTTGGGTGGAGGAGGCAACAGCGGCCAGCATTTACCACTGCACTACTTGAACACCCATCATTATGCCAGTACCACAGCTGGCAACCCAGCCTCACATCATCACCACCCATCCACATACAGCGCTTACCAGCACTTTTGCCGTCCTGACCCTTTCCTCTCTCAGCTTATGGGCTTTTCCTATTCCTCCTTCAAGGTGGGGCCCATTACCCTGGAGCCCACAGATGATGGTATGGCTGGAGTGGCTACAGTCCTCTTCCAGTTGCCGGGGGGTGTCTTGGCTCCAAACCGCGCCTGTCTGGGCTCCGCACTGGTTACTTTGCGACAGAACCTGCAGGAATACTGTGGCCACGGCAATGGAGGCGGGCATCCAGGAGCGGGTGCGGGCCGCAAGGGGCTGCTAGGGCATCAGCACCTGACCACTATGGCTATGTA
>Danio_rerio.16.28661471.28661268
GGAGGTGGTGGGTCGCTGGGCAGCTCCGCAGGAAAAGGAGCTGAAGCTCCTGGCTCGACCAGATGGGAGTCGACTTTTCTCTAACCTCACTCGGGGAAACCATTACCTTGTTCAGGCGGAGGGCTACCTGAACAACTCTGGCTCAGGACAGACAAGTGAGATGGCCTTGATTTGGAACAGAAC
>Danio_rerio.16.28949126.28949670
CAGCAGAGGGATCTGAAGTGGAGCCTTGCAGGAGTCCAGCTTTTCTCTGGGGAGGGTCTCGATACGTGTGTGCGTGTCCTGCAGAAGCTATGCAGCGTGTTACTGCAGCCGTGGCGCGTGCACGGGCACATGGGTCCGACGCCGCAGCGCTGCATGATCCTCAGTATATGTATCAGCACGCTCCGGTTGCTCCGCACCATGCTCACCGAGCTGCTGCGCGGCGGAGCTTTCCAGTTCAGGGACACTCGCGTGGCCAGCGTGTTGGTGACGCTTCACATGATAGTGTGCTCCATTCCTGCTTCTGGGCGTCTCGATGGGGAGGAGACCAGAGTGCAAGTGCTCATTGTTGACGTCCTGCTCACCTTTACGCAGGGTGTTAATGAGGAGG
>Danio_rerio.16.28953258.28953737
ACCAGGACATTTCTCTCGTGGTGTCTCCACCTGGTGAAAGCTGTGTGTCAGAGGCTGAGCAGCTGGCCAATGCACTTCCGGGACGAGAGATGATGTCATCGGTGTGCAGTTCTCTGTTGGAGGTTTTGGGGAACGCAGAGAGCAGCGTGCCCCTCCTCCTCACCTGCATCAGGACTTTGACATTCCTCACAGAGCACGACTACGGACTCTACCACCTCAAA
>Danio_rerio.16.28958426.28958601
GTGAAGGTGGATCTGGTGGGTCTGGCTCAGGAGTGTTGTCCAGAACTGGACCTGAAGGCAGAGCTGGAGCGCTCCTTCTTGTCTGAGCCGTCCTCTCCGGGTCACACAAAACCTACGAAAGGCTTCCGGCTGGGCAAACACAAACATGAGACATTCATTACGTCTAGGTACA
>Danio_rerio.16.28961513.28961859
CGGGAAGTCTGACTACGTTGAGCCTGCAAAGAGAGCTCACATCATGGCTGCTCCTCGTGGCCGAGGAGGTCGAGGAGGGTTTGGGCAGAATGTCTCCCGACCGCACGATATCTTCCGCCTGCGCAAACAGAATACTTCCCGTCCTCCAAGCATGCACGTGGATGACTTTGTTGCAGCGGAGTTTAAAGACATTACGACCCCTCTAGGGCTTCTGCCTCCTAAGCGACCTCCAAAGAGCGCCCCCAAACCCCCCACCAGAGGGCTATTCACTGGTAACAGAGGCAGAGCTACTTTCCACAGCCAGACTCGCTTTTTCACTCCACCACAGCCTAAAGGTGTACTGCT
>Danio_rerio.16.29102058.29101927
GCAAACTACACAGACCCACAGACAAAGCTGCGCTTCACATCTTCTGAGGAGTTCTCCTACATCCGTCTCCTGCCCACTGATGTTGTTACAGGCTATCTTGCTCTTCGAAAGGCAACGTGCATTGTGCCCTGA
>Danio_rerio.16.29104817.29104706
CATTCGGGTATTGGCGGAGCAGCAGCAGGCAAAAAGAACCGGACCTGGAAGAACCTCAAACAGATTTTGGCATTGGAGCGTACCTTACCCTGGAAGCTCAATGATCCCAACT
>Danio_rerio.16.29385999.29385854
GTGATTTTCCTGACTACTCTCTTCTACCTGCTGAGCTCCAGTGGAGAATACTATAAACCAGTTAAATGGGTGATCAGCTTAACTCCTCTCTCTCAGCCGGGACCCTCCAGTAACATCATCGGCCAGTCTGTTGAAGAGGCCATCAG
>Danio_rerio.16.29387188.29387057
AATGTAACCCACTCTGGACGGCATCGCGGGCATAAGATGATTCACAGACAGAACAGCTGGCTGGGGGACATCCTGGACTGGAAGGACATCGCTTCCTTTCTGCAGGAAAATATCGAGACACTACTGTC
>Danio_rerio.16.29389262.29389156
AGATGGTTGTGTGGCTGGAGCGATCTCTGGATAAAATCATCAGTATCTTCATCATCTTCCTCTTGGTCACAGGGACCCTGCTCATGGCTCTGCTGCTCACTGCTATG
>Danio_rerio.16.29428678.29428816
TACGGGAAACCGGGGTGTGATGCAGAGACGTGTGACTACTTTCTGAGTTATCGTCGCATCGGGACAGATGTGGAGTTTGAGCTGAGCGCGGATACGGATGGCTGGGTGGCCGTAGGTTTCTCATCTGATAAGAAAATG
>Danio_rerio.16.29428890.29429136
GGAGGAGACGACGTTATGGCCTGCGTGCATGATGATAACGGGCGCGTGCGGATACATCACTTCTACAACGTCGGCCAGTGGGCCAAGGAGATCAAGAGGAATCCGGCTCGAGACGAAGAGGGCATATTTGAGAACAATCGCGTCACCTGCCGTTTCAAGCGACCGTTATACGTCCCTAGAGAGGAAACGCTTGTGGACTTGCACCTCTCGTGGTACTACCTGTTTGCATGGGGACCTGCTATTCAAG
>Danio_rerio.16.29445638.29444739
ATTCTGGTAAACAGCCAGTTCACCGCAGGCATCTTCAGGGAGACTTTCCGCAGTCTGAGCGGAGTCCAGACAGATGTCCTCTATCCCTCCCTTAACACGCGTATCTTTGACGAGGCAACCACTGGAGCTCAGAGCCTGGAAGGACTGCTCCCCGAAGGAACTACCTGTCTGTTTCTCTCTCTGAACCGATACGAAAGGAAGAAGAATTTAGGCCTGGCTCTGGCAGCTTTGGCAACCCTGAGGAGCAGCCTTCCTCCTGGCCAGAGAGCAGGCATTCACCTGGTGGTGGCAGGAGGCTATGACGATCGCGTCACTGAGAATGTTCAGCACTACACTGAACTGAAAGAGCTAGCAGCACAGCTTCACTTGGAGGACTGTGTTACTTTCCTCCGCTCCCCCTCAGATTCGCTGAAGGTGGCGCTGCTGCGGGGCAGCACCGCCGTCCTCTACACCCCTAGCAGAGAGCATTTTGGGATAGTTCCTGTGGAGGCCATGTACTGTTGCTGCCCCGTTATCGCTGTGAACTCTGGGGGGCCCCTGGAAAGCGTGGCAGACGGGGAGACGGGCTTCCTGTGCGAGCCCACGGCCGAGGCCTTCTCTAAGGCCATGGAGAGGCTCGTCAGGGAGCCACACCTCCGCAGGGACATGGGACAAGCTGGGAGGAGGAGGGTAGAAGATAAGTTTTCTCTTCAAGCCTTCTCAGACCAGCTGTATGGATACATTGTCAGGCTGAGCCA
>Danio_rerio.16.29451330.29451005
AGGATGGCACGGGTAGTTTTCCTCCATCCTGACCTTGGTATTGGGGGAGCAGAGCGGCTGGTGGTCGATGCCGCCGTTGCTCTGAAGTCTCAGGGATGTAGCGTTCAGATCTGGACGGCCCATTATGACCCAACACATTGCTTCTCTGAGACCCTCGATGCGGAGCTTCCTGTGGTGTGT
>Danio_rerio.16.29454610.29454714
GAAAGCTACCAGCAGTGGTACACGCAGCGGCGGCAGGACCACGGGATCTGCCGGCACAGGCGGCATGTGGCGCTTCTACACTGAAGACTCACCGGGACTCAAAGT
>Danio_rerio.16.29707032.29707212
GAAGCAGCACCCACTGAGTCCCTGCTGAACTGGCAGGACTATGAGGGTCGGACGCCCCTTCACTTTGCCGTTGCTGATGGCAACGAGGCAGTAGTGGAGGTGCTGACGTCTTATGAGGGCTGTAATGTAACAGCTTATGATAACCTCTTCAGAACACCGCTGCACTGGGCTGCTTTGCTGG
>Danio_rerio.16.29713190.29713419
TGCACGTGTTGACCTGGTGGACGTAGATGGTCACACTGCTCTGCACTGGGCAGCTCTAGGAGGGAACGCTGAAGTCTGTCAGATACTGATGGAGAATGGGATAAGTCCCAATGTACAGG
>Danio_rerio.16.29717177.29717386
GTACACCCCTCTGGACTATGCTCTGCTGGGGGGGCACAGTGAGGTGACTCAGTTCATGCTGGAGCATGGTGCTCTGTCCATAGCAGCTATCCAGGACATCGCTGCTGCCTCAATCCAGGCTGTCTACAAGGGCTACACTGTCCGCAAGGCCTTCAGGGAGAGAAAGCAGCTGCTCATGCGACACGAGCAACTGCGCAAGGATGCAGCCAA
>Danio_rerio.16.29778090.29778229
CTTCAGTATGTGTGGGAGTACCGCAGCCCCAGTAAATCTGTCCCCCCACACTACCAGTGCAAACTGTGTGCCATGGCCAGCTTGCAGCATGACATTGTTGACCATGTGAAAGGCTGGAAACACTGCTATAGATACATG
>Danio_rerio.16.30729455.30729568
AACTGCACTAATGTCTCCTGTCTGAAGATAATGTGTGTGGTCGGCCGGTTGGATCGCGGGCAGAGTGCTGTGGTAAAGATCCGATCGCGACTCTGGGCGCACACTTTCCTGCAG
>Danio_rerio.16.30782489.30782647
CAGCCCAGGGTTAGTTTCCCACACAGAGCTCTCAGTCTTCCTCCCAACACATCGTACGCCAACCTGACTGCGCTGCTCACCGTGGCAAGCTCCCCCTCACACATCCAGCACTTTCCCCACCTGGAGATGCTCAATGGCAACAGCACAG
>Danio_rerio.16.30977721.30977888
GTGGCGGTCCAGGTGAACGGGTCGGGTTACGCCTCCGACATCTACAGAGACGTGGTGGCCTCGTTCAACATCCTGCAGCGGGGAAACATCACCGTGATCAGCAAGAAGTGCCTGCTGGAGCCGTCAGAACCAAACTACA
>Danio_rerio.16.31247153.31247455
CTCAAAGCTCAGATGTCTATGCTGCTCAAAGGCCACACCCATTTACAAGCTGAATTCTGGGTGTTTTTTGACGAGCTCCGCCCACCTCCAGCACATCCTGGACAGTTTGAAGAAACCCATTGGCCAGAAGATGGAGGCGGCGGTTTGGAAGGTGGAGAGGGCGTCAGCCAAGATTCAGGAGGCGGGGCCAGTGGCGGGTTTGAGGAGGTGACGTTGCCAGAACTGGAAGAGGAAGAGGAGGGACATAAGATCCAACCAATGACAAACCGGCGTCAGAGAAGGAA
>Danio_rerio.16.31674992.31674646
ACTTCCCCTAGAGAAGTATTCGTGCAGTCTAACACATCAGTCTTTCTCCCTTGCCCTGTGCACTCCTTCCATGCCACTTATCGATGGGAAAAGGACAACTGCATTAAAAACTACCCCTGCATTTTTTCTGGAGACTTCTGTGTCCTGGGGCCAGTTGTTGACACACCCCTAAAGGAAGGTGTCTTTCGCTGCATGGCCACCGAAGACGGATTCAAGGTGGAGGTTATTTCCTTCAGGCTGGTAAACGATGGGAGGCTTCTGGCTGCCTCCCTCGCCTTCACCTTGGGGCCATCACTCCTGCTTGCCGTGGCTACCCTGTGGCT
>Danio_rerio.16.31678323.31678154
GGACACCTGTATGTTGCTACAGCGATGGAGGTCCAGCGACTGCCTCTGGCTGACTGCGGTCGCTATGGTGACACATGCAGAGAGTGCATCCTTTCCCGGGATCCATACTGTGGCTGGGACAAGTCCAGGAGGAAGTGCATTGCCATC
>Danio_rerio.16.31685359.31685184
GTTGATGAAGGGGGTGTCAAAACCCTGATGGCAGACTCTTGGACCACCTTCTTGAAGGCACGGGTGATGTGCGGTGCAGGAAACACTCAGCAACAGTACAACAACTTGAAGCAGGCAGTGGTGCTGACTGCTCA
>Danio_rerio.16.31685588.31685449
ATCCACAGTTTGCTGGAGCATCTATAATCCCCTCTTCAGAAAAATACAAGGAGGAAATCTACTTTTTCTTCAGTGAATTCAACAAGACAGCCAGAGTGGACGAGGAGCCATACAGGGCTCGCATAGGCCGAATATGCATG
>Danio_rerio.16.3178553.3178680
GTGACCGTTGGTCGGGACTTTGCCTGCAGTGTATGGAGTGGCAACCAGTTGTCTATGAGTCTTAAATGGCATGAAACCATGTCTCAAATAGATGAGAAGACCTATCGATATTTGGCTTGCAG
>Danio_rerio.16.32712967.32712836
GCCAAACACACTCAGGATAACAGTGTGTGTTGGGGTGTGGATGGTGAGAGTGGCTGTCTGTCCGACATGGCAGCTCTCGGGATCTGGGAGCCGCTTGCTGTCAAAGCTCAGACCTATAAGACCGCCGTCGAG
>Danio_rerio.16.32721558.32721409
GTTCCTGGTGGGATCATCGAGGACTCGTGTGTGCTGAGAGGAGTCATGATCAACAAAGATGTGACGCACCCAAGGATGAGGAGGATGATCAAGAACCCACGAATTGTCCTGCTCGACTGCTCGCTTGAGTACAAGAAAGGAGAGAGTCAG
>Danio_rerio.16.33591976.33591854
GACCTGACTATGAAGCTGAGTTTGATCCAGAGTGTTGGCCTCATAGCCAAAGCCATCAGCGAGTGTGTGAAGAAACAAGGCTACATCTTCTCTCGCAAGCAGGAGCTCATTACTGTTATG
>Danio_rerio.16.33603875.33603756
AGCTTCCTGTATCGATGTATAGGAGTGACTCTCCAGCACTGTTTCAATAAAGAGCTGGTCAAAAAACAGTTGCATGAACTTCTCCTCGCAGCTCGGCACAATGATGCAGTCGAAAGA
>Danio_rerio.16.33607800.33607659
GTGAATGCAGCTTTTCCATTCAGTAACAGAGATCATGGCGCTCCGTCCCTCTCTCTCCTCCAAATCCTCAGTAATAACATTCACCCCAATGCAGAGGCAGTCTGGGACAAAGAAATACCTCCACTGCT
>Danio_rerio.16.33869038.33868841
AGTTTTGTGAGGATGAGGATGATGAAGGCGGTCTCAGGTGTGTTCAGGACTCAGGTGTTCTCCTCCAGGCGGACCTCGCTTTCCGACGCTCATCGTTTCTGTCAGGACGGCTGCAGCCACGACACCTGCTGCGACGGATTCATCCTCAACCAGAACAGCCTGGAGGGAG
>Danio_rerio.16.34146314.34146491
GTGCGCAAGCAGGTGGTGAACATCCCCTCTTTTGTGGTTCGCCTGGACAGCCAGAAGCACATTGACTTCTCCCTGAGGTCTCCGTATGGCGGTGGACGCCCAGGCCGCGTCAAGAGAAAGAACGCCAAGAAGGGCCAGGGTGGAGCTGGAGGAGCTGACGATGAGGAGGAGGATTAA
>Danio_rerio.16.34287671.34287366
AGCCCAGAGAGCTGCCCCGCCAGAGGCTCCCCGAATCCTTCAACCTGGTCACGCCTCTCTCTGGCACCTTCTCCCTGCGCACAGACTCCTCCGTGTCCCTCTACAGGGCCCGTATGGAAAACAGGAATGTGGTACTGCGGGTGCTAAA
>Danio_rerio.16.34333017.34333146
GTCCACCTGTGAAGCAGGGTGCAGCTCTTCTTCTGGGCCTGTCCATCACTATCGCCACCTGCCACATCCACACACTCCACTCCCTGGTGACCGTGATCGGAACATGGATTATTATCAAAAGCAGCTGGAG
>Danio_rerio.16.34333218.34333344
GCCCCAGCGCTGAGCCTCGGCTGGACCTTTCTCTACCTCCTCTTCTTCCGCCTGGTCACTAAGTTTGGTCTGCCATCACCAACACCTTTCGCCAACGCCGTCCAGCTACTTCTCACGCTCAAG
>Danio_rerio.16.34333434.34333590
ATGGTGAGTCTGGCCAATGAGGTGCAAAGCTTCCACGTGGAGAAGAAGAAGGACGTGAGCTCCTTTGCAAAGTCCCCCGTCGTTGGCGGTCTGTCGCAGGAGCCTTCCATCTACGACATTTTGTCATATAGTTACTGTTATGTCGGTATAATGACAG
>Danio_rerio.16.34567280.34567387
GCCATGTTCAGCCTGTGCATGGTGGAGAGCGAGGCAGACGAAGTGACTCTGCAAGGAGTGACCAGCGTTGGACTGAAGCACGCTTTAGATTTCGCTTACACTGGACAG
>Danio_rerio.16.34589573.34589734
GTGCTGGATCTTAGCACGGAGGGAAAGGAGGAGGTGTTCTACGGGCCAACGTTGCCGTTTGCCTCCAATGGGATAGCGGCCTGTTTCCTTCCTGCTCCTTACTTCACCTGCCCAAACCTACAAACTCTACAAGTACCCCATCACAGGATAGGTGCTGTTTAA
>Danio_rerio.16.34883081.34882769
GGATGCTGGAGGAACTGGACCTGGGCTGGTGTCCCACGCTGCAGAGCAGTACGGGATGTTTCCAGCACCTCGCCCGCAGCCTTCCACGTCTGCGCAAGCTCTTCCTCACTGCCAATCGCACTGTCTGCGACTCAGACATAGAGGAGCTGGCAGCCAGCTGCCCCTGTCTGAGGCATCTCGACATTCTGG
>Danio_rerio.16.34887137.34886924
TTCATGAAGGCCTGTGGTCTCAGCCTGGTCTGCCTGGAAATGTCATGCTGCCACTTCCTGAACGAAGCCTGTCTCGAGGTCATCTCCCAGACTTGTCCTGGACTCCAGGAGCTCAACCTGTCCTCCTGTGATCGTCTCCACCCACAGGCCTTCACGCACATCTCAAAACTTACACGCCTCCGCAGGCTGGTGCTTTACCGAACAAAGATAGAG
>Danio_rerio.16.34986042.34985863
GTCAAGTGGACTGGGCGGCCCTGGCACAGGCATGGATAGCCCAAAAAGAGTCTACAGGAGGAGAGCAGCAGAACATCCAGCCCAATGGTCAGGAAATCCCAGGCCTTGAATCTGTTGGACAGAATAATCACAGCAACTTTCAGGGTGACCCAGCATTTGGCAGAATGTGGCAACCAG
>Danio_rerio.16.34997837.34997183
ACCATCAGCACCACCAGGGGGCCTTCCAGGCTCTGTCCCACAGTTACACACCCAGTTCCAAGGAGTGCTCCATCCAGTCCTGCCTCCACCAGTTCACCTCTGTGGAGCTGTTGATGGGCAACAACAGGCTGCTCTGTGAGAGCTGCACTGAACGTAGGATGAAGCAGCTGCGCAAGAGC
>Danio_rerio.16.35290379.35290265
AGTCAGACGAGAGTCAGTGGAAACGGAGATGCACAGGTCCGAGGACAAGGGGAAGAACTTCGTTCACACCAAGAAGAGGGGCTACGATGTGACGCGAAACCCCCACCTGAACAAG
>Danio_rerio.16.3531810.3531953
GCTGTGGTGAACTGGGACCCTGTTGATCAGACGGTGCTGGCTGATGAACAGGTGGATGAAAATGGGCACTCCTGGAGGTCTGGAGCTCTGGTGGAGCAGAAGCTACTCACACAATGGTTCATCAAGACTACAAACTATGCCAAG
>Danio_rerio.16.35380183.35380054
GTATCGCTGGGCCTTCATCCCAGAGGCTTCAGACGATTCGGGGTTGGAAGTGAGACGTCAGGGGACTCACCAGAGAGAGTTTAAGCCCTACATTGTCCGACTAGTGAAGCTGCTGAGGAAACGAGCCAAG
>Danio_rerio.16.35390356.35390222
GTGATTCCTGTAGCCAGTGAAGAGCAGCTGCTGCTGGTTGAACTGGTTCGCTCTGTCAGTGCCATGCGCACTGAGACTGTTATGCAAACAGTCAAAGAGGTCCTGAAACAGCCGCCTGCTATCGCTAAGGACAAG
>Danio_rerio.16.35391460.35391349
CCACAGTGGATGGCTCTCTGCATTCCTCCTGACCTGATTCTGACTTTGCTAGAGGGCGTGACAGCCATCATCCATTACTGCCTACTGGATCCCACCTCCCAGTACCACCAG
>Danio_rerio.16.35393839.35391733
AGGGTTGGACAAGAGGATCTCCGAGGTTTGACAGTGGGTGACATGGAGCCATTCTGCCTGACTGTAAACCCCTTGAGTGACAGCCTGTCCATAATGAGTCTGAGCAGTGAGAACTTGCATCTAGCTGGTGAATATCAGCCTGCTCACCAACAGGGGGAGCCTCAGAGTTCAGACTCCACTGGTTCTCATTCTTCTACAGCAGAAAATGGCAGCTTTGAGGAACCAGAGGGAGTCAAAAGCATGATAAATGGCTCAGACCCACAACCTGGATCCTCAGATGACCCCTCTGAGGATTCTATAGAGGAAGTTGTGTCTTGTGTTATAGGTGAACTCATCGACAGAGTTCTACAGCTAGTTGATGAGGGCTCTCTTGAAGTATCATCTCCACCTGAAAACTGGCCCCAAACCGACACTGACAGCACCACCTCGGATACATCCACTGGTACCCGCCTGGACTCTGGGCTTCCTCATTGTTCCAACCACCAGACTGTGCCAGAGATGTTGGCTGAAGGCACACTGGAATTTCTCACCATCACACCAGCTGATATGTCAGCAGACGGACAGCACAAAGAGGGCATTACCCGCCATAGTTCCTCTCCTTCCATCGTCACTTTGCCAGACAGCTCCAACCCGGCCACCCCAGACCACACCCTTCAGGTGGATGACCCTCAGGCTCGCAAACGTAGCCATAGCAGCATCCAGCTTAGCCTTAAAGGGAAAATTATGGAGAAGCTGGCAGACAAGTCTCCAGGGGCAAAGCCAAAGATCAAGAAGACTAAGAGGAAGGACGAGGAGAGACAGAGGAAGGCAAATCAAGCAGACAAACTGCGCCCGCCCAGTATTTTCTTTGGTGATAGTTTAGATCTAGAGAACTGGTACAGCTGCGGGGAAGGTGAGGTGTCGGAGATAGAGAGCGACACAGGCTCGCCCAGCGGGGGCTCTGGGATGACTGTTGGGGGTGTCAGCGTTACAGGACGCAGATCATCCTCTGCCCCACCTCGTTTTAACATCCACCCCCTCTACCAGCACGTCCTCCTCTACCTCCAGCTTTATGACTCTTCCCGGGCACTCCACGCCCTGTCAGCCATTGCAGCCATGCTTAGAGCTGCTCCCTCAGGGTTTGTAAGCGCCATCTCCACCACCAGCATCAACAACACCTACACCCCACAGCTGTCTTTGCTTCAAAACCTCCTAGCCCGTCACCGGGTTTCTGTCATGGGCAAAGACTTTTACTGCCCCATTTCCCAGGACTCCCACTCCCATTCGTTCCGCAGTGCCATGTACCTGGAGATCATCATCTCACTCTGTCTCTACTTCCTAAGAAGTTATTACTCTGCTCATGTGCCTGCAGGCCCTCAGGACTTGGCAGGGAACCGGGCCATGCAGTTAACCAGTGTGGAGGTCTTAACTCTCCTTTTCAGCGAGCTAGCCAAAGTCACAGGTGGCTCAGCAAAGGGCTTTGCTAGTTTTATAAGCGATGTCCTCTCTAAGTGCAAAGTTCAGAAGGTGGTTCTACACTGCCTTCTCTCTTCCATATTCAGTGCTCAGAAATGGCACGAGCAGAGGGTGGCAGGGGTCAACATGGCCACAGTGGAAGAAGGTCTCTCTGAGGACAGCATTATCAACCTGTCAGAAGACCAGATAGACAGCTGTAGTGCAGTCCAGGCCCAGCTGCTCAGACTGCTGCAGAGTCTTGTTGTGCTTGAGCACAGGGTCCTTCTGCCAGCTGATGAAGGAGCAGAACCTGTAGGAGGAGGGGCAGGAGGTGGAGGGACTGGAGGCAGTGCTGGAGCAGGGTTTGAGATACTGGGTGGGGAAGTGGAGCATGTCAACCCTCAGCAGCCAATGACATCACTGCAGTACCTCCACGGACAGCCTATCACAGCACAGGGTATGTTCCTTTGTTCGGTCATCAGGGCCTTGCATCAGCACCACGCGTGCAAGATGCACCCACAGTGGATCGGACTCATCACAGCCACACTACCCTACATGGGGAGAGTCCTAAGGAGGGTTGTGGCCTCAGTCACTCTGCAGCTGTGCAGGAACCTGGATAATCTTCTCCAGCAGTACCGCTATGAGACTGGGATCACTGACACCAG
>Danio_rerio.16.35394202.35393937
TCTCTCTTCATAATGCTGGACTGCCTGAGCTATTGGGATCCATGTACCAGTGCAGTTGGTCGGGCTTGGCTGAATCAGGTCCTTCAAAGACATGACATTGCCCGGGTCCTCGAACCACTCCTCCTCCTCTTGCTCCATCCCAAGACCCACCGAGTCTCCATTCAGAGGGTGCAGGCGCAGCGCCACTTAGCCCAAGTCTTCCCTGAACCGCCTGAACGGGAGCCATCAGAACCCATTTACAACAGAGACTCTGGCT
>Danio_rerio.16.35395985.35395448
CAGAAAGAGTGCATTGCTGCCTTCACGGCTGCCTGCCAGCTCTTCCTTGAATGCTCCAGTTTCCCCGTCTACATCGCAGAGGGGAATCTCAAGTCTTCACCCA
>Danio_rerio.16.35402972.35402852
CCTGCTATCCTGGAAGACGTTCTGATCGAGGTGTTTCGAACTTTGCACACACAGTGCAGAACAGAGCTGGACCTCCAAAACCAGAGTCCCTTCAGCAAAGATCACACACACCTCAGCAG
>Danio_rerio.16.35403174.35403060
GCAATGGTGGGGATTTTGCAGGGCAAGGCTCGAGGCGGAGAGGAGGAGAGCATCCTCATGCATGACCTCAAGCCATTTCGCATCCTGATCAGTCTACTGGACAAACCAGAGCT
>Danio_rerio.16.3574829.3574970
GCCTTTTGAGCGCCACTTGGCAGACCACTGGCTTCCTGTGGACGTGTACATCGGAGGGAAGGAACACGCTGTTATGCACTTGTACTATGCTCGCTTCCTCTGTCATTTCTGCAAGGATCAGGGTCTTGTGGCTCACAGGTG
>Danio_rerio.16.3683657.3683758
GGAGGATATGGAGAAACCTGTGAGATTCTCATCCAGCACCACAGCAGGCTGTTCTTGACCCTCATCCAGATGACGCAGAATAATGACATTAAAGAGAACATG
>Danio_rerio.16.37936.38056
CACTCAGTTCGTCTGTTGGGTCAGAAGAAAGATGGAGGCCGACGACTTGGAGGAGCTCGACTGGACCTCCCCAAGATCAGGAAGAACCCTCTCATTGAAATCATCTCAATTAACACTGG
>Danio_rerio.16.38127430.38127260
GAGATCCACAGCAAGCAGAAGAGCGGCGTGGTGGAGGACTCGCCCCGCCGTGGCCCGGAGTCCCTCCCCGTAGGTCACCACGACATCATCACGGACATCGCCACCTTCCAGACCACGCAGGGCTTCATCGTCACCTCGTCCAGAGACGGCATCGTCAAAGTCTGGAAATGA
>Danio_rerio.16.38135352.38135187
GGTGGCACCCAAAGGGCCTGCTGGTCGCCCACCTGCACGAACACAAAGCTGCCGTGAACCGCATCCGAGTCTCCGACGAGCACTCCATCTTCGCCACGGCGTCCAACGACGGCACCGTCAAAGTGTGGGACAGCCAGAAGATGGAGGGAAAGACCACGACCACCAG
>Danio_rerio.16.38141401.38141200
GGCATGACCGAGGCCGAGGAGGACAAGCTGCTGGCGCTCAAAGACTTCATGCTGAAATCCAACAAGGCCAAAGCCAACATGGGCGAGCAGAGCCACGCGGGGGAGGCGGGCCAGACCGGCGTCATCGACCTGGCCATGCTAGGCATCACCGGCCGCCAGGTGGACCTGATCAAACCCAAAGCTGAGGGCGAGGACAAGCGAG
>Danio_rerio.16.38144207.38144062
CTCCGTTCCTGTGTCACCCCAACCTGTGGATCCGTTACGGCGCCGTGGGCTTCATCACCGTGGTCGCACAGCACCTCAACGTGGCCGACGTCTACTGCAAGCTGATGCCCCACCTCAACCCCTTCATCACCCAGCCCATTATCCAG
>Danio_rerio.16.38149476.38148867
AGCTCCCGTGAGGAGCAGGGCCTCATCGTGCTCGTCTCTGTCATCACTTCCTGCCTCCAGACGCTGCGCTGCTGTGACTCCAAGCTCGCCGCGCTGGAGCTCGTCCTTCACCTGGCCCCCCGGCTCAGCGTAGACGTCCTGCTGGACCGCATCACGCCGTACCTGCTGCACTTCTGCAACGACCCCATGCCCCGAGTGCGCGCCCAGGCCGTGCGGACGCTGGCCAAGGTGCTGGCGCTGGTGAAGGAGGTCCCGAGGAACGACGTGAACATCTACCCCGAGTACATCCTGCCGGGCATTGCCCACCTCGCCCAGGACGACGCCACCATCGTCAGGCTGGCATACGCAG
>Danio_rerio.16.38151619.38151486
TGTGTGATTGCCGAGCTGTTCACAGAGGGCGTCCCGCTCTTCGATCTGTCCCAGCTGCTGGCGTATCGTAAAGGACACTTCCAGACAGAGCAGGTCCTCATGAAGATCGAGGACCGCAGCGTCAGAGAGCTG
>Danio_rerio.16.38164688.38164834
GGGGCCTTCAGCCGTTTGGACCCGACTGGAGCCTTCGAGAAGGCCACAATCGACCGCATCCCAACGGGCCGACTCGGCACACCAGCTGAGATCGCAAACCTGGCAGCTTATGTGAGCAGCAACTATGCCTCCTGGATGTCTGGAGC
>Danio_rerio.16.38351230.38351063
CAGATTTCGGACGCCGTCTCCCGCGGGGCGAAGGTGGTGAAAGGTGGGAAGCGCCTCGACGGCTCATTCATGGAGCCGACTCTGCTGGCCGACGTCACCGCCGACATGCTGTGCACGAAGGAGGAAACCTTTGGGCCGCTCGTGCCCGT
>Danio_rerio.16.38353704.38353546
ACGTGCGTGTGCTCGAACCGGTTTCTGGTCCAGAGTGCCGTCTACGATCGCTTCGTGGAAAAGTTGGGGGGAGCGATGGATGCCGAGCTGCGTCTGGGTCACGGCTCGGAGCCCGACACCACGCAGGGGCCGCTCATCAACGCCCGCGCCGCAGAGAAG
>Danio_rerio.16.38355425.38355282
GCCGCTGACACTGTGAAGAAGGTATCTATGGAACTGGGTGGCCACGCCCCCTTCATTGTGTTTGACAGCGCAGACCTTGACAAAGCGGTGGGCGGAGCCATGGCATCCAAGTTCAGGAACTCGGGCCA
>Danio_rerio.16.39567731.39568061
ATGTACACGACAGAGCGCAGGCGAATGAGCCTGCGGGACTCAAAGAGGAAGGATCCAGTACGCGTGTCCGCTGGAAGTTTGTGGCAGGACTCTTTGGTGTTAGAGCTGAGCGCCAGCAACGGCTCGGGTAAACAGATCGTTTCTCCGCGGAGTCGAACCAGAGCAGTGTCAGTGGCATACATTGTCAACGAGGACGCGTCAGTGCCGCACACCGAAGAAAACTTATCACTGAAGTGTCTGAAGGAAGCCTGCGCGGACGCACACGCTGTTCTCAAAACGATTTCATTTGACAGAATTTCCCAAGGCACTACTGACATTCTGGACAGTTTCTACAATGCAG
>Danio_rerio.16.40222292.40222174
CAGGACTCATCGAATCACCATCACAAACTTCTGCCTGGGAAAGCACCTGGTGAGTGAGGATGACCTTCTGAAAGACCAGAGAGGAAGTCCAGCTTACATCAGTCCTGATGTACTAAG
>Danio_rerio.16.40235718.40235575
ATTTTGACGCTGGAGGAACGAGTAGACTCTGCTAAAGAGACCCAAGAGGAGAGGCAGGGGAAGATGCTGCTGCACACAGAATACTCACTTCTTTCCCTGCTGCACAACCAAGATGGTGTGGTCCACCACCATGGCCTCTTTCAG
>Danio_rerio.16.40808116.40808301
GTGATCCACCGGCTGCCGATGCCGAACCTTCGTGACGAGCTGCATCACTCCGGCTGGAACGCCTGCAGCAGCTGCTTCGACGACGCCTCCAAGAAGAGAAACTTCCTGATCCTGCCGTCGCTCATCTCATCCCGAATTTACGTGGTTGACGTGGGGACGAATCCCAGAGCGCCCAAAATCCACAAG
>Danio_rerio.16.40914240.40914442
TGCCGCTGCTGAACATCCGTCAGTCAGAGCTGCGGCTGCGCTCGGACAGCGTCTTCCTGCTGCGCCAAGCCGCCCTGTCTCTGGACCTCCTCATCTTCAGGGACCAGCTGGACCTGCGAGCGCTGCAGCGAGCCAGCCGCCTGCGGCTCACGTTGGTCGACCACAACGTGCTGCCCAG
>Danio_rerio.16.4130234.4130419
TCCTGTCCTGTTTAACGGTTGCAGATCGGGGGAGATCTTCAGCATCGACCTCCGACAGCGCGGCCGCAGAGATCACAGCTGGAAGGCCAGTCGCTTCCATCAAGAATCAGCCATCACCTCTGTACGCGTCCTGCAGGATGAGAACTACCTGCTGGCTGCTGACATGCTGGGCCAG
>Danio_rerio.16.41328813.41328926
AGATGAGAGATAAGCTGCGGAAATGGAGAGAAGATAACTGCAGAAACAGTGAACAGATCGTGGATGTTGGTGAAGAGCTCATTAGTGAACATGCATCTAAACTGGGAGATGACA
>Danio_rerio.16.41376582.41376686
TCTGCAAGTCACATCGCTGCCAGTCCTAAAGTTAGTGCCAAGGTGAAGAAGGACAACATGAAGTATGCTGCTTGGGCTGCCACTCAAATAAATAGAGCCTATAAG
>Danio_rerio.16.41858212.41858054
CCAGAGATTGAGGAATGGAGCTCTTGGGATGAAGAGGCTCCTACAAGTATTAAGATTGAAGGTGGCAACGGCAATGTCTCCCCCCCACCCAACGATGTAGATGAAGAGCCAGACTACTTCAAAGACATGGCTCCCACCATCAGGAAAACACAGAA
>Danio_rerio.16.42715246.42715402
ATAGCAGACGGTCAGCGTGATCTGATTCGCTCCCACAGTGTGAAGAACAGACACTTCATAGGAAACACCAGCATGGACGCTGGCCTCTCATTCATCATGGCCAACCATGCCAGGGTCAAACAGGATGACCTGGTTTTTGACCCATTTGTAGGCACAG
>Danio_rerio.16.42719171.42719335
AGCCGTAAAAACCAAAAGTGGCGAGGGCCCGACGAGAACATCAGAGCCAACCTGCGGCAGTACGGGACACAGAAGATGTACGTGGACGTGATGGTGTCTGATGCCTCCAAGCCTGTGTGGAGGGATGCTGCTCTGTTTGATGCTATCATTACTGACC
>Danio_rerio.16.42724988.42725122
TGAAGAGTCTCACGTCCCAGTCTCACAGGCATATCACCTGAGTGACATCTTCACAGATCTGTTAAACTTCTCTGCCCACCACCTGGTCATGGGAGGGAGGCTCGTCTACTGGCTGCCTGTCTACAGACCAGA
>Danio_rerio.16.42980868.42981011
AGTGCAGGTCGGAGTGCGACTCCTGCTTCAACAAGAATTTCTGCACGCACTGCCGAGCAGGGTTCTACCTTCACCTGGGCAAGTGCCAGGAGAACTGCCCTGAGGGCATGGTCCGCAGCGACGCACAGAGGGAGTGTATT
>Danio_rerio.16.43009915.43010085
AAAACCCTCTGTACTGCCCCGACCGCTGTTGTGCCTTCCAGTGTGATTTAACTAAAGATGACCTGATGGAAAATGTGCCGGAAAGCAGCGTGGATGTCATCACACTCATCTTCGTCCTGTCTGCTGTCCATCCTGACAAAATGAAG
>Danio_rerio.16.43010242.43010383
CCTGGAGGATTTGTCCTGTTCAGGGACTACGGACTTTATGACCATGCCATGCTCCGATTTAAATCCGGAAATAAGCTGGGAGAGAACTTCTATGTACGCCAAGATGGAACTAGGTCCTACTTTTTCTCTAAAG
>Danio_rerio.16.43166400.43166267
GTGTCAAAAATGTCCATGCAGACCACGCAGCGAGTCACATCGGTAAAGCTCAGGGAATCGTAACATGTCTGAGAGCGACTCCTTATCACAGCAGCCGACGGAAAGTCTACCTGCCCATGGACATCTGCATGTTG
>Danio_rerio.16.43183784.43184266
GGACACATGACAGTGGTCAACGACCCCCTGAGGACGGTGTCCGTGCTGGAGCCAGGGGGGCCAGGCGGCTGCGAAATGAAAGTGAGGACAACAGTACGAGAGACGGCTGAAGAGGCTGAGTGCCTATATGCGCAAAATGCTGGTTTCTTCAATACATCAACAGGGCATTGTCTGGGAAACGTGGTGAGCAACGTCAGGGTGGTACTGGACAGCGGGGGCCTGCAAAATGCCCAGTTTGGAATCAGAAAAGACGGCAGCCTAGTGTTTGG
>Danio_rerio.16.43768465.43768671
ACAATGGTTCTAGCAAGCGGTGGGCAGGATGGCGCCATCTGCTTGTGGGATGTCCTGACAGGGAGCCGAGTCAGCCATGTTTACGGTCACTGTGGTGATGTCACCTCGCTGGTGTGTACAACCTCTTGTGTCATCAGCTCAGGACTGGATGACCTCATCTGTATCTGGGACCGCAGCACTGGAATCAAGCTGTACTCAATACAGCAG
>Danio_rerio.16.43787220.43787089
GTGGTGGATTACTACAAAGAAGCATGCAGGGCTCTGGAGAACTCAGAAACGGCTTCCATGCTGGGAAAGATCCAGAAAGACTGGAAGAAACTGGTTCAGATGAAGATTTATTACTTTGCTTCTATCGCACAT
>Danio_rerio.16.44286814.44287203
GATGACGGCTGGTTCGTGAAGGTTCAGCCGGAGGTACGAGGCATCGAGGGCTACCCGGTGGTGCTGCCGTGCACCTTTGGCCATCCGCAGCACTCCCAGCATTCCTCCCTGCAAGTTGTGTGGCGTCTGGGCCACGGCCAGGGAGCCACTGTCCTGTACCGCTGCACCAGCCGGTCCGGAGCCCCCACCTGTGAGCCAGGGCCGAAGCAGGACCAGCGCTATCGACTGGAGGGAAACCCGAGGGAGCACGACCTGTCGCTGCGCATCAGTAACACCATCCTGCAGGATAATGGACGCTACTACTGCCGAGTGGAGGTTCAAGGACGAGAACACATCAGCTTCGAGGACAAGATGGGGACCAGACTGAGAGTGGA
>Danio_rerio.16.44392021.44391866
ACCGACCTGTCGGTGGATGAGTCCAGTCTGACAGGGGAGACCACGCCCTGCGCCAAGTCCACCGCCCACCAGCCGGCATCCACCAACGGAGACATCGCCTCCCGCAGCAACATCGCCTTCATGGGGACGCTGGTGCGCTGCGGCAAAGCAAAG
>Danio_rerio.16.44460797.44460680
CAGCAGCGGGTGCAGCAGGGCCTGGAGGATGGAGCCAGACTCCCTTCTCTGGATTTTGAGAAGCTTAGAGGAGAGAACAACAGTTTGAAAGAGGAGCAGCAGAGACTCAAAAAG
>Danio_rerio.16.44470277.44470092
GAGGCTCAGAGGGAGAACGCGTTCTTGAGGGCGCAGTTTGCAGAGCGCACAGACTCTGTTGTTCTGGAGAAAGCAGAGGCAGAGCGCAGACTCGCGGCAGTTGAGGCTGAGACGCGGCGACTGACCGAGAATCTGAAGGAAGCCTGCGAGAGGCACACGGAGGAGATGAAGAAACAGGAAGAGAGG
>Danio_rerio.16.44470481.44470364
ACAAAAGCAGCACATGGCCCAGCTGGAGCAGCGTCTGAGGGAAAGCGAGCTGCAGGTTCACGGAGCCCTCCTGGGCAGAGGGGCTTCTTACGGAGATATGTATTTGCTGCGTCTACAG
>Danio_rerio.16.44571023.44570877
TCCAACTACTATGTGCGGATCCTGAGCACCATCGACAGAGAGCTGCTGAAGCCCAACGCCTCAGTGGCCTTACACAAGCACAGCAACGCTCTGGTGGACGTGCTCCCCCCGGAGGCCGACAGCAGCATCATGATGCTGACGTCAG
>Danio_rerio.16.44935307.44935201
ACGGTGATGGAGTTCCGACATCCTGATGGTCGTGTTGTTGCTGTGGTGCTGCCTGGACGGAGCCTGCTGGTCATGAAGGGCGAGAGCAGATATGTCTGGACTCATGG
>Danio_rerio.16.44949639.44949527
ATGGTGGATGTGATTTTTGCTGATGTTGCCCAGCCTGACCAGACGAGGATCGTTGCTTTGAACGCTCACAACTTTTTGAAGAACGGCGGCCACTTTGTTATCTCAATCAAG
>Danio_rerio.16.45281103.45280763
GTTCAGCGTTCACCGCCTCAGATAACCTCTCCCTGAGTTCCTGGGTGACCACGACCTCAGGTTTCTCAGGTTTTCAGCACCCACAGTCCCTATCGGCCATGGGCACCGGCACTGCTTCCCTGCCCCACCCCATCCAGGGCTCCCTGCCCCCTTACAGCCGACTGGGCATGCCGCTGACGCCCACCGCTCTGGCTGGAACCATGCAGGGCAGCGGTCCCTCTTTCCCCTCCTTCCACATGCCACGCTACCACCACTACTTCCAGCAGGGCCCCTATGCTGCCATCCAGGGACTCCGCCATTCCTCCACTGTGATGACACCATTTGTATGA
>Danio_rerio.16.45951831.45951977
ACAGTGCTTAAGAACAACGACTTGCGATCTAGACAAGAGTTAACAGCTCATCTGACCAATCAGTGGCCATCTCCCGATGCCATGGATGCCAATGCTGTTGCCTTGGATACACTGCTGTACAGGAAGACTACAGGACAGTGGGAGGA
>Danio_rerio.16.45975887.45975778
ATGTACTGGTACAACTACGAGATGGGCAAGAGTTGGCTGTGTGGCTTGTCTAACATCACAGAACCCACGCTGACCATCACCTTTGTATCCGGAGCTGTTTCAGGATC
>Danio_rerio.16.46075387.46075111
ATGTCGTGCCGGGACATCCACGCCACCAACGCTTTTGCCTTCATCATTGCCATTTTGTCTGTAGGTGGGATCACAGTGGCAGCATTAATTCCGCAGTGGCGTATAACGAAACTCGTCACCTTTAATCGCAATGCCAAGAATATCAGTGTGTATGATGGGCTGTGGGCTAAATGTGTGATGCAGGATGGCTATTCAGGATGCCTCTACTATGATTCAGA
>Danio_rerio.16.46124581.46124704
GACGCTATCGCCTGCCAAGTCTCCCACCTCCTCCACAGGATCTATTGCATCCAGCAGGAGGTACCCATACCCTATGCCTCCTCTCCCCGATGACCAGAGGAAAGCCAACAGGCAGAGCGCCAGG
>Danio_rerio.16.46138119.46137966
GAATGACCTGCAGGAAAGCAACAGACCCGGTCGACTGGCCTCCACTGGTGCTCGGCTTGCTCACCCTGCTCAAGCAGTTCCACTCCAGATACACACAACAGTTCCTGGCTCTCATTGGTCAATTCATCCGCTCAATCATGGAGCAGTGCACAAG
>Danio_rerio.16.46143545.46143442
GTTGGTCAGATGCAGATTCTCAGACAGCAGATCGCTAATGAGCTTAACTACTCCTGCAAGTTTGACTCCAAACACCTGGCGGCTGCACTGGAAAACCTCAACAA
>Danio_rerio.16.46147220.46147058
TGACATGTTACATTGACCAGATGAACACCTGGTATGACCTGAAGAGCCACCAGGAGGTGACTAACAACAGATTGTTCTCTGAGATCCAGAACACCCTGGGTACATTTGGCCTTAACGGACTGGACCGCCTGCTCTGCTTCATGATTGTCAAGGAACTTCAG
>Danio_rerio.16.46147433.46147309
ATCCAGGACTGGCAGAGTGTGCACCAGTCCACCCACATTCCTATTCCCAAGTTTCCCTCTGTGGATGAGTCTGCCACCTTCATCGGTCGTCTCTGCAGAGAAATCCTCCGAATCACTGATCCCAA
>Danio_rerio.16.46153729.46153563
GTCCAGGAGTTCCACCAGCTGGAGTCCAACCTGCAAGTTTGTCAGTTCTTGGCTGACACCAGGAAGTTCCTGCACCAGATGATCCGCACAATCAATATCAAAGAAGAAGTGCTTATTACCATGCAAATAGTTGGAGATCTGTCCTATGCGTGGCAGATTATTGACAG
>Danio_rerio.16.46159813.46159700
GTTATCAGTATTTACATGGGGATCACAGTGAACCTGGTGGAAGCCTGGGAACCATACAAAGCTGCCAAGACTGCGCTCAACTACACCCTGGACTCTGCTAACATCAAAGAGCAG
>Danio_rerio.16.46666768.46666935
TGGTAGCGAAGCTTCAAAAGAGGTTTCTGGAGGAATCCTACCCGTCGGCCAATCACATTCACATAAAAGGAGCAGACCGGCGAATGATCTACAAGAAGCCATCTGCCATCAGCCAGCACCTGAGGAAGCTAGTCAACCAACGACAAGCCAAGCCTCAGAGCGAGTGA
>Danio_rerio.16.47498177.47498042
GGAGGTGTATCACACCAAACGCATGCAACACGTCATCTGTATAAAGTGGTCTGCAGACAACAAGTACATCCTGAGCGGCTCAGACGAGATGAATATCCGACTGTGGAAAGCCAACGCAGCCGAGAAACTAGGAGTG
>Danio_rerio.16.47507485.47507378
GTGAAGGTGTGGAATCTGTCCAAACACGAGTGCGTTCGGACGTTTCAGGCACATGAAGGTTTTGTGCGGGGAATGGTTGTGCGTTACTGTGGGACCTCTTTCTTTACG
>Danio_rerio.16.47872029.47871893
GAATTCATGAAAGCCACAGTGGACCTTGCAGACCTTTTAGGCCTCCATCTCGTTATGTCTCGCAACGCTGGCAAAGGAGAGTACAAGATCATGGTGGCTGCCATGGGCTGGGCAACAGCAGAGCTCGTGATGTCGAG
>Danio_rerio.16.48762566.48762689
TGAGGGAACTTTGTGTGAAACTGATGTTTCTGCATCCAGTGGACTATGGCCGCAAGGCCGAGGAGCTGCTGTGGAGAAAGGTTTACTATGAAGTCATTCAGGTTATCAAGACCAACAAGAAG
>Danio_rerio.16.48762784.48762940
CACATCCACAGTCGCAGTGCTCTGGAGTGTGCCTACAGAACTCACCTGATAGCCGGCGTGGGTTTCTACCAACACCTGCTGCTCTACATCCAGTCACATTACCAGCTGGAGCTGCAGGATTGCATTGACTGGACCCACGTCACAGATCCACTGAT
>Danio_rerio.16.50491243.50491091
GGTTCTCCGGGTGAAGTGCTGAAAGACCCTCGAGTCCAGTGCTGGATTGAAAACTACCGCAACCTGCTGGACGCTTGGAGATTCTGGCACAAACGAGCTGAGTTTGATATCCACAGAGGCAAGCTGGACCCCAGCTCCAAACCACTAGCCCAG
>Danio_rerio.16.50495468.50495299
GTGACCTGAACCTGAATGTGGTTGCCATGGCTCTGTCAGGCTACACTGACGAAAAGTCGTCCCTGTGGAGAGAGATGTGCAGCTCTCTGAGGCTGCAGCTGAAGAACCCCTACCTCTGCATCATGTTTGCCTTTCTCACCAGTGAGCCTGGAGCCTACGATGGCGT
>Danio_rerio.16.50507492.50506190
GAGCGGTTCCAAGCCCGACATCCTGTGGTCCCCCCACCACCCGGACCGCTACGTCATCTGTGACTCTGAACTGGGACTGTACCGGATCGGACCTGTGGGCAGCGCAGAAGCCAAGGCTGGCACCCTCCCACTCTCCGAGGAAACTGCTGCTACATTACTGGCCATCAATTCTGACACCCCTTATATGAAATGTGTGGCCTGGTACCCCAAGCACGAGCCGGAGTGTTTACTTGCCGTTGGCCAAGCCAACGGCAGGGTTGTGCTTACCAGCTTGGGCCAGAGCCACAACTCTGCATGCAAAGAGCTGGTGGGGAAAGAGTTTGTGCCCAAACATGCCCGTCAGTGCAACACTTTAGCTTGGAACCCTGTGGACAGCAACTTGTTGGCTGCTGGGTTAGACAAGCACAGGGCAGATTTCTCTGTCCTCATATGGGACATCAGCAGTAAATTGTCCCCAGAGACCAGTGTAGCAGCTGAGAAGATTCGCCTTTCATCTGTCGATTTGGACTCTAGCACAGTGGTGACCAAGCCGTTGTATGAGTTAGGCCAGAACGATGCTTGCCTCTCGCTTTGCTGGCTGCTCCGTGACCCAAAGCTGTTGCTGGCAGGCATGCACAGGAACCTTGCGATATTTGACCTGAGAAACACGAGTCAGAAAACATTTGTAAACACGAAAGCCATCCAAGGTGTGACAGTCGACCCGCACTTCCATGACCGCGTGGCCTCTTTCTTTGAGGGGCAGGTGGCCATTTGGGATCTGAGGAAATTTGAGAAGCCTGTGCTCACGCTGACTGAGCAGCCCAAGCCACTCACAAAGGTAGGATGGTGT
>Danio_rerio.16.54716096.54716212
GCAGGACCCATGCCTAAACATGTGGCCTTCATCATGGATGGTAATCGACGTTTTGCACGTAAGAAAAACATGGAACGGCAGGAAGGACACATGCAGGGCTTCAACAAGCTGGCAGAG
>Danio_rerio.16.54718881.54718997
GAAAATCTGGAGAAGCATGGTGTTTGTGTCCGAGTGCTGGGCGACTTGAATATGCTGCCACTTGACCTTCAACAGCTTATTGCCAAAGCCGTGTTCACAACCAGGAATCACAATAA
>Danio_rerio.16.55580725.55580614
TCGAAGGGCCTGGTTGATGCAGCACACTTCTGCTATTTGATGGCTCAAGTTGGTCTTGGCGTTTTCACAAAGAAGAGCACCAAGATGGTCCTGATTGGCTCCAACCACAG
>Danio_rerio.16.55608807.55608626
GGCCCAAGGGTGTGATCAATGACTGGAGGAAGTACAAGCAGCTTGAGGTGGAGCAGAAACAAGAGCAGAAGAAGGAGATGGAAAGACTGATCAAGAAGCTGTCGATGACATGCCGCTCTAACCTCGACCAGGAAAAAGACCAAGAGAAACAGAAGGCACTTCAGGAAAAAATCCAAGGCAAA
>Danio_rerio.16.56182262.56181994
AGCTCCACAGGCCTGATATATATTGACCCCACTAACCTGCGGCGCTCAAGTGCAATCAGCTCTAGTGCTGCTGCAGCTGCGGCAGCTTTGGAGGCCAGCAACTCCAGCAGCTACCTGACATCTGCCAGCAGTCTCGCCCGCGCCTACAGCATTGTCATCAGGCAGATCTCAGACCTCATGAGTCTGATTCCCAAGTATAACCATCTTGTCTACTCCCAGTATCCTGCTGCTGTCAAGCTCACCTACCAGGATGCTGTTAACCTGCAG
>Danio_rerio.16.56184365.56184108
GTGCCAGCAGTGTCCCTGCCTTCTTTTCAGAGGATGACTCTCAGTCCAATGACTCCAGTGACTCAGACAGCAGCAGCAGCCAAAGTGACGATGTTGACCAGGAGACGTTCCTGCTGGATGAGCCTCTGGAAAGGACAACTAACGCGTCACATGCTAACAGTGCAGCTCAGGCTCCTCGCTCCATGCAGTGGGCTGTGAGAAACACCCCCAGCCAAAGGACACCAGGAAGCGCTCCCTCCAGCACCTCAACACCAGC
>Danio_rerio.16.56191728.56191489
CAATTTCATCCCTCAGCCCATTGGGAAATGTCGGCGTGTTTTCCAGGCTCTGCTGCCCTATGCTGTGGAGGAGCTGTGTAATGTAGCAGAGTCACTAATTGTCCCAGTGCGAATGGGTATTGCAAGACCGACCGCTCCTTTCACATTGGCCAGCACCAGCATTGATGCTGTTCAGGGTAGCGAGGAGCTTTTCTCTGTTGAACCGCTGCCACCACGACCCTCACCTGACCAGTCCAGCAG
>Danio_rerio.16.56194402.56194276
ACTCTGACATGCCAGACCATGATCTAGAACCTCCCCGCTTTGCTCAGCTGGCTCTGGAGAGAGTCCTGCAGGATTGGAATGCCCTCAAGTCAATGATCATGTTTGGTTCTCAGGAGAATAAAGACCC
>Danio_rerio.16.56469514.56469382
TGACCTTTCTTAGCAGTGCCTACAACATCCAGAGCCTCCAGAAGAACTCTGTCTTTGCAGACTTGTTACCTGATGAGATGGACATGCTCTATTCAGCCTATGGAGATGACACAGGGGTTCAGTGTGCTTTAAG
>Danio_rerio.16.56510426.56510532
GTGGAGAGTTTGACAGCAGCAAGAAATGCCTGCCAGGCAGGAACAGAGCCTTCTGATGCCATTCGTGTGGTCAACTCTGTCCTCACGCAGCTGGACCAGATCAAACG
>Danio_rerio.16.56754956.56755099
TCGAGGACGAGAGCGTCCATCGCAGTGTCCTCATTTGAACACGTGGCCTCGTTCAAGAGGCCTCACTCCACCATCTCCAACAGCAGCACCTCCTCCTCCAGCAGCCAGTCGTCCTCCTCCCTGCTG
>Danio_rerio.16.567906.567280
TACCCGCCCCCCTCTATCCTTGGAAGACCTATTTATTACACTTCACCCTTTTATAGCAATTACACAAACTATGGCAACTTCAGCCCCCTGCAGGGTCAAGGGATCCTGCGGTACA
>Danio_rerio.16.56938109.56938273
GTAGCAGGCAGGCTGCACGTTGAGCTGATGCGAGTGAGTGGAGCTGTACCAGAGCGCCTGTGTAGCGGGGACGACTCTTCGGAGAACTCCAGTGAAAATAGTTGCTACGAGGTCATGGACACCAACGGCGAGATCGTCCACATGGCCAAAAGGCTCACCTGCAGG
>Danio_rerio.16.57067809.57067949
GTGAAGGGGAAATTCGTTGTATCCAGTTAAACATGGTAACTAAGTGGATCGCGGAATTTCAAGCTGCCCACAAACTACCTGATGAGGATGTTGTTTTTGATGTGCTCTGTGGAGATTTCAACTTTGACAACTGCTCACCTG
>Danio_rerio.16.57751855.57751971
CTGTGCCTTCGCTAACACCCCCAAGTACAGCCAGGTGAAATCAGCGGGTGGAATCATCGTACGCAAGGATTGGGTGCTGGATTGCCACAAGAGGAAGCAGAAAATCTCCTACAAA
>Danio_rerio.16.5792133.5792257
ACCCAACTGAAGTTTACACGTGGGGAAACAATACAAATTTCAGCCTCGGTCATGGCAATCAGGAGAGCCGACAGCACCCTGAGCTTGTTGATGTCTTTGCCAGGACTGGAGTTTACATCAAGCAG
>Danio_rerio.16.57963892.57963766
AAGAGGAGAGAGGACGAGGTGTCAGTAGGGAGCACACCACTGGTCAAACAATCTTCAAATCAGGCCTCAGACTATGCCAGCAGCCCAGTCAAAACTAAGACTGTGACAG
>Danio_rerio.16.5803161.5803274
CAGGTGGTGCTGTGCAAGTTCCACTCTGTGTTCTTGTCTCAGAAAGGCCAGGTGTTCACCTGCGGGCATGGACAGGGAGGAAGGCTTGGCCATGGAGATGAACAGACTTATCTG
>Danio_rerio.16.58046383.58046237
ATGTTGGAGTCTTATGTCACACCGCTCCTGATGAGCTATGTAAACAAGTACATCAAGAATCTGAAGCCATCTGACCTGCAGCTCTCTCTGTGGGGCGGTGATGTGGTGCTGAGCAAGCTGGACTTGAAGTTGGATGTACTGGAGCAG
>Danio_rerio.16.5805752.5805932
GTTACTTACTGGATCCAAATGGAGAGAAGTGTGTAACAGCCCCCCGGCAGGTGTCAGCTCTGCACCACAAGGATGTAGCCATATCTATGGCAGCAGCTAGTGATGGCGCAACGGTAGTTGTGACCGAGAAGGGGGATGTGTACCTCTTAGCTGACTACCAATGCAAGAAGATGGCTTC
>Danio_rerio.16.58151979.58151801
GCCCTACATTTGCTGCAGCACTGTGTCTGTCAGGAAGGAGACAGGGCAGTGTCATGGTGTACAGAGCAGGACGGTACCCCTCACAGCCCCTGGGCCCCGTCACCTTCCTCTGGAGACCCCGCACACAGGGCTCAGTGCACAGGCAGCTGTGGATCTGGGCTCATCCCACTCTTAAGCAG
>Danio_rerio.16.5840314.5840439
ATTGAAGAGCGGGCCATCCAGGATCTTCTGTTCCACTATAAAGCCCATGACAACCCAGATGAGCTGATAGTGGTGGAGAGGTCTTCCAGAGGTCCCATGGCAGTCCCGACCTGGAACAAACACTGA
>Danio_rerio.16.58478296.58478128
GAAGACAAAAAGGCCAACAGCTCCATCCGATTCCACTCGTTCAGTCGGAAAGAGTCCATTCCTGAAGATGAGCTGGAGCTGAGAGAGCGCAGCTTTGACTACAAACACAGATACTGCGGTCACTGTAACACCACCACCGACATCAAAGAAGCCAACTTTTTTGGAAG
>Danio_rerio.16.58481518.58481342
TCTAATGAACTCCCTCCTCACCTGGAGAAGATAAAACAGCAAGCTAATGATGCTTTTGCACGGCAGCAGTGGACACAGGCAATCCAGCTGTACAGTTTAGGCATTCATCAGGCGAGCAGCAACGCCATGTTGTACGGGAACAGAGCTGCGGCCTATATGAAACGCAAGTG
>Danio_rerio.16.58488417.58488230
TTCCTGCCTCACTCTGGAGACAGAATTTTGGTAACGGGTGCAGCCGACACAAAAGTCCACGTGCATGACCTGACAGTGAAGGAAACCATCCATATGTTTTCTGATCATACAAATAGAGTTAAACGCATCGCCACAGCACCCATGTGGCCCAACACCTTCTGGAGTGCTGCGGAGGACGGCATCATCAG
>Danio_rerio.16.58488922.58488811
TCTGCTGGCTTCAGGCTCGGATGATCAACATGCCATTATCTGGGATCCATTCAGGCACAAGAAGCTAACAACTATGCACACAGGTCATGCAGCTAACATATTCTCTGTAAAG
>Danio_rerio.16.6173343.6173236
ATCGAGGCTCACCTGGACACTCTGATCAACGAGCAGGCATCCTACGTGCTGACCAGAGCCGGACTAAGTTATATCTACAACTGTGTCCAGCAGCACAGTGCTGAACAG
>Danio_rerio.16.6229251.6229108
GAGATGCTTGAGGCTCTGAAGGCGTTGTCGGTGTTCTTCACTGAAAACAGTTTACGCACCAGGAGAAATCTTCGCGGGGATATTGAGAGGCGAAGTCTGGCGATCAACGAGGAGTTTGCGCTAATATTTAAAGAAGTAAAAGAG
>Danio_rerio.16.6322648.6322493
ATAGTCAATGAAGCAGCCAAGTACCGCTACCGCTCTGGGAACTTGTTCGACTGCGGCAACCTCACCATTCGGGCTCCGTGGGGGTGCGTCGGCCATGGAGCCCTTTACCACTCTCAAAGTCCCGAAGCCTTCTTTGCTCACTGCCCGGGCCTCAAG
>Danio_rerio.16.6349642.6349466
ATCAGCCCCAAAGGTGACGTGTGGTCCCTCGGATGCATCCTGTACTGTATGACTTACGGGAAGACTCCGTTCCAAAGCATCACCAACCAGATCAGCAAGCTGCACGCCATCATCGATCCCTCCCATAAAATAGAGTTTCCTGACATCTCGGAGAAGGATTTGCTCGATGTGTTGAAG
>Danio_rerio.16.6458375.6458509
CGGCTAAAAAAGAAATTTGAGGATCTGAAAAAGCGACACATACATGACAAAGAAGAATGGATGCGCCAGAAGGAGTCATTGTTGAGAGAAGTGGCTGACATTCAA
>Danio_rerio.16.6498392.6498534
GCAGTATGATGGTAGATCTGGAGGAAAGGGTGAGCCAGCTGGAGAACTGGCCAGAGGGCAAAGGCCTCATAGTTCAGGGTGCAGCTGAAACGTTCTGCTCTGGGTCGGACCTTAATGCTGTCCGAGCAATATCTAACCAACA
>Danio_rerio.16.6821199.6821327
GTGCAAGATGTTACAATGGAGATTCAGGACCTTTTACAGTGGTTGGAGAATACAGAACTGAGACTGTCCTCTTCTAAAACCATGTGGGGCATGCCGGACTCTGCAAGTGAAAGGCTCAATGCCCACTTG
>Danio_rerio.16.6823408.6823563
GCAAAGCTCACAGAGGGACTCAATTTGGCCAAGGAGTTTCACAGTAGTGTCCAGGAACTACTCACTAAGATGAGCAAGTGTGAAGAGTCTATGGGGAATCTGCCAGCTCCTAGCTTTGTTCTGGACACAGTTTGTGCACAGCTCCACGGTCACAG
>Danio_rerio.16.6824770.6824889
TTTAATGAATCTTGGCGCCTCCTGGTGGACTGGATGACAGAGGTCGAACAGACATTAGACACACATAAGGAGATCGCGGTGTCCCATGAAGAGATTAAGCAACAACTGACAGAGCAAAAG
>Danio_rerio.16.7158147.7158284
ATGGAAAACTTCATTCTGTACGAGGAGCTTGGGGCAGGCTGCAACTCAGTTGTCTATAAAGGAAGAAGGAAGGGCAATCTCAACTATGTTGCCATCAAATGCACTGACAAGACCAAGAGACCTGAGATTACTAACCAT
>Danio_rerio.16.7618710.7618518
AAGCTGGTAGTCTGCGCCGGCTGTATGCTGTTCTTCCTTACTATCACTCGGTCCTTGCCCATAAAGTACAACGTTGACCCCGACTTTGTGAGCCAAGCCTCCTTCCTCACCAGGCTCACTTATGCTTTCTTCTCCATACAAGCTGCAAGGCCCAAATTCTACTTCGCCTGGAC
>Danio_rerio.16.7946469.7949094
CGCATACGCTGCGAGGACTGTGGATTCATGGCGGATGGCATCAGCGGCCTCAACGTCCACATCTCGATGAAGCATCCTTCCAAGGAGAGGCATTTCCACTGTTTGGTCTGCGGCAAGTCCTTCTACACCGAGAGCAACCTGCACCAGCACCTGACCAGCGCTGCCCACCTTCGCAACGAGCAGAACAGTGTGGAGGAGCTGCCCGAAGGGGGCGCAAGCTTCAAGTGCGTCAAGTGCACAGATCGATTTGAATCAGAGCAGGATCTGTTTTATCACATCAAGGAGAAACACGAGGAGCTCCTGAGGGAGGTCAACAAGTATGTGCTGGAGGACACGGAGCAGATCAACCGCGAACGGGAGGAGAACCAGGGCAACGTGTGTAAATACTGTGGCAAGGTGTGCAAGAGCAGCAACTCTATGGCCTTCCTGGCACACATTCGCACTCACAC
>Danio_rerio.16.7950870.7950984
TCTAAGCCCTTCATGTGCAAGATCTGCAACTTTGCAACCGCTCAGCTGGGAGACGCCAGGAACCACGTGAAGAGACATCTCGGCATGCGAGAGTACAAATGTGACATATGCGG
>Danio_rerio.16.7978515.7978718
GTGTGAGGCCTTTCCCCTGCCCTCACTGCGACAAGATCTTTCGTACGTCGGGCCACAGAAAAACACACATCGCTTCTCACTTCAAAAGCTTGCAGCAGAAGAAGCATAAATTTCCACGGAAAGCAAACAAAGCCAAAGTGTCCAAAAGCAACCTACCTCTACCAGATATCCCCTTACAGGAACCCATCCTCATCACTGAC
>Danio_rerio.16.8603325.8603452
CTGCTGTTACCCAGGGTGAGCTACCTGACTCTGGTCACAGACAAGGTGAAAAAACACTTCCTCAAAGTGATGAGAACAGAGGATGTGGAGGAGATGTGGTTCGAGTACGAAGGAACGCCACTCAAATG
>Danio_rerio.16.8931116.8931233
TCTGCACCTTCACTATTCCTCAAGAGTAATTTTGAGTATTTGAGAGGAAACTACCGGAAAGCAGTGAAGCTGTTGAACAGCTCCAATATTGCAGAACATGCTGGACCCATCAAGAC
>Danio_rerio.16.8934455.8934660
CAGCTAAAAAATTCACAGGTATCCCGATGTGTGCTTTACTAGCCAACAAACGTTACGAGCTGTTGTATAACTGCGGTATTCAGCTTCTGCATATTGGCAGACCTCTGGCAGCATTTGAATGTCTGATGGAGGCGGTGCAGGTTTACCACTTCAACCCTCGGCTGTGGCTGCGGCTTGCAGAGTGCTGCATCTCTACTAACAAAGGG
>Danio_rerio.16.8944833.8944963
GTTCCTCGGTCACCTCTATGCTGCTGAAGCCCTCATCTCATTGGACAGGATTTCCGATGCTATCGCTCACCTTAATCCAGAGAATGTCAGTGATGTGTCAGTGGGCATGTTGATGAACGAACAAGACCA
>Danio_rerio.16.9027548.9027417
TGACCGCTCTAACCCCAGTCTTCATGAGATGGGACACTTCATTATTCCCATCAAATGTGATCTTCCTACACTACAGGTCTTCCTTCAGAACCATGCCCCTGAAGCCCGACGGCGCATCCAACGCAAAAAC
>Danio_rerio.16.9040878.9040623
TTCCGCTCAGTCAGCTTTACTCTGCACACAAACGATGTTTTGAGCACAGTGATGGATGTTTTGACGAGCTGCAGCCTGCCCATGGAGCACATGAAAGGACTAACGGCGAGTAAAGCAGCAAGTAAAAGTCCGACTGAGACGGGGAAGCCTTTCTACAGAACCATCAAATGGGATAAAAGCTATTACACCTTCACGGGCTTCAAAGACCCCGAGCAGGAGCTGCAGCAGGCCCAGAGAGCCGAGCCTACACTCAG
>Danio_rerio.16.9043694.9043544
GAGGTGAATGAGAACTCGCTAAAGAGGCTGAATGGCTATCTGGAGAACTTGCAGAAGCCTGGCTCACGTTCAGTTCAACCCATGAAGCTCACCTTTTATCTAAGGAACACAAA
>Danio_rerio.16.9220952.9221187
GTGTCTCTGCCCTTCGTCCTGCTTTGCCTCTACCTGTCCCTCTACGTCATGATGATCTACTTCCTGATGGAGGGGTGGGCTCTGTCCATCTATGATGAGAACCCCACATTCTGGACACACATTCTGCTATTCATCCCTAGTATCATCTATGCTGTGGTCATAGAGGCGATGAACCTCATCTACAGATATGCTGCCGAGTTCCTCACTGAATGGG
>Danio_rerio.16.9270673.9270429
GTCAGAGGAAGGTGTTCGATCTCTCTTTGGGAAGCTGTCTGTTCTACAGTCAGGTTTATGACAATGGCACCTCCTTTATACACGACAACTGTACCACCTGCACCTG
>Danio_rerio.17.10067646.10067504
CCCTCTGCGGCCCCAAGGAACCTTACCTTTGACCTCTCGGAGCAGCACCTGTCTCTGAAGTGGGCGGAGCTTCAGGTGGACGAGCTGCAGGGTAGACTGTTGGCCTACAAGGTGCAGTGGACTGTGGGAGGAGAGGCTCAG
>Danio_rerio.17.10517161.10517053
GGTATGATTCCAGGCTTCGGGACAGACTTCATGAGTAAAGGCAACGAACAGGAGTCAATGGCTCGACTGAAGAAATTGATGACCATCATGGACAGCATGAACGACCAGG
>Danio_rerio.17.10520649.10520501
CAACCCGACAACATCGTGTACGTGATGGACGCCTCGATCGGGCAGGCCTGCGAGTCCCAGGCCAAAGCCTTCAAAGACAAAGTGGACGTGGCGTCGGTCATCGTCACCAAACTGGACGGGCACGCCAAAGGAGGAGGAGCTCTGAGCGC
>Danio_rerio.17.10554466.10554631
GAAAAGCTGAGGATCCTGCAGGCTTTGGTGGGGAAGGTGCTGACGTTGGCATCCAGCAGAGACTTGATTGAAGACTGTGTGGAGGAGCAGCGAGCGGCGAGGCACGAACTGAGGGAGATTAGAGCTGAACAGCACCGTAGGGAGAGGGAGGAGGCTGCACATAG
>Danio_rerio.17.10592356.10592103
AGAAGGTGGGGTCAAAGGTCATAAGCGTGGCAGTGACTCCGAATGGCTATGCCGATGCGGTAAACGGAGATCGATTCGTGATGCCTGAAGAGAGACAGATGAGCTTCTCCTCTGTTCTTGACATCATCGAGGGGAAG
>Danio_rerio.17.10626139.10626439
GACGGGTCCGTTCGAGGTGTGCGCTGACCTGGAGGAGTCCATGGAGTTCGTGGAGCCGGAGGCGGAGGGGCCGGCGGAGGAGAGCGGAGACGAGGCGGTGACGGACGAGGAGACAGACCTGGGGACGGACTGGGAGACGGTGCCCAGCCCGCGGTTCTGTGACATCCCTTCACAG
>Danio_rerio.17.11927463.11927616
GAGCTAGAAGGCCGGCTTGATGGTCAGCTGGAAGTAGTTCACTGTGACTACTTTAAACTAGACCCCATTGGTCTTGGCAATGTGAAACCCCCAGCTATGTTCACCGATAAACTCTTCACTGACCTGGGAATCTCAGAATCTGCTTGGAC
>Danio_rerio.17.12047381.12047215
GTTTCAGGTTATTTGACTGCAGCCAGCCTCTGTACACTCCAGCTGTTTGGCACAACGTGAATCCTTTGCTGGATCACAGAGTCCACTTTGCCTCCCTCCACACCTCCCAGCGTCTGCTAGACTACCTGCAGAGCAGCGCTGTGGTGCTGGAGCTCTGGGGCCTTCA
>Danio_rerio.17.12049456.12049322
CTCTGGGTGAGGATGACATCCTGATTGACCCATCAGAGATACTGGGTAGACGACTAGACTTCCAGCTGGTCCTGGATCAGTGTTGTGGCTTACGCTGGATCAGAGAGGCCCGCAATCGAGGGGTTCAAATTGG
>Danio_rerio.17.12052831.12052545
CATTACCCAGAGATAAAGACCCATTCTGGGATCCAATTGAGCCTCTTCTCCTGGGCACTGCCCACCTTTGGCTCCAATCGTTGGCCTTCCGCATTCCTCTGGAAGAGCAGCTAGA
>Danio_rerio.17.12065439.12065297
GGCAAAGCGTATCCAGAACCGTGCAGTGGTGAACGAGAGCCCCACCGAGCGCCTCGTTAAAGAACTAAAGGCAGAGAACGCCAGACTGTTGCAGCGTCTGAGCCGTCTGGGCCAGGAGGGACGCAGGGCGAATGACGAGACCA
>Danio_rerio.17.12092792.12092642
CCACAGCCACTGTCAACCATCACCAAGCGCACTGCTAATGAGAAGATAATGTCCAGAGCTGGTTTTATCAACAATGTCTTGACCAAGATTGAAGAAGTGTGGTTAGGCAAAGGAGCTTCACCACAGTGCTCTCCTGCCAACAG
>Danio_rerio.17.12094595.12094451
TGTCTCATAGAAGCATGGTACCTCCTCCGGCAGCACTCTAATCGCCTCAACATGACTGAGCTGCTCGGTTTCCTGTATGAAAGCTGCCAGGAGTTGGGCCTCATCAAGGAGCTCCTCAAGCTGCCCCTGGGCCTCAATGAACAG
>Danio_rerio.17.12094871.12094681
AGTTCGTTTGAGCTTCTTTTGCACCCAGCTGCTTCTCAGTTTCACTTTGAGTGGCAGCATGAGCGCGTTCTGCAAGCGCTGATGTGCCAGGGCCAACAGTCAGTGGCTCTACGATACTTCCATGTCACAAAACCTGCAGTTTCCAACACTTCACAGGCCAAGCTTTGCCTGTCTGTGCTGTTGCACAACAG
>Danio_rerio.17.12100879.12100729
GGTCTCGAGTACTGTGAGGAACGTTACAGTCAGGATTTAAGTGGCACGGCTTTCCCTCTCCGGGCACAGGCCACAAACACCCGCCTGCTGAGTTGCCAGACTATTGAGAAATTCAGACCTCATCCTGACAGGGACGACAGCATGAATGAAG
>Danio_rerio.17.12103479.12103272
CTGCAGGTAGTGACTAAATCTCCTGCAGAGATCCCCAAGCTAAGAGAAGTCAGCACAAGAGAGGGCAGACATCTTTGTCTCCAGTTGAATGGACCCAGTGGAGTTGGAGCCACAGCTCTGCAGTACATCTCCAGGACCAACCACCTGGCAGTAGGATTTTCTGATGGATACTTACAGCTGTGGAACATGAAGACTTTAAAGAAGGA
>Danio_rerio.17.12104194.12104014
ATCACAGCTATTGAGCCATTAGTGAGCTATGGCGGAGCAAGCACGTCAACACAACACCTTCACCAGGGTTTGCGCTGGTTCTTTGGAATTGCAGCCGTAGTAACGGATCTCGGTCACGTTCTCCTTGTGGACCTCTGTCTCGATGATCTTTCCTGCAACCAAAGTGAACTTGACGCTTCAG
>Danio_rerio.17.12104845.12104592
AGCGGGTTGGCCTGGCTGGCCTGTGGACCCCATTTGGAGGTTGTCCATGCAGTGACAGGAGAACGGCTGTCTGCATACTGCTTCAGTGGTGGAGGGGAGCACCCACCCAATGTCCTTGCCGCCAGAGACTTCAGCTGGCTCAAACGGTTCGGGCTTC
>Danio_rerio.17.12105116.12104996
ATGCATGACCTGACTGCACAAGTCACCAGCAGCTTGCTGCCTTTCTCAGGAGTGACTGTAGACGCTCTGGGGGAAGATGAGATTACGCTAGATTCTGTTCTTCATGGGAGTTTTACTGTTG
>Danio_rerio.17.12604776.12605044
TGAGATTGGGAAGCTGAAGAAGCTGGAGACCCTGAGTCTGAATGGAAACCGGATCCAGCAGCTGCCCCCCACACTGGGCCAGCTCAAAGCCCTGCGGACCCTCAGCCTGGCCGGGAACCAGATTTCAGAGTTCCCCTCCGGACTCGGAACGTTGAGGCAGCTGGACTTGCTGGACCTGTCCCGAAACAAGATCCAGAACGTCCCTGAAGAGGTGTCCGAGCTGCAGGCCATCGAGATCAACCTCAACCAGAACCAG
>Danio_rerio.17.12663963.12664171
GTGCCTCCTATGCGTTCTAAGCCGTACTACAGTGTTGTGCGCAGAGAGCAGGACAGTGGCGAAACGCTGTACTGCACTAAGGAAAGTTTCCTTCAGGCTCGAGTTGTCTTTATCCGCTGGCTGGTTTCCTTCTGGCTCGAGCCACGACCCAACACACAAACCCACATCCCAGGAACAGAGGGAGAGAATGTCCCCAAGAACATACAG
>Danio_rerio.17.12690982.12691195
CGGCCTGTCGATGATCCGGGGGTTCCCTCTGAGTGGACGTCACCCGCTAGTGCCAGCGGTTCTGATGTCATCAGCTCCGACAGCCAGTCAGACTCCTTTAATGCCTTTCAGTA
>Danio_rerio.17.12785409.12785554
GCTCCTGCCTAGAGATTCTTCGGGGAGAAAGTCCGGCTCTTGGGGAGGCCGGGAGCGACACGGCATCCCCCATGTCTCCTCGGACTAGCAAGAGCCGCATGTCCATGAAGCTGCGACGCTCCTCCGGATCAGCCAATAAGACCTGA
>Danio_rerio.17.1343162.1343274
ATGATGGGAGAACCAAACCGGTGCCCAGAAAGGGCCACGCGGAGTCTTTTGAACCTGCAGACAACAAATGTCTCCTCAGAGCGACTGACGGCAAGAAGAAAATTAGCACAGTG
>Danio_rerio.17.14319367.14319149
TCTTTTAAGAATCTGGTTGCCAAGAAGAAACGTCTCATTGTCCTGTTCAGCCACTGGCTGCTGCATGCTTACGGCATCATCTCAATCTCCCGACTGGACAAGCTGGAACAGGACCTGCCGCTGTTGGCCCTCGTGCCAGGACCCGCTCTGTTTTACATCGTCACAGCCAAATTCACTGAGCCCAGCCGCATCCTCTTGGAAGCTGGCAATGGACACTGA
>Danio_rerio.17.14322795.14322589
TTCCAGTGCTTTACTACAACATGTGACCGCCATGTTGGAGTGCAGTATGTCAGCTGTGGTCACTCTGCTGGTCACAGAGCCTGTGGGAATGCTCACTATCCGTTCTTGTCGAGTGCAAATGCTTTCAGACTGGTACACCATGCTGTACAACCCAAGTCCAGACTATGTCAACACATTACACTGCACTCAGGAAGCTGTGTACCCACT
>Danio_rerio.17.14324376.14324222
GTTTGTCCTCGAGGAGAGCGGGCCAACATGCAGAAAGTGTGTGAGCGCTGCATCGAGTCTCCTGAGATCTATGACTGGCTCTATCTGGGATTTATGGCCATGTTGCCTCTTGTGTTGCACTGGTTCTTTATTGAATGGTACTCTGGAAAGAAGAG
>Danio_rerio.17.14700997.14700756
GAGTCATATAATGTTGAGATAGAGCTTCCAGCAAGAGTTGGCTTCAGCAGAGGAGAAATTCCATATTTAATATTTTCCCGAACTGAAGGCCCTTACTACAGTGTCACCAGTAATGAGCAGAGTGTTAAAAACCTCTACCA
>Danio_rerio.17.15013591.15013407
ATGTGGAACTTCGTGGGGATAGTGCGAGGCTACAATGACGAGCAGGACAATGCCATTGATGTGGAGTTTCACGACACGGCCGTGCACCATGCCATGCACCTCACCAACTCACTGGGTCACACCATGGCTGATCTCTCCCAGGAGGGTGTGCTGCTGGCCTGCCCCAGCACAGAAGAGCTCGCTAG
>Danio_rerio.17.1502536.1502394
AGTCTGTCCCCTCTGACAAAGAGCTCAAGTCCCGACTTGCTGCTCTGAAAGCTCCCAGCAAGCCAGTACCTTCTGCAGAAGAGATGGAGGACCGTCTGGCCACTCTGCGGGGCCTCCCTCCACCATCTCAAGCTCCTCGACCT
>Danio_rerio.17.1512910.1513054
GTATATTAAGTGGACAGAACAAACCTTCCCCCAGGGAGGAAAGGAGAGCAACCTTACCACACTGCTGGAACGAGTCGTGACCAGATTTACAGAGGAGAAACATTATCACAATGACCCCCGCTATGTTGACCTCTGGATCAAATTT
>Danio_rerio.17.17375026.17374829
GTTCTGCAACCAGACTTCAGGTTGAACTACTGTCAGCTGTGGCAGGCTTTGATTAAGGGCGACATGTCAGGGGTGGAGCGTTACAGCCGCAGACTGGGTGCTGGGGATCTGTACCCTCTCTTTGCCTGTGTCCTGACTGCTCGGTCCTGGAAGGCGGTGAATGCCGGTATTAGTTCTGTACCTGTCACCCGTTCCGAG
>Danio_rerio.17.177244.177091
GACCCCCTGTTCAGGTTCTTTGAGCGTGAAGTGAAAATGGGAGGTAAGATGCTTCAGGAGGTCCGTCAGGATCTGTCCGACGTGGTGCAAGTGTGCGAGGGCAAGAAGAAGCAGACCAACTACCTGCGAACACTCATCAGTGACCTTGTCAAAG
>Danio_rerio.17.177823.177615
GCACTGACATGATGGGTAAGATGCTGAAAATGCAGATGTTGGAGGATGAGGATGACCTTGCCTACGAGACTGAGAAGAAGGAGCGCACTTCATCCACATCTGACACCCAGCCAGCCTGGATGAGGACCCTCCACACCACCGCCTGCAACTGGCTGCAGCTCATGCCGCAAACGGTTAATCCTCTCAAACGCACAGTGGAGAACATCAAG
>Danio_rerio.17.17898568.17899020
GAGGACCGCTCCATGCTGGAGAAGCCTGATCTGTCTCTTCATTCCCGCATGGCTATCCAACTCCGCCTGGCTGAGAAGCAGATCCTAGAGAAGGCGCTGGCTTGTGGCCGGGCCAAACGTCTGTATTTCCAGAAAAAGCTGGAGGAGGGGGCGTCGCTGCCTTGTTATGAGGAAAGTGATATCGCTTTGCTGGAGAATACTGAAGCGGATGCAAAACTTCCAGTTATCCTGCGTAAGGTGGAGGAAGGCCAGGAGATCCAGGTGGATGAG
>Danio_rerio.17.179247.179144
GCGTGAGGAGTTCATGCACTGGGTGGAGATGCTTCCTGACACTCAGACGCCATCTTGGCTCGGATTACCGAGCAATGCAGAGAAGGTCCTGCTTACCACTCAGG
>Danio_rerio.17.182876.182702
TGAGCTGCCATATGATCCAGAGTTCCAGCACTTCTTACGTGGTAAGGAGATTGTACTGACAGGCACACCACTTCCCAAGGTGAAGGGTCTGACCGCTGAGCAGAGTGAGGCCATGGTTCGACTCAGCCGCCTGCCAGCTTTCAAAGACTTGGTTGAAAAAGTCGAGGCTGACGAG
>Danio_rerio.17.183623.183489
ATGCACTTCCTCTACCAGTACTCTCTTCACTTCTTCTTGGACACGTATCACACAGTGCTGTATGAGAACGCCAACCTCAAGAACATTAGTGATCATTCACAGAGGCTTGCTGTCATCACCAAGGATCTTTTCCAG
>Danio_rerio.17.185782.185636
GACGTAGAAAGCTACGACCCCATCCTAAACCCGGTGCTGAACAGAGAGGTCCGCAGGACTGGAGGGCGTGTTCTCATCACCCTTGGAGACCAGGACATTGATCTGTCACCTTCGTTTGTCATCTTCCTCTCCACCCGAGACCCAACG
>Danio_rerio.17.186063.185910
GTACCCACTAATAATCGATCCATCAGGCCAAGCCACACAGTTCATCATGAATGAGTACAAAGACCGCAAGATCACACGAACCAGCTTCCTGGATGATGCCTTTAGGAAGAACTTGGAGAGTGCTCTGCGTTTTGGAAACCCACTGCTGGTTCAG
>Danio_rerio.17.186268.186141
TTCCGCACAGATATTGCTAGAACTGAGTACCTGTCCAATGCAGATGAGAGGCTCCGCTGGCAAGCAAACTCTCTCCCAGCTGATGACCTCTGTACTGAAAATGCCATCATGCTCAAACGGTTCAACAG
>Danio_rerio.17.19259708.19259440
ATTGTTACCAGCGGCTGGAGTTTCTTGGCGATGCAATTCTAGACTACCTCATAACAAAGCACCTTTACGAAGACCCACGGCAGCACTCTCCTGGAGTACTGACTGACCTGCGCTCAGCGCTCGTCAACAACACCATCTTTGCCTCTCTGGCTGTTAAATACGATTATCACAAGTACTTCAAGGCCATCTCGCCAGAGCTTTTCCACGTCATCGATGACTTTGTGCAGTTTCAGCTGGAGAAGAATGAAATGCAAGGCATGGACTCTGAG
>Danio_rerio.17.19274192.19274010
GTATCGCAACTTCGACCAGCCTCATCGCTTCTATGTCGCTGATGTGTACACAGACTTGACGCCACTCAGCAAGTTTCCTTCGCCAGAGTATGAGACTTTCGCTGAGTACTACAAAACAAAGTACAACCTGGACTTGTCTAACCTTAACCAGCCACTCCTGGATGTAGACCACACCTCCTCTAG
>Danio_rerio.17.19279316.19279177
GTGAACTGGATGATCACCTGATGCCCGTGGGAAAGGAGACGGTAAAATACGAGGAGGAACTTGATCTTCACGATGAGGAGGAGACCAGTGTCCCAGGCCGGCCTGGTTCTACCAAGAGAAGGCAGTGCTACCCCAAAGCC
>Danio_rerio.17.19290052.19289918
GTGCTGGTCATGACTTGCCACATATTCCTTCATGTTCTGAAGAATAAAATCTTACCATTGTCGAAAATCAACTTGGTGGTGTTTGATGACTGCCACCTGGCCATCACAGACCACCCTTACTGTCAGATAATGAAG
>Danio_rerio.17.19336591.19336731
GCCTGCAGTCTGGTGTACTATGGGCTGACTCTGGGGGCAGGCGAAACGTCTGGTAGCCGGTACGTTAATGTGGCGATGTACGGCCTCGTGGAGCTGCCAGCCTACCCACTCTGCATATACTTCATCAACAAACACTG
>Danio_rerio.17.20070973.20071115
GAAGTCATTGATTTGACAAAAGACCTCCTGACCTCACAGCCGGCAGAGACTGTTGCCAAAACAAGTGGCTCAGACACAGTTCCCGTGAAGCATGGCTGGAAAGTGGGAGACAGGTGTCTGGCTATGTGGAGTCAGGACGGACA
>Danio_rerio.17.20755646.20755769
CTCCTAGATGTCCTAATGCAAGAATCTCGTCTCTACCTCATCTTCGAGTTCCTGTCCATGGACCTGAAGAAATACTTGGACTCCATCCCCTCGGGCCAGTACATGGACTCTATGTTGGTCAAG
>Danio_rerio.17.20759166.20759279
AAAATGCTGACCTACAATCCCCCCAAACGGATCTCTGCCCGTGAGGCCATGACGCACCCTTACTTTGACGACTTGGACAAATCCACCCTGCCAGCTGCCAACATCAA
>Danio_rerio.17.21960555.21960430
ACGGCTGAAGAGCTATGGAGAGGTGTGTTGGCTGAGTCCGGTGCTGGAGCAAGGAAGGGTCGAGGGAAGCGTACCAAACGCAAACTAAGGAGAGATCTGAACCGAGGACAGACCATTGGAGA
>Danio_rerio.17.22401990.22401853
GCTGCACGGGCGAGAGGCGTGGACTGTGTTGTGGCTCCGTATGAAGCTGATGCTCAGCTGGCTTACCTCAGTAAATCTGGTTTGGCCCAGGCAGTCATCACAGAGGACTCTGACTTGCTGGCATTTGGGTGCAAAAAG
>Danio_rerio.17.22402564.22402445
GTATGTGTGGTACTGCATGAAATTTGTGGACATGCTCTTGACCTTCAGTGTTAAGCCCATACTGGTGTTTGATGGACGCAATCTGCCTTCAAAACAAGAGGTGGAAAAGGCTCGCAGAGA
>Danio_rerio.17.22402840.22402680
ATGGGAATCTCTGGACTGCTGCAGTTCATCAAAGATGCAGCAGAGCCCATCAACGTGAAAAAATACAAAGGCCAGACGGTAGCTGTGGACACCTACTGTTGGCTGCATAAAGGAGCTTTCTCGTGTGCTGAGAAACTTGCTAAAGGAGAACCGACCGACCA
>Danio_rerio.17.22414672.22414809
CTTTTTGGAGTTTTCTGGGCTGCGTACAGTGCTGCTTCACTGCTCGTCGGAGATGAATTTAAAACAAAGAAGCCCCTTCTCATATATCCCATTTTCCTACTGTACATCTACTTCCTGTCACTATATACTGGAGTGTGA
>Danio_rerio.17.22437425.22437562
GCCCAGCAGATACTGTCAGCCTGCCAGGAAAAGATTGATGTGTCAAACACTGAGGGTTACGAACTTTTTATCACCCAGCTGAAAGAAGGCCTGAAGAATACCTCACATGAGACAGCAGCTAATCACAAAGTGGCCAAG
>Danio_rerio.17.22445169.22445362
TGGGCAACAGTGACCTTCCATCTTCCCCACCATGTGCTGAAGCTCGTGGCTAGTGCCATTGTCAACGAGCTGAAGAAGATAAACCAGAACGTAGCTGCCTTGTCTGTGGCCTCATCCATCATGGACAGGCTCTCCTACCTCTTGTCAAGCGCCAGGCCTGAGCTTGGGGTGGGCCCTGGGCGCTCTGTAGATAG
>Danio_rerio.17.22447983.22448152
GTGCACTTGAAGTTTGACATCAACCCATATGACCCAGCCATTCTGAGACAGTTGATCCTGTCCAGTGGTGAGCAGGGCCAGCATGCACTAACCGAGTCTCGGAGACCAACTTTGGCATGGTTAGAAGAGTCATCCTCCTGCTCCGATTTACCCAAACTCGAGGGAGATAG
>Danio_rerio.17.22448430.22449669
CTGTACGCAGGACTATACCCGTGCTGCTGCTGTACAGTATCAGAGAAGTAGATGACAAGTCCTCAGGACAAGTCTTTGCTCAGATGAATAACCTAATGAGCAAGGGGCTCCATGAGGAGGGCTTCACTGTGCCACAAATCATTGAGATGGAGTTTGACACCCACGAGCAGCTTCTTCTTCAGGACCCCCCCATCACTTATATTCAGCAGTTTGCTGATGCTGCCAATCTGGCAGGGTTGGATGGGCATATGGAAAAATGGAGCACACTGGCTGCAGCAACAGCCTCCACTCCGCCTCGACCTGGAGCACTGGTACAGTGCTTGAGGCTGCCCAAACAGCTCGAGGAGGAGAATCTCTATGTGGACTCGATAACACCCTGCTGGGATGGTGTGCACCTGCTGGTTGCCCTGCAGCCCTGTGGCTCTGAGTCTCTGAGTGCTACAAACCAAGTAGAAGCTCTTAACAATCTCAACCGCCTGCACTCTGCACTCTGCAGCCAACGAAAAGCAGACCCCTCACATCCAGTTGCGAATGGGGTGGAAGGCCACCACCCAGGGGGATCGCCACCACAGACACCGCTCATCCTTCCCCCAGGAGACCAGCAGCAGCAAAGGTCCCCAAGTGATGAGAGTGGAGGCGGATATCTTGCACTATACAAGCTCAACTATTCCACCCGTATTGTCACCTTGAATGAGGAACCTATCAAAGTACAGCAGATCTGGGACTCTCGGGATGCCATTACCTCACTTATTTTGCTTCCCCCTGATGTGCTTGACAGCAGGGAAGATGACAGTGAAGAGGCTCCTGAGGAG
>Danio_rerio.17.22449721.22449923
GAGGTGACAGGCCTGGGCCACCTGGTGGTAACCACACGGGCTGGGTTTATTATGATACTGGACCTGTCCACACTAGAGGTCCTGGCTAAGGTGGAGCCACCCAAAAAGGAGGGGTCAACAGAGGAGACGGACCCCTTTGTCTCAGTTACCTATTGCTCTGGGACAGATCGCCTTTGTGCCTGCACCAAAG
>Danio_rerio.17.22450551.22450700
GTGGAGAACTTCATTTCCTTCAAATTGGAGGTGTGTGTGAAGATGTAGATGACGGAGACATGTTTATTGATGGCCCCCTTTCTAAAGGGGCTGAACTGCTGCTTGAGGGGGCCAAGCCCTCCTCTAACCCTTCTAGTCCCGGGATCACAG
>Danio_rerio.17.22451343.22451503
CTCTAGCTGGGATGAGCATGTGTTTGAACTGGTGCTGCCTAAGGCCTGCATGGTGGGCCATGTGGACTTTAAGTTTGTCTTGAATGCCAACATCGTCAACATTCCTCAGATCCAGGTCACTCTGCTGAAAAACAAAGCACCTGGGCTGGGCAAAGT
>Danio_rerio.17.22453898.22454064
GCATGGCAGGAGGGAAGTACCGCTCTTTCCTGGTTCACATCAAAGCAGTAAGTGATAAGGGCACGGAGGAGAATCCCCGCCCCGTGGTGAGAATGCCTAGTTCCAAGCCTCAGGGCACCAAAGCGCACTCACTGTCAACCCTCCTTCAAAGGGCTCAGGCTTCTAAG
>Danio_rerio.17.22456182.22456313
AGAAGGAAAGGAGAGTCTGCTGGTGAAAACCAGGACGAGGCTTACGGATATTGTACGGGTGTGTTTCTTTGAGGCTGGCCGGAGTATAGCACACAAATGTGCTCGCTTTCTTGCACTTTGCATTAG
>Danio_rerio.17.22460262.22460482
AGGAGCTCGCCGTTTTGTAACTCTGGACTTTGGCCGTCCTGTTTTGCTGACGGATGCTCTGATCCCCACTTGTGGTGACCTGGCCTCTCTGTCCATAGACATCTGGACTCTGGGTGAGGAGGTGGATGGCCGCAGGCTGGTGGTGGCCACAGACATCAGCACCCACTCCCTCATTCTGCATGACCTGCTGCCACCACCTGTTTGCAGGTTCATGAAG
>Danio_rerio.17.22462406.22462625
GCCATTCTGTCCCCTCGGTGCTCCAGAGCACATTCCATGCCAAGGCCTGTGAGGAGCTCTTCAAACATCTTTGCATCAGTGGGACGCCCAAGATCCGTCTTCATGCCGGCCTGCTGCTGGTGCAGCTTTGTGGAGGCGAGCGCTGGTGGGGCCAGTTCCTCTCTAATGTACTGCAGGAGCTCTACAACTCTGAACAGCTGCTCATCTTTCCCCAGGACAG
>Danio_rerio.17.22464809.22464939
CAGTGGAGTTTCATAAATAACAGCCTCCAGTCTCAGAACTCCAGCAGGTCAGCCAAAGGCGGCAGCAGCCTGGATCGCCTGTACTCACGCAAAATCCGTAAGCAGCTTGTCCATCACAAGCAG
>Danio_rerio.17.226606.226496
GTCCAGTCTAAGGTGAACTTGAAGTATGACTCCTGGCACAAGGAGGTTCTCAGCAAGTTTGGTCAGATGCTGGGGCAGAACATGCAGGACTTCCATGCTCAGATCTCCAAG
>Danio_rerio.17.227059.226883
GTGTGGCTGCAGTACCAGTGCTTGTGGGACATGCAAGCTGAAAACATTTACAACCGTCTTGGTGAAGACCTCACAAAGTGGCAAGCCCTGCTGGTCCAGATCCGCAAAGCTAGGGGAACCTTTGACAATGCTGAAACTCGAAAAGAGTTTGGACCAGTGGTCATCGACTATGGCAAG
>Danio_rerio.17.227463.227323
GTGGGTGTTCACTATGAGCTTTCAGAGGAGGAAAAGTTCTACCGTAATGCCCTCACACGGATGCCTGATGGACCTGCGGCCTTAGAGGAGGCCTACAATGCTGTGGAAGACATTGTCAATGAGGTGGAGCAGTATGTTAAG
>Danio_rerio.17.230285.230136
ATTGAGCGTATCCTGGGAGTGCGTCTTCAGGCTGGTCTTAAGGCTTGGACTCAGGTCCTCCGTGGCCAGGTTGAAGACAAAGCTGATGTGGACATGGACACAGAGGCTCCACAAGTCAGCCACAAACCAGGAGGGGAGCCCAAAATCAAG
>Danio_rerio.17.23046346.23046162
TGGTTTCTGAGTTGGAGGCGTCGAGGATGATCCTGGTTAACAAGCCTCAGAAGAAAGCCCAGGAGTCCGGAAGCCCTGTGTTCCAAGAACTGAAGGGCATCTGCATGGCACTGGGCATGTCCAAGCCTCCAGCCAACATCACCATGTTCCAGTTCTTCAGTGGCATAGAGAAGAAG
>Danio_rerio.17.230803.230624
GTGGACGACCTCTTACTGATTGAAGAGAAGATTGACTTGGAGGTTCGTTCTCTGGAGACCTGCATGTTTGACCACAAGACCTTCTCCGACATCCTGAACCGTGTGCAGAAAGCCGTGGATGACCTAAACCTGCATTCTTATTCCAATTTGCCCATCTGGGTCAACAAGCTTGACATTGAG
>Danio_rerio.17.232056.230980
GTATCTGCAGTGCCTCAACATGCCCCTGGAGAGACAGTTGAGCCTCAAGATATGAAGGTGGCTGGAGTTCTCTTTGACGCTGCTGATGCCAATGCTATTGAGGAGGTCAACCTGGCATATGAGAATGTGAAAGAGGTCGATGGCCTGGATGTGTCCAAGGAGGGCACGGAGGCCTGGGAAGCCGCCATGAAACGTTATGATGAGCGCATCGACCGCGTGGAGACCCGTATCACGGCCCGCCTGCGTGATCAGCTGGGTACTGCCAAGAACGCCAATGAGATGTTCCGCATCTTCTCCCGCTTCAATGCTCTCTTCGTGCGCCCCCACATCCGTGGTGCCATCCGGGAGTATCAGACACAGCTCATCCAGCGTGTGAAAGATGACATCGAATCGCTGCACGACAAGTTCAAAGTGCAGTATCCTCAGAGCCAGGCCTGTAAGATGAGTCATGTCCGGGACCTGCCTCCCGTGTCTGGCTCCATCATCTGGGCCAAGCAGATAGACCGTCAGCTGACTGCGTACATGAAGAGGGTTGAGGATGTTCTGGGAAAAGGCTGGGAGAACCATGTGGAAGGGCTGAAACTGAAGCAGGATGGAGATAGTTTCCGGGCTAAACTCAACACTCAAGAGATATTTGATGACTGGGCCCGCAAGGT
>Danio_rerio.17.23608325.23609151
GTTATGGGGAGATCTATCCAGTCACCCTGCCTGGTAAGGTGGCTTGTGTCTTCTATGCCATGGTGGGCATCCCTCTTATGCTTCTGGTCATCCTGGATGTTGGAGACTTCCTTGCTATGGTGATGTCTAGAGCCTACATCCATGCTCACACCCTTTCCAAAAAACTCTTCTCCCGTACCTGGTCCCCATGGAAGACTGAGAAGAGAGACTCGAGGCACCAGGTCCAGGAGGATGGTACTTTTGTTTTCAGCCATGACGTTGTGATCCGCGAGCCCCTCGACATCCGACAGGTGCTCCGCAGCCAGGCAGATGTACGGCACAAGTCCATCCAGCTTCAGAACAACAAAGAGATTTTTGAAAAGATTCTTGCCAGAGAGAATTTACTGAGAAAGGGTCCACTGCTCAGGACGCTGTCCTGCCCAGAACTCGATCGTCTGCCGCCACCACCCAAAGGATATGCCTTGTGGGATTTCACAGGATTAGGAGATGAAATGGAAACACTGAATGTCCCCTTCGTGCTCATTCTTTTCATCGTCTTTGCCTACATTTGCTTTGGGGGCTTGATTCTGCCAATATGGGAAACTGATTTTAAAGACTTTGACCCCTATTATTTTTGCTTCATCACCCTCACTACCATTGGTTTTGGTGATATTATACCCAAGCACCCCAAGTTCTTCATGCTTACCTCGCTGTTCATCATTGTCGGCATGGCCATCATGTCCATGGCTTTTAAATTGAGCCAAACACGAATTGTAAGCTGTTACCGCCAATGTGTCAAGTTCATCAGCAGAGGAAATGT
>Danio_rerio.17.236810.236624
GTGACTAAGCTCGATCGTGACCCAGCCTCGGGCACAGCCTTGCAGGAAATTAGTTTCTGGCTGAATCTGGAGAGAGCCCTTAACAGGATCCAAGAGAAGAGAGAGAGCCCAGAGGTTCTTCTCACTCTGGACATCCTGAAACATGGGAAACGTTTCCATGCTACTGTCAGTTTTGACACAGACACCG
>Danio_rerio.17.23724511.23723622
ATGATTTACTTAATACTCGTTTCCGCGGCTTTCGGAGCAGTCGTTACTCTGATAGTGCAGTTCCTGCTGATATACCGGAGGAGCCCTGAGCCCGTAGGCAGGACAGTGCAGTATGTCAAAGTAGTGCCCGGTAACGCGCTGAAGGATTACTTTAATAGCCATCATGCCGAAGCAGGCCAGCAGCAGGACAGCACGACATGTACCGCATCTAAGCAGCCAGAGGCCGCCTCTACACGGCAGCAGGAAGCAGCCGTCACCGGCGGCGGCCCGAAACAACAGCCGCCACCGCCTTCCCAAAGCGAGCCCATCGATGCAGGAAAAGCCGAAACGTGCCATTTCCTAAACGCTATCTTTCTGTTCCTATTCCGGGAGCTCAGAGACACTCCCGTCGTCAGACACTGGCTCACCAAAAAGATTAAGGTGGAGTTTGAGGAGCTGCTGCAGACCAAGACAGCTGGTCGGCTCCTGGAGGGACTCAGTCTGAAAGATTTCTCTCTGGGGAATTCGCTGCCGGTTTTTAAAACCGCCAAACTGATGAAGCCGGTGCATGTGAACGAGGACGGGATGCCCGAAGAGCTCAACTTCGAGGTGGACATCGAGTACAATGGCGGCTTCCACCTCGCCATCGACGTCGAGCTGGTGTTCGGAAAGTCTGCTTACCTGTTCGTTAAGATGAGGCGCGTGGTGGGCAGGCTAAGGCTGCAGTTCACGCGCGTGCCCTTCTCCCACTGGTCCTTCTCCTTCCTCGAGGATCCGCTGGTGGATTTTGAGGTGAAGTCCCAGTTTGAAGGAAGGCCACTGCCTCAGCTCACCTCCATCATAGTCAACCAGCTGAAGCGGGTCATCAAGAAGAAGCACACGTTACCCAACTACAAAATCAG
>Danio_rerio.17.23771119.23771279
GTGGAGGAGTGCATCCAGTACTGCCACAAGCACATGAGTGCTATTGTGGCTACTCCCTGCAACATGAACTGCATAAACAGCAACTTGGCCACACGGATCGCTGAACTCTTCAGCCACAACGAGGCCGACGACATCAGGGACAAAAAAGACAAGTTCAAAAG
>Danio_rerio.17.23773674.23773784
TGTGGTCTGTGCCTTAAGCTGTTGACCAAAGACACAGAGAGGAAAATTTCTTGTGTTCCGGGGAAAATCAATATTGACGCTTGTGGAGAGATCATCTATACACACACCAG
>Danio_rerio.17.23776410.23776562
TGTGCAGAGCTGACGCAGTGCAAGTACCACCCAGACAGCGTCCTGTACCCTGGCATGGGTACAGAGAGAGGCTGGCACGGTGCAGGAATATATCCGTGCTGCAACCAGCGGGTTCTCCGCTTTGACCCCTCTGGGATACCAAAG
>Danio_rerio.17.238864.238609
GATGGGGATAAAATGGCCCCCTCTGTTGAGAAGAAGATTGCTGAGCTGGAGATGGGCCTTCTCCACCTGCAGCAAAATATTGAGATTCCTGAAATCAGCCTGCTCATCAACCCCATCATCACAAATATCGCCAAGCAGTGCTATGAGCGTGGGGAGAAGCCCAAAGTCACTGACTTTGGCGACAAGGTGGAAGATCCTACTTTCCTGAACCAGCTGCAATCTGGAGTTAACCGCTGGATCAGGGAGATCCAAAAG
>Danio_rerio.17.24425217.24425358
GGAGTTGATTTTATTGTGGAGTAAGCTTCAGAGGAGGCTTGACCCCTCACCAGTGTCTCTTCTGGAACGATGCCTTCAGCTAGGTGCCATTGCCAAAACAGTCGACCATTTGCTTTACTTGGTCCGTGTGATTCAGACAGAG
>Danio_rerio.17.24436869.24436973
AACAAAAAACAAGGATGCAACAACCCAGAGATCCTTGCTGTTTTGGGTCATGAGCTTGGCCACTGGAAACTTGGCCACACCGTCAAGAATATCGTCATTAGTCAG
>Danio_rerio.17.24438360.24438503
ATGAATTCCTTCCTGTGCTTCTCCTTATTTGCTGTCCTGATTGGACGTAAGGAGCTGTTTGTAGCTTTTGGCTTCGATGACAGCCAGCCCACATTAATAGGCTTGATGATTATCTTCCAGTTCATCTTTTCTCCTTACAACGAG
>Danio_rerio.17.24439918.24440142
CTGTCTTTCTGTCTGACGGTCCTGAGTCGCAGGTTTGAGTTCCAGGCAGATGCTTTTGCTCGCGCCATGGGCAAAGCCTCAGAGCTTTACTCAGCTCTCATCAAGCTGAACAAAGACAACCTGGGCTTCCCTGTGGCTGATTGGTTGTTTTCCATGTGGCACTATTCCCACCCTCCTCTCCTTGAGCGCCTCAGAGCACTGGGCAACACCAAGCAAGACTGA
>Danio_rerio.17.24444938.24445039
TGAAGTACCTGGCTTTCCTGCGCAAGAGGATGAACACCAACCCCTCTCGTGGTCCGTACCACTTCAGGGCTCCCAGCAAGATCTTCTGGAGGACCGTTAGAG
>Danio_rerio.17.2489431.2489198
TCAGAGTTCCTACAAAACCTTCCAGGACCCTGTCCGGAAGACATACAGCGGAGACTTGCTACTGAAACATTCACAGCACTTTACACAAGACAAACCTTTCACTCCCAAGACCTTAAAATCAGATAAGAGCTCATACCTGTCAAAATATCGCTACTACAGAGCACCACAGAGAAAACCTACTCAGGA
>Danio_rerio.17.25055091.25055384
TTCCTCCTCCCAGGGCAAAGTCAACCCCTACTCTGTGATTGACATCACTTCCTTCCAGCAGCAGCAGCTTGACCAGCAGCATGGACCCGCCTCTCCCACCCCCTCGCCCACGGAGCCCAAAGAACGAGAGGCAGAAGGCCAGGATCCTCCCGGCAGCCCTGCTGGCATCGCCTCAGGATACTCGGTGCCTGTGCCGTGTGGCTATGCGACCCCCTCTGGAGTACCGCTCATCACCCCAGCTTACACCACGCCTGTCATCATTCGACACCTCTCCGTGGATGAAGATG
>Danio_rerio.17.25063605.25063721
CTCTCTCAAGATCTGACACGCTTGAAAGAACACTATGAGAAAAAGATGAAAGATCTAATGGCAAACACAGTGGGAACGGTAGAGCTGCAGCAGTTAAAACAGAAACACGAGCAGAAG
>Danio_rerio.17.25080300.25080421
AGGAGGACAATGTGCAGGGCTGGTTCTTTGCAGAGGATGATGGAAATCAAATGAAAAAGCAGAAACACCCCCTGCTGCTTCGACAGATGCCCGTGGTCATGTCCAAACTGCAGGAGTTTAAG
>Danio_rerio.17.25269830.25269952
GTGGACATGACCAAAGTGAACCTAGAAGTCATCAAACCTTGGATTACGCAGCGAGTCACCGAGATTTTGGGGTTCGAAGATGACGTCGTCATAGAGTTCATATTTAACCAGCTTGAGGAGAAG
>Danio_rerio.17.25410827.25411019
GAGTATCACGCCCCGGGCCTCTCCGAGGAGACTCTGGCCCAGTGGAGCCGCGTGGCCGACTTGTTTGAGGAAGCCGGAGCGCGGGTGGAGCAAGTGTCCCTCCCCCATACGCAGTACTCCATCGTGTGCTACCACGTCCTGTGCCACGCCGAGGTGGCGTCCAACATGGCCCGGTTTGATGGCCTGGAATACG
>Danio_rerio.17.25414816.25415021
GAACTACCAGCACTACTTTGTGAAGGCTCAGAAAGTTCGCCGGCTCATCACGAACGACTTCCAGCACGTGTTCAGCTCTGGTGTCGATGTGCTGCTGACGCCTACCACGCTGACTGATGCGGCTCGTTACCGCGACTTCACTCAGGAAGATAACCGAACGCGCAGCGCACAGGAAGACGTCTTCACGCAGCCCGCCAACATGGCAG
>Danio_rerio.17.25453120.25452956
GTGATGTTAGAGGTGGAAGATAAGGATGTTTTGGGCTCCCAGCTGTTGGTGCTGACAGGTCAGAGGCTGAGCTACTCACTTCTTCACAGCCAGAACCAGACGCAGGCCGCCATGGAGCTGCTGGCCCGCCTGCCCCCCACCCTCTGCACGTGGCTGAAGGCAATG
>Danio_rerio.17.25457338.25457123
GCGGACTCAGCGGTGGAGGAGGTTTCTGCCCCAGAGTTGTCCATCGAGGAGGCGTGGTCTGGAGCCGAGGGCCCAGCTTCCATTGCTGAACTTGCCCTGGAGCAAAAAGGTGTTCACTACCCGCTGGTCCAGCACCACTGCCTGTTAGCATCCCTGCTACATGCTGCTATGACCTTCAGTGTCAAGGTCAAACCATTCAGCCTTTTTGATAGCAAG
>Danio_rerio.17.25459521.25459388
TTCCAGAGTTGCTGTTAGCGCTATGCCAGCGGTTCCCACACTCTCTCTCACCTGATTTTCTCTTCGCCCACTGCTGCTGGGAGTATGTGGTGCAGTGGAACAAAGACCCAGAG
>Danio_rerio.17.25461048.25460888
GCAGTCGAGGAGTCATGGGACCCACAGTCTATCTCCCCCTGGTGGCAGCAAGTCCGCACTACATGTGTTCAGTCCCACAACGCTGCCGCTGCCCTGCTGGCTGCACTGGTCACTCACCGTGCTGCTAAAGCTAGCATCACAAGCCGAGCTGATAGCAAG
>Danio_rerio.17.25655824.25655674
GTGGTCTTGCTCTAGCTGTGGTCCAGTTCTTCTATGTGAAGTATCTGGTACTGTTTGGCCTTCCATCCATGCTCGCTACTTTGGATGAGCTGGTTCCCCCAAAGCTTCCCCGTTGTGTCAGCATCATGTACAGTTTCACAGGCATGTGGAG
>Danio_rerio.17.26434951.26434814
TCCCTTGGAATCGGTGTGACGGGCATCAGTCTTGGCATCAGCAGCTCGTCTTTTTTGGACTCATTTTCCCACCACCCCTTGGGGCACTCGCCCATCAAAGACGAAGAGGAGCCGGACCCGCAAGCC
>Danio_rerio.17.26503965.26504081
CTGTTGTATACCAAGGTCAAACTGGAGGCTATGTGTAGAGGACCCGAAGAAGCTCTGCTCACCTGTAAACACATGCTGCAGATCTGGAAGAGCTTTTACAACCTTACCAACCCCAG
>Danio_rerio.17.26588950.26589091
GTTTCCATGATGATCCCTTATCCATCCTGCCGGAGAATGGCCTCAGCAACCGCATCCGTGGACTGTTTGAAAATGCCATAGCAACAGAAACTGGGGCTCATTGTCCTTTACTCTGGAGAATGTACATCCACTTCCTG
>Danio_rerio.17.26660012.26660186
GATATTTTCAGCCTGTGAGCTGGGAGTATTTGACCTGCTGCTCAGGTCCCAGGAGCCTTTGAGTGCCCAGCATGTTGCTCAGGAGCTGGGCACCAGCTTGGATGGGATGGAGAGGCTGCTGGATGCGCTGGTGGGCATCGAGATCCTGGAGGTCGA
>Danio_rerio.17.26826324.26826998
CGCTCTGATGGACTATGGGAGAGCTGCCTGCAGGTGGAGCGCTCTGACTTGAGGCAGTGCTGGCCTGTGGCTGGTCCGTATCAGAGAGACCCCAGGGTTCGTCTGGCACAGGGTTTGGTGCTAACCTCCTTGTTCCTGTGCGGCACTGGCATTGTCCTGGCTTGTATCGGGGTCCGCTGCTGGGCAGATCTCCCTCTGAGAGGTGTAGCAGCCTCAGGAGGACTTCTGGTGGTGACAGCAGGGCTGCTGAGCCTGACTGCGTTAGGGGTTTACACCCACAACCTTAAAAGACTCGGGATGGAT
>Danio_rerio.17.27036601.27036497
TTGGAGCTGGCGCAGAGTGGGAAGTTTAACTCTCAGATACACGTAGAGTTCACGTGGGAGACGCAGTCTCAGGAATTCTATGACAGTGAAGATGACCTAGATGAGAGG
>Danio_rerio.17.27039429.27039249
GCCAGGAAGGAATACATTGTGGCAAAGTACGCTGAGCGTCGGTACGTCCTACGCAGAGAAGAAGCAAATCCTAGCCTGCTTTATGAAGCCGTGAGGAACCGTGACCTCGCTTTGCTTCTGCAGCTCTATGCTGAGAGAGCAGATCTGGCCAAACCACTCACACTCCCCGAAGGACAG
>Danio_rerio.17.27077213.27077088
ATGCCGGAGCGAATAAGCGTTTCGGACTTTGTGGTCCTGACAAACGAGGATTTGTCTTCTCCGGGGACTTCAACGTTTCAGTCTAAAATGAGCGACTGTCGGAGCACAGTTTCAGCCGTGGAGGAG
>Danio_rerio.17.27086403.27086135
CTCTCTGCTTGATGTAGAGGGTCTGCTGGGTTTGCCCCCCAGCCTGCTTCAGATAACCGAGGACCAGCTTCCTGGCACCTCCTTCACTTCAGACCCCAACACCCCCTTTGTCAGTTTTTCTCCACCTTTGGACCACGATGACTACCTCTGGAGCCTGGAGGACAGCGAGGGAGTGTCAGACTTCTTCGACACTTACGATCTCGGAGATTTGTTGAAAAGCTGA
>Danio_rerio.17.27303478.27303897
CACTCCCACCCTCACCCACCAGAAAGCTGGGGATATCCTCAGGCCCAAGCCTACGGCCCCCCACGGCCTCTCCATGAACTTTATTCACCTTCAGCTTTGGAGCCCCACTATGGGCCCCTACTCATGCCTACCGTGAGGCCACCTCATCTCCCCACCTTGCCAAGCCACTATGAAGTGAGCAAGCTGGAGCCCACTACCTCATGGCCCAGCCTGCTCCCCCCAGGAGATGTCAGCCAGACTCTGGCACTCAACATGGATGCAG
>Danio_rerio.17.28151987.28151876
TGACGTTTACCTGTCATCCAGGGATCGGCAGATCCTAGACTGGCACTTTGCCAACTTGGAGTTTGCCAACGCTACACCTCTCTCCACCCTTTCTCTCAAGCACTGGGATCAG
>Danio_rerio.17.28154805.28154663
GTACCAAAAGAAAAAGATGAGATGGTGGAGCAAGAGTTCAACCGACTGCTGGAGGCCACCTCTTACCTCAGCCACCAGCTGGACTTTAACTTCCTCAATAACAAACCAGTGTCTCTGGGTCAGGCTTTGGAGGTGGTCATACA
>Danio_rerio.17.28158598.28158424
GTGGAGTACCGCGAGATGGACGAAAGCCTGGCTAATCTTTCGGAGGATGAATACTACTCAGAGGAGGAGAGGAATGCCAAAGCAGAGAAAGAAAGGAAGCAGGTCATCCCTCCTCCACCCCCACCAGTGGAGGAAGAGAATGACAGTGAACCAGACGAACCGTCTGGT
>Danio_rerio.17.28734331.28734470
ATGGCCGATGTGGACCCAGACACCCTGCTGGAGTGGCTCCAGATGGGTCAGGGCGATGAGCGTGACATGCAACTCATTGCTCTGGAGCAACTCTGCATGCTACTGCTCATGTCAGATAATGTTGACCGCTGCTTTGAGAC
>Danio_rerio.17.28738736.28738963
GTGCTGGAGTTGATCTGTACCAGAGAGTCTGGCGCAGTGTTTGAGGCAGGCGGGCTGAACTGTGTGCTGAGTTTCATCCGAGACAGTGGGCACCTTGTTCATAAAGACACTCTGCACTCAGCCATGGCCGTTGTGTCCCGCCTTTGCAGCAAGATGGAGCCCCAGGACTCTTCTCTGGAGACCTGTGTCGAGTCTCTGTCTAGCCTCCTCAAACACGAAGACCACCAG
>Danio_rerio.17.28740659.28740773
ACTCTCCTGCGTCATGGGGCCAACCCTGACCTGAGGGATGAAGATGGAAAAACACCTCTGGACAAGGCTAGGGAGAGGGGACACAGTGAAGTTGTAGCTATACTGCAGTCTCCTG
>Danio_rerio.17.28741125.28741299
GAGACTGGATGTGTCCGGTGAACAAGAGTGATGACAAGAAGAAGAAAGATGTTAACAAAGAGGAGGAGGAGGGCAGTGAACCCAAAGGAGACCCAGAAATGGCTCCTATCTACCTAAAGAGACTTCTGCCTGTTTTTGCACAAACATTTCAGCATACCATGCTGCCTTCTATTAG
>Danio_rerio.17.28744761.28744900
GTGGCAAAGCAGTGGTACGACTTTGAGCGCTCATCCTTTGTCTTTGTGCGGAAGCTGAGGGAAGGGCAGACCTTCACTTTCAGGCACCAACACGATTTTGATGAAAATGGTATCATCTATTGGGTCGGAACAAATGCCAA
>Danio_rerio.17.28745031.28745354
GACTGCCTACGAGTGGGTAAACCCCGCTGCTTATGGCCTAGTGGTGGTGACATCTTCAGAGGGCCGGAACCTCCCCTACGGGAGACTGGAAGACATTCTCAGTCGGGATAGCTCTGCTCTGAATTGCCACACAAACGACGACAAGAATGCCTGGTTTGCTATCGACCTTGGCCTGTGGGTCATTCCCTCAGCATACACTCTGAGGCATGC
>Danio_rerio.17.28745456.28745622
GTCGACAGCCACGTGGCCTCTGGACCCATCTAAAGAAGAGAAGCAGGGCTGGAGGCACATTAGAATTAAACAGATGGGAAAGAACGCCAGCGGCCAGACACACTATCTGTCACTATCTGGACTTGAGCTGTACGGCAATGTCACTGCAGTCTGTGAGGATCAGCTGG
>Danio_rerio.17.28747512.28748348
ACAGCGATCTCCATGGGGCTAGTGAGCGTGAGCTCCCCTGATGTCAGCTCAGTGTCGGAGTCGTCTAGCAAGGACACGCCTTCCCAGAGGCCTATGTGCTCGGTGGCTAACGCCCGGCTATCGGTCAGCTCCCTCTTGGCTGCCGGCGCTCCCATGAGCTCCAGTGCCAGCGTCCCTAATTTGTCTTCTCGTGAGGCCAGCTTGATGGAGTCCTTCGTCCGCCGCGCACCCAACATGTCGCGCACCAATGCCACAAATAACATGAACCTGAGCCGCAGCAGCAGCGACAACAACACCAACACGCTGGGCAGAAACGTCATGAGTACTGCCA
>Danio_rerio.17.28751528.28751750
GTGGCTGGGCTGGGTACAACCCGGGAGGTGGAGTTGCCTCTTACCAACTACAAGTCCACCATCTTCTTCTATGTCCAGCGGCTGCTGCAGCTCTCCTGCAACGGAGCTGTGAAGACGGATAAACTGAGGCGCATCTGGGAGCCCACGTACAC
>Danio_rerio.17.28757733.28757883
AGGGTTTTAATCGCGTGTTTCCAATGGAGAAACTAAGCTCTTTTAGCCATAAGGAGGTGCAGATGATCCTCTGTGGCAACCAGTCTCCTTCCTGGACTGCTGACGACATCATCAACTACACAGAACCAAAGCTTGGTTACACCAGAGACAG
>Danio_rerio.17.28758624.28758768
CCTGGCTTCTTGCGGTTTGTGCGAGTCTTATGTGGAATGTCATCTGATGAGCGTAAAGCCTTCCTGCAGTTTACCACTGGCTGCTCCACCCTGCCACCTGGTGGTCTTGCCAACCTGCACCCCCGCCTCACTATCGTCAGGAAG
>Danio_rerio.17.28764374.28764237
ATGATCAAGTTCGTGCTAATGGTAAACCGACAGGGTCAGACCAGGCTGTCCAGGTATTATCACTCTGTGGAGCTGAGCAGGAGAGCAGCGCTTGAGGCCGATGTAGTACGCTACTGCCTGAGCCGCAAGAAAGA
>Danio_rerio.17.29291611.29291471
GTGGAAGATGTGAAAGGTGAGCTGATGGAGCGGTACAAGGTGCTTCCTGCGCTCAGCAGCCGACTGTCGGAGCTGGAGAACCAGAACGAGGAGCTGAGGGAGAAGAACCGGCAAATGGAGCAGAAACTCGCCACCATGCAG
>Danio_rerio.17.29357135.29356902
GTGGAGCTGACTCACCTGTCCGCCTGCCGGGATGCTCTGTGGGGGCTGGACACGCACGGCCGGGTCAGCATTCGGACTCTGTCCCCGTCCTGCCCTGCCGGACTGCATTGGACCCCCCTGGACCTGAGCCAACT
>Danio_rerio.17.29359831.29359591
AGCATCTCGGACTACGTGGTCTTCGATCAGGGCAGTCTGTTCCAGACCCTGCTGCAGGCCACGCAGAGTGTTGCCACAGTAACCAGAGCACCTGTGGAGCGCGTTGTGGCCTTCCTGTCACAGTACTCCCAGTGCCAGCCGAGCCTGGTCAGCGCTAATGCCAGCGGCGTCTGGGTGGCCTCAGGGCGGAACCAGCTTCACCTGGCACGCGGCAGCCT
>Danio_rerio.17.29364211.29364028
AGGTATGTGTGGTGTCTGGACTTTAAAGGTGGGCTGTTCTGCAGCCCTCTGCCTGAAACTGGACTCACTTGGCAGCGCTTTGAGGATAACGTCCACCAGATGGCATTATCGCCTTCAG
>Danio_rerio.17.29369125.29368993
GTGATCATTGGAGCTTTGGAGAGCAGCGGAGACATTGTGTCTGTCTCCTGCTGTGACAACGAGATCTTCGTCCTGAAAGGAGATCGTGACATCATCCGCCTGTCCAATAGCCCCGAGGGTCTTGCCTCCAACT
>Danio_rerio.17.29369532.29369226
TACCTCAGTTTGAGTTGTTTCCTCGTCCTGACCCGATTGGAGGGTACCGTCCAGCAGACCGCCAGCTCGGGCTGCTTCGTTGTTTCCTGAAAGAGGGCTGGATCCTCAGTTGGAATGAGTACAGCATCTATGTCCTGGACTG
>Danio_rerio.17.29370126.29369995
CTGCGGCGTTTCAATGTTGTCGGCCTCCATAAAGGCTCTGTCACAGCGTTGGCGTGGAGCACAAACGGGATGAAGCTTTTCTCCGGTGACGATAAAGGACGAGTTGTGTTCACCTCTCTGGACCTGGACCA
>Danio_rerio.17.29370634.29370506
GGGAAGTATGATGCAATCACAGCTGTGAAGCTGCTCAGCTGCTTTGATGACCTGGTTGCTGTAGGAACCTCTTCAGGACGGGTTGCAGTCTTTCAGCTGGTATCTCCGCTTCCTGGTCGCAACAAACAG
>Danio_rerio.17.29370945.29370727
GTGCAGCGGGGCTTCAGGTCAGTCCTGGTTTACCTGACAGCTTTGGACAGTAGCAGTGACTTCCTGGCTGTGGGCAGCAGCATTGGTATGCTCTACCTGTACTGCCGCCGGCTCGCACACCTGAACAAATACAGCTTAGAG
>Danio_rerio.17.29655314.29655167
GCTTGTACAGGTGGTGGATGTACTTTAAGTCCACCAAGCCAGGCTCAGACTGAAGAGAGCACCCCCGAAAATGTCCCTGCACCACTGGTCACTCCTTTGTCCCCCAATGCGCTCAATGTCAGCTGGACTCCTCCTGACACTCCGAATG
>Danio_rerio.17.30451974.30452159
CATGGCCCTCTTCCTCAGCTGACTGGCAGTGTAAGTGATGTACTTGTCAGTTCTCTACTTCAGAGCTGTTATCTGAGCTCACAAACACTGCCCAGAGTCTACCAGCACTATGGGCCATCACCCATTCAACCACTGTCCACTGAGATGCAGATTCTGCTCACTGTCTATTACCTTGTTCAGCTTG
>Danio_rerio.17.30459658.30460006
GTTTCCAAAGCTGCACAGTGCTGTGATCCGGACCACAGTTTTGATCCAGCACTACTGTGTTGCTCTGATGGCTGTGTCAGGAAGGTTCAACCGTTCCCACAATCTCCAAAAACACACTTCAGTGGAGACCATGGAAATTGTACAGTCACTGGTCAATGCAGCACAGCAGTGTCCAGCCCATCATGGTCACATGGTACTTGTGCGAATCCCCTCTTTGGCTCTGGCAGCGTGGGCCCACCAACGGCTGTCCAGAGTGAGGAAGCAGCTGGGTCTGGAGGAGAATTTTGAAATCATACTGGGGAATCC
>Danio_rerio.17.30468395.30468870
AGGCCTTTGCTGAGTAAAATGATGACATGTACAGAGCAGTCACTTTATTATCGTCAGTGGACGGTCCCTCGCTCGTACCACATGGACAGCAGCAATCGCACAGAAGGCCGAAGTGACAACTTCCACCCTCGCAGGTTGCTGCTCAGTGGCCCCCCACAG
>Danio_rerio.17.30843419.30843588
AGGACGACGTGTTCGGTCTGGACGGGCAGGTCGAACACAAGCTGGCTTTCCTCAGGAATCACGTTCCCAGAGAAACCAGCCTGGTCCTGATCGGTCACTCCATCGGCTGCTACATCATTCTGGAGATGATGAAGAGAAATCCTGAGCAGAAG
>Danio_rerio.17.30875919.30876110
ATATTTTATTACGGAGCGACTGACCACTGGTGCCCGCTGCAGTATTATCACGAGATCAAGCAGGACTTTCCTCTTGGCGACTTCAGGCTGTGTGAAAACGGCTTCCGTCACGCCTTCGTGCTGGACGCCGGACGCGAAGTCGCCGAAATGGTGTTTGAATGGATCCGTGAAGATTTAAGGA
>Danio_rerio.17.31682098.31682300
TTGAAGCAGACAATCCTGCAGGAAGTGGCTCACACAGTGACCTCTGACCTCTGCATGGTCTTTCTGTCCGGCTGGCTCCATCAGCCGTTCATTCCCACGCAGAGCAGACTCAGGCTGGAGGCGTTGCTGCTGGAGACCGGGCACCGCCCACTGTGA
>Danio_rerio.17.33505893.33506057
GTGCGTAACGAGTTCTATAAAGACAGCCAGGGCGTGCTGCTCGTGTACGACGTCGGCCTGAGGGAGAGCTTCGACGCCCTCGACAGCTGGCTCGGCGAGATGAAACAAGAAATGGGCTCTCAGGCCAACATGGACAGCATCGTGTTCGTCGTCTGCGCCAACAAG
>Danio_rerio.17.33506146.33506268
GTGGACCTGACGAAGCGGCGGGTGGTGGATGAGGGCGAGGGGCGCCTGTGGGCGGAGTCCAGAGGCTTTCATTACTTTGAGACATCAGCACAGAGCGGCGAGGGCATCAACGAGATGTTTCAG
>Danio_rerio.17.33703979.33704345
TGGAGGGGGCGTGGCCTGCCGAATGGTCGTCTCCGGGAGCCGGGATGGCGAAGAGGAACCTGGTGGTGGCCGACGACGCGGCTTTCAGAGAGAAGAGCAAGCTGCTCACCTCCATGGAGAGGCAGAAGTGGCTCAACTCGTACATGCAGAAACTGCTGGTGGTGAATTC
>Danio_rerio.17.35411437.35411598
GCAGCATGTGCCTGTGCACGAGTATTCTGAGAACCTGAAGGAGATGACCAGGTTTCTGGCCTCTGCTGGTGTAACTGCTGACAGAGTTATATTCATCACACCTCCCCCCTTGCATGAGCCATCCTGGGAGAAGGAGTGCATTCTTAAAG
>Danio_rerio.17.35525279.35525115
ATGCGTTTCCTGGACTGTCGAGAGGGACGGAAGGATCCTTCCAAATCCATCCTTGATGTTGGAGTCAAGGAGGCGATTTGCTTCAGCGGCTTCGATGAAAAAATGTTTCTAAAGAGAGGGGGAAAATATGTGTGGAGCAAAGCTGATATGAAGCTAGAGTGGT
>Danio_rerio.17.35526097.35525948
GTCTTTCAGTGCCTGCTGATTGACGGGGAAAACGCAGGCGAGACAGCCCTGAGAGAGGCAGAGAGGTTTGTCATCAGTGATCAGCAGTTTCAGGAGTTTCTGGACAGACACAGCAGCGTCTCCTGCCTTGTTCCTGAGTCTAATGAGAAG
>Danio_rerio.17.35538270.35538503
TTGGCACAGCACAGCGGCCTATGCCATCGCCACAGCGGTGAGTGGTCCAGTGTGCAACCTTCCAGGAGAAGGTTCGGAGGTGTACTGTTGGCCCAGTGACCTGTTTCAGCCCAGCCTGGTGGTCTTACTCACCCTTGACCCCGAGGAAAGGAAGAGGAGACTCAGAAACAGAGGCCAAGGAAAGACTGATGAAGAGGAAGAGCTGGATCACAACCAGCTGTTCAGACTCA
>Danio_rerio.17.35542483.35542603
AGTGGAGGAGGCTTATCGGAGGATCAGCGGCCCAGCTTGTGTTACTGTGGATGCTAGTCCTTCTGCAGACCGAGTGCTCCAACAAGTACTGCTTTTAATTAGGGGCAAATGCCACTTGTAA
>Danio_rerio.17.3567.3743
TTTGTTAGGACAATCCTATCCCAGGGTCACTTGACTCCACTGCCTCTGTATGTCAGTCCTGTATTCTGGGCCTATGACTTTTCCCTGCGAGTCTACCCAGTACCTGACGTCATTGTCTTCGCAGACAAATACGACCCCTTCAGCATCACTAACACAGACTGCCTCTGTGTCAACCCG
>Danio_rerio.17.38380712.38380819
GCGCTGTCTGCAGCAGGGCTTGGTTCTGGCTTGACTGAGGCTTTGGTGATCAATCCATTCGAGGTGGTGAAAGTCAGTCTCCAGGCCAACAGGGATTCCTTCAAAG
>Danio_rerio.17.3850683.3850532
GTGGTATCTGGTTCCTCGAGTGCTGAGGGATGTGTCTACAGTGGATCTGTCTGTCTCAGTGCTGGGGGAGAAGCTCAGCATGCCGCTCTGCATCGCTGCCACAGCAATGCAGAGGATGGCTCATCCTGAAGGAGAGACAGCTACAGCAAAAG
>Danio_rerio.17.38630259.38630402
GATGAGAAGCAGCGGTTCTCCTCTGTGTTGCTCCTAGCTCGTCTTCTGGCAAAGTTTCTGGGATTCATTTCCTTTCTGCCTTACCAAACATCCGAGAAGCCGTCCAGAGAAATACAGGATACTGCTATAGCCCTGCGCAGCAAG
>Danio_rerio.17.38762886.38763036
GTATTTTGATGATGGAAAGGAGTTGGTGGCTCAGATCCACGACAAGCAGAAAGAGCTGCCTGAAGATGTGGGTGAGGACTTCAGCAAAGCAGAGTCTTTCCACAGAATGCACGCCGCGTTTGAGAGAGACATCACCACTCTAGGCAAACAG
>Danio_rerio.17.39993229.39993409
TTTTGCTGCTTGCATTTAAGGAGTGCCACAGAGTTCTGAAGCAGTGCAATAACCAGCCCTTCCACAGGGACGCCACTGATCACTATATGTGCAAACACATCCTCCATGTCCGTCCATATAAAGTCTCACGGGAGCCTGTCAGCATACATCTGCCCATCTCCAGACTATTGGCTG
>Danio_rerio.17.41091701.41091226
CGAAGAAATTGTGCCCTCACCCCTCTGGCCACCAGCCAGCAGCACAACCAGGGTCCCCTCTCTCCTGCCCGGCTGCGACGTCTGCGGCTCCTTTTAGATGCCAATCTGGATCGCCACTCTTCAGAGGAAGAACTCGAGCGAATC
>Danio_rerio.17.41159276.41159103
GGTGCTGGCGATAGCTTCATTGGAGCCCTGGCATTTTACATGGCCAACCACCCACACATGCCTCTGGAGGAGATGGCCCGCAGAGCCAATCTGGTGGCAGGGGTGAGCGTGCAGGACATTGGCACGCAGACGTCTTTTCCGTACAGACGGGACCTCCCAAATGAA
>Danio_rerio.17.4118259.4118478
AATGGGATCAGCTCTCCTCTCTCGTTTTGATGTTGTCTTCCTGCTACTGGACATCCCAGATGAGTCACATGACCGCCAGCTGTCGGAGCATGTCATGGCGA
>Danio_rerio.17.41379113.41379222
GACACAGCGCTGGACCCTGGAGAAGATGTGGCCCTTCTCTCAGTGAGCTTTGAGGACGCTGAGGCAACCCAAGTCTTTCCTAAACTGTATCTGTCCCCCAGCATCGAACA
>Danio_rerio.17.41418843.41418997
TGGACCTCCCGCTGTACTTCCCCAGAGACCAGCCCACCCTCACCTTCCAGTCTGTGTACCACTTCACTAACAGCGGTCAGCTCTACTCTCAGGTGCAGAAGTCATATCCTTACAGCCCACGCTGGGATGGCAACGAGATGGCAAAGAGGGCAAAG
>Danio_rerio.17.41707893.41707710
GTGCTGCACTGCTGTGTGGCTGGATCTAACCTGCACACCCAGCAGAGCCACTATCTGCTCACCCTGTCTGACTTGTCCAGTGACTATGACCTCATGCTGGGTCAGGTTAAGAGCTTCGAGCCACCCCCGTCACAGGCAACCACCACGGACTTTGGCAACCTACTCACCGTGGCTGA
>Danio_rerio.17.42655097.42654980
TATGACATTGTGGCTGATTGCTCAGACAACGTCCCCACTCGTTATCTGGTGAACGACGCCTGCGTGCTCAGCGGCAAACCTCTCGTGTCAGCGAGCGCCTTACGAATGGAAGGGCAG
>Danio_rerio.17.43062267.43062425
GTGGTGGGCTACGCATTCGATCAAGTGGACGAGAATTTGACGACTCAGTATCACGAGACTGTTTACTCGCTCCTAGACACGCTCAGTCCGGGTTACAGAGAAGCCTTTGGGAATGCTTTGCTCCAGCGGCTGGAGAGGCTGAAGCAAAACGGACAATGA
>Danio_rerio.17.43127509.43127383
TATGACAGCGATGTGACAAGGGAGAACGAGATCAACTACACCATCAAGGCCTTATCCACCAACATGCGACCAATGACGGGCGTGAAACCCCACTTGCAGCTGAAAGAGCCCTCTGTGGATGAAAG
>Danio_rerio.17.43463831.43463729
GTGACGATATACCAGCCTAATGGTGGAAAAGGTTTTCCTGTGCTGGACTGCCCGCCAGCTCCTCCAGAAGATATTCTCATTTGTAGCTACGAGGATCTTCCAG
>Danio_rerio.17.43465484.43465380
GTGAGCATTTTGGACACGGGTGAAGTTTGTATGGAGCTGTTAAAATGTCAGAGTGGTCAAGAAAGAGTCAAAGAAGTCCTCCGGATTTCCTGTGATGGCTCAATG
>Danio_rerio.17.43615887.43615771
GTGTTGCTGATCAGCTGCAGACCAACTATGCGAGTGACCTTCGCAGCATCCTCAAGACTCTTTTTGAAGTCATGGCAACCAAGTGCGAGGAAGGAGACAATGATAAGCAGAAGAAAG
>Danio_rerio.17.43628905.43628703
TGGCTGCAGGCTCCATTATCATGAACAGGGAGATAGAGAGCATAGCTATGAGACCCCTAGCTAAGGATCTTACTCGCAGCTTGGAGGAGGTACGCAACATCACCAGAGACCAGGCCCTGCGAGACCTCAACTTGTACACAGACCGCATGAAGGACGCATTGCGACATTTTGACAGCCTTTTTGCTGAGTTTGAGCTCAG
>Danio_rerio.17.44043446.44043556
GAGGAGATTGACAGAAAGGAGAAATTGACTGCAGGATTGGGTCAGACAGTCACAGAACTGCAACAGCTCCTACAAACTGTCAGCCGGCAACTCACTAAGAGACAGGA
>Danio_rerio.17.44472738.44472629
GTAAATACCATGACCTGGAGCGGCAGTTAATCCAGGAGTTCACTGCAGCTCAGCGCAGGGGCGAGATTGGACGTATGCGAGAGGTTGCAGCGGTTCTATTACATTTCAAG
>Danio_rerio.17.44477241.44477047
GTGGCCTTTCAGCATTTCCAAGAGCTCGACGAGCACATCAGCTATGTGGCCACTAAGGTTTGTCACCTGGGGGACCAGCTGGAGGGGGTGAACACGCCTCGCCAGAGAGCTGTGGAAGCTCAGCGTCTGATGACCTACTTCAACGAGTTCTTGGATGGAGACCTACGCAGCGATGTATTTAACAACCCAGAGAAG
>Danio_rerio.17.44937719.44937164
ATGTTCACCCGGATGTTAAAACTGAGACTTCTCAACGCTGTAGCACCTGCGTACTTTTTCACCGCTACAGCAGTCACCTTCATTTTGCACTTTGGCTTCTTCATACCAACAATTTTCCCAAGTCAGGGTACATCACTGGAGGGGTCCAAAGTTTTACATACAGTTATTTTCCTTTTCTTGATGTTCAATGCGTTAGGGAATTACATAATGACTATTAAATACCCAGCTGAGAGTGCCAACGAGACTGTGATTCCAGTGTGCTCACCACACTGCTCGGATAAAGTGGACGCGCACTACCTCCTGAACGGCCGTCACTTTTGCAAACTTTGCAAGAAGGTTATCCTTAAGAGGGACCACCACTGTTTCTTCACTGGAAACTGCATCGGCAACAAAAACATGCGCTACTTCATCATGTTCTGCATCTACACATCCTGCACATGTTTATACTCTTTGGTTCTTGGCGTGGCCTTTCTAACAGTGGAGTACTCGATCTCTTTTGAGAACCCCCTGACCTTTTTGACTCTTCTCCCGTTCTCCACTGGTTACTTCTTC
>Danio_rerio.17.45171456.45171014
CAAAGAGGAGGAAGCCGAGGCTGAGTGTCAGAAGAAGTTCTCTGCTCTTCCTGTCCCCAGCCACATCATTCAGCCCATCTACCAGGACATGATGGAGCACAGAGAAAAGGAGAGGAAGGAGGCCCACGAACAGAGGAAGCAGTTCTTGCTTTCCATTCAGAAGCCTTTCAGCTTCCTGCAGAGAGAAAAGGAGAAAAGGGAGAAACTGA
>Danio_rerio.17.45186956.45187063
TGTCCGACATGCACAGCTCTCTCGTGTGGTCAACCAGCCATTCGCTCGCAGAGGAGCTCCTCGCGCTGGATGAGGAGCGCTTTGTTGACGCCATCAACTCTGCCTTT
>Danio_rerio.17.45280065.45280191
GTTCAAAGTGGATATGGGGAAGTATCCAACCATCAAACGGTTAAATGAAGCTTTACTTGAGATTGAAGCTTTCCAAGTGAGCCACCCATCACGCCAACCAGATACACCTGATGATCTGCG
>Danio_rerio.17.45288100.45287913
TGACTTCTGGTTCCCGCTGAACTCCTCTGCTTCTGGACCTGAACCACCATGTGCCCGAGGACACACTGCAACCTATGACCCAGACTCTAAAGCAGTCTTTGTTTACGGTGGCCTGAAGGAGGGTCGGCGCTACACGGAGCTGTACATCCTTAATACTCTGACCTGGAAGTGGAAGCTT
>Danio_rerio.17.45569617.45569793
ACGGGCCTCACTGAAGAGCAGCTGAAGTCTCTGGACAGTATATTTGAAGGCACATACAAAGCCAAGTATCCCATTGTGGGTTACACAGCATCCCGTATCCTGAACGAGGATGGAAGTCCCAACAAAGACTTCAAACCCGAGGACCAGCCTCATTTTAAAATCAAAGATGAATTTT
>Danio_rerio.17.48357873.48358046
GCAGAGATAGAGTCTCGGATGGAGCTGGAGAGGAGGCTAAAAGAGGCTGAAGAGGCTCTGCAGAACTTGGAGAAAGGCCTGAACTCAGTGGAGCGTACCAAAGAGAGAGATGAGAAGATGAAGGGCGACGTCACGCAGCTGAGGAGTGAGTGCAT
>Danio_rerio.17.48375123.48373684
TCCAAGGTACGAGGAAAAAGCCATTCACTGGAATCTTTACAGCGAAGGATGGATCCCGTCTGCTCTTCAACCTCCACTACTACAACTACGACTACATGCACCTCGTCAGAGTCGGGCGCTTCTTCTTCCTACAGTTGGGATGGTGCACGAGATCACTGGGCTAGAGTCTCCAGTCCTCGAGCTCGCACTATGGCCACTTTCAACTCCCTAATGGGCCGCAGCCTCAGCCTCGGCGACCTGAGCCACTCTCCTCAGACGACACAGAAGGTGGAGCGCATAGTAAAGGAGGTGAAGCGCAGAGGGCTGAAAGCTGTGTCTGAAAGAGACCGCAAGATAGCAGCTTTGATGCTTGCCCGATATCAAGAGGAAGACATCATGAGCCAGACCCGCTATGTGGCTCACCTTCAGTGGGATAGCGAGCGCAGGATGGAGGAGCTACGTCGCGAGCAGGAGGAGCGAGAGAAACAGCGTGCCGTGCTTCAGTGTCAGAGAGTGTGGCAGACACAGGTGTCGCTGCGTCAGCGAAGACTCAGCCAGCAGGAGCGACAATCAGCAGCAGCCAAAATGCGACAGGTCGAGGAGAGCGAGGAGCGATGGAGGGAGCTTGCAGAACTGCAGGAACGTAACCGCCTGTTAAAGTTACAGCAGGCAGCACGAGAGGAAAAGCACAAGAAGGCTCTTCAGGAGCAGAACCTGAAGGCTTTGGAGGAGGAGAGGGCTGCCATGCTGGAGCAAGAGAGGCTGCTGCTGAATGAGAAGCTCACCATGGCTGAGCTGAAGAGGCAAGAGAAAGAGCACCAAGCTCAGGAGGAGAGGCGAGGTCTGAACAAAGCAGAGAAGAGGCGTCACATCGCCCTGATACAGGAAATCGCCCGTAGAGAGAAAGAGGAGAGGGATGAGACCAGGAGGGCAGCGGAGGAAAAGCTCAGCCGTTCCCTTGAAAACTACGAACAGATAGTTGAACGTCGAGGGAAGGAGCTGAAAGAGAAGGCCAAGCGCGAGGAGAAGCAGATCCAGAAAGCACGCAAGGCAGCAGAAAAGCGCGAGAGGCAACAGCAGCAGCTGCTGGAGGCTCGCGTAAAGGAAGCAGAGAAACGAGCCCAGCAGGCAGCTTTGGTGGCCGAGGAGAGGGCCAAAGAGAAAGCGCAGCGGGCAGTCCAGAGCCGACAGGAGAAGGAGAGACTCCAGAAGCTCAACAGGCAGCGCGTGGAGGAGGAGGAGAAGCAGAGGCGTCTGGAGCTGCTCCAGTCCATCGAGAGGAAGCTGGAGAAGAGCGAGCAGATCTTCAAGGAGAAGAAGGCAGTGTTAGAGAGCGCCCGATCCGTGGCTAGAGCCTCTTTTCACGTGCGAGACAAAGTGCGGGAGGAGACCAACATGCGTACCTTTGATAAAATGGCCCTGGAAGCTCAGCTCAAAGCTAGTCTTGATGAGAA
>Danio_rerio.17.4839066.4839169
GATGAGATCCTCAAGGCAGCTGTAATGAAATATGGGAAAAACCAGTGGTCCCGTATCGCCTCCCTGCTGCACCGAAAGTCTGCAAAACAGTGTAAAGCCCGATG
>Danio_rerio.17.4840623.4840784
GTACGAGTGGTTGGACCCCAGTATCAAGAAAACAGAATGGTCCAGAGAAGAGGAGGAGAAGCTGCTTCACTTGGCCAAGCTGATGCCCACCCAGTGGAGGACCATTGCTCCTATCATAGGAAGGACTGCTGCTCAGTGTCTGGAACACTACGAATACCTGCT
>Danio_rerio.17.4842899.4843026
GACAAAGCAGCTCAAAGAGACAATGAGGAGGAAGTGGGAGATGACCCCAGAAAGTTGAAACCAGGAGAAATTGATCCCAATCCTGAAACAAAACCTGCCAGACCTGACCCTGTGGATATGGACGAAG
>Danio_rerio.17.4846766.4846984
CGGCTGGCTGCTCTGCAGAAACGCAGAGAGCTGAGAGCAGCAGGAATCGATGTTCAGAAGAAGAGAAAGAAGAAGAGAGGAGTAGACTATAATGCTGAAATCCCTTTTGAAAAGAAACCTGCACTGG
>Danio_rerio.17.48597925.48598085
ATCGAAGAGTTTTTCAACAATACCTGGAGAGCCAGACACAACCAATCAATCTCAGATCACAGTCTTACTCTTCTGTGGTCACTCTCTGTCAGCATTAAAGATTTTGGAGCCTTACTGGGCTCGCTGGGAGTCAAATATCTGGCAGATTCTTATGGCAG
>Danio_rerio.17.4869007.4869219
TGAACCGTGGTCACATGACAGCGGAGGCCAGGAGAGCAGCTAAACTGGAGAAGAAACTGAAAATCCTGCTTGGAGGATTTCAGTCCAGAGCACTGGGGCTCCTGAAGCAGCACAGCGAACTCTGGGAACAG
>Danio_rerio.17.49084787.49084674
TGATTGAAGAGGCCAACTGGCTGACTTTATCAGAAGACATTCAGAAACCAGGAGATGGCTTTGATGCAGTTATCTGCCTCGGCAACTCATTTGCCCACTTACCAGACTTTAAAG
>Danio_rerio.17.49162480.49162607
ACCCCAGCTACACCGGCCACTCCAGCCAACATAGTGCAGGGTCTGCCTGACTGGGCTTCGCAGATTACCAACACAGACACTGTGGCTGCTGTGGCCCAGATCTTGCAGAGTCCCCAGGGGCAACAG
>Danio_rerio.17.49167104.49167213
GACATGGATCTAGATGAAGGCCCGGATGGGATGGAAGAGGAGATCTTTGAGGCTGAAGAGAAGAAGACCTTGAACACACGGTCTAGAACAAGGTCAAGGTCACGCTCCAG
>Danio_rerio.17.4958926.4958814
CTAAGAAAGCTTCAAAGTTTCGGGACTGGCTCGATTGCAGCAGCCTGGAGCTGAAACCCAACAGCATGGCCATGGAGATCCTGTCATACCTGGCTTATGAGACTGTTGCCCAG
>Danio_rerio.17.49804423.49805756
GTCAATGTGACTTTCCGCATCCATTATCTCACCCACTCACCAAACCAGAAGGTGGCCATCACGGGGAGCCAGCAAGAGCTGGGGAACTGGAAGAAATTCATCCCGCTCGAGAGAGCCAAGGATGGGAATTGGGCCACTGTTGTCAGCCTGCCTGCAGAGAGCATTGTGGAGTGGAAGTTTGTGGTGATGGACAAGGGTGAGGTGTGTCGTTGGGAAGAATGTGGAAACCGC
>Danio_rerio.17.50011322.50011469
ATGGACCGCCGTTTCTTCCTGACCTTCCTCTTCTGCTCACTGTCGTGGATCTTCTTCTGGGAAGTGCGCTGGAAGAAAGGAAAAGAGAGTCAGATCGAGGAATGGCTCAAAGGACATAACCTCTCTCAATACAGAAACTTATTTGAAG
>Danio_rerio.17.50018193.50018361
ATGTACACACACTCGAGGAACTGAGTCTGAGTGTTCTTAGTCGTTTGGAAGAGGTGGTGAAGGAACAGCAGCGCTGGAGGGAGATTGCAGAGGCTCACATCCAGCTGCTTCGAGACTTTGCCTTCCAGGAGTGGCTTTGCTCCCAGAACCTGGAGCACTATTACCATAC
>Danio_rerio.17.50021976.50022196
TGAAGACCTTGGGTTGTATGAATTTGGATGATCTCTCTCAGTTTGACAGTCAGCTGCAGCTTTCTTTAGCTGCCTGGGGCTACTACTACGAAGATTACATAAAGTTGTCTACAGGCATCAAGATCCTCCAGACCTCCAGGGGGAGTCGTGACCAGGACTACGAGATCCGGCTGGTGCACAGCCTCGCTGAGAGACGTCTGAATGAGAAGTGGTCATT
>Danio_rerio.17.50042160.50042269
CTCTGGACTGGGGCGGTCCGCGCAGGGAGTGGTTTGAACTGATTTGCAAGACCCTCTTTGACACATCGAATCAATTGTTCACCCGCTTCAGTGACAACAACCAGGGCCT
>Danio_rerio.17.50044497.50044676
GTACACCCAAATCCCGAGAGGCCACCCCACTTGCGCCTAAAGATGTACGAGTTTGCGGGTCGCGTTGTAGGGAAATGTCTGTATGAGTCTGCTCTGGGTGGAGCCTACAAACAGCTGGTTCGAGCTCGCTTTACACGTTCCTTCTTGGCCCAAATCATTGGCCTGAGAATGAACTACAAG
>Danio_rerio.17.50045427.50045552
TACTTTGAGACGGATGACCAGGAGTTCTACAAAACTAAAGTGTGCTTCATCCTAAACAATGACGTGAGTGAAATGGACCTGGTGTTTGCCGAGGAAAAGTATAGCAAGTCGGGACAGCTGGAGAAG
>Danio_rerio.17.50048600.50048729
GTGGTGGAGCTTATATCTGGTGGAGCTCAAATTGCTGTGACCAATGAAAACAAGATGCATTATCTTAACCTGCTGGCCCAGTACAGACTGGCCAGTCAGGTAAGAGATGAGGTGGAACATTTCCTCAAAG
>Danio_rerio.17.50613594.50613714
AGCACCAGCCTCCCTACATCATAGCAGTTCTTCCTCGGTATGTGGAGATACGGACCTTTGAGCCAAGGCTGCTGGTGCAGAGTGTGGAGCTGCAGAGACCCCGCTTCATCACCTCAGCAGG
>Danio_rerio.17.50620146.50620287
ACAAACGTGGCTCTCGTGTCCCCCCTTCTTCGTCTGGAGAACAATCATTGCCACATCGAGGAGAGCGAGTATGTCCTGAAGAAGGCTCACAAGTACAGTGAGCTCATTATTCTCTATGAAAAGAAAGGCCTGCACCAGAAAG
>Danio_rerio.17.50710777.50710893
ATAGAGCCGCTGATCCGGCAGCAGGACCTTTGCCTGGCAATTTCTGCTTTCACAGCAGGGTCGAAGGTCAAGATGGAGCCCTGCAATACAAAAGAGCCGAGACAG
>Danio_rerio.17.51572627.51572456
CTGTGCAATTTGTACAACTGGCGCTACAAACACCTGGGGAACCTGCCTCACGTTCAGCAACTTCCCGAGTTTCAGGTGCCCAACCCCGGCCTGACGTTTGATTTCCAGCTAATTAATGTGGAAGACTTCAATGGGGTGGGAGAATCTGAGCCCAACCCTTACTTTTATCAG
>Danio_rerio.17.51577517.51577330
AACCCAGAGGATGGCTACAGCAGGCTAAAGCGTTGGATCATGATTGGCGACCACCACCAGTTGCCCCCAGTCATCAAGAACATGGCTTTCCAGAAGTACTCCAACATGGAGCAGTCTCTCTTCACCCGATTTGTGCGCCTAGGGGTGCCCACAATAGATTTGGATGCACAGGGCCGTGCACGTGCAAG
>Danio_rerio.17.51582633.51582496
GAATTCAGGGCCTTTGAGCTGCTGAGAAGTGGACTGGATCGCTCCAAATATCTGCTAGTGAAAGAAGCCAAAATCATTGCCATGACCTGCACACACGCTGCACTCAAACGTCACGACCTAGTGGAGCTGGGATTTAAG
>Danio_rerio.17.51600491.51600381
GTTGTGGGACCACCAGGTACTGGAAAGACCGATGTTGCCGTTCAGATCATCTCAAACCTGTATCACAACTTCCCTGAGCAGAGGACCCTCATAGTCACACATTCAAATCAG
>Danio_rerio.17.51607569.51607400
GTCCCGAACCAAAGCCTAAGCTGCGTGGAGATGTCAGAACATTTCGTGTATGGCTTGACCCAAACCAGTACCAGCAGGACATGACCAGCAGTATTCAGAGTAACACCGAAGACCCATATGAGACTTTCAACATCATCATGAGGCGCAAACCTAAGGAAAACAATTTCAAG
>Danio_rerio.17.51611735.51611568
CTGCGGAAACATGATGTTTGCTTTCTGATCACGGTACGCCCCATGCTGCTCTACGGCACACGTTTTGACCGGCGTCAGCCATTTGTGGATCAGACTGGCCTTGTGTATGTGAGAGGCTGTGAGGTGCAGGGTATGCTGGATGACAAGGGGCGTGTCATTGAGGAAG
>Danio_rerio.17.51618618.51618498
GTGTCTCGTCATGAGCGCAGAATCTCTCAGATTGAGCAACTTAACCAGATGCCCCTTTATCCAACGGAGAAGATAATCTGGGATGAGAACATTGTGCCAACAGAGTATTACTCAGGAGAAG
>Danio_rerio.17.51626166.51626064
TCCCAATATGCTCCACAAGGTGGCCTCTTATTTGTGCCTGCTGCCTGAACTGCCTGAAGGGCAAGACACCACTATTGAGAAAGAGGTTCTGCTTGAGTTGCTG
>Danio_rerio.17.51628545.51628432
TGCTGGACATGCTGAAGTTCTACACTGGTTTTGAAATCAATGATCAGACAGGAAATGCACTGACTCAGAAAGAGATGACCACTTTGCACTATGACAAAATCACCTCACTGCAG
>Danio_rerio.17.51629404.51629288
GCACTGCTGCCCACCAGGCGTTGGTTCAATACAGTGCTGGATGACTCTCATTTGGTGGTCAGATGTCACCTCTCCAGCCTCACAAAAAGAGAGAAGGAGGGGCATCTCTTCTGTCAG
>Danio_rerio.17.51643055.51642935
CAATATCTTGAAAACTACCTGTGGGTGAATTACACTCCAGAGGTTTCCAGCAATGCCTACATCATGTCCATTTGTTGCATTGTTAATGAGAAGTTCAGAGAAAATGTTCCAGCCTGGGAG
>Danio_rerio.17.51653967.51653859
GATCTGAAAATCACAACAGCTCCCAATAACATCCAAGTGTCAGAAGGCAGCACGGGCATGCTCCCCTGTGTGGTGTCAGGAGACGACGTCAGTATAGGCTGGTCAAG
>Danio_rerio.17.51699327.51699204
CTGATCAGCCAGGAGCCCAATCAGGGAGTGGAATACGAATACTACCTTCCAAATGGACGCTCCAGAGAGGGCTACTACTGGAGCTATGGGTCCTGGTCTGCTTGCAGCAAAGAGTGTGGATCAG
>Danio_rerio.17.51770651.51770513
CTCTGGTTTGTGCGGCTTGCTCTGCTCACCAAGCTGGGCCTTTTCCAAAATGCCGAGCTGGAGTTTGAACCCTTTGGCAACCTGGATCAGCCGGACCTCTACTACGAGTACTACCCCACTGTGTACCCAGGCAG
>Danio_rerio.17.51815175.51815311
TCTCCAGCACCGCCACCCTTGAGGGTAAAGGTCAGCTGAAGTTCACCTCCGGCAAGTGGAGCCCCCACCACAACTGCAGCCAGCTCGCCACAGCCAACGACACGGCCATACGAGGCTGGGACCTCCGCACCATGAG
>Danio_rerio.17.52216765.52216901
TGGTGTTTCTGCACTGTGACCGCTATGTAGAGTTTCACTCTCAACATGGACACTACTACAAGACTCGTATTCCCAAGTTTGGCCGGGACTTTTCCTACCACTATCCCTCCTGTGATCTCTACTTTGTGGGGGCGAG
>Danio_rerio.17.52237282.52237583
AGGAGCCAGAGGGGCGAGCCAGCTCCGAGGAGGAGAGCTCTGACGACGACAAAAGCTGGGTGGAGGAGGTGAGGGAGCAGCGGAGGTTGCTTCGGCAGGAGGACAGAGACCGC
>Danio_rerio.17.52302125.52303558
CCAAATCTGTGACCTTGCCTGTGACCACGGCATTGCCCAGAGACACCCAGGCAGCAGTGGAGCCTCCCCAGCCCTCCCTACTGGCTGTCGGGCCTGGATGTCCTTCTTTAAAGCCTGCCGCCCCTCCTCAGCTGATGGGGCTACTACCTGGAAATGTATTTCCTGCTCCTTCTCCAGAGACCTCCTTCTCTCTAAGTCCTGCCCAGGGCTCAAGTATGATCATCCACAAGGCTGTGCCGAGCGTTGCCAGTCGACCTCTTATAACTCCAACCCTGAGAGCAGCAGCAGCAGCAGCACCGAGCATCGTCCTGCAGCGCGCACCTCTTCCTATACAGCCCAAGTTGCCCATCAGCATTCAGCCCAGACTGGTTCAAATTAGCCCCAAGCCCTCTGGGCAGAAGCCCACTCCTGGGCTTACATTCGTCCCTGGGACTGCCTCACCAAACATTCTATTGTCTCAAGCAGCGGGCCAAAAGACTGTCGCTCCGCCACCGCAGCCCACCCAGCAGCTCCCCAAACCAGTCAGCCTGCAGCTGGTCAATCAGGGTGGCTCCTTTGTGCTCCAGCCTCAGGGACTCTTCCAAGGCCAAAACCAGTTCCTTCTTCCGGGCCAGTGTCCTGTTACAATCTCCCAGCCTGTCAGTGCAGCACGACCGCTGCTGACACCCAGTCACCAAGGCTCATCGGTTCACAGCATGACCCCCTCCACCGGGCAGCTTGTAGACGGCTCTCAGATCTTAACTGTGCCCCAAAGACAGCTGAATTTCAGCCCTGTGTTCACCACCCCAGCTGGGCAGCTAGCGCTCCGCCAGGCCACTGTGCTTTCAGGACCTTTGCAGCTACAGTCAGCACCTGCTACTGTCTTCCAGATGCCAGCACAGCTGGCTGGAACCTATGCGCCAGGAGGGCAGGGGCAACGTGCCACCCTGGTCCACAGTCCTGCTCTTGGAAACCACATTACCTTGATCAACAGTTCAGGGGTGCTTCCCCCAGATCTTACTTCTATCTCAATCGTTAATGGCCCCTCAATGGTTCAGGGGATGCCT
>Danio_rerio.17.52337192.52337016
CCAGTGATTGTGACCTCTGAAGAAGAGTGGCAGCAGTTGTGGCCAATAATGCAAAAAGAACTGTCAGTCTTCCCTGTGCTGGGATTTGACTGTGAATGGGTAAA
>Danio_rerio.17.52485230.52485339
GCTGATGAAACAAGTTGAGGACCTCATTGTCAAAGCTGTGCTGAGCGCTGAGCTACAGATCGCCACCGCCTGCAAGACATTTGTTCCTCACAAGACAAACTGCTTTGGT
>Danio_rerio.17.53129398.53129294
GATTATCTGGACCAACGGAAACTGCGGCTGTGGGATTTCTTTCGAAACATCGATAAAGATGGCATCATGAGAGTGTCTGTTACTGACTTCAGGAAAGCAGTTCAG
>Danio_rerio.17.53843239.53843065
GTGTCGGGACTGTGCAGCTGTTCTGGAAGAATATGACGAGGAGACTCTCAGCCTCGCCGTGGTGGTTCTTTCCATGTTCATTCACCTCAGCCCGGATTTGGCTGCCCCTATGCTTCTTGACATCATGCAGTCTGTGGGCAGGT
>Danio_rerio.17.53886579.53886459
TTGCCTCTAAGATACGATACTTGCAAGAGTATCACAACCGTGTGCAACACAATATTTACCCAGTGCCCTCCGGAACAGACATTGCAAACACACTGAAATACTTTTCCCAAACCCTGCTCAG
>Danio_rerio.17.53924952.53924761
AGGTTCCTAGAACATCTGAGACGTACGTGCATCGGAGTGGGAGAACAGCAAGAGCCACTAAAGAGGGCCTCTGTATGCTGCTAGTAAGCCCAGATGACATGATGAACTTCAAAAAGATATGCAAGACTCTTGGAAAGGACGAAGAGCTTCCCACATTTCCCATAGAGACCAAATGCATGGATGCAATCA
>Danio_rerio.17.56980.57101
AGAGATATGCATCAGATCTTAGATGCGTATGAAAAGCACAAGTCCTTCTACCTTTACACCGGCAGAGGTCCGTCCTCAGAGGCCATGCACGTTGGTCACCTCATCCCTTTCATCTTTACCAA
>Danio_rerio.17.5752905.5753158
GTCAACAACATGCTGGATGACACGCACCCTCCGCGGGACTTCCACGGTGTGGTGAAGCCCGCCATCGAGGACATGATGGGCCGCGAGGTGACCTTTGACATCCTGTTTCACAACAGCGAGCATCAGGCGACGCTTTTCAGATACGGAGTAAAGAAGTCTGAACAG
>Danio_rerio.17.6363375.6363147
CACACAGAAATGGTGAGGATACTTGTAAAGCATGGAGCCAGACCGTGCCTGAGGACAGAGTATGGGTGGACCCCTGCCCATTTTGCTGCAGAGTCTGGTCGGCTGGCAGTGCTGCGGTTGCTGCACTCACTCCATGCACCTATTGATAAGGAGGACTGCTGTGGAGACAAGCCAGCGCGTATAGCCGAGATATACGGACACCAAGACTGTGTTAGATTCCTTAAAAA
>Danio_rerio.17.6534208.6534428
GGCCCCCTGGATCACTACACCGGGCTGATCAGAGATGGGACGCTGCGGGAGGATGAGCACCAGAGAGCGGTGCTGCAGAAACTGGACCAGCTGCACAAAACTCTGAGAGGATACAGCAA
>Danio_rerio.17.7402217.7402473
ATTCAGATCCCGCCTCAGACAGAGGAAGTGCACTGGTTGCACTTCTCGCCCGTCGAGGGTCACTTCTACCACCGTCAGCACGAGGTCTGCTCCCAAGACGCTTTGGTTAATCTCAGGAAGATCTCTGACTGGAGCTTGAAACTTGGCAGCCTCGACCGCCGTACCGTCAATACCATCCTGTGCCCGCTGCTCAGGCTGCGCCAAGCCTGCTGCCATCCACAGGCTGTCAGGGGGGAGTTCCTGCCTCTGCAGAAAAG
>Danio_rerio.17.7407624.7407766
GTCAAGCTGAACTCTCCTTGGTGGCTGGATGTTATTCAGAGGGCTGTCCGCTGCTCCACTGATGACGACCTGGTGTCCCGCATCAAGAATGAGCTGACGTCCAGCTACAAACAACAAGCCCACAAGCTCTCCATGGCAGACAA
>Danio_rerio.17.7412665.7412890
GTCAAAGGTCAGACAGCCATCTTTGAAGAAATGATCGAGGATGAAGAGGGGCTGGTTGACGACCGTCTCCCCACCACCAGCCGAGGTCTGTGGGCAGCCAGTGAGACAGAACGCACTCTGAAGGCCATCTTGTCTTTTGCCAAACTTAAACGCATGGACCCAGACCTGGTGGAGGAAGGAAACACTTTTATGGAACTGTTTGAGAATTGGAAGAAGGAGTACAAG
>Danio_rerio.17.7415863.7415964
GTGGAGCAGAACAGAGTCAAACTTCTGAACGACCAAGCTGTGGCAAAATCTCAGCTCCAAAAGAAGCTCGGCCAGTTTTTGTATCTCACAAATCTGGAAAAG
>Danio_rerio.17.7426086.7426264
GAGAATCTAAGTTCCTTCAAGTACGAAGAGAAGATCAACATTCTTCTTCTGCCTCTCCACACGGGCTCCAATGGGCTGAATATCATCGAAGCAACACACGTGCTGCTGGTTGAACCAATCCTCAACCCTGCTCATGAGCTCCAGGCAATAGGCAGAGTGCACCGGATTGGCCAAACCAA
>Danio_rerio.17.7442309.7442413
TTGGGATTTGCATTTAAATGATCCGGAGTGTCGTGGTGATGTAGTCGGAGAGGACTATGTTTTCAGCATTAAGACAAATCTGTCAGATTGCGGCACTATAATG
>Danio_rerio.17.7445971.7446131
GCCTCAGATGACACACACATCATGTTCGTAAACACCATACACAACAACTACTCAGATATTATCACAAGAAACTATATCAACATAACATTTGCGTGCCGCTACCCCATCAACTACATGGTCCAACAGCCCAACGGAGAAAACATGATCAGAGTGGACATCAG
>Danio_rerio.17.7446431.7446566
ATCACTCTGAACACCGAGGATGGAAATTTCTCAGTGTCGATGCTGCTGTACAAAGACGAAGCCTTTGAGGACAGGTGGACCACTGTGCCATCGCTGACTCTGGAGGATAACATCTTTGTAAAAGTTTTCATG
>Danio_rerio.17.7452794.7452962
CTGCCCAGTTTTGACCAACGACCAGACTCTGAGCGTCCTGAAGAACGGTCAGGGCCCAGAGGCCACGTTCAGGATACAAATGTTTAAGTTTGTCGGCAGCTCTTACACCAATGTCTTCCTTCACTGCAACATCCAGATCTGCCACAGTGGTCCCGGTCTGTGTCAGCCT
>Danio_rerio.17.7887549.7887391
CATGAAGCAGTGAAGGTGGATCTGGCTGCCAAGCAGCATGAACTAGATCAGTTTTCCAGCAAAGGAAAACAGCTGGTGACTGAAACAAAGAAGGTCCCTGAGTGTGACTCTCAAATGATGAAAAAGGATATGGAGACACTTGTTGACCAGTGGTTGGAT
>Danio_rerio.17.7909411.7909235
CAACTATTAAAACGCCTGAAACTAAAGAGGAAGGATGTTCAGCATCTGTTCACCAGAGGCCAGCAACTCCAGGCTGAGGAGGGATTGGGGGAGACTCTGCAGCAGGACCTGCAGAGTTTAGAGAACACACTTAGCAAAATGGAACAGAATATGGATTCACAGGAGCAAAGCCTTGAG
>Danio_rerio.17.8097037.8096863
AAACCAGTTTTTGATGACAACCTTGTTCTTGGAGTGTACATTCACAGAACAGACCGCCTCAAGACCGACTTGATGATTTCACACCCCATGGTGAAGATCCACGTCGTTGATGAAGCCACAGGGCAATATGTGAAGAAAGAAGAC
>Danio_rerio.17.8434532.8434348
AAGGACAAAGGGCCAAGGAGGCTGATGAGAAAGGGGTTGACCCTTATAATCATCGGCCATATAAACTTCATCTTTGGCGCCATTGTCCATGGCAGCATTCTCCGCCACATTTCCAAACCCAGCCAGCAAATTTCTACTGAATACACCGTGACCAACATCATCTCCGTCACCTCGGGCTTGCTG
>Danio_rerio.17.8603086.8603211
AACATCAAGAAGCTTTTGAAAATTCCCTACAGCAAGTCCCATTTGAGTATGGCAGTTCATCGTGTGGGGAGGACTTTGCTTTTAGATGAGCTGGACATTCAAGAGCTTTTCATGAGATCCTCTCAG
>Danio_rerio.17.8608858.8608969
GGACAACAATAAACCAATCAACATTCTGACAGGTATCGACTACTGGCTTGATAATCTGATGTGTAACGTCCCAGAACTTGTCATGTGTTTTCACGTTAATGGCATTGTTCAG
>Danio_rerio.17.8626043.8626264
CCTTCAGCATGGCAACAGACCTAGCGATGGACCCGGAGTACCAGCTGTTTGTTAGCAGTAAGTGCTATGAGGCAGCATATGAACTACTTGTCTCTGAGCCTTTGAAAGATCTTACTTCAGATCAGCTGAGTCAGGTTCTCAAACGACTGGGGAACATACGCAATGAGATGGGAGTCTACTACATGAACCAGGCTGCAGCCATGCAGGCTGAGAAAGAGGG
>Danio_rerio.17.8630149.8630307
GCAGAGAGAAGCACTCAGCAGTGTGGGACAGTGTAAACTGGGAATTGTCCACTACGTACTTCACACTGGCCACCCTTCTGCAGGACTATGCCCCAGTATCGAGGAAGGCCCAGGAACAG
>Danio_rerio.17.8649783.8649966
CACCAGCGTCTTCACCTGGAACTGGCTCGATCTGTCAGAGATCATGCCGAAGAGCAAAGGGCGCTGGCCACTATCGGTCGGACCTACCTCTTCCGTTATGAATCGGACCAATCGAGGAAGAGCTTGGAGCAAGCAGAGGAGGCCTTCAGGAAGAGCTTGGGCATTGTGGATGACCGCCTGGA
>Danio_rerio.17.8654820.8654991
GAAGAGCCAGCTGCTGGAGGATCTCTACCGTGCAAACTTTAACCTGGGCAACATCTACTTCCGTAACGGTCAACACTCTAATTCGGTCCGCTGCTTAGAGCAGGCCAAAGAGTGCGCCCGGAAGATTAAAGACAAATTTAGTGAGAGCGAGTGCTTTCACTGCATCGGCAAG
>Danio_rerio.17.8690269.8690444
GCACAGGCCATTTGAAATCAGTGTGCCTGTCCCACAATGCCCTGGGCTCCACCGGCTTTGAGCTGGTTTTAAAGACTCTGCCCCTCCACTGCCTCACACACGTGGACCTGTCGGCTGTCTGCAGAGGGCCTGCTGATTACCCGGCACTGGAACACCTCGCCAAAGTCCTGTCACAG
>Danio_rerio.17.9897608.9897436
GAGTATATCTCAGATGTGGAGCTGATGTTCTCCAATTGTCTTCAGTATAATCCTCGTCACACTAATGAGGCAAAGGCTGGACATCGACTGCAGCGGTTCTTCCACGCTGAGCTTAGCAGACTTGGCCT
>Danio_rerio.17.9910242.9909777
AGAGAGCTGCAGGAACGCATCCAGAAGGCTGCAGCCTGCACCTGCCTGTTGCCTTTGGGCAGAGACCGGCTGTATCGGCGATACTGGCTGTTCCCTTCAGCCTCCGCCCTTTTTGTGGAGGCGGACTACTTCGGCCTGACAGAGGACATGCTGCAGCCCAGCCCAAAACCTGA
>Danio_rerio.18.11691828.11691515
ATGCTGGCCATGGCCGTGCTGGACCGTATCCTGTCAATTGACCGTCAGAATCAGTGGCTGCTGTATATTTGCAACAGTGGCTACCTGCGGTCGTTGGTGGAGAGCTTGAGGCAGGATGATGTGGCGCTACAGAGCCTGCTCACACCCCAGCCACCCCTCCTCAAACCACTCTACATCTTTGAAAGCAAGATGG
>Danio_rerio.18.11693375.11693171
GTGTTATCAGAGGATGCAGCAGGAGAGTTGATGCCCATTGTTGCCGGAGCGGTCTTCACACTGACAGCTCACCTCAGCCAATCAGTGCTGTCTGAGCAGCAGCAGGGGGTGGGATTAGAAGCATCCTCTGGCTTTGCGTCAATCGCCAACTCTGCCCTGCACCTGATCCTGCGCAAGCTGCTGGACTTTAT
>Danio_rerio.18.11694197.11694006
GAGGTGAACTCAATCCTGCAGCAAGTGGTGGAACGTAACCGTGTCCGTCGGAGCCTGAGTGCAAAGCGGCATGCGCTGCAGTCCTGGAGGAGTCTGGTGGAGACGCTGCTGACTGCCTGCCCAGCTGATCTGATACCTGCTGATGAGCGGCAGCTAATCATCAGGGATCTGCTGCTGGACCTGCACGATAAG
>Danio_rerio.18.11695526.11695369
TGCGCAGGAAGTTACTGAGCGTGCTGGATGCCATTGATTTCAGCCAGGATATGCCTGAGCTGCTGCAGCTGGACTTCTTTGAACGCACTCAGATAGAGCAGGTGATCTCCAACTGTGAGCATGTCAATGAGCAGGGACATACTGTGTGCAACGTTAAG
>Danio_rerio.18.11699362.11699192
TTCAGACATAGACTCACAAAAGAAGGTGGCAAGGATCCGACATGAAACCCAGATTCATATTTTGAACCTGCTCATCACGTCTTTGGAGTTGAAGGCACCAAATCTGGCCCTTTATCTTTTGGGCTATGAAGTCAAGAAGCCTGTGTCATCAACCAATCTCCAGGACCC
>Danio_rerio.18.11699977.11699788
AAAAAGCACTTGGAGTCAGCAGTGTTGCACTGCTTGTGCCTTTTGGACTTGGCTCTGCAGAAGGAAGCAGTGTTCATGGATCTTCTTAGGGAGAGCCAGGCCTCTCTGCTGGTTTCTCCCCTGGAGCAGCTCCTCCAAGGCGTCAGCCCTCAAACCAGAAGGGCTGATCACATTGTCAACATTGCGAG
>Danio_rerio.18.11703004.11702767
TGGGAGGTAGCTGACTCTGTCCTCGAGGTGTTCCACAAGCTGCTGCGGGACTACGAGCCCCAGCCATCTGACTTTGTCCAGGAGATTGTGGAACTGCAGGGTGAGCAGGTCCCGGCCCATAAGCCTCCGGGCCACAGCATCATGTTCCACCTGCTCAATGACTCGCCCATGCTGGCACTCTGCCTCAGCCTGCTGGAGGAGGGGGTCCGCCAGCTGGACACCTATGCACCTTTCCCTG
>Danio_rerio.18.11703589.11703380
GTGGAGCTGAATGAGATCGAGTCGAGCTGTGAGGAGTACCCACTGACACGATCTTTCTGCCACCTGATCAGCACGCTGGTGGAGGGAAGCCTGCCCGTTAATTTAGGAGCAGGGTTGCGTGTGCCCGGCTTTCAGCCCTACTTGAACTTCTTGCGTGACTCTGTGTTCCTCCCCTTCCCCACCAGAGCATATCGTCGCCCTGCTGAGAAG
>Danio_rerio.18.11705340.11705158
AGTGAAAATGCTCGACTGGCCTTGTGCGAGCATCCCCAGTGGACCCCAGTTGTCGTGATGTTGGGATTGCTTCAGTGCAGCGTTCCTCCTGTCCTGAAAGCTGAGCTCCTGCACTGCCTGGCAGCGTTTGGAAAGTCACCAGAGATCGCTGCTTCACTCTGGCAGTCGCTGGAGTACACGCAG
>Danio_rerio.18.11706203.11706049
GTGGTTTTGTCCAAGTTTGTACGTCAGATGGGAGACCTTCTGCCATCCACCCTATACATCTCCTATCTCCGTATGTTAAAAGGACTTGCCAATGGCCCTCAGTGTGCTCATTACTGCTTCAGCCTGCTTAAGACCAATGGGGCGGCACACAGT
>Danio_rerio.18.11708597.11708460
ATAGGGGAGTTTTACAGCAAGGACCCATTTGGATTAGAGCTGGGTTTGGAGTTCTGGTGTCCGACGGAGTCTCTTCAACACACCTCCCTGCAGGGTTCTTATCTGGGAATGGCCCTGCAAAGACCTCCACATAAACAG
>Danio_rerio.18.11714356.11714185
CCAAAAAGTGCAGAGCAAAGAGAGAAAGTGCGTAAAGCCAGCACAGAAGGCATCGCCATCCAAGGTCAGCAGGGGTCACGGCTCCTTCCAGAACAGCTTCTGACAGAGGCTTTCATCCTCAGTGATCTCTTTGACATTGGAGAGTTGGCAGCTTTGGAGCTTCTCTTGGCAG
>Danio_rerio.18.12676351.12675431
GAGGTTTCCGAGCGTGGGGAGGAGCTTAGCGCTAGCGTTTCCTGTCTGGACGCTGAAACGGGGAGCTGGAAGGTGGAGACTGAGCTGCCAGCCCAGCGGAGCCACCACTGCCTGGCAGTCCTGGGAGGCTTCATCTTCACCGCCGGCGGGAGCTCGTCCAGGGACAACGGTGGAGACGCTGCCTGTAACCTTCTGTACAGATACGACCCCCGCCACAACCAGTGGACCA
>Danio_rerio.18.12716876.12717274
TGCCAGATGGCTACAGCGCCCCCTGGAGGCTTGTGTTTTCCACTCGGCTGCACGGGGAGAGCTTTACCAGGATGGTGGCCGGCCTGATGAAGCGAGGGCCCACCTTGCTGCTTATCAGAGACACCAAGGGCCATGTGTTTGGGGGCTTCGCCTCACACACCTGGGAGGTCAAACCTCAGTTTCAGG
>Danio_rerio.18.13930002.13930135
GATAGGGAAGCAGTTTGAGCTGACCCTGCTGCTTCAGAGTGTGGTGATGATTCTCACCATGTTTGCCATGCTCCACCTTTGTTGCACTGTGCAAAACACCAACAGAGTCAGCACCAAGCAGCATCACCTTTCAG
>Danio_rerio.18.14206519.14206677
ATGGGCGAGTTTAAAGTACACCGAGTCCGCTTCTTCGACTACATGCCAAGTGCTATCCGGACCATGGCATTCAACAGTCAAACTGAGCGGCTGGCTGTGGCCCGGGCTGATGGCGCAGTAGAAATCTTCAACTTCAATGACAATTTCTTCCAAGAAAAG
>Danio_rerio.18.14472443.14472272
GTCGCACCTCCCTCACGCATTGGCTGGGTGTTGTGCGCTGTCATAAAGGGCGTCATGATGGGAATGCTGGGATATGCCTGTTATCGTGCTGGTGGAAGTTTAGGTAGAGCCCTGCTGTCTTTACCTCCAGTCCGATCTTTACTGGAGACACTGCGGCCTCTTCCTGCTTGA
>Danio_rerio.18.14850.14984
AGGTAACGTTGAAGGAGACGCACTGCACTGTTGCAGATTTGCTGCCCAATGCTCAGTACGAGCTCTGGGTGACGGCTACCAATACCACAGGCATCAGCCCAGCCAGCGAGAAGGCCTTATACATGAC
>Danio_rerio.18.14930957.14930819
GTATACTGGTAGCTACAACTATGGCAGTTATGCCAACCAGCATCCTCACTCCATCCAGAGCCAGTACCCGAGTTTGGCCCACGAGCCAACGATCCCAGGCCCGCTGCACTACTCCGCCTACCACCGCTCGTCTGCACAG
>Danio_rerio.18.14934710.14934591
GCTCCTTCCACCTGATCCATCTCATGTTTGACGACTATGTACTTTACCTGCTGGAGTCCCTGCACTGCCAGGAGAGGGCCAACGACCTCATGAGGGCCATGAAAGGCGAGGGC
>Danio_rerio.18.14950656.14950443
GTATCACTACTATGGAATAGCGGTGAAGGAGACCTCCCAGTATTATGACGTGATGTACTCCAAAAAGGGAGCGGCGTGGGTGAACGAGACGGGGAAGAAAGAGGTCACGAAGCAGACAGTGGCGTATTCACCGCGGTCCAAACTGGGGACGCTCCTGCCAGAGTTTCCAAATGTCAAAGACCTAAATTTGCCTGCCAGCCTGCCAGAAGA
>Danio_rerio.18.14969842.14969676
GTGGGAAAGTTGATTGAACTGCTGGCTGGGAAGGCAGGGGTCCTGGATGGGCGCTTCCACTATGGCACAGCCTTCGGAGGGAGCAAGGTGAAGGATGTGTGTGAAGATCTCATCCGTTATGGATACAACTACCAGGGCAAAGACTACGTCACCTCAGGCATCACTGG
>Danio_rerio.18.14979232.14979090
TATAAGGGGTCAACGGACTCGTACATCGAAAAGGTCATGATCTCGTCCAATGCTGAAGACGCCTTCCTCATCAAGATCCTCCTGAGGCAGACCAGGAGACCGGAGATAGGCGACAAATTCAGCAGTCGACACGGACAGAAAG
>Danio_rerio.18.14985517.14985364
GTAACATCCTTGGTGTGATCCGAGACCATCAGAAGCTGATCAACACTTTCAGGTTGATGCGCAGGGCGGGTTTCATCAATGAGTTTGTGTCCATCTCCACAAATCTGAGCGACCGCTGCGTCTACATCTCATCTGATGGAGGACGACTCTGCAG
>Danio_rerio.18.14987901.14987739
GCCTGTGGTCTGGTAAAGAACTTGGCTCTGATGACGCACATCACCACCGACATGGAGGACGGTCCCATCATCAAGCTGGCCTTCAACCTCGGAGTGGAAGATGTGAACCTGCTGTGTGGAGAGGAGCTCTCCTACCCGAGCGTGTTTCTCGTCTTCCTCAATG
>Danio_rerio.18.14989949.14989749
GGTAACTGGTCTCTGAAGAGATTCAAGATGGACCGTCAGGGAGTCACCCAGGTCCTGTCTCGTCTGTCCTACATTTCAGCTCTCGGCATGATGACCAGGATCTCCTCCCAGTTTGAGAAGACGAGGAAGGTCAGCGGGCCGCGGTCCCTGCAGCCGTCACAGTGGGGAATGCTGTGTCCATCTGACACCCCTGAGGGCGAG
>Danio_rerio.18.15335780.15335926
TTTCTGTCTCTGGATCACGAAGATCAGATTGCTCTGCTGAAGGGTTCAGCTGTGGAAGCCACATATCTGCGCTCAGCTCAGGTTTTCAGCAAAAAGATGCCCACTGGATACGCGCAACTTTTAGAGGAGAGGATACGGAAGAGTG
>Danio_rerio.18.15544556.15544675
TGAAGGAGAGTGCCAGTAAGAGCACAGACCTGCAGCACCAGGTGGAGAAAGCCAAGCAGCAGCACCAGGAGCTGCAGGCACTGCAGCAAAACACCAACGGCAAACTCCGTGAGGCGCAG
>Danio_rerio.18.15545791.15545994
AATGACCTGGAGCAGGTGTTGCGTCAGATCGGAGATAAAGACCAGAAGATACAGAACCTGGAAGCTTTGCTTCAGAAGAGTAAAGACACAGTGAGCCAGCTGGAAGCTGAGAGAGAGGACCTGTGTGCCAAAATCCAGGCCGGGGAAGGAGAGACAGCTGTCCTTAACCAGCTTAAAGAGAAAAACCATGCACTACAAGAACA
>Danio_rerio.18.15551355.15551549
GCAGAGAAACAGCTAAAAGTGCAGCTGACCTCATTAGAACAACAGCACACAAAGACTCAGGAGACACTGAGGGAAAAGGAGAACGAGCTGGAAAAGCTGCGGATGCAACTGAAGACGACCCAGGGATCTTTGGAAGAAGAGATTAAGAAACTGAATGGCCAAGTGACAGAGCTTAAGG
>Danio_rerio.18.16761340.16761155
GGCCGATTGAGCCCCCATCAAAGAAGGAGGTTGTTCCAGTCATGAGACGACCAGATGAGTGGAAGGACCCATGGCGACGGTCCAAATCCCCCAGGAGACGTCCGGCACTGGGCTCGCCCCCACGGGGCCGCCGGCGTCATCGACCATCAGGCTCTTCGATCTCTGTGTCCAACTCCTCCAG
>Danio_rerio.18.17176170.17176064
TGGGTAAGCCCAAGAACCAAGTGATCTCTGCCTGTCGAGACGCCATCAAAAGCAATAACGTCAACGCACTTTTCAGGATCATGAGGGCTGGCACCGCATCCTTCTGA
>Danio_rerio.18.17178098.17177961
ATCACCATAAGAACTGACGATATTGACCTAGCAGGAGATCTGATCCAATCATTAGCCTCCTTCTTGGCCATTGAGGACCTGTCAGCAGAAGCGGACTTCCCCACATATTTTGAGGAGCTACGCACTACGCTCACTGAG
>Danio_rerio.18.17185228.17185124
ACAGTAACATCTTTGTGCCATATGCACGGCAGCAGGTTTGGTTATGCTCTGGCTAATGGCACTGTCGGTGTGTATGACCGCGCTGCCCGCTACTGGAGAATCAAG
>Danio_rerio.18.17186126.17186001
GTGACAGATGGAGCTAATGCCATCGTGTTGGGGAAACTTGGGGACATCCCCTCTCCTCTTGCTATCATTGGAGGGAACTGTGCCTTGCAAGGCTTTGACTATGAGGGCAATGACCACTTTTGGAC
>Danio_rerio.18.17197352.17197530
ATGGATACAGAGGGATTTGGGGAGCTCTTGCAGCAGGCAGAGCAGCTGGCTGCTGAGACCGAAGCAGTGTCTGAACTTCCTCATGTGGAAAGGAACCTTCAGGAGATCCAGCAGGCGGGGGAGAGGCTTCGATCTCGCACACTGACCCGCACCTCCCAAGATGCTGCAGACGTAAAAGC
>Danio_rerio.18.17217795.17217923
ACGTTCCTGCTGGCCGAAGAGTACCATCGGGAGTCGATGCTGGTTCAGTGGGAGCAGGTGAAGCAGAGAGTGCTGCACACACTGCTGGGAGCAGGAGAAGACGCTCTGGACTTCAGTCAAGACGTGGAG
>Danio_rerio.18.17223942.17224081
AACGTATCAGAGTTGTGGCTGATGGTGAAGCAGATGACAGACGTGTTGTTGGTTCCAGCCAAAGACACTCTGAAGAGTCGCACGAGTGTTGAAATGCAAATGGCCTTTGTACGCCAGGCACTTGCTTTCCTTGAGAACAG
>Danio_rerio.18.17225230.17225362
TATAAAAACTACACCATGGTGACCGTCTTTGGGAACCTCCATCAGGCCCAACTAGGAGGGGTGCCTGGAACATACCAGCTAGTCCGCAGCTTCCTTAACATCAAGCTACCAGGGCCTCTGCCTGGCATGCAG
>Danio_rerio.18.17228573.17228699
TGAGCCAGGAGCCCGGTGACCCTCCCATGGTGCGTCGGCTGAATTTTATCCGCCTGCTCATGCTCTACACTCGCAAGTTTGAGTCCACGGATCCACGTGAAGCGCTGCAGTATTTCTACTTCCTGCG
>Danio_rerio.18.17236436.17236546
TCAGGCCAGAGCCTTGATCACCTTCGCTGGCATGATTCCCTATAACATGGCCGGGGACACCAACGCGAGACTGGTGCAGATGGAGTTACTGATGAACTGA
>Danio_rerio.18.17395236.17395362
GATGCTCTCCAGAAACTCTCTGACATGTTAAATCTGAGTTCAGCCGTTGCACGACAAGACGCTCTAAACCCCGCCAAACACAGAAACACCACTGCGGTCCTGGGATGCCTGGCAGAGAAGCTAGC
>Danio_rerio.18.17402273.17402416
GCGCGATGTGATGCCTCATCCTTTGAGAGCGTGCGCTGTACATTCTGTGTGGATTCGGGCGTTTGGTACTACGAGGTGACGGTTATTACATCAGGGGTGATGCAGATCGGATGGGCCACCAAGGACAGCAAGTTCCTAAACCAT
>Danio_rerio.18.17404361.17404472
GAGGGTTATGGAATAGGAGATGATGAATACTCATGTGCGTACGATGGCTGCAGGCAGCTAATCTGGTACAACGCTCGCAGTAAACCTCATGCTCACCCCTGCTGGAAGGA
>Danio_rerio.18.17404605.17404707
GATGCCATCGGCTTCCTGTTGGATCTCAGCAAAAAGCAAATGATCTTTTATCTGAACGGACATCAGCTACCGCCAGAGAAACAGGTGTTCTCATCTGCCAC
>Danio_rerio.18.17421767.17421966
GGATTACCCCAAATCGCTAAGCCAGTGCTTGCAGGAGCGTGGCCTGTCAGTGGAAATGCTCTACCTTCAAGCGGAATCGGGCCTGACCCGGGCCCTGCAGGATGTCCGAGCAGAAGGCTCCCCCTTATGTATTCTGGTGGAGCAGACAAACGTAGCTCTGTCCTCCTGCACTGTTATCATATTCTCAGAATCCCTCAAAA
>Danio_rerio.18.17427556.17427831
CATCGAAACATGCCCAAAGACCAGGCCATGGACTTTGTTCAAGCAGAGTACAACCGCGGACTGGCTAAAGAGCGACCCCCGAGGGACCCTGCAGACATTGCAGCCGAGGCGTCGCAGCTGCTCGATGACTTTCTGGATCGAGAAAAGATCGCGCGCCACACCGTTCCCTCTGAAACACGCCAGCTCCTCGTGCTGTTAGCTGAGGGTGTGCATCTGTACCCCGAGGAGTTGGAAACCATCTCGGAGTACGTGCGCTCTCGGCAGGACCACATACAAG
>Danio_rerio.18.18065428.18065709
ATGAGACGAGTCACCGAGCTAACGTGCCCGGAGCAGCCGGGCAGCAGGCTGCCTGCGTCCGCCGGCAGGCAGCAGCAAGAGAGCCCCACAGTGGACGAGTTTACGGTGCTGGAGGATAAAGAAGATGAGCTTAAATGCGCCAAACCGAGGGTGGAGCAGGTTTTTAAAGTAGCGTTCACCATTATCGGCTTGCTGGACCACACAGGACAGTCGCACGGCAACAAAACCTTACGGCAGATATGGCTGCAGCTCAGAGGCAACAGAGAAGACGTGTCGAAGGCAAAG
>Danio_rerio.18.18776565.18776314
GAGCTGAACCGTCTACGTAAGGCTGCTTTGGCTTTTGGTTTCTGGGAGCTCCTGAAGGGAGTTGCCGATCTGCTGGAGAGAGAGTGCACCATGCTGCCAGACTCGGCACATCCTGATGCTGCTTTCCAGCTCTCCCACGCTGCACAGCAGCTTAAACTGGCCAGCACTGGTGACTCCCAGTATGCTGCTTTTGATCACAACATTGTTCCCATGCACACGGATTTCTCAAGCTGAG
>Danio_rerio.18.18783505.18783350
GTGGTGCTGGTTACTGATGGATCCCTTGGTATTGGGAAGGGTTCTTTACGCCACTCCCTCCAAACACTGAAACAGCGTGGGGATGACAAGAAATTTCCTCTTCCTTTCCCTTTTCCTACCAAACTGTTCATCATGTGTATTGCCAATGCAGAGGAG
>Danio_rerio.18.18784958.18784737
ATGCCTACTGTGGTGTTAATGGACGTGTCTCTGTCCATGACACGACCAGTGTCATTGGATGGCATCGAAGAGTTTCAGAGGAAGAACCTGGCTGTCCACGGACTCAATATGTTGTTTGAACACATGGCCTCAAACTACCGCTTGGAGTTCACGTCGCTGATGGCCTTTTCTTCCCTGTGGGAACTCCTGGTACCTTTCACCAGAGATTACAATGCATTGCAG
>Danio_rerio.18.20256716.20256871
GCCACATGGCACCCTATGTATGATCTAATTGTGGCCGGCCGTTACCCCGACGATCGCTTCTGCGCTGGCGACCTGAGGACCATTGACATCTTTGACTCCAACACAGCAGAGCTCGTGTGTCAGCTGTACGATCCCACTGCTTCAGGGATCAAATCT
>Danio_rerio.18.20264162.20264303
GTGATGTGGCTTGCAGACAGACACAGTGATCAGGAGCTGTATACTGCAGCGAAGCACTGTGCCAAAATCCACCTGGCCCAGCTGCACCAGACTGAAGAGTTTCTAAACCTGCCTCTCTGTCTACTACTAGACATCATCAAAG
>Danio_rerio.18.20264384.20264490
ATGGCGTTCCAAGTTCTCAGAATCCAACAGTGGCCATCGAGTCATGGATAAATCACAATAAAGTTGAGAGAGAGGAGTTTTCTTGCATCCTTCAAGAAAATCTTAAG
>Danio_rerio.18.20269159.20270019
GAAATTGGTGAGAACGTCCATATTTACCTGATTGGCAAGGAGGAGACGAGAACTCACTCTCTGGCCGTGTCGCTGCACTGCGATGAGGATGATGCGATCAGTGTGAGCGGCCAGAACAGTTTATGTCATCAGATCACCGCAGCCTGCAAACATGGAGGGGACCTATATGTGGTGGGGGGTTCTATCCCGCGGCGCATGTGGAAGTGCAACATGCACACAAGGGACTGGGAGCGTTGCGCACCACTTCCCAGAGACCGCCTCCACCACACTATGGTGTCCGTCTCCACTGAGGATGCCATCTACTCACTGGGAGGTAAAACGCTGCAGGACACGCTCTCTAATGCCGTCATCTACTACACAGTGAGGGACAACATGTGGACAGAGACCAACCAGCTGGACACCGCGGTGTCGGGGGCTGCTGGCGTCAACCTGGGAGGCACCATCTACCTGCTGGGAGGGGAGGAGAACGACATGGATTTTTTCACAAAGCCTTCTCGCCTCATTCAGTGCTTCGACACCTCCTCCCAAAAGTGCCAGATCAAACCTTACATGCTGCCGTTCGCCGGCTGCATGCACGCAGCAGTCCACATGGACGTGATCTTCATCGTAGGAGAAGGTGACTCACTGGTGTGTTACAACCCACTGCTCGAGAGCTTCACACGCCTGCGCTTCCCCGAAGCCTGGAGCTGTGTCCCTTCACTGTGGAAGGTGGCCAGTTGTAATGGCTGTATTTATGTCTTCAGAGACAAATGTAAAAAAGGAGACGCAAATACTTTAAAGTTTAACCCGGCCACGTCTGTCGTCTCCGTAATCAGAGGTATTAAGATCCTCCTCACGAACTGGCAGTTTGTTTTGGCCT
>Danio_rerio.18.20275163.20275387
ATGAATATTTTTATGAGGCACCTTGCACCAGAGATGGGCCAGGACCAAACCAAGCAGCAGATAGAGAAGGGTCTAAAGTTGTATCAGTCCAATCAGACAGACAAAGCTCTGCATGTGTGGACAAAAGTGCTGGAAAAGACCTCAGATCCCGGAGGAAAGTTTCGAGTGCTGGGGTGCCTGATCACAGCTCACTCAGAAATGGGAAAGTACAAAGACATGCTAAAG
>Danio_rerio.18.20276222.20276560
CCCTTGAACAAATTGACACAGCCAGAGAAATGGAGGACCCAGACTACCTGACGGAGGGCTACCTGAACTTGGCACGCAGCAACGAGAAGCTGTGCGACTTCCAGAAAACAGTCTCATACTGTAAGACCTGCTTAAACATGCAGGGTACCACTGTCAGCCTGCAACTCAATGGCCAGGTATGTCTTAGCATGGGCAATGCCTTCCTGGGTCTCAGTGTCTTCCAGAAGGCCCTGGAGAGCTACGAGAAGGCCCTGCGCTACGCACACAACAACGACGACAAGATGCTGGAGTGCAGAGTCTGCTGCAGTCTGGGAAATATCTACGTCCAGCTTAAG
>Danio_rerio.18.20297779.20297582
GTGCATGGCTGTGGAGATAAAGCCAAGTCTCATGCTCGAATGAGGATAAGTAAAGAGGGCATTCTTTATGCTGGGAGTGGGAAGAAAGACAAATCTATGGACCCCAATAAGAAGGCCTATCTGCAAAGAAAATTGGATTCTAAGCTAAAAGACATGGCGTCACAGAGGAAGCCAAAAAACAAAGAGAAGGA
>Danio_rerio.18.20311251.20311082
ATGGCAGGAGAACATTTCTCTCAAGGATCTTCAAAACAAAGGTGTTTGCCTGCTGAAACTGCAGATAGGAAGTCAGTCCACAGGCCTCTATGGCCGCACAGTCGTCATCTTGGAGCCAAGAAAGCATCTTGGGTTCTCATCTCTGCCGAGCAACAGCTTCGGGCCTG
>Danio_rerio.18.20842574.20842756
AGTCTGTGTGACGGCTGGAGCAGCTGCTGTTACCTGCTGCCTGTTCTGGACACTGTGCTGGTGAGGAGGTGCTGCAGGAGGAGAGGCTTCGGCCTTCAGATGCTGGAGGATTTCTGCTCCTCGTTCTCTACGGAGGAGTTTCTGGGAGTCAGCTCTCCATTATCCCCCAGCATGGCTGCAG
>Danio_rerio.18.20884110.20882986
CAGGTGACCCGCTTTCAGGAGCTGCTGAGCAAGCTGACCCAGAACTGCCCACGCATCTCCAAGATGCGCCTACATTTTGACTGGTCCGATTTGTCCGTGTCGCTGCTCACGCAGTTCCAGCAGCTCCGAGTCCTCGAGCTCAAATATTTCTGGGTCTTTAAATGCGTGACTCCGTCAACGCTGCAGATGCTCATCAAATCCCTGCCTAACCTCAAGTCTCTGACGTTAAATATCTTGGTGCCACTGAGGAACCTCGGCATCTCCTACACCCTGGAGTCTCAGTCTCTGGAGTTTTTGGACGTGTCTCCGAGCCGAGGCTTGGTCTTCTCCTGCCTTAAGCTGCCAGCCCTGCGTGAACTCCGAGCCAAGAAGATTGTCCTGCGTGTCACGCTGGACCGCAGGACCAGGACCCGCATCCAGAGCCGCTGGCCCTGCCTCTACCACGTCCTCCGGGAGGGGACGCCGAAGCTTCAGGCTCTAAACAACGAGAGGCTCCTCCCTACATGGAGAGAGAAAAGTTACGGAGAGCTGACTGCTATCCTGGAACAGTCCTGCTACTGTGTTCAGCATCTAGACAGCTGGCTGTGGT
>Danio_rerio.18.20898144.20898343
CGAGGTACTGGTGCTTTCAAATCCAAAGCTGGACTGCCAGTGGAAGTACCGGTGATCAACAGCAAGTACGGATTGCGGGAGACAGACAAGCGCCTCAACAGGCTGAAGAAGCTAGGGGAGGGAAACAGGACCTCAGACAGTCACTCTGTAGGCTCGCACACCGATGTAGACTCTCAGGAA
>Danio_rerio.18.21384487.21384599
CTGATTCGTCAGGAGATGGTGGTTTCCCAGAAGCAGCTCGGTGAGTTCTGTGAGGCTCTGAAGCAGTACCTGAAGAACGTCTCCGCTCAGAGAGACTGCTTTCA
>Danio_rerio.18.21438479.21438318
CACTGTCCTCAACCGGGAGTTGGTGAACCCAGCCTCCATGAAGCAGGCTTTGATTGCCTCAGCTCGTAGACTGCCCGGGGTCAACATGTTTGAACAAGGCCACGGGAAACTAGACCTGATCAGAGCCTACCAGATCCTCAACAGCTACAGACCTCAGGCCAG
>Danio_rerio.18.21445682.21445566
GTTTCGTACACCTCGTGGTTCCTTGATGCTTTTAACTACGCCATCCTAAAGAAGATCGATGTTCTTAACCTCAGCATCGGAGGACCTGACTTCATGGACCACCCCTTTGTTGATAAG
>Danio_rerio.18.21447580.21447471
TGGGCCATGGTACATTCGTAGCAGGAGTGATAGCTAGTATGAGGGAGTGTCAGGGTTTTGCTCCCGACTCAGAGCTGCACATTTTCAGAGTTTTTACCAACAACCAG
>Danio_rerio.18.21448144.21447926
CCCTGCAACGCCACCCGTGGGACCCAAAAATGGCAGTCGTGGCAATCATCCCGCCCTTTCAGACGAACCAGCCTCTCACTCGGCTCTGGCTTCTGGCACGCTACCGGTCGGCACTCCAGCAGACGTCTGCTGCGAGCCATTCCCCGCCACGTCGCCCAGATCCTGCAGGCAGATGTACTCTGGCAGATGGGACACAC
>Danio_rerio.18.21473980.21473786
ACGTGTCCGCTGGACTTTTACACCGACTGCTTTTATGAAAACAGAAAGGATGCAATTGAGTCTCGTGTCCAGTTACTTTGTGAGGCGTCTGTGGAAACTCTGCAAAATATGTTGGAAGATGTCTGGAATTCCCAGGAGGGAAAAGTGTGTTCGTTGGTGAGCTGGGAACGTTTCTCATCCCTTCAACAAGCGCAG
>Danio_rerio.18.21485328.21485188
GGACAGAAGTTGTATGTGAGGCTTTTTCAGAGGAAACTGAAGTGGCTCCAAGTAAATAAGCTGGATTATGAAGAGATATGCAGTGATCTTGGACCCATTGCACAGGAACTGGTTCAAAGTGGTTTTCTGGAGACAG
>Danio_rerio.18.21643612.21643429
CTACCTGGAGGATGCAGTAATGAATCTGGACCACAGCGACCCCCTGACCAGAGACCACATGTCGTCCGTGCTGGCCCAGGTCAGACCAAAGCTCTTTGCCTTCCTGCAGCAGGACCCCCACAGCCCGCTCAGCAAGAGGGCGCGGCGCCTGATGATGATGCTGCAGGGACTCGTCAACCACTAG
>Danio_rerio.18.21660923.21660704
TGCAGGAGTCTATTCTTAGCCATGTGCAGCGGATTGTCAAAGGTGAGGTGAGCCTAGCGATGAAGGAGCAGCAGGCAGTGGTCACCTCCAGCATCATGCAGGCAATGAGGTCGGCGGCCGGCACACCAGTTCCCACAGCACATTTAGACTACCAGACACAGCAGACGAACATCCTGCAGCTCCTCCAGCAGGGCCAACTCAATCAGGCTTTCCAGCAG
>Danio_rerio.18.2193828.2193556
CAGGGGTGGTTCTTACGCTGGTGATCCCAGCAGTGAGCTCAGGAACTGTGGCCGGGACTCTGAAATTTCCCCTGGTGCCAATGGGCTCAGCTCACGGACACACGGGCCACGTCCGGTTCCTGACGTCAGTCGAACTACCAGAAGGGTTTGACATGAACTTCCCTCC
>Danio_rerio.18.2194215.2194041
CACTGGTTCCAGGTGGGCACTGACAGCAGTCGGTGCGTGACATGCATGGTGGCGTACGGTCAGGGTGTGTGGCTGGCGTTGCAGGGCAGTGCGCAGGTCAAACTATACCACGCTCAGACCTGGGAGAGCCTGACAGAGGTCGACGTGGCACCAGCTGTGCACAAGATGCTTGCAG
>Danio_rerio.18.2208676.2208435
GCGGAGCTTGTTCCATTTGACAGTGATGACACAGACGACGAAGATTCCCCCAGTCCCTCTTCAACCCTACAGAGTCAGGCCAGCCACTCCACCATATCGTCCAGCTACGGCA
>Danio_rerio.18.2209180.2208871
CAGGTTTGTCTGCTGAACATCAAAGATGAGCCCACAGTGGAGGCGTGTATCGCTGTCTGCTCAGCCAGGATTATCTGTATTGCTGCAGTACCGGGACTTAAGGGAAGGTCAGTACACACACACACACACACACA
>Danio_rerio.18.2221940.2221824
TTCTCCAAAGAAGCACTAGCTAACATGTACTCTGCATACATTGACAACTTCCTCAATGCTAAAGATGCTGTGAGGATTGCCAAGGAGGCCAAGCCAGCGTTTCACAAGTTTCTGGAG
>Danio_rerio.18.225959.226102
GCTCATTCGTCAGTTGAAAAGGCAGGACTGATCTCACTGGTGAAGATCAGGTTTCTGCCCACCGATGACGAGTTGTCTCTGAGAGGAGACACTTTGAAACAAGCCATACAAGAAGACAGGGCAAGAGGACTTGTCCC
>Danio_rerio.18.2463631.2463747
CCTCAGCCGTGCTGGTGACGGCGAGTACTGAAGTGGATAAAACCGGCGCGTCGTACTATGGAGAGCAGACGCTGCATTACCTCGGCGTTAACGGAGAGACGGCGCTGGTCCAGCTA
>Danio_rerio.18.2468277.2468851
GTGTCCAAACCTCAGGCGCCAGACGCCACTCATTTTTCCTGGTGTCCCGATGGTGAGCATATCGTCACGGCGACCTGCTCTCCTCGGCTGCGGGTCAGTAACGGTTATAAGATCTGGCACTACACCGGCTCCGTGCTTCAAAAATGGGACGTGGCGGCCGGCTCGGAGCTGTGGGAGGTGCGCTGGCAGTTGCTCCCCGATGGCAGCTTCCCCGAGCGACCGATCAAGTACCAGGCAGCGCCCAGCCAGCTGGGGTCCACGCAGGCCCCGCCCACACAGGCATACCGGCCACCTGCACTGAGACACCTGCCCGCCACGCCCAGCTCCAAACT
>Danio_rerio.18.24758121.24757985
TTATAAAGAGGACCAACATGACTTTGAAACGGACTCCGATGACCTCATCGAAATGACGGGGGATGCATGTGAGGAACAGCAGGACGACGACAGCGAAACCATCGAGAAAGTTATGGACGCCAGGACTGGCAAAAAAGGAG
>Danio_rerio.18.24768458.24768212
TCGGCTTCAGAGGAATCCAACCACTCTGCGTCGGAGTCGGGAAGTCAGTCAGAGAGCGAACATGGCAGTGAAAGGAGGAGATCGCACAACTCCGAGTCAAACAGCTCCTCAGAGTCAGAGAGTCACTCAGAGTCAGAGAGCGAATCTGCAGAGTCCAAGTCACAGCAAACCGCAGCAGAGGTCAAAGACAAGCCAGTTAGAAAGAAGGAGCGCCTGGCTGATGTGAAGAAGGTA
>Danio_rerio.18.25541892.25541779
GAGTCAGCGGAGGAGAAGATACCCATGTGTGTTATTGGAAACAAGGTGGACCTCCGAGGGGAGCTTCCTGAGGGAAGCTGTGTGAGCAGTTTGCACGGTGAAAAGTTGGC
>Danio_rerio.18.26222509.26222622
GCAACAAGTCTATCTGGTGATAAAAGTGATAGTGAAGCATCGAGGATTTATATGCAGCTTTCAAGGAAAGATCCCATTATCAAACTGCTCTATGTCACACCTGAAAAG
>Danio_rerio.18.26226555.26226661
TTTACAATGAGCTTCAACAGAACAAACCTGAAGTACGCGGTGCTGCCCAAGAAACCCAAAAAGGTGGATGAGGACTGCACCAGCTGGATCAAGAAGCACTATCCAC
>Danio_rerio.18.26231782.26231977
GTGGAGTTTTATGAGACCGAGAGCGCGTCCACCATCAGGAAACATAAAGCTGGCACGGCGAAGAACGTCTCCCGGAGAGAGGAGATGGTGCAGGAGTGTCTTAAGGAGCTGTTGGATCTCTGCAAGCAGCTGGGGAAAGCGTTTGGCCTTCATTATTACAACATTTTCTCCACTGCCACATTGAAAAAGATAGCTG
>Danio_rerio.18.26262685.26262825
CTACAAGATCGTCAACACTTTGTCGAGAACGACGACATGTACTCACTACAGGATTTGATTGACATTTCCACTGGCAGACTGAGCTGTTCCCTCACAGAGATCCACACCACATTTGCTAAGCACATCAAACTAGACTGCGAG
>Danio_rerio.18.26987161.26987374
ATCAATTTCCCCATAGCAGTAGCTGTGCTCCCACTGGAGTCCATACTGAGCCTGGCTCTGTTTGGGGTGCTGAATCAGAATGCCAGTGGCTCCCCAGACTCAAACAAGCAAAGGAAAGCCCCAGAGCTGCTGGGAAAGGTCTCAATGCCACTCTTTGATTTCAGACGGTGAGGAAAAAAGAGCA
>Danio_rerio.18.27029291.27029503
ATTTTCTCCTGTTGTCAAAGTCCATGTCATGCGGACCTGGCCGTTTGCGCGACAGGCGTCTCGTAAAGGACACTGGGAAGAGATGGCACGAGACCGTGACCGCTTCCGGAGGCGAATTGATAAATTGGAGCAGGTCATTGGCCACTGTTTCACCCAGACCCACAGAGAGAACATGCGGGCCTACCTGGACAGTGCCTTGAAAAAA
>Danio_rerio.18.2727432.2730886
GTGTTGAGTAAAACTTACCATGGGAATTTTACCATGTACCGCTCCCCGAGCTTCGGCCACGGGGACAACTTCTCCCGTGCCCCTGCGCGTGTGCGCCCCAAGATTGTGCC
>Danio_rerio.18.27302676.27303238
CACAGATGGCACCATACCCCTCTTGGATTCAGATACGGCCCATCCTAAGCTGCAGCTGTCTGATAACAACAGAACGGTGACCTACAGCGATGCTCAGCAGGCTTACACGGAGCACGAGGCTCGCTTCAGTTCCTTCCCACAGGTCCTTTCCTCGTTAGCACTGGAGGGGGGGCGCTGGTACTGGGAGGTGAGCGTGTCTGTGGATGATGGTCGGTGGAAGGTGGGGTTGTGTGAGGCTCAGATAGAGAGGAAAGGCCAAAAGGACAACTCTCGTCTGGGGTTCAACAGTTACTCCTGGTGCCTGGCCTGTGACAAAAGGAAGGTTGAAGCCCTCCATAATAAAGTATCAGTTCCTGTGGATTCAGATGGACTGCAAAGGGTAGGAGTGTTCCTTGACTTTGAAGATGGTATTTTATCATTCTTTAATGTGACACCAGGGGGCAGTCTAGCTTTAATGCATTCCTACAAGCAGAGGTTTACTAATCCTCTTTACCCAGCCTTTTCTGTGTCTAAAACACACTTGTCTATCTGTGATCTGTT
>Danio_rerio.18.28094552.28094700
GTTGCCAAGTGAGGATGGTTCCGTCATCAGCAACGAATCAGAGAAGCCCAATTCCGGCAGGGGCCTGACGGTGTCGAAAATCACAGCACAGCAGAAACTGACAAAGGAGGAGACTCGCAAGAGGGACGGTGAGA
>Danio_rerio.18.29930091.29926870
CAAAAACAAGATGTCACCATTGAAACATTACAAACTGACCTTGATCAGACAAACGAGGAGCTGGACAAACTGAACACCTCGCATTTGGAAGAACGAGCCCAGCTCATTTATGACCTTCAAAGCTGCGAGCGGGAAATCGATAACCTTAAAGATGCTCTGCTGGAAAAGGATAAAGAGATATCAACTCTTGTTGGGAACATGGCTGAGTATGCAGAGCAGGTCTCAGCACTGAAACAAGAGATCAAACTCAAAGAGGAGAGCCTGGTACAAGTAGAAAATGCACTGAGTAAGGCAGAGAGGGAGGCCAATATAATGAAAGAATCACAGAATTCAGACCAGCAGGCCCTTAATAATAAGATCACAGAGCTGGTGGAGAAACTTAAGGAAGCTGAGATGGAGATGGTGAAGGCCAAAGATGAACGAGAGTCTAAAGGAGTTGAGGTGGAACACTTAATCAAGCAGGCTGAAAAGGATAAGACGACTATTCAGGACCTTCGAGGAGAAATCCAGAAGC
>Danio_rerio.18.29933015.29932906
ATGAGTCAGACAAACTGCAGAGCCAACTTGCAAGTGTCAGAAGTCAACAAAGCAGAGAGGCGGAGAAGCATCAGCTGCTGGTTAACAGTCTCAATGAACAGCTCAAAGG
>Danio_rerio.18.29942711.29942578
ATGGCCTGCGGTCTGTTGTGGAGGAGCTGGAGCTGGAAAGAAATCAACTACAGGAGCAGATACTGAGCCTGGAGGAGCGCTGCCAGGACCTGGAGGATCGACTGCAGCTGCAGGCCCGTATAGA
>Danio_rerio.18.30877764.30877961
GTGATGGACATTCCAGAAGATCTAATGGGAAGTCATGACCTGACTGTAGACTACATCCTCACACCGACCAGAGTTATTAAAACAGATTGCCAGTTGCCTAAGCCACGTGGAATCATCTGGAATAAGGTA
>Danio_rerio.18.31265544.31265414
CCTAGTGAAGCCAGACAGTGTGACTACACTGGCCAGTATTACTGTAGCACATGTCATTGGAATGACACAGCCGTCATTCCAGCTCGTGTCATCCACAACTGGGAGTTTGAATCAAGGAAGGTA
>Danio_rerio.18.32217486.32217129
CAGCTACGAGGTATCCGAGGTTTCTTTAACCGTTCTTCCAAGTCCTCCGTTGATACAAATTCCAGTGGTCCTCGAAAACGCTCCATCAGTGATCACCTCCTGCGACGCACTGCAAGTGCCCCGGCAAAGGGACGAAAGAAGACAAAGATG
>Danio_rerio.18.32463703.32463930
ATGTATTACGTGAAGAACGTGCGTTTCAAAATGCCAAACACAGGGGAGGAGATCTTCTTTAACGACGGAGATGTAGAAGGCTTCTATGACATCATCAACTGGCAGGTCAATCATAATGGGGAGATATCTTATGTCACTGTGGGGAACTACAATGGCTCTGCAGCTCCAGGGGACAGGATGACCATAATGAACGACTCCATTGTGTGGAACAAT
>Danio_rerio.18.33525911.33526089
CAGTGCCAAGCAAAGCGTGACTACCAGATCCAGGAGAAGAAGCAGATCCAGATGGAGTTGACAGAGGAGGAAAGGCGTCTGGACAGCATGATGGAGGTGGAGCGCCGCAAGGCTCTGGAGAGTCTGGACAAGATTGAAGAGCTGCGCAGGCAGCAGAG
>Danio_rerio.18.33528444.33528557
GCAGAATACGAAGCAGAGCAAAGACGAATCAAGAAGGAGAAAGAATTGGAGATTGCTCGTTTGAGGGCCCAGCAAGAAAAAGAAAAAGACTACAAGGCTGAGCAG
>Danio_rerio.18.35026751.35026922
ATCGGATCTTATGGGAGCCTGAAGGGAGGCAACATTTCAGAGGGGATGGAGGACTTCACTGGAGGCATCGCCCGCTCGCTGGAGATCTCTTCTCGTACCCCTCGAGTCCTCTGGAGGTCCTTGGCTGCTGCTCTGTCCCGAGGGAGCCTCCTCAGCTGCTTTATCCA
>Danio_rerio.18.35110002.35110189
GTGACATCGCTCTTTCTCCGGTACCTGCAGGTGTCGCGTTCTCTTTCGGCCCCCCCGGGGAGATGTACCAAGGATTTCCCGGCGACCCAGACAGCGGTTCCCGTGGAAGCTCGTCTCCATCTATAGAGTCCCAGTACCTTTCCTCCGTGGACTCCTTCGGGAGCCCGCCGACCACCAGTGCTCCACA
>Danio_rerio.18.35294217.35293979
GCTACCAGGACTCGCTTCGTCGCCTCAGTCAGAGGAAGAAGAGCGATATATTCCTGCTGGGTTGCGCCTCTCTGCTCGCCTCGGTGGGTCTCGGACAAGACTTGCTACAGCTGGGAAAACAGCAG
>Danio_rerio.18.35570443.35570559
AAGCGGCTCCATCGACAGGGTCTCCTGACGTCTCACCCCTCGGAGCAGACCTACTTCAGGAAGGATGTGTATCTCGGACCCGTGCAGGACGATCACATCCCCTTCCTTCACAAAG
>Danio_rerio.18.36667312.36667211
GTATGTCTGGAGGGGGAAATATCAAGACAGTCCATCCTCAACGGCCTGTCCAGAGGGAAAAAGGCCTCAGGCGACCTCATTCCCTGGACTGTCTCAGAGCAG
>Danio_rerio.18.36667825.36667709
AATTCCCCAAACGACCTGCAGATGTTGTCTGACGCTCCGGCTCATCACCTCTTCTGCCTCCTGCCACCTGTTCCTCCCACGCAAAACTCACTACCCGAGGTCCTTGCTGTGGTGCAG
>Danio_rerio.18.36676401.36676287
TTCATTCTATCTTTGGCGTCCTGCAAAAACTGTGTCGTCATTGATGACCAACTTAACATCCTGCCAGTCTCCACCCACATGGCAAACATTAAGCCAGTCCCGCCAAAGACTCAG
>Danio_rerio.18.36678226.36678104
GACTTTGAAGCTCTCACTCCTAACCTCTTAGCAAGAACTGTCGAGACTGTAGAAGGTGGCGGTATAGTGGTCATACTGCTCAGGACCATGAAGTCTCTGAAACAGCTGTATACAATGACTATG
>Danio_rerio.18.36679109.36678938
CAATAGGAAGAAGCGCATGAAACAGCTGCAGAAGAAGATTAAAACTGGCACGTTGAACCTGAATCAGGACGACCCATTTGAACTCTTTGTTGCCGCAACCAACATCCGCTACTGTTACTACAACGAGACGCACAAGATCCTGGGAAACACCTACGGCATGTGCGTCTTACAG
>Danio_rerio.18.36681480.36681367
ATGGCAACCGTCCGTAAGAAGGTAGACAACCGGATCCGGGTCCAGATAGAGAATGGGGTCGCTTTGCAGCACAGGACCTTGTTTGTTGTGGTGGGGGATCGTGGCAGAGATCAG
>Danio_rerio.18.37507149.37507274
ATGTGTGACCAGACTTTCATGGCGGCCACTTTTGGCCCCTGCGACAGCTGCAGTAAACCGAGTCCTCTGATGAACATCTACATTAAGAACGAGGCCACCAACTACTGCTCCCTCTGTGTGGAAATG
>Danio_rerio.18.39173432.39173258
GCATTGCAACATGGTCTTGGAGAACGTGAAGGAGATGTGGACAGAAGTTCCGAAGAGCGGGAAGGGAAAGAAGAAGTCGAAGCCCGTAAATAAGGACCGCTACATTTCTAAAATGTTCCTCAGGGGGGATTCTGTCATCGTGGTGCTGAGAAATCCTCTGATCACAGGAAAAT
>Danio_rerio.18.39593040.39593165
GTTGCAGTCAGAGCAGGTAAAACATAAAGCAAATTCCCCACCTGAAAGTAGAAGACCTAATTCTAAGGCTCCCAAAGCCACAGCCAGCTCAGCCACTGGCCAGTCCAGAGGGCACAGCTCAAGAAG
>Danio_rerio.18.39616920.39617085
AACCTGTTGCAGGAGGTGGCATCAAGGGACCTGTTGACAAACATCCAGCAGCTGTTGGTAGTGACTCCTCCTGTGCTCAGCTCGGGGATGTTCATCATGGTCGTGCGCATGTTTTCACTTATGTGCTCCAACTGTCCATGCCTGGCAGTCCAGCTTATGAAACAGA
>Danio_rerio.18.39805681.39805917
GTGGTAGCCAAGAAGCGTCGGGACCGGGGTCTGCCGCGCGCCTTCGAGATCTTCACCGACAGTAAAACGTACGTGCTGAAGGCTCAGGATGAGAAACACGCTGAAGAGTGGCTGCAGTGCATCAACGTGGCTGTGGCTCAGGCCAAAGAGAGGGAGAACAGAGAGACCACCACCTACCTGTGA
>Danio_rerio.18.42479147.42478966
TCCACCTATAAGTTTCGGGTGGTAGCCATGAACATGTACGGTGAGAGCCCCCACAGCATTCCCTCAAAGCCGTACCAGGTGCCTCAAACCAGCCCTCCTAAGACAGACCGTCCAGTGGTTGGGCCTCATATTTCATCCACGGATGCTATCAGCGACACCCAGATCATGCTGCGCTGGAC
>Danio_rerio.18.42996576.42996677
GTAAAAAGGGAGAGAGGTGGTGGATCAAGAAAATGGTGCAGAAGGAGAGGCTTGGAGGAGCAGCGGCTATATGAGATGGTGAACCTACGCAGACAGTTCAA
>Danio_rerio.18.42997211.42997384
GAGGTGAAGTTCAAGTTACGGCATAATGTGTCAGAGCTGCAGGAGGCTGTCAGCCAGGACTTGTCCTCACACCAGCAGGCTTTGCTCAAGCTTCTGCTTTGCAGAGGCCTGTACCCTCAGCTGGCACTGCCCGATGAACACAACTCCACCCGCAAAGACTCTGACCAG
>Danio_rerio.18.43246996.43246833
CCCGCAACCAGGCCTTTGATGTGGTGCTGGTGGACACTGCTGGGCGTATGCAGGACAACGCACCCCTAATGACAGCGCTGGCCAAGCTTATAGCAGTCAACATGCCTGACCTAGTGCTGTTTGTTGGGGAGGCTCTGGTGGGCAATGAGGCAGTTGATCAGCTG
>Danio_rerio.18.43992920.43993031
ATCTGCCAGGTGATCAGTGAGGTGAGCAGCACCAACCAGGAGCTGCTGCGTAAATACAAGCGAGAAATGAACCTGAGGAAGAAATGCCACAACGAGCTGGTTCGACTCAAAG
>Danio_rerio.18.44061827.44061959
GCTTCAGAGCTGAGAGCCTATATTAAATCTAAAGGAGCTGAAATCTCAGAGGAGAACGCTGAAGGCGGTCTTCATGTAGATCTGGCTCAGATCATCGAGGCGTGCGATGTCTGCCTTAGAGACGATGATAAAG
>Danio_rerio.18.44063579.44063717
ATGTTGAGAGCGTGATGAACAGCATCGTGTCTCTGCTGTTGATCCTGGAGACAGACAAGCAGGAGGCTCTTATTGAAAGCCTATGTGAGAAGCTTGTGAAGTTCCGTGAAGGAGAGAGACCCTCCCTCAGAATGCAGCT
>Danio_rerio.18.44278227.44278688
CTGCCCCCTGGTGGACGTGGCGTCCGCATCGAACTTCAGGAGCTTCCAGCTGCGTCACTTCCACCTGGACCTGCGGCTGAACTTTGCAGTGAAGGAGATGAGCGGCTGGCTGGTTCTGGACCTGGTTCCAGTCCAGCCGGGGGTCTGCTCCCTGATCCTGGACTCCCACCCTTCTTTATTGATCCACTCCATAGACTGTAAGGTCCCGGGGGCCCGGCAGCAGGAGCCCGTGTCCCTCACCTACCGTGTGGACCCATTCACCGACTACGGCTCGTCACTCAGCATCAGCCTGCCAACCGCGGCAGTGAAACCAGGCCGGGCGGTCCAGATCACGGTCCGCTACACCACCACGGATGGGCCGGC
>Danio_rerio.18.44287566.44287682
GAGTCGTGTGTGGGCGGAGCCTTGCCTGTTGTCCTGCGCGGTGAAGAAGCTAGGGGGCAGCGTGGAGCGCTGGCTGGGCGTCGCCGAGGACCTGTTTGGACCTTACCTGTGGGGCAG
>Danio_rerio.18.44632566.44632348
TGTGGAAATTGTGGTGGAGACAGAGGCAGGGGCTGGAGCCAGCGGCTACAGTGTGACTGGTGGAGGAGAGCGAGGGATCTTTGTTAAAGACGTCCTCAAAGACTCTCCAGCTGCTAAACACCTCAGTCTACAGCAAGGTGCC
>Danio_rerio.18.44681866.44681689
GATCGTGTTGGTGGAGAGCATTCCCGAAGGCCTGGAGTTTAACTCCAGCACCACTCATCCATCCATCTTCCAGTCGTGGATGAATCTGATGAACGAGGCTCGCAGCAGTGTCGACATCGCCTCCTTCTATTGGACCCTCACCAACAAAGACACACACACTCATGAGCCGACAGCCAATCAG
>Danio_rerio.18.4480206.4480087
GGTTTTGGTGTGGCGGCCAAGTCTACGCAGGAGTGTCGGCGAGTGGACCCCATGTCTATTGTTGTGTTCCACCAGGCTGATGTGGGCGAGTTCATAAGAAATGAGGAAACATTAACATAA
>Danio_rerio.18.45124099.45123869
GTTACCAGGGTGCTACATGTGAGCAGAAGGTGGACCCGTGTGCCTCCAGCCCCTGTCACAATAACGGGACATGCTACGCCCAGGGCCCCGGCCCCCTGGGGTTTGGATGTAGCTGCACAGCAGGCTTCACAGGGCCCACCTGCGCCCAGCTGGTGGACTTCTGTGCCCTGAACCCCTGCGCTCATGGGGTCTGCCGCAGCGTGGGAAACAGCTACAGGTGTCTTTGCGTGCCAG
>Danio_rerio.18.4524377.4524541
ATGGACGCGTTGAACCACAGCTGCGTGGTGTCGGCTCATTTCGGGAGCCATCAGGTTCACCTGGTGGTAAAGTTTCCGGCTCAGTATCCAAACAACGCCGCGCCCACCTTCCAGTTCGTCTCCCCGACGACCATCCCCTCTGCCATGAAGACCAAGATCCAGAAG
>Danio_rerio.18.4609643.4609878
[truncated: 3,793,950 more chars]
