# Supplementary material for: Gene markers for exon capture and phylogenomics in ray‐finned fishes
Source: Ecol Evol. 2019 Mar 5;9(7):3973–83. doi: 10.1002/ece3.5026 (PMC6468074; doi:10.1002/ece3.5026)
Supplement: Supplementary file 5 [file ECE3-9-3973-s005.zip › Appendix_S3_pipeline&scrips/pipeline_scripts_for_assembly/Predict Frames of Query/sample/Oreochromis_niloticus.frames/Oreochromis_niloticus.frameResults.alns.csv]

bait	frame1ALN	frame2ALN	frame3ALN	hypotheticalBest	thisFrameResult
9.42156590.42156344	58.25	-1	22.75	77	1
9.30013903.30013783	29.0	15.25	-1	39	1
22.456853.456724	41.0	-1	14.75	42	1
7.43977440.43977550	34.5	-1	12.0	37	1
7.33959579.33959351	61.5	10.0	-1	71	1
9.17764516.17764320	31.5	-1	58.75	65	3
9.17643391.17643219	52.0	27.5	-1	57	1
9.17680044.17679917	23.5	22.75	42.0	42	3
9.17577150.17577049	34.0	-1	19.0	34	1
9.17574917.17574814	18.0	-1	30.25	34	3
16.567906.567280	34.75	13.25	-1	38	1
9.32636286.32636138	49.0	-1	20.0	49	1
9.32772715.32772533	59.75	-1	21.0	61	1
17.48597925.48598085	43.25	15.25	-1	52	1
8.7239247.7239081	40.75	-1	21.0	52	1
8.7332911.7332769	17.25	43.5	-1	47	2
16.47498177.47498042	13.0	38.75	-1	45	2
15.6426209.6426071	32.75	-1	20.25	46	1
6.8129129.8129247	-1	15.0	39.0	39	3
12.6370203.6370329	-1	10.5	25.25	42	3
10.11241203.11241317	33.25	-1	9.5	37	1
23.7651910.7652059	46.5	-1	14.5	49	1
18.6138540.6138356	17.75	-1	34.0	61	3
5.26204180.26204058	32.75	-1	11.75	40	1
20.31039255.31039147	15.5	-1	25.25	36	3
19.41518720.41518838	10.5	-1	-1	39	2
19.41437561.41437701	7.0	-1	-1	47	1
19.41512428.41512604	11.5	-1	-1	62	1
11.2600815.2600641	15.0	13.75	32.0	56	3
12.6850892.6850613	32.5	-1	12.75	36	1
1.55557493.55557312	-1	8.5	21.75	60	1
14.12421189.12421293	33.75	10.5	-1	35	1
16.4130234.4130419	-1	46.25	14.0	58	2
19.21251804.21251683	-1	35.25	17.0	40	2
5.60806435.60806310	-1	33.75	16.25	42	2
10.7629945.7630046	-1	6.75	29.5	34	1
19.34481759.34481872	34.25	11.5	13.0	38	1
13.4236446.4236586	39.5	-1	12.25	47	1
18.17217795.17217923	40.5	-1	16.25	43	1
7.35697706.35697471	30.25	70.75	-1	78	2
16.34567280.34567387	36.0	-1	13.75	36	1
22.21452223.21452106	39.0	-1	9.0	39	1
17.10520649.10520501	47.75	-1	12.75	49	1
10.23368436.23369170	16.5	-1	19.5	36	3
4.17303348.17303198	34.0	-1	18.5	50	1
25.33374348.33374500	44.75	-1	13.75	51	1
24.15130116.15130004	-1	11.5	18.25	37	3
23.20449320.20449210	34.75	16.5	-1	37	1
21.42582902.42583010	-1	36.0	12.0	36	2
25.17698129.17698248	40.0	16.75	-1	40	1
16.7158147.7158284	29.75	17.25	-1	46	1
2.32466361.32466501	40.0	-1	15.25	46	1
4.14695312.14695549	15.75	17.75	44.0	53	3
13.13104722.13104547	-1	17.25	42.0	54	3
25.7805800.7805662	40.0	11.75	-1	45	1
12.45923663.45923493	31.5	-1	11.75	57	1
8.17710956.17711062	24.0	12.0	-1	35	1
2.44821276.44821153	35.5	-1	16.5	39	1
12.28657558.28661697	-1	43.75	24.0	56	2
9.25064738.25064617	35.0	-1	10.25	40	1
14.19712453.19712560	33.75	8.5	-1	36	1
7.54394376.54394260	30.25	11.25	-1	39	1
7.53739975.53740110	34.25	-1	12.0	43	1
7.53617141.53617258	25.5	-1	13.25	38	1
7.53616932.53617062	16.25	15.0	33.0	43	3
5.36211419.36211534	-1	12.25	25.75	38	3
2.29619960.29619826	37.5	-1	15.75	45	1
17.41707893.41707710	39.5	23.5	-1	58	1
7.39916027.39916130	29.0	11.25	8.5	34	1
21.13482741.13482578	49.0	14.25	-1	54	1
8.52178879.52178748	12.75	18.25	32.25	44	3
8.38106939.38107073	17.5	-1	30.0	43	3
25.36702950.36702798	22.75	17.25	-1	38	1
9.22583833.22583966	15.5	14.5	35.75	44	3
23.27834028.27833647	47.0	19.0	-1	53	1
4.18624910.18624761	46.25	-1	15.5	50	1
2.27720032.27719920	11.0	31.0	-1	37	2
2.27710752.27710615	32.25	9.75	-1	37	1
3.53979159.53979272	37.0	14.75	-1	37	1
3.53980618.53980780	50.75	18.0	-1	53	1
20.30954422.30954305	25.25	-1	12.5	39	1
7.26851343.26851238	-1	30.0	17.75	35	2
4.15947795.15947646	49.0	11.0	-1	49	1
5.34112386.34112600	-1	54.0	19.75	71	2
13.43844419.43844538	35.25	-1	15.75	40	1
13.43872570.43872680	30.75	-1	16.5	37	1
15.499473.499234	47.0	14.25	11.75	63	1
18.44287566.44287682	14.5	29.75	-1	39	2
13.27002025.27002141	34.0	13.0	-1	39	1
11.1354895.1354739	18.25	45.75	-1	52	2
11.1351629.1351512	-1	36.5	15.5	39	2
18.29933015.29932906	17.0	-1	20.5	36	3
18.29942711.29942578	-1	13.0	35.25	41	3
23.29015516.29015693	38.5	13.5	-1	59	1
1.17320451.17320312	35.0	-1	12.25	42	1
13.15658725.15659055	80.5	-1	18.5	109	1
7.39686861.39687066	48.75	-1	22.25	65	1
1.10169787.10169546	24.25	20.5	-1	41	1
20.15919775.15919666	32.5	10.75	-1	35	1
19.49798728.49798567	48.0	-1	19.75	53	1
19.49802693.49802563	38.0	16.0	-1	43	1
19.49801891.49801744	16.5	49.0	-1	49	2
25.27751125.27750935	61.75	13.25	19.0	63	1
1.9132330.9132452	33.0	12.5	-1	39	1
20.23910673.23910567	-1	28.0	18.5	35	2
20.23906503.23906396	29.0	-1	19.0	35	1
20.23887028.23886868	33.5	-1	30.0	51	1
20.23886780.23886660	22.75	27.25	-1	40	2
20.23866727.23866572	27.0	-1	36.0	51	3
21.6014.6180	38.75	-1	18.0	55	1
9.42153243.42153434	40.5	-1	9.75	63	1
9.31032648.31032755	32.25	9.0	-1	36	1
23.21667939.21668101	50.25	25.25	-1	54	1
23.21655623.21655732	36.0	19.0	18.75	36	1
23.21592571.21592688	38.0	21.0	-1	38	1
23.21579013.21579142	43.0	-1	22.0	43	1
8.51079663.51079472	36.5	-1	15.5	51	1
2.27991808.27991924	33.0	6.5	-1	38	1
11.11910545.11910406	-1	17.25	37.5	46	3
3.36136092.36135682	26.0	53.25	-1	88	2
8.4977303.4977458	44.0	-1	13.0	44	1
5.20690966.20690864	27.75	-1	8.5	34	1
24.6291720.6291594	29.75	18.25	-1	41	1
9.22386580.22386710	40.5	14.75	-1	43	1
20.39290217.39289991	-1	20.0	45.25	64	3
13.3655240.3655131	12.0	-1	32.25	36	3
18.35026751.35026922	40.0	-1	15.0	55	1
11.32075453.32075561	-1	27.25	14.75	36	2
7.47635410.47635544	-1	9.25	12.5	45	3
4.2121650.2121480	44.5	-1	16.0	57	1
22.16546699.16546822	27.0	-1	15.25	40	1
7.33213003.33213107	14.25	-1	25.75	34	3
13.49387092.49386938	44.75	17.75	-1	51	1
8.27460128.27459971	40.0	16.5	-1	51	1
13.36517250.36517145	-1	27.25	16.5	35	2
13.12642913.12643022	29.75	-1	11.25	36	1
13.12634890.12635006	34.0	12.75	-1	39	1
7.53265821.53265935	28.0	-1	12.25	38	1
24.19447487.19447373	-1	32.0	10.75	38	2
2.13029717.13029616	31.5	9.25	8.0	34	1
3.16011441.16011288	51.0	19.25	-1	51	1
3.16031225.16031124	27.0	8.25	-1	35	1
16.6173343.6173236	-1	5.0	12.75	36	1
23.31709907.31709765	15.75	33.5	14.75	47	2
5.20674837.20674717	36.25	14.5	-1	40	1
6.4225179.4225295	23.0	18.75	-1	39	1
14.53583886.53584025	46.0	-1	14.75	46	1
1.21645980.21646099	10.75	24.25	-1	39	2
1.34316025.34315827	-1	39.0	16.25	66	2
5.19683904.19683800	20.5	11.0	-1	33	1
8.42134535.42134329	40.5	-1	13.0	69	1
10.1522092.1521959	37.75	7.5	-1	44	1
5.26787271.26787059	59.75	-1	28.25	68	1
5.26835454.26835343	16.75	-1	35.0	37	3
5.26790347.26790172	51.0	27.0	-1	58	1
7.25477296.25477403	19.75	-1	22.75	36	3
20.13786776.13786927	-1	14.0	29.25	50	3
1.48788.48665	10.0	36.25	-1	41	2
12.49613706.49613859	-1	5.75	45.0	47	3
19.2227014.2226887	8.5	9.5	15.0	41	3
20.19593913.19593799	10.0	33.0	-1	38	2
13.40659392.40659237	-1	12.5	14.75	52	1
21.24490702.24490596	32.5	-1	8.5	35	1
21.24487074.24486917	-1	15.5	40.75	52	3
3.59679463.59679291	-1	45.75	11.0	52	2
21.21673737.21673960	9.75	-1	25.25	36	3
23.7300539.7300657	39.0	7.5	-1	39	1
4.16783225.16783094	-1	10.25	27.5	43	3
18.21448144.21447926	58.75	23.25	23.25	65	1
3.33062480.33062195	39.0	15.0	-1	54	1
20.39374408.39374539	37.75	16.0	9.75	44	1
17.179247.179144	-1	31.75	18.25	34	2
17.183623.183489	33.75	23.5	-1	45	1
17.186268.186141	42.0	21.5	-1	42	1
17.227059.226883	54.0	29.5	-1	59	1
17.230285.230136	47.75	25.0	-1	50	1
9.34356604.34356446	50.75	11.5	-1	53	1
21.1927025.1927222	30.0	13.75	-1	36	1
21.1921738.1921888	37.5	-1	19.25	51	1
12.23992462.23992688	42.25	-1	15.0	61	1
12.23983879.23984119	55.0	21.75	-1	79	1
14.13979927.13980036	9.25	-1	31.25	36	3
23.29624791.29624672	36.5	10.0	-1	40	1
6.36814228.36814430	38.0	22.75	-1	65	1
3.37076678.37076566	37.0	13.0	-1	37	1
14.19785258.19785141	-1	16.0	20.25	39	3
22.41164369.41164163	36.5	23.5	-1	64	1
20.31320983.31321110	14.0	10.75	29.0	41	3
Zv9_NA237.12467.12312	44.5	16.25	19.75	52	1
14.31863206.31863064	-1	11.0	31.25	45	3
23.39879586.39879452	11.5	38.5	-1	43	2
16.32712967.32712836	31.5	11.75	-1	44	1
7.23918636.23918839	43.25	13.5	-1	60	1
6.55309423.55309530	9.5	-1	-1	34	1
2.20867824.20867961	34.0	-1	13.0	45	1
2.20864659.20864771	33.25	12.0	11.75	37	1
8.30911282.30911572	46.75	30.0	-1	71	1
25.8311277.8311008	68.25	26.75	-1	90	1
1.46421256.46421387	-1	12.5	17.25	44	3
16.33591976.33591854	-1	12.5	15.25	40	1
7.21489830.21489967	29.25	13.75	17.0	46	1
7.21462016.21462160	41.0	13.5	-1	46	1
19.7901855.7901742	31.75	12.5	-1	38	1
20.25935974.25936145	37.0	-1	14.75	57	1
17.51577517.51577330	60.75	-1	20.75	62	1
17.51629404.51629288	31.5	13.5	-1	39	1
17.51626166.51626064	-1	20.75	13.75	34	2
23.18752688.18752536	25.5	-1	12.0	43	1
3.40280017.40280139	7.0	-1	37.75	41	3
16.46138119.46137966	-1	18.5	40.25	51	3
16.46143545.46143442	32.75	13.0	-1	34	1
16.46147433.46147309	39.75	15.0	-1	41	1
15.15908205.15908338	-1	6.5	11.0	44	3
8.8386530.8386169	17.75	16.5	36.75	48	3
19.12416092.12415951	37.25	-1	17.0	41	1
6.31777111.31776922	18.75	48.75	-1	63	2
22.42139842.42140024	51.0	-1	14.75	61	1
7.36869132.36869023	-1	17.75	12.25	35	2
1.18281190.18281339	43.75	16.0	-1	50	1
7.21954189.21954069	24.0	-1	10.25	35	1
6.28861652.28861535	29.75	-1	15.25	38	1
24.6102146.6102037	11.75	-1	36.0	36	3
23.22039011.22038856	47.0	-1	20.75	52	1
12.26434797.26434590	60.25	17.0	-1	69	1
13.33288959.33289061	-1	29.5	10.0	33	2
2.5066078.5065968	36.0	-1	16.0	36	1
9.22832315.22832447	32.75	18.25	-1	44	1
12.18226954.18226721	27.0	-1	8.75	37	1
Zv9_scaffold3539.19263.19474	-1	29.75	48.0	70	3
Zv9_scaffold3539.25572.25727	30.75	-1	22.75	52	1
Zv9_scaffold3539.42231.42379	-1	22.0	35.25	49	3
15.16110338.16110473	45.0	-1	14.0	45	1
5.64452252.64452384	36.75	-1	11.75	43	1
2.26765128.26765008	6.25	33.75	-1	40	2
9.17885018.17885365	41.5	28.75	-1	75	1
24.22376850.22376719	16.25	-1	29.5	37	3
23.18740491.18740387	27.75	9.5	-1	35	1
13.37328785.37328913	-1	25.25	9.25	42	2
13.37327434.37327549	27.5	-1	8.5	36	1
9.26212505.26212381	38.5	9.25	-1	41	1
20.43709469.43709601	39.25	13.0	-1	43	1
9.331978.332098	13.5	32.5	13.25	40	2
17.8630149.8630307	-1	15.0	36.5	39	3
2.36978506.36978611	8.75	8.5	31.75	35	3
16.35395985.35395448	30.25	19.5	-1	34	1
16.35402972.35402852	34.5	-1	17.25	39	1
9.40086084.40086190	33.75	15.25	16.75	35	1
12.12285828.12285939	14.25	33.25	-1	37	2
12.12284328.12284528	49.5	-1	19.75	67	1
12.12296260.12296374	34.25	14.75	12.75	38	1
12.12299299.12299464	51.25	-1	19.75	55	1
16.33869038.33868841	31.0	-1	26.0	56	1
13.3600378.3600491	25.5	10.0	10.75	38	1
2.35173212.35173344	39.0	-1	16.75	44	1
2.58649290.58649150	47.0	11.5	-1	47	1
4.16915196.16915385	38.5	21.25	-1	62	1
21.40515067.40514920	45.25	-1	12.25	49	1
15.42720909.42721095	-1	11.5	31.5	36	3
11.43640038.43640184	48.0	7.0	-1	49	1
23.14323737.14323604	16.5	-1	40.25	44	3
23.14310468.14310317	48.75	-1	17.0	50	1
7.20177578.20177700	26.0	-1	18.5	41	1
16.37936.38056	35.25	11.75	-1	39	1
5.61213559.61213854	14.0	15.75	26.25	44	3
19.46883654.46883821	37.5	22.5	-1	56	1
19.46880620.46880781	38.0	-1	21.25	53	1
8.16833218.16833082	12.0	42.75	-1	45	2
6.13811496.13811609	31.75	-1	8.5	38	1
13.27561978.27561869	12.0	9.0	12.75	35	2
16.12029201.12029407	36.25	11.0	-1	51	1
17.33703979.33704345	-1	9.0	38.5	56	3
25.33537182.33537282	33.0	-1	12.5	33	1
16.8603325.8603452	38.25	-1	7.5	42	1
11.7360031.7359914	10.0	31.5	8.0	39	2
13.4650823.4650665	47.25	16.25	-1	53	1
23.37175843.37175736	31.75	8.0	-1	35	1
6.9187717.9187605	8.0	-1	30.25	36	3
5.57690575.57690712	-1	12.75	30.5	45	3
4.10790780.10790919	43.5	13.5	-1	46	1
2.2943821.2943714	-1	11.5	31.5	36	3
15.27608295.27608176	18.5	38.0	-1	40	2
15.27599147.27599008	44.75	21.0	-1	46	1
15.27599896.27599755	-1	47.0	21.5	47	2
15.27606671.27606508	54.0	23.0	-1	54	1
18.14930957.14930819	-1	32.25	15.5	46	2
15.37789977.37790188	35.25	20.25	-1	46	1
16.34883081.34882769	-1	20.0	50.0	63	3
16.44571023.44570877	48.0	-1	11.5	48	1
10.32241909.32242043	29.0	-1	6.0	45	1
13.356553.356662	33.5	-1	9.75	36	1
15.1886823.1886972	8.5	10.0	34.75	45	3
13.106746.106645	21.75	11.25	-1	34	1
17.51699327.51699204	33.5	-1	15.25	41	1
13.44269019.44269165	37.0	9.25	-1	42	1
5.72423975.72423845	41.75	-1	13.0	43	1
4.17484750.17484444	41.0	-1	14.25	87	1
4.17451732.17451437	9.5	-1	34.0	63	3
19.47960291.47960117	11.5	44.25	-1	58	2
7.17877924.17878143	-1	37.75	12.5	69	2
23.7069794.7069653	38.0	15.5	-1	46	1
23.7084297.7084192	11.25	-1	31.75	35	3
17.14319367.14319149	62.0	12.25	-1	73	1
17.14322795.14322589	15.0	47.25	-1	69	2
17.14324376.14324222	38.5	11.5	-1	51	1
24.37195921.37195797	36.5	10.5	-1	40	1
14.4490210.4490342	41.5	-1	14.0	44	1
20.2585313.2585113	62.5	22.75	-1	69	1
20.2600768.2600667	30.25	-1	14.0	34	1
20.2605995.2605884	17.0	35.75	-1	37	2
20.2609495.2609371	38.5	18.25	-1	41	1
7.77098463.77098653	-1	16.25	28.75	51	3
12.5752286.5752026	13.0	22.5	22.5	48	3
7.40101515.40101393	-1	37.75	10.75	41	2
7.40097539.40097349	-1	10.25	10.25	34	3
8.53597345.53597189	47.25	20.0	-1	52	1
8.53608980.53608864	32.75	-1	13.0	39	1
8.37719121.37719015	33.75	10.75	-1	35	1
1.45205256.45205397	26.5	12.75	-1	44	1
11.42113746.42113628	-1	10.0	25.75	35	3
21.4861302.4861431	20.5	35.5	-1	43	2
18.12676351.12675431	10.25	-1	-1	76	2
1.54834100.54833962	31.25	22.0	-1	45	1
9.39401185.39401298	35.75	13.75	10.75	37	1
23.35428499.35428367	39.25	16.5	-1	43	1
23.35444982.35444824	45.5	18.75	-1	53	1
15.15166790.15166600	-1	54.0	27.0	61	2
17.22414672.22414809	45.0	9.5	-1	46	1
8.5015401.5015638	12.25	-1	-1	78	2
15.19454545.19454441	32.5	10.5	-1	35	1
15.19461716.19461597	38.75	-1	11.0	40	1
22.37400015.37399870	-1	15.25	38.0	48	3
5.45244668.45244540	26.0	14.0	-1	41	1
24.22337404.22337508	7.25	-1	-1	35	2
24.22346340.22346479	6.5	11.0	16.75	46	3
6.39089138.39088991	13.0	-1	27.75	47	3
25.287247.287410	-1	18.5	38.0	54	3
13.30188494.30188388	31.25	9.0	-1	35	1
19.45384087.45384195	31.0	7.75	7.25	36	1
19.45382913.45383107	52.75	8.5	-1	66	1
20.2717031.2716922	29.75	12.5	-1	36	1
10.100788.100919	35.5	8.75	-1	43	1
12.8830768.8830587	51.25	-1	22.5	60	1
4.25147156.25147300	-1	44.25	16.5	48	2
9.23876191.23876084	18.5	-1	26.0	34	3
17.25410827.25411019	54.0	17.5	-1	64	1
3.422255.422423	54.75	-1	14.5	56	1
12.26624795.26625022	47.25	13.25	-1	76	1
6.11269757.11269581	24.25	21.75	-1	40	1
13.29432338.29432532	45.0	-1	20.25	63	1
1.25793788.25793678	22.25	-1	14.75	37	1
16.34333017.34333146	-1	11.0	33.75	43	3
19.41139968.41140113	30.75	10.5	-1	43	1
21.461581.461715	24.0	-1	13.25	34	1
7.60167266.60167391	32.0	-1	7.5	38	1
6.22350331.22350523	-1	18.25	42.25	63	3
19.12522717.12522579	39.75	-1	18.0	46	1
19.12538404.12538288	39.0	-1	15.5	39	1
19.12545431.12545290	45.75	19.0	16.25	47	1
19.12564665.12564526	-1	43.75	19.0	46	2
15.26185965.26185851	12.0	-1	29.25	35	3
3.61198400.61198265	41.5	13.0	-1	44	1
11.418139.418002	11.5	27.75	-1	40	2
13.36540000.36539892	32.5	6.25	-1	36	1
Zv9_NA470.67712.67548	17.75	43.25	-1	54	2
19.41860989.41860834	37.25	6.25	-1	52	1
9.3298618.3298724	9.75	29.0	-1	35	2
9.3289014.3289193	48.25	12.75	-1	58	1
3.19939106.19938947	14.75	-1	39.0	51	3
5.38183870.38183697	49.25	-1	23.5	58	1
5.38183223.38183119	35.0	15.25	-1	35	1
22.37460340.37459485	-1	11.75	11.75	41	1
5.20715305.20715438	42.75	11.0	-1	44	1
19.32139317.32139458	39.5	13.0	-1	47	1
7.30411192.30411324	24.75	12.75	-1	36	1
7.39655449.39655558	33.5	-1	4.75	36	1
7.35566420.35566285	-1	38.75	8.75	45	2
19.21276290.21276393	34.0	4.5	-1	34	1
2.35695319.35695433	33.0	15.25	15.75	38	1
10.30654206.30654020	18.0	62.0	-1	62	2
10.30645913.30645691	-1	66.5	19.5	74	2
23.31998605.31998456	41.5	-1	13.0	48	1
Zv9_NA918.34961.35064	21.75	12.25	-1	34	1
1.42238686.42238912	68.75	14.5	-1	75	1
23.29784226.29784082	37.25	15.75	-1	41	1
23.29759396.29759270	17.5	-1	36.25	42	3
20.9946946.9947060	-1	38.0	8.5	38	2
14.31268968.31269130	28.75	15.75	-1	54	1
1.27844636.27844486	42.0	-1	19.0	47	1
1.27880701.27880589	29.5	-1	15.0	37	1
1.20283525.20283402	-1	26.5	15.5	41	2
1.20301229.20301120	27.25	-1	16.25	36	1
1.19341248.19340888	21.0	43.25	-1	58	2
14.12692135.12692236	-1	28.25	13.0	34	2
14.12446796.12446938	45.75	12.25	-1	47	1
1.54205436.54204965	17.0	37.25	12.0	41	2
13.53655170.53655282	32.75	9.5	-1	36	1
3.32058025.32057919	-1	27.75	8.25	35	2
6.50351368.50351533	51.25	13.25	-1	55	1
3.26114021.26114169	18.25	-1	49.0	49	3
3.26222414.26222528	33.0	12.25	13.0	38	1
3.26219046.26219157	15.75	35.75	-1	37	2
17.43062267.43062425	40.75	-1	9.25	53	1
5.1948707.1948604	30.25	-1	10.5	34	1
14.6505880.6505987	29.75	10.25	-1	36	1
3.5689296.5689406	32.0	-1	7.75	37	1
25.2380234.2380401	39.75	-1	12.25	56	1
2.35328234.35328360	37.0	14.0	-1	42	1
10.169514.169396	5.0	-1	-1	39	1
25.13911742.13911615	15.0	-1	32.75	42	3
17.41418843.41418997	16.5	-1	48.5	51	3
15.1490246.1490123	-1	31.5	13.0	41	2
15.1509765.1509586	48.75	-1	18.5	60	1
2.24887716.24887603	36.75	-1	13.0	38	1
7.14523737.14523507	30.0	-1	17.5	62	1
20.53445277.53445457	-1	41.5	18.75	54	2
12.48266477.48266683	44.75	24.5	-1	66	1
8.54312863.54312679	-1	22.5	43.0	54	3
8.54357458.54357287	22.25	35.5	-1	48	2
8.54312127.54312009	22.75	17.75	-1	34	1
8.54227310.54227207	13.25	-1	22.75	34	3
6.59400746.59400560	17.0	36.5	-1	61	2
4.4970774.4970660	32.0	11.25	-1	37	1
16.54716096.54716212	30.25	8.75	-1	39	1
5.3939046.3938903	32.5	9.25	-1	40	1
16.47872029.47871893	42.5	-1	8.25	45	1
1.2038201.2038419	70.5	-1	23.5	73	1
1.2032793.2032913	37.75	-1	15.5	39	1
1.2043611.2043783	18.0	-1	57.0	57	3
1.583602.583497	34.0	9.5	-1	34	1
15.40368956.40369095	36.0	13.75	-1	46	1
13.8242408.8242259	-1	20.5	30.5	49	3
16.9270673.9270429	11.25	-1	21.75	35	3
18.20898144.20898343	46.25	-1	19.75	60	1
18.20275163.20275387	55.5	-1	15.75	75	1
20.46776671.46776534	44.75	-1	11.0	46	1
23.4980827.4980719	27.25	-1	7.25	36	1
21.412299.412182	8.75	24.0	-1	39	2
21.421143.420959	10.75	41.25	-1	61	2
15.16289791.16289948	42.25	-1	15.0	52	1
14.37907572.37907467	30.25	9.75	-1	34	1
20.38874759.38874926	42.5	-1	22.25	56	1
20.38815078.38814923	47.0	-1	23.0	52	1
20.38826770.38826639	40.25	19.5	-1	44	1
5.71745006.71745148	47.0	-1	12.75	47	1
16.34287671.34287366	13.5	15.75	33.25	49	3
5.17127382.17127599	13.5	-1	56.0	72	3
19.42488498.42488372	28.5	6.25	5.25	41	1
10.46339173.46339436	11.5	-1	28.0	35	3
9.3919967.3919842	-1	15.5	37.25	41	3
18.11708597.11708460	37.25	-1	21.75	46	1
18.11699977.11699788	51.0	24.0	-1	62	1
21.3787468.3787343	40.75	-1	12.75	42	1
19.592942.592766	53.25	-1	15.75	57	1
15.19339804.19339959	50.75	-1	18.5	52	1
15.19341425.19341571	45.5	-1	18.75	48	1
15.19341667.19341792	39.5	15.25	-1	42	1
15.19335915.19336166	80.25	-1	26.75	84	1
5.9023242.9023353	13.5	27.0	10.5	37	2
22.10493392.10493264	19.75	-1	31.75	42	3
1.5130298.5130488	24.5	10.0	-1	40	1
20.22695828.22696081	-1	63.75	25.25	84	2
8.4946213.4946095	31.5	11.5	-1	39	1
10.11325041.11325192	11.0	-1	43.75	50	3
17.4840623.4840784	16.75	50.75	-1	54	2
15.46582240.46582345	32.75	10.0	-1	34	1
17.24436869.24436973	32.5	11.0	-1	35	1
17.24444938.24445039	-1	4.75	30.75	34	3
17.25461048.25460888	33.75	23.75	-1	53	1
7.37440020.37439870	39.5	12.75	-1	48	1
7.37582078.37581954	24.75	-1	12.5	41	1
21.43525311.43525431	31.25	-1	9.0	40	1
6.28643812.28643688	38.5	14.25	-1	41	1
6.28640694.28640591	12.0	-1	26.75	34	3
16.12056997.12057121	10.25	-1	-1	41	1
7.9506974.9506872	32.75	-1	9.0	34	1
21.29759768.29759470	39.0	-1	14.75	51	1
21.21966401.21966288	33.25	-1	17.75	37	1
9.7328624.7328480	31.75	-1	10.25	48	1
21.6037902.6038030	33.25	-1	15.0	42	1
7.51756487.51756344	48.0	-1	18.75	48	1
7.51926416.51926542	-1	10.25	27.75	42	3
11.12334516.12334623	33.5	13.25	14.0	36	1
12.14818610.14818744	45.0	18.5	-1	45	1
12.21740895.21740775	32.5	-1	7.25	40	1
24.24462814.24462930	37.75	17.75	-1	39	1
24.11193813.11193675	32.75	14.25	-1	39	1
24.8291828.8291717	33.25	-1	13.0	37	1
4.22057688.22057874	9.25	29.0	-1	39	2
4.24296393.24296289	11.25	30.5	-1	35	2
4.24310183.24310346	41.5	18.75	-1	54	1
1.60038803.60039032	23.75	-1	10.5	45	1
25.27611759.27611646	13.5	32.25	10.5	38	2
4.12664298.12664465	48.5	-1	19.5	56	1
4.12657519.12657665	43.0	17.75	-1	48	1
4.12656267.12656442	48.5	-1	19.25	58	1
4.8671742.8671634	34.75	-1	10.0	36	1
4.8666654.8665894	-1	22.5	11.5	38	2
4.1920998.1921117	37.5	-1	6.5	40	1
3.35732898.35731709	66.25	-1	32.25	103	1
25.29189631.29189807	50.5	-1	21.0	58	1
25.29184300.29184440	45.75	19.25	-1	47	1
7.56892925.56892802	33.75	11.0	-1	40	1
12.18689007.18689180	28.0	14.5	-1	51	1
25.14687057.14686871	-1	38.75	17.5	60	2
25.14682486.14682378	31.0	11.5	-1	36	1
25.19047802.19047952	7.0	20.0	-1	46	2
6.32790519.32790628	32.25	-1	13.5	36	1
6.51721311.51721048	80.75	-1	9.25	88	1
25.9153860.9154479	30.25	16.5	-1	45	1
7.42241031.42240913	-1	12.0	30.25	39	3
8.24489639.24489752	28.25	12.25	-1	38	1
5.59003052.59002919	-1	7.0	37.0	44	3
7.36861172.36861030	30.5	-1	12.0	43	1
8.49390874.49391008	16.0	40.5	-1	45	2
20.39542531.39542096	60.25	-1	14.75	69	1
2.45039169.45039289	11.75	32.5	-1	40	2
17.50710777.50710893	26.25	-1	13.0	35	1
8.48382704.48382559	45.5	20.0	-1	48	1
16.35290379.35290265	14.5	25.5	-1	38	2
8.46206268.46206384	7.25	-1	-1	38	1
5.48698026.48698142	36.75	-1	5.5	38	1
1.27819464.27819310	8.0	10.25	12.5	48	3
13.37488033.37487833	-1	22.75	36.0	67	1
9.55888149.55888043	31.75	12.25	11.75	33	1
15.13880582.13880709	-1	11.25	37.0	42	3
8.43096250.43096360	-1	13.0	22.0	36	3
12.32105408.32105265	38.25	17.5	-1	47	1
22.39988315.39988212	27.75	13.0	-1	34	1
22.39762028.39762149	38.75	13.25	-1	40	1
17.28734331.28734470	46.0	18.75	-1	46	1
17.28745456.28745622	-1	49.0	25.25	55	2
17.28758624.28758768	48.0	20.5	-1	48	1
8.33167508.33167305	64.25	-1	15.5	68	1
8.33194333.33194196	43.5	-1	11.5	46	1
13.33031134.33031279	31.75	-1	7.25	39	1
18.36676401.36676287	28.25	15.5	-1	38	1
18.36667825.36667709	38.0	14.25	-1	39	1
18.36667312.36667211	31.5	14.25	14.25	34	1
21.34307734.34307863	35.5	14.5	-1	43	1
21.34301069.34301190	38.0	11.25	-1	38	1
21.34300684.34300792	21.25	-1	10.75	36	1
3.31271423.31271317	32.5	-1	17.75	35	1
3.31289200.31289039	-1	23.75	49.75	54	3
8.32559057.32558926	42.75	-1	8.25	44	1
7.25782456.25782313	11.75	42.25	-1	48	2
7.25763095.25762927	16.0	16.25	52.0	54	3
9.41949066.41949197	31.5	-1	10.25	44	1
16.29428890.29429136	78.25	16.0	-1	82	1
12.24146172.24146273	12.5	-1	31.0	36	3
11.37250482.37250656	26.25	-1	9.75	48	1
13.25809403.25809246	15.25	-1	42.25	52	3
23.27893589.27893694	28.0	-1	9.75	33	1
24.5989054.5989167	36.0	12.0	-1	36	1
Zv9_scaffold3540.236007.235818	14.5	59.25	-1	63	2
Zv9_scaffold3540.222933.222793	46.0	-1	12.5	47	1
20.26603468.26603346	32.25	12.75	-1	41	1
18.35294217.35293979	13.5	17.75	29.5	41	3
13.23935790.23936211	25.75	-1	50.0	57	3
13.23903722.23903864	40.75	18.75	-1	47	1
13.23903421.23903556	-1	37.5	19.5	45	2
13.23901828.23901970	-1	39.75	20.0	47	2
16.29104817.29104706	32.0	9.0	-1	37	1
16.29102058.29101927	38.0	10.0	-1	44	1
7.21618537.21618420	24.5	8.0	-1	39	1
8.27028937.27029122	54.0	-1	28.5	59	1
8.27061185.27061358	18.5	-1	49.25	58	3
8.27045873.27046040	44.0	-1	13.25	54	1
6.37697293.37697133	34.75	-1	12.75	52	1
5.49816882.49816769	11.0	30.25	-1	38	2
9.33129073.33129186	17.75	26.75	-1	38	2
2.24543176.24543337	31.25	10.75	9.0	51	1
16.21962359.21962238	-1	15.25	24.25	40	3
10.27297429.27297566	36.0	10.75	-1	46	1
19.28356302.28356432	15.0	42.0	-1	43	2
24.35052547.35052386	47.75	-1	15.0	54	1
11.27304604.27304497	33.75	11.25	-1	36	1
7.27452377.27452509	29.0	21.25	-1	44	1
17.22401990.22401853	39.75	15.25	-1	46	1
5.21909843.21909597	54.0	17.5	-1	74	1
16.19318189.19318048	43.25	-1	11.0	47	1
13.12965596.12965734	-1	35.25	15.25	46	2
23.20805653.20805757	30.25	7.5	-1	35	1
21.19999051.19998848	29.5	11.25	-1	39	1
10.23337057.23336922	43.75	16.5	-1	45	1
Zv9_NA706.20643.20807	43.75	-1	13.0	50	1
Zv9_NA706.9357.9537	53.75	15.5	-1	60	1
13.17166904.17166778	26.75	-1	9.0	38	1
14.47035386.47035521	13.0	43.75	-1	45	2
14.47041405.47041570	15.75	-1	48.0	55	3
14.47037799.47037906	33.75	10.5	9.75	35	1
12.33433799.33433911	12.5	-1	32.0	37	3
16.18462924.18462768	26.25	-1	29.25	51	3
16.16042329.16042430	30.25	12.75	-1	34	1
18.15335780.15335926	34.75	-1	14.5	48	1
1.9260138.9260334	-1	46.5	14.75	56	2
3.15624253.15623936	82.25	-1	16.25	106	1
15.25309293.25309139	-1	12.0	42.25	51	3
19.19853256.19853135	-1	15.25	32.5	40	3
10.10398597.10398726	41.75	15.75	-1	43	1
11.16544527.16544630	-1	10.5	31.5	34	3
23.12366838.12366696	21.25	9.75	11.0	35	1
22.10884754.10884635	35.0	5.75	-1	40	1
18.7870000.7870113	38.0	11.75	-1	38	1
19.11271721.11271579	-1	9.5	28.75	47	3
5.13961394.13961501	32.25	16.5	-1	36	1
8.13374807.13374646	28.25	-1	14.25	47	1
20.3439686.3439497	26.5	26.0	45.0	63	1
20.3394365.3394228	39.75	21.75	-1	46	1
10.353706.353530	44.5	-1	16.5	58	1
13.339950.339772	55.25	-1	22.25	59	1
12.3244956.3245098	29.25	13.25	-1	46	1
11.3961259.3961121	10.5	37.25	11.75	46	2
5.19665798.19665902	33.75	8.75	10.25	35	1
5.19666830.19666955	33.25	-1	8.25	42	1
5.66428154.66427975	21.5	-1	-1	60	2
6.34692050.34691758	48.75	16.5	-1	60	1
5.60744410.60744529	31.5	-1	12.5	40	1
5.60156299.60156418	10.25	-1	22.75	39	3
3.43597331.43597202	-1	38.0	20.75	43	2
5.52571791.52571913	23.25	-1	16.5	41	1
5.52585740.52585899	37.0	-1	15.25	52	1
6.19542579.19542140	-1	23.5	93.0	135	3
13.39763413.39763539	-1	36.5	16.25	42	2
5.43219503.43219309	32.0	-1	24.75	52	1
6.17495533.17495633	13.25	15.5	16.75	33	3
14.49325585.49325399	-1	48.25	14.0	62	2
14.49312826.49312703	10.5	-1	-1	40	1
20.7656506.7656392	17.25	-1	25.75	38	3
20.7639030.7638927	-1	16.5	18.0	34	3
20.7729733.7729565	53.5	22.25	-1	56	1
3.32852064.32852201	36.25	20.0	-1	45	1
13.43160095.43159921	21.75	-1	43.5	57	3
17.51770651.51770513	7.5	-1	-1	44	1
3.35712150.35712272	41.0	-1	12.25	41	1
3.35710857.35710973	39.0	13.5	-1	39	1
3.35708676.35708803	41.0	17.75	-1	42	1
3.35702952.35703068	37.75	12.5	13.5	39	1
2.41550762.41550955	-1	16.5	55.75	64	3
16.44470481.44470364	16.75	29.0	-1	39	2
2.36954840.36954966	-1	14.25	37.5	42	3
17.45186956.45187063	11.0	-1	26.25	35	3
17.43615887.43615771	15.25	-1	30.75	39	3
16.38127430.38127260	52.25	-1	20.25	57	1
16.38144207.38144062	-1	19.0	46.75	48	3
16.38135352.38135187	-1	21.0	49.25	55	3
23.31254075.31254183	21.5	12.0	12.0	35	1
13.37057548.37057438	27.0	-1	15.25	37	1
16.46124581.46124704	-1	38.5	17.0	41	2
20.44592332.44592165	51.0	17.0	16.5	56	1
1.29811932.29811765	-1	39.25	18.5	55	2
5.35003467.35003361	15.75	34.0	-1	35	2
17.28158598.28158424	52.25	14.5	-1	56	1
17.28154805.28154663	47.0	15.0	-1	47	1
15.36180491.36180331	33.0	23.75	-1	48	1
2.35781500.35781650	18.75	-1	48.0	50	3
17.29364211.29364028	27.75	17.5	-1	39	1
17.29357135.29356902	29.75	-1	18.5	44	1
18.26987161.26987374	43.0	21.25	24.5	61	1
19.36989131.36989005	24.25	-1	10.25	39	1
25.17220520.17220648	-1	14.75	28.25	42	3
20.6154028.6153723	24.5	-1	-1	100	2
19.44531406.44531101	66.75	-1	17.5	96	1
19.44522766.44522375	56.25	-1	17.75	70	1
23.36734359.36734222	20.0	-1	14.5	34	1
19.43922932.43922811	37.5	-1	14.75	40	1
19.43932179.43932069	37.0	14.25	-1	37	1
17.26503965.26504081	30.75	15.25	-1	38	1
17.26434951.26434814	33.5	-1	12.5	42	1
13.28129090.28128945	36.75	12.5	-1	48	1
2.30667419.30667524	24.0	13.75	-1	34	1
9.39565162.39565321	36.0	18.5	-1	53	1
24.38713140.38713026	33.0	-1	15.0	38	1
13.25961999.25961871	35.5	13.5	-1	43	1
18.39616920.39617085	52.5	-1	22.5	55	1
6.29009670.29009377	63.75	-1	19.5	98	1
7.25671744.25671928	58.75	-1	10.25	61	1
7.25663936.25664107	57.0	-1	8.5	57	1
7.25661408.25661617	66.25	-1	8.25	70	1
22.27433695.27433864	-1	8.75	24.25	53	1
24.43061661.43061515	24.25	-1	17.5	48	1
1.22164394.22164562	39.0	20.25	-1	54	1
14.29479868.29479650	53.0	8.5	9.0	64	1
6.31319394.31319277	-1	30.25	14.75	39	2
5.27449614.27449796	28.0	21.0	21.0	61	2
5.27913673.27913572	31.75	14.5	-1	34	1
18.35570443.35570559	32.25	-1	12.75	38	1
12.25074208.25074102	-1	11.25	31.25	35	3
19.32792666.32792821	50.75	12.5	-1	52	1
5.22829616.22829449	-1	12.0	16.0	46	3
24.36764910.36764780	37.25	12.0	-1	43	1
7.21633384.21633548	37.75	-1	19.25	54	1
7.21657489.21657674	42.5	-1	18.0	60	1
23.24802615.24802464	-1	30.75	18.0	50	2
4.21249873.21249736	40.0	-1	20.75	46	1
5.21248641.21248889	46.0	19.0	-1	46	1
5.21247115.21247234	38.75	-1	14.5	40	1
1.18168234.18168070	33.25	15.0	-1	49	1
1.18100239.18099994	58.5	19.5	-1	84	1
13.23043321.23043048	29.5	14.25	12.0	35	1
13.13858006.13858693	-1	22.0	55.5	58	3
13.13844045.13844210	39.25	20.0	-1	54	1
1.15377112.15377347	-1	30.25	17.0	43	2
19.27349320.27348962	68.75	14.25	19.75	99	1
16.18347978.18348079	32.75	-1	15.25	34	1
9.28922114.28922314	62.0	18.25	-1	67	1
18.21643612.21643429	24.75	50.0	-1	61	2
13.12735037.12735832	60.5	-1	103.25	131	3
13.12775856.12776101	50.5	-1	26.75	53	1
13.12672869.12672985	-1	18.75	33.25	39	3
13.12793867.12793990	39.75	21.5	22.0	41	1
8.14755661.14755551	31.5	-1	15.25	37	1
18.17404605.17404707	31.75	-1	12.75	33	1
5.17945239.17945086	32.75	9.75	-1	49	1
5.18233067.18232954	32.0	13.5	-1	37	1
5.18212959.18212827	14.75	32.25	-1	38	2
9.23833829.23833944	31.75	17.5	-1	38	1
25.18432851.18432717	28.5	18.75	-1	41	1
25.18531250.18531353	30.25	-1	12.25	34	1
18.14987901.14987739	52.75	-1	20.25	54	1
18.12716876.12717274	-1	17.0	34.75	62	3
10.10901688.10901511	31.0	17.25	-1	43	1
25.7748046.7747861	13.5	47.5	-1	62	2
25.7752080.7751962	37.75	-1	10.75	39	1
17.9910242.9909777	-1	17.0	17.0	57	1
12.5638847.5638673	11.5	34.5	-1	54	2
13.4628267.4628467	52.5	-1	10.75	67	1
21.930362.930520	50.5	-1	18.5	53	1
1.267116.266999	34.0	-1	13.5	36	1
21.1391192.1391297	33.75	12.0	-1	35	1
24.21273062.21273186	11.0	33.75	-1	40	2
13.3616977.3617172	36.25	11.75	-1	43	1
11.467404.467282	-1	11.75	30.5	41	3
18.2208676.2208435	35.75	15.75	-1	37	1
4.4531118.4531010	15.5	20.75	14.25	35	2
18.47331287.47331181	-1	16.25	25.75	35	3
15.1173432.1173533	24.75	11.25	-1	34	1
14.51248254.51248391	42.25	11.75	-1	46	1
21.7668304.7668023	-1	23.75	29.0	94	3
5.52804600.52804730	30.0	-1	16.0	43	1
5.43671886.43672014	29.75	-1	12.75	41	1
20.50335865.50335971	29.0	-1	11.5	34	1
24.41692582.41692788	-1	22.75	41.5	63	1
24.41613687.41613852	23.0	35.75	20.5	54	2
20.50207737.50207864	38.25	13.25	14.75	42	1
20.50222037.50222208	57.0	-1	19.5	57	1
18.33528444.33528557	-1	12.75	11.75	35	1
18.27029291.27029503	-1	39.25	18.75	68	2
9.18558451.18558869	-1	18.5	10.25	45	2
6.52484047.52483934	33.0	7.5	-1	38	1
18.31265544.31265414	34.75	6.0	-1	41	1
15.41815123.41815623	12.0	48.25	-1	63	2
20.51618226.51618016	44.0	-1	13.25	69	1
7.40867850.40867746	24.5	18.25	-1	34	1
8.31158208.31157942	13.5	-1	29.0	36	3
9.54213075.54212962	13.0	-1	27.0	37	3
21.8913029.8913148	-1	27.5	10.75	36	2
10.33618650.33618895	29.0	-1	13.0	49	1
2.23002586.23002441	-1	16.5	39.25	48	3
10.28707207.28707094	13.5	-1	32.25	38	3
10.28662958.28662853	33.75	-1	14.25	35	1
10.28663414.28663307	33.5	-1	14.5	36	1
20.49028451.49028558	32.5	11.5	-1	35	1
18.17421767.17421966	19.25	54.0	-1	66	2
18.20311251.20311082	20.75	36.5	-1	55	2
21.29152691.29152541	9.75	31.5	-1	44	2
1.48377268.48377429	21.5	13.0	-1	40	1
10.10539393.10539266	37.0	15.25	-1	42	1
21.25084517.25084382	11.0	40.5	-1	45	2
21.25176727.25176519	32.0	17.25	11.25	68	1
10.14385338.14385138	27.0	11.25	-1	46	1
4.14962477.14962650	26.25	19.25	-1	50	1
15.539971.540088	24.25	-1	12.75	38	1
21.9241681.9241788	5.0	-1	-1	36	2
21.10480635.10481173	33.5	-1	15.0	51	1
9.10943052.10943154	-1	6.0	28.25	34	3
16.42980868.42981011	11.5	-1	28.25	46	3
13.5659043.5659173	42.0	-1	12.25	42	1
13.5673932.5674040	9.5	-1	-1	36	1
16.43010242.43010383	40.5	9.75	-1	44	1
16.43787220.43787089	42.75	-1	18.0	44	1
13.2999775.2999665	17.0	30.25	-1	36	2
13.3000119.2999999	34.0	-1	18.25	39	1
19.41283242.41283377	10.25	29.5	-1	38	2
2.5048646.5049344	157.75	-1	26.75	225	1
16.25625180.25625334	-1	6.75	46.0	51	3
6.55700214.55700380	41.25	15.5	-1	55	1
6.55695204.55695315	30.75	-1	9.0	37	1
16.31678323.31678154	34.0	15.0	-1	49	1
16.29389262.29389156	11.0	-1	31.25	35	3
25.3409836.3409945	-1	8.5	36.0	36	3
22.26034503.26034814	25.5	12.25	13.0	34	1
17.8649783.8649966	42.5	22.25	-1	60	1
24.24267163.24267057	10.75	-1	25.0	35	3
22.4739695.4739449	51.0	-1	26.0	77	1
24.19614300.19614417	28.0	18.25	-1	39	1
14.21871634.21871111	12.25	21.25	10.0	34	2
3.36598120.36598272	15.25	40.25	-1	51	2
6.37720613.37720784	-1	54.5	20.0	57	2
6.37750492.37750676	22.0	20.0	30.75	59	2
6.37738609.37738759	21.0	-1	-1	50	2
6.37778739.37778857	-1	14.75	21.75	39	1
6.37760621.37760760	16.75	-1	-1	45	2
6.37795181.37795286	12.75	-1	-1	35	1
6.37734602.37734780	18.75	-1	-1	59	1
21.8849906.8850360	30.5	23.0	-1	46	1
25.2602069.2602209	39.75	-1	13.75	47	1
Zv9_NA395.4074.3969	12.5	30.25	-1	35	2
12.40394391.40394510	-1	34.25	16.5	40	2
12.40377979.40378098	35.5	-1	17.0	38	1
25.36406181.36406080	31.5	-1	6.0	34	1
12.33347692.33347836	48.0	16.75	-1	48	1
17.22462406.22462625	37.5	-1	66.25	73	3
1.8591613.8591482	27.75	16.25	-1	44	1
17.4118259.4118478	-1	23.25	13.0	33	2
9.39724243.39724389	46.75	14.25	15.75	49	1
9.39699919.39700150	55.75	-1	20.5	77	1
9.39730510.39730627	25.0	-1	14.0	39	1
Zv9_NA735.150427.150314	16.5	-1	30.25	37	3
16.5792133.5792257	12.0	-1	33.5	41	3
16.5803161.5803274	35.5	11.0	-1	38	1
7.31000946.31000693	28.25	40.25	-1	57	2
12.35136117.35135966	42.0	19.75	-1	48	1
23.24529955.24529825	-1	39.5	11.25	43	2
9.41778102.41777898	-1	37.5	24.75	56	2
22.41378267.41378093	-1	33.25	13.0	54	2
16.14284107.14284333	-1	19.0	39.75	45	3
9.3502439.3502330	24.0	12.5	-1	34	1
21.39228389.39228207	26.5	21.5	46.25	61	3
16.11794037.11793906	19.75	-1	27.0	40	3
2.3057000.3057185	-1	53.75	16.25	62	2
7.44100070.44099939	32.25	21.75	-1	42	1
7.44119755.44119587	40.5	28.5	-1	56	1
12.48862055.48861945	28.25	-1	12.0	37	1
9.31632729.31633340	-1	48.5	25.0	74	2
8.55550624.55550726	26.5	-1	8.75	34	1
18.5018344.5018512	3.5	4.0	13.25	49	1
13.31308697.31308875	32.75	12.75	-1	55	1
4.4365433.4365265	31.5	-1	14.5	34	1
16.3574829.3574970	7.25	8.5	14.0	47	3
4.386058.385870	58.0	15.75	-1	63	1
12.31897653.31897524	14.5	-1	25.0	43	3
6.50677512.50677403	26.25	-1	9.0	36	1
5.3985485.3985623	7.75	34.5	6.5	47	2
1.51204799.51204606	39.0	-1	25.0	65	1
13.47604975.47605113	34.75	-1	15.75	41	1
1.35190785.35190891	26.25	14.0	16.0	35	1
17.7415863.7415964	31.5	-1	16.25	34	1
2.45067897.45067781	20.75	9.25	-1	37	1
2.59587231.59587354	8.25	-1	24.25	41	3
9.49056615.49056503	-1	7.75	34.5	37	3
6.27062551.27062696	14.25	-1	31.0	48	3
12.23925403.23925552	47.75	-1	18.5	49	1
12.23916832.23916964	42.75	-1	16.5	44	1
16.40914240.40914442	-1	15.0	28.5	59	3
10.33775994.33775818	16.75	32.0	-1	40	2
2.1310487.1310667	-1	10.75	55.5	60	3
14.45858593.45858439	7.25	-1	48.5	51	3
10.4103592.4104946	38.0	17.0	-1	48	1
16.38351230.38351063	33.25	-1	14.0	49	1
16.38353704.38353546	39.25	14.5	13.75	53	1
16.29454610.29454714	-1	28.0	6.0	35	2
16.26961207.26961353	13.25	12.25	13.0	49	2
9.21568170.21568296	35.75	-1	16.25	42	1
14.27606934.27607116	48.5	25.0	-1	61	1
13.19330618.19330808	19.25	-1	63.0	63	3
17.12690982.12691195	34.5	18.5	-1	37	1
17.12663963.12664171	49.25	28.25	-1	69	1
Zv9_scaffold3563.176911.177017	32.75	13.0	-1	35	1
7.41519949.41519777	-1	32.5	20.0	57	2
8.39133771.39133563	22.5	-1	40.0	69	3
12.33804517.33804633	25.75	-1	13.75	35	1
25.13131508.13131659	17.25	-1	33.5	41	3
11.46167658.46167514	18.75	27.25	-1	44	2
5.51940249.51939841	-1	25.25	53.5	90	3
12.36554945.36554828	33.0	-1	15.0	38	1
12.36552255.36552112	40.5	-1	14.25	48	1
12.36550675.36550551	41.0	-1	16.75	41	1
18.26222509.26222622	31.0	11.5	-1	36	1
9.8978880.8979030	-1	10.25	40.5	49	3
7.61588026.61588142	36.75	-1	17.0	38	1
10.9045898.9045772	5.0	20.25	-1	39	2
18.6249799.6249910	23.25	17.5	-1	36	1
18.6299284.6299433	25.5	14.0	-1	50	1
18.47373245.47373042	-1	20.25	27.75	52	3
8.54876437.54876304	-1	16.5	23.0	42	3
12.20754438.20754567	27.0	14.0	-1	42	1
6.37577232.37577367	32.25	15.0	-1	44	1
6.37581865.37581980	35.5	13.5	-1	38	1
11.16553955.16554098	35.5	10.25	-1	48	1
17.12104845.12104592	39.5	-1	21.25	52	1
24.24305485.24305377	21.5	13.25	-1	36	1
24.24320916.24320810	24.5	12.75	-1	34	1
8.31893078.31892968	37.0	-1	15.25	37	1
8.31881962.31881786	52.0	-1	22.5	57	1
7.45848784.45848668	-1	11.5	29.5	39	3
2.8598592.8598730	-1	37.75	15.5	45	2
2.8620205.8620305	26.75	12.0	-1	33	1
13.2240385.2241328	90.25	33.25	-1	115	1
Zv9_NA917.12703.12568	-1	12.5	38.0	45	3
6.2415226.2415339	29.75	-1	20.0	37	1
6.2273351.2273556	56.75	32.25	-1	68	1
6.2270208.2270353	43.0	26.5	-1	48	1
6.2271212.2271364	24.25	40.25	-1	51	2
1.54639796.54639934	-1	46.0	12.0	46	2
1.54642063.54642169	31.25	13.5	-1	35	1
1.54650484.54650588	-1	27.25	12.25	35	2
21.25811676.25811172	55.25	28.25	-1	66	1
9.5949651.5949542	30.0	-1	8.5	35	1
9.5954748.5954647	-1	10.5	29.5	34	3
11.880113.879996	30.5	14.25	-1	39	1
8.12897502.12897382	-1	21.75	13.5	40	2
10.16958509.16958629	33.5	-1	18.25	39	1
10.16948098.16948233	20.75	20.0	38.0	45	3
12.23818075.23817917	51.75	-1	24.5	53	1
12.37153695.37153799	28.0	16.25	-1	34	1
12.37171331.37171537	51.75	-1	19.5	68	1
7.43275153.43275046	25.0	12.5	-1	36	1
25.17040938.17042717	-1	21.0	35.5	56	3
5.13037532.13037683	46.25	7.75	-1	50	1
21.44454531.44454682	-1	8.75	10.0	49	1
21.44445969.44446091	33.75	-1	7.25	35	1
21.44452147.44452278	9.5	37.25	9.25	44	2
11.39782316.39782167	30.25	14.0	-1	45	1
5.67584449.67584326	-1	34.75	12.25	41	2
25.27733060.27733436	19.75	35.25	-1	67	2
8.20789215.20789043	29.25	14.5	-1	39	1
1.315296.315426	34.5	-1	16.75	43	1
1.296439.296543	25.0	16.5	-1	35	1
1.293648.293812	48.75	21.0	-1	55	1
22.38180392.38180508	17.0	14.5	30.75	39	3
13.22979322.22979534	40.25	-1	21.0	52	1
2.44686510.44686671	-1	48.25	14.25	54	2
23.24501427.24500714	24.75	18.25	-1	51	1
7.52134367.52134200	21.5	-1	40.5	56	3
23.39857204.39857368	-1	19.5	40.5	55	3
7.48870054.48870242	34.75	17.25	-1	51	1
12.15572384.15572533	9.25	45.5	9.0	50	2
18.32217486.32217129	40.25	16.5	-1	50	1
8.54208374.54208261	36.75	14.5	-1	38	1
2.34849711.34849828	13.25	-1	37.0	39	3
2.34847147.34847255	-1	36.0	11.5	36	2
7.20682546.20682374	18.75	-1	52.0	57	3
10.45684482.45684326	24.5	-1	13.25	38	1
14.47546722.47546937	19.5	-1	41.75	68	3
19.545641.546084	22.5	38.25	-1	59	2
2.16236188.16236073	32.0	17.5	-1	38	1
3.56418581.56418688	23.5	-1	10.25	36	1
21.18160670.18160783	29.25	-1	13.5	38	1
25.27682634.27682744	30.75	-1	14.0	37	1
25.27689498.27689607	29.75	-1	15.5	36	1
16.9027548.9027417	-1	24.5	12.5	43	2
19.4608091.4608246	35.75	-1	23.75	52	1
6.11333519.11333345	43.25	15.5	-1	48	1
6.11336632.11336515	35.25	10.75	-1	39	1
1.18605818.18605940	30.0	14.5	-1	41	1
12.19384153.19384262	26.25	6.5	-1	35	1
9.53163038.53163240	13.5	-1	31.5	57	3
7.22103386.22103597	52.5	18.75	18.0	70	1
6.40641924.40641790	-1	9.0	37.0	44	3
1.54754556.54754699	44.25	-1	20.75	48	1
1.54763969.54764146	36.0	-1	21.5	46	1
9.54514630.54514816	15.25	43.0	-1	60	2
15.44029336.44029192	33.0	18.5	18.25	48	1
9.58017667.58017495	40.75	20.25	-1	57	1
Zv9_NA900.18173.18019	13.5	41.25	-1	51	2
9.10167240.10167393	18.75	47.25	-1	51	2
8.18486589.18486485	33.0	11.25	-1	33	1
18.14850.14984	-1	12.5	31.75	42	3
16.56754956.56755099	33.25	12.25	-1	42	1
24.33280514.33280376	31.5	19.75	-1	40	1
13.8175445.8175253	30.5	18.75	-1	60	1
16.20119997.20120118	12.75	27.0	11.0	37	2
22.39475157.39475280	25.5	-1	12.25	38	1
7.22597903.22598059	29.5	25.5	-1	52	1
16.14376259.14376601	20.0	-1	35.5	42	3
19.49764955.49764823	34.25	15.5	17.5	43	1
17.20755646.20755769	34.75	-1	10.25	41	1
21.1672138.1672243	30.0	11.5	10.25	35	1
22.15773892.15774012	-1	11.25	23.75	36	3
25.38337936.38338079	30.75	-1	15.25	48	1
16.58151979.58151801	17.25	18.0	34.25	59	3
17.1343162.1343274	7.0	-1	32.0	37	3
3.18668386.18668507	35.0	-1	8.0	40	1
16.30977721.30977888	36.0	-1	16.0	46	1
18.5322389.5322601	18.25	-1	50.25	71	3
18.4609643.4609878	26.75	15.75	69.5	78	2
18.4524377.4524541	36.25	-1	16.75	55	1
2.151261.151417	-1	30.75	15.25	52	2
24.34654732.34654888	38.5	-1	21.0	51	1
15.46532079.46532198	33.75	11.5	-1	40	1
17.53843239.53843065	-1	41.0	11.75	47	2
11.570490.570692	36.0	-1	12.75	67	1
15.46555806.46555692	5.5	-1	28.5	38	3
25.35477779.35477602	28.0	9.25	9.0	38	1
Zv9_NA232.28677.28467	16.25	-1	42.0	64	3
11.26220656.26220774	16.0	-1	27.75	39	3
17.41091701.41091226	41.75	-1	15.0	48	1
21.10223848.10223462	20.0	-1	55.75	66	3
21.10229287.10229130	15.25	-1	49.5	52	3
22.71087.70887	42.5	-1	18.0	67	1
10.44132509.44132301	65.25	15.25	-1	69	1
21.796376.795865	44.25	-1	18.0	61	1
11.37312536.37312412	38.5	11.25	12.5	41	1
11.37305355.37305155	-1	19.25	39.5	65	3
12.19027857.19028063	-1	22.0	30.0	69	1
12.19067832.19067969	44.75	18.5	-1	46	1
12.19057787.19057966	23.75	-1	55.25	59	3
16.2481889.2482008	-1	9.5	11.0	40	1
21.3487962.3488084	34.25	12.5	-1	41	1
21.3478758.3478937	44.5	-1	15.0	52	1
15.43915383.43915174	28.75	-1	12.25	35	1
15.44010354.44010228	-1	27.25	18.5	42	2
15.44023252.44023144	27.25	-1	19.0	36	1
13.53864387.53864222	40.5	11.5	-1	55	1
6.32441901.32441743	41.25	22.0	-1	51	1
11.32743851.32743956	-1	24.25	13.0	35	2
15.44186683.44186826	10.25	12.25	34.25	45	3
13.38246451.38246327	5.5	-1	36.0	41	3
9.38954226.38954089	38.25	-1	16.25	46	1
10.45976735.45976863	25.0	-1	11.75	40	1
10.45971813.45971996	38.0	-1	17.0	58	1
22.12340237.12339898	-1	36.25	20.75	62	2
20.5478388.5478504	39.0	11.5	-1	39	1
20.5473684.5473845	50.25	14.5	-1	54	1
20.5471318.5471471	34.75	14.25	-1	51	1
17.12052831.12052545	11.25	-1	31.0	38	3
15.43088287.43088132	-1	17.5	38.5	51	3
13.10185380.10185202	31.5	11.75	-1	59	1
22.5680135.5680324	-1	7.25	29.75	46	3
23.20430578.20430184	37.0	-1	13.25	50	1
3.14201346.14201460	38.0	-1	12.5	38	1
8.32289671.32290243	15.5	18.75	18.25	77	2
5.36140494.36140636	38.5	17.5	-1	47	1
19.4987126.4987252	37.5	-1	14.25	40	1
5.32695909.32696023	30.5	16.75	-1	38	1
5.32708698.32708827	16.25	16.5	11.5	44	3
13.43664682.43664837	39.5	-1	12.0	52	1
24.19937608.19937715	25.25	11.25	-1	34	1
16.46666768.46666935	-1	16.25	27.25	55	3
scaffold_89.273624.273463	44.0	-1	18.75	54	1
scaffold_89.269042.268930	13.75	29.75	-1	37	2
scaffold_89.290052.290162	-1	12.0	25.75	34	3
scaffold_89.404287.404422	-1	35.0	15.5	42	2
scaffold_89.481474.481636	49.5	21.0	-1	52	1
scaffold_99.137631.137499	40.25	-1	17.75	44	1
scaffold_58.405795.405941	46.75	11.0	-1	49	1
scaffold_95.403716.403548	42.75	26.75	-1	55	1
scaffold_324.13813.13676	42.5	16.75	-1	46	1
scaffold_238.11830.11932	26.5	-1	12.25	34	1
scaffold_114.85709.85535	28.0	43.0	-1	58	2
scaffold_114.126476.126591	-1	14.5	30.5	38	3
scaffold_27.91503.91391	33.5	10.0	-1	36	1
scaffold_168.48494.48616	31.75	-1	14.25	41	1
scaffold_168.52461.52617	13.0	31.0	9.25	38	2
scaffold_27.223000.223160	15.0	-1	48.0	53	3
scaffold_27.294413.294598	51.25	-1	12.5	60	1
scaffold_163.75474.75578	32.75	12.5	-1	34	1
scaffold_163.139008.139187	50.25	18.75	-1	60	1
scaffold_27.1008156.1008266	35.75	14.0	-1	37	1
scaffold_27.1016644.1016492	49.75	-1	13.25	51	1
scaffold_184.91082.90942	33.5	-1	23.75	46	1
scaffold_27.1214317.1214204	35.75	11.25	-1	38	1
scaffold_90.148838.149034	-1	56.75	16.5	65	2
scaffold_90.155021.155137	15.0	32.75	-1	39	2
scaffold_90.213006.212872	36.0	-1	16.0	41	1
scaffold_27.1546756.1546634	33.0	11.0	-1	38	1
scaffold_27.1545885.1545720	32.75	-1	9.75	39	1
scaffold_296.35418.35284	39.0	16.0	-1	44	1
scaffold_90.307752.307614	-1	39.75	10.0	46	2
scaffold_90.362751.362875	38.5	14.25	13.75	41	1
scaffold_27.1831577.1831701	36.5	13.75	-1	40	1
scaffold_90.451722.451579	19.0	-1	43.5	46	3
scaffold_90.455686.455567	33.75	12.25	13.75	40	1
scaffold_27.1851830.1851972	42.0	12.0	-1	47	1
scaffold_47.241980.241873	32.25	8.5	-1	36	1
scaffold_47.351347.351467	38.75	16.0	-1	40	1
scaffold_27.2530031.2530153	35.25	14.75	-1	39	1
scaffold_550.143.24	32.5	10.75	12.5	40	1
scaffold_550.1176.1068	32.5	-1	11.75	36	1
scaffold_27.2539318.2539425	31.5	-1	13.75	35	1
scaffold_27.2541560.2541668	28.5	-1	15.5	36	1
scaffold_27.2542918.2543046	38.0	18.75	-1	43	1
scaffold_27.2774224.2774347	34.75	-1	11.75	41	1
scaffold_47.1381610.1381487	35.0	-1	9.25	41	1
scaffold_47.1557859.1557707	-1	42.5	15.0	48	2
scaffold_37.2393450.2393650	37.0	-1	52.5	67	3
scaffold_37.2400636.2400873	61.75	38.25	-1	78	1
scaffold_37.2406479.2406640	28.0	-1	41.25	54	3
scaffold_37.2420680.2420810	-1	35.5	21.75	43	2
scaffold_37.2408128.2408255	23.75	-1	34.0	42	3
scaffold_37.2402787.2402942	-1	30.0	38.5	52	3
scaffold_37.2393928.2394098	42.75	28.75	-1	56	1
scaffold_37.2390710.2390880	30.0	-1	40.75	56	3
scaffold_37.2375437.2375593	-1	45.25	25.0	51	2
scaffold_37.2368390.2368539	24.75	-1	39.75	49	3
scaffold_121.147674.147561	36.75	13.5	-1	38	1
scaffold_150.118126.118018	23.0	6.25	-1	33	1
scaffold_221.57873.57761	-1	11.5	11.5	36	3
scaffold_27.3196322.3196212	33.25	6.5	6.5	37	1
scaffold_218.6980.6819	21.0	-1	48.25	54	3
scaffold_27.3251991.3252111	-1	33.75	10.25	40	2
scaffold_285.23334.23156	-1	22.5	55.25	59	3
scaffold_285.21764.21619	40.5	-1	17.25	48	1
scaffold_285.18293.18159	32.5	-1	15.75	45	1
scaffold_27.3288792.3288622	53.25	-1	15.0	57	1
scaffold_27.3284303.3284165	42.25	13.25	-1	46	1
scaffold_181.82925.82791	41.25	11.5	-1	45	1
scaffold_156.34186.34022	43.0	24.5	-1	53	1
scaffold_156.161259.161143	-1	13.75	32.0	39	3
scaffold_239.34745.34588	44.25	16.0	17.0	48	1
scaffold_115.262678.262516	47.75	-1	19.25	54	1
scaffold_27.4282943.4283128	51.75	-1	17.0	60	1
groupXVI.1677488.1677360	-1	10.25	28.0	39	3
groupXVI.1702364.1702250	38.0	-1	11.0	38	1
scaffold_120.123237.123392	39.5	-1	18.25	52	1
scaffold_120.260749.260589	43.0	19.75	-1	53	1
scaffold_120.265411.265050	-1	41.75	91.0	130	3
scaffold_27.4799889.4800145	13.0	46.25	-1	67	2
groupXXI.663026.663196	18.75	-1	39.25	56	3
groupXVI.2308413.2308276	11.5	12.5	43.75	45	3
scaffold_122.4590.4694	32.5	12.0	-1	35	1
groupXVI.2476903.2477059	-1	50.75	27.0	52	2
groupXVI.2437743.2437958	68.75	-1	35.25	71	1
groupXVI.2475801.2475958	-1	49.75	27.0	52	2
scaffold_132.86564.86700	-1	10.5	36.75	45	3
groupXVI.2581013.2581147	18.25	34.0	-1	47	2
scaffold_176.14860.14667	61.5	24.25	-1	64	1
scaffold_128.10241.10360	33.75	13.0	17.0	40	1
groupXVI.2985840.2985709	36.25	-1	14.0	42	1
groupXVI.3096147.3096263	10.75	-1	33.25	39	3
groupXXI.2129585.2129361	65.25	-1	34.0	75	1
groupXXI.2131001.2130822	41.5	-1	31.0	60	1
groupX.1334192.1334033	-1	41.25	26.5	53	2
groupXVI.3474577.3474436	47.0	11.75	-1	47	1
groupXXI.2366474.2366599	11.5	35.0	-1	42	2
groupV.128936.129067	38.25	14.25	-1	44	1
scaffold_56.944067.943928	11.5	-1	27.5	39	3
groupXIX.596383.596107	-1	25.0	65.5	92	3
groupVI.105482.105359	-1	33.5	17.0	41	2
groupVI.113904.114017	34.25	-1	8.75	38	1
groupX.1580812.1580694	27.0	12.25	-1	37	1
groupX.1650162.1650346	52.25	20.75	-1	61	1
groupVI.447215.447067	15.5	44.25	-1	49	2
groupV.700456.700640	46.0	-1	9.25	61	1
groupVI.618922.619041	40.0	17.75	-1	40	1
scaffold_161.13637.13218	92.25	-1	26.5	145	1
groupX.2103684.2103552	30.75	-1	8.75	44	1
groupXXI.5899133.5899009	11.5	-1	38.5	41	3
groupXII.158688.157601	32.25	40.25	202.5	354	3
groupXXI.5963001.5962858	-1	35.0	19.25	46	2
groupXXI.5960014.5959902	15.5	-1	31.25	37	3
groupVI.943459.943589	9.0	-1	39.25	43	3
groupXIX.1768421.1768311	34.5	-1	16.5	37	1
groupXVI.6373887.6374092	37.75	9.0	-1	39	1
groupXVI.6374665.6374869	54.25	-1	16.75	68	1
groupVI.1097088.1097210	36.25	-1	18.25	40	1
groupVI.1086180.1086309	-1	31.0	18.0	42	2
groupXXI.6423614.6423772	48.0	-1	20.25	53	1
groupXXI.6426853.6426990	-1	20.75	35.25	46	3
groupX.3074743.3074861	35.25	17.0	-1	39	1
groupXVI.6690319.6690452	33.0	14.25	-1	43	1
groupVI.1445178.1445062	37.75	-1	12.5	39	1
groupVI.1442017.1441892	39.75	-1	10.75	41	1
groupXXI.7239912.7240072	-1	41.5	10.0	46	2
groupXXI.7258535.7258356	42.75	18.75	-1	60	1
groupXXI.7259000.7258834	17.75	-1	40.0	52	3
groupV.2162571.2162452	36.25	-1	13.25	40	1
groupV.2167619.2167431	54.25	-1	19.75	63	1
groupXVI.7243633.7243746	7.25	7.25	8.25	38	3
groupVIII.250424.250659	54.25	26.25	-1	63	1
groupVIII.273254.273384	20.5	35.75	-1	43	2
groupVIII.254792.254912	30.5	18.75	-1	39	1
groupXX.126190.125946	53.75	15.75	16.25	63	1
groupXVI.7299842.7299713	40.5	-1	13.75	43	1
groupXX.173392.173603	64.25	24.75	27.25	68	1
groupXX.161842.162052	63.0	-1	27.0	70	1
groupXX.163719.163940	-1	27.5	72.0	74	3
groupXX.164014.164187	53.25	-1	22.5	57	1
groupXII.1137417.1137548	34.25	-1	13.5	43	1
groupVI.2446566.2446433	17.0	-1	31.5	44	3
groupXII.1353910.1354018	13.25	34.75	11.0	36	2
groupXVII.29725.29832	31.5	-1	12.75	34	1
groupVI.2543884.2544294	30.25	69.5	31.5	134	2
groupVI.2543689.2543810	31.0	-1	16.0	40	1
groupXXI.7532646.7532750	-1	16.0	24.5	35	3
groupXX.405127.404964	-1	22.25	36.75	54	3
groupXVII.444029.444145	36.75	8.75	10.5	38	1
groupXIX.2765455.2765339	17.25	-1	34.75	38	3
groupXII.1490536.1490393	17.75	41.0	-1	48	2
groupXIX.2858973.2858808	53.75	20.25	-1	55	1
groupXIX.2968310.2968500	63.0	17.25	-1	63	1
groupX.4366159.4366308	21.25	-1	38.5	50	3
groupXVI.7600022.7599909	34.25	12.75	-1	38	1
groupXIX.3110784.3110899	-1	30.0	11.75	38	2
groupXXI.7774587.7774756	47.5	12.5	-1	56	1
groupXXI.7820074.7819949	34.5	-1	6.5	42	1
groupXII.1707261.1707081	46.75	22.75	-1	59	1
groupXII.1704680.1704539	37.0	18.0	-1	43	1
groupXVI.7660186.7660307	34.0	-1	13.0	40	1
groupXVII.522480.522321	47.0	-1	19.5	52	1
groupXVII.522242.522067	51.75	18.25	-1	58	1
groupV.3272011.3271602	-1	25.0	108.5	121	3
groupV.3291048.3290924	32.25	13.75	-1	41	1
groupVIII.1423599.1423714	35.75	11.75	-1	38	1
groupXVI.7716100.7715801	53.5	-1	18.25	71	1
groupV.3488981.3489127	46.5	-1	9.75	49	1
groupV.3488092.3488272	53.75	-1	10.5	60	1
groupXVII.629692.629810	12.5	33.25	-1	39	2
groupV.3497992.3498098	10.0	-1	25.5	35	3
groupVI.3046873.3046975	11.75	31.5	9.75	34	2
groupVI.3405284.3405412	-1	18.0	35.75	42	3
groupVI.3370219.3370331	37.0	-1	15.5	37	1
groupV.3670348.3670098	55.5	-1	21.0	68	1
groupXXI.8051559.8051695	34.0	21.0	-1	45	1
groupVIII.1557549.1557746	57.75	15.25	-1	65	1
groupXVI.8229722.8229604	34.0	7.25	-1	39	1
groupXIII.1008904.1008765	-1	36.5	14.5	45	2
groupX.5204321.5204203	13.0	-1	33.5	39	3
groupXX.1552069.1551941	39.25	15.75	16.25	43	1
groupVIII.1770120.1770233	18.0	-1	30.0	38	3
groupVIII.1903942.1904057	28.75	14.75	12.5	35	1
groupXX.2012874.2012740	16.0	-1	34.25	45	3
groupXX.2014446.2014303	13.75	28.75	-1	41	2
groupXXI.8714495.8714364	41.5	20.0	-1	44	1
groupXIII.1134742.1134640	16.0	30.5	-1	34	2
groupXVII.1297496.1297611	35.5	13.5	13.75	38	1
groupV.4539508.4539686	18.75	50.75	-1	59	2
groupXV.20450.20666	36.5	17.75	-1	44	1
groupXXI.9081775.9081902	35.5	11.25	12.5	42	1
groupXIX.5287350.5287543	29.25	58.0	-1	64	2
groupXIX.5285314.5285446	42.75	-1	17.5	44	1
groupXIX.5276906.5277021	33.0	-1	18.0	38	1
groupXIII.1503499.1503631	39.0	12.0	-1	44	1
groupXVII.1429975.1430088	10.0	-1	31.0	38	3
groupV.4644730.4644592	40.0	7.5	-1	45	1
groupXIX.5380312.5380489	42.25	-1	20.0	57	1
groupVI.4609209.4609094	31.75	12.25	-1	38	1
groupXVII.1712148.1712305	12.0	-1	47.0	52	3
groupXII.3566105.3565965	40.75	16.75	-1	47	1
groupXII.3572220.3572092	35.25	-1	17.5	41	1
groupX.6444474.6444306	51.0	15.0	-1	56	1
groupXX.2141474.2141361	35.5	13.5	-1	38	1
groupXX.2202282.2202150	44.0	9.5	11.0	44	1
groupXII.3709556.3709699	-1	18.75	43.75	47	3
groupXIII.1677653.1677838	11.0	-1	53.75	62	3
groupVIII.2424044.2423896	44.0	-1	15.0	49	1
groupXVII.1811650.1811483	-1	18.0	45.75	55	3
groupXI.35807.35932	34.75	-1	13.25	42	1
groupXXI.9664054.9664211	46.25	9.75	-1	50	1
groupXIX.6096473.6096722	73.5	-1	14.25	81	1
groupXIX.6094953.6095055	34.0	-1	5.75	34	1
groupXV.305585.305428	40.75	19.5	-1	52	1
groupXXI.9730305.9730190	12.75	-1	35.5	38	3
groupXI.103314.103173	12.75	39.5	-1	47	2
groupXX.2294432.2294283	47.0	13.5	-1	48	1
groupXX.2295562.2295423	16.0	42.5	-1	46	2
groupXX.2295815.2295665	42.75	16.0	-1	49	1
groupXV.391322.391192	35.5	15.0	-1	43	1
groupXV.397453.397322	41.5	-1	16.5	44	1
groupXV.489088.488953	-1	17.0	35.75	45	3
groupXIX.6246772.6246903	33.25	15.5	-1	44	1
groupXXI.9973532.9973677	43.25	-1	14.25	48	1
groupXIX.6271346.6271228	10.5	-1	36.5	39	3
groupI.357672.357521	9.25	35.25	-1	47	2
groupXX.2576676.2576857	60.0	25.0	-1	60	1
groupXIII.2170248.2170121	-1	16.0	33.25	42	3
groupXIX.6326348.6326247	14.5	24.5	-1	34	2
groupXI.311332.311449	34.25	8.25	-1	38	1
groupXI.316700.316851	-1	16.75	43.75	50	3
groupXII.4427692.4427891	13.5	15.75	28.25	41	3
groupI.477443.477599	-1	37.5	15.5	52	2
groupI.476750.476894	43.0	-1	16.0	48	1
groupXVI.9996228.9996348	35.0	-1	10.0	40	1
groupXXI.10198124.10197952	23.75	47.25	-1	56	2
groupV.5766268.5765998	45.25	24.5	-1	76	1
groupXV.1200595.1200467	29.75	-1	11.5	41	1
groupXIII.2362547.2362659	11.5	-1	35.75	37	3
groupXII.5384321.5384446	40.75	-1	20.0	42	1
groupV.5981613.5981774	16.5	-1	36.25	47	3
groupXI.599834.599680	35.75	23.5	-1	51	1
groupXX.3223146.3222983	-1	16.75	46.75	54	3
groupXII.5539379.5539263	-1	29.5	15.75	39	2
groupV.6014967.6015093	13.0	34.5	13.75	42	2
groupV.6013580.6013707	33.25	13.5	18.25	42	1
groupXII.5555337.5555463	-1	39.75	8.75	42	2
groupXX.3290304.3290174	35.5	-1	15.5	43	1
groupXX.3319389.3319532	44.25	-1	15.5	48	1
groupV.6205788.6205925	-1	41.5	21.75	45	2
groupXVI.10392975.10392842	15.5	-1	34.0	44	3
groupXVI.10381095.10380883	21.75	-1	64.5	70	3
groupXVI.10380267.10380150	35.5	13.0	-1	39	1
groupVI.6090545.6090348	45.5	16.0	-1	66	1
groupI.904818.905087	44.0	9.0	7.75	79	1
groupXVI.10423950.10423818	40.25	13.5	-1	44	1
groupXVI.10422464.10422242	50.5	24.5	-1	74	1
groupXIX.6674742.6674850	-1	25.5	15.0	35	2
groupXIX.6677167.6677291	36.0	7.25	7.75	41	1
groupXX.3533951.3534134	21.0	-1	42.75	52	3
groupXX.3537068.3537185	-1	16.75	32.0	39	3
groupXVI.10446416.10446282	42.5	10.5	-1	45	1
groupXII.5626770.5626634	38.75	11.75	8.75	45	1
groupXII.5658602.5658756	48.5	16.75	-1	51	1
groupXII.5654263.5654370	36.0	13.75	-1	36	1
groupV.6292522.6292342	15.0	-1	42.0	60	3
groupXIX.6847202.6847347	15.25	-1	46.75	48	3
groupXI.1012907.1013097	-1	12.5	40.75	54	3
groupXX.3658040.3657851	58.0	23.5	-1	63	1
groupX.7907998.7907858	15.75	35.25	-1	47	2
groupV.6328321.6328157	42.5	-1	13.75	55	1
groupVIII.4513805.4513921	35.5	18.25	-1	39	1
groupX.7915988.7915883	-1	35.0	10.75	35	2
groupV.6334923.6335076	38.75	-1	14.0	50	1
groupXIX.6864943.6864761	19.75	55.25	-1	61	2
groupV.6669528.6669316	64.75	20.75	-1	71	1
groupVIII.4702059.4702177	10.5	-1	26.5	39	3
groupVI.6364798.6364677	27.5	-1	18.75	40	1
groupXV.1653923.1653774	46.25	13.75	-1	50	1
groupXII.6285317.6285174	43.0	20.75	-1	48	1
groupI.1410620.1410496	14.5	-1	37.25	41	3
groupI.1424858.1424755	29.0	14.0	12.5	34	1
groupXII.6414941.6414833	13.25	-1	33.75	35	3
groupXX.4460843.4460583	73.0	28.25	-1	78	1
groupXX.4457793.4457645	18.5	47.75	-1	49	2
groupXX.4451557.4451358	46.0	24.75	-1	58	1
groupXXI.11663956.11664125	54.75	-1	10.0	56	1
groupXXI.11665464.11665589	42.0	-1	7.75	42	1
groupV.6893743.6893598	7.75	37.25	-1	48	2
groupXII.6458039.6457799	13.25	45.5	15.25	61	2
groupXV.1781433.1781631	66.0	32.5	-1	66	1
groupXV.1768581.1768831	39.0	69.5	-1	83	2
groupXV.1772797.1772920	38.75	21.75	-1	40	1
groupXV.1796520.1796733	59.25	32.5	34.75	71	1
groupXV.1800058.1800215	28.0	51.0	-1	52	2
groupXXI.11696243.11696385	15.75	34.0	-1	44	2
groupXIX.7095124.7095007	16.25	-1	32.25	39	3
groupVIII.4940476.4940350	-1	30.75	12.5	40	2
groupXVII.3940304.3940410	-1	34.0	14.0	35	2
groupXX.4987955.4988070	35.5	17.0	-1	38	1
groupXX.4988515.4988666	45.0	18.75	-1	50	1
groupXX.5030917.5030797	34.0	16.25	-1	39	1
groupXII.6909262.6909383	13.0	12.25	37.5	40	3
groupXIX.7188493.7188608	12.5	32.25	-1	38	2
groupVI.6990209.6990018	-1	23.25	57.0	64	3
groupVI.6996726.6996436	84.75	27.75	-1	92	1
groupXV.2087664.2087769	16.0	34.0	-1	35	2
groupXVIII.3061777.3061899	-1	15.0	39.0	41	3
groupX.8421061.8421186	28.5	-1	12.25	42	1
groupX.8430087.8430200	34.5	11.0	-1	37	1
groupXVI.11454668.11454814	-1	13.5	46.75	48	3
groupV.7821940.7821815	28.75	-1	13.5	37	1
groupX.8577960.8577847	15.0	27.5	15.5	36	2
groupXVIII.3142588.3142354	34.5	-1	58.0	78	3
groupI.2173644.2173512	8.0	36.0	-1	43	2
groupVI.7224519.7224671	13.25	-1	44.0	49	3
groupXX.5190997.5191117	10.75	37.75	-1	40	2
groupXVI.11574712.11574592	15.5	30.75	14.25	39	2
groupVI.7280583.7280475	33.75	-1	15.0	35	1
groupVI.7263881.7263778	31.5	-1	16.75	34	1
groupVIII.5959660.5959852	50.5	25.25	-1	63	1
groupXVIII.3232685.3232569	-1	25.5	14.5	38	2
groupXVIII.3260756.3260613	-1	41.5	18.25	46	2
groupX.8789995.8790111	-1	35.5	13.25	38	2
groupI.2238425.2238313	14.0	-1	32.0	37	3
groupV.8069050.8069262	62.25	20.0	-1	71	1
groupXVIII.3449806.3449549	33.75	66.75	38.25	78	2
groupXVIII.3435614.3435479	35.25	21.75	-1	39	1
groupXVIII.3432326.3432219	28.75	-1	16.0	35	1
groupXVIII.3422581.3422469	-1	21.0	30.0	37	3
groupXVIII.3408429.3408314	35.75	-1	22.0	38	1
groupXX.5657717.5657546	-1	21.75	51.75	55	3
groupXIX.7630300.7630482	56.0	-1	14.5	61	1
groupXIII.4888001.4888159	48.0	10.75	10.0	53	1
groupXVIII.4130327.4130457	34.5	17.25	-1	43	1
groupXIII.4953256.4953115	39.75	-1	15.75	46	1
groupXIII.4955507.4955357	47.5	20.5	19.25	50	1
groupX.8940484.8940363	36.25	15.5	-1	40	1
groupXIX.7645166.7645031	11.5	36.0	-1	45	2
groupXVIII.4456785.4456956	-1	45.5	24.0	56	2
groupXX.6024631.6024751	-1	26.5	4.5	40	2
groupXII.7788302.7788164	-1	44.75	23.75	46	2
groupXII.7779772.7779632	39.5	22.0	-1	42	1
groupXII.7790188.7790020	54.0	26.0	-1	55	1
groupXII.7821308.7821167	25.5	-1	45.0	47	3
groupVI.7853556.7853692	45.0	13.0	-1	45	1
groupXVII.5086551.5086767	9.0	64.75	-1	72	2
groupXII.7832149.7832268	38.75	14.0	-1	40	1
groupVI.7871320.7871166	44.75	12.25	-1	51	1
groupXVII.5350611.5350369	54.5	25.75	-1	79	1
groupXVIII.4613260.4613375	34.25	15.25	-1	38	1
groupXVI.12297107.12297241	36.5	-1	19.0	44	1
groupXVII.5400253.5400151	30.25	8.25	-1	34	1
groupXVII.5403242.5403082	13.0	-1	46.0	53	3
groupXX.6452703.6452921	63.25	29.5	-1	73	1
groupVIII.6769264.6769423	36.25	-1	16.5	51	1
groupVI.7895960.7895845	10.75	-1	37.0	38	3
groupX.9286641.9286781	40.75	-1	15.75	47	1
groupXII.8149110.8148957	44.75	12.75	-1	51	1
groupX.9294603.9294438	38.75	13.25	-1	46	1
groupXVII.5467045.5467174	34.5	13.0	-1	43	1
groupXX.7381057.7380877	52.5	-1	15.0	60	1
groupXVII.5510776.5510977	15.5	-1	52.75	66	3
groupVIII.7198236.7198043	50.5	-1	21.5	61	1
groupXV.3249189.3249047	35.75	-1	14.5	47	1
groupVI.8018826.8019109	46.0	-1	15.0	73	1
groupXI.3498591.3498419	52.0	18.5	-1	57	1
groupX.9481770.9482013	70.0	-1	12.0	81	1
groupXVIII.5421824.5421687	-1	17.0	32.5	46	3
groupXVIII.5411212.5411093	36.25	-1	15.75	40	1
groupV.8873492.8873659	40.75	22.0	-1	53	1
groupXII.8665818.8666032	19.25	-1	48.25	71	3
groupXVIII.5485230.5485454	13.25	14.75	59.5	74	3
groupVI.8141257.8141449	21.75	20.5	49.0	62	3
groupVI.8129731.8129954	65.25	24.5	-1	74	1
groupXIII.5905552.5905420	40.25	15.25	-1	44	1
groupVIII.7736712.7736853	32.75	-1	13.25	45	1
groupX.9655579.9655721	-1	43.75	12.75	47	2
groupVI.8199231.8199120	32.0	-1	17.75	37	1
groupVI.8202777.8202563	53.5	29.25	-1	71	1
groupI.4454577.4454407	46.75	27.75	-1	57	1
groupI.4453186.4453060	33.5	-1	19.5	41	1
groupI.4450605.4450428	43.5	26.25	-1	58	1
groupXVIII.5845637.5845487	-1	13.75	39.75	48	3
groupXVIII.5841409.5841292	34.0	-1	11.75	39	1
groupI.4482972.4482789	55.25	12.5	-1	60	1
groupXX.7903960.7903849	34.75	-1	8.75	37	1
groupVIII.7895502.7895651	-1	19.5	42.0	49	3
groupVIII.7890128.7890234	-1	31.5	15.75	35	2
groupXVI.14083954.14083784	12.75	-1	47.25	56	3
groupXVI.14085058.14084943	10.5	-1	31.75	38	3
groupV.9365764.9365626	21.0	37.25	-1	46	2
groupV.9367854.9367652	25.5	51.5	-1	67	2
groupXII.9390661.9390539	38.5	10.5	-1	41	1
groupXII.9391932.9391799	42.75	-1	12.5	44	1
groupV.9385995.9385773	42.0	-1	12.25	71	1
groupVI.8351715.8351599	37.75	-1	14.75	39	1
groupXVIII.6004396.6004280	12.5	10.25	33.25	39	3
groupXII.9451952.9451825	40.75	14.75	-1	42	1
groupXIX.8479507.8479619	35.75	15.5	-1	37	1
groupI.5408524.5408916	85.25	11.25	14.75	129	1
groupVIII.8377635.8377755	35.25	23.75	-1	40	1
groupXII.9549763.9549623	38.25	16.0	15.0	47	1
groupXVII.6079500.6079694	58.75	-1	19.0	65	1
groupXX.8239205.8238954	62.5	25.25	-1	85	1
groupI.5546574.5546748	16.5	-1	46.25	58	3
groupXII.9694286.9694399	36.75	-1	12.75	38	1
groupXII.9691885.9692028	40.5	-1	16.75	48	1
groupVI.8564303.8564172	39.25	11.25	11.75	44	1
groupVI.8564775.8564621	12.5	-1	46.0	51	3
groupXVI.14356468.14356625	-1	50.0	12.25	52	2
groupXIX.8588086.8587962	41.0	10.25	14.25	41	1
groupVI.8767635.8767464	15.75	14.0	50.0	57	3
groupXIX.8753327.8753463	-1	24.0	35.75	45	3
groupXIX.8759221.8759362	20.25	-1	33.75	45	3
groupXIX.8757666.8757774	15.25	-1	29.25	36	3
groupXV.4741867.4741758	-1	22.25	16.5	36	2
groupVI.8850434.8850585	42.75	-1	18.75	49	1
groupXIII.7270679.7270828	41.25	15.0	-1	50	1
groupXV.4782990.4782798	20.25	46.5	-1	64	2
groupVIII.8609438.8609290	36.75	-1	11.75	48	1
groupVIII.8702752.8702862	30.75	12.0	-1	37	1
groupVI.9084125.9084261	16.0	-1	34.75	43	3
groupXI.4762174.4761964	-1	56.0	22.5	70	2
groupXI.4775081.4774915	-1	9.25	53.75	55	3
groupX.11934099.11933977	10.75	-1	28.25	39	3
groupXI.4787200.4787302	27.75	6.0	-1	34	1
groupI.6233217.6232964	16.25	-1	55.5	84	3
groupXV.4925071.4924963	-1	28.75	12.25	36	2
groupXV.4923904.4923706	13.5	33.0	15.75	44	2
groupXVII.6902805.6902671	41.25	-1	20.0	45	1
groupVI.9206727.9206919	21.5	53.0	-1	63	2
groupXV.5070972.5070833	32.25	-1	15.25	46	1
groupVIII.9104125.9103866	66.0	-1	20.75	86	1
groupXV.5127921.5127806	29.25	13.25	-1	38	1
groupXV.5130232.5130345	28.0	-1	6.0	33	1
groupXIX.9084245.9084600	-1	42.5	89.75	118	3
groupXV.5372618.5372495	28.75	-1	17.25	40	1
groupXVIII.7168676.7168570	22.0	18.75	-1	34	1
groupVIII.9310950.9311071	29.0	-1	9.75	38	1
groupVIII.9310435.9310558	9.25	11.0	37.75	41	3
groupVIII.9310013.9310136	-1	34.5	11.0	38	2
groupXIX.9212428.9212632	50.5	31.0	34.25	67	1
groupXIX.9213614.9213747	-1	21.5	37.75	44	3
groupXIX.9207152.9207314	38.0	-1	25.5	51	1
groupI.6523102.6523328	37.0	-1	65.25	73	3
groupI.6528427.6528534	27.25	-1	19.25	36	1
groupI.6468428.6468583	-1	35.25	24.75	52	2
groupI.6459974.6460118	42.0	22.25	-1	47	1
groupXX.9574813.9574917	31.5	-1	10.75	35	1
groupXV.5404357.5404482	40.75	9.25	-1	42	1
groupXV.5417389.5417186	63.25	24.5	-1	67	1
groupXV.5420034.5419891	33.0	-1	17.0	38	1
groupXV.5428364.5428183	56.25	-1	11.75	60	1
groupXV.5432014.5431874	47.0	-1	15.0	47	1
groupI.6748233.6748014	-1	21.75	67.25	72	3
groupXVI.16065583.16065467	34.75	-1	11.75	36	1
groupXIII.8262874.8262990	33.0	18.0	-1	39	1
groupI.6885828.6885976	47.75	-1	20.75	49	1
groupVIII.9522701.9522549	11.25	41.5	11.5	50	2
groupXV.5525422.5525310	27.0	8.5	-1	37	1
groupXVI.16309758.16309629	30.0	-1	18.25	42	1
groupVI.9580501.9580384	8.25	34.5	-1	39	2
groupXIII.8358480.8358615	-1	37.5	10.75	45	2
groupV.10351289.10351174	29.25	7.75	-1	38	1
groupI.7413509.7413624	38.0	-1	13.75	38	1
groupI.7442198.7442083	36.75	-1	12.75	38	1
groupXV.5652527.5652887	110.0	-1	37.75	120	1
groupV.10475267.10475140	38.25	-1	16.25	42	1
groupV.10482390.10482274	13.75	-1	25.5	36	3
groupXV.5754700.5754820	7.75	34.25	-1	40	2
groupI.7526759.7526889	11.25	27.0	-1	43	2
groupXVI.16705908.16706076	45.25	-1	11.75	54	1
groupX.12946940.12946783	43.25	14.25	-1	52	1
groupXVI.16909943.16910080	37.5	18.25	-1	45	1
groupXVI.16910873.16911031	20.25	-1	28.25	45	3
groupXV.5815407.5815568	15.0	-1	36.25	40	3
groupV.10671601.10671419	17.0	-1	36.0	56	3
groupXX.9993993.9994123	-1	16.0	39.25	43	3
groupXX.9993618.9993832	20.0	44.0	25.25	72	2
groupXIX.9654223.9654005	51.75	25.25	-1	73	1
groupXX.10040819.10040993	13.25	30.25	14.5	52	2
groupXIX.9740953.9740765	39.5	-1	16.25	62	1
groupX.13119005.13119118	35.5	13.75	-1	38	1
groupXIII.8805910.8805725	52.25	-1	21.75	61	1
groupXVII.8392073.8392243	16.5	-1	39.5	50	3
groupXII.10851593.10851778	21.0	-1	38.0	54	3
groupXX.10150852.10150729	38.5	-1	17.25	41	1
groupXIII.8893781.8893672	34.75	-1	13.0	36	1
groupXII.10903804.10903934	-1	34.75	24.25	42	2
groupXII.10891330.10891452	39.75	-1	20.5	41	1
groupXVII.8428742.8428851	9.5	26.0	-1	36	2
groupXVI.17464499.17464625	37.25	-1	20.75	42	1
groupXVI.17462400.17462547	45.5	22.75	-1	48	1
groupXVII.8479759.8479636	32.0	-1	6.25	42	1
groupXVII.8498187.8498363	-1	57.0	19.5	58	2
groupVIII.10672020.10671849	-1	48.0	19.0	57	2
groupVIII.10691211.10691083	12.0	-1	36.0	43	3
groupX.13572919.13572809	-1	31.25	15.0	37	2
groupX.13606665.13606522	15.75	-1	46.0	48	3
groupXI.6189588.6189750	11.75	-1	45.5	53	3
groupXVIII.8698467.8698578	28.5	-1	15.0	36	1
groupV.10881421.10881567	38.5	-1	14.75	47	1
groupXII.11145229.11145436	52.0	15.0	-1	67	1
groupXX.10516082.10515908	18.0	-1	53.5	58	3
groupXX.10645407.10645514	32.25	12.75	-1	36	1
groupXX.10657344.10657209	-1	21.25	36.25	45	3
groupXX.10652600.10652390	23.75	49.25	-1	70	2
groupXX.10672499.10672653	11.5	39.25	-1	51	2
groupXVI.17690251.17690127	37.25	-1	13.0	41	1
groupV.11005678.11005561	-1	29.25	7.75	37	2
groupXX.10717940.10718060	37.75	-1	11.25	39	1
groupXX.10722440.10722297	36.75	-1	22.75	46	1
groupV.11048293.11048418	-1	11.25	27.75	41	3
groupXI.6378047.6378171	-1	38.75	14.25	41	2
groupXIII.9177894.9177783	-1	33.25	14.5	37	2
groupXX.10750824.10750715	8.25	33.75	-1	36	2
groupXVI.17877069.17877208	16.0	42.75	-1	45	2
groupXVI.17896475.17896583	15.0	-1	-1	36	1
groupVIII.11472395.11472281	-1	36.75	13.75	38	2
groupV.11093723.11093608	9.0	-1	35.75	38	3
groupXV.7054592.7054455	-1	39.0	13.0	46	2
groupXIII.9238126.9238232	17.75	-1	31.75	35	3
groupXIII.9241211.9241404	-1	25.5	55.25	64	3
groupXIII.9240444.9240580	21.0	37.5	-1	45	2
groupXV.7073727.7073873	42.75	14.0	-1	49	1
groupV.11224533.11224405	20.75	-1	37.5	42	3
groupXVII.8968634.8968508	20.0	-1	40.0	42	3
groupXIII.9286957.9286845	35.75	-1	11.25	37	1
groupXVII.9576967.9576811	49.75	15.5	-1	51	1
groupXV.7304611.7304453	37.0	-1	20.25	44	1
groupXV.7303798.7303666	41.5	-1	17.5	44	1
groupXIX.10916099.10915972	-1	22.25	34.5	42	3
groupVI.11328527.11328380	10.75	40.25	-1	49	2
groupXVIII.9309691.9309805	-1	35.5	12.25	38	2
groupXVIII.9308800.9308926	40.75	13.75	-1	42	1
groupVIII.12430717.12430586	-1	15.25	33.25	44	3
groupXIII.9434061.9433910	37.75	-1	10.75	50	1
groupXIII.9437569.9437730	46.5	19.25	-1	54	1
groupXVII.9823331.9823083	-1	19.0	60.0	80	3
groupVI.11589259.11589059	-1	24.0	58.75	67	3
groupXIII.9497933.9497826	34.75	16.5	18.0	36	1
groupXIII.9491499.9491376	-1	36.25	18.5	41	2
groupXIII.9493759.9493562	61.0	-1	30.5	66	1
groupXI.7392164.7392298	45.0	14.0	-1	45	1
groupXX.11523486.11523334	9.0	-1	39.75	43	3
groupVI.11951968.11952114	42.75	16.5	-1	49	1
groupV.11580806.11580677	31.25	-1	11.75	35	1
groupXIX.11174406.11174224	50.25	17.75	-1	59	1
groupXVII.9954387.9954493	35.0	11.25	-1	35	1
groupI.9821231.9821381	44.0	15.25	-1	50	1
groupI.9837529.9837393	41.25	-1	11.5	45	1
groupXIII.9727668.9727791	9.25	39.75	-1	41	2
groupXIX.11448027.11448136	19.0	31.0	-1	36	2
groupV.11757502.11757366	-1	12.0	33.0	45	3
groupXV.8468078.8468213	-1	38.75	15.0	45	2
groupI.10106806.10106915	33.5	-1	13.5	36	1
groupV.12103303.12103491	59.75	-1	14.25	63	1
groupV.12102490.12102762	-1	12.75	34.5	44	3
groupXV.8617039.8617157	31.5	-1	14.5	39	1
groupXV.8611674.8611802	-1	34.5	15.5	42	2
groupXII.12746382.12746279	14.5	-1	27.0	33	3
groupVIII.12927386.12927566	-1	51.75	28.0	58	2
groupXVIII.10103055.10102924	10.0	37.25	-1	42	2
groupXVII.10592102.10591889	50.25	17.25	-1	70	1
groupV.12145992.12145766	-1	17.0	54.25	67	3
groupV.12145418.12145282	45.0	13.5	-1	45	1
groupXX.11803503.11803358	39.5	15.25	-1	48	1
groupXIII.10678151.10678305	39.75	22.0	-1	51	1
groupXVIII.10295775.10295903	35.75	-1	13.5	42	1
groupI.10819205.10819046	14.0	-1	31.75	50	3
groupXII.13061449.13061298	31.75	-1	26.25	50	1
groupXII.13071731.13071578	25.75	42.5	26.75	51	2
groupXII.13078986.13078843	24.75	-1	37.25	48	3
groupI.10849343.10849097	19.0	17.5	45.0	68	3
groupXIII.11376776.11376652	-1	29.25	17.25	40	2
groupXV.9080527.9080424	29.0	-1	14.25	34	1
groupXX.11912026.11911904	31.25	10.5	-1	41	1
groupXIII.11387065.11386936	36.75	13.75	-1	43	1
groupXX.11939302.11939167	34.0	-1	13.75	44	1
groupXIII.11478949.11478774	-1	31.0	40.0	58	3
scaffold_210.45472.45362	33.5	11.75	-1	36	1
groupXVIII.10394893.10394705	23.0	-1	53.25	62	3
groupVI.13180012.13179881	12.25	36.5	-1	42	2
scaffold_210.65910.65782	-1	36.0	9.5	43	2
groupXX.12091766.12091642	8.75	-1	36.0	41	3
groupI.11086043.11085936	7.75	-1	29.0	34	3
scaffold_210.82354.82461	34.75	5.5	-1	36	1
scaffold_133.79802.79909	36.0	-1	10.0	36	1
groupXVIII.10683526.10683361	41.5	-1	7.5	54	1
groupXVIII.10683255.10683098	10.0	8.0	35.75	52	2
groupVI.13401299.13401175	-1	34.0	17.0	41	2
groupVI.13409260.13409130	38.0	-1	18.25	43	1
groupXVII.10930215.10930058	-1	35.25	15.0	40	2
groupI.11408019.11408160	12.5	-1	41.5	47	3
groupXIX.12506974.12506829	-1	34.75	6.75	48	2
groupXV.9810710.9810901	54.0	19.75	-1	64	1
scaffold_133.208712.208858	-1	16.0	38.75	49	3
groupXIX.12708386.12708555	-1	15.25	39.75	56	3
groupXV.9840191.9840321	-1	22.0	40.0	42	3
groupI.11619079.11619196	35.25	12.25	-1	39	1
groupVIII.13639277.13639155	31.0	-1	20.75	41	1
groupXII.13803147.13803042	31.5	-1	6.75	34	1
groupXIX.12925371.12925222	-1	12.75	40.5	50	3
groupXIX.12947641.12947528	-1	12.5	29.75	36	3
groupXIX.12948294.12948153	14.25	32.25	-1	46	2
groupXIX.12975564.12975433	34.25	-1	14.0	43	1
groupXIX.12976183.12975997	47.5	-1	12.75	60	1
groupVIII.13807695.13807854	15.25	-1	47.25	53	3
groupVIII.13788592.13788750	42.0	-1	14.75	52	1
groupXIX.13000143.13000251	31.25	14.25	-1	36	1
groupXVII.11661510.11661695	42.25	9.5	-1	61	1
scaffold_211.63866.63750	-1	12.25	30.75	39	3
groupVI.14308131.14308002	10.75	11.25	27.5	43	3
groupXVII.11706848.11706722	13.5	33.75	-1	41	2
groupXV.10520134.10519957	48.5	-1	22.5	56	1
groupXVIII.11411164.11411060	33.75	15.75	17.5	35	1
groupXVIII.11429336.11429200	20.0	-1	37.5	45	3
groupXIII.12347384.12347271	31.0	-1	9.25	36	1
groupI.12301364.12301180	-1	16.75	52.5	60	3
groupVIII.14277879.14277770	26.0	9.5	-1	36	1
groupVIII.14284485.14284283	-1	50.0	14.0	67	2
groupXIII.12638961.12638814	-1	49.0	19.0	49	2
groupXI.9804918.9804746	22.25	23.75	42.5	57	3
groupXI.9806019.9805800	61.75	-1	25.25	73	1
groupXI.9826297.9826117	54.0	-1	21.75	59	1
groupXV.10888047.10888228	56.25	-1	11.25	60	1
groupXII.15081769.15081650	35.0	-1	12.0	40	1
groupXI.9934503.9934648	39.25	-1	18.0	48	1
groupXVII.12226770.12226594	-1	35.0	17.0	58	2
groupXVIII.11613606.11613481	37.0	-1	13.75	42	1
groupXII.15191360.15191492	10.0	37.25	-1	44	2
groupVIII.14425260.14424776	38.75	27.5	109.75	162	3
groupVI.15259558.15259435	33.75	-1	8.25	40	1
groupXIX.14579520.14579406	34.25	14.75	-1	38	1
groupI.13364461.13364630	36.25	18.5	-1	50	1
groupXVIII.11736844.11736982	17.0	-1	35.25	46	3
groupVI.15292406.15292294	33.75	16.5	-1	35	1
groupVI.15280601.15280470	42.75	-1	23.75	44	1
groupXVIII.11816239.11816340	28.0	11.25	-1	33	1
groupXVIII.11812122.11812251	39.5	12.75	-1	43	1
groupXIII.13043345.13043454	-1	10.25	36.0	36	3
groupXVII.12637993.12637860	10.5	-1	-1	44	1
groupXV.11308438.11307942	49.75	48.5	95.75	164	3
groupXIII.13136621.13136508	35.75	8.5	-1	37	1
groupXIII.13138122.13137927	13.0	-1	52.75	64	3
groupVIII.14996772.14996885	34.25	13.75	-1	38	1
groupXIX.14661469.14661602	39.5	12.5	-1	42	1
groupXIX.14661687.14661877	47.25	-1	15.5	62	1
groupVI.15527861.15527742	40.0	-1	13.5	40	1
groupXII.15404539.15404767	69.75	-1	29.75	74	1
groupXIX.14679955.14680127	16.0	-1	49.75	55	3
groupXX.12636174.12636047	35.75	-1	15.0	42	1
groupI.13855845.13855982	35.25	-1	22.5	44	1
groupXX.12725449.12725273	47.0	24.0	-1	58	1
groupVI.15679787.15679596	55.5	18.25	-1	64	1
groupXIII.13168089.13167820	68.0	11.25	-1	89	1
groupXV.11604498.11604395	-1	6.0	28.25	34	3
groupXV.11643443.11643286	48.25	15.0	-1	52	1
groupXX.12848766.12848908	33.5	16.25	-1	46	1
groupXX.12848988.12849098	32.0	13.5	-1	37	1
groupXII.15614570.15614723	49.75	15.25	14.5	51	1
groupXVIII.12553810.12553671	12.5	-1	38.5	46	3
groupXX.12906351.12906211	35.25	-1	9.75	45	1
groupXX.12905615.12905466	37.0	8.75	10.25	43	1
groupXIII.13364869.13365070	20.75	58.5	19.5	67	2
groupI.14476402.14476583	54.25	-1	14.25	60	1
groupXIX.15322121.15321983	34.75	-1	13.0	46	1
groupXIII.13835757.13835614	30.75	19.25	20.25	47	1
groupVI.16724890.16724714	44.0	-1	22.75	54	1
groupXIII.14046265.14045973	83.25	20.75	-1	97	1
groupXIII.14036439.14036281	49.5	17.25	-1	52	1
groupVI.16741989.16742216	72.25	-1	30.0	76	1
groupXVIII.13361981.13361856	-1	9.25	34.0	41	3
groupVI.16779470.16779643	11.75	-1	34.0	40	3
groupXV.12193374.12193572	50.0	-1	23.5	56	1
groupXIX.15684551.15684411	47.0	-1	11.0	47	1
groupXI.11350605.11350450	38.25	10.75	11.25	52	1
groupXI.11350925.11350794	34.0	11.0	-1	44	1
groupXVIII.13381978.13381841	40.0	10.25	-1	45	1
groupXVII.14565586.14565483	-1	9.75	34.0	34	3
groupXV.12212516.12212707	60.25	16.0	-1	64	1
groupXI.11367526.11367392	37.5	-1	13.75	45	1
groupXI.11368735.11368579	45.5	18.0	-1	51	1
groupXV.12249874.12250071	51.25	-1	30.0	65	1
groupXV.12234016.12234140	36.25	19.25	-1	41	1
groupXX.13429443.13429324	35.75	-1	15.25	37	1
groupXIII.14248585.14248711	14.75	35.75	-1	42	2
groupI.15727339.15727483	32.5	9.75	8.25	35	1
groupXV.12261454.12261649	47.0	-1	9.75	63	1
groupXIII.14348751.14348889	35.0	25.25	-1	45	1
groupXI.11576585.11576724	12.25	33.25	-1	46	2
groupI.15846974.15847135	32.75	25.5	-1	50	1
groupI.15881837.15881953	34.5	14.75	-1	38	1
groupXV.12329106.12329218	11.25	-1	31.25	39	3
groupIII.62006.61867	-1	36.5	5.0	46	2
groupIII.61795.61645	6.25	42.75	-1	50	2
groupXIII.14536671.14536510	46.0	24.25	-1	52	1
groupIII.74148.74016	13.0	-1	38.0	43	3
groupIII.80060.79910	41.25	12.0	13.75	50	1
groupXV.13145385.13145272	30.75	9.5	-1	39	1
groupXV.13154265.13154397	44.0	-1	13.25	44	1
groupI.16060395.16060526	-1	10.5	31.0	43	3
groupXV.13165288.13165409	38.75	-1	13.75	40	1
groupXI.12105992.12105885	29.75	12.5	-1	36	1
groupXI.12202469.12202607	32.5	12.0	-1	40	1
scaffold_126.132619.132475	46.75	-1	16.25	48	1
scaffold_126.133694.133573	37.5	13.5	-1	40	1
groupXIII.14775811.14775995	23.0	-1	52.25	61	3
groupXIII.14776577.14776761	54.75	17.0	-1	61	1
groupXIII.14779047.14779184	18.0	-1	37.75	46	3
groupXII.16930226.16930081	13.0	-1	33.0	48	3
groupXIII.14856612.14856366	64.0	-1	17.25	74	1
scaffold_247.12214.12484	90.0	33.25	-1	90	1
scaffold_247.16594.16728	45.0	-1	20.25	45	1
groupXV.14111344.14111483	17.0	38.75	-1	46	2
groupXX.14880726.14880522	64.5	-1	23.75	68	1
groupXV.14154282.14154094	41.25	-1	13.25	62	1
groupXIII.15343412.15342944	-1	22.0	60.75	148	3
groupXIII.15369588.15369720	40.25	17.25	-1	44	1
groupXX.14906599.14906431	19.25	-1	43.25	55	3
groupXV.14266108.14265952	46.25	17.25	-1	52	1
groupXVIII.15008214.15008094	38.75	16.5	-1	40	1
groupXIII.15438199.15438383	51.0	17.0	-1	61	1
groupXI.12624806.12624924	38.0	4.25	-1	38	1
groupXII.17326355.17326945	46.75	55.25	46.25	171	2
groupXIX.16728743.16728892	43.75	18.5	-1	50	1
groupXIX.16724366.16724494	31.75	15.75	-1	43	1
groupXIX.16725428.16725535	34.75	12.5	-1	36	1
groupXIX.16734060.16733914	40.25	11.75	-1	49	1
groupXX.15438353.15438225	39.25	-1	14.5	43	1
groupXIX.16798146.16798005	42.25	23.0	-1	46	1
groupXVIII.15272055.15272271	72.0	29.25	-1	72	1
groupXV.15725823.15725666	22.25	48.5	19.5	52	2
groupXV.15729112.15729000	37.0	-1	17.0	37	1
groupXV.15970829.15971071	-1	16.0	27.25	81	3
groupXIII.16273193.16273308	7.75	7.5	32.25	38	3
groupXV.15993745.15993867	38.5	14.25	-1	41	1
groupXVIII.15541922.15542130	64.0	-1	17.0	69	1
groupXII.18306238.18306345	32.25	-1	11.75	36	1
groupXVIII.15601843.15601720	34.75	9.75	10.25	41	1
groupVIII.17347251.17347118	10.5	-1	44.0	44	3
groupVIII.17349531.17349421	10.25	10.25	32.75	36	3
groupVIII.17358812.17359049	-1	20.25	62.25	66	3
groupXIII.16414367.16414181	-1	60.75	15.75	62	2
scaffold_196.85619.85473	-1	8.25	35.25	47	3
scaffold_200.30556.30407	39.0	-1	17.75	50	1
groupVIII.17573970.17573834	-1	11.75	29.5	42	3
groupXIX.18730929.18730724	28.25	-1	60.5	68	3
groupXIX.18728016.18727896	-1	38.75	17.25	40	2
groupXIX.18724836.18724688	22.25	-1	49.0	49	3
groupXIX.18720846.18720694	48.75	-1	24.25	51	1
groupXX.17180788.17180658	7.0	-1	26.0	37	3
groupXIII.16908726.16908848	-1	12.5	36.5	41	3
groupVIII.17723837.17723733	-1	30.5	11.5	35	2
groupXI.13416967.13417137	34.5	14.25	-1	57	1
groupXI.13418678.13418801	-1	35.25	12.5	41	2
groupXIII.17272718.17272607	-1	14.0	31.25	37	3
groupVIII.17785437.17785220	-1	25.25	66.0	71	3
groupIII.1947785.1947585	24.75	-1	45.25	61	3
groupIII.1963544.1963753	8.0	56.25	6.25	67	2
groupVIII.17923383.17923237	-1	16.75	37.25	48	3
groupXIX.19521872.19521766	-1	29.0	12.25	35	2
groupVIII.17974509.17974384	42.0	-1	14.75	42	1
groupVIII.18026476.18026356	9.25	28.5	-1	38	2
groupXIX.19660327.19660433	6.5	-1	26.5	35	3
groupXX.17772381.17772242	40.25	10.5	-1	45	1
groupI.20589478.20589374	25.0	14.5	14.25	35	1
groupXIX.19761067.19761217	35.5	-1	13.5	45	1
groupXI.13719135.13719008	-1	7.5	37.25	42	3
groupVIII.18270794.18270989	21.5	52.5	-1	65	2
groupXIX.20020387.20020176	47.0	16.25	-1	67	1
groupVIII.18287904.18287788	-1	14.0	36.75	38	3
groupXI.14254504.14254234	-1	17.25	62.25	80	3
groupXI.14267572.14267468	33.0	15.0	-1	33	1
groupXI.14260281.14260166	-1	16.0	35.75	38	3
groupXIII.18105035.18104908	27.0	-1	8.5	42	1
groupXX.18636483.18636608	35.75	17.25	-1	42	1
groupXIII.18266288.18266417	39.5	-1	11.25	42	1
groupII.888179.888457	73.0	14.0	-1	87	1
groupXI.14632549.14632404	36.75	-1	9.5	48	1
groupVIII.18535001.18534882	28.75	-1	12.0	40	1
groupI.21473993.21474259	-1	17.0	73.5	88	3
groupIII.3812736.3812973	-1	68.0	27.0	79	2
groupIII.3881046.3881170	13.5	40.0	-1	41	2
groupIII.3886644.3886753	17.75	-1	32.5	36	3
groupXIII.18880201.18880378	35.5	15.75	-1	58	1
groupXIII.18891426.18891555	12.5	-1	35.25	41	3
groupI.21932962.21933247	37.5	11.0	-1	62	1
groupII.3506034.3506140	25.25	10.5	-1	35	1
scaffold_112.193740.193614	39.5	-1	11.5	42	1
groupXIII.18983480.18983361	12.5	34.25	-1	40	2
groupII.3696615.3696513	30.5	-1	11.0	34	1
groupII.3696232.3696064	18.0	15.5	37.75	56	3
groupII.3811686.3811318	30.0	112.0	-1	122	2
groupII.3794393.3794290	33.0	10.5	-1	34	1
groupVIII.19169842.19169982	24.0	9.25	-1	40	1
groupII.4234768.4234608	9.75	-1	31.25	45	3
groupXIII.19512217.19512429	-1	39.25	17.25	53	2
groupXIII.19511271.19511409	19.25	35.25	-1	45	2
groupXIII.19508531.19508768	15.25	30.0	13.75	41	2
groupIII.5389306.5389106	64.75	-1	25.25	66	1
groupXIII.19852736.19852623	-1	11.75	31.25	38	3
groupXI.15817087.15816930	44.25	-1	20.5	52	1
groupXI.15816802.15816636	49.0	19.25	19.5	54	1
groupXI.15846880.15847054	49.25	-1	19.5	58	1
groupIII.5765146.5764944	60.0	13.25	-1	67	1
groupXI.15878970.15879133	48.0	-1	18.25	49	1
groupI.22768160.22768316	23.5	-1	-1	51	2
groupI.22783380.22783552	-1	26.0	55.0	57	3
groupII.5007048.5006924	13.25	40.0	-1	41	2
groupI.22870181.22870381	58.5	-1	18.75	67	1
groupI.23054924.23055055	36.5	-1	17.0	44	1
groupII.5342828.5342682	35.25	-1	15.5	49	1
groupI.23115854.23116023	48.75	15.5	-1	56	1
groupXI.16297674.16297542	40.25	-1	14.75	44	1
groupI.23341131.23341262	44.0	-1	19.25	44	1
groupXI.16358326.16358197	40.5	-1	12.75	43	1
scaffold_74.312414.312283	40.5	14.5	-1	44	1
scaffold_74.316160.315997	21.0	46.75	-1	54	2
groupIII.6791555.6791722	22.5	-1	46.75	56	3
groupIII.6793946.6794116	-1	21.75	52.0	56	3
groupIII.6875319.6875503	17.0	43.75	12.5	54	2
scaffold_74.536945.537096	12.75	-1	44.0	49	3
groupII.5947785.5947622	-1	16.0	41.0	52	3
groupI.25224653.25224541	33.25	-1	10.0	37	1
groupIII.6917637.6917506	34.0	-1	17.0	44	1
groupII.6078868.6079052	16.75	39.75	-1	56	2
groupII.6161020.6161132	36.0	-1	13.5	37	1
groupI.25781531.25781646	20.0	-1	30.5	38	3
groupII.6330877.6331013	15.5	-1	36.25	45	3
groupI.25877556.25877721	46.5	16.75	19.75	54	1
scaffold_48.23867.24043	29.5	-1	13.75	48	1
scaffold_48.752897.752770	35.75	18.0	-1	42	1
scaffold_48.745631.745458	24.25	-1	51.25	58	3
groupI.26841783.26841944	-1	15.75	43.75	54	3
groupI.26904290.26904183	34.0	7.5	-1	35	1
groupII.7641383.7641513	-1	16.5	31.0	38	3
groupII.7712428.7712556	14.25	-1	19.0	41	3
groupIII.7534838.7535419	132.75	45.5	36.5	172	1
scaffold_48.1193237.1193122	-1	13.0	34.25	38	3
groupII.7756837.7756651	55.75	-1	18.0	62	1
groupII.7756571.7756454	12.5	33.5	-1	36	2
scaffold_48.1209822.1209595	45.5	-1	26.75	75	1
groupI.27324899.27324768	40.25	13.75	16.0	44	1
groupII.8221102.8221227	40.75	15.5	13.25	42	1
scaffold_48.1557637.1557483	39.75	10.5	-1	51	1
groupII.8451660.8451774	9.75	-1	-1	38	1
groupII.8439704.8439832	36.75	13.0	-1	43	1
groupII.8432355.8432510	45.75	12.25	-1	52	1
groupII.8576776.8576990	56.5	-1	17.0	69	1
groupII.8576270.8576417	39.0	13.0	-1	49	1
groupI.27456678.27456545	41.5	-1	17.5	44	1
groupXIV.100871.100739	40.25	-1	15.5	44	1
groupXIV.103632.103474	22.0	45.0	-1	51	2
groupII.8639038.8638889	44.0	10.75	-1	50	1
groupXIV.171183.171029	44.75	16.5	-1	51	1
groupXIV.176969.176839	31.75	11.0	-1	43	1
groupXIV.243110.243426	13.5	59.5	13.0	113	2
groupI.27796943.27796726	-1	54.75	20.0	64	2
groupI.27961618.27961762	16.75	29.25	-1	41	2
groupI.27965146.27965279	29.5	-1	19.0	44	1
groupII.9995321.9995175	39.25	-1	19.25	49	1
groupIII.8881104.8881213	32.25	14.25	-1	36	1
groupIII.8897638.8897483	42.0	-1	15.75	52	1
groupXIV.646096.645895	19.0	-1	49.75	61	3
groupII.10244139.10244255	37.75	-1	16.25	39	1
groupII.10241317.10241434	39.0	12.5	-1	39	1
groupXIV.714060.713948	9.75	-1	34.5	37	3
groupIII.8975126.8975293	51.0	5.0	-1	56	1
groupXIV.909880.909740	37.25	-1	15.75	47	1
groupII.10638266.10638384	-1	33.75	13.5	36	2
groupII.11625162.11625283	27.0	11.0	9.5	38	1
groupXIV.2487519.2487638	17.5	-1	31.75	40	3
groupIX.474412.474295	30.5	14.75	-1	38	1
groupXIV.2690702.2690816	31.75	13.25	-1	38	1
groupII.11993541.11993650	34.75	9.75	-1	36	1
groupII.12011446.12011577	-1	9.75	30.5	38	3
groupXIV.2726481.2726290	-1	44.5	15.75	64	2
groupIII.9132352.9132459	-1	26.5	5.75	36	2
groupXIV.2747896.2748106	58.75	-1	18.0	70	1
groupII.13415038.13415154	-1	16.0	29.75	39	3
groupIX.1430184.1430073	34.5	15.25	-1	37	1
groupII.13586229.13586438	-1	40.0	13.0	53	2
groupIX.1694318.1694428	25.25	14.0	17.25	35	1
groupIX.1705490.1705135	18.75	-1	35.0	42	3
groupIX.1704792.1704678	34.25	-1	13.0	38	1
groupIII.9632395.9632502	11.0	-1	35.0	35	3
groupIII.9634501.9634725	69.0	-1	19.5	75	1
groupIII.9645559.9645755	17.0	14.0	54.25	65	3
groupII.13713887.13714069	13.5	11.25	10.75	46	2
groupIV.44456.44337	-1	38.0	14.0	40	2
groupII.13989513.13989645	19.5	-1	38.25	44	3
groupII.13994168.13994315	40.25	20.0	-1	49	1
groupII.14039603.14039466	37.5	6.75	-1	46	1
groupIX.2311910.2311755	44.75	9.75	11.5	52	1
groupIX.2358018.2358191	10.0	13.25	42.25	58	3
groupIV.252100.252209	31.5	16.25	-1	34	1
groupIV.254465.254621	40.25	21.25	-1	50	1
groupXIV.3601410.3601294	14.0	-1	33.25	39	3
groupIV.306686.306523	15.5	-1	53.0	54	3
groupXIV.3739002.3738859	38.75	8.5	-1	47	1
groupIV.1412717.1412573	-1	46.75	16.25	48	2
groupXIV.3937651.3937793	39.5	-1	15.75	47	1
groupXIV.4040341.4040454	10.0	13.0	34.5	37	3
groupXIV.4027547.4027686	43.5	13.25	-1	46	1
groupIX.4353050.4352916	35.25	-1	14.0	44	1
groupIII.10691915.10692113	51.25	-1	14.75	61	1
groupXIV.4352287.4352184	32.75	-1	17.75	34	1
groupIII.10841363.10841175	53.25	21.75	-1	60	1
groupIII.10831894.10831750	-1	40.75	15.0	48	2
groupXIV.4469810.4469643	49.75	-1	22.0	56	1
groupIX.4589847.4590068	-1	70.75	13.25	74	2
groupIX.4602990.4603146	19.0	47.25	-1	52	2
groupIX.4608211.4608312	27.75	-1	13.25	34	1
groupXIV.5079119.5079219	-1	27.0	14.75	33	2
groupIV.2894576.2894384	-1	64.0	15.75	64	2
groupXIV.5475729.5475912	43.5	-1	13.0	56	1
groupII.18013377.18013205	50.75	18.0	-1	57	1
groupXIV.5526961.5527133	12.5	-1	30.0	39	3
groupIV.3817259.3817396	31.25	14.25	-1	45	1
groupXIV.5834956.5834673	32.75	-1	18.75	48	1
groupIV.4059381.4059509	29.75	12.25	13.0	43	1
groupIV.4058706.4058875	46.0	-1	19.75	56	1
groupXIV.5914171.5914348	-1	9.5	23.25	58	3
groupXIV.5911412.5911528	-1	6.0	15.25	39	1
groupXIV.5895492.5895599	34.75	-1	5.5	36	1
groupXIV.5892556.5892696	40.75	-1	8.75	47	1
groupII.18494282.18494128	31.5	13.25	-1	49	1
groupIII.12169530.12169652	29.25	11.5	-1	40	1
groupXIV.6003800.6003915	29.25	16.25	-1	38	1
groupXIV.6006898.6007011	36.75	-1	17.25	38	1
groupII.18555030.18555167	37.5	-1	9.25	46	1
groupIX.5874431.5874562	-1	32.5	10.75	44	2
groupXIV.6377090.6376882	54.75	-1	22.25	61	1
groupII.19138798.19138960	28.5	24.25	-1	51	1
groupII.19138052.19138198	39.0	22.0	-1	49	1
groupII.19184671.19184795	37.25	-1	13.25	41	1
groupIV.5347540.5347343	38.0	-1	15.75	54	1
groupII.19520423.19520573	-1	16.0	33.0	50	3
groupIX.6004465.6004286	-1	11.75	55.5	60	3
groupII.19597265.19597378	34.25	-1	11.0	38	1
groupII.19778577.19778734	-1	17.75	30.75	52	3
groupII.20803622.20803510	14.5	-1	33.75	37	3
groupII.21130879.21130749	-1	38.0	16.25	38	2
groupXIV.6957214.6957046	17.25	17.75	49.0	56	3
groupIX.6660217.6660459	64.25	21.5	23.75	81	1
groupIX.7002933.7002804	12.5	-1	35.0	43	3
groupIX.7101493.7101657	51.75	20.75	-1	56	1
groupIX.7304177.7304058	32.5	8.0	-1	40	1
groupIII.13507199.13507328	-1	29.25	15.5	42	2
groupIII.13507462.13507568	27.5	16.5	-1	35	1
groupXIV.7297276.7297449	49.75	-1	12.25	57	1
groupII.21645990.21645823	-1	47.0	20.5	54	2
groupII.21751809.21751937	32.25	15.75	-1	41	1
groupIX.7438659.7438456	49.75	19.25	-1	63	1
groupIII.13700002.13700145	38.25	-1	13.5	47	1
groupXIV.7364813.7364648	-1	43.75	7.0	55	2
groupXIV.7363648.7363511	36.25	8.75	-1	46	1
groupXIV.7369888.7369999	33.5	7.0	-1	37	1
groupIII.13705450.13705350	33.0	-1	10.25	33	1
[truncated: 1,797 more rows]
