# Supplementary material for: Gene markers for exon capture and phylogenomics in ray‐finned fishes
Source: Ecol Evol. 2019 Mar 5;9(7):3973–83. doi: 10.1002/ece3.5026 (PMC6468074; doi:10.1002/ece3.5026)
Supplement: Supplementary file 5 [file ECE3-9-3973-s005.zip › Appendix_S3_pipeline&scrips/pipeline_scripts_for_assembly/Predict Frames of Query/sample/Oreochromis_niloticus.frames/Oreochromis_niloticus.frameResults.stops.csv]

bait	coding1	coding2	coding3	thisFrameResult
9.35088975.35088207	SCPGLIRGLHLKIQRQHVPCADWPDHYCSGHRPLPLPL*LPPFAGLLPPGTHGPAGHLYLQCQPAQGPGI*PAAGETTGYQWGGVREVQR	AALGLSVAFILKFRDNMFHVLTGQITTVLVTGLSLFLFDFHPSLDFFLQAPTVLLAIFIYNASRPKDLEYSLQREKLRVINGEVFERSRG	LPWAYPWPSS*NSETTCSMC*LARSLLFWSQASPSSSLTSTLRWTSSSRHPRSCWPSLSTMPAGPRTWNIACSGRNYGLSMGRCSRGP	2
9.35091614.35091481	RADHAEIWVVPPALPSSAP*SGPSLLSFTFLTTSSSSML*ATCS	GPIMQRFGLCLQLFLPQLPEVGRPCFPLLS*QPHHLLCYELPAA	GRSCRDLGCASSSSFLSSLKWAVPAFLYFLDNLIIFYVMSYL	3
4.14166937.14166715	RYM*PP*LTHP**ALRKTRPPHQMTILMMTQTSSTRLALMRSQLTWLL	GTCDHLD*HIHDER*GRLDLLTR*RSL**HRHPQLGWH**GHSSPGCC	VHVTTLTDTSMMSAEEDSTSSPDDDPYDDTDILNSAGTDEVTAHLA	3
4.14165803.14165689	GQWVWQLLLP*QLGRKEKGLISLNPTLPSVRDSRLVSS	ASGYGSCCCRSNWEEKKKASYL*IQPFHP*ETADSSPQ	PVGMAAAAAVATGKKRKRPHIFESNPSIRKRQQTRL	3
4.14156181.14156057	*GSSSRCSDAGRSHTTRRRSNCPSRDGSCCWGTGRGSRC	EAAAHAVATLAEATLQGGGQIVLAETAAAVGALAGVQD	RQQLTL*RRWQKPHYKAEVKLS*QRRQLLLGHWQGFKMP	2
4.14148283.14148123	VWSRFQSACTRL*SPALPRVTGPSRLQWRLSLLA*ITLSHWTARQ*RS*PWSS	FGPDSSQHVPDCSHQPCPG*PARPGCNGACRYSHR*HCHTGRPGSRGRNPGA	LVQIPVSMYQTVVTSLAQGNRPVQVAMAPVATRIDNTVTLDGQAVEVVTLEQ*	3
4.14158946.14158759	VEPSWATLQGGEMTIQTTQASEATQAVASLAEAAVAASQEIQPGATVTMALNR	WNQAGPPCRAGR*QSKRLKLQRPRRQWHP*LKLLSLLAKRFSLEPLLQWH*TG	GTKLGHPAGRGDDNPNDSSFRGHAGSGIPS*SCCRC*PRDSAWSHCYNGTE	1
10.13049809.13049661	SSRPATHGVFHNGRCEDVEGGSFS*HAE*LPERGSTHGRI*PSKHSST	APGLLPMESFTMVAVKMLKEEASADMQNDFQREAALMAAFDHPNIVRL	LQACYPWSLSQWSL*RC*RRKLQLTCRMTSRERQHSWPHLTIQT*F	2
10.13065925.13065655	QTL*GDRRLLQCISWRCLPHNIARRFAGFL*LVLLKP*GHAGVLSSELVGRGRRAQWGVQSCITLIALPRFLS*LQPIRARTCTKTCLQ	RLYKGIAGYCSAYRGDVCRTILHDDLLVFFNSSFSNPEDTQEYFLQSWWAEVEGLSGVCSPALRSLLCHASFPDCNPSGLGPAPKPV	DFIRGSQATAVHIVEMFAAQYCTTICWFSLTRPSQTLRTRRSTFFRAGGQR*KGSVGCAVLHYAHCSATLPFLTATHQG*DLHQNLS	2
10.13087331.13087172	ISGASVEETLVGEVILSVLKVTVTKPALYTCLASNRHNAGANTVKATAKVTVA	SPEPQ*RRH*WER*YSLF*R*R*LSQPYIRAWLPTDTMLEPTLSKQLQKSLLQ	LRSLSRGDISGRGDTLCSKGDGD*ASPIYVPGFQQTQCWSQHCQSNCKSHC	1
10.13108255.13108128	SHRSKGIQPI*HYW*NPKQCCPVLPLATLNQMSRGSKMTSLS	ATDQKASNQSNTTGRIQSSVALCYPWQP*TRCHVAQR*RAY	PQIKRHPTNLTLLVESKAVLPCVTLGNPKPDVTWLKDDELIK	3
14.34326008.34325895	MKEDKENTRPKEKRVEIKYEDGEKTEKSKEKKEAMTK	*RKTKKTLDRRRKGWR*SMKMERRRRSPRKRRRP*	EGRQRKHSTEGEKGGDKV*RWREDGEVQGKEGGHD	1
9.56733190.56733379	ADFSADSTEEAVKGKNGEHE*LPPLNKRESRAAGAAAAAKETAGG	QISLLTQQKKLLRERMESMSDYPHLTKEKAELQGQLQLLKKQLEE	RFLC*LNRRSC*GKEWRA*VTTPT*QKRKQSCRGSCSC*RNSW	2
9.42159590.42159409	F*PELEQMSSWLVTQGTESGLRPLDTKA*SRSWPWSWAGSPPGIWAETTE*SGTMERK	FDRNWSR*AAGWLLKAPSPV*DLWTRRLDPGAGHGAGPDLLQEFGQRRQSDRGPWKGS	LTGIGADEQLAGYSRHRVRFKTSGHEGLIQELAMELGRISSRNLGRDDRVIGDHGK	3
9.28750682.28750235	MIEPEVLTEVPAALKRLAKQVVRGFYGVEHALALDVLIRNPCVREEDMLELLKYDRKQLRSVLNTLKADKFVKCRMRVETAPDGKTTRHNYYFINY	*LNQRY*PRSPQL*SGWPSRS*GVFMVWSMLWRWMC*SVTHVCVRRTCWSCSSMTANSCAQYSIP*KQTSL*SAA*EWRRRPMARQRDTTTTSLI	D*TRGTDRGPRSSEAAGQAGREGFLWCGACFGAGCADP*PMCA*GGHAGAAQV*PQTAALSTQYPKSRQVCEVPHESGDGARWQDNETQLLLH*LQ	1
9.7276241.7276072	IKGLPFGNIFSVSDGPLDNSTGVIYFYVTPMDNTVADLKSNPYASLTFSEAEGEFC	SKVFLLETSSQ*VMDHWTTALESSIFM*LQWTTLWQT*KATRMLLSPSQRLRGNS	QRSSFWKHLLSE*WTTGQQHWSHLFLCDSNGQHCGRPEKQPVCFSHLLRG*GGILQ	1
9.7271183.7271042	ASCYGKVASGTQVVLHEAGVDSDLAARLGRGYNAHSAGGLL*SYSFL	HPVMAKWPVGHKWFFMKLELIQIWLQDWVGGTTLIPLEDYFKATPF*	ILLWQSGQWDTSGSS*SWS*FRSGCKTGSGVQRSFRWRTTLKLLL	2
22.458857.458681	IIHRITFVNPPAITPEWKRKVAQDAIESLSAAKLARSICSQFRTRLNSSHEAFAASLRQ	*STG*RL*TLLPSLQSGSAKWPRTPSKVSALPNWPEVSARSSGPGSTAPMRLSLHLC	NPQDNVCKPSCHHSRVEAQSGPGRHRKSQRCQTGPKYLLAVQDPAQQLP*GFRCISA	1
22.449972.449838	ENMTTLWTSTPLGSCSGTCAPVQ*NFQKLLRNAPARISSGPTLKK	KI*QLCGRLRLWDPVLVPVHRFSETSRSF*EMLQQGSALDQR*	KYDNSVDVYAFGILFWYLCTGSVKLPEAFEKCSSKDQLWTNVK	3
22.450570.450456	WTNKIGQRSPTWASVNQRP*CLAA**ELPSTWLQSCLQ	GQTKSGKDHRPGLL*TRGHDVWQHSRNSHPHGSRAV	DKQNRAKITDLGFCKPEAMMSGSIVGTPIHMAPELF	3
7.43956988.43957113	GLQRRATPHPSELKEMKKGIEERRNEAYTSRQDED	AFSAEPHHIPVS*RR*RKGLKRGGMKPTHPDRTRI	PSAQSHTTSQ*AEGDEERD*REEE*SLHIQTGR	1
8.45478266.45478109	DDTSGEDAEDKEPPVAFKGRRTANSQGRRKGRITRSMTSEAEETSA	TTPLEKMQRTKSLPWLSRVDEQPIARDAARAV*PAL*PAKQRRPQ	RHLWRRCRGQRASRGFQGSTNSQ*PGTPQGPYNPLYDQRSRGDLST	1
22.528440.528280	DILVQSERANGPEVLQLSAATSSTG*YCRIQATQLSPLQRPEEGPVQTGSMV*	IFSSNLKERMAQRFYNLVLLPRVRDDIAEYKRLNFHLYSALKKALFKPGAWF	YSRPI*KSEWPRGFTT*CCYLEYGMILQNTSDSTFTSTAP*RRPCSNREHGLK	2
22.529633.529500	VLLKYRSGKLPKAFKIIPALSNWEQVLYLTDPDSWSAAAMYQAT	FC*NTAAANCQRLLK*YRRFQTGSRFCI*LTPTPGPQLLCTRR	SVEIPQRQTAKGF*NNTGAFKLGAGFVFD*PRLLVRSCYVPGDE	1
22.529919.529781	TDVS*HHYGEDHREADRGGHGDVRGFWVSDATAGPKNNRSVQRCR*	RTLADIIMEKITEKQTEVGTVMSEVSGCPMPQLDPRITEVYRGVGK	GR*LTSLWRRSQRSRQRWAR*CQRFLGVRCHSWTQE*QKCTEVS	2
17.19290052.19289918	VLVMTCHIFLHVLKNKILPLSKINLVVFDDCHLAITDHPYCQIMK	CWS*LATYSFMF*RIKSYHCRKSTWWCLMTATWPSQTTLTVR*	AGHDLPHIPSCSEE*NLTIVENQLGGV**LPPGHHRPPLLSDN	1
17.19279316.19279177	VNWMIT*CPWERRR*NTRRNLIFTMRRRPVSQAGLVLPREGSATPK	*TG*SPDARGKGDGKIRGGT*SSR*GGDQCPRPAWFYQEKAVLPQ	ELDDHLMPVGKETVKYEEELDLHDEEETSVPGRPGSTKRRQCYPKA	3
17.19274192.19274010	VSQLRPASSLLCR*CVHRLDATQQVSFARV*DFR*VLQNKVQPGLV*P*PATPGCRPHLL*	YRNFDQPHRFYVADVYTDLTPLSKFPSPEYETFAEYYKTKYNLDLSNLNQPLLDVDHTS	IATSTSLIASMSLMCTQT*RHSASFLRQSMRLSLSTTKQSTTWTCLTLTSHSWM*TTPP	2
17.19259708.19259440	IVTSGWSFLAMQF*TTS*QSTFTKTHGSTLLEY*LTCAQRSSTTPSLPLWLLNTIITSTSRPSRQSFSTSSMTLCSFSWRRMKCKAWTL	LLPAAGVSWRCNSRLPHNKAPLRRPTAALSWSTD*PALSARQQHHLCLSGC*IRLSQVLQGHLARAFPRHR*LCAVSAGEE*NARHGL	CYQRLEFLGDAILDYLITKHLYEDPRQHSPGVLTDLRSALVNNTIFASLAVKYDYHKYFKAISPELFHVIDDFVQFQLEKNEMQGMDSE	3
9.17596788.17596639	AFNWLLCNVIQTTSLHDILWHFVASLTPSPFEPEDEEDDENKGNKENLEQ	HSTGCCAM*SRPPLCMIFSGIL*HLSHHHHLNLRMRKTMRIRGTKKIW	IQLAAVQCDPDHLSA*YSLAFCSISHTITI*T*G*GRR*E*GEQRKFG	1
9.17668575.17668301	PAPRLWWRSRASWQSA*ERHAVC*RRSCQKAWTTA*PSWTMTHKATCLSLLLCWKPCCRSATTPSPPASTRSIQPRLCSGPACVICSTAWT	QHQGCGGGVEQAGRVRRKDTQSAEEDPVRRHGQLPDQAGQ*PTRLLVSASYFAGSRAAGVPQHLHRLLPLVLSNPGSAVGLPV*SAQLPGP	STKAVVEESSKLAECVGKTRSLLKKILSEGMDNCLTKLDNDPQGYLSQPLTLLEAVLQECHNTFTACFHSFYPTPALQWACLCDLLNCL	3
9.17683741.17683569	VLASHQRDVVLQCSDS*CQDALCNRSAGSL*HP*SRACIAVRITRNHHSLSWSPTHP	FLPATREMWCYNAVIADARMPSATDLQARCSILSPELALPSGSHATTTRSHGALH	SCQPPERCGVTMQ**LMPGCPLQQICRLAVASLVQSLHCRQDHTQPPLALMEPYT	2
9.17596546.17596386	ERDLGVCEHPLSDIVIAGEAAHPLPHTFHRLLQTISDLMMSLPSGSSLQQMAL	SETLAFANTLCLTLLLLGKQLILCPTPSTASFRPSLTS*CHFLVAAHYSRWH	ARPWRLRTPSV*HCYCWGSSSSSAPHLPPPPSDHL*PHDVTS*WQLTTADGTQ	1
9.17722052.17721914	DGFVVRIYTMSSDPALQQELQLKLARKCLHACGISLFDLEKDLHII	MVL*YGSIL*VQTRPCSRNCSLSWQGNVCTLVASLFLTSRRICTSS	WFCSTDLYYEFRPGPAAGTAA*AGKEMSARLWHLSF*PREGSAH	1
9.17597249.17597050	KLALPCYVTHPLNYPG*SQPTAPSVRVRGTSSGPSWLLLSSTMTWRA*RWP*SMH*GSLPAGCLPW	SWLFPVTSPIP*TIPADLSPRLPQ*G*EELPVARPGFCYPAP*PGGPRGGHEACTEEVCLQGVCH	VGSSLLRHPSPELSRLISAHGSLSKGERNFQWPVLAFVIQHHDLEGLEVAMKHALRKSACRVFAME	3
9.17584397.17584114	VTSLLRRVLPEVTPVRLASIIGVKALPPADISDIIHSTEKGDWNKLGILDMFLGCIAKALTVQLKAKGTTISGAAGMTAGKGVTTVTLPMIFNS	*LHCLDVSCRR*RLCVLLASLG*RLCHRQTSVTSFTPQRKATGTSLASWTCSWAASQKPSLCS*KPKAPRSLVQPE*RQEKGSPQSRFQ*SLT	DFTA*TCPAGGDACASC*HHWGEGSATGRHQ*HHSLHRERRLEQAWHPGHVPGLHRKSPHCAAESQRHHDLWCSRNDGRKRGHHSHASNDL*LQ	1
9.17655643.17655506	AQTEHPGDSAHSHRWTSLELVKGTYSTDDSPSDIAEIRLDKAVPLK	RRQSTQGTLRILTGGHLWSW*RAHTALTIPPVILLKFAWIRLCH	ADRAPRGLCAFSQVDISGAGEGHIQH*RFPQ*YC*NSPG*GCAT	1
9.17677605.17677471	GEICNDV**AGAAAAWLVVCGVGPSVWSQQ*LWLPWAGYHHY**W	EKYAMMFDEPVLLQLGWWYVAWARVSGPSSDCGSHGQATITTD	RNMQ*CLMSRCCCSLAGGMWRGPECLVPAVTVAPMGRLPSLLM	2
9.17698827.17698634	ICGCGSGESGCSACGCCKACARELDGQEARQRGIFDAVKEMIPLDLLLG	SVAVDLESLAAQRAAVAKPVPGSSMVRRPGREASLTL*RR*FHWTCC*V	LWLWIWRVWLLSVRLLQSLCQGARWSGGQAERHL*RCEGDDSIGPVV	1
9.17802149.17801875	MMCAAAAAAAGGGILPSLSPSMGLGVRVISGAGADLSTVGSGMGSCPTPGVQSDCRTRYQLLLSGRALAERYRRIYTTAINDKEQGINQG	*CVLLRQRPPVVGFCPPYRRRWGWVSGSFLEQEPTSPPSVRGWVLARHPESSRIVGLGTSFYSQDEPWRRDTDGFIPPPSTIKSKG*IK	DVCCCGSGRRWWDSALLIAVDGAGCQGHFWSRSRPLHRRFGDGFLPDTRSPVGLSDSVPAFTLRTSPGGEIQTDLYHRHQR*RARDKSRK	1
9.17588483.17588217	VCAHIVQAIRMEATRVREEWEHAISSKENANSQPSDDDASSDAYCFELLSMVLALSGSNVGRQYLAQQLTLMQDLFSLLHTASPRVQRQ	FVHTSFKQSAWRQRV*ERSGNTPSLAKRMPTLSPATMTPPLTPTALSSCPWSWL*AAPTSAASTWPSSSRSCRTCFLCCTQLLQEYR	LCTHRSSNPHGGNACERGVGTRHL*QRECQLSAQRR*RLL*RLLL*APVHGPGSERLQRRPPVPGPAAHAHAGPVFSAAHSFSKSTE	1
9.17640174.17640030	WLQPDSYADPQKTSLILNKDDIRCGWPTTVVVQTKDQYGDVVHVPNMK	GYSQTLMQILRRHP*F*TKMIYAVGGQPLWWFRPKTSMGMWCMFLT	ATARLLCRSSEDIPDSEQR*YTLWVANHCGGSDQRPVWGCGACS*H	1
9.17576594.17576462	VFKEEEEAIKVDLHEGCGRTKLFWLMALADSKTMKAMVEFREHT	CLKRKRRP*RWIFMKAVGGPSCSGSWLWLTQRL*RPWWSSESTQ	V*RGRGGHKGGSS*RLWEDQAVLAHGSG*LKDYEGHGGVQRA	1
9.17574723.17574535	EYAKLACSKTHPCGHPCGGVKNEDSCLPCLHGCDKNTGCLKQDADDMCMICFTEALSAAPAIQ	STLNWRAVRLIPADTLVEESKTRIAACHVCMAVTRTRAA*NRMRMTCV*SASLKPCLLLLL	VR*TGVQ*DSSLRTPLWRSQKRG*LPAMSAWL*QEHGLPETGCG*HVYDLLH*SPVCCSCY	1
9.17569522.17569313	NKINHSVIKDLLDPIKELYEDVRRKALMRLEYEGLHKSEAITTPGARFHNDPAGFAMNRYAYYVCYKCKK	TKSITL*SRTCSTPLRSSMRM*GGRL**GSSTRVCTRVRQ*PHQGHAFTMTLQALP*TDMHTMFATSA	QNQSLCDQGPARPH*GAL*GCEEEGSDEARVRGSAQE*GNNHTRGTLSQ*PCRLCHEQICILCLLQVQ	1
9.17568962.17568855	AYFGGEARCDAEAGQGDDYDPSELICGACSDVSRAQ	HILGERLAAMQRQDRETTTTPVN*SVEHAQMCPG	IFWGRGSLRCRGRTGRRLRPQ*TDLWSMLRCVQG	1
9.17647314.17647092	VSFPDCVRWTTIEFDPQCGTAQPEDVLRLLIPSRTLHLSNLGAKPLIHDTINTWTELKKFSGSTGWPTTVLVLP	YHSRTVSAGPPLSLIHSVALHNQRTFCVC*SQAEHSTCLTWVPNP*STTPSTPGLSSKSSQAQQAGQPLSSCCQ	IIPGLCPLDHH*V*STVWHCTTRGRSASANPKPNTPLV*PGCQTLDPRHHQHLD*AQKVLRLNRLANHCPRA	1
9.17633394.17633278	VRKFVSKDSAGLRVRSHPSLQSEQIGIVHVNGTITFIDE	SANLYPRTAQACVCVVTPPCRVNR*A*CMSMAPSLSL	PQICIQGQRRPACA*SPLPAE*TDRHSACQWHHHFH*	1
17.25269830.25269952	VDMTKVNLEVIKPWITQRVTEILGFEDDVVIEFIFNQLEEK	WT*PK*T*KSSNLGLRSESPRFWGSKMTSS*SSYLTSLR	GHDQSEPRSHQTLDYAASHRDFGVRR*RRHRVHI*PA*G	1
6.52185129.52185000	SPGLS*NKLAMNVSRQANTARPQISTARQSKHWR	VLG*AETSWQ*MFQDRPIRRGHKSLQPGNQSTGE	SWAELKQAGNECFKTGQYGEATNLYSQAIKAL	3
23.23454303.23454190	IFQQVDFNKKPGRISKKPINFAVILKLNKVNLIEKAYK	SSSKLISTRNPDE*VRSPSTLQSS*SLTRST*SRKP	LPAS*FQQETRTNK*EAHQLCSHPEA*QGQPNRESL	1
10.1624202.1624064	TSLH*RVS*QHLWLPRGAAVPEPKLCPSTNHRQLQVPSGKAGETPL	RRFTNVCLDNICGYLVELQSLSPNSVLQQTIGNFKSLQAKLEKLH*	VASLTCVLTTSVVTSWSCSP*AQTLSFNKPSATSSPFRQSWRNS	2
10.1646555.1646385	MMSNVDGHSWALCAINEERPAKIFTPLNKDHIPITSSPVVVQQHNIPPQKFVLLS	*CLTWMDTLGLFVPLMKSDRPRFLLL*TRTISPSPVLLWWSSSTTSLHRSLSSS	DV*RGWTLLGSLCH**RATGQDFYSSEQGPYPHHQFSCGGPAAQHPSTEVCPPLC	1
10.1635981.1635790	EFQEQMKGASFKDVVIRGKELSGALITGLINVYIKDNASVDAISNHLRDICPLLYSSDDSVCSK	SFKSR*REQVLKML**EARSYLERSSQDSLMSTSKITPPWMLSAITCATSVRCCTAAMTAFA	VSRADEGSKF*RCCDKRQGVIWSAHHRTH*CLHQR*RLRGCYQQSPARHLSAAVQQR*QRLL	1
10.1634486.1634348	ANEMLQSSKQIQNKADKERTLRESLRLYQQISQHTDLPLVCSQYR	LMRCCRAPSRSRIKQIKREH*ESLYGSTNRSASTQTSHLFAPST	**DAAELQADPE*SR*RENTERVFTALPTDQPAHRPPTCLLPVQT	1
10.1631323.1631219	FEQMLGLAQRSQDELFHIALYNWLIQADLTDKLLE	LSRCWVWPRGLRTSCFTSRSTTG*FRPT*LTSC	*ADAGFGPEVSGRAVSHRALQLADSGRPD*QAA	1
10.1631139.1630985	VNSPYLEEHLMHMIKQDQSKVHNMDLLWRYYEKNRNFGKAAHVLARLADMH	*ILHTWKNI*CI*SSRTRVKFIIWTSCGATTRRIVTLAKPPTYWPALPTC	EFSILGRTSDAYDQAGPE*SS*YGPPVALLREES*LWQSRPRTGPPCRHAQ	1
10.1624387.1624281	DPCWQRLRKPLHLVECIHVLLSGYVEDPSRVPTYD	ILAGNA*GNRFI*WSVFMCFSQDM*KTPAGYQLM	SLLATPEETASFSGVYSCASLRICRRPQQGTNL*Q	1
20.35827791.35827578	WHGCGALTSGADQRLLP**IRAPASLRLHLQQRLRPESEWLLHYQ	GMGVEHSPVERTKGFFPDESEPLLRCDSTSSKDSALSRNGSFIT	AWVWSTHQWSGPKASSLMNQSPCFAATPPPAKTPP*VGMAPSLPK	2
13.24942109.24942362	WIQGFANRNTEFVENKTVCYTCGNHICFLNLETRTQNAFPSPGRGIGALTANGNSGIFAFSEEKLSPSIYVYTFPELQLKNEL	GYKVSQTEIPSLLKIKQYATHVGIIYVS*TWRQGRKTRFRVLAEALVH*QPTETVGFLLSPRKSYPRRYMCTLSLSFS*RMN	DTRFRKQKYRVC*K*NSMLHMWESYMFPELGDKDAKRVSESWQRHWCIDSQRKQWDFCFLRGKAIPVDICVHFP*ASVEE*T*	1
9.32775072.32774932	IHSLYSTASPSMLKRKQSSRVEAQPMTDFGPDETLADSADIFWINKP	STLCIAQQAPAC*RGNRAHGSRPSP*LTLGQMRPSQTVLTFSG*I	PLFV*HSKPQHAEEETELTGRGPAHD*LWAR*DPRRQC*HFLDK*	1
9.32631676.32631561	PSLWRTSLCSTPLRRTSC*AIMT*GTFRSSGTWWMTNG	HHCGELLSVLLH*GGPAAEL**PEALSDHLEHGG*QT	IIVENFSLFYSTEEDQLLSYNDLRHFQIIWNMVDDKRE	3
9.32750244.32750102	ARVSSLCMKLRHRKAGCSSCTEPLTVSLAGAPTSTL*LSFSSWRGLS	HEYLHCV*SCVTGRLGVPHVQSH*QFPSLALLLLLYNSHFLLGVAC	TSIFTVYEAASQEGWVFLMYRAIDSFPRWRSYFYFITLIFFLAWLVK	3
9.32758103.32757952	NVSLNNLTIPDTHCSPDGEGYQCPYGFKCMDLKELGLSRQELGYSGFNE	MCH*TT*PSQTPIAPLMEKATSVLMASNVWT*KNWA*ADRSSVIVDSM	CVTEQLDHPRHPLLP*WRRLPVSLWLQMYGPERTGPEPTGARL*WIQ*T	1
9.32625852.32625703	KQQQSCSIIHSLRESQQQELNRFLNPPSIETTVPSEDHNANNPDNPSQPE	SSSSRVASFTA*ERASSRS*TASSTLPA*RPQCQVKTTMLTTQTTPHS	AAAVV*HHSQPEREPAAGAEPLPQPSQHRDHSAK*RPQC*QPRQPLTA	1
11.32086061.32085912	FSGLLAALPPAVHLLTLSQWDEDSVLLRLEHQYQSSESKVSSQPVTVNLQ	SQGFWLHCPLLSTC*HSVSGMKTRCC*DWSISTRAQRAK*ALSQSQST	LRASGCTAPCCPPADTQSVG*RLGAAEIGASVPELREQSELSASHSQP	1
11.32100553.32100451	SCHATKPGMLNVHLVPHTHDDVGWLKTVDQYFYG	HVMLPSQAC*MFTWSRTHMMTLAGSRLWTSTSME	MSCYQARHVECSPGPAHT**RWLAQDCGPVLL	1
23.37576320.37576610	RPTARVAANMLHLSLWGRKALANQDSVGMRKLADWLLCQSAMVLLKGCQGPSGNRVEAELQRSFLANLELEDLRTAVGFLLYGREQ	APLPVWQLTCYISASGVGRLWLTRTAWA*GSWLIGCCASLLWFSLRAVRGPVGTEWRRSFRGVSWLT*SWRTCALL*ASSSMGE	PHCPCGS*HATSQPLGSEGSG*PGQRGHEEAG*LVAVPVCYGSP*GLSGAQWEQSGGGASEEFPG*PRAGGPAHCCRLPPLWAR	1
23.37565077.37565433	MSVKHAISRGLELGRSVFQLGLLKSGGRLAAKLRADRFRAGPSVRTAQPQAFLPSRYRYYRTSLKGLAAQLQSAGFRRFAGGSPRNRAVFLAFGLGVGLIEQQLEDDRKSASTCQEIQ	CL*NTLLAGDSSWAGRSFSSVS*NPVADSQQSSELTVSVQARRSAPLSLRLSCRLGTAITALL*KAWQLSFSPPASGGLLVGPRVTELYFWLSVSVWGSSNNSWRMTERVLQHARR	VCETRY*PGTRVGPVGLSARSPEIRWPTRSKAPS*PFPCRPVGPHRSASGFPAVSVPLLPHFSERPGSSASVRRLQEVCWWVPA*QSCIFGFRSRCGAHRTTAGG*QKECFNMPGD	1
22.42146850.42147105	EDDQRIGRLLADSPCSHLTAKIKGGGGLRMYKRNRMIVTNPVVSRKDPTFNTTTYDWAPAGLNQKL	KTTSE*DVCSQTRPAPI*QRRLKEVVAFACTRETE*SSPIRWCHAKTRPSTPPHMTGLLPASTR	RRPANRTSARRLALLPFDSED*RRWWPSHVQEKPNDRHQSGGVTQRPDLQHHHI*LGSCRPQPE	1
13.31884583.31884714	EQSQLPATLLLAQHKVRAAQLETQIEQQKQAVKPTSLFSTG	SSLSFLPPFYSPNTKFALPSLRPR*SSRNRL*SPPVCFQL	AVSASCHPFTRPTQSSRCPA*DPDRAAETGCEAHQSVFNWN	1
23.20480167.20479926	AYDSILGSYNRSRDAERRANESTTTKPSTVSQSADTRRRTERLIAAKKDDFNRKNAANKRALGELNTKTQGLEMKKLNEK	RMTASLAPTTGLVMQRGGLMNQPPPSPVQLASLQTHAAALNASLLQRKTTSTVKMLQTSVLWESSTPKHRA*K*RSST	V*QHPWLLQQVS*CREAG**INHHQAQYS*PVCRHTPPH*TPHCCKERRLQP*KCCKQACSGRAQHQNTGLRNEEAQR	1
4.16716541.16716750	CYLALAKGGLTPRHVLILPIGHYQSVVDLSSEVVEEMEKYKSALRKFYKSKGERCVLFERNYRSQHLQLQ	VTSRWPKAV*LLAMC*SSPSDTTSRWWT*ARRWWRRWRSTSQP*GSSTRAKESAVCCLRGTTGASICS	LPRAGQRRFDSSPCADPPHRTLPVGGGPELGGGGGDGEVQVSPEEVLQEQRRALCAV*EELQEPASAA	1
4.16609807.16609946	MEMGAASWWWDIQTEWFEPFAGRSRLTALMQGLVS*FC*RNGFWRD	WRWALRAGGGIYRPSGSSLSLGGAV*QL*CRAWSADSAEEMASGG	GDGRCELVVGYTDRVVRAFRWEEPSDSSDAGPGQLILLKKWLLEGQ	3
4.16613160.16613277	GDGREEVVACAWDGQTYIIDHNRTVVRFQFDENVNAFCA	GTAERRWWRVLGTVKPTSSTIIGPW*GSSSTRTSTPSVQ	GRQRGGGGVCLGRSNLHHRP*SDRGEVPVRRERQRLL	1
22.10592368.10592258	LGANPLTNSGIEIGAFNGLSTLYIGIAEAKLTSIPK	WGPTL*PTVELR*ELLMACRLCISV*RKPN*LPYQK	GGQPSDQQWN*DRSF*WPVDSVYRYSGSQTNFHT	1
16.29717177.29717386	VHPSGLCSAGGAQ*GDSVHAGAWCSVHSSYPGHRCCLNPGCLQGLHCPQGLQGEKAAAHATRATAQGCSQ	YTPLDYALLGGHSEVTQFMLEHGALSIAAIQDIAAASIQAVYKGYTVRKAFRERKQLLMRHEQLRKDA	TPLWTMLCWGGTVR*LSSCWSMVLCP*QLSRTSLLPQSRLSTRATLSARPSGRESSCSCDTSNCARMQ	2
16.29713190.29713419	CTC*PGGRRWSHCSALGSSRRER*SLSDTDGEWDKSQCT	ARVDLVDVDGHTALHWAALGGNAEVCQILMENGISPNV	HVLTWWT*MVTLLCTGQL*EGTLKSVRY*WRMG*VPMYR	2
16.29707032.29707212	EAAPTESLLNWQDYEGRTPLHFAVADGNEAVVEVLTSYEGCNVTAYDNLFRTPLHWAALL	KQHPLSPC*TGRTMRVGRPFTLPLLMATRQ*WRC*RLMRAVM*QLMITSSEHRCTGLLCW	SSTH*VPAELAGL*GSDAPSLCRC*WQRGSSGGADVL*GL*CNSL**PLQNTAALGCF	1
5.34915226.34915029	DEIY*DGTKKEEGPGGG*GAES*GEESRGPPV*AAREHPSQFCQEDRGDVV*SDAEWHP*S*SWH*	MKYIETELKKKKGLVEAEEQKVKVKNPEDHLYELPENIRVNSAKKTEEMLSNQMLSGIPEVDLG	*NILRRN*KRRRAWWRLRSRKLR*RIQRTTCMSCPRTSESILPRRQRRCCLIRC*VASLKLILA	2
16.47507485.47507378	VKVWNLSKHECVRTFQAHEGFVRGMVVRYCGTSFFT	*RCGICPNTSAFGRFRHMKVLCGEWLCVTVGPLS	EGVESVQTRVRSDVSGT*RFCAGNGCALLWDLFL	1
9.57804431.57804309	MVSTGRVQVLLFLGGSGGLVPSETTFAKRLQHQGYTTGLV	WLAQGVSRCCCSWEVQEGLYPVRPPLLRDCSIKDTLLV*W	G*HRACPGAAVPGRFRRACTQ*DHLC*ETAASRIHYWS	1
13.37387440.37387748	KKQYRESYISDALELDMDHLDKRSRASGSSAGSTSHHKRLSRHSTTSHGSSHTSGIEADSFRAPSQAPHRPLRTCSSSTTSHGSSHTSGIESSGKERNLDD	RSSTGSHTSAMLLN*TWIIWTSVPVLVAAAQAARLITSVCLATPLPATAARIPPALRRTASGPPARPRTDPCAPAARPQPVTGARTPLASRAAARNAT*M	EAVPGVIHQRCS*TRHGSSGQAFPC*WQQRRQHVSSQASVSPLHYQPRQLAYLRH*GGQLQGPQPGPAQTPAHLQLVHNQSRELAHLWHREQRQGTQPR**	1
13.37383104.37383259	VIAKRGREYILRHIPNMHKDQFALTASEAHLKYIKECAQLDDVTVHYYRLYK	**PSEAVSTF*GISQTCTKTSSLSRLQRHTSSISRSAPSLMMSQSTTTDS	DSQARP*VHSEAYPKHAQRPVRSHGFRGTPQVYQGVRPA**CHSPLLQTL	1
15.6404466.6404321	VLLYDPLFDWTMNPLKAFYLQHDEQQELNATLSSTMGGDDIDNSRKS	CCCMTLCLTGP*TP*KLFTCSMTSSRSSTQR*APLWGEMT*TTAVN	AAV*PFV*LDHEPPESFLPAA*RAAGAQRNAKLHYGGR*HRQQP*IQ	1
15.6433676.6433459	AVEVIEGESGLQDSRLQNQRTEAFLSLARFSDAQYQSIDKYMNSSEFENKQALLEKAKEEVGLIKEHKVTSN	Q*R**RGNRDFRTPGSRTSALRRFYLWPASLTLSTRASTNT*TRLSLRTNRPCWKRPRRKWA**RSIK*PP	SRGDRGGIGTSGLQAPEPAH*GVFISGPLL*RSVPEHRQIHELV*V*EQTGPAGKGQGGSGLDKGA*SDLQQ	1
15.6474383.6474184	ISIQRILLAVCERAAETTNRYERHRILLMYHLFVSLLLREVKDGLGGAWAFVLRDIIYTLIHHINS	FLSRGFCWRCVKEQRRRPTATNGTASSSCTICSSACCSGR*RTVWEEPGPLFSEI*STRSFTILT	FYPEDSAGGV*KSSGDDQPLRTAPHPPHVPFVRQPAAQGGEGRSGRSLGLCSQRYNLHAHSPY*QQ	1
15.6414768.6414628	VDPSGAYENLVTVRSFMPHYHLAGGVNLPKIIDCVGSDGKSRRQLV	WIRPVPMKTW*LSGPSCHTITWPEESTCPRSSTASALTAKAGDSW	GSVRCL*KPGDCQVLHATLSPGRRSQPAQDHRLRRL*RQKQETAGQ	1
6.8115098.8115300	VWCPMSPEFYREYVAIKTKKRILLYTMNPNKFRACQFLIRFHERRNDKIIVFADNVFALKEYAIRLN	CGARCLRSFTESTLLSRRRSGSCFTR*IPISSVLASFSFASMSDGMTKSLCLLITCLP*RNMPFVS	VVPDVSGVLQRVRCYQDEEADPALHDESQ*VPCLPVSHSLP*ATE*QNHCVC**RVCLEGICHSSQQ	1
6.8099502.8099738	APDGHIFLEAFSPVYKYAQDFLVAIAEPVCRPNHIHEYKLTAYSLYAAVSVGLQTSDIVEYLQKLSKTSVPDGIVQFIK	LQMDTSFWKLFLQCINMPRISWWPLQSQYADLTISMSTS*LPTPYMQLSVWGSRPLILWSTCRSSARHLYLMESCSS	SRWTHLSGSFFSSV*ICPGFLGGHCRASMQT*PYP*VQANCLLLICSCQCGAPDL*YCGVPAEAQQDICT*WNRAVH	1
1.21474691.21474816	WPRRTTWM*WRVYFLRNQNVDPVGERPKRDALAAEESGTVT	GPDVQLGCDGEFTS*ETKMWILWERGQKEMLSLPRRVVLSQ	AQTYNLDVMESLLPEKPKCGSCGREAKKRCSRCRGEWYC	3
1.21467438.21467554	IHILVHEMILIEVWKQKVFPILCQLEDFNPEKTFHLYMV	YTSWSMR*SLSRCGSKKCFPSYASWRISIQRRLFIFT	THPGP*DDPYRGVEAKSVSHLMPAGGFQSREDFSSLH	1
14.25856718.25857035	DVEHTAPDGAPSV*RAGSADDVEHVGDVQLSAQRSRSRHGAAVSQLRSA	TLNTLLLTELPQFNGLALQMMWSTLGTFSCLHRDLAADMEQLFHSFAQQ	R*THCS*RSSLSLTGWLCR*CGARWGRSAVCTEISQQTWSSCFTASL	2
14.25852233.25852380	VTRFSACHQRLKPPIRSTWRTTIM*RRWRTATNRRRLCGTRLSESS	*LVSQPVIRD*SRL*GVPGALQSCDGGGEQLQTEGGSVERGCQSHQ	DSFLSLSSEIEAAYKEYLAHYNHVTEVENSYKQKEALWNEVVRV	3
12.6379142.6379273	LLSLRIKEVEMKKDIEAAAPKKKFMTNKERKKNLSRMQRK	C*V*GLKRWR*RRTSKPRHQRRSS*PTRRGRRTCRGCR	AESED*RGGDEEGHRSRGTKEEVHDQQGEEEEPVEDAE	1
23.7630888.7631011	FYLHNHLSFILYFHKEKLVEGDLHDYRVVRFEVIPRSVKVE	FICTTTCPSSCTSTRRNWWKGTFMTTG*SDLRLYHGVSK*K	LSAQPLVLHPVLPQGETGGRGPS*LQGSPI*GYTTECQS	1
23.7630505.7630649	IADNLPVATRLEYPSREGGEEEDQKKDTIKDVQFEHGYRLGFFDKNK	LQITFQLPPG*SIPAEREEKRRIRRRTR*KMSSLNMVTDWASLTK	CR*PSSCHQVRVSQQRGRRRGGSEEGHDKRCPV*TWLQIGLL*QK	1
21.18308790.18308913	IVYKGNPYADHNSTAYATYERGVEVGCWGLCINAVSSALYS	SCIRGIRTPITTLPPMPHMRGE*KLAAGDCALMQCPLLSTH	RV*GESVRRSQLYRLCHI*EGSRSWLLGIVH*CSVLCSL	1
17.10626139.10626439	DGSVRGVR*PGGVHGVRGAGGGGAGGGERRRGGDGRGDRPGDGLGDGAQPAVL*HPFT	TGPFEVCADLEESMEFVEPEAEGPAEESGDEAVTDEETDLGTDWETVPSPRFCDIPSQ	RVRSRCALTWRSPWSSWSRRRRGRRRRAETRR*RTRRQTWGRTGRRCPARGSVTSL	2
18.6135774.6135649	SYDHTVKLFDARVEKSVITMDHGQPVESVLLYPSEGLLVSA	HMTTQ*NCLMPEWKRV**PWTMASQWRVSSSIPLRDFLCLQ	I*PHSETV*CQSGKECDNHGPWPASGECPPLSL*GTSCV	1
20.19066800.19066989	MPVMRFFSKVAKQALLSTPGCGCQPLTVAVRNISFSPRQVTSDASFHSVSFSETDHPKVLIT	CLS*GSSARWPSRRYSAPQAVAASP*RWLYATSASPLDR*PLMPASILCPSQKQTTPRCSSQ	ACHEVLQQGGQAGVTQHPRLWLPALNGGCTQHQLLPSTGDL*CQLPFCVLLRNRPPQGAH	1
17.4958926.4958814	LRKLQSFGTGSIAAAWS*NPTAWPWRSCHTWLMRLLP	*ESFKVSGLARLQQPGAETQQHGHGDPVIPGL*DCC	KKASKFRDWLDCSSLELKPNSMAMEILSYLAYETVAQ	3
5.26211472.26210808	VYRYIKEDLFTSEIYKVEIRNLPRFVGFNDLKKFLAKHGLNPHKIKLFGRQTFAFVTFKNEEERDKAMKMVHGMQWKGQVLSVKLAKPKADPILRKRKENEGESAGGPPPCKRTDEGDEEEEPLSVQIANVVTPLWNVPYDEQLKRKEQEVVAVLQKLA	CTAT*KRTCSHRRYTKWRSGICPGS*ASMT*RSSWPSTASTHTK*SCLAGRRLLLSPSRTKRSATRP*RWCTACSGRARC*VSSWPNPRQTPS*GRGRRMRGRAREARPHANEQMRGTRKRSRSVSR*PTL*HLCGTCLMTSS*RGRSRRWWRFCRSWP	VPLHKRGPVHIGDIQSGDQESAQVRRLQ*PEEVLGQARPQPTQNKAVWQADVCFCHLQERRGARQGHEDGARHAVEGPGAKCQAGQTQGRPHLEEEEGE*GGERGRPAPMQTNR*GGRGRGAAQCPDSQRCDTSVERAL*RAAEEEGAGGGGGSAEA	1
5.26201635.26201488	SVQSSIKQSSRSPIPSSAINSRGSVPSNHAC*DDSAAGEGGLQQKLSFI	LCRAPSNRVHGAPFRPVRSIAVDLFPQTMHVEMILLLERVDYSKNSAL*	CAELHQTEFTEPHSVQCDQ*PWICSLKPCMLR*FCCWRGWTTAKTQL	2
20.31043809.31043573	LHT*TTSRRTQEHLAL*QRLWSTFRLTSWKT**KMTAWQPITTNLPKTSLITSLWSPWKAATPLSSWTGPALSRMIWCQ	SIRKLHPEGPRSTLLFNRGSGVPSG*HPGKLNEK*QPGSQSQPTSQKQAS*LHCGRHGRLPLLYHPGLGPPSQG*YG	PYVNYIQKDPGAPCSLTEALEYLQVDILENLMKNDSLAANHNQPPKNKPHNFTVVAMEGCHSFIILDWARPLKDDMV	3
19.41523915.41524021	RTPRNHEKQEEVRLQPQ*DQRTNSHQHHPQRHPAC	VPRETMRSKKKSDYNLNKTNAPILTNTTLNVIRL	YPEKP*EARRSPTTTSIRPTHQFSPTPPSTSSGLL	2
19.41525790.41525911	KYMQMMNILKPIAFDVIHCVSQLFDYYLYAVYTFFGRNDM	STCR**TF*SQLPLTSSTAYHSFSTTTFTLCTLSLDAT	VHADDEHFEANCL*RHPLRITAFRLLPLRCVHFLWTQR	1
4.14037269.14037533	MSSKSWSPIVGFYGMLCVWAAWLSGCGAVLSPNGTIFEDTCKKTTTCEVLKYNTCLGSPLPYTHTSLILAEDSSTQEEAFEKLTMW	CLPRVGAPLLDFTGCFASGLPGFLAAGQCCLQMGRYLRIPARKPQLARCLNTTHVWDRLYHTLTLL*SWRRTPAPKKRLLRS*PC	VFQELEPHCWILRDALRLGCLAFWLRGSAVSKWDDI*GYLQENHNLRGA*IQHMFGIAFTIHSHFSDPGGGLQHPRRGF*EVDHVV	1
1.55553270.55553163	YEVKAPMPSACFRNICKQMAKMHEAIYELLPEEQTQ	MK*RLRCPQPASEISVSRWQRCTKPFMNFYLKNR	*SEGSDALSLLQKYL*ADGKDARSHL*TFT*RTD	1
20.25743795.25743985	*LGPHNGKPAQCQTVSREV*ERKPKR*LSSGAIQDRECPVGQGKQ*ATP*TSKTEGRERAC	DLVHTTESLRNAKLSAGKSEKENRNVDSLLEPYRTENARLVRENNELHLELLKLKEEKER	TWSTQRKACAMPNCQQGSLRKKTETLTLFWSHTGQRMPGWSGKTMSYTLNF*N*RKRKSVS	2
20.25745244.25745372	VEERDKEIDRLNGALHGGRPHDIISLEAQNISNEKLIAHLNLQ	WKRGTKRLTD*MAHFMGADLMTSFLLKLKTSATKN*SPILT	GREGQRD*PTEWRTSWGPTS*HHFS*SSKHQQRKTNRPS*P	1
7.53160637.53160525	G*GFRLLLRERCCAGNPQTEREI*KSPVCGR*PASWR	DEASGFCYVNDAVLGILRLREKYERVLYVDVDLHH	MRLQASVT*TMLCWESSD*ERNMKESCMWTLTCIM	2
14.12420546.12420755	TDINLPYLTMDASGPKHLNMKLTRAQFEGIVADLIRRTVAPCQKAMQDAEVSKGDIGEVLLVGGMTRMPK	LTSTSPT*LWTPPVPNILT*S*LVLSLKVLWLTLSAAPWLLARRPCRMLKCPRETSERCYWWEA*HAC	*HQPPLPDYGRLRSQTS*HEANSCSV*RYCG*PYPPHRGSLPEGHAGC*SVQGRHRRGATGGRHDTHA	1
7.51364171.51364288	PEDMFVCDMEERDISCPPAWKKLKKSQCTPLFMNAYAMR	QKICLFVTWRRGTSAVLLPGRS*RRASAHHFL*TPML*E	RRYVCL*HGGEGHQLSSCLEEVKEEPVHTTFYERLCY	1
12.19573233.19573357	GNCYVWNLAGGIGDEVTQLIPKTKIPAHKRYSLRCKFSPDS	ETVTCGTSLEASGMK*LSSFPKPRSLRTNAIPSAASSAPI	KLLRVEPRWRHRG*SDSAHSQNQDPCAQTLFPPLQVQPRFH	1
12.19576327.19576490	CWPPARQTRRVRSGGRPISH**QSSASRAIIREKHPEAGCGTAPSPETRSILLQ	AGHLLGRPDV*DLEDVQFLTDDRAQHQEQ*SGRNIQRLDVGLRLLRRLAVYC	LATCSADQTCKIWRTSNFSLMTELSIKSNNPGETSRGWMWDCAFSGDSQYIV	3
22.40693218.40693387	VDVTCPSSCSPGRVTLTCRQWSACWSSLSSGSGSLFPTSCPWPSHQPL*SASTKTS	WT*RVHLPAVQDGSHSHAVSGRPAGLHSVLVLVPSFPLPVLGLHTNRYNRPQQRP	GRNVSIFLQSRTGHTHMPSVVGLLVFTQFWFWFPLSHFLSLAFTPTAIIGLNKDLK	3
22.40682417.40682533	EAINLLEPMTNDPVNYVRQGALIASALIMIQQTEVTCPK	RPSISWSP*PTTL*IM*DKAPSSPQPSS*SNRLKSPV	GHQSLGAHDQRPCKLCETRRPHRLSPHHDPTD*SHLS	1
22.40625225.40625433	PNASTITPSCGWRILSSQRAKRRKP*TPVSRALSTKCSCVA*TITSINRPLASPWKQDVWTCLRKPS*N	QMHRPLHQAAGGEY*APRGRREENHRPPSRGHCQQNVPALPRRSQV*TGHWHRPGNKTSGHV*ENHLRI	KCIDHYTKLRVENTELPEGEEKKTIDPRLEGIVNKMFLRCLDDHKYKQAIGIALETRRLDMFEKTIL	3
22.40624247.40624416	*SPI*G*VFPE*RICSLGGLQGFLPSWSL*RVSKLCSWCGRSFQCHR*LRICGDHH	EVLYEDESFRSREFAALVASKVFYHLGAFEESLNYALGAGDLFSVTDDSEYVETI	KSYMRMSLSGVENLQPWWPPRFSTILEPLKSL*IMLLVREIFSVSQMTQNMWRPSL	2
19.21249093.21248837	HVWTEIYSVSQRRWLHCDPCENICDKPLLYEVGWGKKLAYVLAFSKDQ	MCGQRFILSLSAVGYTVTHVRISVISLFCMRSVGGKNWPMF*LSPRT	CVDRDLFCLSAPLATL*PM*EYL**ASSV*GRLGEKIGLCSSFLQGPG	1
19.21259113.21258999	PNEEKYRSIRIGNPTFSTKLLPVKGAVECLFEMGFEE	PMKRNTDQYALGIQLSPQNCCLSKVL*SVSLRWDL	Q*REIQINTHWESNFLHKTVACQRCCRVSL*DGI*	1
19.21244580.21244403	VPGTNRRLSYRKNQLEVRLCSSRNEDKVCLYHGQ*PDLPLWESLLAFALGPVYYRVLR	YLARTEGSPTGRISWKFDFAPAGMKIKSVSIMASSQTYHSGKACWHLHSGQFTTEFS	TWHEQKALLQEESAGSSTLLQQE*R*SLSLSWPVARPTTLGKPAGICTRASLLQSSPE	2
19.45566721.45566532	VNLWKLEQRPNVGSMLLRLNFNTDVAPRLLFLKDIGVEDSRFGYIISHNPFILTESLENLQA	*TCGSWNKGLM*APCC*GSTSTQMWLRGYCFSKTSAWRTLALAILSHTTPSFSLRVWKTYR	ELVEAGTKA*CRLHAAEAQLQHRCGSAVTVSQRHRRGGLSLWLYYLTQPLHSH*EFGKPTGQ	1
19.45565305.45565144	VCEIELGFKRNEIQHIVLAVPKLLTANKRKLTEIFDFIHNTMKVPHHLITKFPQ	CVK*SLALRETRSST*FSLCPNF*LPIKGS*QRYLTSSTTP*KYPTTLLPSS	V*NRAWL*EKRDPAHSSRCAQTSDCQ*KEADRDI*LHPQHHESTPPPYYQVP	1
19.45566054.45565907	GELPQVKELQFRDGCVHGVQSSLSAQLQREEAGQQIGFLSAAT*PQC*Q	VNYLKSKNFSSETVASMVSRAPYLLNFSVKRLDNRLGFYQQQLNLSA	*TTSSQRTSVQRRLRPWCPELLICSTSA*RGWTTDWVFISSNLTSVL	2
13.24481524.24481381	DGCHLLGYPSETKEPTDSMG*QAEAGTFCLDLFTVPAAQQRT	MAAIYSGIHLKLKSPQTPWDNKLKLARFAWISSQCLLPNKEQ	WLPSTRVSI*N*RAHRLHGITS*SWHVLPGSLHSACCPTK	2
13.24477288.24474054	PSWYRCLKVLLSLNHLILEPDLDQLLSSAWINAECMEARV	HRGTAV*KCF*VSTI*FSSQIWTSFYLQPGLMPNAWKH	IVVPLFESAFESQPSDSRARSGPAFIFSLD*CRMHGST	1
5.60810117.60809881	EPHDIQNNTREVGFGAHLE*KRDR*EPHVLFGSGFFRVGRFRPRVLHNQPAAVKHR	NHTIFKIIREKLDLERTSSERGIAKNLTFCLGADFFVWDDSDRVFYTTNLRQLN	TTRYSK*YARSWIWSAPRVKEGSLRTSRFVWERIFSCGTIQTACFTQPTCGS*T	2
5.60799894.60799744	AVEKWIRGTETVPALYVFECVELELILKVATGEDEEPQEFDFTCPIKLHR	QWKSGSEAQRQCQLFMCLSVLS*SSYLKWQRERTRSRKSLISPVQSNCTE	SGKVDPRHRDSASSLCV*VC*ARAHT*SGNGRGRGAARV*FHLSNQTA	1
5.60790922.60790796	VKKVLCSLQSQLPILSNSEKEMKKELQTINDQLKHLDNCIRQ	LRKCCVACKASYPYCQTVKKK*RRSCRPSMIN*NTWTTAS	*ESVV*PAKPATHTVKQ*KRNEEGAADHQ*STETPGQLHQ	1
23.30043001.30042822	ESFMLQQDPHDQPLALMKSALKKKATVFRLMRQEPEDYTLQVNGRWDFIYGKHPLCQFK	KASCYSRTLMTNPWL**RAL*RRRLPFSA*CDRNLKTTPYRSTGDGISSMGNTHCVS	KLHATAGPS*PTLGSDEERSEEEGYRFPLNATGT*RLHLTGQREMGFHLWETPTVSV	1
6.8084311.8084417	EEVVEIEYVERITAPEPEECMMHDDWISSADADAE	KKLWR*NTWSGSRPQNPRSA*CMMTGLALQMLML	RSCGDRIRGADHGPRTRGVHDA**LD*LCRC*C*M	1
6.8084495.8084610	DLNRVIRQDCQNLVY*GQACDDCAWTYRCGQRRSLGQK	ILTGSYDKTARIWSTEGKPVMTVPGHTDVVKDVAWVK	S*QGHTTRLPEFGLLRASL**LCLDIQMWSKT*PGSKE	2
6.49674955.49675086	MATRRLTDAFLLMRNNAIQNRQILAEQVSTYDPRLSTRSNAA	WPLGV*QMPSC*CGTMQSKTGRYWLSK*VHTTPV*VHVAM	GH*ASDRCLLVNAEQCNPKPADIG*ASEYIRPPSEYT*QC	1
6.49681920.49682060	IQYEITRIRQKMKELALLHDKHMNRPTLDDSSEEEHAIEITTQEITQ	SSMKSQGSGRR*RNWPYFMTST*IVPPWMIAVKKSTP*KSQLRRS	PV*NHKDPAEDEGTGLTS*QAHESSHPG**Q*RRARHRNHNSGDH	1
6.49686138.49686281	GFTDDQLMLVEQNTVMVEEREREIRQIVQSISDLNEIFRDLAGMVVEQ	GSQTIS*CWWSRTQSWLKNESGRSDR*CSLSQI*MRFSGTWQEWWW	VHRRSVDAGGAEHSHG*RTRAGDPTDSAVYLRSE*DFPGLGRNGGG	1
16.41376582.41376686	SASHIAASPKVSAKVKKDNMKYAAWAATQINRAYK	LQVTSLPVLKLVPR*RRTT*SMLLGLPLK*IEP	CKSHRCQS*S*CQGEEGQHEVCCLGCHSNK*SL	1
16.41328813.41328926	R*EISCGNGEKITAETVNRSWMLVKSSLVNMHLNWEMT	DER*AAEMERR*LQKQ*TDRGCW*RAH**TCI*TGR	MRDKLRKWREDNCRNSEQIVDVGEELISEHASKLGD	3
10.7634343.7634500	DEGKRQALSAIKMEGAEVGPDTSLGKPFVFKCHPQSGFRVYFFCATSNQEMK	MKAKGRHFQQ*RWKGLRWDQTLHLENHLCLSVTLSLVFEFTSSVPLPTRK*	*RQKAGTFSNKDGRG*GGTRHFTWKTICV*VSPSVWFSSLLLLCHFQPGNEK	1
19.34511737.34511922	DGSQPSDLDSGVSNPLSQPPPESGVPLPALNLFFKDGQLKEWSGRAPPPLDISALQKDQLT*	MAASPLTWTAACPTLSASPRQSPVSPCPPSTSSSRTGS*RNGAGAPLLL*TSQPCRKTN*	WQPAL*PGQRRVQPSQPAPARVRCPPARPQPLLQGRAAEGMERARPSSSRHLSPAERPTD	1
19.34498555.34498684	VESTAEGEAQRYFDHALTLKNTILFLRYNKELTQDQGPDIPNI	WRAQQRARLSVTSTTL*P*KTPFSSCATTKNSLRTRDLIFQT*	GEHSRGRGSALLRPRSDPEKHHSLLALQQRTHSGPGT*YSK	1
13.9002142.9002283	FKVWVPSLTDVTLVLMNMGVPFVKLFPFENLQPPFTEGD	LKCGFPV*PT*RWS**IWECHLLNSSLLRIYNLHSQKE	*SVGSQFNRRDAGPDEYGSAIC*TLPF*ESTTSIHRRRS	1
2.5354203.5354039	LSAEEMERKRCEMMDQAKQREEDRENNVKRYKRQDEQEKQREQNAKHDRHAGFI	SLQRRWSERGVR*WTKPSRGRRTGRIM*SAIRGRTSRRSRGNKTPSMTAMLAS	LCRGDGAKEV*DDGPSQAEGGGQGE*CEAL*EAGRAGEAEGTKRQA*PPCWLHP	1
24.32598732.32598842	TTRSDFDSSEYEVRRRYQDFVWLRSKLEEKHPTLIV	PLGVTLTPVSTRYGDATRILCGSAAN*KKSTPH*S	HSE*L*LQ*VRGTATLPGFCVAPQQTRRKAPHTNRP	1
13.4252763.4252905	IYAKNLVNADRCALFQVDHNNKELYSDLFDIGEEKEGKPVFRKTKEI	YMQKTW*MQTGVHSSR*ITITKNYTLTCSTLGKRKKANLSLGKPKK	ICKKPGECRQVCTLPGRSQ*QRTIL*PVRHWGRERRQTCL*ENQRN*	1
13.4255675.4255861	RGGPENWLHHAEHSVHAHCEQGDRYRCGADGEQVKRKCLH*NR*EQL*DVCCLLCSGLTLCK	EVDLKTGYTTRNILCMPIVSRGTVIGVVQMVNKLSGSAFTKTDENNFKMFAVFCALALHCAN	RWT*KLATPRGTFCACPL*AGGPL*VWCRW*TS*AEVPSLKQMRTTLRCLLSFVLWPYTV	2
13.4263019.4263174	EGFANSLSLP*SGPSGV*QCLPPEV*PSTGCSVLNLHHGAAPLLSDCFYLA	KGLLIACLCHDLDHRGYSNAYLQKFDHPLAALYSTSTMEQHHFSQTVSILQ	RVC**PVFAMIWTIGGIAMPTSRSLTIHWLLCTQPPPWSSTTSLRLFLS	2
13.4267996.4268107	GPCDWSDDDSM*PVFCYQAVANHTTHSQRHLC*VLG*	DRVIGLMMTACDLCSVTKQWQITRLTANDIYAEFWAE	TV*LV***QHVTCVLLPSSGKSHDSQPTTSMLSFG	2
21.1976881.1977029	*TRPIHRQAAHTEDPGAVQQDRGRLSYQTLDVHAGGGHGEAAGRDEP*D	KLGPFIAKRRTPKIQEQYSKIGGGSPIKHWTSMQGEGMVKLLDEMSPE	NSAHSSPSGAHRRSRSSTARSGEALLSNTGRPCRGRAW*SCWTR*ALRR	2
18.17223942.17224081	NVSELWLMVKQMTDVLLVPAKDTLKSRTSVEMQMAFVRQALAFLEN	TYQSCG*W*SR*QTCCWFQPKTL*RVARVLKCKWPLYARHLLSLR	RIRVVADGEADDRRVVGSSQRHSEESHEC*NANGLCTPGTCFP*EQ	1
18.17236436.17236546	SGQSLDHLRWHDSL*HGRGHQRETGADGVTDEL	QARALITFAGMIPYNMAGDTNARLVQMELLMN*	RPEP*SPSLA*FPITWPGTPTRDWCRWSY**	2
18.17228573.17228699	*ARSPVTLPWCVG*ILSACSCSTLASLSPRIHVKRCSISTSC	EPGAR*PSHGASAEFYPPAHALHSQV*VHGST*SAAVFLLPA	SQEPGDPPMVRRLNFIRLLMLYTRKFESTDPREALQYFYF	3
18.17197352.17197530	MDTEGFGELLQQAEQLAAETEAVSELPHVERNLQEIQQAGERLRSRTLTRTSQDAADVK	WIQRDLGSSCSRQSSWLLRPKQCLNFLMWKGTFRRSSRRGRGFDLAH*PAPPKMLQT*	GYRGIWGALAAGRAAGC*DRSSV*TSSCGKEPSGDPAGGGEASISHTDPHLPRCCRRKS	1
18.17225230.17225362	YKNYTMVTVFGNLHQAQLGGVPGTYQLVRSFLNIKLPGPLPGMQ	IKTTPW*PSLGTSIRPN*EGCLEHTS*SAASLTSSYQGLCLA	*KLHHGDRLWEPPSGPTRRGAWNIPASPQLP*HQATRASAWH	1
7.35670813.35670707	VPNWAESSPSRT*RLVKVDYCRSHWRESTLNSCTA	SRTGRRVPRPGHEDW*RWTTAGHTGGNQP*IHAQ	PELGGEFPVQDMKTGEGGLLQVTLEGINLKFMHSQ	3
7.35672682.35672518	VCDDCIVLRSNIGTVYERWWYEKLINMTYCPKTKVLCLWRRNGQETQLNKFYTKK	FAMTA*SCAATLVPFMNAGGMRNSST*PTAPRPRCCVSGDATAKRRS*ISSIP	LR*LHSPAQQHWYRL*TLVV*ETHQHDLLPQDQGAVSLETQRPRDAAE*VLYQ	1
7.35696528.35696425	GSDSEAYDDSSSSYSSLGDLVSEMIQGDIQGDTP	AVTVRLTTTPAHPIPHLET**VR*FKVTSRETHQ	Q*Q*GLRRLQLILFLTWRPSE*DDSR*HPGRH	1
7.35703426.35703313	LLLAPTPYIIGVPASFFLYKSDFKMPDDIWLVDLDSSK	SFLLPLPTL*VYQPASSSTNPTSKCQTIFGLLTLTA	PSCSHSLHYRCTSQLLPLQIRLQNARRYLAC*P*QQ	1
7.35705170.35704861	GHHVAGVYRCVVGGRERQPAAGRPAGD*ILGVPVAAFTSASGGSETCGCGSAAP*AQKATHLCPT*QLSLLHGRFPAAPALRAVGCGCLSSGPQLCPARAQ	DTMWRVFTGALSVEEKGSQLLADLREIESWVYRLLRSPVPVAGQRRVDVEVLPHELKRPLTFALPDNSRFSMVDFPLHLPLELLGVDACLQVLSCVLLE	TPCGGCLPVRCRWKRKAASCWPTCGRLNPGCTGCCVHQCQWRVRDVWMWKCCPMSSKGHSPLPYLTTLASPWSISRCTCP*SCWVWMPVFRSSAVSC*S	2
19.18794871.18794982	NR*GFSRCNEEMGI*RSTSHSRPNQNSSQTGSFWTRR	IGKGFQGVMKRWGFKGQPATHGQTKTHRRPGASGPGG	SVRVFKV**RDGDLKVNQPLTAKPKLIADRELLDQ	2
4.17171089.17170908	DAVTSELSKLLHEIKKCRDRDYSFEELCHTISSHSMDSFGSGRLSDEER	ML*QVSCPNCFMRSKSAGIGTTPSRSSATPSPPTLWTASVAGGCPMR	CCDK*AVQTAS*DQKVPG*GLLLRGALPHHLLPLYGQLR*RAAVR*G	1
11.37187961.37187854	NHWFTYNETMTVESVTQAVSNLALQFGEEDADPGAM	TTGSLTMRR*QWRV*LRLCPTWRCSLGRKMQTLV	PLVHLQ*DDDSGECDSGCVQPGAAVWGGRCRPWC	1
11.37188599.37188473	LGSTAIGIQTSEGVCLAVEKRITSPLMEPNSIEKIVEIDSHI	WAPQPSVSRHQKGYVWLWRRGSPLP*WSPTALRRLWRLIVTL	GLHSHRYPDIRRGMSGCGEEDHLSPDGAQQH*EDCGD**S	1
8.21391447.21391131	LQCSSALFRHEIGYVLGQMQHPAAVPALRAALERSNENPMVRHEAAEALGSIGKDECLAVLQRYREDQERVVKESCEVALDMLEYENSGQFQYADGLVRLQ	CNAPVLCSVMRLAMFWGRCSIQQQSQPSVQLWSVPTRTPWSGTRQRRL*VLLAKTSVWPCCSVTVKTKNVLSRKAVRLHLTCWSMKTVDSSSMQMDWSG	AMLQCSVPS*DWLCSGADAASSSSPSPPCSFGAFQREPHGPARGSGGFRFYWQRRVSGRAAALP*RPRTCCQGKL*GCT*HVGV*KQWTVPVCRWIGQV	1
8.21394618.21394345	RC*SYRMDQQSLR**ISPAEA*VGLLPGTDAGQTGHSYFDCCSQR*TAGANG*A*S	GAEAIEWISKAFADESALLKHELAYCLGQMQDKRAIPTLTAVLKDKQQEPMVRHE	VLKL*NGSAKPSLMNQPC*SMSWLTAWDRCRTNGPFLL*LLFSKINSRSQWLGMKQ	2
3.35638650.35638532	TIVMNDCIIRGDLANVRVGRHCVVKSRSVIRPPFKKFSK	LLL*MTASSGGTLLTSGWADTAW*KAGVLFDHLSKSSA	YCYE*LHHQGGPC*RQGGQTLRGEKPECYSTTFQKVQQR	1
3.35636972.35636870	GRRCVLKDCCKILDNTVLPPETVVPPFTVFSGCP	VAVVC*RIAARS*TTPCFLLRQWCHLSPSSLDAQ	SPLCAKGLLQDLRQHRASS*DSGATFHRLLWM	1
16.34589573.34589734	VLDLSTEGKEEVFYGPTLPFASNGIAACFLPAPYFTCPNLQTLQVPHHRIGAV*	CWILARRERRRCSTGQRCRLPPMG*RPVSFLLLTSPAQTYKLYKYPITG*VL	AGS*HGGKGGGVLRANVAVCLQWDSGLFPSCSLLHLPKPTNSTSTPSQDRCC	1
17.1502536.1502394	SLSPLTKSSSPDLLL*KLPASQYLLQKRWRTVWPLCGASLHHLKLLD	VCPL*QRAQVPTCCSESSQQASTFCRRDGGPSGHSAGPPSTISSSS	SVPSDKELKSRLAALKAPSKPVPSAEEMEDRLATLRGLPPPSQAPRP	3
14.7351795.7351902	DFDIAGQYDAMIPDAECLKIVHEILNELDLGDFRIK	ILT*QGNTMP*SQMLSV*RLYMRSSMSWTSETFV	F*HSRAIRCHDPRC*VSKDCT*DPQ*AGPRRLSY	1
14.7351569.7351694	VPFARYLAMNKITNIKRYHIAKVYRRDNPAMTRGRYREFYQC	YHLPATWP*TR*PTSSVITLLRSIVVTTQP*PGDVTESFI	TICPLPGHEQDNQHQALSHC*GLSS*QPSHDPGTLQRVLS	1
20.25501429.25501736	VLCNSVALGLRT*LFLVD*PPSVTLTTRVIPLKNTLSTLTAHRRVSQDSAPGTADTWP*CPTRSAAP*AGSGPGPRGTSDLLSHLRPGCVCSRTQLLG	SCAIP*LSGSGPDYFWWTSPPPLP*RPGSSH*RIPSQP*RLTAGYRRTLLQGRQTPGHDAPPGALHPELAVALGPEGLQTFSHTFALAAYVQERSFL	LVQFRSSRAQDLIISGGLAPLRYLDDQGHPTEEYPLNPNGSPQGIAGLCSRDGRHLAMMPHPERCTLSWQWPWAPRDFRPSLTPSPWLRMFKNAASWC	3
17.10517161.10517053	GMIPGFGTDFMSKGNEQESMARLKKLMTIMDSMNDQ	V*FQASGQTS*VKATNRSQWLD*RN**PSWTA*TTR	YDSRLRDRLHE*RQRTGVNGSTEEIDDHHGQHER	1
21.33682916.33683032	LMYSRGSLVDLLIKSNVSRYAEFKNVTRILTYRHGSVEQ	SCTLAAHWLTCSSNQTSVAMQSSRT*PGY*PIATAAW	HVLSRLIG*PAHQIKRQSLCRVQERDQDTDLSPRQRG	1
16.38164688.38164834	GAFSRLDPTGAFEKATIDRIPTGRLGTPAEIANLAAYVSSNYASWMSG	GPSAVWTRLEPSRRPQSTASQRADSAHQLRSQTWQLM*AATMPPGCL	GLQPFGPDWSLREGHNRPHPNGPTRHTS*DRKPGSLCEQQLCLLDVWS	1
16.46075387.46075111	MSCRDIHATNAFAFIIAILSVGGITVAALIPQWRITKLVTFNRNAKNISVYDGLWAKCVMQDGYSGCLYYDS	CRAGTSTPPTLLPSSLPFCL*VGSQWQH*FRSGV*RNSSPLIAMPRISVCMMGCGLNV*CRMAIQDASTMI	VVPGHPRHQRFCLHHCHFVCRWDHSGSINSAVAYNETRHL*SQCQEYQCV*WAVG*MCDAGWLFRMPLL*FR	1
20.25912319.25912464	DGWRITKSSIT*CLTKRRT*KFLTKRH*KDRSGGTMELCRCGSPLRT	MGGGSRSRP*LDV*PRDEPESSSQRDTEKIGVVGQWSSAAVDHRSE	WVEDHEVVHNLMFDQETNLKVPHKETLKRSEWWDNGALPLWITAQNQ	3
10.23364718.23364898	KFDGGGEGSQIRAHADQFSVGGEETSLSAASG*QGGPGDRTSTSC*FWKVLEIWQTQDST	SLTEEEREAKYVRMLTSSLLGVKRLLFLLLQDDRAALETGLAHLVNSGKFWKYGKHKTPQ	V*RRRRGKPNTCAC*PVLCWG*RDFSFCCFRMTGRPWRQD*HILLILESFGNMANTRL	2
10.23395047.23395241	VKARSAAREVIATYSVDDIFIELVIQLPQNYPLGSIAVESGRRVGVAVQQWRNWMLQLSTYLTHQ	SRPAQQHGR*LPPILWMISSLSW*FSFHRTTLWVLSLWRVGGVWVLPYSSGGTGCYS*APT*H	QGPLSSTGGDCHLFCG*YLH*VGDSASTELPFGFYRCGEWEACGCCRTAVEELDATAEHLPNT	1
13.24224327.24224185	DSKASLSSSIPSLNTRMTHHLTERSCRFLKSASEVPRLYRRTN	TPRLPCQAAFPLSTLG*PTI*PNAAVDS*RVPQRFHDSTAEL	LQGFPVKQHSLSQH*DDPPSDRTQLSIPEECLRGSTTLPQN**	1
4.17284592.17284336	SGGPGSAGKRALGRRPLPVG*T*RLPPAAASRLHGKLHDVLAPQPCPFPGG*LGLTSAAHGDQHQGHT	PAVRARLESGPWAAAHSPLAERNGFLQLQLHDYTASFMMSSLRNLALFLEDDSASQVLPMEISIRDTH	RRSGLGWKAGPGPPPTPRWLNVTASSSCSFTITRQAS*CPRSATLPFSWRMTRPHKCCPWRSASGT	2
4.17277648.17277508	C*SKRMSV*RWSFPGRRWRWLRLRWRRTRCFTD*RTSKSA	ADRRE*VFKGGAFPGEDGAG*GSDGEGLAASPTEEPQS	LIEENECLKVELSRAKMALAEAQMEKDSLLHRLKNLKV	3
4.17317371.17317191	VSSPPPSAQQVRTQQASSAADQSATMAKLFSAYDVCETSHHLQITHLDLHICDDIHAKDK	CHRRPLQPNRCAHNRRPRPLTRVQPWPSCSAPMMCVRHRTISRSHT*TCTSATISMLRTK	VIAAPFSPTGAHTTGVLGR*PECNHGQAVQRL*CV*DIAPSPDHTPRPAHLRRYPC*G	1
6.33695962.33695804	LLPNCWKREASSCW*CQCTTMWEMAPSSQSESSTSLWRIKMKTCGPPS*	CSQIAGKEKQAAAGDASVQLCGRWPHHLNQSPLQACGE*K*RLVVLH	APKLLEKRSKQLLVMPVYNYVGDGPIISIRVLYKPVENKNEDLWSSI	3
23.43795143.43797435	DPKIAFAYLRPACVLLTREPTVVNVETLKGQLKEVNDATLQQLQEYVLFPLRFVLKVPGAKKEQLVQSVTEAVSYVLENTCIHSWETLHDLFSELCLCLSSSADPGKPADTSEELKSAVLRCLDALLHAAYGDIVFKLFEPIMLPGLGAAVSLLLALGEKEKSRDIQTAALKCLQALTLQCDCTQEHVVPSSEERCSVGSAMASFLPGITMATARIITGDLRQGHAVTVRA	IQRLLLPTCAQPVSCSPESPQWLMWRHSKAS*KKSTMPRCSSFRSTSSSLFDLSLKSPGLRRSSWCSL*PRQ*AMFWRTLASTAGKPSTTSFPSFACACPLQLILGSLQIRQRS*NQLF*GAWMPCFMLLMVI*CSNSLNRLCCLGWVLPFHCC*LWERRRNLEIYRQQP*SASRL*LCSVTAPRNT*SHHQRSDAL*AAPWHHFYLESPWLRPGSLQEI*GKAMQSQSG	SKDCFCLLAPSLCPAHPRAHSG*CGDTQRPVKRSQRCHVAAASGVRPLPSSICP*SPRG*EGAAGAVCDRGSKLCFGEHLHPQLGNPPRPLFRALPVPVLFS*SWEACRYVRGAKISCSEVPGCPASCCLW*YSVQTL*TDYAAWAGCCRFTAASFGREGEISRYTDSSLEVPPGFDSAV*LHPGTRSPIIRGAMLCRQRHGIIFTWNHHGYGQDHYRRFEARPCSHSPGH	1
23.43806081.43806221	VLDVLELCVQVLSERENELLPMAHRCWPALLQRLTADDPLAVLRAF	YWTCWSCAFRC*VRGKTNCCLWLIAAGQHSCRDSQPMTH*QSSEPS	TGRAGVVRSGAE*EGKRTAAYGSSLLASTPAETHSR*PISSPQS	1
23.20454829.20454714	ESDPA*VVQLRLHSLPSGHHSEEEAQPTLGGPGGPSHT	NLIQPELCSYAFTPSRLDITLKKRHSQRWGGLEAQAT	I*SSLSCAATPSLPPVWTSL*RRGTANAGGAWRPKPHK	2
21.42574664.42574772	AQTTLTTNDIVISKLTQILSYLRQGTRHKKIKKKDK	LRPP*PPMTS*SPS*LRSCPTSGREPGTRRSRRRTK	SDHPDHQ*HRDLQADSDPVLPQAGNPAQEDQEEG	1
2.36902787.36902896	CADWP*SLRDVRPVPPI*GPGGVGQFGPDCASVGYL	VLTGHNHYVMCAQFHPSEDLVVSGSLDQTVRVWDI	C*LAIITT*CAPSSTHLRTWWCRAVWTRLCECGISP	2
2.36924065.36924175	AQQLITICREYIVGLTMETERKKLPKDTLEQQKRLCE	LSS*LQYAEST*WV*PWRLRGRSCLKTLWNSRRGC	SAVDYNMQRVHSGSDHGD*EEEAA*RHFGTAEEVV	1
2.36922344.36922667	RTVEQSRGCLLWACVSLISSPACSSATS*PQLDDLRTPLSASESSFCLYLCWWLITNRRLQ	GLWSKAGAACCGPASL*SHLPPAAVLPADHSWTI*GRR*ALQSHPSVCTSAGG**QTGDC	DCGAKQGLPAVGLRLSDLISRLQQCYQLTTAGRFEDAVERFRVILLSVPLLVVDNKQEIAE	3
2.36914158.36914304	VLHMVRNAKLVGQSIIAYLQKKGYPEVALHFVKDEKTRFSLALECGNIE	CSTWCAMPNW*VSPSLPICRRRATPK*HCTSSKMRRRALAWLWSVAT	APHGAQCQTGRSVHHCLSAEEGLPRSSTALRQR*EDAL*PGSGVWQH	1
25.17684946.17685053	IVNRHGPEADRHLLRCLFSHVDFSGDGKSSGKDFHQ	L*IVTVLRQTGIYYAVSSPMWISVAMVKAVARTF	CKSSRS*GRQASTTLSLLPCGFQWRW*KQWQGLS	1
25.17689976.17690216	EKSGSGGESASTV*GGPV*AGEAAVQLPDQTLPRYVGAGITADYHLVAHTAPRAHLHPDAHLFGKSPQLCHYPALRLAWT	KSLDLVESLLRLSEVGQYEQVKQLFSFPIKHCPDMLVLALLQITTSWHTLRHELISTLMPIFLGNHPNSAIILHYAWHGQ	KVWIWWRVCFDCLRWASMSR*SSCSASRSNTAQICWCWHYCRLPPRGTHCATSSSPP*CPSFWEITPTLPLSCTTPGM	2
25.17697332.17697628	IPLLQAHPQLKQCVRQSVERAVQELVHPVVDRSIKIAMTTCEQIIRKDFALDSEESRMRVAAHHMMRNLTAGMAMITCREPLLMSIATNLKNSFAAALR	SLCCRLILS*SNVCVNQWSVPSRSWCTLWSIALSKSQ*QPVSRSSGRTLLWILKSPACVWLRTI**ET*LLAWP*SPAVSLCS*ALPPT*RIALLQL	PSAAGSSSAKAMCASISGACRPGAGAPCGRSLYQNRNDNL*ADHQEGLCSGF*RVPHACGCAPYDEKPDCWHGHDHLP*ASAHEHCHQPKE*LCCSS	1
25.17697939.17698043	EFELRKHARQEGRRYCDPVVLTYQAERMPEQIRLK	SLS*GSMHARRDVAIVIPLF*LTRLNVCQSRSG	V*AEEACTPGGTSLL*SRCSDLPG*TYARADQA	1
25.17700785.17700886	GWPMYAQLLIDLFKYLAPFLRNVELNKPMQILYK	VGPCTHNC*LIFSSTWPLS*GT*SSTNLCKSS	LAHVRTTVD*SFQVPGPFPEERRAQQTYANPL	1
25.17702590.17702724	GSVGEADSEQASPVGSPHHLHRADQESCL*VLEPRLCALCP*D*K	VLLERLIVNRPHPWGLLITFIELIKNPAFKFWSHDFVHCAPEI	FCWRG***TGLTRGVSSSPSSS*SRILPLSSGATTLCTVPLRL	2
25.17701730.17701910	VSNEPGNRYNIQLINALVLYVGTQAIAHIHNKGSTPSMSTITHSAHMDIFQNLAVDLDTE	CLMNQETATTSS*SML*CCMWGHRQLLTFTIRAAPPP*APSPTLLTWTSSRIWLWTWTLR	V**TRKPLQHPADQCSSVVCGDTGNCSHSQ*GQHPLHEHHHPLCSHGHLPESGCGPGH	1
25.17701345.17701494	VDMLSEINIAPRILTNFTGVMPSQFKKDLDSYLKTRSPVTFLSELRSNLQ	WTC*ARSTSLHGSSQTSQA*CLHSSKRIWTHI*RRAHP*RSCLSSVVT	GHAERDQHRSTDPHKLHRRDAFTVQKGSGLISEDALTRDVPV*AP**P	1
25.17684717.17684818	MNLDSLSLALSQISYLVDNLTKKNYRASQQEIQH	*ILTRSRWLCLKSAIWWTI*QRKTTEPASKKY	ES*LALAGFVSNQLSGGQFNKEKLPSQPARNT	1
25.17689756.17689883	LSFIQHSLMNPEVFCFADYPCHTVAIDILKAPPEDDNREIAT	CHSFNTP**TRKCFALPTTLVTLWPLTSSRPHQRMTIERLP	VIHSTLPDEPGSVLLCRLPLSHCGH*HPQGPTRG*Q*RDCHM	1
25.17690293.17690412	GQSPSIRQLIMHSMAEWYMRGEQYDQAKLSRILDVAQDLK	DSLLPYVS*LCIRWLNGT*EGSSMTKQSYLASWMWPKT	TVSFHTSANYAFDG*MVHERGAV*PSKVISHPGCGPRL	1
25.17690521.17690643	SLSMLLNGTPFAFVIDLAALASRREYLKLDKWLTDKIREHG	LYQCC*MVLRLPLLLISLHLPRVVNTSNLINGLLTKLES	SINAAEWYSVCLCY*SRCTCLAS*IPQT**MAY*QN*RA	1
25.17690726.17690877	EPFIQACVTFLKRRCPSIMGGLAPDKDQPKSAQLPPETLATMLACLQSCA	NLSSKLV*RS*RGAVHPLWGVWLLTRTSPKVPSYLQRL*PPC*PACSHV	TFHPSLCDVLEEALSIHYGGFGS*QGPAQKCPVTSRDFSHHASLLAVMCW	1
25.17694344.17694468	DLSQVWPEANQHFSKEIDDEANSYFQRIYNHPPHPTMSVD	TFLRCGPKQTSTLVRK*MTKQTVTSSAFTTIHLTQPCLW	PFSGVARSKPAL**GNR*RSKQLLPAHLQPSTSPNHVCG*	1
25.17695674.17695853	VEELKETVKEEFMPWVSQYLVMKRVSIEPNFHSLYSNFLDTLKNPEFVKMVLNETYRNIK	SRS*KRR*KRSLCPGCLSTW**SESASSPTFTASTQTFWTHSKTLSL*RWFLMKPTGT	RGVERDGERGVYALGVSVPGDEASQHRAQLSQPLLKLFGHTQKP*VCEDGS**NLQEH	1
11.42133756.42134630	LGGGFGYIVGGINWDQTQFGRSMGGQLRVIYLFTSITLVIATTMTLMSIPERPLPKSQPNKNSSKNSLKSPSLPLPPSPPVHPGPDLGLDEEDEDGLYSYNFSKSHPCNPDPLAHSCSASARLCAGLNSPISPLSPLTPKYGSFISRDSSLTGINDFASSLGTSYIDSVLIDCYTGQQTP	*EVDLATS*VASIGTRHSLEGQWEVNSGSYTCLRASLW*SPQQ*L**ASLNGPYQKASQTRTQAKTV*KALASLFPPPHPSILDQIWD*TRKTRTVSTATISQSLTHVILTPWPILAVQVRVFVRASIAPYRP*APSLQSMAALLVGTALSLALMILPLH*EPHTSTVCS*TATQVSRH	RRWIWLHRRWHQLGPDTVWKVNGRSTPGHIPVYEHHFGDRHNNDSNEHP*TALTKKPAKQELKQKQSEKP*PPSSPLPTRPSWTRFGTRRGRRGRSLQLQFLKVSPM*S*PLGPFLQCKCASLCGPQ*PHIAPKPPHSKVWQLY**GQLSHWH**FCLFIRNLIHRQCAHRLLHRSADTT	1
2.32470492.32470599	SAMGTVVIDGRIFVCGGYDGKSSLNSVECYSPEAD	APWERL*LMGGSSCAAATMESRLSTRWSATPRKQ	RHGNGCD*WADLRVRRLRWKVVSQLGGVLLPGSRQ	1
2.32472528.32472639	WTVVTEMSASRSAAGVTVFDGRIVVSGGHDGLQIFN	GLW*QR*ARAAAPRA*RFLMAGSLSRAAMTVCRSS	DCGDRDEREPQRRGRDGF*WPDRCLGRP*RSADLQH	1
23.25270760.25270951	*ERHGLRGVPR*GRTILWWNG*PDGRYSDVIQQ*LPEHV**TGRQTQPAHSE*HPGVLLYFP	ERDMGFEVSPDEVEPSSGGMDDQTDAIPMSSSSDSLSMSDEPDARPSLPTPSDILVSYSTF	RETWASRCPPMRSNHPLVEWMTRRTLFRCHPAVTP*ACLMNRTPDPACPLRVTSWCPTLLSQ	2
4.14721449.14721594	VLLMEYLDVKNSRSATEPSAQLSYASTGSEFAAFFAKKKPQRPKQSLF	FCLWSIWM*RTAAVLRSPQLSSPMRALAVSLLPFLQRKNHSVPSSRS	SAYGVFGCEEQPQCYGALSSALLCEHWQ*VCCLFCKEKTTASQAVALQ	1
4.14860451.14860592	QVVGESERSREQILQTLNDLSRGFQDIANRCLLVLHLEV	RWLERVNAAGSRFSRP*TTCPGASKILQTVAS*CCIWR	GGWRE*TQQGADSPDPKRPVQGLPRYCKPLPPSAASGGQ	1
4.14864966.14865125	VLVI*SPVF*LMGLNTSRGSASLASRKCAGTFLSSSKTSPTSPCPGRRTSTLP	SWSSDLLYSD*WGSILQEDQRVWHQENVQEHFCPPAKPHQHHHVQGGGPRLCQ	LGHLISCILINGAQYFKRISESGIKKMCRNIFVLQQNLTNITMSREADLDF	3
4.14678784.14678978	VKENLLSCKMLLHCKRDELRKLWIEGIEHKHVLQLLDEIESIKQVPQRLETYMASKHYLHATDML	SRRTSCLVRCCFTVKETS*GSCG*KASSTSMSFSCWMRSKASSRSLNVWKLTWQASTTFMPQT	QGEPPVL*DAASL*KRRVEEAVDRRHRAQACPSVAG*DRKHQAGPSTSGNLHGKQALPSCHRH	1
4.14809839.14810058	RYGQRLIRKSRQLARQLIL*RFLPMLIP*RFSVSRDPCC	GTDRD**GNRGS*QDS*SSEDSCQC*YHEGSRCPETPA	VRTEINKEIEAVSKTADPLKILANADTMKVLGVQRPLLQ	3
14.40404131.40403944	KSLLVLYLHSLLTHQLPLQA*QL*LSTITHP*QHKTWS*GRMRSTPSWKSPMQTGGELETNM	KAYSSFTSTAS*PTSFLCRHDSCS*VQLHTHDNTRPGAKEG*GVHHPGKVRCKLVESSRQIW	KPTRPLPPQPPDPPASSAGMTVVAEYNYTPMTTQDLELRKDEEYTILEKSDANWWRARDK	3
10.25893178.25894051	FQWEISYMDTE*AWIQTKPVEEDVIPREEKGSSRGESDSHHQAIL*RWGYTSR	SNGKSVTWTQNERGYRPNLWKRMSFHVKKKDPVEANQTAIIKPFSKDGDTPAD	PMGNQLHGHRMSVDTDQTCGRGCHST*RKRIQSRRIRQPSSSHSLKMGIHQ	2
14.29455047.29455166	VRHILCEKHGKCMEAMEKLKAGVRFSEVATQYSEDKARQG	SGISCVKNMENAWKQWRN*RLEFVSVK*LHSTVKTKPD	PAYPV*KTWKMHGSNGETEGWSSFQ*SSYTVQ*RQSQT	1
17.43463831.43463729	VTIYQPNGGKGFPVLDCPPAPPEDILICSYEDLP	*RYTSLMVEKVFLCWTARQLLQKIFSFVATRIFQ	DDIPA*WWKRFSCAGLPASSSRRYSHL*LRGS	1
17.43465484.43465380	VSILDTGEVCMELLKCQSGQERVKEVLRISCDGSM	*AFWTRVKFVWSC*NVRVVKKESKKSSGFPVMA	EHFGHG*SLYGAVKMSEWSRKSQRSPPDFL*WL	1
2.35747838.35747736	TGAAAR*RPCCGLPESARHRLHPAESAVHQRLGI	LALQHGDGHVVDYLSQPVIDYILQSQLYINASG*	WRCSTVTAMLWTT*VSPSSTTSCRVSCTSTPR	2
25.27774748.27776506	VGFDFKQLFCKLCKRQFSSRQNLTKHIELHTDGNDIFIKFYRCPLCRYESRRKRDVLRHVTVVHKKSSTYLAKIMPKLESRAVKRLAEVVLNNSNK	WALTLSSSSASSANDSSAHVRT*QNTLSCTQTATTSSLSSTAARSVATSLVASATSCVT*P*FTRSHPRTLPRSCPNWRAGQ*RG*QR*SSTIRTR	GL*L*AALLQALQTTVQLTSELNKTH*AAHRRQRHLH*VLPLPALSLRVSSQARRLASRDRSSQEVIHVPCQDHAQTGEQGSEEASRGSPQQFE	1
10.32015598.32014865	AKKKRYFEYPLLERHMQCKQNSYFLVSMLFLRGFLLLIFMTAACLYLAYFHLSAFLQDEFSCFVRTGMLRDQNWVPELVQCKMIGQLVFQVISVANGAIYILLAPIVLFSLLRLFVWDTTFISIYEVLPALDLINRRRLGCPLNDLNVLLLFLRANIAHLKSYGQVRALCSLAPPQVGNTTAQQGLHAMLTQEEIEEREEAAKELAEEVGEAREEGKLNLVDIMTILGAAQGRVVNCNEKRPLVEENMSL	PRRSGTLSTPFWRDTCSANKTHTFLLACFSCEASSS*SS*LLPACTWPTSICLPSYRMSLAASYAQGCCEIRTGSLNWFSVK*LAS*SFR**VLLMVPSISYWHLSSSSASFDSLFGIPPSFLSMRSSQRWTSSTDDG*VAH*TTSMSSCSSCVPT*LT*SPTGR*GLCVLWHLHRWGTPQHNKVYMQC*PKRK*RSVKRQQRSLLRKLGRPGRKGNST*WTS*LFWEQHREEW*TAMRRGLWWRRT*VS	QEEAVL*VPPSGETHAVQTKLILSC*HAFLARLPPPDLHDCCLPVPGLLPSVCLPTG*V*LLRTHRDAARSELGP*IGSV*NDWPVSLSGDKCC*WCHLYPIGTYRPLQPPSTLCLGYHLHFYL*GPPSAGPHQQTTARLPTERPQCPLALLACQHSSLEVLRAGEGFVFSGTSTGGEHHSTTRFTCNADPRGNRGA*RGSKGAC*GSWGGQGGRETQLSGHHDYSGSSTGKSGELQ*EEASGGGEHE	1
24.21946600.21946469	REDEAQKEAQERRKLEEELKEQQRLIDALTAETMTLREEATALQ	GKMKLRRRHRRGENWRRS*KSSRGSLMLSLLKP*L*ERRLQP	GR*SSEGGTGEEKTGGGAERAAEAH*CSHC*NHDSERGGYSP	1
6.40759925.40759718	VPKSST**CWWWMW*KGCRLRLQSVC**ESSPALAWLLS*IRLTYCHPTRDKVPLRK*PRDSTKHWKTP	CPNHRPDDAGGGCGERGADSDCRVSADRRAHLPSHGCCPE*D*PTATQQETKCH*ENDQETPQNTGKHQ	AQIIDLMMLVVDVVKGVQTQTAECLLIGELTCPRMVVVLNKIDLLPPNKRQSAIEKMTKRLHKTLEN	3
9.52779281.52778432	CLHRLRH*PPNSITG*LSAFTDRAGCEICHA*LFPAGPICQHLCQISLSPWRGDWAWHGAQRPTRQQLAIPAANRGAQCCHPPAAMVCHPCQQPTGLCCLGIRRR*FCR*RGHLTVLRSGRSEGSSPADCRLLQPASWLLRRPVWLGRTHAAAVLWCK**IQLGLFLLAH*HHRWQNRHQLPVRGGRLHHHREIAHRRLGGDQT*RHDV*VELD*DAVLHQVHRFERFWYL*TGQAEKDLTFCNTGFRDSVPVKV*AADTERV*EKLHKGHWLLQFLSSQL	VYTGCDIDRLTPSPGDSPRSQIVPGARYAMPSSFLQDQFVSTYAKSRFHPGVGTGPGTERSVPLGNSLLSPQQTEEPSVATPPQRWFVTPANNRLDFAASAYDAADFAGNAATLLSYAAAGVKALPLPTAGCSNRPLGYYADPSGWGGRTPPQYCGVNSKSSSVFSCWPTNTIGGRTGTSYLSEEGDSITTERSPIGGSEETKPKDMTSESSWIETPSSIKSIDSSDSGIFEQAKRRRISPSATPVSETVSPLKSELLTPRECEKNCTKDIGYYSFYPH	STQAATLTA*LHHRVTLRVHRSCRVRDMPCLALSCRTNLSALMPNLAFTLAWGLGLARSAASHSATACYPRSKPRSPVLPPPRSDGLSPLPTTDWTLLPRHTTPLILPVTRPPYCPTQRPE*RLFPCRLQAAPTGLLAITQTRLAGEDARRRSIVV*IVNPARSFPAGPLTPSVAEQAPATCPRRETPSPQRDRPSAARRRPNLKT*RLSRAGLRRRPPSSPSIRAILVSLNRPSGEGSHLLQHRFQRQCPR*SLSC*HRESVRKTAQRTLVITVSILT	2
14.7329116.7328983	ICRLCFQHNTPLDAIAQFRKHIDLCKKKIGSAELAFEHSAWMSK	SAACVSSITLL*ML*PNSESTSTCVRRRSAALNWPLSTLHGCL	LPPVFPA*HSSRCYSPIPKAHRPV*EEDRQR*TGL*ALCMDV*T	1
14.7304272.7304151	VRMPI*AKPLT*HSTGQRFVMTAHLPCSPMCLSES*NRAK	SGCQSRPNHSRDTRRVKGL**QRTFLAPRCASRRAETGR	QDANLGQTTHVTLDGSKVCDDSAPSLLPDVPLGELKPGEK	3
4.19132707.19132907	EKEWRQLPNGEYTTAEARPNAYIPLNARLPLPKPYGAQAPFKPSQPGANMRHFRKPELKPIEI*	KRSGGSYLMESTPQPKHVPTRTSR*TLGCLCPNPTEPRPPSNPPNQGPT*DTFANLSSNP*K	KGVEAVT*WRVHHSRSTSQRVHPAERSAASAQTLRSPGPLQTLPTRGQHETLSQT*AQTHRN	1
6.55645618.55645793	DLLDQSSEPLSFIVFVPEWRDPVTPALTRMEASRFLRHQLSIPAYEHEYRSGSQHICK	TCWTSPRSLCRSSCSCLSGVTL*LQL*LVWKQVDSCVINSAFPPTSMSTDQGVSTSA	PVGPVLGASVVHRVRA*VA*PCDSSSDSYGSK*IPASSTQHSRLRA*VPIRESAHLQK	1
17.35525279.35525115	MRFLDCREGRKDPSKSILDVGVKEAICFSGFDEKMFLKRGGKYVWSKADMKLEW	CVSWTVERDGRILPNPSLMLESRRRFASAASMKKCF*REGENMCGAKLI*S*SG	AFPGLSRGTEGSFQIHP*CWSQGGDLLQRLR*KNVSKERGKICVEQS*YEAR	1
17.35526097.35525948	VFQCLLIDGENAGETALREAERFVISDQQFQEFLDRHSSVSCLVPESNEK	SFSAC*LTGKTQARQP*ERQRGLSSVISSFRSFWTDTAASPALFLSLM	LSVPAD*RGKRRRDSPERGREVCHQ*SAVSGVSGQTQQRLLPCS*V**	1
14.19030488.19030158	QEFLELTVETDSEQPLPPPKEVARKLRALAVQTVQSWQSSYGSAYKKLALGYHFLKQVKK	RSSWS*RWRQIQSSPSLLLKK*PGN*ELWQSRLCSHGNRLMALLIRSWHWATTSSNKL	GVLGADGGDRFRAAPPSS*RSSQETESSGSPDCAVMAIVLWLCL*EAGTGLPLPQTS*	1
2.44815409.44815226	DRASVV*LGRVSVSALHVRAWFQEAAGMLGVLQ*QAD*TGRLPASALHHRQAP*RG*STV*	TERQWCDLAVSLSLLSMCERGFKRLQECWECYSDKLTEPGVYQPLLSITAKLRRGAKAQFK	QSVSGVTWPCLCLCSPCASVVSRGCRNAGSVTVTS*LNRASTSLCSPSPPSSVEGLKHS	2
2.44836306.44836131	WLVGCLFHCRASLSPPPSQLQSARKNLTQLK*ASSCFANSQRTWRVIPIGRILSQQLG	G*WVVCFTAEHPCLHLPLSCRAQGKT*RS*NERLPALQTHREPGE*FL*AEYCHSNW	VSGLSVSLPSILVSTSLSAAERKEKLNAVKMSVFLLCKLTENLESDSYRQNIVTATGK	3
9.30712310.30712420	PPKKMTAAQKSLAKVDKTGMKPMSSFFSPKVKAEKK*	RPRR*RQLRKV*LRWTRQA*SQCRPFSAPRSKQKR	AQEDDGSSEKSS*GGQDRHEANVVLFQPQGQSRKE	1
16.45281103.45280763	VQRSPPQITSP*VPG*PRPQVSQVFSTHSPYRPWAPALLPCPTPSRAPCPLTADWACR*RPPLWLEPCRAAVPLSPPSTCHATTTTSSRAPMLPSRDSAIPPL**HHLY	FSVHRLR*PLPEFLGDHDLRFLRFSAPTVPIGHGHRHCFPAPPHPGLPAPLQPTGHAADAHRSGWNHAGQRSLFPLLPHATLPPLLPAGPLCCHPGTPPFLHCDDTIC	SAFTASDNLSLSSWVTTTSGFSGFQHPQSLSAMGTGTASLPHPIQGSLPPYSRLGMPLTPTALAGTMQGSGPSFPSFHMPRYHHYFQQGPYAAIQGLRHSSTVMTPFV*	3
5.65417369.65417566	DCDWEPLNPGDPMFQTFDGKTIHYQGSGTVYPTFINEAAYYEKQQAFITTRRETLVASAIKK	TVTGSR*TLVTQCSRHLMEKLSTTKAPGRSIPLLLTRQPIMRNNRHL*PPGEKPW*QVPSK	L*LGAAEPW*PNVPDI*WKNYPLPRLRDGLSHFY*RGSLL*ETTGIYNHQARNLGSKCHQKS	1
5.65417053.65417163	GVEFPPCTVEVFRVLERIDYPRDANGNIIAMVHPNLQ	VWSSLRVQLKFSES*RGSTTPEMPMETS*PWFTPT	CGVPSVYS*SFPSPREDRLPPRCQWKHHSHGSPQP	1
6.49916848.49917042	VDRYRLKNGRHVIILAEGRLVNLGCAMGHPSFVMSNSFTNQV	LIAIV*RTVVTSLSWQRAGWLTWAVPWDTHHLS*ATPSPIR	*SLSFEERSSRHYPGRGQAG*PGLCHGTPIICHEQLLHQSGT	1
2.408059.407865	TTLAHIIASTSKKKGTARFVTLSATSTSTNEVREVIKQAQNELRLCKRKTILFIDEIHRFNKSQQ	PL*PTSLPAPVRRRGRLAL*LCLPPVHPPMRSEK**SRRKTSSDCARGRPSCSSMKFTASINP	HSSPHHCQHQ*EEGDGSLCNSVCHQYIHQ*GQRSDKAGAKRAPTVQEEDHPVHR*NSPLQ*IP	1
2.395632.395351	VILAQCVVYLARAPKSVSIYKAYNNVKTCLRSHKGPLPPVPLHLRNAPTRLMKQLGYSKGYKYNPDFSGPVEQEYLPEELQGINFFTWKPSD	*SLLSVWSTWHEHPSLCRSTRPIIM*RPV*EATKVPCLPSPCTSAMPQPGL*NSWDTLKATNTTQTSAAP*SRSTYLRSCKESTSSPGSP	DPCSVCGLPGTSTQVCVDLQGL**CEDLFEKPQRSPASRPLAPPQCPNQAYETAGIL*RLQIQPRLQRPRRAGVLT*GAARNQLLHLEAL	1
12.28642673.28642813	VVRMVMRHHEELRQKEEKAKRDEHAKIRRVASSIAKEVRAFWSSVEK	WCGW*CGTMRS*GKRKKKQSGTSMLKSDESPLLSQRKSGLFGAA*	GADGDAAP*GAEAKGRKSKAGRAC*NQTSRLFYRKGSQGFLEQRR	1
12.28657090.28657269	ALCRAEDEEDIVAASQAKAEQVAELAEFNENIPLDDGGEQEEVEELSKAEQEIAALVEQ	RCVVLRMRRT*WQPLKPKQSRWPNWRSSTKTYRWMTEGSRRKWRSSLKQSRK*PHWW	AVSC*G*GGHSGSLSSQSRAGGRTGGVQRKHTAG*RRGAGGSGGAL*SRAGNSRTGG	1
12.28648787.28648956	RCDVSMFDLIGLESRVSRYQADVFLPRYKVSRQLIQEIMESPEPPPRPKPVRMKVN	AATFPCLTLLVWRAACPVTRQMSSCHATRSAAN*SRRSWSPPNLLQGLNQSA*KS	LRRFHV*PYWFGEPRVPLPGRCLPATLQGQPPTNPGDHGVPRTSSKA*TSPHESQQ	1
9.25059816.25059694	AGANMIVSGSAVIGSDDPRSVIALLRTVVAEAIQKRSLDR*	QGLT*LCQAVL*LAVMTLVLSSPSCAPWWPKQSRNARWT	RG*HDCVRQCCDWQ**PSFCHRPPAHRGGRSNPETLAGP	1
9.25063769.25063630	MHMMVSRPEQWVKPMAAAGANQYTFHLEATTNPGNLIKEIRESGMK	CT*WCLGLSNGSSLWPQQEPISTPST*RPPPTLETSLKRLERVA	AHDGVSA*AMGQAYGRSRSQSVHLPLRGHHQPWKPH*RD*REWH	1
12.46616724.46616535	DSCRVLPKAAVAEGESLPQCDRVQPRSFTEAQCSD*C*AALTEGTCTSAGCARICTIHQSPDI	TLAEYCPKLQSLKVNHCHNVTESSLDPLRKRNVVIDVEPPLQRALVLLQDVLGFAPFINLQI*	LLQSIAQSCSR*R*ITATM*QSPASILYGSAM**LMLSRPYRGHLYFCRMC*DLHHSSISR	2
17.10067646.10067504	PSAAPRNLTFDLSEQHLSLKWAELQVDELQGRLLAYKVQWTVGGEAQ	PLRPQGTLPLTSRSSTCL*SGRSFRWTSCRVDCWPTRCSGLWEER	LCGPKEPYL*PLGAAPVSEVGGASGGRAAG*TVGLQGAVDCGRRG	1
7.54392477.54392338	GFRRQSSLLFKILSSVRNHQINSDLAQLLLRLDYNKYYTQAGGTLG	ASDASHPSCSKFCRALGTIR*TLIWLSCCCDWTTTNTTPKLEAHW	LQTPVIPPVQNSVER*EPSDKL*SGSAVAATGLQQILHPSWRHTGQ	1
7.54396045.54395868	VQCCVQVPAERAAGAVTAAALLGPADAEETPEVQPDGRCEVEATQPHGLLD*QLAVLFA	YNVVFRYLLSVRRVQSQLQHCWALQMQRKHLKSSQTDAVKWRLRNHMAFLIDNLQYYLQ	TMLCSGTC*ACGGCSHSCSTAGPCRCRGNT*SPARRTL*SGGYATTWPS*LTTCSII	2
8.13889580.13889709	GTVCEPSGSVPHCEQCSNLWHRHVCFLQHV*STEIWEDF*T*	ALFVNQVGLCLIVSSAATCGIVMFAFYNTCDPLKSGRISKP	HCL*TKWVCASL*AVQQPVASSCLLFTTRVIH*NLGGFLNLT	2
15.42028949.42028841	SNTAGHVPRGETQHRSHGHGSIERPDGHLWK*PHC*	RTPLATFHEGKHNIAHMDMDPSRGLMVTCGSDRIVK	EHRWPRSTRGNTTSLTWTWIHREA*WSLVEVTAL	2
7.53627943.53628094	*STVQSLTGGAPKARGGALARTRRMRSCRLLRSTTLRTTRLSSS	EAPFRV*QAEPRRREAEP*RGRGG*EAVVC*DPQR*GLQGYLPA	KHRSESDRRSPEGERRSPSEDEADEKLSSAEIHNAEDYKAIF	3
4.19890874.19891062	QQQHEPLQQHPRPGLL*PIWRGSPTGWQRNLSGGTTTCHQPLWVFQRQH**	SSSMSRSNSIPAQDSFDLYGEGHPLGGSATSLEERPRAISRSGSFRDSTD	AAA*AAPTASPPRTPLTYMERVTHWVAAQPLWRNDHVPSAALGLSETALMK	2
8.1822506.1822366	ALEVRVREEQKMMDKKIVAEMDQKVIDQQNTLEKAGVPGFYVTTNPQ	LWKFVCERNKK*WIRRS*QKWIKK**TSKTRWRKQESLGFTSPLI	SGSSCARGTKNDG*EDRSRNGSKSDRPAKHAGESRSPWVLRHH*S	1
2.29637432.29637298	VVQLLKAGKAKEVSYNALATHIIAEDGDNPEVGESREVFDLPVVK	WCSC*KQEKQRRCPTMHWPLTSLQRMGTTLRWASQERFLTFLL	GAAAKSRKSKGGVLQCTGHSHHCRGWGQP*GGRVKRGF*PSCC	1
7.30522353.30522520	EPRVCRKPRSHLRHPVPNGRLGVLLRRRLTQEPQTLPHLQRQGLAACQPQA*I	NPEYVASLVPTYVILFLMGVWAFYSAGGSLRNLKLCLTCKDKDLLLANHRPR*	TPSMSQASFPPTSSCS*WASGRSTPPAAHSGTSNSASPAKTRTCCLPTTGL	2
3.27037345.27037194	ECM*LDSPTQSYQREKPESVFRFRQRTRTKTSTAVLTLSSRLAGSTASSP	SVCDWILLPSRTKGKSQNPCSDFGSAHGRRHRPLC*RFHPDWQEARRH	VYVIGFSYPVVPKGKARIRVQISAAHTDEDIDRCVDAFIQTGRKHGVI	3
5.62871665.62871462	WRTLAGSTATSERRSRS*ARRSSRRCPCRPSSSHLSSGPR*RRRSWSSLLSSARPWRPTPTATRS*	GGLSQDQQQHPRGGVEAERGGAAAAAPVGHHPLI*VLAHAEGGEAGAPSCRLPGHGGLHPPLREA	ADSRRINSNIREEESKLSEEEQPPLPLSAIILSSEFWPTLKEEKLELPPVVCQAMEAYTHRYEKLK	3
5.62882978.62882859	ISQNPKLLLRI*SSAWREPIRDSSSLLRSNLPSKAACCT	FPRIQSCY*GSEVLPGENQSETAAPYFAQICLRKPPAAP	FPESKAAIEDLKFCLERTNQRQQLLTSLKSAFESRLL	3
19.43257046.43257256	LPSLRPPCSKGCRTRHEGSCPILPRPPSCQWPAASWA*LVPSIVAAAEAAATAAVTDCSMTTVGRSTTS	SPASGLPAARAVELGTRGPVQFCPGLPAVSGQQPHGHD*CQALWQQRRQQQQQQ*QTAA*QPSADLQHP	PQPQASLQQGLSNSARGVLSNFAQASQLSVASSLMGMTSAKHCGSSGGSSNSSSNRLQHDNRRQIYN	3
16.31247153.31247455	LKAQMSMLLKGHTHLQAEFWVFFDELRPPPAHPGQFEETHWPEDGGGGLEGGEGVSQDSGGGASGGFEEVTLPELEEEEEGHKIQPMTNRRQRR	SKLRCLCCSKATPIYKLNSGCFLTSSAHLQHILDSLKKPIGQKMEAAVWKVERASAKIQEAGPVAGLRR*RCQNWKRKRRDIRSNQ*QTGVRE	QSSDVYAAQRPHPFTS*ILGVF*RAPPTSSTSWTV*RNPLARRWRRRFGRWRGRQPRFRRRGQWRV*GGDVARTGRGRGGT*DPTNDKPASEKE	1
18.32463703.32463930	MYYVKNVRFKMPNTGEEIFFNDGDVEGFYDIINWQVNHNGEISYVTVGNYNGSAAPGDRMTIMNDSIVWNN	CIT*RTCVSKCQTQGRRSSLTTEM*KASMTSSTGRSIIMGRYLMSLWGTTMALQLQGTG*P**TTPLCG	VLREERAFQNAKHRGGDLL*RRRCRRLL*HHQLAGQS*WGDILCHCGELQWLCSSRGQDDHNERLHCVE	1
16.6498392.6498534	AV*W*IWRKG*ASWRTGQRAKAS*FRVQLKRSALGRTLMLSEQYLTN	QYDGRSGGKGEPAGELARGQRPHSSGCS*NVLLWVGP*CCPSNI*PT	SMMVDLEERVSQLENWPEGKGLIVQGAAETFCSGSDLNAVRAISN	3
10.46291563.46291420	VLVCRPVA*EYV*GMEPKRRH*WRVNSLSRSTLKTLCGVWNLDTV	C*SADQ*RESMCEGWSRREDTDGG*IHFQDQH*KLSVESGTWTLC	VSLQTSSVRVCVRDGAEEKTLMEGEFTFKINTENSLWSLEPGH	3
10.46287896.46287786	KVHDMLKKGWDAEGSPFKGQDFDPSMFDIPPSAVQF*	KCMTC*RRDGMLKGHLSKGRTLTHLCLTSHRVPCS	SA*HAEEGMGC*RVTFQRAGL*PIYV*HPTECRAV	1
9.55330465.55330644	SRRLQSSRDPL*WHQ*RFHTERDDPARQQDSAYND*RQKLSWNSGL*QPSLFHQLLL*L*	LDDYNRLVTLCNGTSEGFIQRGMIRQGNRTLPTMTDVRSCLGIRDFDSPPYFTNSSFS	STTTIVS*PFVMAPVKVSYREG*SGKATGLCLQ*LTSEAVLEFGTLTALPISPTPPLA	2
3.27995191.27995054	VEDLIVKWRQKGKPVAGIVIEPIQAEGGDNHASPDFFRRLRNIARK	WKI*L*SGDKRENLWRGL*LNRFRPKAAITTPRQTSSEDCAILH	GRFDCEVETKGKTCGGDCN*TDSGRRRR*PRLARLLPKTAQYCT	1
3.27993595.27993428	HGCAFHVDEVQTGGGGTGKFWAHEHWGMDDPADIVSFSKKLLSGGYYHKDELQPD	MAVLFMWMRSRLVAEAQESFGPMSTGVWTTLLTLSLSARSF*VGVTTTRMNYSQ	WLCFSCG*GPDWWRRHRKVLGP*ALGYGRPC*HCLFQQEASEWGLLPQG*ITARQ	1
20.42653351.42653547	WKCPSTAASCLKVGDKYLSLGQVHSGPTWDGNVLMLQYTSGQACPDGSRNRTSIIRFQCDKDKV	GSVPPLQRHA*RLEINI*VWVRSILVLRGTGMS*CCSTPAARLVQMEAATGPVSSASSVTKT	EVSLHCSVMPEGWR*IFESGSGPFWSYVGRECPNAAVHQRPGLSRWKPQQDQYHPLPV*QRQ	1
8.46836936.46836829	V*GRMPWWPFIMS*TRWQVQAPVTGSAKSAVEVLFS	FEEECHGGHSS*AEHAGRSRPQ*LDQPSPPSKFS	LRKNAMVAIHHELNTLAGPGPSNWISQVRRRSSL	3
25.13645305.13645496	FKDTIVNAKYGGHTEAVRRLLGQLPISAQSYSSSPYLDLSLFSYDDKWVSVMERPKTCGDHPI	LRTLL*MPNTAAIPKRCVGCWVSCPSAHSPTAAALTLTSPSSAMMTSGCQ*WRGLRPAETTP	*GHYCECQIRRPYRSGASAAGSAAHQRTVLQQQPLP*PLPLQL**QVGVSDGEA*DLRRPPHQ	1
25.13640175.13640528	VTPDGTFLDVRTIGRFCYEDDLLTLSAVYTETQAENQPGFARLYTDKTINSLKHRLLVYLWRRAEQDGSATA	*LQTELFWM*GLSVGSVMRTTS*LFQLFIQKLRLRISQASPVCTPTKPSTPSSTDCWSTSGGGQSRTAAPQ	DSRRNFSGCEDYRSVLL*GRPLDSFSCLYRNSG*ESARLRPSVHRQNHQLPQAQTVGLPLEEGRAGRQRHSQ	1
25.13636769.13637533	DEDFPTLKPRRIQNQNVVHRLEKRRICSGRPGAHWYRVRCFHQNLFPNFTVVNVEKPPCFLRKFSPDGRCFIAFSSDQTSLE	MRTSQP*NRDASKIRMWSIVLRSVGSAPVDLELTGTECAVSTRTCSPTSLWLMWRSHPASSGNFHQMDAVLSPSPLTKPP	*GLPNLETETHPKSECGPSS*EA*DLLRSTWSSLVPSALFPPEPVPQLHCG*CGEATLLPQEIFTRWTLFYRLLL*PNLP	1
25.36714855.36714701	CPNTDP**NCLTVRTLR*SSDCMRCRTSPWITGLGRSAAC*RHPPTCFVE	VQTQTRNRTASL*EL*GDRPTV*DAVLPHGLLVSADQPPARGILLLALWK	SKHRPVIELPHCENSEVIVRLYEMPYFPMDYWSRQISRLLEASSYLLC	3
25.36720390.36720189	IQDQPVMGQLVPDSYVELERRILQERARVPPEFPVLRHHELLQLIQESQLQLEEAELPHAIHFLSEV	YKTSP*WVSWCQTATWSWSAGFFRKEPGFLQSSLSSGTMSSCSSSKRVSCSWRKLSSLMPSTSSAKS	TRPARDGSAGARQLRGAGAPDSSGKSQGSSRVPCPQAP*APAAHPRESAAAGGS*APSCHPLPQR	1
25.36721029.36720899	RRRGVQWFSPSLPDVQSSLPGSLQHQQGN*SSGRSQTLALQHQ	GGEEFSGSHPHFLTSRALYLVVYNISKGTSQVDALKPWLFN	EERSSVVLTLTS*RPELSTW*FTTSARELVKWTLSNLGSST	2
25.36724750.36724569	IPPQIGLLEGLTSLDVSHNTNLRSFPDEMGKLSRLWDLPLDGLQLQLDLKLTGSKTKDIV	SLPRLACWKA*LPWM*VITLTCAHSQMKWEN*ADCGTCH*MAFSCSWTSNSLAARQKT*	PSPDWLVGRPDFPGCES*H*PALIPR*NGKTEQTVGPATRWPSAAAGPQTHWQQDKRHSQ	1
25.36725024.36724827	RLRSVDMRTNSIVVLPGPASWVSSIIRELMFSQNCIQTLDLSGPIHKWTRLEKLHLSANRLTE	GCGQ*I*EPTASLFCLARRPGCPASSES*CSVRTAYRLWI*VDLSTNGPDWRNSTLVPIGS	VAVSRYENQQHRCSAWPGVLGVQHHQRADVQSELHTDSGSEWTYPQMDQTGETPP*CQ*AH	1
25.36735551.36735381	CLALSKMWCDSELHYSMLEKACMDGDTTMAECLIELGADINKKTKNESLIYQ	AWLCLKCGATQSCTTACWKRPAWMEIRQWPSV*SSWELTSTRRPKMSLSF	PGSV*NVVRLRAALQHAGKGLHGWRYDNGRVSDRAGS*HQQEDQK*VSHL	1
13.37194273.37194003	IGRIQAKSLGNLSSLTGEDLPLPAGWTVDWTIRGRKYYIDHNTNTTHWSHPLEREGLPPGWEKVESAEFGVYYVDHINKRAQYRHPCAP	*VEYRPSLWGTCPV*RGRTSPFRPVGPLTGPSVAGSTTSTTTLTLHTGATLSRGRGSLQAGRRWSPLSLGSTMWIT*TRGHNTVIHVL	RSNTGQVSGEPVQSDGGGPPPSGRLDR*LDHPWQEVLHRPQH*HYTLEPPSREGGAPSRLGEGGVR*VWGLLCGSHKQEGTIPSSMCSK	1
13.37189920.37189707	YDHILKWELFQLADLDTYQGMLKLLFMKELEHIVKSYEAYRQALLSEVEARKQRQQWYAQQSNKNFIGNM*	TTTS*SGSCSSWQTWTRTRAC*SCSS*RSSNTSSSPTRRTGRRCCRRWRHANSGNSGTPSSLTRTS*GT	RPHLEVGAVPAGRPGHVPGHAEAALHEGARTHRQVLRGVPAGAAVGGGGTQTAATVVRPAV*QELHREH	1
11.4028327.4028504	MQEVHIAKNVKLIDGPGVVASPSNPPASMALRSLQVEEGGESVLEAVRNLLKQCDK	CKRCTSQRM*S*LTAQESWHRHPTLRPRWL*GACRWRRAVRACWRPSGIFLSSV	ARGAHRKECEAN*RPRSRGIAIQPSGLDGSEEPAGGGGR*ERAGGRQESS*AV*	1
11.4029447.4029589	IMLQYNVPDFRNSLEFLTLFAKKRGFLQKGGVPNTEQAATTFLADWT	SCFSITSQTSEILWSF*PFSPKSVVFCRRAAFPTQSRQPPRSLQIG	HASV*RPRLQKFSGVSDPFRQKAWFFAEGRRSQHRAGSHHVPCRLDR	1
21.25467001.25467177	VGSLCHHQVPLDNRVCYEEN*R*QHTCVHCGCQGQQTSDQARCQEAV*H*RRQSQHTHQ	LDHYAIIKFPLTTESAMKKIEDNNTLVFIVDVKANKHQIKHAVKKLYDIDVAKVNTL	WITMPSSSSP*QQSLL*RKLKITTHLCSLWMSRPTNIRSSTLSRSCMTLTSPKSTHS	2
15.123781.124018	IMSGGPAVRISIESSCEKQVQEVALDGTETYVPPLSMSQNLAKLAQRIDFSQGSDSEEDVEGEPKDREWGKQDGEEE	SCLVVQR*GSASSLPVRSRCRKWPWMGQRPMSLLYPCPRTWQSWHKELTSARDPTQRRTLRGNPRTESGASRMERK	HVWWSSGEDQHRVFL*EAGAGSGPGWDRDLCPSSIHVPELGKVGTKN*LQPGIRLRGGR*GGTQGPRVGQAGWRGRR	1
20.43816265.43816145	VVNLLMGILLTVAVTHPENVPTIDLQYEVIDHYFASDRM	**TC*WASCSLSL*PTQRTSPLSTCSMRSLTTILLLTG	SEPVDGHPAHCRCDPPRERPHYRPAV*GH*PLFCF*PDV	1
14.31232772.31232493	CQQVKRRKDIGENRIRPGGKRVKVWPTLKDGRGRGHSLLTQVLDKGRFLRLGQSTILTPGTNMELRCKGSKIGWSYPTYLDTFNNSRL	ASRSSEEKTSERTASGQVGNG*RCGLR*KTDEAEAIPS*RRCWIKAASSAWARAPF*LLGQTWSCAAKAAKSDGLTRLTWILSITHA	PAGQAKKRHRREPHPARWETGKGVAYAERRTRQRPFPPDAGVG*RPLPPPGPEHHFDSWDKHGAALQRQQNRMVLPDLPGYFQ*LTPQ	1
14.31230937.31230786	HQAKRQVQSTDPDVALCC*HGGLQLLGDSM*WHRV*EGPRSRLRLIHLFQ	IKQSDKYSQLILTSPSAADTGAYSCWVIVCDGTECEKDHDRAYVSYIYF	SSKATSTVN*S*RRPLLLTRGPTAAG**YVMAQSVRRTTIAPTSHTSISK	2
6.40486753.40486879	SVSPKCCWSNSRIEPRGSRRESDF*LLILLIWKPKQRLKRTS	AFHQSAAGATAGSSQEGAGENQTFDC*SF*FGSPSKD*RGHQ	RFTKVLLEQQQDRAKREQERIRLLTADPFDLEAQAKIEED	3
6.40485586.40485723	MLVTVFCAPRDRPETTFALDVSPELELRDFVALCELESGIPAGEIQ	CWSPFSARRGIAQKLPSPSMCPQSWN*ETS*HFVSWNQESQQGK	AGHRFLRAEGSPRNYLRPRCVPRAGTERLRSTL*AGIRNPSRGN	1
7.10691258.10691005	M*QDVEPPLQKEP*AS*RAADPGCSGSRGCIHC*ENAGARIFTKDPRCQWLDTASLLSSQGKREMCSSFSGAW	CDRMLNHHCRRNPELHEELQIQAAVAAGDVYTVRRMLEQGYSPKIRDANGWTLLHFSAAKGKERCVRVFLEH	VTGC*TTTAEGTLSFMKSCRSRLQWQQGMYTLLGECWSKDIHQRSAMPMAGHCFTSQQPREKRDVFEFFWSME	2
21.21817705.21817895	AQSQMHQQKLEDALHEAQKPLARHRDDEDLDRMLREQEREGDPMAAM	HRARCISRNLRTRCTKPRSHWHVTVTMRILTAC*ENRKEKAILWLQ	TEPDASAET*GRAARSPEATGTSP*R*GS*PHVERTGKRRRSYGCNA	1
13.43900428.43900215	VTLKQTLPTRGSMSSRPTMSSQR*SRTFCSISTKPSLT*LTRRFMSCSPTGCLVRALSRRSTRSRTSMKT	*P*SRPCLREAV*AADLPCHPRGDQELSAVFPQNHL*LD*PEGL*AAVQPGV**EH*AEDLRDPGRL*KQ	DPKADLAYERQYEQQTYHVIPEVIKNFLQYFHKTISDLIDQKVYELQSNRVSSESIEQKIYEIQDVYE	3
13.43895443.43895272	FQSFSQYRCKTAKKSEEEIEFLRSNPKIWNVHSVLNVLHSLVDKSNINRQLEVYTSG	FSHSVSTAVRQPKSLKRKLNS*GAIRRSGTSTVSSMFSTPWWTRATSTVSLRSTRVE	SVIQSVPL*DSQKV*RGN*IPEEQSEDLERPQCPQCSPLPGGQEQHQPSA*GLHE	1
13.43895192.43895038	ETQKAWLENMDVTPCTRCWVTSAWSGF*GFTLCLVTITRPSKSWRTLSSIR	RPRKRGWRIWTSLPVQDVGLLQLGRAFEASLSAW*LLPGHQSPGEH*AQ*	DPESVAGEYGRHSLYKMLGYFSLVGLLRLHSLLGDYYQAIKVLENIELNKK	3
13.43893106.43892936	SMYSRVPECQITTYYYVGFAYLMMRRYQDAIRVFANILLYIQRTRNMFQRSTYKYEM	VCTRVFQSAKSPHITMWVLPTL**GATRMPFESLLTSCSISREQETCSRGQRINM	YVLACSRVPNHHILLCGFCLPYDEALPGCHSSLC*HPALYPENKKHVPEVNV*I*	1
13.43891061.43890928	INKQNEQMHGLLAIALTMYPMRIDESIHTQLREKYGDKMLRMQK	LTNKMSRCTACWLSL*PCTRCASTRASTPS*GRSTEIRCSACK	*QTK*ADARPAGYRSDHVPDAHRREHPHPAEGEVRR*DAPHAKG	1
13.43889604.43889431	RSAGVRGAVQLCLSQVLVTCSAKLRQRPPELPQRTFSTAVEGLC*GGAAAGPALHHSK	DLQVFEELFSFACPKFLSPVVPNYDNVHPNYHKEPFQQQLKVFAEEVQQQAQLSTI	ICRCSRSCSALPVPSSCHL*CQTTTTSTRTTTKNLFNSS*RSLLRRCSSRPSSPPF	2
13.43888382.43888193	FLKLYTTMPVAKLAGFLDMTEQEFRIQLLVFKHKMKNLVWTSGISALDGEFQSASEVDFYIDK	S*SCTQPCQ*PSWPAFWT*QSRSSAFSCSSSNTR*RIWCGPAASQRWTESSSLPLRSTFTL	LEAVHNHASSQAGRLSGHDRAGVPHSAARLQTQDEESGVDQRHLSAGRRVPVCL*GRLLH*	1
4.18428325.18428137	VEVEVESMDKAGNFIGWLHIEGVNLSVALVENALSKVHFTAERSAYYKTLVAAEEGCRQRKEK	WKLKWKAWTKQGTSLAGCTLKV*ICLWHW*KMLYPRCTSQRSAVPTTKPWLQQRRGADRGK	GS*SGKHGQSRELHWLAAH*RCESVCGTGRKCSIQGALHSGAQCLLQNPGCSRGGVPTEER	1
11.28623332.28622919	IFHVRAL*TLLWCSPKGHWWICGKPSG*PATREIHLTK*AGDYGGPETGRHFVQGSPS*RV*PKSPV*EQPPVRSPEAASCGYQEGGTALS**ASSS*SSRVRNAAGPESTALSAIA*SL	SSMSEHCRLYFGALQKAIGGFVGSLQDDQPPEKFISQSKLVIMVGQRLVDTLYREAHRKGSNQSLLCKSNHLCALLKQLAVATKKAALHFPDRQALHEAQEFATQLAQRAQHFRLSLDL*	LPCQSTVDFTLVLSKRPLVDLWEAFRMTSHQRNSSHKVSW*LWWARDW*TLCTGKPIVKGLTKVSCVRATTCALS*SS*LWLPRRRHCTFLIGKLFMKLKSSQRSWPREHSTFGYRLI	2
21.22084475.22084371	LMMSAMYAICKVKSVDLRFKTIVTAYKNMANTSQE	**CLPCMPYVK*RALICASRPLLQHTKTWPTPA	DDVCHVCHM*SEER*SALQDHCYSIQKHGQHQP	1
21.22084718.22084573	CTAWPIQG*RCSAPTYCPPTLSLSP*YGLCSSTPCSMSTS**ETVTSI	VPLGLYKAEDALLLPTVLPP*V*AHNMDSVPAHPAA*VRADERPSPR	YRLAYTRLKMLCSYLLSSHPEFEPIIWTLFQHTLQHEYELMRDRHLDQ	3
2.27711009.27710848	WTLMSYMIEGGGSNTHSKAKRWLYQHPEASHMLLKMLTDVIVEYLLGQVAAGAQ	GPSCPT**KVEAPTLTLRQSVGCISTPKPATCC*RC*QM*SWSIC*DKWQLE	DPHVLHDRRWRLQHSL*GKALAVSAPRSQPHAAEDADRCDRGVSARTSGSWS	1
2.27709052.27708952	IVFAKDAHYALEELSQSNYEVVGLDWTIDPLSA	LYLQRMLTTP*RNCLSLIMKWLGWTGPLTHYL	CICKGCSLRPRGTVSV*L*SGWAGLDH*PTICT	1
5.18584122.18583955	LARYSTEGLLQLGPLGSTTFLPDTKCLIDDGRGRTPSLKKCDAVSRISQRLWDFTQ	WLGTLRRGFSSLVPWGPPPSCLIQNASLMMAEDVLPV*KNVMLCRGFPRGFGTL	GSVLYGGASPAWSPGVHHLPA*YKMPH**WQRTYSQSEKM*CCVEDFPEALGLY	1
20.33334104.33334754	LRFGV*LLTTVFLSG*GLLLLRSRLCATGGGHLEEIRVAAHSAPLSKPRRATGRAGNCLAGSRPPWLRVRGPTGLGIRAAAPAWGRYMGSIRRSVRLRFGF*SQ*YHHPGLYVEWLFCQGKAGTGGYGETRQSYFHGDRRQQERVRQGAGGGEPQLDVRVCGPHSSVPLPDQQEKQHQ	SDLEFDSLQPCFYPDEDFYFCGPDSAPPGEDIWKKFELLPTPPLSPSRAALPGEPATASPEADPLGFGLGDPLDWASELLLLPGDDIWGASDDLFGSALDSNPNSIIIQDCMWSGFSAREKLERVVTEKLGKAISTATAGSRSVCVKAQEVVSRNSMSECVDPTVVFPFPINKKNS	PIWSLTPYNRVSIRMRTSTSAVPTLRHRGRTSGRNSSCCPLRPSLQAAPRYRESRQLPRRKQTPLASG*GTHWTGHPSCCSCLGTIYGEHPTICSAPLWILIPIVSSSRTVCGVAFLPGKSWNGWLRRNSAKLFPRRPQAAGACASRRRRW*AATRCQSVWTPQ*CSPSRSTRKTA	2
17.49084787.49084674	*LKRPTG*LYQKTFRNQEMALMQLSASATHLPTYQTLK	D*RGQLADFIRRHSETRRWL*CSYLPRQLICPLTRL	IEEANWLTLSEDIQKPGDGFDAVICLGNSFAHLPDF	3
9.3808804.3808687	QVH*QSALQSDARHCVKETI*RAV*CHSGVFPKYRLYRR	RYIDSQHCKVMQDIVSRKQYKEQFDAIQECFRNIGFTEE	GTLTVSTAK*CKTLCQGNNIKSSLMPFRSVSEISALQ	2
14.40057081.40057251	VK*AIQSW*NTGWRMLSRTRESSLILG*RW*MRCSPILNTC*STTVLTSTTLTTGL	*NEPFRAGEIRAGGCYREPGNHH*YWDKGGE*GVHQY*IPANLQLSSPPQPSPLDY	KMSHSELVKYGLADVIENPGIITDIGIKVVNEVFTNIKYLLIYNCPHLHNPHHW	3
14.40053968.40054243	V*MFPRSPVCPCCGTFT*SGSALPNHSLLRTFCV*A*GPLLCATVQGRPTLSNTFP*LLAWLQPGTSSSWSWYEFPSWEG*SSTSWRIAGDQ	CECSRDPLCVHAAAPLPEVGPPYQTTAF*GLSVCEPKDLCYAQLCRADQLSQIRSPDYWLGFSPEPRAAGAGTSSLLGRADPARRGG*LE	VNVPEIPCVSMLRHLYLKWVRLTKPQPFKDFLCVSLRTFVMRNCAGPTNSLKYVPLITGLASARNLEQLELVRVPFLGGLIQHVVEDSWR	3
11.8310544.8310421	EDCEGDNY*EVCWPL*SREVLALSAEDPV*NSGSSPGSTS*	KTVKETIIEKFAGPYDHGKYSPSVQKTLYETQVLVLDRLPE	RL*RRQLLRSLLAPMITGSTRPQCRRPCMKLRF*SWIDF	2
11.8313762.8313550	KVEFVRTGYGKKTVKVLVVRRQGRQHSIIEVKADVELTLKSRKDYLTGDNSDIIPTDTIKNTVHGLAKLRG	RWSSCEQVTARKR*RCWSSGGREDSILSLR*RLTWSSRSSHAKII*LETTQTSSLLTPLKTPSTVWPSS	GGVRANRLRQENGEGAGRPEAGKTAFYH*GEG*RGAHAQVTQRLSNWRQLRHHPY*HH*KHRPRFGQAQ	1
8.7477761.7477653	IHESSPLDLASEESERLPCLLALLDLGADVNARDKH	SMRAVPWTLPVRSQRDCPACSPCWTWVLM*MQGINT	P*EQSLGPCQ*GVRETALPARLAGPGC*CECKG*	1
20.30949346.30949176	VNVSGGAISLGHPIGMSGCRVLVTLLHALQRTGGRKGIASLCIGGGMGIAMCVER	*M*AVVPFLWAILLACLAAECW*PCCMLSRGPEAVRELHLSALVEEWVSPCVLKE	ECERWCHFSGPSYWHVWLQSAGDLAACSPEDRRP*GNCISLHWWRNGYRHVC*	1
20.30952198.30952076	VQWR*RLMSFLGMVATWTACQNSNPASSRTAVALSPQEMLQ	SSGGEG**VSSAW*QHGQHVKTQTLLRQGQQWHCHRRKC	PVEVKVDEFPRHGSNMDSMSKLKPCFVKDSSGTVTAGNA	3
23.28917522.28917637	PLEAPMDVGVEIINSTTIKVTWAPIDKETVRGHLLGYK	L*RPQWMWVLK**TALQSK*PGHL*TKRRSEDTCWD	FRGPNGCGC*NNKQHYNQSDLGTYRQRDGQRTPAGI	1
4.16601802.16602018	YPTVDITQHARQVVQIVELAASMDEKLTPLKLVDAWMGKGPAKHRKMIQTTTLSRRQAEVVIVHLLLQGYL	TPLWTLPNMPGKWCRLWSLQPPWMRN*PH*NWWMHGWGKALQSTGR*FRPPRCLGDRLKL*LFTCSCRDT	PHCGHYPTCQASGADCGACSLHG*ETDPTETGGCMDGERPCKAQEDDSDHHAVSATG*SCDCSPAPAGIPQ	1
4.16595736.16595934	EHAKMVMAGMTDPKAPFKLVYVTPEKIAKSKLLMSRLEKAYKANLLSRIAVDEVHCCSQWGHDFR	SMLRWSWLE*RIQRPPSSWCT*LQRKSLRASS*CLVWRKPTKQTC*VVLLLMRCTVAANGVMTS	AC*DGHGWNDGSKGPLQAGVRDSRENR*EQAPNVSSGESLQSKPAESYCC**GALLQPMGS*LQT	1
4.16594903.16595082	HIPSL*LQTFAAESHQPDHVRQGPVPGHAHRKREESLLSASCNLF*	TFHLSNFRPLQLKAINLTMSGKDLFLVMPTGRGKSLCYQLPAIC	HSISLTSDLCS*KPST*PCQARTCSWSCPQEEGRVSAISFLQSV	2
20.31462896.31461920	WRQDGCYEETFPYQDRS*SFCPPGATAAE*GH*SYRGALL*Q	GGKMAVTRKLSHTKIGPDLFALLEQRLQSEGIDLTEEPYS	EARWLLRGNFPIPR*VLIFLPSWSNGCRVRALILPRSPTL	2
21.21282522.21282768	QPKAGFKPEKVAVVTKTTRYEFEQQRYRYAGVSEEDLKQL	NRKLGSNQKR*QWSQRLRGMSLNSSVIAMQEFLKKI*S	TESWVQTRKGSSGHKDYAV*V*TAALSLCRSF*RRSKA	1
21.33792499.33792678	LKVWDMRKGTAIMDLKHHEDYISDITVDQAKRILLTA	*RCGI*GRGLPSWT*NTTRITSVTSLWTKPRGSCSQ	EGVGYEEGDCHHGPETPRGLHQ*HHCGPSQEDPAHSQ	1
20.39390941.39390802	WAT*MHHPGL*RRSTVNVQPNRWLFTSSASTRRQRS*KESITQTSL	GQPKCITLGCEEDQQ*MCSQTGGCLPAAPQRGGKGPERNQSPKH	GNLNASPWAVKKINSKCAAKQVAVYQQRLNEEAKVLKGINHPNI	3
20.39386770.39386588	*PKSEVHRHRAVEAQGMFGGRRRDHRQGRHLRLRSHSVGDDDAGHASSRDAGG**G*R*	DPKAKYIGTEPWKPKECLEEGGEITDKADIYAYGLTLWEMMTLAMPHLEMLEDDEGE	TQKRSTSAQSRGSPRNVWRKEERSQTRQTSTPTVSLCGR**RWPCLISRCWRMMRVK	2
20.39385285.39385053	DSMELSFDEDAYYERLGTRPALDTEALGSSYRRMVELFYLCTEEDHKKRPTAAQIVQALESNASLDKTPSEVIVI	TLWS*VLMRTPTMSGWGRGRHWTPRLWAAHTGEWWSSSTSARRRTTRKDQQPPRSSRL*RATPPWTKRPQR*SL	LYGAEF**GRLL*AAGDAAGTGHRGSGQLIPENGGALLPLHGGGPQEKTNSRPDRPGFREQRLPGQNALRGDRYR	1
22.11182114.11181932	TLSQSMRQADLNFEKLKTESERLEQHTKKSVNWLLWLMLILVSFTFISMILFIRIFPRLR*	L*ASPCVRRT*TSRS*RRSPSGWSSTLRSL*TGCCG*CSS*SPSPLSA*SSSSESSPDS	SEPVHASGGPELREAEDGVRAVGAAH*EVCELAAVVDAHPSLLHLYQHDPLHQNLPQTQ	1
11.10478854.10478735	ANLLSSHRSLVYRVETIALGDQPCDRGENVTLFLFNDCLE	PTCCPPIVASFTE*KPLLWEISHVTVVKMSHCSSSMTV	QPAVLPS*PRLPSRNHCSGRSAM*PW*KCHTVPLQ*LS	1
2.29896263.29896097	AR*PGN*STRGLRSTTRSTGRCTGVRYEWAVWLAKWETSMCQLSPNWPLSSGSE	QGDQETDLQEG*EVPQGVQADVQA*DTNGPYGSQSGKLLCAS*AQTGLCHQDQR	KVTRKLIYKRAEKYHKEYRQMYRREIRMGRMARKVGNFYVPAEPKLAFVIRI	3
3.21455417.21455269	MPICTVLEKSNGVLVGAELTCSVREENKAQRESYTADWHSVSLKTQPQ	CQSVPCWRRAMVCWWELS*PAV*GKRTRLRGRATLLTGTALVSRLNL	ANLYRAGEEQWCAGGS*ADLQCEGREQGSEGELHC*LAQR*SQDSTSR	1
13.386028.386174	VKEIAAEYYTDLPQYTSWVKVLYDFIMDDTISPYSRIKRKLKGEVKQE	*RKLLQSIIRTCLSTHLG*RSYTTLLWMIP*AHIHESRGN*KERSNRS	KGNCCRVLYGPASVHILGEGPIRLYYG*YHKPIFTNQEETERRGQT	1
25.31335721.31335539	GDEGGKGLPGSGQEAELCCS*QEHVQPRVV*VWPESQWRTACGGHPHRQRRQIHHD*GVL	VMKVAKGFLDQGKKLNFAVANKNMFNHELSEFGLNPSGELPVVAIRTAKGDKYTMTEE	**RWQRASWIRARS*TLL*LTRTCSTTSCLSLA*IPVANCLWWPSAPPKETNTP*LRS	2
7.20550494.20550771	LAGATYMDVHRAGGGIHFTVEHTQAAPASDLLASLRSRLVRMQRAGTTLAECKSGYGLELQTELKMLEVIEEARRSLPINISATYCGAHAVP	WQVPPIWTCTEQVEASTSRWSTLKLPPPRTSWRPSAADWCGCSERAPPWRSVRAVMAWSCRPS*KCWK*SRRPGAPYL*TSLPPTAELMQC	GRCHLYGRAPSRWRHPLHGGAHSSCPRLGPPGVPPQQIGADAASGHHPGGV*ERLWPGAADRAENAGSDRGGPALPTYKHLCHLLRSSCSAQ	1
7.26732009.26731837	W*WT*TTCCVQQSLQRNVPFRCSTSHWTNWCLCLNRRPSKAGGPAPARITERRSS	GDGPEPHVASSKVSREMYPSGARPATGQTGVSV*TEDRQRLVALHLRE*RREDH	VMDLNHMLRPAKSPEKCTLQVLDQPLDKLVSLFEQKTVKGWWPCTCENNGEKIIA	3
7.60626105.60625917	DYQAIVDAEWNILYDKLEKIYQSGAKVVLSKLPIGDVATQFFADRDLFCAGRVQEEDLKRTMM	TTRPSWMQSGTSYTTSWRRSISREPRWSCQSCPSVMWPPSSSLTETCSVLGGFRRKT*RGP	LPGHRGCRVEHLIRQAGEDLSVGSQGGPVKVAHR*CGHPVLR*QRPVLCWAGSGGRPEEDH	1
7.10420909.10420770	VESSDVNWKRKKSGGIKIICQSETRDFSAMAFITDHVNSLIEQWF	WSHRMLTGRGRRVEA*KLSVSQRPGISLLWHSSQIMSTL**SSG	GVIGC*LEEEEEWRHKNYLSVRDQGFLCYGIHHRSCQLSDRAVVP	1
7.10428896.10428620	IGFLIETGTLLHFPDTSHGLCTLYFLCPVWLSECLERIVNLKSSRYIARNGVIQTED	SVS**KLEPCSTFLTPAMGFVLSTSYVPCGYRNA*RGS*TSNPLDI*QEME*SKLK	RFLDRNWNLAPLS*HQPWALYSLLPMSRVAIGMLREDRKPQILSIYSKKWSDPN*RP	1
7.10426482.10426311	LSAAPPTSP*ASPGHPWLPPADPQHPATPFQDELRSCWILGAFHCQDAYKPPRNGHA	YLLPHLLPPKPALDIHGFRQQTHNTLQRLFKMSFVPAGFWERFIARMLISLQEMDMQ	ICCPTYFPLSQPWTSMASASRPTTPCNAFSR*ASFLLDFGSVSLPGCL*ASKKWT	2
7.10421381.10421212	KSTGSRHSRNSVIYSFTGTQKKSRCSTFRVRRSQTIYWKEGLLVTFDGGYL	KAPGAGTAGIL*STALPEHKRRAAVAPLESDAARPSTGRKDCLSLSMEVT	KHREPAQQEFCDLQLYRNTKEEPL*HL*SPTQPDHLLEGRTACHFRWRLPQ	1
7.10385196.10384961	TPW*NTSSLQMPIGVLLSFARNPVPCTLSSIPALSH*WASAFIHSASPYS*PPWVASTQCWRKSTK	HHGKTPPVCKCLSEFC*VSPGIQYLALSPASLHCLTSGHQHSSTLLRPTVSPLG*PQHSVGGKAQR	TMVKHLQSANAYRSFAEFRQESSTLHSLQHPCIVSLVGISIHPLCFALQLAPLGSLNTVLEEKH	3
4.1519230.1519096	AKCTL*DKPRGLRVSI*NVLRVPGHMQ*NGPQQHLELHRLSQMPA	LNAHFETNPEGSVSRSEMYSEYLATCSKMGRSNILNSTGFLKC	*MHTLRQTPRAPCLDLKCTPSTWPHAVKWAAATS*TPPAFSNA	2
4.1520960.1520751	PWRSWVTSAKWRTMVC*SVSTWTRTRTGRSCCSSPCRTSCSSWPPWRCYTCWHSSERSHAARSPSLTTA*	HGDPG*PQQSGGQWCANL*VRGPGLVQGGHVAPHPAGPHAPHGLLGGAIPAGTARRDPMQQDRLR*PQ	MEILGNLSKVEDNGVLICEYVDQDSYREVMLLLTLPDLMLLMASLEVLYLLAQLGEIPCSKIAFVDHS	3
4.1519892.1519722	RLVGSVSICRPSYVWT*RPNSGAVD*ASGERRPGS*GPTTAGRAGTRGRAGSAS	DLLVRLVSVDLHTFGPDALTAVRLIEHQANADQAAEVRPQLVEQVPAAVQGA	TCWFG*YL*TFIRLDLTP*QRCG*LSIRRTPTRQLRSDHSWSSRYPRPCRER	2
22.12913088.12913271	VIDAISAAISSTHGCSLLDVDPGASTNRTVYTFVGSPEAVVEGALNAARQAFSLIDMRKHS	LSMPSQQPSPAHTAAACWTSTPEPPPTAPSTPLWVLLRRWWRGRSTPPARPSALLT*GNIQ	YRCHLSSHLQHTRLQPAGRRPRSLHQPHRLHLCGFS*GGGGGGAQRRPPGLQPY*HEET	1
1.7720335.7718759	TCSL*A*MAATGCLAPPWSTLHAAEE*RT*MSPVVASLHFACPVSSPPSLSSNPSLLT*HRASTLLSSAQRRWMH*AACRSLGRCC*HQATV*CHA	RAVSEPEWLLLAVWLHHGAHCTLQRSDAPRCHRLSHHFTSPVPSPLLPRFPQIPRF*RDTGLQLCSAQLRGGGCTEPPVGA*ADAVDTKLRCSAML	VQSLSLNGCYWLSGSTMEHIARCRGVTHLDVTGCRITSLRLSRLLSSLAFLKSLAFDVTPGFNSAQLSSEAVDALSRLSELRQMLLTPSYGVVP	3
8.12165762.12165872	VESVSNHQRMLEQARQLRVEKEREEALTHQKQEQKNQ	WSRCLTISGCWSRPGSCGWRRRGRRR*LTRSKSKR	GVGV*PSADAGAGQAAAGGEGEGGGADSPEARAKE	1
8.12187596.12187724	QTVEAEKGISGYSDTQEELERVSAIKSELDEKKGRTLDDMSEM	KPWRLRRVSLATVILRKSWRGFLPSRVS*MRRRAALWMTCL	NRGG*EGYLWLQ*YSGRAGEGFCHQE*AR*EEGPHSG*HV*	1
12.31929346.31929176	RTSSGTGLRFWLIHQRNVSVWGTLILATLRRSG*VTLDPSLPHS*PFPCRLFHVV*Q	GQAVVQG*DSGLFIRGTCLCGVP*FWQL*GGRVRSP*THRFLTLSPSHAGYSMWS	DKQWYRAKILAYSSEERVCVGYLDFGNSEEVGLGHLRPIASSLLALPMQAIPCGL	3
20.451481.451306	SLMRWLDWGSPTRPAT*RSASSLTSCCSSERPVWAKLWSTRWRPPWRKLSTPPLGLTS	V*CVG*TGDPRPVQLHKEALQV*QAAVPQSGLCGPSSGRPGGGLRGGSCQLRHLD*P	FDALVRLGIPDPSSYIKKRFKSNKLLFLRAACVGQALVDQVEASVEEAVNSATWTDLQ	3
4.21370322.21370143	TREERKMEAILQAFARMEKREKRREQALERIGSIKSEVGGRSDIKEEPPATPE	HERRGRWRPSCKPLPEWRRERNDGSRRWRESAA*SPRLGAAVTLRRSLQPH	TRGEEDGGHPASLCPNGEERETTGAGAGENRQHKVRGWGPQ*H*GGASSHT	1
4.21381444.21381333	TRVGGGQPCGGGKVKLPTPDLQ*QFAPFPQLHRPALC	PESVEASPVVVEKSSYPHQIYSSSSHHSHSYIGLP	QSRWRPALWWWKSQATHTRFTVAVRTIPTVT*ACL	2
13.43783551.43783700	VSITILDENDNSPEFDITSDYSVAIAENTPKGKKVAVVLGRDRDAGLNGL	CPSPFWMRMTTVQSLTSHLIIQSPSQKTHPRVKRWQ*FWEGTEMLV*M	VHHHSG*E*QQSRV*HHI*LFSRHRRKHTQG*KGGSSSGKGQRCWFKW	1
13.43776712.43776847	VIIYVDDANDEVPVFTQQQYNRLGLRETAGIGTSVIVVRATDRD	*SYT*TMPMMRCRCLPSNSITVWA*ERPLASAPL*LWCVPLTV	DHIRRRCQ**GAGVYPATV*PSGPERDRWHRHLCDCGACH*P*Y	1
13.43818283.43818504	TSTTIYVRIVDENDNAPEFPEEEYVTVLSEGPETVGATIATVTAIDPDEGLNGTLRYAIASGNLIQTFNINSIT	PQPPSTFALWMRTITPRSSPRRSTSQC*ARDQRQWVPPSLR*RPLTQMRV*TAPCDMPSLQAT*SRLLTSTA	LNHHLRSHCG*ER*RPGVPRGGVRHSAERGTRDSGCHHRYGNGH*PR*GFERHLAICHRFRQPDPDF*HQQH	1
13.43870367.43870489	GTFGREPQAKPEDDRYLRAAIQEYDNIAKLGHIMREGPIK	AHLVESLKRNLRMIVT*GQQFRSTTTLLNWAIS*GRAL	HIWSRASSET*G*SLLEGSNSGVRQHC*TGPYHEGGPY	1
13.43863454.43863615	VAANAKVGSELIKLVAIDNDIGNNSVVQYHIVTSRYFNSQNNSSVDVGSVFM	LQQTPKWAQSLSSWWL*IMI*ATTAWSSTTLLRAATSTHRTTAVWMLAVCS	CSKRQSGLRAYQVGGYR**YRQQQRGPVPHCYEPLLQLTEQQQCGCWQCVHD	1
19.26167912.26167811	IRNDTSQIVNENLPQIQQKSDEMRQIYRRIDKLE	SVTIPRR*SMKTYLKSSRSLMK*DRYTEELIS	P*RYLADSQ*KPTSNPAEV**NETDIQKN**A	1
25.38094607.38094438	SH*QAEHIF*STSRIYSGGRGGEAEAVRWKHCRSRDPAGS*PL*QGCPHYWRQCGH	HINKRSTYFDPRHAFTVEDVVVKPKRYDGNTAALEILQGRDLSDKVVLITGGNA	TLTSGAHILIHVTHLQWRTWW*SRSGTMETLPL*RSCRVVTSLTRLSSLLEAMR	2
13.9415348.9415232	CSGSVSIRSLWPPSCALWGAMRVWTSRRT*SLQRASTL	AVVQSV*EVSGLLHALSGGR*GSGHHAGHEASKEPLH	QWFSQYKKSLASFMRSLGGDEGLDITQDMKPPKSLYIE	3
15.24988079.24988189	GWYVTLHIIDVPFSVMESVQSGKPLVLVSLLPHEQK	AGM*PCTSLMCLFL*WRVSSQANLWFSCLSCPTN	LVCDPAHH*CAFFCDGECPVRQTSGSRVSLAPRT	1
15.24975583.24976016	HWCVRVCPSSL*RRGLSPEELCQRSQRPVFLMLVSSLWTPNKMPHYFSDTWGLRDRESWVSAPNGHISLLNMSLLHPTTLLIVQVDPLAWAHSVCPGMSVAALCGLTDWYTSVVMEIFSSARLMPQ*TLF	TGVSGCVRAPCEEEG*VQKSFVKDHRGPFS*CSSLPSGLRTRCHTTSQTPGDSETEKVGFPLQTVTSPCSTCHFYTQQPC**YKWTHWPGHTLCVRVCPWPPSAG*QTGTHQWSWRFSAQPD*CPSRPSS	LVCQGVSELPVKKRVESRRALSKITEARFPDARLFPLDSEQDATLLLRHLGTQRQRKLGFRSKRSHLLAQHVTFTPNNPVDSTSGPTGLGTLCVSGYVRGRPLRVDRLVHISGHGDFQLSQIDAPVDP	3
25.6644805.6644700	HDDAIWTAAWGKSEADGSETIVTGSLDDMVKVWK	TTMPSGQQRGVKVKQTAQKPSSQAHSMTW*KSG	RRCHLDSSVG*K*SRRLRNHRHRLTR*HGESLEM	1
18.44278227.44278688	LPPGGRGVRIELQELPAASLPPGPAAELCSEGDERLAGSGPGSSPAGGLLPDPGLPPFFIDPLHRL*GPGGPAAGARVPHLPCGPIHRLRLVTQHQPANRGSETRPGGPDHGPLHHHGWAG	CPLVDVASASNFRSFQLRHFHLDLRLNFAVKEMSGWLVLDLVPVQPGVCSLILDSHPSLLIHSIDCKVPGARQQEPVSLTYRVDPFTDYGSSLSISLPTAAVKPGRAVQITVRYTTTDG	APWWTWRPHRTSGASSCVTSTWTCG*TLQ*RR*AAGWFWTWFQSSRGSAP*SWTPTLLY*STP*TVRSRGPGSRSPCPSPTVWTHSPTTARHSASACQPRQ*NQAGRSRSRSATPPRMG	2
20.51585968.51585808	VGFAFLS*RPVCLETRPRPACSMTRLQQAGMRLIRVQHSNRH*S*SFALPDF	WVLLSSHKDLCVWKRGQDQLVR*RVCSKQE*G*FGFNTQTGIKVNLLRCRT	GFCFPLIKTCVFGNEAKTSLFDDASAASRNEADSGSTLKQALKLIFCAAGLQ	3
13.24605196.24605435	FGS*TVLGVRMPR*QSLLSVPHCDLLWKTPPDPPLETISQERV	SGVKLCWVCGCPGNKACSRCHTVTYCGKHHQTLHWKQSHKK	RELNCVGCADAPVTKPALGATL*PTVENTTRPSTGNNLTRK	2
13.24604123.24604438	EVVLGFLEDAEPWRLRSPQFPSKVGGKPAWLSRRGLPSLPELECEICRLPMVFLLQ	R*FWVSWRMRSRGGFGLLSSRVKSEGSRRGSAGEACPLCPNWSVRYAVFLWFSCC	GSSGFPGGCGAVAASVSSVPE*SRREAGVAQPERPALSARTGV*DMPSSYGFPAAG	1
20.49399914.49400153	GTAIGKCPKNKLLKGYIELELQLREFDRCRKLYEKYLEFTPENCTTWIKFAELETILGDIERARAIFELAIGQPRLDMPE	ARRSGNARRTNC*RATSSWSCSCESSTAVESCTRNTSSSPPKTAPPGSSLLSWRPFWETSSGLGPSSNSPSGSHGWTC	HGDREMPEEQTAEGLHRAGAAAARVRPL*KAVREIPRVHPRKLHHLDQVC*AGDHSGRHRAGSGHLRTRHRAATAGHA	1
20.49396344.49396535	ANPHNYDAWFDYLRLVESDADADTVRDVYERAIANIPPIQEKRHWRRYIYLWINYGLYEELEVK	RIHTTTMPGSITSVWWRATPTQIQ*EMSMKEPSPTSRPSRRRDTGGDTSTCGSTTVCMRSSR	ESTQLRCLVRLPPSGGERRRRRYSERCL*KSHRQHPAHPGEETLEAIHLPVDQLRSV*GARG	1
20.49394052.49394235	ALVIVHPEVKNWIKYARFEEKHGYIAHGRKVYERAVEFFGEEHVDENLFVAFARFEETQKE	HLSSFTLR*KTGSSTLASKRSTATSPTAGRCTSGRWSSLGRNM*TKTSSWPSPGLRRLR	TCHRSP*GEKLDQVRSLRREARLHRPRQEGVRAGGGVLWGGTCRRKPLRGLRQV*GDSE	1
3.25182538.25182125	QDFLYLSGFLEPDSALVLHGKGRPDQAILFIPRRDPGRELWDGPRSGKDGAAALTGIERVHSIEELGVVLKSLK	RISSTSVVSSNLTVPWFFTGRVDQTKLFCSSLAETRGENCGTDRGLGRTEQLL*PA*REFIA*KNLVLYSRA*K	GFPLPQWFPRT*QCLGSSREGSTRPSYFVHPSQRPGERTVGRTAVWEGRSSCFDRHRESS*HRRTWCCTQEP	1
11.1330258.1330064	HRQSDNPLTVW*GRAAEDRRGV*LLVREWEHALRSGSLPLRKQEGV*GQFPSRLHC*RH*PDQRM	IDNLTIPSRCGKGVLRRIEEVFDCWFESGSMPYAQVHYPFENRKEFEDSFPADFIAEGIDQTR	STI*QSPHGVVRACCGGSKRCLTAGSRVGACLTLRFTTPSKTGRSLRTVSQQTSLLKALTRPE	2
11.1316706.1316532	ELNVRQLTLSTDKDKYGIRLRAEPDHMVLGKRLKGAFKAVTASIKELTSEQLEAFQKK	SLMCDS*HFQQTRTSMVSA*EPSQTTWCWARD*REPSKPSLLLSRSSPANSLKPSRRK	A*CATVDTFNRQGQVWYPPESRARPHGAGQEIKGSLQSRHCFYQGAHQRTA*SLPE	1
11.1325553.1325409	LYLINSPVVRAENLRFKEEGVRDVLKDVFLPWYNAYRFLVQNVQRLQK	CTSSTLL**EQRTCVSKRRVCEMCLRMSSCRGIMPIASWCRMYKGY	VPHQLSCSESREPAFQRGGCARCA*GCLPAVV*CLSLPGAECTKVT	1
11.1320459.1320338	APFTPFITEMMYQNLRHLIDPASVEEKDNSSIHYLMLPQV	LLSHPSLPR*CTKICVTSLTLLLSKRRTTAASTISCCLK	SFHTLHYRDDVPKSASPH*PCFCRREGQQQHPLSHAASSQ	1
11.1354342.1354223	EYEIDKTLGIKGPEDVAKMGIAEYNKQCRSIVMRYSNEWE	SMRLIRLWGSKDLKMWPKWALLSTTSNAEAL**DTPTS	V*D**DFGDQRT*RCGQNGHC*VQQAMPKHCNEILQRV	1
18.29930091.29926870	QKQDVTIETLQTDLDQTNEELDKLNTSHLEERAQLIYDLQSCEREIDNLKDALLEKDKEISTLVGNMAEYAEQVSALKQEIKLKEESLVQVENALSKAEREANIMKESQNSDQQALNNKITELVEKLKEAEMEMVKAKDERESKGVEVEHLIKQAEKDKTTIQDLRGEIQK	KNKMSPLKHYKLTLIRQTRSWTN*TPRIWKNEPSSFMTFKAASGKSITLKMLCWKRIKRYQLLLGTWLSMQSRSQH*NKRSNSKRRAWYK*KMH*VRQRGRPI**KNHRIQTSRPLIIRSQSWWRNLRKLRWRW*RPKMNESLKELRWNT*SSRLKRIRRLFRTFEEKSRS	KTRCHH*NITN*P*SDKRGAGQTEHLAFGRTSPAHL*PSKLRAGNR*P*RCSAGKG*RDINSCWEHG*VCRAGLSTETRDQTQRGEPGTSRKCTE*GREGGQYNERITEFRPAGP***DHRAGGET*GS*DGDGEGQR*TRV*RS*GGTLNQAG*KG*DDYSGPSRRNP	1
9.35317497.35317839	NTASVISTAPVVSTATSSPSLSTSQTSNQSTTTESKAGTQAQTIFTQAPSSIATSLGTGQVMVAAPGLSAALQGAASLPSASFAAMAAAAGLNPALMASSQ	TLHLSSQLRLWFPRQQALRL*ARPRRVISPRPRRAKLARRLKPFSPRRLHP*LPV*GRVR*WWQLRGFLPRYRGPPRYPVPVLQLWLLLRGSTQH*WHLR	HCICHLNCACGFHGNKLSVFKHVPDE*SVHDHGEQSWHAGSNHFHPGAFIHSYQFRDGSGDGGSSGAFCRATGGRLATQCQFCSYGCCCGAQPSTDGIFAV	1
5.22240599.22240725	LSINAFDYNCHVDLIKLLKQEGELFRLRKARQKMSELFPLTE	CPSTLSTTTAMWILSSCSSKRGNFSACERRGRR*VSFSLSLK	VHQRFRLQLPCGSYQAAQARGGTFPPAKGEAEDE*AFPSH	1
5.22259032.22259184	VFKYNTMMEKHKIFISGLPFSCTKEQLAEICKNHGTVKEVRLVTYRSGKPK	CLNTTR*WRNTKSSSLGCRSHALRSSWRKSAKITAPSKKFVWSRIAQEN	V*IQHDDGETQNLHLWAAVLMH*GAAGGNLQKSRHRQRSSFGHVSLRKT	1
5.22250695.22250812	VFEKALNAGFIQATDYVEIWQAYLDYLRRRVDFSKGES	SLRRH*MQASFRLLITWKFGRRTSTT*GDAWISVKV	L*EGTKCRLHSGY*LRGNLAGVPRLLEETRGFQ*R*	1
19.30611457.30611575	LSDLDGETRGMVEKMMYDQRQKSMGLPTSEEQKKQDILK	CQIWMERRVVWWRR*CTTKGKNQWASLHLKSRRNKISL	VRSGWRDAWYGGEDDVRPKAKINGPPYI*RAEETRYP*K	1
20.39322381.39323424	VL*EPDG*AVLCLGWSLELY*DGDCLNLLQHQCYCEPCPKHVQVHQHREFVMPDSPGQTHR*TAGCKKH	YYENRTGERFSALDGRLNSIEMEIVSISSSINATVSHVQSMYKYINTESSSCQTRLGRHTDELQVAKNT	TMRTGRVSGSLPWMVA*TLLRWRLSQSPPASMLL*AMSKACTSTSTPRVRHARLAWADTPMNCRLQK	2
6.2240756.2240896	KLTEQRVPVFSHEIVPDYLRTKPDPEVEEQEKTLSTEAARIGPDVAQ	NLRSSAFQCSAMRSYRTTCGPNLTQRWRSRRKR*VQRQHVLAPMW	TYGAARSSVQP*DRTGLLADQT*PRGGGAGENAEYRGSTYWPRCG	1
6.2237708.2237832	SNEKRSN*RRQWSLSFRGWLTLKMLCTVSFTN*KTSTSV*R	ATRREAIRGVSGVSHFEGGSR*KCSAQFHLQTRKRVRAFDV	QREEKQLEASVESLISRVAHVKNALHSFIYKLENEYERL	3
6.51516474.51516288	*SHKQGV*GVCADGGRLR*ASVSGSRCRRGDRNS	KAINREYEEYVLTVGDFDERVFLGADADEEIG	KP*TGSMRSMC*RWETSMSECFWEPMPTRRSE	2
21.24680843.24680728	NLTEALNLFEERLGRLSCPVDFRKEVVCVPSYLE	I*PRH*ICLRNGWEGSRVQWTSAKRWCVFHPTWS	SDRGTESV*GTAGKALVSSGLPQRGGVCSILP	1
10.5548973.5548817	MPMDTEVYESPYADPDELRSSTVDRSHLFLEDGELGSGNFGTVMKGTYKMR	CQWTQRYMRVLMQIQMNCGVLQWIAHIFSWRMENWALGILVPS*KAPTR*	ANGHRGI*ESLCRSR*TAEFYSGSLTSFLGGWRTGLWEFWYRHERHLQDEK	1
4.2442747.2442586	PEKALKDSLQPYEAAYLSRSLSRLFDPINLVFPMGGRNLPSNDELDSIIKT	QRRL*RTLCSRTRQPTCPGLSLASLIPSTWYFPWGDATCLPTMS*TASSR	REGSEGLSAAVRGSLPVQVSLSPL*SHQLGISHGGTQPAFQR*ARQHHQDH	1
4.2501712.2501584	ACDLLRRIIRILYLSKRLQGQLQGGSREITKAAQSLNELGK	PVTFCGGSFASCT*ARGFRDSCKEAAGRSPRRLRALTSL	L*PSAEDHSHLVPEQEASGTAARRQQGDHQGGSEP*RAW	1
23.34351516.34351645	AEFVHMLNATMCATTRVMCAILENYQTEEGIIVPETLREFMP	QSLCTC*MQPCAPPHV*CAPSWRTTKLKKESLFQRRSGSSC	RVCAHVECNHVRHHTCNVRHPGELPN*RRNHCSRDAQGVHAS	1
17.42655097.42654980	YDIVADCSDNVPTRYLVNDACVLSGKPLVSASALRMEGQ	MTLWLIAQTTSPLVIW*TTPACSAANLSCQRAPYEWK	*HCG*LLRQRPHSLSGERRLRAQRQTSRVSERLTNGR	1
23.18280719.18280849	GHGSIFSCCQNDNLRELPLSFFMIHILGGMVLFMTDGIV	VMGVSSAAVRMITCASCLYPSL*FIFLVGWCFL*LMV	SWEYLQLLSE**PARAAFILLYDSYSWWDGAFYD*WY	1
1.46310620.46310764	WCSIFQDVVAGTEAVANRGETKAGE*RSSPENRPQHRHESTAVTTEA	GAQFFKMSSLEQRLSRIEEKLKQENEEARRRIDLNIDMSPQRSRP	VLNFSRCRRWNRGCRESRRN*SRRMKKLAGESTSTST*VHSGHDR	2
1.46324583.46324725	VELATGQFPYKNCKTDFEVLTKVLQEDPPLLPLGMGFSLDFQSFVKD	WSWLQDSFPTRTARQTLRF*PKCCRRTLLSCLSAWVSPSTSSPLSK	GVGYRTVSLQELQDRL*GSDQSAAGGPSSPASRHGFLPRLPVLCQRL	1
24.17543964.17544133	VWALRSTRRCAEQIVWSVRC*ALSERSRRSSLSSRSPISC*GGCLESARRETRRLL	CGH*DRPDAVPSRSYGRSGARRCRSAPGDLH*ARDLLFPAEEAAWSPHGGRQEGC	VGTKIDPTLCRADRMVGQVLGAVGALPEIFTELEISYFLLRRLLGVRTEGDKKAAK	3
24.17541484.17541621	TVAEGAPIIPISAQLKYNIEVVCEYIVKKIPVPIRDFTSEPRLIG	QWPRALPSFPSQPS*STTSRWFVSTSSKRSPCPSETSHPSPDSLV	SGRGRSHHSHLSPAEVQHRGGL*VHRQKDPRAHQRLHIRAQTH	1
8.11496519.11496646	DKKDFVEKRVKRLLKAGVTSALAVMVKADNTILTDQTKEMLA	TRRTLLRRE*KGC*RPESHQLLLSW*KQTTPS*RIKPKRCW	QEGLC*EESEKAAEGRSHISSCCHGKSRQHHLDGSNQRDAGK	1
8.42141269.42141122	VMLSTAELHWESSGFSTALPVLLQALALARQHHLQSLASETILHLAFTQ	*CCPLLSSTGSHLASPQLFLFSCRPWL*LDSTTSSHWPRKPSFTWPS	DAVHC*APLGVIWLLHSSSCSPAGLGSS*TAPPPVTGLGNHPSPGLH	1
8.42144382.42144261	LWMLCDLKIQFERHMNEGKYHLAEPLVTAITALNQLEGLY	SGCCVI*KSSLRDI*TKGNITWQSL*SQLSLR*IS*RVF	LDAV*SENPV*ETYERREISLGRASSHSYHCVKSARGSLQ	1
8.42147742.42147607	HDVSAAGPAASQHEQS*AS*LRGPAEQHRGLRCGPLSPGRATR*A	TMSLQQAQLLLNMSSLEPVNFGVQQNNTEAFAVVLCHLAELHAEQ	RCLCSRPSCFST*AVLSQLTSGSSRTTQRPSLWSSVTWPSYTL	2
8.42150728.42150538	HYLNYLNSMRVQDIFLSAHSLLHYFDRLILSGNDGKSNGDEGYGRSLRYAALNLASLHCRFGH	II*TT*TA*ESRTSSCRPTVSYIILIASSCLEMTERAMGTRATVEVSATLLLTWQACTVASA	LSELLEQHESPGHLPVGPQSLTLF*SPHLVWK*RKEQWGRGLRSKSPLRCS*LGKLALSLRPL	1
1.10018393.10018273	PQTDSKVNGTALSSPSTSSQRSDSSLPLLRVAASQTTDTM	LRRIPR*TAQLCPPHPPPLSVPTPLSLCFVWLPAKLLIQW	SDGFQGKRHSSVLPIHLLSAFRLLSPSASCGCQPNY*Y	1
1.10132455.10132285	VTESKLELEKSLKLSRKLRKELNGLTEWLAATDAELTRRSAVDGMPSDLKDEVAWAQ	*QRVSWSWRRV*SCQGSCVRS*TGSQNGSLPLMPS*RGALQWMECPVT*RMRWRG	DRE*VGAGEESEVVKEAA*GAERAHRMARCH*CRVDEALCSGWNAQ*PEG*GGVG	1
1.10172087.10171964	I*CGFH*SPQLYDPW*SHSAEP*ILCDTQRQQYSGAA*QS	FDVDFTEVHSYMTRGEAILQSPEFSVTRKDSSIQELHD	LMWISLKSTAI*PVVKPFCRALNSL*HAKTAVFRSCMT	2
1.10147748.10147593	ALVNDIHTIQPSVNGINEVGLYLKKEAEPPFAVHIKKELDLLNAQWENICKQ	LW*MTFTPSNPVSMASTRWACT*RKRPSLHLLCISRKNWTYSMPSGKTFA	FGE*HSHHPTQCQWHQRGGPVPKERGRASICCAYQERTGLTQCPVGKHLQ	1
13.1001176.1001027	DEMRKIPVPAHRYTPLKDNWLKIFTPIVENLQLQVRFNLKTRNVEI	MRCAKSQFQLTDTHR*KITG*RFSLPL*RTYNFKLDSTSKQGMLK	*DAQNPSSSSQIHTAER*LAEDFHSHCREPTTSS*IQPQNKEC*NQ	1
11.38877761.38877064	ETHSSLRRKKTSQSLRIVPL*RKDLTSKFHLCWHAEWSQLTTPASSPVFITWWKAECTTPPVPLKCEVSLPR*SRVTPQLTLKRCWGKPMRSTAPG*DVMTPGEEPSRYQSCLSFTSVRSA*WILRQCE*TDLGRMLATTNACC*SMMASTTTHCRKRSPDLTPHPRLSSRPQTT*SWPRPSSWQMRLAASGSSQTLTALPCAAWCVRQAWWDKRKLVSMPRRQATLILVKC	RHTHR*GGKKQAKASGSSRCDERT*PRSFTCAGTPSGPS*QLLPLHQCLLRGGRRSVRPRLCP*NARSHCPDSLE*PRSLL*SGAGENQ*GVLHLDKT**HLGRSHRGINPV*VLPV*DLRSGYSDSASRQIWGGCWLPQTRVADL*WHPLRPTAERDPRI*HPTPDYLLDHRRRNPGPGPRAGR*GSPQVAVHRR*PLCLALHGVSDRLGGTKGSS*ACQGDRPH*FW*S	DTLIVEEEKNKPKPQDRPAVTKGPNLEVSPVLARRVVPADNSCLFTSVYYVVEGGVYDPACAPEMRGLIAQIVSSDPAAYSEAVLGKTNEEYCTWIRRDDTWGGAIEVSILSKFYQCEICVVDTQTVRVDRFGEDAGYHKRVLLIYDGIHYDPLQKEIPGSDTPPQTIFSTTDDVILAQALELADEARRKWQFTDVNRFALRCMVCQTGLVGQKEAREHAKETGHTNFGEV*	3
20.15952637.15952261	KDGSWSFSVSGRSPYQHPPVSMGDSKPMGGPQRGVP*GDSRAGCCAYFPELCQDRAGRCGL*GHTAQSLAGARRRTESGLQTQE	KMEAGLSLSRGARLTNTLQSPWEIASQWVGPREVYPEETPELAAVLTSLSSARIERADVGYKGTQLKALLVLDGGQKVVFKP	RWKLVFLCLGALALPTPSSLHGR*QANGWAPERCTLRRLQSWLLCLLP*ALPG*SGQMWAIRAHSSKPCWC*TEDRKWSSNP	2
20.33123881.33123708	SSTERYVKDSIQWMVPFLHRCEGQKEGAAKSLLREYLVSLAQEDLTLPLIIFKHSKP	PAPSAT*KTPSSGWCHSCIAVRDRKRVLLNLCSENTWSAWPRKTSPCPSSFSSTPN	QHRALRERLHPVDGAIPASL*GTERGCC*ISAQRIPGQPGPGRPHPAPHHFQALQT*	1
20.33099876.33099754	CG*GSGETWSTEAHLVCEKQPEQ*RGSPPANGQTVSSHRPQ	VVEVLEKHGLQKPISYVKNSQNNDEEAHQLMVKLCRHTG	WLRFWRNMVYRSPSRM*KTARTMTRKPTS*WSNCVVTPA	2
20.33126846.33126661	VDCALSLVRLGKEREIPGLERLCDDLVTMETLVYETSCELGLTLKDLQQLSDIDKLRLLMK	WTAPCRWCVLGRSGKSPGWSAYAMTWSPWKHLCMRHHVNWV*LLKICSSSATLTNSACS*	GLRPVAGASWEGAGNPRAGALMR*LGHHGNTCV*DIM*TGSDS*RFAAAQRH*QTPPAHEK	1
20.33092510.33092281	RMFLSACLFGVKVML*RLPMTTAWN*CWLLPGSTSTHPNC*QTPAWGW	GCSCQLVFSG*RLCSEGCL*QQRGISAGCCQGVLQLIQIANRPLHGAG	DVPVSLSFRGKGYALKVAYDNSVELVLAAAREYFNSSKLLTDPCMG	3
1.11411496.11411375	DLTSTYSLDILYSGSGILRRSNMNIFGATNEAMLHGLQ	I*PPHTVWTSYIQALGSSEEAT*IFLVLLTKQCYMD	SDLHIQFGHLIFRLWDPQKKQHEYFWCY*RSNATWI	1
19.49803401.49803177	DENDDDDDWNPCKAAGVCLMLLATCCEDDVVPHVLPFIKENIKHPDWRYRDASVMAFGSILEGPELNQLKPLVIQ	MRTMTTTTGTRVRRPACA*CCSPPVVRTTWFLTCCPSSKRTSNTPTGVTATPLSWPSVPSWRDPS*TSSSRSS	*ER*RRRLEPV*GGRRVPDAARHLL*GRRGSSRAALHQREHQTPRLALPRRLCHGLRFHPGGTRAKPAQAARH	1
19.49803890.49803780	ITIEAMKSDIDEVALQGIEFWSNVCDEEMDLAIEASE	SPSRR*RATSTRWRCRASSSGPTSVTRRWIWPSRP	HHRGDEERHRRGGAAGHRVLVQRL*RGDGSGHRGL	1
19.49799134.49799029	TDYDMVDYLNELREGCLEAYTGIIQGLKGDQENVH	RTTTWWTT*MS*GRAAWRPTQASSRA*RETRRTST	GLRHGGLPE*AEGGLPGGLHRHHPGPEGRPGER	1
18.5470959.5471200	PKDPPKNVTVSVIPEEVRAVKLTFNPPEEPNGNITEYIVYIYEKDQLVRNISLNIIQKENNTMDAVIEGLKGGRTY	LKTLQRM*QFQ*SQRKCVL*S*PLTLQRSPMETSQNTLYTFMRRTNWSETLALTSSKKRITRWML**KG*KEDEP	*RPSKECDSFSNPRGSACCEVDL*PSRGAQWKHHRIHCIHL*EGPTGQKH*P*HHPKRE*HDGCCNRRAKRRTNLQ	1
18.5458721.5458872	SPPHNLTIFNHTAVSVWLSWEPPLEPNGVVIKYG	LLPIT*LYLTTRQSLCG*AGSLL*SPTEW**ST	SSP*PDYI*PHGSLCVAELGASSRAQRSGDKVRI	1
18.5412953.5413173	QVQGGVSLP*PRFHTGDKIPGYTRDPDH*LHFRIYLPH	RYKEVCPYPDPAFTQVTKYLDIPETLITDFTSGSTY	GTRRCVLTLTPLSHR*QNTWIYQRP*SLTSLQDLPT	2
13.33460092.33459985	MIAAGMQVPTLDEITKKEQSIKEALNYKFNDKDIED	*LLLECKYQLWMKSPRRSNPSKKLSTTSSMIKTL	DCCWNASTNSG*NHQEGAIHQRSSQLQVQ**RH*	1
23.7768522.7768704	VHVPYSEFFMLEALSAYHRVVSLEDFMEKLAPKYWPSGQRNAYCFETAAHRSKDKKSCPMK	SMFPTASSSCWRPCLPTTVWSAWRTSWRS*PPNTGLQGRGMPTALRRRPIGVRTRSPAP	PCSLQRVLHAGGLVCLPPCGQLGGLHGEASPQILAFRAEECLLL*DGGPSE*GQEVLPH	1
1.9130969.9131310	LF*VKSVRTSSVGEE*IPRCI*SSLMRFTLHTRFSVIRLPRME	CFR*RV*GHLPSGRSRFPDVYDPA*CVLPSIQGFL*SGFPE	VLGKECEDIFRRGGVDSQMYMIQPDAFYPPYKVFCDQASQN	3
20.23896218.23896021	*TWPLSQCWKA*MPASITEQRSTFQNWP*AFRYSMTRRRSLDARTLSLKVAGVRGCPNPSSTDSL	ELGLSVSAGRPECLLRSPSRDLHSRTGHELSGTA*QDEDLWMPEPFHSRWRA*GAAQILPQQIH	NLASQSVLEGLNACFDHRAEIYIPELAMSFQVQHDKTKIFGCQNPFTQGGGRKGLPKSFLNRFTQ	3
20.23895465.23895277	LVQEVSKDRHWGQKGSPWEFNLRDLFRWCQLMQADQAPGFFNPGQHVALVYADRMRTESDKAQ	LSRRCLKTDIGVRKEVPGSSTCATCSVGVNLCRLTKRQDFLTQASMWHWCMLTE*EQSLIK	CPGGV*RQTLGSERKSLGVQPARLVPLVSTYAG*PSARIF*PRPACGIGVC*QNENRV**S	1
20.23891117.23891001	SVLDRLNALLEPGGSLVINERGVIDGSTPKITPHPNF	QSWIASMLCWSLVDHSSSTNVVS*MGALPKSPHTLT	SPGSPQCSAGAWWITRHQRTWCHRWEHSQNHPTP*LQ	1
20.23877013.23876889	CWSRSLDNAMKRHTEKSTKHWFSVYQLLERYLEEQR	VGRAVLTMQ*SVTRRSPPNTGSLSTSCWSDT*RNR	LVAQS*QCNEASHGEVHQTLVLCLPAAGAIPRGTED	1
20.23874850.23874704	RGHQQLAGPAGPHNKHISR*RQAES*DKAHPTAETESIV*PVQDAHRN	EVISNLRDLQGLTINTSADKDKQKAEIKHILQQKQRALSDLFKMLT	RSSATCGTCRASQ*THQQIKTSRKLR*STSYSRNREHCLTCSRCSQ	2
20.23860544.23860359	DSILDIKVPIFKGPGELPEIHSYMDEFPFPFYVILRDINALPATLSDALRQWFELVTVAEQ	IPF*TSRCPSSKGQGSCQRSTPTWMSFPFPST*SCETSTPCRQRSATHSGSGLNLSLWLSS	FHSRHQGAHLQRARGAARDPLLHG*VSLSLLRDPARHQRLAGNAQRRTQAVV*TCHCG*	1
20.14728723.14729604	RTHLADLQSAAIFLSFTFGFSPVLKTLTESVSTDTVYAMSALMLLAHLVSFPYAQPSPPGSLSLNAALFASVCLASRLPGALHTFAMLSCALLVFALWPCLLQTLRENAPVHFTGVCMGVCIGGIVGLGSQTLGGAVLLTLALASVTLLCPFLLVRLQRHKDNIHGPWDEAEIREDLSRFLH*	ALIWLIYRVQPFSFPSPLASRQFLRH*QSL*VQTLCTPCLL*CCWPIWCRFLTPSHRLLEASL*MQLCLPQCA*PLGYPELCTLSPC*AAPCWCLLCGPACCRR*GRTPLSILLGCAWEFALEE**VSGLRRWVELCS*PWL*QV*HCSVLSCLSGCRGTRTTFMDPGMRLRFVRT*AASF	HSSG*FTECSHFPFLHLWLLASS*DTNRVCEYRHCVRHVCFDAAGPFGVVSLRPAIASWKPLFKCSSVCLSVLSL*VTRSSAHFRHAKLRPAGVCSVALPAADAEGERPCPFYWGVHGSLHWRNSRSRVSDAGWSCALNPGFSKCNTALSFPACQAAEAQGQHSWTLG*G*DS*GPEPLPS	1
7.67305282.67305467	DHPDAWSLIGNLHLAKQEWGPGQKKFERILKQPSTQNDTYSMLALGNVWLQTLHQPTRDREK	ITRMPGP**EIFTWPNRSGVQVKRSLNVFSSSRPRRTTPTPCWLWVTCGYRRCTSPPETV	SPGCLVPDRKSSLGQTGVGSRSKEV*TYSQAAVHAERHLLHAGSG*RVVTDAAPAHQRP*	1
7.67303422.67303605	KYFLASLERAKAEGEHDEHYYNAISVTTSYNLARLYEAMCEFHEAEKLYKNILREHPNYV	NIF*LLWSEPKPKESMTSITTMPFLSPPPTIWPVCTRLCVNSTKPRNSTKTSSENIPTM	IFSSFSGASQSRRRA*RALLQCHFCHHLLQSGPSVRGYV*IPRSRETLQKHPQRTSQLCG	1
7.67321605.67321717	SLSVCHRLLKERSNLRLSSRLLSPPQMRMD*K*QKT	A*ASATVS*RKDQI*GYHLVF*VLLR*GWTENSRRQ	PERLPPSLKGKIKSKAIISSSESSSDEDGLKIAE	3
7.67311185.67311330	ARHVAPNDTVLMFNVALVLQRLATLVLKDEKSNLKAVLSAVKELELAH	PVTWHPMTQC*CLMWPWCFRDWPPLCLKMRRAT*RLCSVLSKSWNWL	PSRGTQ*HSADV*CGPGASETGHPCA*R*EEQLEGCAQCCQRAGTGSQ	1
7.67305866.67306014	VPSLPTRATSERREMFLRR*GRPQPKSVTCG*IWLTSTWSRSSTSAPCR	CRPCPQGLLQRGARCFCAGEGGHSRNQ*RVAKSGSHLRGAEAVHQRRA	AVLAHKGYFREARDVFAQVREATAEISDVWLNLAHIYVEQKQYISAVQM	3
7.67298495.67298751	LR*GWGWATVSSSSTNWRRLVWLSVEPWSLTQSVWERSLVWLF*SSTTKRQTPSRTECSFFRGPTPSTPATPWYSTTSPTTSSSK	*GEAGDGPLFRQAQQTGEGSFGFRSSPGA*LKVCGSARWFGCFRAQQQRGRLHQERSAASFAGLHHRPQQPHGTQPPRQPLLLQ	EVRLGMGHCFVKLNKLEKARLAFGRALELNSKCVGALVGLAVLELNNKEADSIKNGVQLLSRAYTIDPSNPMVLNHLANHFFFKK	3
12.35403595.35403766	ESLILLHT*TTCIS*HCASVTGFTRLSAGYLCSNWDLVWLCC*QGLTTFICCVSSLL	NLLYCSTPEQLVFPDTVPALRGLPGYPLAIYAQTGT*CGYAASRG*PHLSAVCLHC*	ISYIAPHLNNLYFLTLCQRYGVYQVIRWLFMLKLGLSVAMLLAGADHIYLLCVFI	3
4.19418591.19417945	GSCQWV*WTGW*RRAVRM*WSWTGGRRTVSQVMMMSRLFAHPRSTGANAQHGMIT	VRANGFDGLAGEDGL*ECDGAGLVGGELCPRS**CHVCLHTLAALEQTHSMG**	FVPMGLMDWLVKTGCENVMELDWWEENCVPGHDDVTFVCTPSQHWSKRTAWDDNK	3
21.6262.6412	YMELVHTDSNFEPEESFFQLFSDPRSTRLTRVQLREDFVRDRDLEAIKKQ	TWNWSTQTVTLNQRRASSSSSQTPGAPD*PGCNSERTLSVTETWKPSK	HGTGPHRQ*L*TRGELLPALLRPPEHQTDPGATQRGLCP*QRPGSHQK	1
19.19377871.19378007	AT*STVFVCAVEVVNAPCPKVLPMANQCIMVSTRSSLPAACSPSL	LRDLPCSCAPWRS*TPRAQRCYLWQTSASWCQPDQVCPQLAVHR	YVIYRVRVRRGGRKRPVPKGATYGKPVHHGVNQIKFARSLQSIAE	3
10.32280295.32280615	KKDSSCLESTVPIVTDSCGVYGTFYVDLMGSGLKTFNSPGRVTKMSHGLPHKEGAETIQIFTHPASKPSPIISRETLPWKQAIRPQPKMGVLRESWEK	RRTAAAWSRLFPL*PIAAVSTAPFMWTSWAVVLRPSTVRDVSLKCLMVCPTKKEPKLSRYLLTLPASPHPSLAGRLCHGNRPYDPSPRWVC*GNHGK	EGQQLPGVDCSHCDR*LRCLRHLLCGPHGQWS*DLQQSGTCH*NVSWFAPQRRSRNYPDIYSPCQQALTHH*QGDSAMETGHTTPAQDGCAKGIMGKE	1
10.32278082.32278253	VWCVEPKEQQYQNWTVDSSQLSLHISSLKQGVQYWVTIAAVNGAGVGMLSD	CGVWSPKSSSTKTGRWIVAN*VFISLASNKGYNTGSP*LQSMGLE*EC*V	VVCGAQRAAVPKLDGG**PTESSYL*PQTRGTILGHHSCSQWGWSRNAE*P	1
10.32275506.32275737	HSRITLMALRFCIALCSLPAQTGQQRR*HSPASRLRLAP*REATSMISKFGLMAAAYMGGRATPGT*QFLR	TAALP*WL*GSVSLSAHCQLRLGSREGDIPQLPGSGWPPKERLQV*FQSSALWQRLIWEGEQHPAPDSS	QPHYLDGFEVLYRSLLTASSDWAAEKVTFPSFQAQVGPLKRGYKYDFKVRPYGSGLYGRESNTRHLTVP	3
2.16642251.16642105	AKDCGQMENKWLMINIQNVQDFACQCLNRDVWSNDSVKTIIREHFIFWQ	LKTVDRWKTNG**STYKMFRTLPASV*TEMCGVMIQ*RPSSENTSYS	*RLWTDGKQMANDQHTKCSGLCLPVSEQRCVE**FSEDHHQRTLHIL	1
16.55608807.55608626	GPRV*SMTGGSTSSLRWSRNKSRRRRWKD*SRSCR*HAALTSTRKKTKRNRRHFRKKSKA	AQGCDQ*LEEVQAA*GGAETRAEEGDGKTDQEAVDDMPL*PRPGKRPRETEGTSGKNPR	PKGVINDWRKYKQLEVEQKQEQKKEMERLIKKLSMTCRSNLDQEKDQEKQKALQEKIQGK	3
16.57751855.57751971	LCLR*HPQVQPGEISGWNHRTQGLGAGLPQEEAENLLQ	CAFANTPKYSQVKSAGGIIVRKDWVLDCHKRKQKISYK	VPSLTPPSTAR*NQRVESSYARIGCWIATRGSRKSP	2
23.21647889.21648128	PARWHKAKKVQLTPGQTEVKIDLPLPIVASNLMIEFSDFYENYQASTETLQCPRCSASVPANPGVCGNCGENVYQCHKC	LLVGTKPRKFSSPQDKRK*RLTFPYLSSLPT**LSFLISTRTTRLPLRPCSVHAAVLLYRPTPVCVATAVRMCISATS	CSLAQSQESSAHPRTNGSED*PSLTYRRFQLDD*VF*FLRELPGFH*DPAVSTLQCFCTGQPRCVWQLR*ECVSVPQVQ	1
23.21608146.21608303	RNAFANDTIPSESYISAIQAAHLGTLSCQSLPLASSLKHILLSLVRLIGDLI	AMHLQTIPFHQRATSVPSKQLTWAH*VVSPCLWPLLLNTSFSHWFA*LETS	QCICKRYHSIRELHQCHPSSSPGHTELSVLASGLFS*THPSLTGSPDWRPHC	1
23.21627158.21627374	LEHPLTQLESPCLIRLRSMEKPRSSLAGLRIHQKTSHLPQLTMSAVPASTRAMGPLMET*PPQLQLVALY*R	WSIR*PSWSHHA*FD*DLWKNQGAVWLA*GSTRRLLICLS*QCLQSQPQPGQWDL*WRHSHPNYN*WHCIRE	GASVDPAGVTMLDSIKIYGKTKEQFGWPEDPPEDFSSASVNNVCSPSLNQGNGTSDGDIATPTTTSGTVL	3
23.21637744.21637921	SESMVLETAENVNNGNPSPLEALLAGAEGFPPMLDIPPDADDETMVELAIALSLQQDQ	PSLWSWRQQKMSTMEIRLP*RLCLLEPKVSPPCLTYLLMQMMKPW*S*QLL*ACSRI	RVYGPGDSRKCQQWKSVSPRGSACWSRRFPPHA*HTS*CR**NHGRVSNCSKPAAGST	1
23.21662439.21662552	TNEKGQVVTKTSLLKQMEELIEEPGLTCCICREGYKFQ	PMKRGRW*QRPHC*SKWKS**RNQA*PAVSVEKVTS	Q*KGAGGDKDLTVEANGRADRGTRLDLLYL*RRLQV	1
23.21657099.21657220	EPSLKPKLSWQCA*RLQSGTTWMTTEHLCSFLRDSAASSI	NRV*NQSFHGSVHRDCKAVQPG*LQNTCVHF*ETLQHHLS	TESETKAFMAVCIETAKRYNLDDYRTPVFIFERLCSII	3
23.21650142.21650270	DDTGAGAGLGTSSANVNRYIQQLAQEYSGDCKTSFDELSKIIQ	MTLEQEQDLVHPLLM*TDTFSSWLRNTVEIARPHLMNSPRL	*HWSRSRTWYILC*CEQIHSAAGSGIQWRLQDLI**TLQDY	1
23.21647606.21647799	NIKLSSIKVDTRYTTTQQVVKLIGSHTISKVTVKIGDLKRTKMVRTINLYYNNRTVQAIVELKN	I*NCHPSK*TPAIRPHNRLSSSLVATPSAKSQ*RLGTSNAPKWSAPSISITTTGQSRRSWS*R	YKTVIHQSRHPLYDHTTGCQAHW*PHHQQSHSEDWGPQTHQNGPHHQSLLQQQDSPGDRGAEE*	1
23.21646885.21647029	EL*QISAGAAA*TDLGYLARASCIWP*SCPVCRPTWLLLTQNPSN*EK	NSSKSQQELLLELTWAIWPELPAYGRKAAQFVDLLGYFSLKTPQTEKK	TLANLSRSCCLN*LGLSGQSFLHMAVKLPSLSTYLVTSHSKPLKLR	2
23.21644299.21644526	YLMIQQTPFVRRQVRKLLLFICGSKEKYRQLRDLHTLDSHVRSIKKLLEEQGIFLRAGVVTASSGSALQYDTLINL	I**YNRHHSSGGKSENCCCSSAAQRKNIVSYETCTLLTLMCAASKSF*RNRASSSGLVWSPPHLAQPYSMTHSS	SDDTTDTIRQEASQKTVAVHLRLKGKISSATRPAHS*LSCAQHQKASRGTGHLPPGWCGHRLIWLSPTV*HTHQ	1
23.21641269.21641473	CTWFVLCCWSVCFSTFLSSTM*VECKLSLTCKLSSC*PLTLTVRMKRIKVLWMTCLHSSLPSLVCTR	AHGSSYAAGAFASAPFSAPQCRWSASYPLHASYPHVDL*P*R*G*KG*RCFG*PACTAHCRAWYAQ	HMVRLMLLERLLQHLSQLHNVGGVQAIPYMQVILMLTSDLDGEDEKDKGALDDLLAQLIAELGMHKK	3
23.21625731.21625947	PGGFTVEAVNNNSSMVMTGMRVQVGTQAIERAPSYVEVFGRTMQINLTRARWFDFPFTREEALQADKKLSI	LEGSL*RQ*TTTVQW**QACGFRWAPRPLKGLLLMWRSLDAPCR*I*QELAGLTSPSQERRPCRLTRSCL	WRVHCRGSKQQQFNGDDRHAGSGGHPGH*KGSFLCGGLWTHHADKSDKSSLV*LPLHKRGGPAG*QEAVYI	1
23.21625189.21625352	PPGLPVR*HSQWISLNTTSN*QRWSLGVMTCCRSTTDSRSNTGSTPQGCMWPTQ	HPDFQSGDIPSGFL*TQPATDRGGVWG**LAAGLQRTADQTQAQLHRDVCGQH	TRTSSQVTFPVDFFEHNQQLTEVEFGGNDLLQVYNGQQIKHRLNSTGMYVANTK	3
23.21622553.21622780	IYDLSVDALSPMYYFLLPSSKIRDATFLFNEEGKNIIVIMSSAGYMYTQVMDESSSAQHGPFYVTNVLEITHEDLK	SMTCQWMP*VPCTISCSQVPRFVMLHSFSMKRGRTLLSSCHQQVTCTPRSWMNLAVLSMALFMSQMYWR*PTKT	L*LVSGCPESHVLFPAPKFQDS*CYIPFQ*RGEEHYCHHVISRLHVHPGHG*I*QCSAWPFLCHKCIGDNPRRL	1
23.21620280.21620438	ITVLQLSTLLKQADSSKRKLTLTRLASAPVPFTVLSLTGNPCNEDYLAVCGLK	*QFFSCLLS*NKLTQAKGS*H*PVWLRPQSHSLSLVSQATPAMKITWLCVA	NSSSAVYSPETS*LKQKEVDTDPFGFGPSPIHCP*SHRQPLQ*RLPGCVWP	1
23.21620009.21620191	VPTLGSQEGAFENVRMNYSGDQGQTIRQLISAHVLRRVAMCVLSSPHGRRQHLAVSHEKGK	SPHLAPRKELLRMCE*ITVVTRGKLYASSSVHMFCAVLLCVFCLPPMDAVSTWQSAMKR	PHTWLPGRSF*ECANELQW*PGANYTPAHQCTCSAPCCYVCSVFPPWTPSAPGSQP*KG	1
23.21614410.21614557	VPLSHL*DGGWGRCVHSVRQGLSQRP*DLLCQIWLFLL*LRCQRGWQLP	YHCHTCKMVDGVGVCTVCAKVCHKDHEISYAKYGSFFCDCGAKEDGSCQ	TTVTPVRWWMG*VCAQCAPRSVTKTMRSPMPNMALSSVTAVPKRMAA	2
23.21610644.21611031	RRRTQTQAC*ACVALWPSWLVWSPLVCSPG*HV*LLHHQRTQNNWKLCKKTDSFCSY*PLILCVTIARWAKECALCFSARLFPWQQTCWPMVMEQVFLSSWSSWPHLPVRDRVQATSSCTGQL*TG*LD	GEEPKPKPVRPVWLFGPAGLCGALSSAVLADTYDCYTTKGLRTTGNCARKQTASAATNHSYCA*Q*PGGRRSVHCASQHAYSHGNRHAGQW*WNRFS*AHGHHGHTCQCGTGCRPPPAAQGSYRLAD*M	EKNPNPSLLGLCGSLAQLACVEPSRLQSWLTRMTATPPKDSEQLEIVQENRQLLQLLTTHIVRDNSQVGEGVCTVLLSTLIPMATDMLANGDGTGFPELMVIMATLASAGQGAGHLQLHRAAIDWLT	3
23.21603174.21603296	EHLVKQGMKTDQAASLVEVTAAKCSTVKYDVELAEEYIARQ	STW*SKE*KQTKLLLWLK*PLLNAAL*NTMWS*QKSTLP	ALGKARNENRPSCFSG*SDRC*MQHCEIRCGASRRVHCQ	1
23.21602683.21602811	VFPKLFNGAVKYDELYAWLISLLAAGSQFDTARRQENKPIT	SFQSYLMEQ*NMTSCMHGSSHSWLRALSLTQQEDKRTSPS	LSKAI*WSSEI*RAVCMAHLTPGCGLSV*HSKKTREQAHHS	1
23.21600040.21600319	FLGTLKQHAIQGSIHGEDDLNVEHLQLLLLLFHNLSERGRRSVLTLVTQAITEVAQSRDSQLKAVPLNLARLLLVFDYLLRHYSKAPLYLFEQ	FWEP*SNTPSRVLFMAKMTLMWNTSSCCCSFSTICQSVVVDQSSP*SHRPLQRWHRAETPS*KLCPSIWHACCWFLTTCCATTPRLLYIFL	FGNLEATRHPGFYSWRR*P*CGTPPAAAAPFPQSVRAWSSISPHLSHTGHYRGGTEQRLPAESCAPQFGTPVAGF*LPAAPLLQGSFISF*	1
23.21589616.21589753	GWASDGPPAELNIMAQSTSSQRVQRLIDSVPLTNLLFTLLSTSYKK	VGQVMDHQLSSTSWPRALPARGFKDSLTLFP*QICSSPFSPPPT	LGK*WTTS*AQHHGPEHFQPEGSKTH*LCSLDKSALHPSLHLLQ	1
23.21587977.21588167	HYQNFQLLGAWCLLNSLYLILNLSPTALADKGKEKDPLAALRVRDIASRTKDGAGSPKLGPAK	IIRTSNCLEPGAS*TACT*FLT*ARQPWQIKEKRRIPWLLCVSVILQVAPRMAQGHLSLVLP	LSELPTAWSLVPLKQPVPDS*PEPDSLGR*RKREGSPGCFACP*YCKSHQGWRRVT*AWSCQR	1
23.21635190.21635311	V*LMWKQQ*MPW*TLSMHTAHVSWITSM*PPKSTCRCYCV	SNSCGSNSECLGRHYPCILHM*AGLHQCSLQNLHADVTV	LTHVEATVNALVDIIHAYCTCELDYINVASKIYMQMLLCP	3
8.51082229.51082104	MRFAHCQSKFLWSNQTQTEPTPRLVSLFWHSAQTITI*PPKM	*DLLTASPNSCGQTRPRPSQPQDWCLCFGIQLRQSLSSHQ	EICSLPVQIPVVKPDPDRANPKIGVSVLAFSSDNHYLATK	3
8.51104634.51104482	ATCVQYRLVVRDVSTLQIMHLYTCLDQISHMEWSSDSLFILCAMYKRGLVQ	LHVCSTG*WCEM*APCRLCTCIPALTKYPIWSGPLILSLFCVLCTRED*	YMCAVQVSGARCEHLADYAPVYLP*PNIPYGVVL*FSLYSVCYVQERTS	1
4.5648097.5647991	SAVGPG*AGPDERAPEGPEVSHRRGVLEATDFLCQ	LQWVLDKQDLMKERQKDLKFLTEEEYWKLQIFFA	CSGSWISRT**KSARRT*SFSPKRSTGSYRFSLPM	2
4.1585543.1585660	YQEEIDALNEVARHRPRSSLVLGIQQENRQIRELQQENK	TRRR*TP*TRLHGIGLVPV*SWESSRKTVKLGSSSRKTK	PGGDRRPERGCTASASFQSSPGNPAGKPSN*GAPAGK	1
2.16523765.16523869	SNRITKIEGLQNLVNLKELYLSHNGVEVIEGLENN	ATGLRKLRGFRTLST*RSSI*ATMALRSLRGWK	QPDYEN*GASEPCQPEGALSEPQWR*GH*GVGK	1
9.38503788.38503903	CRG*TGV*PAPVSLASSSSSSSGSPTIASTWTSLSLC	VVAELVSNRLLSL*PRPHPLLQGVLRSPLPGRLCLC	SWLNWCLTGSCLFSLVLILFFRESYDRLYLDVFVSV*	3
10.41265099.41265210	SGLTQAVRDSKITLEQAEYEFLSFVRQHTPPGQCPL	QD*PRLYGTVKSPWNKQSMSSCPSSDNTHHLDNVP	RTDPGCTGQ*NHPGTSRV*VPVLRQTTHTTWTMSPR	1
16.45951831.45951977	TVLKNNDLRSRQELTAHLTNQWPSPDAMDANAVALDTLLYRKTTGQWE	QCLRTTTCDLDKS*QLI*PISGHLPMPWMPMLLPWIHCCTGRLQDSG	SA*EQRLAI*TRVNSSSDQSVAISRCHGCQCCCLGYTAVQEDYRTVGG	1
15.31913616.31913942	YVVILFQPVTLTCQYQTTATQLPIVTWKYKSFCRDPVQAALNPSSADNILSQNNPNYNPIIECADNQRTVRIVASKQGTAVTLGPEYQGRKIS	MSSFSSSLSPLLVSIRQRPLSSLL*RGSISLSVGTRFRLHSIPAVQTTFCLKTTPTITPSLSVQTTRGQCE*WPPSKALQLPSALSTRGARS	CRHSLPACHPYLSVSDNGHSAPYCNVEV*VFLSGPGSGCTQSQQCRQHSVSKQPQL*PHH*VCRQPEDSANSGLQARHCSYPRP*VPGAQDQH	1
15.31916196.31916315	MQI*ISHRLHGETVVSTSVLSSLLKMLQEILKTTQSSLY	CRSEYRTDCMGRQWCLRLFCRLFSRCYRKY*RLHRAPCT	ADLNIAQTAWGDSGVYVCSVVSSQDVTGNTEDYTELL	3
21.41519570.41519371	PSHQRAGGNLRYFEQLLMKQLREMNQDYQPPSEEPIQLGTYSRPKDHLPERESYEALCRGEGIQM	PATRGQEETSVILSSY**SSSVR*TKTTSLHLRSPFSWEPTVDPKTISQRESPTRLCAEERGS	QPPEGRRKPPLF*AATDEAAP*DEPRLPASI*GAHSAGNLQ*TQRPSPRERVLRGSVQRRGDP	1
24.6262281.6262158	CRGYLAKKRYKEMVDEKNKAATKIQARYRGHKERKSFKR	AEAISQKRGTKRW*MRRIKRQPRFRLATEGTKKGRALK	QRLSRKKEVQRDGR*EE*SGNQDSGSLQRAQRKEEL*KK	1
25.29139930.29140691	SSKPLAFSIDRIMARTPEPKSIPLPNWFQSAPVGKPEAYPSSLHCMIPLVPLGYEPGHRLSITGLDPGHLDASSLPAPAEFLGFGLNYKNQQEDSAVSQTTGQYKLFRPRVVNQSSFPTMGTVCYLNCSGDSGACPPPAGLVNLHPMASYLF	AASLSLSPSTGLWPGHPSPSQYRSPTGFSPLQWGNPKHIRPRCIA*SRWYRSVMSRATGSVSQDWIRAT*TRLLSRLPQNFWGLG*TIKINKKTLLSAKRPGSTNSSDPGW*TSPPFPRWALFAT*IAAGIPERVHRRLAW*TCTLWPRTCS	QQASRFLHRPDYGQDTRAQVNTAPQLVSVRSSGETRSISVLAALHDPAGTARL*AGPPAQYHRTGSGPLRRVFSPGSRRIFGVWAKL*KSTRRLCCQPNDRAVQTLQTQGGKPVLLSHDGHCLLPELQRGFRSVSTAGWPGEPAPYGLVP	1
9.22380463.22380632	ISIPLSTAFGADTEGAQWIVGYLLEKVINNLTVWSSEAELAYDTVELLVTLVEKRE	SASPSAQRLVPTQRGPSGLWDISWKR*STT*PCGAQRLS*PTTPWSCW*RW*RSG	QHPPQHSVWCRHRGGPVDCGISPGKGDQQPDRVELRG*ASLRHRGAAGDAGREAGE	1
9.22370112.22370269	VHRKIREDSDMAQDSLQCLAQLASMHGPVFPDENAQISYLAHLMEGLLSMIN	YTGRFERTLTWPRIPFSAWPSWPPCTGLYSQMRTPRSLTWPT*WRGCSV*S	TQEDSRGL*HGPGFPSVPGPAGLHARACIPR*ERPDLLPGPPDGGAAQYDQW	1
9.22352299.22352415	QTLACSILTALLSEFSSSSKTSSIGLSMEFHGNCKRLFQ	KRWPALS*PLCSVSSPAPVRPAASASAWSSTVTASDC	NAGLLYPDRSAQ*VLQLQ*DQQHRPQHGVPR*LQATV	1
9.46685718.46685879	DKDSKIAFLQKAIDVVMLVCGEPLAAKPARIVAGHEPEKTNELLQAIAKCCLNK	IRTQK*PSFRKQLML*CWSAASPWQQSQPAL*PATSLRKPTSCCRPSPSAAS	*GLKNSLPSESN*CCDAGLRRAPGSKASPHCSRPRA*ENQRAAAGHRQVLPQ	1
16.14506203.14506797	TGMAVTPGSTISSRGVSPTPASSNPFGVAPPMTSISPQPSSLGLSGLRTSPVPPNPMLGMVQPGMGMAPMSMGMGAPGMGMGLGMMQPSPMGMPYSGLSPMAPPGSGLMGPGVAPPPQLILGGPTGPGGVMSAGGSVGGGGTTGTSTNPFLL*	LAWQ*LRAVPFPVGGFLQHLHPPTLLGWLLL*PPSHLSPPHSALVASAPVLCLPIPCWAWCNQEWAWRQ*VWEWGLQEWEWAWA*CNPAPWACRTAGSPQWHPQAQV*WDPESHHLLS*FWVGPQDQEG**VLEDQWEVEERRARAPTRFFFE	WHGSDSGQYHFQ*GGFSNTCILQPFWGGSSYDLHLTSALLTRP*WPPHQSCASQSHAGHGATRNGHGANEYGNGGSRNGNGPGHDATQPHGHAVQRALPNGTPRLRSDGTRSRTTSSANFGWAHRTRRGDECWRISGRWRNDGHEHQPVSS	1
20.1393907.1393419	HTEAQLRNEMEILNTITEDLRLKDWEHSMALKNLTILE	TRRPS*GMRWRS*TQSQRTSV*RTGSTPWL*RTSQY*K	HGGPVEE*DGDPEHNHRGPPSEGLGALHGSEEPHNI	1
9.24037654.24037817	G*G*Q*DSFSTGAADQSSGPADEE**QQQ*QNPSQH*KFSTEREDFPSIPNG*HRE	AEGSSKIHSRLEQQTNRLGQQMRSNNSSSNKTPASTKSSPPKEKTSPASPMDDIE	LRVAVRFILDWSSRPIVWASR*GVITAAVTKPQPALKVLHRKRRLPQHPQWMTSRE	2
9.24036658.24036760	MNGTAYSNFDNQEHVLKLGETFEKHPKSAYHTVR	*MERLTPTLTIKNMC*NWEKRLRNTLKVPITQCD	EWNGLLQL*QSRTCAEIGRNV*ETP*KCLSHS	1
20.39292307.39291914	LEEVLNRTSPFSIWINGEKIDILEQEGQRQNREFKNLEEKYTEMADGVDNIFTDSMK	WRRF*IEHLLSPSGSTERRSTSWSKKANGRTESSRTWRKNTQRWPTAWTTYSQIA*	GGGSE*NISFLHLDQRREDRHPGARRPTAEQRVQEPGGKIHRDGRRRGQHIHR*HEG	1
20.39288027.39287851	EEPGETKVSVKLFDSPPMNFTVSGEIPWTDPKFSEVVAQEALDRYKETSV	RSLEKPK*A*SSSTHRP*TSPCRAKFPGLTPSSLRW*LRKLWIATRKP	GAWRNQSEREALRLTAHELHRVGRNSLD*PQVL*GGSSGSSGSLQGNQ	1
18.14472443.14472272	VAPPSRIGWVLCAVIKGVMMGMLGYACYRAGGSLGRALLSLPPVRSLLETLRPLPA*	SHLPHALAGCCALS*RAS*WECWDMPVIVLVEV*VEPCCLYLQSDLYWRHCGLFL	RTSLTHWLGVVRCHKGRHDGNAGICLLSCWWKFR*SPAVFTSSPIFTGDTAASSC	1
22.22675381.22675563	VHRLYRGGGGSMQRAQEEWSTGMWKSAPVREAGFNAVAQTAQGPSLPQYPTAVPSYPDNSHW*	CTDCTVVVAVVCSELRKSGALGCGRVHR*GKQGLTPLLRLPKAQVCHSTLRRCPAIPTTVI	AQTVPWWWR*YAASSGRVEHWDVEECTGEGSRV*RRCSDCPRPKFATVPYGGAQLSRQQSL	1
3.55901923.55901731	PAVMT*L*PVPVWKTPVQSC*LVETPHSTRG*LRHCSPACQSTRGSLFLTSPLHKIQRICGCLP	QQ**HDSNQSQYGKLQCRAANWWRLPTQQEDD*DTARQPVRAREAVYS*HPRCTKSRGSADVCQ	SSDDMTLTSPSMENSSAELLTGGDSPLNKRMTETLLASLSEHERQFILNIPAAQNPEDLRMF	3
3.55902785.55902596	AQLIQMVVWMLQRRLLIQLHTYVCLLVPPSEDEPGLRDEDPPLAARVGGRSLSTPSALSFGS	PN*SRWWFGCCSAAS*SSCTLMCACWYHPVRMSLG*GMKTLRWLPE*EVAVSVPLVRSVSA	PINPDGGLDAAAPPPDPAAHLCVLVGTTQ*G*AWAEG*RPSAGCPSRRSQSQYP*CAQFRLT	1
3.55922694.55922562	VL*HHPLHNPGHQI*YVWKEV*TEDRQCSICGPPHPPSASSYHP	FSDIILSTILATKSDMCGKKFELKIDNVRFVGHPTLLQHPPIIQ	SLTSSSPQSWPPNLICVERSLN*R*TMFDLWATPPSFSILLS	2
16.50507492.50506190	ERFQARHPVVPPPPGPLRHL*L*TGTVPDRTCGQRRSQGWHPPTLRGNCCYITGHQF*HPLYEMCGLVPQARAGVFTCRWPSQRQGCAYQLGPEPQLCMQRAGGERVCAQTCPSVQHFSLEPCGQQLVGCWVRQAQGRFLCPHMGHQQ*IVPRDQCSS*EDSPFICRFGL*HSGDQAVV*VRPERCLPLALLAAP*PKAVAGRHAQEPCDI*PEKHESENICKHESHPRCDSRPALP*PRGLFL*GAGGHLGSEEI*EACAHAD*AAQATHKGRMV	SGSKPDILWSPHHPDRYVICDSELGLYRIGPVGSAEAKAGTLPLSEETAATLLAINSDTPYMKCVAWYPKHEPECLLAVGQANGRVVLTSLGQSHNSACKELVGKEFVPKHARQCNTLAWNPVDSNLLAAGLDKHRADFSVLIWDISSKLSPETSVAAEKIRLSSVDLDSSTVVTKPLYELGQNDACLSLCWLLRDPKLLLAGMHRNLAIFDLRNTSQKTFVNTKAIQGVTVDPHFHDRVASFFEGQVAIWDLRKFEKPVLTLTEQPKPLTKVGWC	AVPSPTSCGPPTTRTATSSVTLNWDCTGSDLWAAQKPRLAPSHSPRKLLLHYWPSILTPLI*NVWPGTPSTSRSVYLPLAKPTAGLCLPAWARATTLHAKSWWGKSLCPNMPVSATL*LGTLWTATCWLLG*TSTGQISLSSYGTSAVNCPQRPV*QLRRFAFHLSIWTLAQW*PSRCMS*ARTMLASRFAGCSVTQSCCWQACTGTLRYLT*ETRVRKHL*TRKPSKV*QSTRTSMTAWPLSLRGRWPFGI*GNLRSLCSR*LSSPSHSQR*D	2
16.50491243.50491091	GSPGEVLKDPRVQCWIENYRNLLDAWRFWHKRAEFDIHRGKLDPSSKPLAQ	VLRVKC*KTLESSAGLKTTATCWTLGDSGTNELSLISTEASWTPAPNH*	FSG*SAERPSSPVLD*KLPQPAGRLEILAQTS*V*YPQRQAGPQLQTTS	1
16.50495468.50495299	VT*T*MWLPWLCQATLTKSRPCGERCAAL*GCS*RTPTSASCLPFSPVSLEPTMA	*PEPECGCHGSVRLH*RKVVPVERDVQLSEAAAEEPLPLHHVCLSHQ*AWSLRWR	DLNLNVVAMALSGYTDEKSSLWREMCSSLRLQLKNPYLCIMFAFLTSEPGAYD	3
8.53764220.53763969	VNWTKDHVAVVDGEHTRIRNGQLEIESVELTDSGLYTC	STGPKTM*L*WMENIHVSAMASWRSSLWSLLTPACT	QLDQRPCSCSGWRTYTYPQWPAGDRVCGAY*LRPVH	1
13.2212584.2212466	DPEIWRLACLRVWGRKCTKLVPFTSWREMFLQRPRVRFD	TLRFGAWLV*EFGDGSALNLYPSHPGGRCSCKGPESVLM	P*DLALGLFKSLGTEVH*TCTLHILEGDVPAKAQSPF	1
9.21904019.21904147	*AGGFSAGASFSLCPRAPETLQQLHPAGPGGGAGLPLPIFPS	ELEVSLLVLPFPYVPELLKLFNSYIQQGLEVELVCRCLFFL	SWRFLCWCFLFLMSPSS*NSSTVTSSRAWRWSWSAAAYFSFS	2
9.21896628.21896729	SGKLQIFELGSGSLLETVDAHDGAVWSICLAPDQ	VESCRSLSWAQEAF*KL*MPTMELCGQFAWPQ	WKAADL*AGLRKPSRNCRCPRWSCVVNLPGPR	1
9.21889423.21889596	MGLTKQYLCYVASAVFGVIGSQKANITYVTLRGGEKGRYVAVAACEHVFIWDVRKGEK	WV*PSSTCATLPALFLGSSAAKKPTSRM*PFEEGRRDAM*LWLLVNMFSSGMFEKA	GFDQAVPVLRCQRCFWGHRQPKSQHHVCDPSRRGEGTLCSCGCL*TCFHLGCSKRR	1
7.47636789.47636946	LKRVEVEECVRWMVPFAMALREVGSSLMKTFPGISADDMHNIQTHAPYMTWL	*RGWRWRSA*GGWCRLRWRCERSAVR**KHSRESPRMTCTTSRHTPPT*P	EEGGGGGVREVDGAVCDGAARGRQFADENIPGNLRG*HAQHPDTRPLHDL	1
20.51429976.51429873	VMSSPVWREEESSSRG*RGTMPELWSCLWSWPPY	L*AHRFGERRRAALEVEEELCQSCGAACGVGLL	YELTGLARGGEQLSRLKRNYARAVELLVELASLQ	3
24.29867912.29868023	VEVSIKSHFEIFISTTL*WHSDKYNARPHERAKVLCS	LKFQSNPTLKYLYPPPSNGILTNIMHALMSVPKFYVQ	*SFNQIPL*NIYIHHPLMAF*QI*CTPS*ACQSFM	2
6.40504260.40504397	MSATRYRRFLKLCEEWPRDETKKGRDLGTFLRQRVASAFREGENTQ	CLRPGTVGF*SCVRNGPETRPRKAATWGHFCGRESPLPSERVKI	VCDQVPSVSEAV*GMAQRRDQERPRLGDISAAESRLCLPRG*KY	1
23.27688666.27688431	RREHERHVRAYRFPCPGDSAQLFGAQPFYGAKRPELKGSS*GYGHVSAGRNGPAAES*ERTLSHYHGCTVSICCQM	EESMKDTSEPTGSPAPVIQHSSLAPSPSTGQNGLSSRAAAEAMAMSVLAGMGQQQRAESGPSHIIMAAQSQSAAR*	KRA*KTRQSLQVPLPR*FSTALWRPALLRGKTA*AQGQQLRLWPCQCWQEWASSRELRADPLTLSWLHSLNLLP	2
21.10409497.10409318	QKRGQ*AQSIVL*QRSWRV*PGSILIATVP*LCLPL*LGTLPSRSRTLNSARD*	RRGGSEHNLLCCSRGAGGCNREVF**RLFPDSAYPFSSGRCPRGQGL*ILRE	EEGAVSTIYCAVAEELEGVTGKYFDSDCSLTLPTPLARDAALAVKDFEFCER	3
5.62828651.62828531	ETEAGEGTGGNAVEDSVGGPSVREPK*IPQACWQSAHPLT	KLKLEKELAGMLWRIRWEDLQFESPNKYHKRAGSRLTLSQ	N*SWRRNWRECCGGFGGRTFSSRAQINTTSVLAVGSPS	2
16.34146314.34146491	VRKQVVNIPSFVVRLDSQKHIDFSLRSPYGGGRPGRVKRKNAKKGQGGAGGADDEEED*	CASRW*TSPLLWFAWTARSTLTSP*GLRMAVDAQAASRERTPRRARVELEELTMRRR	AQAGGEHPLFCGSPGQPEAH*LLPEVSVWRWTPRPRQEKERQEGPGWSWRS*R*GGG	1
7.8513362.8513256	M*QSGTHHQQACSCG*N*RA*LIPSS*SWRRRWRK	CSRVAHTISRHVPVDETEGHS*YPAADHGEGVGE	VAEWHTPSAGMFLWMKLKGIADTQQLIMEKALEKE	3
17.6534208.6534428	GPLDHYTGLIRDGTLREDEHQRAVLQKLDQLHKTLRGYS	APWITTPG*SEMGRCGRMSTRERCCRNWTSCTKL*EDT	PPGSLHRADQRWDAAGG*APESGAAETGPAAQNSERIQQ	1
9.43441944.43441832	MVTKICTDSGQWFLHPESNRTWTNYTRCNEHTVEGR	WSQRFALTVVNGFCIRRATGHGPTTPAAMSTL*KAE	GHKDLH*QWSMVSASGEQQDMDQLHPLQ*AHCRR	1
23.21823260.21823117	LLSATWAKISGALIVMAV*MMSRLAAWCPAPVLLTVSS*PQRASCGAG	CFPQPGPKSLGPSSLWLSK*CPG*LRGVRPLCCSQSLHNHRGQAVE	AFRNLGQNLWGPHRYGCLNDVQVSCVVSGPCAAHSLFITTEGKLWS	3
8.31563757.31564018	WPKSTTWS*FHRFWRERSYTAPCGTRRWSSPTLETCWERAGRTTFPGSGTLMR*	GQKVQHGRSFTDSGERGVTRHPVEHGGGHLQLWKRAGKEQEEPHSQDRGL**G	AKKYNMVVVSPILEREELHGTLWNTAVVISNSGNVLGKSRKNHIPRIGDFNEVS	3
23.33904983.33904747	VIGTLPLLVNPASLAGGAATPTLPLQGLQVQAVAPQLLFNTQGQIIATVGNGPAAVATSAAVLPKTTAPPTLTKPSTQ	S*GHSHF**TQPLWLEELQLPHFRSRVSRSRLWPHSCFLTHRDKSLPL*GMVLLQSQLLQQFYLKPQLLQHLPNLA	HRDTPTFSEPSLSGWRSCNSHTSAPGSPGPGCGPTAAF*HTGTNHCHCREWSCCSRNFCSSST*NHSSSNTYQT*H	1
13.49399249.49399044	YSVLAPLCGQKWKGTPGGRAWWYPSL*LGSR*GAMVVTSAYMFISLMNLQQEDGSALIESESTK	IQCWRPCVGKNGRAPLVAVHGGTPASDWAADEGPWS*PAHTCSFL**TSNKRMGQL**SQRV	FSAGALVWAKMEGHPWWPCMVVPQPLTGQQMRGHGRDQRIHVHFFDEPPTRGWVSSNRVREY	3
2.28131625.28131486	VHQAGLTCDTVELPHHISTDDEIDRLISAVQLFLKVLPKPTLVTLS	FTRQG*PATQSSFLTTSALMMRLTDLSQLFSSS*RSFPNPHW*HC	SPGRVNLRHSRASSPHQH***D*QTYLSCSALPEGPSQTHTGDIVQ	1
10.17786813.17787006	Q*VVHCYCSGPWFARCVGAEDEPVGMTERML*WR*G*EKTLRCSALLFCNCQHATSLFTEH	SELSIATVLAPGLRGAWEQRTSLWG*RRGCCDGDEAERKPSDVQLCSSATVNTLPPYSRS	VSCPLLLFWPLVCEVRGSRGRACGDDGEDAVMEMRLRENPQMFSSALLQLSTRYLLIHGAQ	3
10.17784506.17784685	EPDVVPQTDLVPTLALLLGVPIPYSNVGQVLLPLFPPHEQTEGAVGGLSQLEALWINTKQ	NQMWCHRLTWCPPWLCY*EFLFRIVMLGRFSCLYFHRMSRQKVQLEVSASWRHCGSTQ	TRCGATD*PGAHPGSATRSSYSV**CWAGSLAFISTA*ADRRCSWRSQPAGGTVDQHK	1
4.19434877.19435012	VLSHSSLCGATESLQSIPGSTKSFLEEPAP*TTSLSCTSTSKMRT	SCLTPHYVEQPNHCSQFQEAPRVFWKSQLREQQV*VVPAPQR*ER	PVSLLTMWSNRITAVNSRKHQEFFGRASSVNNKFELYQHLKDE	3
4.19432272.19432436	DFGEFMRENRLTPVSESSHDPSGKLPAERAKAQLERHTRYWPMIISQTTIFNMQ	ILVNL*GRTG*LLCQNLPMIPQGSCQLRGPKLSWSATLDTGQ*SSPRPPSSTC	FW*IYEGEPANSCVRIFP*SLREAAS*EGQSSAGAPHSILANDHLPDHHLQHAG	1
4.22692875.22692719	WSFGITTTMRLSSTSSRSAPPIPT*HTCTASAS	GVSVSQQP*D*AVPQAGQHLQSRHNTPVQHRP	EFRYHNNHEIEQYLKQVSTSNPDITHLYSIGQS	3
21.1112645.1112767	MDLMPFVNKAGCECLNESDDCGFDNCLIKDSSYLESDCDEQ	WTSCLL*TKPVASASTRATTAASTTV*SKTRPTWSLTAM	GPHAFCEQSRLRVPQRERRLRLRQLFDQRLVLPGV*LR*	1
15.13620843.13621024	*CCQKS*RCCEELVKWALRWSPLKASSSD*WPATRPWEQGSKLLRMW*KDWLAHLWV	DAVRSPEGAARSW*SGLFAGLHSRRAAPINGLQLVPGSRGQSCSGCGRRTGWHIYGW	MLSEVLKVLRGAGKVGSSLVSTQGEQLRLMACNSSLGAGVKVAQDVVEGLVGTFM	3
15.13635881.13636022	C*REMSFSKSPR*LMSCQATGCSPWNWCRASHWTCA*SWTRRPG	ARGR*VFPSPRGD**AVRPQGARHGTGAGRPTGHVRRAGPGDQE	LEGDEFFQVPEVIDELSGHRVLAMELVQGVPLDMCVELDQET	3
2.54335776.54335924	VFKRHNPSTAEEQEMMENLFDALCSCLMLPSNRDRFLRGEGLQLMNLML	CSSVTTRPQLKSRR*WRTCLTLCVPASCCPPIVTASSEVKGFS**ISC	VQASQPVHS*RAGDDGEPV*RSVFLPHAALQS*PLPQR*RASADESHAE	1
7.53266048.53266195	VSVAS*HLAPTSVRMY*CRTLPMISP*PLRELSSSSVWSPPTLFYTSVA	CLWLPDIWLQRQSGCIDVVPSR*YRRSHCESFHHRLCGHLLPYFTLLWQ	VCGFLTFGSNVSQDVLMSYPPDDIAVAIARAFIIVCVVTSYPILHFC	3
7.53266282.53266481	GSYRGTLAAFPR*TGRGVCTS*EEEEDPADAGVVYHHPRPRPLHPRHWSSDLSDRRTGSLLHLCLP	AVIEGLWLRFQGEQVEVCVRRERRRRILQTLVWFIITLVLALFIPDIGRVISLIGGLAACFIFV	QL*RDFGCVSKVNR*RCVYVVRGGGGSCRRWCGLSSPSSSPSSSQTLVE*SL*SEDWQPASSLS	2
24.19445249.19445148	IQSWMFRMNTTHPNLVDMFSVGKSYEGRPLYVLQ	SRAGCLG*TQPTPIWLTCSLLGSHMKEDRFMC	PELDV*DEHNPPQFG*HVLCWEVI*RKTALCA	1
2.13046559.13046371	MSSEEGFSSAITDWLFINTWWLLLPFIMLLVVAAFIVAFVLLLYMISPLISPKPLKLNGAHVV	CPLKKGSAQR*QIGFLSIPGGSFFRSSCCLLSLPSSLLLCCCYI*YRPSLVPSL*N*TGPT	VL*RRVQLSDNRLAFYQYLVAPSSVHHAACCRCLHRCFCVAVIYDIAPH*SQASKIERGPR	1
6.7619611.7619434	GGVSWWGGCIAGTASSD*CDP*SQTQPGHLLSQA	VVFRGGEGALQVLPPLIDVIPEARLNLVIYYLR	WCFVVGRVHCRYCLL*LM*SLKPDSTWSSTISGK	2
2.5672185.5672038	VGYDMSRLAARKCFEAAGLKPSDVDVVELHDCFSANELITYEALGLCPE	WGMICPGWRLGSVSRPLV*SQVTLMWSSCTTASQPMSSSRMRPWGCVQR	GV*YVPAGG*EVFRGRWSEAK*R*CGRAARLLLSQ*AHHV*GLGVVS	1
5.58700183.58700060	VETFCHS*ERRRMS*RPNSCFALQLMLRLGWRTWRAKTASI	WRLSVIPEKEEG*AEDQTAASLCS*CCGWDGVPGEQKLHP*	GDFLSFLRKKKDELKTKQLLRFAVDAAAGMAYLESKNCI	3
3.16027518.16027352	VMLNTERLIKHAVQERMAITICINKVDRLILELKLPPTDAYYKLRHIVDEVNGLL	*C*TQSVSSSMRFRSEWQSPSASTRLIVSFWSSNCRPQMLIINFATL*MRSMVC	DAEHRASHQACGSGANGNHHLHQQG*SSHSGAQTAAHRCLL*TSPHCR*GQWFAE	1
3.16024249.16024122	FVDMCVQHIPSPQEGARNKIEHTYTGGLDSDLGEVMAECDPD	L*TCACNTFLHHKRVLGTRLSTPTPEVSTQTWGKSWQSVI	CRHVRATHSFTTRGC*EQD*AHLHRRSRLRLGGSHGRV*S	1
3.16024467.16024332	VVGDVDTSLPRVLDELGIHLTKEELKLNIRPLLRLVCNRFFGEF	WLGMWTRLSLEFWMSWVST*LRRS*S*TLDPC*GSSVIASLES	GWGCGHVSPSSFG*AGYPPD*GGAEAEH*TPAEARL*SLLWRVH	1
3.16020366.16020173	GPLMCHTTKMYSTEDGVQFHAFGRVLSGTIQAGQPVKVLGENYTLEDEEDSQVCTVGRLWISVA	VL*CATPLRCTAQRMVFSSMLSGGC*AGPFRQVSPSRSWERTTHLKMRRTLRSALWGVSGFLW	SSDVPHH*DVQHRGWCSVPCFRAGAERDHSGRSARQGLGRELHT*R*GGLSGLHCGASLDFCGQ	1
3.16019045.16018934	VSD*SESSARRQLGSH*GL*PADRQDRHNHRAQRERR	YQIEVNRVPAGNWVLIEGCDQPIVKTATITEPRGNEE	IRLK*IECPPATGFSLRAVTSRSSRPPQSQSPEGT	2
3.16018847.16018707	AQIFRPLKFNTASVIKIAVEPVNPSELPKMLDGLRKVNKSYPSLTTK	LRFLGR*SSTQHQSSRSQWSL*IHQSCPKCSTD*GRSTRAILLSP	SDF*AVEVQHSISHQDRSGACESIRAAQNARRTKEGQQELSFSHH	1
3.16017855.16017754	VEESGEHVILGTGELYLDCVMHDLRKMYSEIDI	WRSLESMSSWGQESFTWTASCTT*GRCTLKST	GGVWRACHLGDRRALLGLRHARLEEDVL*NRH*	1
9.39452552.39452871	MPLSDFLDGLKDNPYFGAGFGLVGVGTALALARKGAQVGMIFFRRHYMITLEVPSRDKSYNWLLSWITKHAKHTQHLSVETSYLAHESGRVHTQFDFHPSPGNHII	CPCRIFWTA*RTTRTSEPASDWSGSGQLWRLPGKGLRWG*SSSAGTT*SLWRCPAGTRATTGC*AGSPSTPNTRST*AWRPPTWPTRADGFTRSLTFTRALATTS	APVGFSGRPEGQPVLRSRLRTGRGRDSSGACQERGSGGDDLLPQALHDHSGGAQQGQELQLAAELDHQARQTHAAPERGDLLPGPRERTGSHAV*LSPEPWQPHHL	1
9.39452951.39453090	VWEEVDQGGADQGEADGGSAHWNSLGVCHFHSFRQRQADLL*YLTR	YGRKWIRVERTREKQMVDLHTGTPWESVTFTALGRDRQIFFNILQ	MGGSGSGWSGPGRSRWWICTLELPGSLSLSQL*AETGRSSLISYKK	2
16.6229251.6229108	EMLEALKALSVFFTENSLRTRRNLRGDIERRSLAINEEFALIFKEVKE	RCLRL*RRCRCSSLKTVYAPGEIFAGILRGEVWRSTRSLR*YLKK*	DA*GSEGVVGVLH*KQFTHQEKSSRGY*EAKSGDQRGVCANI*RSK	1
9.51063024.51063219	ELYREAGVRAACCEDS*EAAEGVKASDSEWTRTAPHPGELLPSGD*TEGQYRESPQCFHRYCQQ*	NSTEKQESEQLAVRTAEKLLKELKPQTQSGHVQLRILENYCLLATKQKANIEKALSVFTDIANNE	TLQRSRSQSSLL*GQLRSC*RS*SLRLRVDTYSSASWRTTAFWRLNRRPI*RKPSVFSQILPT	2
8.52227746.52227868	EMSDLKKYNPPPGSADLYLAASKHFQQAKLILENVPSPDPE	RCLI*RNTILHQALQTSIWQLANTFSRRSSSLKMCPVPI	DV*SEEIQSSTRLCRPLSGS*QTLSAGEAHP*KCAQSRS	1
8.52227089.52227229	TMVALDMDGKVRKPQFELDSEQVRYEHRFAPFNSVVTPPPVHYIQFK	RW*L*IWMGRCVSLSLNWTASRFAMSIASPPSTVWSPLHLCTTSS	DGSSRYGWEGA*ASV*TGQRAGSL*ASLRPLQQCGHPSTCALHPV	1
8.52222339.52222517	AEKVDAALHSLLMKLEPQRQHLACLGTWILYHNLRIMIQYLLSGFELELYSMHEYYYIY	LRRWMQLCIAY**NWSLNDSI*RVLGPGSSIIT*GS*FSTC*VALSWSFTACMNTITF	*EGGCSSA*LTDETGASTTASSVSWDLDPLS*PEDHDSVPAEWL*AGALQHA*ILLHLL	1
8.52212328.52212442	TSSVSEAQKLVAQAADLLSPIHSSIQHGIQSQNDTTKG	PAQ*ARPRSSWHRQLTCYPPFIPVFSMASSHKMTPLKE	QLSERGPEARGTGS*PVIPHSFQYSAWHPVTK*HH*	1
8.52203421.52203541	MVMKSAVDDDDTGWGLGIPEKMKNNANWVDITHEFKSACK	W**NQQLMMMTLAGGWVSQKR*RTTPTGLILHMNSKAPAK	GDEISS****HWLGAGYPRKDEEQRQLG*YYT*IQKRL	1
12.18390421.18390573	SVPDCPGHMTILDEPLLVCGGDAFTHSNFDGCVESAL	RCLTVRVT*PSWTSRCSSVAATPSPTPTLMAAWSPH*	GA*LSGSHDHPGRAAARLWRRRLHPLQL*WLRGVR	1
5.20617774.20617661	VALT*CRVSWARTQQFQCIEVRFNQEISAWLWKPGTL	WH*HSVVFHGPEPNSSSVSR*DSIKKSRHGCGSLEP*	GTDIVSCFMGQNPTVPVYRGEIQSRNLGMAVEAWN	3
5.20652822.20652708	GVLDRFSQIQPKLIFSVAAVVYNGKTHDHMEKLISVVK	ASLTGFLKFSLN*SSLLLL*CTMGKHTTTWKS*SVL*K	RP*QVFSNSA*TDLLCCCCSVQWENTRPHGKANQCC	1
22.25513370.25513227	ASKKKVYMLYNLQPDRSVTGGAWYSDQDFESEFVEVLNQQCFKFLQSK	RRRRRCTCCTTCSPTAR*RAAPGTATRTLSPSSWRFSTSSASSSCR	VEEEGVHAVQPAARPLGDGRRLVQRPGL*VRVRGGSQPAVLQVPAE	1
9.4742232.4741997	P*RRIILLNFPMSTRG*GTPPVAPL*WMCPKPGKHLFI	PKEE*YY*ISQCLLEGKELLQ*HPCSGCAPNLASIS	LKKNNITKFPNVYSRVRNSSSSTPVVDVPQTWQASL	3
14.53582061.53582204	VLNRLTFASTLSHLRRVNSPIGRDGKLAKPRQLHNTLWGMVCPAETPE	C*TVSPSHPHCLTCAGSTLLLVEMESWRNLDSCTTRCGGWCVRLRR	VEPSHLRIHTVSPAPGQLSYWSRWKAGETSTAAQHAVGDGVSG*DA	1
14.53578988.53579152	GVKKSAIGQRIVSTLPYIRQEVPIIIVFRALGFVSDRDILEHIIYDFDDPEMMEM	E*RRAP*VRGSSPRFPTSDRKFPSSSCSGHWASYRTETSWNISFMTLMTLR*W	SEEERHRSEDRLHASLHPTGSSHHHRVPGTGLRIGQRHPGTYHL*L**P*DDG	1
19.35765296.35765448	YFEYTSQKEIRFNSVTELCAEVLEGQTSIGMRHCPRDEEVRPPSLIWEFK	TLNTHLKRRSVSTL*QSCVPKYWKDRPPSE*GTALVMRKSDLPVSSGSS	L*IHISKGDPFQLCDRAVCRSTGRTDLHRNEALPS**GSQTSQSHLGVQR	1
13.33358067.33357903	GHVVHNWKARWFVLTPDKLLYYKYEGGKKDSCQRGKILLKDCVITCPFLEYENRP	VMLYTTGRHAGLC*PQTSCCITNMKEVKRTHASEGKSC*RTV**HVLSWSMKI	SCCTQLEGTLVCVDPRQVVVLQI*RR*KGLMPARENPAEGLCDNMSFPGV*KS	1
12.6805905.6806048	MGYANPQQTAAGIHTRLYSRAFIVDDGKRRVVFVTADIGMVSQRLRLE	WAMQTLSRRLQAYTPVCTAEPSSSMTASAGWCSSRQT*EWFHRGSD	GLCKPSADGCRHTHPFVQQSLHRR*RQAQGGVRHGRHRNGFTEAPT	1
8.26902840.26902957	FQMPSDVSCTHRLCNN*EMADQMCRRLRDCKLHQRPH*R	FKCRQMYHAPTDCATIRKWLTKCADDSETANYISAHTKD	SNAVRCIMHPQTVQQLGNG*PNVQTTQRLQTTSAPTL	2
6.49693940.49694089	MANVVLEFKVSAGDSEPQSRPVLITGQHNNLQQVSWSQIKGKLQPVVSKE	WRMWCWSLRFLPVTQSHRVALS*SPGSTTTCSRSAGARSKENSSRSLA	GECGAGV*GFCR*LRATESPCPDHRAAQQPAAGQLEPDQRKTPAGR*Q	1
6.49699476.49699646	MVCERSDVFASSCAMARAFPIFSRRSASSRRTEKKHVTVEFVIVGQDANPLEAAELE	WCVSVQMCLHPPVPWPGPSPSSLAAPHPHAELRRST*PWSL*LLGKMPILWRLQS	GV*AFRCVCILLCHGPGLPHLLSPLRILTQN*EEARDRGVCDCWARCQSSGGCRA	1
8.38560180.38560006	VTLIKNLEVYGLDPAVVASVLQHRVQASSVLQPVPGAKDRVLVQIQGNQIQQVGKLL	*L**RTWKCTGWILQLSPVFCSIEFRPALSCSLSPEPRTESWSRSKATRFNKLANC	DFDKEPGSVRVGSCSCRQCFAA*SSGQLCLAACPRSQGQSPGPDPRQPDSTSWQIAA	1
9.23712833.23713040	DFGRGRSLTSRCDFSQNLLKRGCDEHFIEYLTSSINVLQNIPLSSKGSGSTQYDVVQIMPQKISLS	ILEGGAV*HHGVTLVKTC*REAVTNTSLNT*PAASTSCRTYP*VQKGLGRPSMMWSRLCHRRSL	FWKGAQSDITV*L*SKPVEERL*RTLH*IPNQQHQRPAEHTPEFKRVWVDPV*CGPDYATEDLS	1
25.21048864.21048994	ELHAHLNGSVSAQTIEKLISRKPHLNIEHSMTAIGKGQRRTLD	SFTLTSMVLSARKPSRSSSAESHISTLNTA*LPSAKDSGGLW	ASRSPQWFCQRANHREAHQPKATSQH*TQHDCHRQRTAEDSG*	1
5.281108.281212	VIRTLDPKQNQGSGPEVQALKNQLQEKERMLHSLE	*SERWTLNRTKVQVLKSKP*KTSCRRRRGCCIH	DPNAGP*TEPRFRS*SPSPEKPAAGEGEDVAFT	1
1.34312560.34312379	QQSVTLLQKDKEYLHRQNMELSVRCAHEEDRLERLQ	NNQ*HSCRRTRSTCTGRTWNSVFAVHMKKTAWRD	TISDTPAEGQGVPAQAEHGTQCSLCT*RRPPGEI	1
1.34298180.34298015	VPSAPAGYRQPGGRTIQPGQAALF*S*AC*YGQG*DG*SPSSVSAGV*ETPEETR	FRQLQLGTDSRVAELSNQAKLHSFEAERANMVKDETAKALAQCQLECEKHQKKLE	SVSSSWVQTAGWQNYPTRPSCTLLKLSVLIWSRMRRLKP*LSVSWSVRNTRRN	2
1.34312197.34312072	RPLQVRI*EQIKRGVGEHQAENKSGDRQPAENLQGDV*EGKQ	DHYKSEYESKLREELENIRLKTSQEIGNLQRTSREMYERE	TTTSQNMRAN*ERSWRTSG*KQVRR*ATCREPPGRCMRGK	2
25.3641993.3642105	MEIEKKKAKKIAEQKKAVDTRLDQEIKRNTELQKEMY	WRSKRRKPRK*QSRRKLLILVWIRR*RETQSFKKKC	GDRKEESQENSRAEESC*YSSGSGDKEKHRASKRNVQ	1
5.19693112.19692954	HPDRTEERCFVPYKPPPEDGSPADVEEFLEHARFITEDLEWLLALPHDKFWCQ	TQTGQRSAVSCLTSPLQKTALQLMWRSF*NMPDSSPRTWSGCLHCLTTSSG	PRQDRGALFRALQAPSRRRLSS*CGGVFRTCQIHHRGPGVAACIASRQVLV	1
5.19677909.19677790	ASEGGAPGCSEQQIQRV*W*RV*RLPQRAGGHVPHLEGPE	PVKEELPAVLNNRSNVFDGDEFDVFRREQVDMSRIWKG	Q*RRSSRLF*TTDPTCLMVTSLTSSAESRWTCPASGRA	2
12.9938468.9938596	VKLAEFSKTPEDFLRKYEELKSKNVRNLDPLVYLLSKLCEDKE	SS*QSFLKPRRIS*GNMRSLSPKMFGTSTLWCICSPNSVRT	QVSRVF*NPGGFLEEI*GA*VQKCSEPRPFGVSALQTL*GQ	1
12.9962557.9962700	ASNIDDVLCHHTSFLDNCLKDCMLTNPELLRIFSKLMSVCVMFTNCMQ	LQTSMMCFAITPASWTTA*RTAC*PTPSCSGSSPSSCLSASCSQTA	FKHR*CALPSHQLPGQLPKGLHADQPRAAQDLLQAHVCLRHVHKLH	1
12.9956888.9957060	IDLMPHDVITQLLRVLAIETKQEKAIINADPPDVALSGLEAFSFDYIVKWPLSLIIN	ST*CLTMSSLSCCECWPLRPNKRRPSSTPIRQTWPSAGSRPSPSTTSSNGRSRSSS	RLNASRCHHSAAASVGH*DQTREGHHQRRSARRGPQRARGLLLRLHRQMAALAHHQQ	1
12.9967973.9968136	FLADHADSLQTDASFEATISKFDSNFSMLLLDLLDKLSIYSTNDCEHSMISIIY	F*PITPTPSRPTPASKPPSASLTATSACCCWTCWTS*ASTAPTTASTA*SASF	FSRSRRLPPDRRQLRSHHQQV*QQLQHAAAGPAGQAEHLQHQRLRAQHDQHHLQ	1
13.2170123.2170243	EGVFQGLIPILNCYLENMEVDVDTRCTILNYLKLIKKRAS	REYFKGLSQSLTAIWKTWRWMWTPGAPS*II*S**RNVPQ	GSISRAYPNP*LLSGKHGGGCGHQVHHLELSEANKETC	1
13.2168248.2168352	VQLTDFENAAYVVFVVLLTRVILSYKLDFLIPLSK	CSSLTLKTQHMWCLWSC*PG*SCPTNWTS*SRC	AAH*L*KRSICGVCGPADPGDPVLQTGLPNPAV	1
13.2146817.2146929	VEYMLVEFDDKDEKVRLVLNGGDILATLQDQGENINP	LSTCWWSLTTRMRRFASS*MVEIF*QLCRTREKT*T	*VHVGGV*RQG*EGSPRPEWWRYFSNSAGPGRKHKPQ	1
9.3384683.3384995	MTMTTIPESLNSPASGKTVFMEFGPPSQQMSPSSMSHGHYPMHCLHSAGHTQHDSYSPASSFPRSLGYPYVNSVGSHSTSPYLSTVQTYQNSSGLTQTRLEDA	*Q*LRFQKVLIALPQEKPFSWSLDPRVNKCRLPPCLTDTIPCTVYILQVTHSTTATVQPRRSPDPWVIHT*TPSAAIPPVHISAQYRLTKTARDSRRHD*RMQ	DNDYDSRKS**PCLRKNRFHGVWTPESTNVAFLHVSRTLSHALFTFCRSHTARQLQSSLVVPQILGLSIRKLRRQPFHQSISQHSTDLPKQLGTHADTIRG	1
20.7324773.7324595	VYPLWLCPFLLPPGRGMVHPKGQEEELYVDIGAYGEPKVKHFEAKASTRQLEKFVRDVH	CTHCGCVHSCCHQAEGWFTPKVKRRSCM*ISGLMGNLKSNILKLKRQHASWRSLSEMF	VPTVAVSIPAATRQRDGSPQRSRGGAVCRYRGLWGT*SQTF*S*SVNTPAGEVCQRCSW	1
24.26731135.26731285	VFAFSSAELTADPEV*KAKFRTFTSKRETQLLDGHHRRGHAMHHQQTAVS	YLRSVVQNLQLIQRFKKQNLEHSPQREKLNFWMDIIVEATQCTTNRLR	ICVQ*CRTYS*SRGLKSKI*NIHLKERNSTSGWTSSSRPRNAPPTDCG	2
13.31634309.31634468	DGELTFLGRVLAHLPLDLYLGKMIVLGHVFGCLDECLII	MVS*RSWAECWLTCL*TCTWGR*LSWATSLVAWMSVSSL	W*ADVPGPSAGSLAFRPVPGEDDCPGPRLWLPG*VSH	1
10.7286010.7286172	ECAKRIAKVSADAKLEVDEESYLNQFKPHLMDVVYAWANGATFAQICKMTDVFE	NVQSASPKCQRTPSWRWTKRAI*TNLNPT*WTWFMPGPTGPRLLKSAK*PTSLK	MCKAHRQSVSGRQAGGGRRELSEPI*TPPNGRGLCLGQRGHVCSNLQNDRRL	1
10.7264967.7265077	VVPVMLHLLTSVSSVRLYIPKDLRPYDNRQLMLKSIQ	WFQ*CSISSLLSAQFVFTSPKT*GPMTTDSSCSSP	GSSDAPSPHFCQLSSSLHPQRPEAL*QQTAHAQVH	1
4.11493221.11493093	AMTAVCEVSQRIDDNTRRHENHLELCRVQKLLKGRKMKVLAP	Q*LPCVRCPSVLTTIPGAMRTTWSFAVCRNC*KGER*RCWLQ	NDCRV*GVPAY*RQYPAP*EPLGALPCAETAERAKDEGVG	1
4.11489621.11489392	GGGTSARAG*RWSRQRVQRPSLKCSSCSPTCCYRSSVAAPYIPPVDRSLLPSTPIHCRTAP*RRCLAIQGAREACS	EVVHLRGLAEGGPAKGCRGQA*NVLPVLRHAATGQALQLPTFHQWTEVYCRARLSTAGLHRREGVWPYKEPGRPA	RWYICEGWLKVVPPKGAEAKPKMFFLFSDMLLQVKRCSSLHSTSGQKFTAEHAYPLQDCTVEKVFGHTRSQGGLLS	3
5.26776221.26776106	LNYLVPATCCVIILFVFDLPAYTSPTNFPAVLSLFLLY	*TTWYLLHAVLLFCLYLTCQRTPLQQTSLLSSPSFFS	ELPGTCYMLCYYSVCI*PASVHLSNKLPCCPLPLSSLR	1
5.26810724.26810596	ANETFAFVGNVTHYTRVWLNISSQLRNFLEEGQFHKHLVWLQQ	PMRHLHLLGM*HITPGCGSISPHSSGISWRRASSTSTWCGC	Q*DICICWECDTLHPGVAQYLLTAQEFPGGGPVPQAPGVAA	1
6.59720715.59720938	MPPQIPSQNQSGPRILQGDLSALSPAVREFLETNVTLCQPDSIHICDGSDEENLAILTQLEEQGMIKKLTKYEN	CLLRSRPRTRVVPGSCRVISVPSVQL*GSFWRPM*PCASQTPFTSAMAQTRRTLPS*PSWRNRG*SRSSPNMR	ASSDPVPEPEWSQDPAG*SQCPQSSCKGVFGDQCDPVPARLHSHLRWLRRGEPCHPDPAGGTGDDQEAHQI*EL	1
7.25441552.25441807	QILRHSRGNATKVIFLITDGYSNGGDPRPVAAALRERGVEIFTLGIWQGNIRELHDMASQPKDQHCYLVHNFAEFEALARRALHE	KSFVTPAVMPPR*FSSSLTATLTVETLGPWRRL*ENAALRSSLWASGRVTSGSSTTWPLSPRTSTATWCTTSPSLRPWLVELCMK	NPSSLPR*CHQGDFPHH*RLL*RWRPSARGGGSERTRR*DLHFGHLAG*HQGAPRHGLSAQGPALLPGAQLRRV*GPGSSSSA	1
7.25419150.25419518	ESAESKVERLGMAFKRNVRELREKSSCLDLVFLVDESSSVGANNFLSELRFIRKMLSDFPVAPENTRVALVTFSSKTHVVTRVDHISAPKSHQHKCSLFNQEIPAINYRGGGTYTKGAFQRAA	KVQRAKWSASAWRSSEMCVSCVRKAPAWTWFSWWTSPRAWGPTTS*VS*GSYARCCPTSLSHRRTPAWRW*PSHPKPTW*RGWTTSLRLSLTSTSAPCSTRRSQPSTTEEEAPTRKEPSRG	KCREQSGAPRHGVQAKCA*AA*EKLLLGPGFPGGRVLERGGQQLPE*AEVHTQDAVRLPCRTGEHPRGAGDLLIQNPRGDEGGPHLCA*VSPAQVLPVQPGDPSHQLQRRRHLHERSLPEG	1
7.25482983.25483174	TCDQPYVPVNGEFICSEEEEGVNCTLHCKDGYSLTQDAVHSYFCAYNGIWEPAYSPDRPDC	RVTSRTSR*MESSSVLKRRKESTVLSTVRTAIASLRMLSTATSVPTTASGSQPTLRTDQT	V*PAVRPGEWRVHLF*RGGRSQLYSPL*GRL*PHSGCCPQLLLCLQRHLGASLLSGQTRLF	1
20.41835490.41835811	HVDKPGTGGTD*SGV*NLSDRSSSQ*HSPTY*RD*R**RHSSPSSG*CHDIV*G*YGG	MLISPEQEALIDRVFETYLTDHHHNDILQLIEETEDDEDTHRPLVVNAMTLFEANM	C**ARNRRH*LIGCLKPI*QIIITMTFSNLLKRLKMMKTLIAL*WLMP*HCLRLIW	2
20.41855311.41855511	EMMSLFME*CVCAGNPFMMADFVMWSWSSKLTT*R*TTSRLLLDSL*RMLRKNLKNSGIATNIIL*	R*CHCLWSDVSALETLL*WRTL*CGVGPQS*QHRGKQPAGCCWTACKGCSGRI*RILE*LQT*SYS	DDVTVYGVMCLRWKPFYDGGLCDVELVLKANNIEVNNQQAAAGQLVKDAQEEFEEFWNSYKHNP	3
20.41864391.41864594	SVRVCGLWRK*KLISA*LNI*NQ*CQKKPTVY*HVTTSYKDGVMALVLPAQLFAHWRV*ADWL	VFESVVYGENESLFQPD*TFKTSDVRRSQLYTDTLLPATKTE*WH*CCPHNYSHIGESEQTG*	CSSLWSMEKMKAYFSLIKHLKPVMSEEANCILTRYYQLQRRSDGTSAARTTIRTLESLSRL	3
20.13753993.13754119	**T*RPAVGYRHDHSVPQSKTDGHPDLDLWLQASYSHTCTLQ	NKRKGLQWVIDMTIAYPKARPMDIQTWIFGYRPPTVTHVH	INVKACSGL*T*P*RTPKQDRWTSRPGSLATGLLQSHMYI	2
20.13723271.13723389	TEWGDDVRPISEEEAMVIVNHQSTGDVCTLMMCLQDKGT	QNGVMMCGRSPRKKPWSSSTTNQQEMCAHS*CACKTR	RMG**CAADLRGRSHGHRQPPINRRCVHTHDVPARQG	1
4.26439615.26439751	LSLPKCGKGKPALVRRNTVDDKSELIACIETGNFAKAARIAA	SVFQNVGRENLP*SGETLWMIRAN*SPASKLGILQKLHESLL	QSSKMWEGKTCLSPEKHCG**ERINRLHRNWEFCKSCTNR	1
20.52042870.52042711	ILP*SPG*AATAGHEGELRSG*ARPLRAAASQ*AVHS*GLRHLRSDKGSQKRQ	YFHKVPAEPPQLDMKASYGLAEPVPFELPPLSEQCTPEVYATFDLTKGAKNDK	TSIKSRLSRHSWT*RRATVWLSPSPSSCRLSVSSALLRSTPPSI*QREPKT	2
20.52062082.52061982	MAHWFHRNPLKATAPVSFNFYGVAGSPAANKIC	WHTGFTETH*RRQLLCPLTSMGWQGARLPIRY	GTLVSQKPTEGDSSCVL*LLWGGREPGCQ*DMQ	1
10.30666863.30667049	V*SGLGGL*DGPATS*PPGQTVQ*AEEEQERCAGKSSGYGQASQRGSEAQDCAECKCRLHGP	FDRGLGGFEMDLRLRDHLARLFNEQKKSKKDVRENHRAMAKLLKEAQRLKTVLSANVDFMAQ	LIGAWGALRWTCDFVTTWPDCSMSRRRARKMCGKIIGLWPSFSKRLRGSRLC*VQM*TSW	2
23.381541.381748	GRQALLWLLGVYGERISSAPYTLEVLIDGVRSEASLGIKMELLTATMRLFLCRPAETQDMLGRLLHYCI	AGRPCSGCWVCMGSEFPVPPTLWKCSSME*EARLLWESRWSC*QPP*DSSCVGLLRHKTCWEDCCTTA*	QAGLALVAGCVWGANFQCPLHFGSAHRWSEKRGFSGNQDGAADSHHETLPVSAC*DTRHAGKTAALL	1
23.375571.376067	LKECDIWGQCEVLRVLQRYRPQSEDELFDILSLLDSFLVSPHPPVMAATLSLFLSVSSSLPAVSLAALERVSGPLLAACGSGSREMRFAAVCHIQ	LRSVTFGVSVRC*EFFSATGPSQRTSSLTSYPCWTPSLSAPTPLSWLPPLASS*ASPPACPLSVWRPLNE*VDPCLRPVGVDPER*GLLPSAT	*GV*HLGSV*GAESSSALQAPVRGRAL*HPIPAGLLPCQPPPPCHGCHP*PLPERLLQPARCQSGGP*TSKWTPACGLWEWIQRDEVCCRLPH	1
13.33836893.33836750	ERLAKEKKLSKDLGQAATKLQQLLKATQEQLTKERETVRTLQEHLENK	SAWRRRRNCLKTWARQPLSSSSFLKLLRSS*PKSGRR*EHYRSTWR	ALGEGEETV*RPGPGSH*APAAS*SYSGAADQRAGDGENTTGAPGE	1
1.50461.50358	AEQQLQKKGKGQPSEMLEKAAEQLMSCFRVCASD	RSSSYRRRVKVSLARCWRKQQSS**AASEFVPV	GAAATEEG*RSA*RDVGESSRAADELLQSLCQ*Q	1
12.49620609.49620718	ISKCLEWRNSQAWWRS*KQTSGGINLLNSYWDSHHL	SASVSNGETRKLGGGARSRRVAV*TY*TATGIHTI	QQVSRMEKLASLVEELEADEWRYKPIEQLLGFTPS*	3
8.15495730.15497450	GDSRSGSSPALPRKQQSRDKSPSSLLEDAQDVGTFTRDRKTGFFSSFIKKKSSSSSSSPSSQHQQNLPMPPKRSSSFREMETQPHKKYEPTPDFSAPPPLPQSDSLGGFSASPSHSHGEPIQAQSRCCGAAFGQKPSGGGFGSQVTSGSSWSGLAGFFTPRLIKKTLGLRTGKTCSTDEGGNIVGGPKPFPRSNSTSSMSAGLPDLERMALTLPRNRSAKPPLERTASTTSQPENGAARPSETLLRRMDEGTAQIRERPKAKLLPRGTAVGVRAPGVGG	GTADQAAPQPSPESNSQEINLPAAF*RMHRMWAHLRETARLASLAHLSKRNLPLLPRHRLLSTNRTFQCHPREAVPSGRWRHNLTKSTSLHPISVLLLPCPSQTV*GAFLRLLPTHMGNPSRHSLAAAGQLLDRNPLGEALVHR*QVVAVGVGWLAFLPLDSLKRPWGYGQERHAPQTRVET*LVGLNLSLGPILPPQCQLGCQIWSAWL*RYPGTAVLNRLWRGLPQQPLSQRTGLHGHQKLC*GGWMRGLHRSGKGPKPSYYPGALL*G*GHQGLG	GQPIRQLPSPPQKATVKR*ISQQPFRGCTGCGHIYARPQDWLL*LIYQKEIFLFFLVTVFSAPTEPSNATQEKQFLPGDGDTTSQKVRAYTRFQCSSSPAPVRQFRGLFCVSFPLTWGTHPGTVSLLRGSFWTETLWGRLWFTGDKW*QLEWAGWLFYP*TH*KDPGATDRKDMLHRRGWKHSWWA*TFP*VQFYLLNVSWAARFGAHGSDVTQEPQC*TASGEDCLNNLSARERGCTAIRNSAEEDG*GDCTDQGKAQSQATTPGHCCRGEGTRGWGG	1
22.40584818.40584699	GVDHFKHGRHVEAMNEYNKALEIDTNNVEALVARGA	GWTTSNMVAMWKP*MNTTKPWK*ILTM*KHWWHVE	GGPLQTWSPCGSHE*IQQSLGNRY*QCRSTGGTWSS	1
12.29193246.29193445	IRMELSPVLTQSQRLTSSDCPTTLEDRSGSRSPSSY*RHSLTV*PLFP*PCLKWCELLWPSTTHLN	SGWS*AQC*LSLSV*PPPTVPLHWKTGVAPEVPAATDGIL*PSDHCSHSPA*NGASSYGPALHT*	QDGAEPSANSVSAFNLLRLSHYTGRQEWLQKSQQLLTAFSDRLTTVPIALPEMVRALMAQHYTLKQ	3
12.29173050.29173218	LMLSAYARVGAVLGDKDLVERAVKAGGFLKEHLWDAKRQTILRSCYRGDQMEVQ	*CCRPTLVLELCWGTRTWWREQ*RLGVS*RSTCGTLSGRPSFDLVTVETRWRC	DAVGLRSCWSCAGGQGLGGESSEGWGFPKGAPVGR*AADHPSILLPWRPDGGAT	1
12.29171850.29172042	DPHGELQGQNVLIVRYSVELTAARFGITVEKVNELLASARAKMAEVRKSRPRPHLDTKMLASW	TPTGSCRARMC*SCVIQSS*QLLALASLSRKSMSSWPPPEPKWPK*GRVGHALIWTPRCWPP	PPRGAAGPECADRALFSRVNSCSLWHHCRESQ*APGLRQSQNGRSEEESATPSSGHQDVGLLE	1
18.44063579.44063717	MLRA**TASCLCC*SWRQTSRRLLLKAYVRSL*SSVKERDPPSECS	C*ERDEQHRVSAVDPGDRQAGGSY*KPM*EACEVP*RRETLPQNAA	VESVMNSIVSLLLILETDKQEALIESLCEKLVKFREGERPSLRM	3
18.44061827.44061959	ASELRAYIKSKGAEISEENAEGGLHVDLAQIIEACDVCLRDDDK	LQS*EPILNLKELKSQRRTLKAVFM*IWLRSSRRAMSALETMIK	FRAESLY*I*RS*NLRGER*RRSSCRSGSDHRGVRCLP*RR*	1
6.16403034.16402857	VWALLHRACDRRIRS*NL*TLHLLLGFDWLPHGDR*LCCERHLLGADVRHV*IFVGAGY	FGPYYIEPVIAGLDPKTFEPFICSLDLIGCPMVTDDFVVSGTCSEQMYGMCESLWEPDM	LGLTTSSL*SPD*ILKPLNPSSAPWI*LAAPW*QMTLL*AAPARSRCTACVNLCGSR	2
20.19589507.19589308	MTPTTSL*PVKERLR*RDGRTSPLLAFLTWSTT*RRLIS*I*SSQSSG*SRVPLSLWCCESKTWTS	*PRRPHCNP*RNDSARGMAERVLSWPS*PGLRRDAA*FRRSSHHRARDDPVYLCPCGAASQKRGP	DPDDLIVTRKGTTPLEGWQNESSLGLLNLVYDVTPPDFVDLVITELGMIPCTSVPVVLRVKNVDQ*	3
9.44691688.44691553	AHEVLCLEMLTLLLERPTDDSVEVAISFLKECGLKLTEVSPRGIN	PTRFCVWRCSLCCSSVQLMTVWRSPFPS*RNVVSS*PKCPLEEST	PRGFVSGDAHSAARASN**QCGGRHFLLEGMWSQADRSVPSRN	1
9.44633337.44633185	RFCLLKKEYMESFEAIFSEQYDTIHRLETNKLRNVARLFAHLLYTDSVPWS	GSVC*RRSTWRVSRRYFQSSMTRFTDWKPTN*GTWPDCSLTCSTQILCR	VLSVKEGVHGEFRGDIFRAV*HDSPTGNQQTEERGPTVRSPALHRFCAV	1
20.42583045.42588690	WPVDLKLTHLDWSPEAILIHFQGQYRTICELDYSILQGEIQNVPKTKAEVDIGEFCLVEDFTSARWYRGRVQKRRDDFFDVFLIDHGNVLTVSATNVSSCSNDLFILPPKIVCGFLANVLLLQSCSHSVVEEYFSSLIGRNINGYVQALLPHKVLLLEAPDINTGLVTHGFGRYVDTDTFLFLVEMLTELPLKQNIEPVPDLLIEKPRGQEVCFKPSGLQGYEDILSLYGPALRCGTRAKVRVTAAVSPGLFYCQMANVESELWEMSKKLAASCECRPKESYQMTPENLGLLSSAKSKDGRWYRGLVQFLPGSSWVRVFFVDYGFFESVTVENIHRLAPELYSTPIMTFPCSLACLTDEDKAIKTQ	GQWTSS*LTWTGALKQS*YTSRDSTVPYVNLTTVSCREKYRMYQRLKLKWISESFASWKILLQLAGTEEEFRNDGTTSLMFSSLITVTC*LSVPQTFHPVQMTCSSCLRK*FAVFLLMCCFFRVVLTLWSRSISQA*SAEISTVTFKHCFPTKSSY*KPLTSTPA*LHMALGDMWTLIHFSSW*RCLQSCLSNRT*SRFLTCSLKSQGDKKFVLNHQVCRDMKTFFHSMDQRCVAGHELK*E*LLLSALGCFTVRWPMWNQSSGKCQKN*LHRVNADLKKVIR*LQRTWVYCPQLKAKMGDGTEAWCSFSQAVLGLESSLLTTDSLNQSQLKTSTGWHLNCIQHPL*HSHALWHA*LMRIRPSKL	ASGPQVNSLGLEP*SNPDTLPGTVPYHM*T*LQYLAGRNTECTKD*S*SGYRRVLPRGRFYFSSLVQRKSSETTGRLL*CFPH*SR*RVDCQCHKRFILFK*PVHPASENSLRFSC*CAASSELFSLCGRGVFLKPDRQKYQRLRSSTASPQSPPTRSP*HQHRLSYTWLWEICGH*YISLLGRDAYRAASQTEHRAGS*LAH*KAKGTRSLF*TIRFAGI*RHSFTLWTSVALRDTS*SESNCCCQPWAVLLSDGQCGIRALGNVKKISCIV*MQT*RKLSDDSREPGFIVLS*KQRWEMVQRLGAVSPRQFLG*SLLC*LRIL*ISHS*KHPQVGT*IVFNTHYDIPMLSGMPD**G*GHQNSA	1
1.51061368.51061531	EDLDLERSSLTRPSSGRSFPRTQDDSEEDDDEDSGHSSRRRGSSSGGVSYEEFQ	RTWIWNAVR*LDPVVGGASLVPRMTQRRMTMRTAVTALDVVAAALGVSRMRSF	GLGSGTQFADSTQ*WAELPSYPG*LRGG*R*GQRSQLSTSWQQLWGCLV*GVSS	1
1.51053019.51053189	LSVVAIIMNITRTAMVGNLLRGLLENHTAHPSFEPLANLQVQFNNMAAVIVFFSWVK	*ALLLLS*T*REQPWLETC*EACWRTTLLTPALSL*PTCRFSLTTWLRLLSSFPG	ERCCYYHEHNENSHGWKPAERPVGEPHCSPQL*AFSQPAGSV*QHGCGYCLLFLG	1
13.40635172.40635052	NIFHGSMSLDQLYLTRPLPSLSDYRSPIKGLYLCGSGCHP	ISSMDQCHWTSST*HDPCPLSQTIAHQLKGSICVAVAVIQ	YLPWINVTGPALLNTTLALSLRLSLTN*RALSVWQWLS	1
13.40647726.40647592	DVSQILVGSDGDAKGVVLKDGTEIHSKVVLSNATPYITFKNLTPQ	M*ARSWLVQMVMLRV*C*RTAQKSTVKLFYQMLPHILPSKT*H	CKPDPGWFRW*C*GCSAKGRHRNPQ*SCFIKCYPIYYLQKPDT	1
14.1223819.1223691	ADQCRKLSSSLQAQNPGHPRPVLIQVAQLCREKQHSRAIELLQ	LTSAGSCHPVFRLKIQDIHGRSSSRWLSCAERSSTAGP*SC	*PVQEAVIQSSGSKSRTSTAGPHPGGSAVQREAAQQGHRAA	1
14.1228926.1228802	DMTEEDIQSELAVIHSQMAYVMQLQGRTDEALQLYNQVIKL	I*LRRTSSRSWLSSILRWRTSCSCRVAQMRLCSSTTRSSS	YD*GGHPVGAGCHPFSDGVRHAVAGSHR*GSAALQPGHQAQ	1
14.1234929.1234818	EDLGLPESTYELCYNAACSLIGQGKLTEALNKLQQAE	KIWVCLSQRMSSATMLPVL*LAKESLQRPSINYSKQK	RSGSA*VNV*ALLQCCLFSDWPRKAYRGPQ*TTAS	1
14.1235165.1235022	LYRLERYDECKSVYTDLIRNSQDEYEEERKTNLAAVVAAMSQWEKAPT	CTDWSATMSASLSTRI*SGTPRTSTRRRGRPTSPLWWLQ*VSGRRL	VQTGALR*VQVCLHGSDQELPGRVRGGEEDQPRRCGGCNESVGEGS	1
12.21063494.21063674	TIRHYLDPLWHQLGAKTKALVQDLKVLRVLLLYLTQYDCITFLNLLESLHSSQKIFGSN	LSVTIWTPCGISWEQRPKHWFRI*RC*ESSCST*PSMTASPSSISLSRCTPAKRSLAL	YPSLSGPLVASAGSKDQSTGSGSEGAESPPALPNPV*LHHLPQSP*VVALQPKDLWL*F	1
8.8154473.8153303	EGKAFRSKVELIAYFQKVGDTTTDPNDFDFTVTGRGSPSRREKRPPKKPKVVKPSGRGRGRPKG	REKRFVPRWSLLPTSKRSVTQQPTLMILTLLLLGVGAPPAVRSAHPRNQRW*NHQGVVVGGPKV	GKSVSFQGGAYCLLPKGR*HNNRP**F*LYCYWAWEPLPP*EAPTQETKGGETIRAWSWEAQ	1
11.38812664.38812864	LLMAHALRRISLSTARPVDSQFAFVAHNPGCPDTQLYCHVFKARHARAV	S*WPTLCGESLFPRPDPSIHSLPSSRITQAAQTPSSTAMSLKQGTPEQ	PDGPRSAENLSFHGPTRRFTVCLRRA*PRLPRHPALLPCL*SKARQSSK	1
5.56089665.56088866	QMK*LMNPVVHGYLCEAWAKTTWMTMRRTASLQHVCWACLL*TEALLTDPTLPLTPDRH	R*SDL*TP*FTVTCARPGRKRHG*R*GGLRVFSTFVGHVFYEPKLCSQIQLFPLHQTGT	DEVTYEPRSSRLLVRGLGENDMDDDEEDCESSARLLGMSFMNRSSAHRSNSSPYTRQ	3
25.3671806.3671658	VEALQAQMEEQTRLAKEQVDALLEDRKIKTEEAEAQRQRDQDRIAALTD	WRRCRLKWKSRLAWPKSKWTLCWRIERLKQRRPRHSGRETRTASLL*L	GGVAGSNGRADSPGQRASGRSAGGSKD*NRGGRGTAAERPGPHRCSD*Q	1
23.7300288.7300450	CHWFHHPI*YRSCS*C**SSG*PACTPWKEDGRGPNEKEPG****RSE*HQL**	ATGFTTRSDIGPARDANDPVDDRHAPPGKRTVGDQMKKNQDDDDEDLNDTNYDE	PLVSPPDLISVLLVMLMIQWMTGMHPLERGRSGTK*KRTRMMMMKI*MTPTM	2
18.21438479.21438318	HCPQPGVGEPSLHEAGFDCLSS*TARGQHV*TRPRETRPDQSLPDPQQLQTSGQ	TVLNRELVNPASMKQALIASARRLPGVNMFEQGHGKLDLIRAYQILNSYRPQ	LSSTGSW*TQPP*SRL*LPQLVDCPGSTCLNKATGN*T*SEPTRSSTATDLR	2
18.21445682.21445566	VSYTSWFLDAFNYAILKKIDVLNLSIGGPDFMDHPFVDK	FRTPRGSLMLLTTPS*RRSMFLTSASEDLTSWTTPLL	FVHLVVP*CF*LRHPKEDRCS*PQHRRT*LHGPPLC*	1
18.21447580.21447471	WAMVHS*QE**LV*GSVRVLLPTQSCTFSEFLPTT	GPWYIRSRSDS*YEGVSGFCSRLRAAHFQSFYQQ	GHGTFVAGVIASMRECQGFAPDSELHIFRVFTNNQ	3
3.33062094.33061962	V*GCCYKA*GCRADQQQSVQSEQHLDSSC*LQQVH*RQ*KHRRR	YKVAVTKHKDVEQTSSSLYSQNNIWTPAVDFSKYIEDNESIEDE	IRLLLQSIRM*SRPAAVCTVRTTSGLQLLTSASTLKTMKA*K	2
16.6322648.6322493	IVNEAAKYRYRSGNLFDCGNLTIRAPWGCVGHGALYHSQSPEAFFAHCPGLK	*SMKQPSTATALGTCSTAATSPFGLRGGASAMEPFTTLKVPKPSLLTARA	SQ*SSQVPLPLWELVRLRQPHHSGSVGVRRPWSPLPLSKSRSLLCSLPGP	1
2.41541116.41541278	EKKLVLGTCAYGVTKRGVRFTQQKQYRVTC*TKATVSSSQMAMPPWSLQTSMTS	RKSWCWERVLMV*RKGAFVLLNRSSTESHVRQKPL*ALHRWRCRPGVCRLL*LQ	EKVGAGNVCLWCNEKGRSFYSTEAVQSHMLDKSHCKLFTDGDAALEFADFYD	3
17.177244.177091	DPLFRFFEREVKMGGKMLQEVRQDLSDVVQVCEGKKKQTNYLRTLISDLVK	TPCSGSLSVK*KWEVRCFRRSVRICPTWCKCARARRSRPTTCEHSSVTLSK	PPVQVL*A*SENGR*DASGGPSGSVRRGASVRGQEEADQLPANTHQ*PC	1
17.177823.177615	ALT*WVRC*KCRCWRMRMTLPTRLRRRSALHPHLTPSQPG*GPSTPPPATGCSSCRKRLILSNAQWRTS	H*HDG*DAENADVGG*G*PCLRD*EEGAHFIHI*HPASLDEDPPHHRLQLAAAHAANG*SSQTHSGEH	TDMMGKMLKMQMLEDEDDLAYETEKKERTSSTSDTQPAWMRTLHTTACNWLQLMPQTVNPLKRTVENIK	3
17.182876.182702	*AAI*SRVPALLTW*GDCTDRHTTSQGEGSDR*AE*GHGSTQPPASFQRLG*KSRG*R	ELPYDPEFQHFLRGKEIVLTGTPLPKVKGLTAEQSEAMVRLSRLPAFKDLVEKVEADE	SCHMIQSSSTSYVVRRLY*QAHHFPR*RV*PLSRVRPWFDSAACQLSKTWLKKSRL	2
17.185782.185636	DVESYDPILNPVLNREVRRTGGRVLITLGDQDIDLSPSFVIFLSTRDPT	T*KATTPS*TRC*TERSAGLEGVFSSPLETRTLICHLRLSSSSPPET	RRKLRPHPKPGAEQRGPQDWRACSHHPWRPGH*SVTFVCHLPLHPRP	1
17.186063.185910	VPTNNRSIRPSHTVHHE*VQRPQDHTNQLPG*CL*EELGECSAFWKPTAGS	YPLIIDPSGQATQFIMNEYKDRKITRTSFLDDAFRKNLESALRFGNPLLVQ	TH**SIHQAKPHSSS*MSTKTARSHEPASWMMPLGRTWRVLCVLETHCW	2
17.226606.226496	VQSKVNLKYDSWHKEVLSKFGQMLGQNMQDFHAQISK	SSLR*T*SMTPGTRRFSASLVRCWGRTCRTSMLRS	PV*GELEV*LLAQGGSQQVWSDAGAEHAGLPCSDL	1
17.227463.227323	VGVHYELSEEEKFYRNALTRMPDGPAALEEAYNAVEDIVNEVEQYVK	WVFTMSFQRRKSSTVMPSHGCLMDLRP*RRPTMLWKTLSMRWSSM	GCSL*AFRGGKVLP*CPHTDA*WTCGLRGGLQCCGRHCQ*GGAVC	1
17.230803.230624	VDDLLLIEEKIDLEVRSLETCMFDHKTFSDILNRVQKAVDDLNLHSYSNLPIWVNKLDIE	WTTSY*LKRRLTWRFVLWRPACLTTRPSPTS*TVCRKPWMT*TCILIPICPSGSTSLT	GRPLTD*RED*LGGSFSGDLHV*PQDLLRHPEPCAESRG*PKPAFLFQFAHLGQQA*H	1
17.232056.230980	VSAVPQHAPGETVEPQDMKVAGVLFDAADANAIEEVNLAYENVKEVDGLDVSKEGTEAWEAAMKRYDERIDRVETRITARLRDQLGTAKNANEMFRIFSRFNALFVRPHIRGAIREYQTQLIQRVKDDIESLHDKFKVQYPQSQACKMSHVRDLPPVSGSIIWAKQIDRQLTAYMKRVEDVLGKGWENHVEGLKLKQDGDSFRAKLNTQEIFDDWARK	YLQCLNMPLERQLSLKI*RWLEFSLTLLMPMLLRRSTWHMRM*KRSMAWMCPRRARRPGKPP*NVMMSASTAWRPVSRPACVISWVLPRTPMRCSASSPASMLSSCAPTSVVPSGSIRHSSSSV*KMTSNRCTTSSKCSILRARPVR*VMSGTCLPCLAPSSGPSR*TVS*LRT*RGLRMFWEKAGRTMWKG*N*SRMEIVSGLNSTLKRYLMTGPA	ICSASTCPWRDS*ASRYEGGWSSL*RC*CQCY*GGQPGI*ECERGRWPGCVQGGHGGLGSRHETL**AHRPRGDPYHGPPA*SAGYCQERQ*DVPHLLPLQCSLRAPPHPWCHPGVSDTAHPACER*HRIAARQVQSAVSSEPGL*DESCPGPASRVWLHHLGQADRPSADCVHEEG*GCSGKRLGEPCGRAETEAGWR*FPG*TQHSRDI**LGPQG	1
17.236810.236624	VTKLDRDPASGTALQEISFWLNLERALNRIQEKRESPEVLLTLDILKHGKRFHATVSFDTDT	*LSSIVTQPRAQPCRKLVSG*IWREPLTGSKRRERAQRFFSLWTS*NMGNVSMLLSVLTQTP	D*ARS*PSLGHSLAGN*FLAESGESP*QDPREEREPRGSSHSGHPETWETFPCYCQF*HR	1
17.238864.238609	DGDKMAPSVEKKIAELEMGLLHLQQNIEIPEISLLINPIITNIAKQCYERGEKPKVTDFGDKVEDPTFLNQLQSGVNRWIREIQK	MGIKWPPLLRRRLLSWRWAFSTCSKILRFLKSACSSTPSSQISPSSAMSVGRSPKSLTLATRWKILLS*TSCNLELTAGSGRS	WG*NGPLC*EEDC*AGDGPSPPAAKY*DS*NQPAHQPHHHKYRQAVL*AWGEAQSH*LWRQGGRSYFPEPAAIWS*PLDQGDP	1
2.35317604.35317817	GEGREETSSGSA*TGAEKGGEGARS*TTTKRTTGQERGRPVCSH*GSIHRQDNQL	EKAERKRVQDLLKQEQKKVEKELAAKRQQKEQQARKEADPSAATKAAYTVKITS	RRQRGNEFRICLNRSRKRWRRSSQLNDNKKNNRPGKRQTRLQPLRQHTPSR*PAM	2
9.34356809.34356694	VLLLEVDVLTSPS*RPVVPTTSTRPRGTAGHVSVVWL*	CCCWRWTY*QAHPEGRSCLPQVQGQEELLATCPWCGY	VVAGGGRIDKPILKAGRAYHKYKAKRNCWPRVRGVAMN	3
4.27683497.27683375	VDPFQVLVAANKAVHLEKVEKMKTRTLYSEIIFNLSPTNN	WILFKCW*LPIKPFT*RKLKK*RQELFTRRSSSICPLL	GSFSSAGSCQ*SRSLRES*KNEDKNSLLGDHLQSVPY*	1
9.33679006.33678864	VVRNKPVAKEAPGKRKCNCRQEMRTTQLGPGRFQMTQEMVCDECPNV	LYVTSL*LKKLLVKGSVTADRK*GRPSWDLDVSR*LRKWCVTSVPM	CT*QACS*RSSW*KEV*LQTGNEDDPAGTWTFPDDSGNGV*RVSQCE	1
9.33675775.33675616	VHIVRDKITKPGARMWKKGEGLPNFDNVNIRGSLIITFDVDFPQTQLDDQQK	ST**GIRSQSPALECGRKERDCPTLTTSTFEVPSSSPSM*TFLRHSSTTSR	PHSEG*DHKARRSNVEERRGTAQL*QRQHSRFPHHHLRCRLSSDTARRPAER	1
21.1912000.1912179	VDKIIDQLQQFVQSFDLAGLKEYWLYLDKRLFSRLEDVYRSTVNKLRISLYRYYIINTVQ	WIKSSISCSSLSRALTWLV*RSTGSTWINVCSADSKMFTDPPSTS*GSACTDTTSSTP	G*NHRSAAAVCPEL*PGWSEGVLALLG*TSVQQTRRCLQIHRQQAEDQPVQILHHQHR	1
12.23990284.23990387	GDRPVLLIGLIIIFCGFFILLPWGNHYPKIQWA	EIGLCC*SA*SLFSVASLFFFHGETITLKSSGQ	RSACVVNRLDHYFLWLLYSSSMGKPLP*NPV	1
20.1326229.1326109	VGPKGKVIGIDHIKELVDDSINNVKKDDPSLITSGRVKL	*VLKGKL*ESITSKSW*MIL*TT*RKMTPV**HRAESS	RS*RESYRNRSHQRAGR*FYKQREER*PQFDNIGPSQAN	1
14.1030714.1030830	VYLARWR*NPPRSALGWWNALLEIISWLA*GLNYWSMT	CIWHGGDETPHGRHLAGGMHYWRLSAGWHEG*TTGL*	VFGTVEMKPPTVGTWLVECTIGDYQLAGMRAKLLVYDP	3
12.11253974.11254084	ARLDILKIHSRKMNLTRGINLRKIAELMPGASGAEVK	PV*IS*RSTPGR*ISLVALT*GRLQS*CLELLVLR	PSRYPEDPLQEDESHSWH*PEEDCRVDAWSFWC*G	1
23.29629970.29629840	GRLSLPDVCLL*RMREWRPAAACQGHRGSNSAATRLPS*KTSE	GGCLCQMSVFSKG*ESGGQPQPVRATGGQIQRQQGYLPRRHQ	EAVFARCLSSLKDERVEASRSLSGPQGVKFSGNKATFLEDIRK	3
23.29635796.29635592	GWR*GCRSFCENGP*RH*VWRYAADL*GLSPNEGCLGYGP**DGT	VGDEGAGHFVKMVHNGIEYGDMQLICEAYHLMKDVLGMDHDEMAQ	LAMRVQVIL*KWSITALSMEICS*SVRPIT**RMSWVWTMMRW	2
7.39983770.39983895	IVYNLLSLRYNSRIRVKTYTDELTPIDSAVPVHMAANWYERE	LCTTCCRCATTPVSASRPTPMS*HRLTPPSPSTWPPTGTR	CVQPAVAALQLPYPRQDLHR*VNTD*LRRPRPHGRQLVRE	1
7.39981788.39981937	VTCYNELEVMIHPDGVIPVLTFLRDHTNAQFRNMTDLTAVDIPTRQNRFE	*PATTSWR**SILMESSLC*PS*GTTPMLSSGT*LT*QLSTSRHGRTV	DLLQRAGGDDPS*WSHPCADLPEGPHQCSVQEHD*PDSCRHPDTAEPF	1
6.36816510.36816624	ALIVAQQRDKANNLSGIFLSALDEGLKKIYKAAKRTK	P**WHSSETKPTTCLGSF*VLWMKA*RRFTKRPKEPR	PNSGTAARQSQQLVWDLSECSG*RPEEDLQSGQKN	1
2.27975885.27975672	LINKYEINGLQCWLITHALWFANARYFHWFSPTIIFDNWIPLLWCANILGYAVSTFAFIKAYLFPTNAED	*LTSMRSMDCSAGSSLMHCGLPTHVISTGFLPRSYSTTGSLCCGALTYWAMLCPRSLS*KRIFSPPMQR	D*QV*DQWTAVLAHHSCTVVCQRTLFPLVFSHDHIRQLDPSAVVR*HTGLCCVHVRFHKSVSFPHQCRGL	1
14.51664687.51664818	ITDLRQRLAESQKTVLELEAEREQRQRDYDKKLLLAKSKIENVQ	SQTSDNG*PSHRKLCLSWRLSGSRGNATTTRSCCWPSPRSKM	HRPQTTASRVTENCA*AGG*AGAEATRLRQEAAAGQVQDRKC	1
14.19782448.19782276	SGD*GCLSGGLRAVHGGPEKQRCWAGEEAQHNACRQ	LEIKDVCQEDSGLYTVVLKNNDAGLERKLNITLVVN	WRLRMFVRRTPGCTRWS*KTTMLGWRGSST*RLS	2
14.19720968.19720848	YYNCVPFAGCVFVGPSKICQPRVKTFEELPLEMHPQ	IIIVCPLLAVCSWGPPKYASPE*RPLKSCLLRCIH	L*LCALCWLCVRGALQNMPAQSEDL*RVAS*DASTE	1
12.6741800.6741684	VRSRGLPEDHAGPIRIIDIEGIDANMCCGTHVSNLGHLQ	*EVEGCQRTTQDPFGSLI*RA*MPTCAVEPTSPTSVT	EKSRAARGPRRTHSDH*YRGHRCQHVLWNPRLQPRSL	1
17.35411437.35411598	AACACARVF*EPEGDDQVSGLCWCNC*QSYIHHTSPLA*AILGEGVHS*	QHVPVHEYSENLKEMTRFLASAGVTADRVIFITPPPLHEPSWEKECIL	SMCLCTSILRT*RR*PGFWPLLV*LLTELYSSHLPPCMSHPGRRSAFLK	2
16.45975887.45975778	MYWYNYEMGKSWLCGLSNITEPTLTITFVSGAVSG	CTGTTTRWARVGCVACLTSQNPR*PSPLYPELFQ	VLVQLRDGQELAVWLV*HHRTHADHHLCIRSCFRI	1
20.19028842.19028967	ALSTLDSVSLMYPFFYRPMFEVIEDGWNSFLPQNAFKDLESM	LCRLLIQSP*CTLSSTGLCLKS*RMDGIHFFPRMPLKIWS	SVDS*FSLPDVPFLLPAYV*SHRGWMEFISSPECL*RFGV	1
20.31315339.31315812	FQACLYFAAVFQAIACGIHYLASVFLVETPNFVSSVPGNITDVLYGNVTASSLEEILPVFKSGSGPLVVKTAEGEQWELSRCRCTLRINPRHFSYDFDGNKTVKECTGNFVYDHTEVYQSIVTDWDLVCDKEWLAKLCQPTFMLGVLIGALVFGDVAD	FRHVCTLQQSSRP*LVESTTWPQFFWWKLQILCLACPATSPTFCTVT*RQAAWKKFCQSSNQVADHWW*RQQKENSGS*AGAAAPFASTQDTFRMTSMATKQ*KNVRGTLFMTIPKFTKAL*PTGTWYVIKSGWPSCASPHSCSGC*LERWCLGTLL	SGMSVLCSSLPGHSLWNPLPGLSFFGGNSKFCV*RARQHHRRSVR*RDGKQPGRNFASLQIR*RTTGGEDSRRRTVGAKPVPLHPSHQPKTLFV*LRWQQNSERMYGELCL*PYRSLPKHCDRLGLGM**RVAGQAVPAHIHARGADWSAGVWGRC*Q	1
5.13945173.13945011	HVL*VN*SGSEC*FRPQLL*QRGIFDT*FRPI*DCSSLEKTPSVR*VCWCK	MSCKSTKVAPSVDFDHSCSDSVEYLTLNFGPFETVHRWRRLPPCDEFVG	CPVSQLKWLRVLISTTAALTAWNI*HLISAHLRLFIAGEDSLRAMSLLV	2
5.13929284.13929179	YLFAAPYYYGFSNNRLQAYCKQNLEMNVTVENVLQ	ICLLHHITMGFLTTGCRLTASRISR*TSLWRMS	SVCCTILLWVF*QQAAGLLQAESRDERHCGECL	1
5.13931498.13931372	TSLVQDMKAYLEGSGFEFCDIILLLDGHPRPAHKAILAARS	PPWCRT*RPTWREAALSFVTLFCC*MVTHGLHTKPYWQLD	LPGAGHEGLPGGKRL*VL*HYSAVRWSPTACTQSHTGSSIQ	1
5.13933751.13933582	VMCRMFS*LWMCTNWPLALSFPGWSSSVCSTLKHQLTCRMFSVSVKTPTNCSSTSS	SCAGCSPDYGCVQTGP*L*AFPAGAALCAVH*SIS*PAECSQCL*KRQQTAARPA	HVQDVLLIMDVYKLALSFKLSRLEQLCVQYIEASVDLQNVLSVCENANKLQLDQLK	3
Zv9_NA237.14976.14734	DEMLARFVVGSHIKHHPSSKEGGVALEEVVLPNSSDVPSIPQELLRKYIIYAKER	MRCWRASWSVPTSSITLAARRGEWHWRRWFCPTHPTCHRFHRSS*GSTSSMLKS	*DAGALRGRFPHQASP*QQGGGSGIGGGGSAQLIRRAIDSTGAPEEVHHLC*RAG	1
Zv9_NA237.14407.14225	ATGSIPITVRHIESMIRMAEAHAKMHLRDYVLEDDVNMAIRVMLESFIDTQKFSVMRSMRK	PQVASPSRFVTLSP*SAWRRLTPKCT*GTMYWRTTSTWPSGSCWRASSTHRSSA**GA*	HR*HPHHGSSH*VHDPHGGGSRQNAPEGLCTGGRRQHGHQGHAGELHRHTEVQRDEEHE	1
6.52792906.52793010	GESGRD*GEGPLCV*KSGGVPAGHYEQPGAAHTE	ESQGEIEVKDPCACESLVEFQQATMNSLEQLTQ	RVRARLR*RTPVRVKVWWSSSRPL*TAWSSSHRN	2
17.15013591.15013407	MWNFVGIVRGYNDEQDNAIDVEFHDTAVHHAMHLTNSLGHTMADLSQEGVLLACPSTEELA	CGTSWG*CEATMTSRTMPLMWSFTTRPCTMPCTSPTHWVTPWLISPRRVCCWPAPAQKSS	VELRGDSARLQ*RAGQCH*CGVSRHGRAPCHAPHQLTGSHHG*SLPGGCAAGLPQHRRAR*	1
4.21674428.21674239	EEVCVDVVKTYVSLLIQDQQTDLVASYVGQLPADLATSQYAAFLETVTQPELRPRCLQLATE	RRCALMW*RRTSPF*SKISRQTLWQATSASFPPILQPLNMPPSWRPSPSRNSAPAACSSPP	GGVR*CGEDVRLPSDPRSADRPCGKLRRPASRRSCNLSICRLPGDRHPAGTPPPLPAARHRS	1
4.21679351.21679159	GPRRPPPAAAPPG*PGQRG*RPAAEEPVHADQSGDDRG	DPDAPLRQQRPLADLDREDDARLLKNLFTLIRAGMTEE	TQTPPSGSSAPWLTWTERMTPGC*RTCSR*SERG*P	2
20.45892571.45892409	EDLSEHVVQGDIHPGYVGTACLLSSSFLESGNDIGVVTLPIMGRNSRQTIGKVR	RI*VSM*SRGTSIQDMWALPASSLLHFWRVAMILE*LLFP*WDGIPGRPLEK*E	GSE*ACSPGGHPSRICGHCLPPLFFIFGEWQ*YWSSYSSHNGTEFQADHWKS	1
20.45891218.45891089	WITW*SDPFGDCSVT*ALHTQSTGKREVLWMWVTGEQAAPMQP	GLPGNPTHSGTAV*HELFIHKVLEKERYFGCGSQGSRQHPCSQ	DYLVIRPIRGLQCDMSSSYTKYWKKRGTLDVGHRGAGSTHA	3
20.45881753.45881617	DGSWDGNLSSYFNMNTFLDIVLTDVLQKGGKRRIVFSCFDPDICT	MGHGTETYHLTST*TPFWTSS*QMFCRKVEKDASCSPVLTRTSA	WVMGRKLIILLQHEHLFGHRPDRCSAERWKKTHRVLLF*PGHLHH	1
17.52337192.52337016	PVIVTSEEEWQQLWPIMQKELSVFPVLGFDCEWV	Q*L*PLKKSGSSCGQ*CKKNCQSSLCWDLTVNG	SDCDL*RRVAAVVANNAKRTVSLPCAGI*L*MGK	1
20.36824573.36824364	MAASGAGSPGRLVQYVVVRSDLVHKLSWPLGAVITQACHAATAAIHLHYGDPDTQRYLSELDSMHKVVL	WRRQEPGLPAGWSSMWWSARIWFINCPGPWGP**LRPATPLPPPSTCTTETRTHSATCPSWTPCTRW	GGVRSRVSRPAGPVCGGPLGSGS*TVLAPGGRDNSGLPRRYRRHPPALRRPGHTALPVRAGLHAQGG	1
2.8560708.8560865	ADSGQISEETWNFLHSIYGGGPLLTVRPNISHQEVESSQSEEKIEVETRSV	QIQDRSLRKRGTSSTPSTAVVRC*RFDRTSATRK*SRRNQRRRSRWRLAP	RFRTDL*GNVELPPLHLRRWSAADGSTEHQPPGSRVVAIRGEDRGGDSLRL	1
16.32721558.32721409	VPGGIIEDSCVLRGVMINKDVTHPRMRRMIKNPRIVLLDCSLEYKKGESQ	FLVGSSRTRVC*EES*STKM*RTQG*GG*SRTHELSCSTARLSTRKER	SWWDHRGLVCAERSHDQQRCDAPKDEEDDQEPTNCPARLLA*VQERRE	1
5.75044774.75044880	KKDEKVEPKFLNFGEFVFGSCTERQHHYFLSHVED	RRMRKWSQSF*TLVNLFLEAVRSVSTTTSSVT*R	EG*ESGAKVFELW*ICFWKLYGASAPLLPQSRRGL	1
5.75056027.75056185	SLHGDIGTLKTSLLEGFAGAEEAKTQSELSKDRNYRQLLYKKPLDPRSEEQLK	HSMVTLVH*KLRYWKALLGQKKPRPRVN*AKTEITDSYFTKSLWTHAVRNS	TPW*HWYTENFATGRLCWGRRSQDPE*IEQRQKLQTATLQKASGPTQ*GTA	1
5.33988949.33989189	NTFMRVKGKVQLSTYRMRSRELKVADEFLAHVKSLPLQYEKGIYFAFLEDYGTHYTKNGKTGGEYELIY	TPLCG*RAKYN*APTGCAPVSSK*QMNSWRMSNLYLCNTRREFILPSWRTMEPITQKMGKPAVNTN*S	HLYAGEGQSTIEHLQDALP*AQSSR*IPGACQIFTFAIREGNLFCLPGGLWNPLHKKWENRR*IRIDLC	1
1.342539.342360	ELMDTFEYLCQENTQILWAMRFRLDPENSFVDRFRQRFHLEELYSLPSLSIKLYR	S*WTPLNTCARKTRRSCGLCVSAWIRRTASWIASGSVFT*RSCTAFPV*VSSCT	ADGHL*IPVPGKHADLVGYAFPPGSGEQLRGSLPAAFSLRGAVQPSQSEYQAVPS	1
6.55314701.55314900	GVC*DGWAEGP*LGNGGGFDLPQHRSVSNSSTGGCRPSSYSFCHHHNPTTPGASVLHCQYPVWHTS	EYAETVGRKVRDLGMVVDLIFLNTEVSLTQALEDVGRARTPFAIIITQQHQVHRSCTVNILFGTP	SMLRRLGGRSVTWEWWWI*SSSTQKCL*LKHWRM*AELVLLLPSS*PNNTRCIGPALSISCLAHLK	2
25.8313523.8313329	EFDHFLATKFATVKRYGGEGAESMMGFFFELFHQSAHSGVTDIVIGMPHRGRLNLLTGLLKFPPE	NSTTFWPPSLLL*SVMEEREQRA*WGFSLSSSTSPPTVESLTL*SACLTEADSTS*QACSSSH	IRPLSGHQVCYCEALWRRGSREHDGVFL*ALPPVRPQWSH*HCDRHASPRPTQPPDRPAQVPT	1
17.17898568.17899020	EDRSMLEKPDLSLHSRMAIQLRLAEKQILEKALACGRAKRLYFQKKLEEGASLPCYEESDIALLENTEADAKLPVILRKVEEGQEIQVDE	RTAPCWRSLICLFIPAWLSNSAWLRSRS*RRRWLVAGPNVCISRKSWRRGRRCLVMRKVISLCWRILKRMQNFQLSCVRWRKARRSRW	GPLHAGEA*SVSSFPHGYPTPPG*EADPREGAGLWPGQTSVFPEKAGGGGVAALL*GK*YRFAGEY*SGCKTSSYPA*GGGRPGDPGG	1
1.46410167.46410317	ERLEQERKEKKKQKEKERKERLKKEGKLLTKAQKEARARAEATLMLLQAQ	SAWSRSARRRRSRRRRRGRSA*RRRGSC*RRPRRKLELVLRPRSCCCRLR	APGAGAQGEEEAEGEGEEGAPEEGGEAADEGPEGSSSSC*GHAHVAAG	1
1.46424770.46424908	ACCRVPSEAASSSSVHL*LPRSHRDGGHSGGWSPETGDAPLRPQQ	HVAVFPVKLRVLPQFIFNSRDPIVMGVTVEAGVLKQGTPLCVPS	MLPCSQ*SCEFFLSSSLTPEIPS*WGSQWRLES*NRGRPSASPAK	2
1.46418858.46419019	VKALPGMGTTIDVILINGRLREGETIIVPGVEGPIVTQIRGLLLPPPLKELRVK	*KRCPGWEQR*MSS*LTVVCGKERPSSYQGWKGPSSRRSGGCCCHLH*RNSE	KSAARDGNNDRCHPD*RSSAGRRDHHRTRGGRAHRHADQGVVAATSTEGTQS	1
1.46425056.46425217	FVDIGVVTSIEINHKPVDTAKKGQEICIKIEPIPGESPKMYGRHFEATDIIVSK	LWTSVWSPALR*IISPLTLPRRARRSASRLSQSRESRQRCTGAILKPQTSSS	CGHRCGHQH*DKS*AR*HCQEGPGDLHQD*ANPGRVAKDVRAPF*SHRHHRQ	1
1.46421482.46421613	DELVRELKQTLSSIKLEEKGVYVQASTLGSLEALLEFLRTSKVP	MNWCESLSRL*APSNSRRKVFTSRHQRWDRWRLCLSSCGHPK	*TGARA*ADSELHQTRGERCLRPGINAGIAGGSA*VPADIQS	1
16.33603875.33603756	SFLYRCIGVTLQHCFNKELVKKQLHELLLAARHNDAVER	ASCIDV*E*LSSTVSIKSWSKNSCMNFSSQLGTMMQS	LPVSMYRSDSPALFQ*RAGQKTVA*TSPRSSAQ*CSR	1
16.33607800.33607659	VNAAFPFSNRDHGAPSLSLLQILSNNIHPNAEAVWDKEIPPL	*MQLFHSVTEIMALRPSLSSKSSVITFTPMQRQSGTKKYLH	ECSFSIQ*QRSWRSVPLSPPNPQ**HSPQCRGSLGQRNTSTA	1
5.1824095.1824225	ELTKCIQLLQSFILNHRLKIQTDLDRKKLDYFEGKCELILQK	S*QSAFSFSSLSS*TTD*RSRQIWTGRNWITLKANVN*SCR	ADKVHSASPVFHLEPQTKDPDRSGQEEIGLL*RQM*INLAED	1
4.17915271.17914861	RCDVLRSASTPT*MENVT*TRATCAGSWLSSWCHP*NGSRPCTRSTRGRKDSISHTPTRSDPEGSWAPRFRSATGRHTKRTPTWKSPHMKT	GATS*DQRLLQRRWKTLHEREPRAQAAG*AAGVTREMGADPARDLREDARTAFPTHLRGRTRKAAGRHASEVQQEGIPNVRPRGSHHI*R	VRRPEISVYSNVDGKRYMNESHVRRQLVKQLVSPVKWEQTLHEIYERTQGQHFPHTYEVGPGRQLGATLQKCNRKAYQTYAHVEVTTYED*	3
14.22083866.22083747	FEEMNSELEENRELAENRLIELQKLEQDLQNVQQENGSMK	LRR*TVSWRRTESWQKIVSLSCRSSSKTCKMFSRRTAA	*GDEQ*AGGEQRAGRKSSH*AAEARARPAKCSAGERQH	1
14.22069433.22069329	EDISKLRRKIEKAKKPAEKISNGDDILNEEINDYK	RTFPN*GERLRRPRSQPRKSAMETIF*MKK*MI	GHFQTEEKD*EGQEASRENQQWRRYSK*RNK*L	1
7.21460483.21460617	EVNDPAKNDALEKVEDQTMEGLKEMGAFGMQVPADLGGIGLSNTQ	R*MIQPRTMPWRKWRIRPWRA*RRWVPLVCRCQLTWVASASQT	GK*SSQERCLGESGGSDHGGPEGDGCLWYAGAS*PGWHRPLKH	1
7.21463205.21463334	ENIAAFCLTEPASGSDAASIKTVAVQSPCGKYFTLNGSKIWI	RT*LPSA*LNQPAVLMLPLSRPLPSSRPAESISPSMEARSG	EHSCLLPD*TSQRF*CCLYQDRCRPVALRKVFHPQWKQDLDQ	1
1.4384324.4384480	AFTHTAQYDDAISDYFRGQYSRGVSQLPLRYGMNPHQAPAQIYTLRPALPLK	PSHTQHSMMTLYPTTSAGSTAAACPSCLCDTA*TPTKHPLKSTLCARLCHSK	LHTHSTV**RYIRLLPRAVQPRRVPAASAIRHEPPPSTRSNLHSAPGSAT	1
1.4384550.4384675	WSTVLLALSTCVTL*MRGSSSGS*REPSAWLQRLPSNTSAL	GQRCSWLYQPV*RSECVAARQGAEGSPRHGCSDFLQTRQPC	VNGAPGFINLCDALNAWQLVRELKGALGMAAATSFKHVS	3
1.4389889.4390071	VIGIGAGQQSRIHCTRLAGDKADNWWLRHHPRVLSMKFRSGVKRAEMANAIDQYVSNTIGE	LSVLVRGSSLVSTALGWRVTKLTTGGSGTTLES*A*SFAVV*REQRWPTQSTSM*ATPS	YRYWCGAAVSYPLHSAGG*QS*QLVAQAPPSSPEHEVSQWCEESRDGQRNRPVCEQHHR	1
19.7909974.7909826	SLRYDTSYFVEYFALDLLMENGECKGVIALCMEDGSIHRFRAQNTVIAT	HFVMTPVTLWSTLPWTC*WRMESVKGSSLSVWRMGLSTASEPRTPLLL	TSL*HQLLCGVLCPGPADGEWRV*RGHRSLYGGWVYPPLQSPEHRYCYR	1
19.7910213.7910049	LENFGMPFSRTEEGKIYQRAFGGQSLKYGKGGQAHRCCCVADRTGHSLLHTLYGR	WRTLACHSAALRRVRSTRGPLEVRALSMEREARHTAAAV*QTEQATHCCIRCM	GELWHAIQPH*GG*DLPEGLWRSEP*VWKGRPGTPLLLCSRQNRPLTAAYAVW	1
20.25936944.25937054	EIF*SSWLRSLCQCRWSSRKSLSTHMTSILSELLELK	RSSDHHGSDHCVSADGPRGKVCLHT*RPSSPSCWN	DLLIIMAQIIVSVQMVLEEKFVYTHDVHPLRAVGT	3
17.51572627.51572456	LCNLYNWRYKHLGNLPHVQQLPEFQVPNPGLTFDFQLINVEDFNGVGESEPNPYFYQ	CAICTTGATNTWGTCLTFSNFPSFRCPTPA*RLISS*LMWKTSMGWENLSPTLTF	VQFVQLALQTPGEPASRSATSRVSGAQPRPDV*FPAN*CGRLQWGGRI*AQPLLL	1
17.51607569.51607400	VPNQSLSCVEMSEHFVYGLTQTSTSRT*PAVFRVTPKTHMRLSTSS*GANLRKTIS	SRTKA*AAWRCQNISCMA*PKPVPAGHDQQYSE*HRRPI*DFQHHHEAQT*GKQF	PEPKPKLRGDVRTFRVWLDPNQYQQDMTSSIQSNTEDPYETFNIIMRRKPKENNFK	3
17.51582633.51582496	EFRAFELLRSGLDRSKYLLVKEAKIIAMTCTHAALKRHDLVELGFK	NSGPLSC*EVDWIAPNIC**KKPKSLP*PAHTLHSNVTT*WSWD	IQGL*AAEKWTGSLQISASERSQNHCHDLHTRCTQTSRPSGAGI	1
17.51611735.51611568	LRKHDVCFLITVRPMLLYGTRFDRRQPFVDQTGLVYVRGCEVQGMLDDKGRVIEE	CGNMMFAF*SRYAPCCSTAHVLTGVSHLWIRLALCM*EAVRCRVCWMTRGVSLRK	AET*CLLSDHGTPHAALRHTF*PASAICGSDWPCVCERL*GAGYAG*QGACH*	1
17.51628545.51628432	CWTC*SSTLVLKSMIRQEMH*LRKR*PLCTMTKSPHC	AGHAEVLHWF*NQ*SDRKCTDSERDDHFAL*QNHLT	LDMLKFYTGFEINDQTGNALTQKEMTTLHYDKITSLQ	3
17.51643055.51642935	QYLENYLWVNYTPEVSSNAYIMSICCIVNEKFRENVPAWE	NILKTTCG*ITLQRFPAMPTSCPFVALLMRSSEKMFQP	IS*KLPVGELHSRGFQQCLHHVHLLHC**EVQRKCSSL	1
17.51618618.51618498	VSRHERRISQIEQLNQMPLYPTEKIIWDENIVPTEYYSGE	CLVMSAESLRLSNLTRCPFIQRRR*SGMRTLCQQSITQEK	VSS*AQNLSD*AT*PDAPLSNGEDNLG*EHCANRVLLR	1
17.51600491.51600381	VVGPPGTGKTDVAVQIISNLYHNFPEQRTLIVTHSNQ	LWDHQVLERPMLPFRSSQTCITTSLSRGPS*SHIQ	CGTTRYWKDRCCRSDHLKPVSQLP*AEDPHSHTFK	1
23.28757427.28757771	AAFSCIRNLWNRKPLKVYGGRMAESMLAILCHILRGEPVIQERLAKEREGTVRPDDEGTSAGSLGPGTAPGASSSSGEAPPVSGSTSGGPTGGSADDSTNSTPRREPQVNQAQLTQ	LHSAAFAICGIGSH*RCMGVGWLNPCWLFSATY*EESLLFRSAWQKRGREQCAQMMREPLPVRWVLARLQEHLHQVERHHQ*VDQLLEGQQEDQLMILPILRLAVSPKLTRLS*	CIQLHSQSVESEATEGVWG*DG*IHVGYSLPHTKRRACYSGAPGKREGGNSAPR**GNLCRFVGSWHGSRSIFIKWRGTTSEWINFWRANRRIS**FYQFYASP*APS*PGSAN	1
23.28794122.28794254	TLLAELREYNLEQQRRAQADSHSPDAPPEDSSISARLKGKMTS	HYWPSLESTIWSSRDGHKLIHIPLTHLPRIPPYQLD*RAR*Q	IIGRA*RVQFGAAETGTS*FTFP*RTSRGFLHIS*TEGQDDKQ	1
23.28780397.28780607	LL*VQTL*RTLSLQQLVCHNWKGHQWIPAALPLPPRKKLLPTLPSPPSFLRSCLEVGKVA*LTGKLMQKL	FSKSRHCREL*ACSSWCVTTGRVTNGYQQPCLCHPGRSCSQPCPAHPAFSGAVWKWGKWPD*QAN*CRNW	SLSPDIVENSEPAAAGVSQLEGSPMDTSSPASATQEEAAPNPAQPTQLSQELSGSGESGLTDRQTDAE	3
23.28779772.28780125	GEQAQGGTVSCLDPPRVSEGFLTAPPSGEVTPTTPAPHEQALVSLETAISQQVHQPIADLLLAESHASSLAALAGAGLPLLSTGERPNSEAEASQMEMSPAPAIGERVG	VNRLRVVLCHVWIHPGFQRASLLPHHLEKSLQPHLLLMNRP*SPWRLLLVSRSTNQ*LTFYWLSRMLAHWLLWQGLAFHSCRQARGQTVKQRHLRWKCPRHLQSVRES	*TGSGWYCVMSGSTQGFRGLPYCPTIWRSHSNHTCSS*TGLSLPGDCY*SAGPPTNS*PFTG*VAC*LTGCSGRGWPSTLVDRREAKQ*SRGISDGNVPGTCNR*ESRR	1
23.28781975.28782198	ASACQRV*IPPSWQLFLRTSAERCCRISLASDHPPVLQLLQACHLLLHLYWEGRGLQRSALNSWQHYHLPSRR	HQPARGCRSLLLGSSS*GHPPRGAAESAWHQTTLPSSSCYKLAIFYCTCIGRAGGYRGQP*IPGSITTCHPG	ISLPEGVDPSFLAALPEDIRREVLQNQLGIRPPSRPPAATSLPSSTAPVLGGPGVTEVSPEFLAALPPAIQEE	3
23.28737402.28737608	CELYHWVDLLDRFDGILCDAGQTVENMSWLLVCDRPENGQLKALLLAVLNFTALLIEYSFSRHLYSSIE	VSFTIGWICWTASMVFCVMQARQ*RICHGCWCVTVQRMDSSKPCFWQCSTSRLCLLSTASLGTFTAP	*ALPLGGSVGPLRWYSV*CRPDSREYVMAAGV*PSREWTAQSLAFGSAQLHGFAY*VQLL*APLQLH	1
23.28743667.28743807	VIKFLGDEQDQITFVTRAVRVVDLITNLDMAAFQSHSGLSIFICRLE	*SSSWVTSRTRSPL*QEQYGLWTSSPTLTWLPFSPTAAFPFSSAD	DQVLG*RAGPDHLCNKSSTGCGPHHQP*HGCLSVPQRPFHFHLQT	1
23.28743910.28744015	HEVDLSRKECPFVIKPKIQRPSAAVESEDMDTDM	MRWTCREKSALLSSSQRSRGLVQQ*SLRTWTQT	*GGPVEKRVPFCHQAKDPEA*CSSRV*GHGHRHG	1
23.28753608.28753741	SEIRAISVNQWGSQLGLSVLSKLSQLYCSLVWESTVLLSLCTPN	VKSEPFQ*TSGALSSA*VFSASSANSTALWYGRALCYCPFAPL	*NQSHFSKPVGLSARPECSQQAQPTLLLSGMGEHCATVPLHP*Q	1
23.28754934.28755056	*LFSSAQWVSHLLCCLMKGSTLTTLCCKSSFALEDMMPYL	DFFHLLSGFHISYVV**KEVPLPPYAAKVLLLWRT*CLI*	TFFICSVGFTSPMLFDERKYPYHLMLQKFFCSGGHDAL	3
23.28757111.28757348	DI*LGTVNGREGTCI*GSGAC*STRWDRGVPGCLVNAGGEDGESKHCAGLTPFLAS*NAWSYTHHATVQCPKVPYCHPE	TFNWALSMGGKVPVSEGLEHADLPDGTGEFLDAWLMLVEKMVNPSTVLDSPHSLPAKMPGVTPTMPQFSALRFLIVTQK	HLTGHCQWEGRYLYLRVWSMLIYQMGQGSSWMPG*CWWRRW*IQALCWTHPIPCQLKCLELHPPCHSSVP*GSLLSP	2
23.28804644.28804749	VYRHGKRGLPILPGLGLPVGKRCFHPGL*ADIQHR	YTDMESEDYPFFQGLVYLLENDVSTLGYELTFSTE	IQTWKARITHSSRAWFTCWKTMFPPWAMS*HSA	2
23.28770180.28770403	PPHQKKCGKRRRSRRERRVPLQMRVKQLRSRQANLSCLLLPS*DYWLS*CAPTWESPR*SPPTVIQLGSLSSLR	LHTRRNAGREEGAGGREGYHFR*E*SS*GQGKQTSHAYFYHPETTG*ASALLRGNRHANRLLLLYSWAV*AH*G	STPEEMREEKKEQEGEKGTTSDESKAAKVKASKPLMPTSTILRLLAELVRSYVGIATLIASYCYTAGQSELI	3
19.27154860.27155027	AQRRDGEDGPESSLSPRGPVHH*HPETLGYQIRRHPGRKHKGPADQEQQPTPQETE	PSEEMVKMVLSRPCHPEDQFTTSILRHWATKYDDTLAENIKAQLIKNNNQPRKR	PAKRW*RWS*VVPVTQRTSSPLAS*DTGLPNTTTPWQKT*RPS*SRTTTNPARD	2
8.27727867.27728177	LQDCEQSRNW*HLTHRW*WCEYPRPGFSQIVTSLCSATWRRWVAG*STGPRPYSTVSTSFGRFKN*LGMGCLFLTPSL	YRTASRAGIGDILPTGGDGASTHALGSVR**HHCAPPPGEDGLPADQQAPGHTQLCQQVLDVSRTSWAWGASS*HLLL	TGLRAEQELVTSYPQVVMVRVPTPWVQSDSDITVLRHLEKMGCRLINRPQAILNCVNKFWTFQELAGHGVPLPDTF	3
13.24125183.24125443	MTDRYNIHSQLEHLQSKYIGTGHADTSKWEWLVNQHRDSYCSYMGHFDLLNYFAVAENESKARVRFNLMEKMLQPCGPPADKPDDA*	*QTVTTSTVSWSISNQSILAQDTPTPASGNGWSISIVIPTAPTWDILTC*TTLL*LRTRAKRVFVST*WRRCFSHVDHQQINLMM	DRPLQHPQSAGASPIKVYWHRTRRHQQVGMAGQSAS*FLLLLHGTF*PAELLCCS*EREQSACSFQPDGEDASAMWTTSR*T**C	1
15.40807997.40807882	TEAVRPHAVAAVLRNITFTQERYDSFIELQEKLHQNIC	RKQCDLTLWQQS*GTSLSHRSAMTVSLSCRRNYIKTF	GSSATSRCGSSLEEHHFHTGAL*QFH*AAGETTSKHLQ	1
15.40799781.40799664	VARTTLLPGLLKTIAANRKMPLPLKLFEISDVVLKDETK	WRAPPCCQAC*KP*QPTGRCHFPSNCLRYQTWC*RMRPK	GAHHLAARPVENHSSQQEDATSPQTV*DIRRGAKG*D	1
3.55436945.55437049	NWKKFGNSEYDAPGPNVATTTVSDDVFMTFISSKE	TGRNLVTPSMMHQALMLPPLPSAMMSS*LSSPA	LEEIW*LRV*CTRP*CCHHYRQR*CLHDFHLQQ	1
20.34202909.34202772	SSNSVPSISTGCDPE*PRKSALQGHRLTQPYHYLAEGGHQ	PVIQSHPSALDVILNNPVSLPCRATGSPSPTITWQKEGIN	Q*FSPIHQHWM*S*ITP*VCPAGPQAHPALPLPGRRRA	2
20.34249203.34249044	GELVNLGGSAFSLNPDGSLLITSPSGNETGEFICTAANAAGHASRKVQLTVY	GS**TWVVRPSR*IPTAASLLLPLLEMRLESSSVLLLMLLAMLPGRSSSRSM	GASELGWFGLLVESRRQPPYYFPFWK*DWRVHLYCC*CCWPCFQEGPAHG	1
20.34193205.34192968	DYTEDYIQTGPGQLYALSTRMFSIDKESVPYTWNHTVSYDPSKGKMPYLVETLRAAAISAHYHPLEEVLEYSIQASISK	TTQRTTSRRDQVSSTLCPLACSASTKKACPTPGTTLSPMIRPRGRCLTW*RR*GPQPSVHTTTHWRKSWSIAYKLVSPK	LHRGLHPDGTRSALRSVHSHVQHRQRKRALHLEPHCLL*SVQGEDALPGRDAEGRSHQCTLPPTGGSLGV*HTS*YL	1
20.34199731.34199541	SLLSSMGTFTPTALNPWAVMQS*TVRFEETPCQPSSGAKME*TSRSATESVNWTTAPWPSMAP	ASCHRWGPSLQPH*TPGR*CNPEL*GSRRPPANHPVEQKWNKHPDQQPNPSTGQRLLGHLWH	PPVIDGDLHSNRIEPLGGNAILNCEVRGDPLPTIQWSKNGINIQISNRIRQLDNGSLAIYGTV	3
20.34205093.34204937	CLLPSLMVALMSQL*STFRPLCLVRLQAYLNPLPAGGKMADL*TQTRTRTYT	ASFHR*WSH*CHSYSQRSDHSVL*GYRHT*THCQLEEKWPTYKHRPEPEHIQ	PPSIADGRTNVTVIVNVQTTLSCEATGIPKPTASWRKNGRLINTDQNQNI	3
20.34239299.34239152	VVASSNVQIVDMGKTLRLLEAETADAGSYSCKAINVAGNTEKSFFLD	*LQVATSRLLIWEKL*DCWRQKRQMQAATAVKPSTSQETLKKAFSW	SCK*QRPDC*YGKNSETAGGRNGRCRQLQL*SHQRRRKH*KKLFLGC	1
8.15606092.15605886	VCPSSCHSSR*WSVLQLHLTGWSSGRPATRAVTSCCATWRLHATLHAMRKATLPMHRRSY	CAPPPATPHVDGASFNCT*RGGALGDQRPGL*HHAAPPGGCTQRCTQCAKLHCQCTEDLT	VPLLLPLLTLMERPSIAPDGVELWETSDQGCDIMLRHLEAARNVARNAQSYTANAQKI	3
13.29469321.29469429	IYWFCKNLTERLGQWSCEIPPIQEYTTCQ*EAAVFW	FIGSARISLKDLASGHAKSLPSKNIPLVNEKQQSFG	LLVLQESH*KTWPVVMRNPSHPRIYHLSMRSSSL	2
16.56469514.56469382	*PFLAVPTTSRASRRTLSLQTCYLMRWTCSIQPMEMTQGFSVL*	DLS*QCLQHPEPPEELCLCRLVT**DGHALFSLWR*HRGSVCFK	TFLSSAYNIQSLQKNSVFADLLPDEMDMLYSAYGDDTGVQCA	3
13.10220103.10219927	VGNHDRTRISSSAGQLYVRAINMLLLTLPGTATTYYGEEIGMENINVTASQ	LETMTGLGFLPVLVNSMFVPSTCCC*PFQAQPPPTTARRSAWRTLT*QQ	WKP*QDSDFFQCWSTLCSCHQHAAADPSRHSHHLLRRGDRHGEH*RDSK	1
13.10222399.10222198	FMVIESYDYEEVYKTMMYYGTKLEKEGDFPFNFYLLDLPQNTSGAWAKHLVHLWMGNMPKGKWPNWV	SW**SHTIMKRCTRP*CTMAPSWKRKVTSPLTFTCWIYPKTPVEHGLSIWSTSGWATCPKENGPT	HGNRVIRL*RGVQDHDVLWHQAGKGR*LPL*LLPAGSTPKHQWSMG*ASGPPLDGQHAQRKMAQL	1
13.10228503.10228378	VSIFGNSSWTYDEVRGQCYLHQFLKEQPDLNFRNPDVINEM	*VSLGTHHGHTMKLEGSATSTSFSRSNQT*TSETQMSSMR*	EYLWELIMDIR*S*RAVLPPPVSQGATRPELQKPRCHQ*	1
18.27302676.27303238	HRWHHTPLGFRYGPS*AAAV**QQNGDLQRCSAGLHGARGSLQFLPTGPFLVSTGGGALVLGGERVCG*WSVEGGVV*GSDREERPKGQLSSGVQQLLLVPGL*QKEG*SPP**SISSCGFRWTAKGRSVP*L*RWYFIIL*CDTRGQSSFNAFLQAEVY*SSLPSLFCV*NTLVYL*SV	TDGTIPLLDSDTAHPKLQLSDNNRTVTYSDAQQAYTEHEARFSSFPQVLSSLALEGGRWYWEVSVSVDDGRWKVGLCEAQIERKGQKDNSRLGFNSYSWCLACDKRKVEALHNKVSVPVDSDGLQRVGVFLDFEDGILSFFNVTPGGSLALMHSYKQRFTNPLYPAFSVSKTHLSICD	QMAPYPSWIQIRPILSCSCLITTER*PTAMLSRLTRSTRLASVPSHRSFPR*HWRGGAGTGR*ACLWMMVGGRWGCVRLR*RGKAKRTTLVWGSTVTPGAWPVTKGRLKPSIIKYQFLWIQMDCKG*ECSLTLKMVFYHSLM*HQGAV*L*CIPTSRGLLILFTQPFLCLKHTCLSVI	2
2.4329008.4329234	VLDLQLEIEGLVASYNQESVTLKDICLAPLAPYNDNCTILSVLNYFQNSHAALDHYMGDEFYIWADYHDHFLYCV	SWICSLKLKAS*PHIIKNPLP*RTSAWLLWPRTMTTVQSLVS*TTSRTATLHWITIWEMNFISGLTIMTTSSTV	PGSAA*N*RPRSLI*SRIRYPEGHLLGSSGPVQ*QLYNP*CPKLLPEQPRCTGSLYGR*ILYLG*LS*PLPLLCQ	1
2.4341952.4342142	DSYVLDYFKNMSEYLHTGAPVYFVVEEGLNYSSPEGQNAVCGGVGCNNNSLVQQVYTASLLSN	TRMCWTTSRT*ASISTPEHLFTLW*RKVSTTVAQRVRMLFVEGWGVTTTPWCSRSTQLHFLA	LVCVGLLQEHERVSPHRSTCLLCGRGRSQLQ*PRGSECCLWRGGV*QQLPGAAGLHSFTS*QL	1
16.46147220.46147058	*HVTLTR*TPGMT*RATRR*LTTDCSLRSRTPWVHLALTDWTACSAS*LSRNF	DMLH*PDEHLV*PEEPPGGD*QQIVL*DPEHPGYIWP*RTGPPALLHDCQGT	TCYIDQMNTWYDLKSHQEVTNNRLFSEIQNTLGTFGLNGLDRLLCFMIVKELQ	3
16.46153729.46153563	VQEFHQLESNLQVCQFLADTRKFLHQMIRTINIKEEVLITMQIVGDLSYAWQIID	SRSSTSWSPTCKFVSSWLTPGSSCTR*SAQSISKKKCLLPCK*LEICPMRGRLL	PGVPPAGVQPASLSVLG*HQEVPAPDDPHNQYQRRSAYYHANSWRSVLCVADY*Q	1
16.46159813.46159700	VISIYMGITVNLVEAWEPYKAAKTALNYTLDSANIKEQ	LSVFTWGSQ*TWWKPGNHTKLPRLRSTTPWTLLTSK	YQYLHGDHSEPGGSLGTIQSCQDCAQLHPGLC*HQR	1
15.45931533.45931688	PPSVPACRIQGTLDVGSDIILICKSEEGIPTPSYSWEKLDALPKLPHNAMQ	PPRCQRVESRERWM*AVTSS*SANQRKVFPRRPTPGRSWTRCPSCRTTPCK	PLGASVSNPGNAGCRQ*HHPDLQIRGRYSHAVLLLGEAGRAAQAAAQRH	1
18.44632566.44632348	CGNCGGDRGRGWSQRLQCDWWRRARDLC*RRPQRLSSC*TPQSTARC	VEIVVETEAGAGASGYSVTGGGERGIFVKDVLKDSPAAKHLSLQQGA	WKLWWRQRQGLEPAATV*LVEESEGSLLKTSSKTLQLLNTSVYSK	2
13.37097314.37097159	GCLRMDPSERLTCEQLLQHPYFDSLRERNESTSRQQDR	AVCGWTRLSG*PVSSSSSIRTSTA*EKETRAHLDSR	LSADGPV*AADL*AAPPASVLRQPERKKREHISTAG	1
4.5523309.5523141	LNCMDWFLLPPASDSMIEEVSKATKGRFMGDPSFVYEHQEIHRQGEGNEPVNEK	*IAWIGSYFPLRQTL**RKCPKLQRVASWETPHLCMNIKRSTGKEREMSL*MRR	ELHGLVPTSPCVRLYDRGSVQSYKGSLHGRPLICV*TSRDPQARRGK*ACK*	1
Zv9_scaffold3512.70148.70342	KLSVERPHVLLNQFPCESIITVKDCLAAVARRVKGSPGPDWLPETFNLQTELPQFIKHYLMRQQ	NSVWSDLMCC*TSFPVRASSL*RTVWLLWLAG*KAAQDPTGYRRPSTYRQSCHNSSSIT**DN	TQCGATSCVAEPVSL*EHHHCEGLSGCCGSQGERQPRTRLVTGDLQPTDRAATIHQALPDETTK	1
13.5903449.5903564	LKEPPMMKGCWEPNLKLREAQRLFEDQLVGPESIANIG	*RSRR**RAAGSPT*SSEKLRDCLRTSSSAPSPSPTSE	EGAADDEGLLGAQPEAQRSSETV*GPARRPRVHRQH	1
19.12470116.12469842	RRWCSCRGPRGAGGGYLLASRGSPCPAYRVESQSRLSC*RGLRASTVCTHTSREGD*WCQAAREEGEIGPCWNSEGAMQSTWTSHISR	GGGAAAEGPVVQVADICWPAGALPVRLIEWKVKAGSLVNVDSVLALCAPIPQEKGTDGARLPEKKVKSDRAGIVKELCSQLGQVIS	AVVQLQRAPWCRWRISAGQPGLSLSGL*SGKSKPALLLTWTPC*HCVHPYLKRRGLMVPGCQRRR*NRTVLE**RSYAVNLDKSYL	2
14.35145980.35145876	KKPLLKGCIELSRIKCVEIVCTDVPIPCSFKYPFQ	KSLC*KVVSSCPELSAWRLCVLMCPYHAALSTL	KAFAERLYRAVQN*VRGDCVY*CAHTMQL*VPF	1
5.45427649.45427532	CGMTGLLILLKLVWFWV*ASVQHSMHQQRRHVLEFSGC	VG*RDY*SC*NSYGFGSEPQCSTQCTNNEDTFWSFP	WDDGIIDPAETRMVLGLSLSAALNAPTTKTRFGVFR	3
2.24244217.24244019	WVSMTVRGFADSPVSCSNHEHGFLRGGENFYTLMMFHDHTYQLHLAMGAHDVCPP*	GSP*RFAGLLTVRYPAATTSTVS*GAERTSTR**CSTTTPTSSTLPWERMMSAR	GLHDGSRVC*QSGILQQPRARFPEGRRELLHADDVPRPHLPAPPCHGSA*CLPA	1
12.30353886.30354051	GRLHHKACFNRVLAGTDKQTSRPHRLHQAEGRRV*AGRVSARCRGRLGVPATVPM	GGYIIKPVSIEFWQGQTNRLHDRIVFTKLKDGESELGEFQHAAEGGWVYQRLSP*	AATS*SLFQSSSGRDRQTDFTTASSSPS*RTESLSWESFSTLQREAGCTSDCP	2
22.42137241.42137368	VSGWTSASLKTS*QGCVCTSSQYDNTHLRDYAQAPVSSATSW	FLDGHRPA*RLPDRDVYVPPVSTTTRT*EITHRPRFPRQRL	FWMDIGQPKDFLTGMCMYLQSVRQHAPERLRTGPGFLGNVLV	3
25.13956943.13958107	VKLRERLFQFPLCEKALAFNIPTHNKPKILPLAQYNCCHVL	*SSVSVSFSFHCVRKLWPSTYRHTTNPRSCRWLSTTAATC	EAP*ASLSVSTV*ESSGLQHTDTQQTQDPAAGSVQLLPRAL	1
18.14206519.14206677	MGEFKVHRVRFFDYMPSAIRTMAFNSQTERLAVARADGAVEIFNFNDNFFQEK	WASLKYTESASSTTCQVLSGPWHSTVKLSGWLWPGLMAQ*KSSTSMTISSK	GRV*STPSPLLRLHAKCYPDHGIQQSN*AAGCGPG*WRSRNLQLQ*QFLPR	1
13.32149507.32149249	YTIKGIQNLIFYGLPSFPHFYSEVCNMLATASQGEEASWTCTALYSRYDAHKLAAITGAQRAGQMLNSNKAVHLFVTGG	TQSKGYRT*YFTDCPPSHTSTARCVTCWQQQVRGRRPAGPARHSTRATTLTNWPPSPEHSEQDRC*TPTRLFTSLSRE	HNQRDTEPDILRIALLPTLLQRGV*HAGNSKSGGGGQLDLHGTLLALRRSQTGRHHRSTASRTDAELQQGCSPLCHGRG	1
20.32557252.32557356	VELKFSAPSKTGNYQYSVILRSDSYLGLDQIKPLK	WS*SFQPPPKRATTNILLSFVLIPTWDWTRSNH	GAEVFSPLQNGQLPIFCYPSF*FLPGTGPDQTT	1
1.18281431.18281553	VVIGGRNKYLINGVNANNTRVQDLFCSVGLNVNNPHFLIMQ	W*LVAGTSISSMESMPTTPECRTYSALLVLMSTTHIFSS	GNWWQEQVSHQWSQCQQHPSAGLILLCWS*CQQPTFSHH	1
1.18280289.18280456	MYIKSIIIEGFKSYAQRTEINGFDPLFNAITGLNGSGKSNILDSICFLLGISNLT	CTSSLLLSKDSSPTRKGRRSTALTHSSTPSQD*TAAASPIFWTRYVSFWVFQIS	VHQVYYYRRIQVLRAKDGDQRL*PTLQRHHRTERQRQVQYFGLDMFPFGYFKSHP	1
1.18299488.18299648	VNKDFGSIFSTLLPGATAKLAPPQGGGVLEGLEFKVALGNTWKENLTELSGGQ	*TRTLAPSSPPCCQEPQQSWLLRRAAVSWRASSSKWPWVTPGRRISQSSVVG	KQGLWLHLLHPVARSHSKAGSSAGRRCPGGPRVQSGLG*HLEGESHRAQWWAK	1
1.18299270.18299386	YNDLMKKKRIVENDKAKILQTIEELDQKKNEALNVAWQK	TMI**RRRGLWRMTKQRFCRPLRSWTKRKTRLLTWHG	Q*SDEEEEDCGE*QSKDFADH*GAGPKEKRGS*RGMA	1
1.18296121.18296321	VTRMLEEHDWINSERHFFGQPNTSYDFKTNNPREAGQRLKKLEETTSKLERNVNKRAMNMLNEAEER	*LGCWRSMTGSIQSATFSVSRTLLMISRPTTRVKQASGSRSWRRPPAS*RGTLTRGP*TC*TRQR	DSDAGGA*LDQFRAPLFRSAEHFL*FQDQQPA*SRPAAQEAGGDHQQAREER*QEGHEHAERGRG	1
1.18292940.18293133	RRVRRRCVLLKRCKSGLKRSTRCWRTR*RMLKLRGRRS*KLPSRNSIQPRPKPMPSTRS*SRSS	GE*GDVACY*RGAKAG*REVQGAGEQDEEC*S*EGEGAESCPAETQYSQGQSRCLQQEAEAEA	ESEETLRVTKEVQKRAEEKYKVLENKMKNAEAEREKELKAAQQKLNTAKAKADAFNKKLKQKQQ	3
1.18292699.18292829	LGTVS*SSSMN*RWRKNRFCRPRCSRAPSTSSKRSLRGCAKQ	*VPSAEAAV*TEGGGRTDSAGQGAAELLPPAARGA*EAAQSN	RYRQLKQQYELKVEEEQILQAKVQQSSFHQQQEELERLRK	3
23.33970793.33971080	GKFIQSGLWAYSRHPNYFGEILQWSGLWLSASSAMQGSQYLSVVSPLFVWFLLRYVSGIPILEKQAMRKWGSDPAFQNYVKNTPLLWPLPKF	ESSSRVDSGLTVDILTTLEKSCSGQVSGSQPPQRCRVPSISAWSPLYSSGSCYVMSAVSPS*KSRP*GSGDLTQPSRTM*RIPPFCGHSL	KVHPEWTLGLQ*TS*LLWRNPAVVRSLALSLLSDAGFPVSQRGLPSIRLVPATLCQRYPHLRKAGHEEVGI*PSLPELCEEYPPSVATP*	1
14.27473539.27473387	HLIERSWYAVTETCLAFTVFRDDFSPRFVALFTLLLFLKCFHWLAEDRVDF	ISSNAHGTP*PRRAWLSLCSGMISLLASSPSLPSCSSLSASTGWLRTGW	SHRTLMVRRDRDVPGFHCVQG*FLSSLRRPLYPPALP*VLPLAG*GPGG	1
14.27470066.27469940	YAILLTMVLTTFIKYLLHTIDLQSENPWDNKAVYMLYTDLFT	MPSC*PWS*QPLSSIFCILLTCRVRTPGITRLSICSTPTSSQ	CHPADHGPDNLYQVSSAYY*PAE*EPLG*QGCLYALHRPL	1
24.6102334.6102223	AILAGDFILSAASMALARIGNITVVKVLSQVIEDLVR	LS*LEISSSRLPQWPWLVSVTSQW*KFYLRS*RTWCE	YLSWRFHPLGCLNGLGSYR*HHSGKSFISGHRGPG	1
23.22051336.22051157	PVFEMIYERNPVRCKFERRLEVNTSPLNIIYNPQAIKEVIEFFYKGRIHTS	QCLR*FTSVTL*GASLREDWK*TLVH*T*STTHKL*KK*SNSFIREEFTPR	SV*DDLRA*PCEVQV*EKTGSKH*STEHNLQPTSYKRSDRILL*GKNSH	1
23.22052144.22051962	ETEELFDPLEDSHTLNTFTRRDHLFARLDFLLEKGGVTLFHQDKCGDTLHESGVIQLEF	KQKNCLTPWRTLTL*TRSPGEIICLPGWTSYWRRVESPSSTRTSVETRCMRVESYSWN	NRRIV*PLGGLSHFEHVHQARSSVCPVGLLTGEGWSHPLPPGQVWRHAA*EWSHTAGIL	1
23.22054734.22054618	*RSNMCIYDLRMTFPTLRSPFPLAFASTIYVLRTLPG	EDPTCASTI*G*LFQP*EALFLWRLHQQYMCSEPFQ	KIQHVHLRFEDDFSNPEKPFSFGVCINNICAQNPSRE	3
23.22015832.22015665	ELISQAAQILGSVDFLGNPMGLLNDVSEGMTELFKHGNVGGLIRSVTHGVSNSAAK	SSSVKRLRYLGLWTSWGTPWASSMTSLRA*LNSSNMAMWVVSYAV*PTVCPTLQ	AHQSSGSDTWVCGLPGEPHGPPQ*RL*GHD*TLQTWQCGWSHTQCNPRCVQLCS	1
23.22017177.22017028	VLVNLEEGLGLSLVNKVPEELVFTTLSGIDVHFTRTAANEVLELSIHNIQ	CW*TWRRG*GCLWSTRFLRSLFLLRCLV*MSTLLALLPMKCWS*ASTI	VGELGGGARVVSGQQGS*GACFYYAVWYRCPLYSHCCQ*SVGAEHPQY	1
23.22018211.22018054	EPGKRSQLWRMTGTGMLCHEGSSPPQSKPAQPRPLDSSLVLDIAGLAAVSDN	SQGSAPSCGG*LGLACFVMKVHLHHRANQLSHAHWTPLLYWTSLDLQLLAT	AREALPAVEDDWDWHALS*RFISTTEQTSSATPTGLLSCTGHRWTCSC*RQQ	1
23.22029546.22029396	FSALPPVRVVFSITMEGSARKVVTVRSALMVKNRLDVPMEVRLDSPSAPD	SLPCLL*EWSSPSQWRAVPGRWSQSALPSWSRTDWMFLWRSDWIAPPRLT	LCPASCESGLLHHNGGQCQEGGHSPLCPHGQEPTGCSYGGQTG*PLRA	1
16.43768465.43768671	TMVLASGGQDGAICLWDVLTGSRVSHVYGHCGDVTSLVCTTSCVISSGLDDLICIWDRSTGIKLYSIQQ	QWF*QAVGRMAPSACGMS*QGAESAMFTVTVVMSPRWCVQPLVSSAQDWMTSSVSGTAALESSCTQY	NGSSKRWAGWRHLLVGCPDREPSQPCLRSLW*CHLAGVYNLLCHQLRTG*PHLYLGPQHWNQAVLNT	1
2.33765837.33765678	TDILVLSCDLITDAALHEVVDLFRAHNATMAMLMSKAHEFTETVPGQKGKKKT	PTSWC*VVT**PTRRFTRWSICSGRTTRQWPC**AKPTNSQRPSQARRARKRQ	RHPGVEL*LDNRRGASRGGRSVPGAQRDNGHANEQSPRIHRDRPRPEGQEK	1
16.56184365.56184108	VPAVSLPSFQRMTLSPMTPVTQTAAAAKVTMLTRRRSCWMSLWKGQLTRHMLTVQLRLLAPCSGL*ETPPAKGHQEALPPAPQHQ	CQQCPCLLFRG*LSVQ*LQ*LRQQQQPK*RC*PGDVPAG*ASGKDN*RVTC*QCSSGSSLHAVGCEKHPQPKDTRKRSLQHLNTS	ASSVPAFFSEDDSQSNDSSDSDSSSSQSDDVDQETFLLDEPLERTTNASHANSAAQAPRSMQWAVRNTPSQRTPGSAPSSTST	3
16.56194402.56194276	TLTCQTMI*NLPALLSWLWRESCRIGMPSSQ*SCLVLRRIKT	L*HARP*SRTSPLCSAGSGESPAGLECPQVNDHVWFSGE*RP	SDMPDHDLEPPRFAQLALERVLQDWNALKSMIMFGSQENK	3
16.56182262.56181994	SSTGLIYIDPTNLRRSSAISSSAAAAAAALEASNSSSYLTSASSLARAYSIVIRQISDLMSLIPKYNHLVYSQYPAAVKLTYQDAVNLQ	APQA*YILTPLTCGAQVQSALVLLQLRQLWRPATPAAT*HLPAVSPAPTALSSGRSQTS*V*FPSITILSTPSILLLSSSPTRMLLT	LHRPDIY*PH*PAALKCNQL*CCCSCGSFGGQQLQQLPDICQQSRPRLQHCHQADLRPHESDSQV*PSCLLPVSCCCQAHLPGCC*P	1
16.56191728.56191489	QFHPSAHWEMSACFPGSAALCCGGAV*CSRVTNCPSANGYCKTDRSFHIGQHQH*CCSG*RGAFLC*TAATTTLT*PVQQ	NFIPQPIGKCRRVFQALLPYAVEELCNVAESLIVPVRMGIARPTAPFTLASTSIDAVQGSEELFSVEPLPPRPSPDQS	ISSLSPLGNVGVFSRLCCPMLWRSCVM*QSH*LSQCEWVLQDRPLLSHWPAPALMLFRVARSFSLLNRCHHDPHLTSP	2
7.51861227.51861496	KERVTVAEREAEEQRQRELEAEAKRQAEERRRYTLKIVEEEAKKEFEENRRTLAALDALDTDGENEEEEYEAWKVRELKRIKRDREARE	KRESQWQSVKQRSRDRESWRPKRSGRRRSDGAIPSRSWRKRPRRSLRRTGARWLLWTLWTPMERTRRRNTKPGRSES*SASRGTERHE	RESHSGRA*SRGAETERVGGRSEAAGGGATALYPQDRGGRGQEGV*GEPAHAGCSGRSGHRWRERGGGIRSLEGQRAEAHQEGQRGTRS	1
7.51857227.51857443	VSSPWRR*R*KGTCRVNALTTRRWSRLMKKKKTSSL*RREKKWRQRWSWRRRMSLIHVSGVC*TVSLRTWKR	*ALHGEGEGEKVRVG*TP*LRADGVV**RRRRLPVCEEGKRNGDRGGAGGGGCL*STSQAFAKPCL*GRGRE	ELSMEKVKVKRYVSGKRPDYAPMESSDEEEEDFQFVKKGKEMETEVELEEEDVSDPRLRRLLNRVSEDVE	3
2.5077756.5077605	AHDSPVRAMTWSHNDMWMLTADHGGYVKYWQSNMNNVKMFQAHKEAIREA	PTTVRSGP*PGLTTTCGC*RPTTAAT*STGSPI*TT*RCSRLTRRRLEK	PRQSGPGHDLVSQRHVDADGRPRRLREVLAVQYEQREDVPGSQGGD*RSQ	1
2.5069202.5069076	VTVLM*SVSTGTPPKAWWCRAARTASSQSSSGTRRRDRVWLH	SRC*CKVCRLAPHQRPGGVGQQGQPAANQVLGPEDGTESGYT	HGADVKCVDWHPTKGLVVSGSKDSQQPIKFWDPKTGQSLA	3
9.22844458.22844630	VDETECFLTNLSMEVQKRLQEAGLRGRRVTLKVMVRKIGAPLEPAKYGGHGICDHLA	LMRRSVS*LICPWRCKNVYKKQVCGVEESPLKSWFAKLERHLNLLNMVAMAYVII*P	**DGVFPD*FVHGGAKTFTRSRSAGSKSHP*SHGSQNWSAT*TC*IWWPWHM*SF	1
8.29210279.29210084	NIARKRRYVATVSLHDRVYVIGGYDGRSRLSSVECLDYTADEDGVWYTVATMNVRRGLAGATTLG	ILHGKGVTWPQFLCTIESM*SGAMTAGRGSAPWSAWTTQRMRTVFGTPSPP*MFGEALLELQHLE	YCTEKALRGHSFFARSSLCDRGL*RPVAAQLRGVPGLHSG*GRCLVHRRHHECSARPCWSYNT	1
19.46915277.46915425	VIQASGSVDLARSVVVPLLTRDAIDFLHASGTAEERHLWVALGDGWTKS	*SRLRAAWIWPVALLFLC*PETP*TSFTPRGRRRRDTCGLPWETDGQRA	DPGFGQRGSGP*RCCSSADQRRHRLPSRLGDGGGETLVGCPGRRMDK	1
2.33128083.33128217	FCLLETLVTAIVDEIGTDWIIKNKTVVTLSVAIAGFLLGVPLTTQ	SVCWRP**RPSSMKLVQTGSSRTRP*SRCQWP*LVFYWECR*Q	LSAGDLSDGHRR*NWYRLDHQEQDRSHAVSGHSWFSTGSAANN	1
9.52542431.52542554	DPFGDVIKKIMTAIHNHAELTPTCDLGSQNYEQWVVQK	IPLVM*SRKL*LPSTTMPS*PPPVTSALRITNSGLFK	SLW*CNQENYDCHPQPCRADPHL*PRLSELRTVGCSKR	1
19.8049106.8049648	YGFVEFLSEEDADYAIKIMNMIKLYGKPIRVNKASAHNKNLDVGANIFIGNLDPEIDEKLLYDTFSAFGVILQTPKIMRDPDTGNSKGYAFINFASFDASDAAIEAMNGQYLCNRPITVSYAFKKDSKGERHGSAAERLLAAQNPLSQADRPHQLFADAPPPPTAPTPVLTTLGAAMAIP	MALWSSSVKRMLTMPSKS*I**SSMANRSGLIKLLHTTKTWMSVLTSSSVTWTQRLMRNCSTTRSVPLV*SSRRQRS*EIQTPATRRVMLSSILPASMHPMLPLRP*TASTSATGPSQCRTPSRKIPKESVTARPQSDSWPLRIHSPRQTGLTSCLQMLLHRQRLQRRS*PHWELRWPFQ	WLCGVPQ*RGC*LCHQNHEYDKALWQTDQG**SFCTQQKPGCRC*HLHR*PGPRD**ETALRHVQCLWCDPPDAKDHERSRHRQLEGLCFHQFCQLRCIRCCH*GHERPVPLQQAHHSVVRLQERFQRRASRLGRRATPGRSESTLPGRQASPAVCRCSSTANGSNAGPDHTGSCDGH	1
6.3289299.3289425	AHPRNLKSDSNFPSLRDGMQMPVIKKD*VGKKN*RS*SA*ST	HIPGI*KAIRTSHP*GTGCRCQ**RKTEWGRKTEGANQHSQQ	TSQEFKKRFELPILKGRDADASDKERLSGEEKLKELISIV	3
6.3295020.3295183	TGTIEEKILQRQAHKKALSSCVVDEEQDVERHFSLGELRELFTLNEETTSDTHD	LEQLKRRSCKGRPIKKP*AAVWWMKSRMWSVTSLWANSENSSLSTKRPLVTHTT	WNN*REDPAKAGP*KSPEQLCGG*RAGCGASLLSGRTPRTLHSQRRDH**HT	1
11.6048293.6048495	VEGLGDLIHAETEAQRRQALRQMSGELGRLYQDWSDRLK	WRGLGI*STQRQRPRGGRLLDRCQANWDACIRTGATD*	GGAWGSDPRRDRGPEEAGS*TDVRRTGTPVSGLERQTET	1
8.48950307.48950120	CVVTVTGRLTFVSNKSMEIEVLVDASSLVEAEKGKYRAVSAFFTFISLDKDNKPLPVPALK	VW*R*RDDSHLSVTNRWKLRCW*TRPHWWRQRRGNIVLSQLSSPSFPWTRTISPCLSPPL	CGDGDGTTHICQ*QIDGN*GVGRRVLTGGGREGEISCCLSFLHLHFPGQGQ*APACPRP*G	1
11.28553393.28553287	AYEIEKRLKVKTLTPFPNFETACWYVGRHLLERFK	HMKLKNG*RSKLSLLSPTLRRRAGMWGDTSSNDSK	I*N*KTAKGQNSHSFPQL*DGVLVCGATPPRTI	1
11.28538107.28537938	SDEETLHIDTEAKPEVKSRNSKVKKKSGSAAGILDLLQASKQVGGIDYGTN	PMKRHCT*TQRPSLRSKVAILR*RKRAAAPQEFWTCCRPASKWVGSTTAP	R*RDTAHRHRGQA*GQKSQF*GEEKERQRRRNSGPAAGQQASGWDRLRHQQ	1
21.22161489.22161385	MASFVTEVLASSGKLEKEDLSGKISKMSRKVEDTK	WRRL*LKF*PALANWRRRICPAK*ARCREKWRT	GVVCD*SSSQLWQTGEGGSVRQNKQDVAKSGGH	1
21.22153233.22153102	VIHQLKQLGTVWQDVLPVSIYCKAMGNLLNTAITEVTAKIMMLE	LFIS*SSWVQSGRMSFRSASIVKPWATSSTQPSQKLLPKS*C	YSSVEAVGYSLAGCPSGQHLL*SHGQPPQHSHHRSYCQNHDA	1
21.22153025.22152823	DISSEDGNHLQTLCQTIIDEGPLVFIPLAEEKKNKNYQEEVPLYVKKWGTFKELVIVLQANLQEIVD	TFPLRMGTISRLCAKL*LMKARWSLSLWLRKRRIRTIRRKCPSM*RSGAPSRSSSSCCRPICRRSL	HFL*GWEPSPDFVPNYN**RPAGLYPSG*GKEE*ELSGGSAPLCEEVGHLQGARHRAAGQSAGDR*Q	1
21.37117009.37116839	TEERAVFTQLKPVRMSGAEGAEDTSVFEDVKPAVRISPN	LKKGRFSRS*SR*GCRERRAPRTRPCSRTSSPR*ESP	*RKGGFHAAEAGEDVGSGGRRGHVRVRGRQARGKNLP	1
5.62582851.62583034	AATTLRARDVHQCHILVQGVHHSP*LRYQVQSGLQPLLVLQRSHWQGVPCTQPKTYRDCSR	QPPHCVPETYTNATSWYKVFTTVRDSDTKYSQDYNPFWCYKGAIGKVYHALNPKLTVIVPD	SHHTACQRRTPMPHLGTRCSPQSVTQIPSTVRTTTPSGVTKEPLARCTMHSTQNLP*LF	2
5.62579908.62580058	AEKLMKK*TSRSLCPYPGTRTTVFCTVTASRWCSALA*PSQRPAISSQSQ	PRSS*RNKHHVHSARILELGRLCSARSLRAGGVQHLHDHHSGQQYLPSHS	REAHEEINITFTLPVSWNSDDCVLHGHCEQVVFSTCMTITAASNIFPV	3
Zv9_scaffold3539.28999.29155	DSDQDLRSAEEPFPGDP*RGEGNSGEDNRDFRLQISAVPAQRDARCSGQGIP	ILIKICVLLRNRFQEIRDVARGTLVKIIETLGCRYLQYLLKEMQGVLVKGYQ	F*SRFAFC*GTVSRRSVTWRGELW*R*SRL*AADICSTCSKRCKVFWSRD	2
Zv9_scaffold3539.29437.29604	IFNNELFGTVAEEKEVKGIVSKLMEARHSKSMDSYELLAQFCSKESITKLILPLKE	SSITSCLGRSPRRRK*RVSFPS*WRPATVRAWTLMSYWHNSAARRASPSSYCP*	LQ*RAVWDGRRGEGSEGYRFQADGGPPQ*EHGLL*ATGTILQQGEHHQAHTAPE	1
Zv9_scaffold3539.39162.39294	IEEEQEEKGADRLLFSYLTLLTKLSKHCGFLELSKPSDTLRNIW	SKRSRRRKELTGCSSVI*LSSLN*ANTVDSWSSASLVTHSGTSG	RRGAGGERS*PAALQLSDSPH*TEQTLWIPGAQQA**HTPEH	1
5.14059273.14059398	VFWRSGILGQVCVHW*HIRNDR*DHHPSHY*QAQC*QTVYQQ	CFGGQVSWDKSVCIGSTYEMTDETITHHIIDRPSVDKQYI	VLEVRYPGTSLCALVAHTK*QMRPSPITLLTGPVLTNSIS	2
5.14042104.14042213	IFVRKLKKAYGKTEWSAVERLRENKPTYKLDHIIKE	YLCVSLRRLMEKQSGLQWKD*ERTSQPINWITSSK	ICA*A*EGLWKNRVVCSGKTEREQANL*IGSHHQRK	1
14.27116473.27116010	YPADPDYYGRPAVQDFPQFDIVEDTYSTSTMDSRRNSRFGGFPFPLDRCDRRAPLPPCYSNQNLDDFLGPDGLPLPSSQCPNEYTAISYYPTQHTRSLDNVTGYKRLSMRLSVAMPSYA	TPRTRTITAVQRSRISLSLTS*KTPTPPPPWTPAGTLGLVASHSRWTAATAVHPCRRATATRTWMTSWVRMVFLFRALSAPTSTPPSATTPPSTPAASTTSRAIRDSACASALPCPHT	PRGPGLLRPSSGPGFPSV*HRRRHLLHLHHGLPQELSVWWLPIPAGPLRPPCTPAAVLQQPEPG*LPGSGWSSSSELSVPQRVHRHQLLPHPAHPQPRQRHGL*ETQHAPQRCHALIR*	1
22.37569695.37569829	WRTAAQCRWFSTACRQTRGWSCHWTLWWSFLSTQTS*VLKTVGE	GGQQPSAGGSLQRAGKHGAGAATGRCGGAFSAPKHPRC*RQWGR	ADSSPVPVVLYSVPANTGLELPLDAVVELSQHPNILGVKDSG	3
13.33494863.33494993	MAGGRRGANRTTYCRPPLSSDSGSVGNGNHTTSSPVTGVRSRT	WLVEGEERIVPRTADLR*AVIQAQLAMETTQPAPRSQG*DLV	GWWKERSESYHVLQTSVKQ*FRLSWQWKPHNQLPGHRGEISYE	1
2.42469230.42469130	NTGI**TRMRSVIRFLKCGRATTSQISLIPAS*	ILGSNERG*EA**DS*SVGGPQHRRFH*SRHH	YWDLMNEDEKRDKIPEVWEGHNIADFIDPGIMK	3
2.42475377.42475274	DIHPFYADLMNVLYDKDHYKLALGQLNIAKNLID	TSTLSMLI**TSCMTKIITSWP*DS*TLPRI*L	HPPFLC*SNERLV*QRSLQVGLRTVKHCQESD*Q	1
2.42474831.42474695	CCQRLCAPDEVWRLSVSV*AAEASGSRAYVHHPETAEIQPGVPGA	VAKDYVRLMKYGDSLYRCKQLKRAALGRMCTILKRQKSSLEYLE	LPKTMCA**SMETLCIGVSS*SERLSGVCAPS*NGRNPAWSTWSK	2
6.55913340.55913201	RVPPTTQPPHTR*RGGGPNTKGFRWQVKRKKKSQ*PRSTFGL*Y*	EYHPPPSPPTPGKEEGVPTRRGSDGKLRGRKRASDPAPPLDSDIE	STTHHPAPPHQVKRRGSQHEGVQMAS*EEEKEPVTPLHLWTLI	2
22.32569623.32569473	DAIPMISKLRYSPNFDKAFKHVFGKTLICRSMEVSTQLARAFTMDCITLE	MPSQ*SASCATVPTLTKPSSMCLERPSFVVAWRFPPSWQELSPWTVSLWR	CHPNDQQAALQSQL*QSLQACVWKDPHLS*HGGFHPVGKSFHHGLYHS	1
22.32587398.32587223	RGSERRSMNC*NTSRSVCTPWKMKRKNWLSTRSGTR*EELWSTQSTTRS*MKPVPSWM	GEAREDQ*TAEIHRGASAHLGR*KGRTGSVPEVGQDEKSFGVHNLQPGAE*NPCQVG	GKREKINELLKYIEERLHTLEDEKEELAQYQKWDKMRRALEYTIYNQELNETRAKLDE	3
22.32575121.32574961	AILNGIDSINKVLEHFRRKGINQHVINGYHGIVMNNFECEPAFYTCVEVTAGT	PS*TVLTASTKSLSISVGRASTSMSSMVIMASS*ITLNVSLLFTPAWRLQLG	HLKRY*QHQQSP*AFPSEGHQPACHQWLSWHRHE*L*M*ACFLHLRGGYSWDQ	1
22.32561866.32561708	QRSLQSLEASLHAMESTRESLKAELGTDLLSQLSLEDQRRVDDLNDEIRQLQQ	NAAFRVWRPASMPWSPPESH*RRSSVQICCLSSAWKIRGVSMTSTMRFVSC	TQPSEFGGQPPCHGVHQRVTEGGARYRFAVSAQPGRSEACR*PQR*DSSVA	1
22.32576642.32576539	KLDQDLNEVKTRVEELDKKYYEVKNKKDELQSER	NSIKI*MRSRPVWRSWTKSIMK*RTRKMNCRVK	TRSRSE*GQDPCGGVGQKVL*SEEQER*TAE*KK	1
22.32559348.32559241	DNRQLLNERIKLEGIMTRVETYLNENLRKRLDQVEQ	TTDSC*MRESSSRAS*PEWKHISMRT*GNVLTKW	QQTVVE*ENQARGHHDQSGNISQ*ELEETS*PSG	1
22.32549441.32549335	MIVELAGHAQFITTTFRPELLESADKFYGVKFRNK	*LLSWLATPSSSPPPSDLSCSSLPTSSMVSNSE	DC*AGWPRPVHHHHLQT*AARVCRQVLWCQIQK	1
23.42293675.42293831	VCVSP*QQAD*CRSP*TYVQCL*QPGDPNHV*QLLEGCSQEPASDSLPSSSE	SVYLHNNKLTDAGLPEHMFNASDNLEILTMSSNFLRVVPKNLPPTLYRLHLK	LCISITTS*LMQVSLNICSMPLTTWRS*PCLATS*GLFPRTCLRLFTVFI	2
3.33603067.33602945	*AGAALMVGGVVLQHGGCRKMVSPMVIPS*PRMGSNQV*AQ	EQVLHLWLEVLCSSMAAVEKWYHPWSFLRSPGWVQIKCE	SRCCTYGWRCCAPAWRL*KNGITHGHSFVAPDGFKSSVS	2
3.33612852.33612709	IEKDLLRTMPTNACFNSLTSVGVPRLRRVLRSLAWLYPDIGYCQGTGM	*RRTCYGLCQPMRVSIV*PVLECQG*DVY*EA*RGSTLTLGTVREL	REGLVTDYANQCVFQ*SDQCWSAKAETCTEKPSVALP*HWVLSGNW	1
19.8128421.8128557	MDLKIPVPKMLLKRHTYHL*KPWRRRSWRNSVSRRTGGTERPTGT	WT*RYQSRRCS*KDIHTISENPGGGGHGETRYPGEQEAPNVLLV	GPKDTSPEDALEKTYIPSLKTLEEEVMEKLGIQENRRHRTSYWY*	3
14.40362703.40362556	IQGYARFTNDPEPTVEVNGRKYTAPHILIATGGQPSVLSDAEVP	FKVMPGLQMILSQLWKSMEENIQHLTSSSPLEGNLLF*VMQKFQ	SRLCQVYK*S*ANCGSQWKKIYSTSHPHRHWRATFCSE*CRS	1
21.39685192.39685088	ENLEKNGPRVLDLELEFDERAVLMENLVYLTNSLE	RTWRRMDPEFWIWSWNLMSEQFSWRTWST*LIL	EPGEEWTQSFGFGAGI**ASSSHGEPGLLD*FF	1
9.14325926.14325769	AH*N*TSMDLLGELKQPSRVRRRC*QMGLRESPSFSRREHEAGGPSQSQE	HTRIRPPWIYSGS*NSQVV*GGDADRWD*ENLHLSAEESTRLVALHKVRR	TLELDLHGFTRGAKTAKSCKAEMLTDGTERISIFQQKRARGWWPFTKS	3
9.26211022.26210903	LPKLINANFPTDPEKMSISGHSMGGHGAIICALKNPGKYK	SLN*STLTSPPTQRRCPSLATQWAAMGRSSVP*RTRGN	P*TDQR*LPHRPREDVHLWPLNGRPWGDHLCPEEPGEI	1
21.27010158.27008437	SIPPSPSSQEDGGEKEHLQEVEMLTEQLSHQSPKDSDLGAYSPLGPSAESESLGDTPLSPLIKSSLSEELSENLLGLGLDPVAFAPGTEHPGSRSGVALAAGSTDSCFSAGGATTDRETLSTVSSYRSEKTDSTQLESPSFSQSRPADGQVSASAPAIGSDIHKPTEDPAVQDGSDTDNLSDSVLLRSPSKEFSLSQGLDRTLVEGEDLPSVPSDIAQPPPLQNSSPSSSGHSEVCELDRNVPVPPLPPPRQTNSVPSGLALGLVCSEPALPISSTPFLLSEQPALQSQQVVRPKDLKLLRASGGSMGHRPGRRKAPRRRAGAGSSSFDCGSYRRHHNHRQHRDYIPVRNRLGTKAYSESLFEDSSDEDDGSDMSAGSSLGSQRRYSSDDDDDDDDDSS…	LSPLHPRVKKMEARKNTCKKWRC*QNSCLIRVPRTVIWGLTLPLAPLLNLRVWEILP*ALL*RVV*VKNSVKICWV*ALTLWLLLLGLSTPAAAAE*H*LLDQQTVVSVLVELPQTVRR*ALLAVTAVKKLIQLSWKVLHSASRGLQMDRFLPQHQR*GLTSTSPQRIQQCKMAVILTICQTVCYYAPLPKNSPSARG*TGHLLKERICHLYLLILHSPLLSRTLPLQVVATQRFVN*TGMSQFLLYPHLGRPIQCPQGWPWVWCVLSLLCPYLLPPSYCLSSLLCSPSRLYALKT*SCCGPAVVAWGTGQAEGKLQEGELELAAVVLTVALTGVTTIIDNTEITYQCAIDLAPRLTVKVCLRIPVTRTTEVT*VQVLAWALSADTAQMMMTMMMMTLV…	YPPFTLESRRWRRERTLARSGDVNRTVVSSESQGQ*FGGLLSPWPLC*I*EFGRYSPKPSYKE*FK*RTQ*KSAGFRP*PCGFCSWD*APRQPQRSSTSCWINRQLFQCWWSYHRP*DAKHC*QLPQ*KN*FNSAGKSFIQPVAACRWTGFCLSTSDRV*HPQAHRGSSSARWQ*Y*QSVRQCVTTLPFQRILPQPGARPDTC*RRGSAICTF*YCTAPSSPELFPFK*WPLRGL*IRQECPSSSSTPTSADQFSALRAGPGSGVF*ACFAHIFYPLLTV*AACSAVPAGCTP*RLKAAAGQRW*HGAQARPKESSKKASWSWQQ*F*LWLLQASPQS*TTQRLHTSAQSTWHQGLQ*KFV*GFQ*RGRRK*HECRF*PGLSAPIQLR***R****L*F…	1
21.27011724.27011516	ALPPSLVVAGVYSAVVAVFFTAIKVVNYRLHAMFDLGEIVEKKQASLTAEAPRTEEGEEGSGAHEGNQH	LFLQAWWWQVCTLLWLLYFLLPLKW*TTDFMQCSTLGRL*RKSRPH*QLKRQGQKKEKRGQVLMRGIS	SSSKLGGGRCVLCCGCCIFYCH*SGKLPTSCNVRPWGDCREKAGLTNS*SAKDRRRRRGVRCS*GESAQ	1
20.43680221.43680343	MADSQEDKLYRVEYAKSGRASCKKCKENIAKDSLRMAIMVQ	WQTHKRTSCTGWNTPKVAARRAKNAKKT*LKTR*GWLSW	GRLTRGQAVQGGIRQKWPRVVQKMQRKHS*RLAEDGYHG	1
20.43707424.43707666	RRWRR*VRRWRK*GTLACVWSLRISSLTSSHRAKPSRSWSPCTPSPPGGQRLKSKLRLHLWPPSLEHRLLRAQGG*KRRK	GGGEDE*EDGGSKGRWRACGL*GFPH*HQVIGQSPPGAGLPARHLPLGGRG*SRSSGSICGLQVWNTGY*EHREGERG	EVEKMSKKMEEVRDAGVRVVSEDFLTDIKSSGKALQELVSLHAISPWGAEVKVEAQAPSVASKSGTQATKSTGRVKEE	3
20.43718650.43718764	VWVELLPIQMPLSL*MECKCLWEKESTLILMTQVCCTT	FG*NCSRSKCHCHFKWSASASGKRSPH*Y**HKSAVQR	LGRTAPDPNATVTLNGVQVPLGKGVHTNIDDTSLLY	3
9.332548.332672	VWDVAAESCVPLQRVGGGGVTFLSWSPDGSHVLASTPSALF	CGTWLQKAAYHFSALAAVGLLSCPGLLMVAMS*LLHLQPC	VGRGCRKLRTTSARWRRWGYFPVLVS*W*PCPSFYTFSPVQ	1
14.42179289.42179422	LMVVMA*LE*TVFLWPANWLICPA*LSHSKRWIRRRFTRLQMSA	*WSSWHS*SRPCSFGLQTG*SALHD*VTQNGG*EDVLQDCRCL	DGRHGIVRVDRVPLACKLVDLPCMIESLKTVDKKTFYKTADVCQ	3
17.10554466.10554631	EKLRILQALVGKVLTLASSRDLIEDCVEEQRAARHELREIRAEQHRREREEAAH	KS*GSCRLWWGRC*RWHPAET*LKTVWRSSERRGTN*GRLELNSTVGRGRRLH	KAEDPAGFGGEGADVGIQQRLD*RLCGGAASGEARTEGD*S*TAP*GEGGGCT*	1
21.42650754.42650590	RFGRRSVLIWSYLQLAVLGCSSALSPTYSVYCIFRFLSGMAVSGVIINGVS	GLGGGLF*FGHTCNLLCLAVAPPSPPHTPSTASSGF*VGWRCPGSSSTEF	VWEAVCSDLVIPATCCAWL*LRPLPHILRLLHLQVSEWDGGVRGHHQRSFP	1
1.30018938.30019101	VYLDGYHGDTSETFLIGQVDEVGRRLVETARRCRDEAIDACKPGAQLCVIGNTI	CIWMVTMVTPQKPS*LVRLTRLGGDWWKPPGVAEMKPSMPANQVHSFVLLEIL	VFGWLPW*HLRNLLDWSG*RGWEATGGNRQALQR*SHRCLQTRCTALCYWKYYQ	1
6.9435942.9436141	SIKFLAVGDWGGVPYPPYITAVQKATAQEMSKIADQMGADFVLALGDNFYYKG	PLSFWLWATGVACLIPPTSLLCRRPQLKK*VK*QTRWELILFLLWVITSTTK	H*VSGCGRLGWRALSPLHHCCAEGHSSRNE*NSRPDGS*FCSCSG**LLLQRC	1
17.8626043.8626264	PSAWQQT*RWTRSTSCLLAVSAMRQHMNYLSLSL*KILLQIS*VRFSNDWGTYAMRWESTT*TRLQPCRLRKR	LQHGNRPSDGPGVPAVC*Q*VL*GSI*TTCL*AFERSYFRSAESGSQTTGEHTQ*DGSLLHEPGCSHAG*ERG	FSMATDLAMDPEYQLFVSSKCYEAAYELLVSEPLKDLTSDQLSQVLKRLGNIRNEMGVYYMNQAAAMQAEK	3
17.8608858.8608969	GQQ*TNQHSDRYRLLA**SDV*RPRTCHVFSR*WHCS	DNNKPINILTGIDYWLDNLMCNVPELVMCFHVNGIVQ	TTINQSTF*QVSTTGLII*CVTSQNLSCVFTLMAL	2
17.8603086.8603211	NIKKLLKIPYSKSHLSMAVHRVGRTLLLDELDIQELFMRSSQ	TSRSF*KFPTASPI*VWQFIVWGGLCF*MSWTFKSFS*DP	HQEAFENSLQQVPFEYGSSSCGEDFAFR*AGHSRAFHEIL	1
17.41159276.41159103	GAGDSFIGALAFYMANHPHMPLEEMARRANLVAGVSVQDIGTQTSFPYRRDLPNE	VLAIASLEPWHFTWPTTHTCLWRRWPAEPIWWQG*ACRTLARRRLFRTDGTSQ	CWR*LHWSPGILHGQPPTHASGGDGPQSQSGGRGERAGHWHADVFSVQTGPPK	1
16.35393839.35391733	RVGQEDLRGLTVGDMEPFCLTVNPLSDSLSIMSLSSENLHLAGEYQPAHQQGEPQSSDSTGSHSSTAENGSFEEPEGVKSMINGSDPQPGSSDDPSEDSIEEVVSCVIGELIDRVLQLVDEGSLEVSSPPENWPQTDTDSTTSDTSTGTRLDSGLPHCSNHQTVPEMLAEGTLEFLTITPADMSADGQHKEGITRHSSSPSIVTLPDSSNPATPDHTLQVDDPQARKRSHSSIQLSLKGKIMEKLADKSPGAKPKIKKTKRKDEERQRKANQADKLRPPSIFFGDSLDLENWYSCGEGEVSEIESDTGSPSGGSGMTVGGVSVTGRRSSSAPPRFNIHPLYQHVLLYLQLYDSSRALHALSAIAAMLRAAPSGFVSAISTTSINNTYTPQLSLLQNLLA…	GLDKRISEV*QWVTWSHSA*L*TP*VTACP**V*AVRTCI*LVNISLLTNRGSLRVQTPLVLILLQQKMAALRNQRESKA**MAQTHNLDPQMTPLRIL*RKLCLVL*VNSSTEFYS*LMRALLKYHLHLKTGPKPTLTAPPRIHPLVPAWTLGFLIVPTTRLCQRCWLKAHWNFSPSHQLICQQTDSTKRALPAIVPLLPSSLCQTAPTRPPQTTPFRWMTLRLANVAIAASSLALKGKLWRSWQTSLQGQSQRSRRLRGRTRRDRGRQIKQTNCARPVFSLVIV*I*RTGTAAGKVRCRR*RATQARPAGALG*LLGVSALQDADHPLPHLVLTSTPSTSTSSSTSSFMTLPGHSTPCQPLQPCLELLPQGL*APSPPPASTTPTPHSCLCFKTS*P…	GWTRGSPRFDSG*HGAILPDCKPLE*QPVHNESEQ*ELASSW*ISACSPTGGASEFRLHWFSFFYSRKWQL*GTRGSQKHDKWLRPTTWILR*PL*GFYRGSCVLCYR*THRQSSTAS**GLS*SIIST*KLAPNRH*QHHLGYIHWYPPGLWASSLFQPPDCARDVG*RHTGISHHHTS*YVSRRTAQRGHYPP*FLSFHRHFARQLQPGHPRPHPSGG*PSGSQT*P*QHPA*P*RENYGEAGRQVSRGKAKDQED*EEGRGETEEGKSSRQTAPAQYFLW**FRSRELVQLRGR*GVGDRERHRLAQRGLWDDCWGCQRYRTQIILCPTSF*HPPPLPARPPLPPAL*LFPGTPRPVSHCSHA*SCSLRVCKRHLHHQHQQHLHPTAVFASKPPSP…	1
16.35391460.35391349	PQWMALCIPPDLILTLLEGVTAIIHYCLLDPTSQYHQ	HSGWLSAFLLT*F*LC*RA*QPSSITAYWIPPPST	TVDGSLHSS*PDSDFARGRDSHHPLLPTGSHLPVP	1
16.35380183.35380054	VSLGLHPRGFRRFGVGSETSGDSPERV*ALHCPTSEAAEETSQ	YRWAFIPEASDDSGLEVRRQGTHQREFKPYIVRLVKLLRKRAK	IAGPSSQRLQTIRGWK*DVRGLTRESLSPTLSD**SC*GNE	2
16.35390356.35390222	VIPVASEEQLLLVELVRSVSAMRTETVMQTVKEVLKQPPAIAKDK	*FL*PVKSSCCWLNWFALSVPCALRLLCKQSKRS*NSRLLSLR	DSCSQ*RAAAAG*TGSLCQCHAH*DCYANSQRGPETAACYR*G	1
16.35394202.35393937	SLFIMLDCLSYWDPCTSAVGRAWLNQVLQRHDIARVLEPLLLLLLHPKTHRVSIQRVQAQRHLAQVFPEPPEREPSEPIYNRDSG	LSS*CWTA*AIGIHVPVQLVGLG*IRSFKDMTLPGSSNHSSSSCSIPRPTESPFRGCRRSAT*PKSSLNRLNGSHQNPFTTETLA	SLHNAGLPELLGSMYQCSWSGLAESGPSKT*HCPGPRTTPPPLAPSQDPPSLHSEGAGAAPLSPSLP*TA*TGAIRTHLQQRL	1
16.35403174.35403060	AMVGILQGKARGGEEESILMHDLKPFRILISLLDKPE	QWWGFCRARLEAERRRASSCMTSSHFAS*SVYWTNQ	NGGDFAGQGSRRRGGEHPHA*PQAISHPDQSTGQTRA	1
24.3549666.3549349	DVDLNPDPNEIKSHCYVSKEELKEMLGKAKRKELEITPWFSLIAETFLFTWWDNLQNLKQFMDHHKIHRM	TWT*IQTPMRSKATVM*AKRS*RRCWGRPSAKNWRSRPGSVSLQRPSSLRGGTTCRTSNSSWITTKSTA	RGLESRPQ*DQKPLLCKQRGAEGDVGEGQAQRTGDHALVQSHCRDLPLYVVGQPAEPQTVHGSPQNPPHV	1
5.27809937.27809783	YSWDMVHMMEKICRDLKHPVTFPVRAALLAKSFSQLTWLLKQSDR	TVGIWSI*WRRYVETLNIPSRSQYVQLCWPSPSPS*HGC*SSQTG	QLGYGPYDGEDM*RP*TSRHVPSTCSSAGQVLLPADMAAEAVR	1
9.40112137.40112278	WHSPQGDVAEGQAGRLLRPAGWSDSGLQ*GSSKRAEAQLWHQTLGQT	GTVPKGMLLKAKQDGFSDRQVGQILGCNEGVARELRLNYGIRPWVKQ	AQSPRGCC*RPSRTASQTGRLVRFWAAMRE*QES*GSIMASDLGS	2
9.40097174.40097302	VSDALRAAEQIGYPVMLRSAYALGGLGSGLCANKEKLEETAQK	CLMHYEQQSR*ATR*CCDRPTLWGVWALVCVPIKKSWRKLP	V*CITSSRADRLPGDVAIGLRSGGSGLWSVCQ*RKAGGNCP	1
12.12299542.12299660	WILMRRSMVEIPNSYQRSTSCVRL*LDRSSTT*RHSVVT	GF**DALWWRSQIPIRDQQAV*DSDWTDPRPPEDTRS*	DSNETLYGGDPKFLSEINKLCETLIGQILDHLKTLGRDE	3
12.12277170.12277298	GSQRELLNLSQQDYANRIEELNQSLKEAWSSDQKVKALKIVIQ	APRESC*TSRNRITPTASRS*TSP*RRPGPLTRRSKP*RLS	LPERAAEPLATGLRQPHRGAEPVPKGGLVL*PEGQSPEDCH	1
17.52216765.52216901	WCFCTVTAM*SFTLNMDTTTRLVFPSLAGTFPTTIPPVISTLWGR	GVSAL*PLCRVSLSTWTLLQDSYSQVWPGLFLPLSLL*SLLCGGE	VFLHCDRYVEFHSQHGHYYKTRIPKFGRDFSYHYPSCDLYFVG	3
17.52237282.52237583	RSQRGEPAPRRRALTTTKAGWRR*GSSGGCFGRRTET	GARGASQLRGGEL*RRQKLGGGGEGAAEVASAGGQR	EPEGRASSEEESSDDDKSWVEEVREQRRLLRQEDRDR	3
4.13997495.13997652	VPRSAACALRRECLPSGPAGRSPQRKISWKPLTRSSNRTPSSAPPPDT*PTT	CRDPQRVH*GGNVCHQGPQEDRHRERFPGSR*QGHQIVRQVQRHPQIHDL	AEIRSVCTEAGMFAIRARRKIATEKDFLEAVNKVIKSYAKFSATPRYMTY	3
15.19887347.19886681	MSRVSSTAKRYAGPSYTSHYSSYSSSLTPGLSSYSERDRLSSYKSTSSSSSSSSSGYLSSSYLSSATVRSRNYSTSSDPERDRGRTIPRTDILGSSSSRRSESLSRTPVKSYGGSGLSGGSAYTGYSSYASSPAQSSYLSSSPVASSISLSRRKSVSQSDLSRDLASLSLNDA	CPVSPPPQSATLAPPTPATTAPTAPP*PRALAPTASGTGCPPTSPPPPPLHPPPQVTYPLAI*AAPPSAAATTAPPRTLSVTGVEPSLALTSLAAAAAAGVRASAEPRSRAMEGQG*AEGQPTLVIAPTLHPQPSPATSPLHRWLPASRSVDENLYPRVT*AGTWPL*ASMM	VPCLLHRKALRWPLLHQPLQLLQLLPNPGP*LLQRAGQAVLLQVHLLLLFILLLRLLIL*LSEQRHRPQPQLQHLLGP*A*PGSNHPSH*HPWQQQQPPE*EPQQNPGQELWRVRAKRRVSLHWL*LLRFIPSPVQLPLLFTGGFQHLAQSTKICIPE*PEQGPGLSEPQ*CL	1
2.19219741.19219886	NKRHPKWGVIASFPLETASKWMWQLSF*QRRMSQR	TNAIQNGG*SLHSH*KQQANGCGNFPSDKGE*ASG	QTPSKMGGDRFIPIRNSKQMDVATFLLTKENEP	3
2.19220880.19221005	YQNNLKVLYTQTATPASIKKSRYISSTPDRILDAPDLRNDF	TKTT*RSSTLRQQPLPLLKSPDTYLQLLTGSWMLLILEMIS	PKQPKGPLHSDSNPCLY*KVQIHIFNS*QDLGCS*S*K*	1
6.52293085.52292909	ETEEILADTLKVEVFRQTIAEQVLVGSYCAFSNQGGLVHPKTSIEDQDELSSLLQVPLV	RQRRSWRTR*RWRFSVRR*RSRSSLARTARSATREASSTRRRR*KIRMSCRRCCRCP	DRGDPGGHAEGGGFPSDDSGAGPRWLVLRVQQPGRPRPPEDVDRRSG*AVVAAAGAP	1
6.52296891.52296696	EIVTASWFPTTRQTRSCSTSETASQTP*GSRESRRGCPRLVTSSPAMTTSRWSIPTSTG*DD	KSSRPPGSQQHDRPGAAAHQKLPPRRREDPESRGEAVRAW*RHRLQ*LRRAGPSRPRQGETI	NRHGLLVPNNTTDQELQHIRNCLPDAVRIQRVEERLSALGNVIACNDYVALVHPDLDRVR	3
6.31722192.31722085	NQRVTVHVNNEQSRNCCSSRGMTVFAVEVPARAKM	TRE*LCM*TTSRAGTAAVAEA*PCLL*KCQPGP	PESDCACEQRAEQELLQ*QRHDRVCCRSASQGQ	1
20.19461566.19461452	VHGRCKKNNISGSKHYLTVASGVMMSVFVSPVIAAVTV	SMVVVRKTISQEVSTT*LWQVG**CQCLCHRS*QLSLW	PWSL*EKQYLRK*ALLDCGKWGDDVSVCVTGHSSCH	1
2.16930640.16930526	VGEEVYRAIWRDPADRMW*LSSAASSF*RKRKSQLLLS	SVRRSTEPFGGIQLIVCGDFLQLPPVSKGKEKASFCFQ	R*GGLPSHLEGSS*SYVVTFFSCLQFLKEKKKPASA	2
6.39145516.39145315	FLCEEGSGDYIARVDEPQSCRYVLTIHTSRTCQHPFLRPPSTAKPQGIVCQPALTAQQYMDYVKAQV	FYVKKAQATTLRE*MSLSHVDTC*QFTPVAPASTHSCGHHPLPSLRALCASQH*PPNSTWITSRHKS	FM*RRLRRLHCASR*ASVMSIRADNSHQSHLPAPIPAATIHCQASGHCVPASTNRPTVHGLRQGT	1
5.68965801.68966012	VSL*TGVGWRSAAPSHRRC*WSLCPSCLKRPASCCHRASEGRLWSHCASYEDQTLLSNGSAPALRK	SLYRLALAGDLLLHPTDAADGLYVLHA*NAPLPAVTGQAKGGCGVTALLTRTRRSCRMGVRPH*GS	LFIDWRWLAICCSIPPTLLMVFMSFMPETPRFLLSQGKRREAVESLRFLRGPDAPVEWECARIE	3
3.46416596.46416491	IVVVQNATVLDLKKAICRFMELKQQREGGVKHIS	LWWCKMLRSLI*RRLFADLWS*NSNAKAA*NTS	CGGAKCYGP*SEEGYLQIYGAKTATRRRRETHQL	1
9.32541461.32541320	A*FCCSLDESGNSSEQFAEV*GGREELLERHPLPEKIPRLLL*PGT	PDFAAAWMNLGIVQNSLQKFEEAEKSYWNAIRFRRKYPDCYYNL	LILLQLG*IWE*FRTVCRSLRRQRRVTGTPSASGENTQTATITW	2
9.32540844.32540730	YADQNRHLDALNAWRNATVLKPDHSLAWNNMVILLDNT	MPTRTDTWMP*TPGGMQLC*NLTTAWLGTTWSFCWTTL	CRPEQTPGCPKRLEECNCAKT*PQPGLEQHGHSAGQ	1
13.3596866.3596972	VWQAGKRQASKAFNLYANIDILRPYFDVEPVQVRN	CGRRASVRPPKPSTCTLTSTSCGHTLT*SRCRCA	VAGGQASGLQSLQPVR*HRHPAAIL*RRAGAGAQQ	1
1.53765387.53765270	ACYCDDHTKSKVFKQEKGKGPPCPKCGHETQETKDLSM	LVTVMITLRVKSSNRRREKVLRVPNVVTRHRRPKT*A	LLL**SH*E*SLQTGEGKRSSVSQMWSRDTGDQRPKHV	1
19.28342931.28342765	HLSIFNQRRETDTVRFIRPGLCVLLL*WLHADQVPEPLC*VPSILGYTSMLPH	IYPFLIRGGKPTPFASFALAFVFCCYNGFMQIRYLSHYAEYPAYWVTHPCF	FIHF*SEEGNRHRSLHSPWPLCSAAIMASCRSGT*AIMLSTQHTGLHIHAS	2
16.22275174.22275281	V*PTCGRYCGQ**RHIQWSRF*NMESNETNGRAD	YSLPVVVIVVNNNGIYSGVDSETWKAMKQMGELT	IAYLWSLLWSIITAYTVE*ILKHGKQ*NKWES	2
1.26998455.26998627	PVPHIVPLHPQVGQVGGGDKRGGEK*AGGGRRGTQQALPADLLGWFRRGQTSHEQIL	QYPTSSHYTRKWDKLVVEINEEEKNEQVEGDAALNKLFQQIYSDGSDEVKRAMNKSF	STPHRPTTPASGTSWWWR*TRRRKMSRWRETRHSTSSSSRSTRMVQTRSNEP*TN	2
2.35139636.35139905	*SMVPLS*LCATCRTQWHLWSGRHRGQRLIRLCCVTASWEEKGHGPPSASSPHLASTLCR	DRWSHSADCARRVGHSGICGVDATEGKD*SDCVALRPRGRRRATDHLPPPAHT*PVLSAG	IDGPTQLIVRDVSDTVAFVEWTPPRAKIDQIVLRYGLVGGEGPRTTFRLQPTLSQYSL	3
20.260320.260465	RDYMGLATKNDILVFFYKLGAEDIEIPLSSKPVSQWPAVFNYVKIE	ETTWAWPPRMTSWCFSINLELKTLRSH*VQSLSANGRQSSTTSK*	RLHGLGHQE*HPGVFL*TWS*RH*DPIEFKACQPMAGSLQLRQNRE	1
6.21628270.21628423	LPDLH*AVYTGEEE*EHGSYSAGQTEGA*GRREQEGAPSTGSHPPV*HHPA	YLTYIKLCTLVKRNESMAHTLQAKLKEPEADENKRGPRPQDLIRLYDIILQ	T*PTLSCVHW*RGMRAWLILCRPN*RSLRPTRTRGGPVHRISSACMTSS	2
6.21617372.21617481	DHL*EAGQCLH*GPGSSVPPACRRDIAQHSLLRLQY	TIYEKLASAFTEDLAVLYRQRVDEISPNIRYCAYN	PFMRSWPVPSLRTWQFCTASV*TRYRPTFATALTIL	2
6.21630709.21630838	VFLYSPVLCVSEEVE*GAGVV*KGAEICQGSPI*GQESQQQPQ	CFFIAQSYVLVKKWSEALVLYERVLKYAKEVQSKAKSLNNSLK	VSL*PSLMC**RSGVRRWCCMKGC*NMPRKSNLRPRVSTTA	2
9.13229829.13230056	WLSVSNKGQSSFSSPPETASQCSL*DLTSVIH*QLSHNIQSHPS*SLRHSDWTVA*GRRSSECPSA	GCRSATKGRVHSAVLQKQPVNALSET*PQ*FTSNYHTTSNPIHPRV*DTAIGP*HEGGGAQNVLQP	AVGQQQRAEFIQQSSRNSQSMLSLRLDLSDSLATITQHPIPSILESETQRLDRSMREEELRMSF	3
10.5133470.5133272	IPQVGVGSIWYGFPGSSLWCSHRRWGEWQCYPVRPCKDNEWRERRHHR*ERQAYRASESSGCQPFP	YHKLVWGPYGMDSQGHPSGVLIAGGENGNVILYDPAKIMSGESDVIIAESDRHTGPVRALDVNPFQ	TTSWCGVHMVWIPRVIPLVFSSQVGRMAMLSCTTLQR**VERATSSSLRATGIQGQ*ELWMSTL	2
6.49736295.49736166	VLDVIAPPYTSDFVQLFLPILENDSIAGTIRTEGEHDAVAEFI	CWM*SRLPIRRTLFNSSCRSLRTTASQERSARRENTTLLLSLS	AGCDRASLYVGLCSTLLADP*ERQHRRNDPHGGRTRRCC*V	1
6.49748929.49748820	VLSLHKSKNE*KITSRVF**NTLTPRKLIPSSPLRE	C*ACTSPRTSRKSPQESSDKTL*PPES*FHLHR*G	VEPAQVQERVENHLKSLLIKHFDPQKADSIFTVEGE	3
2.58650332.58650223	STEGSQRSKRSSCSTSSSQSES*GQEICQNWSTRIQ	ARRAAKEAKEAPAQPAPAKVKVEVKKFVKIGRPGY	HGGQPKKQKKLLLNQLQPK*KLRSRNLSKLVDQDTK	2
25.18919762.18919655	FSPDGRIIASCGDDRTVRLWDTSTKHCINCLTDCG	FLQMAES*LPVGMTGLSGFGTHLPNTASTV*LTV	FSRWQNHSFLWG*PDCPALGHIYQTLHQLFD*LWR	1
2.26725944.26725784	AVDRHFKLPHASSKPVRSTSSMGDSTYKTLRFALRATLKTAIYRITTTFGDHL	LSIDTSSCLMPPVSLSGRPAAWETRHTKRCALLSGPH*RLPSTG*QPHLVIT	CRSTLQAASCLQ*ACQVDQQHGRLDIQNAALCSQGHTKDCHLQDNNHIW*SLK	1
5.50523551.50523880	MVFYIQDSDDVYGLFRFDPAKEQKIQSQPEGRFLSLNFLRGGGTRGNVSMAFSALYIPAGPIDPARARDHVLNVSGTINVVFARERMVHIILPIRNDAFLQNGAHFLIQ	WFSTSRTVTMSTAFFGLTQPKSRRSRVNLRAVSCL*IFCGVVVHGVTCLWPSVPSTFLRVP*TQHGPVTTS*MLAEPLMWFLPVSGWSTSYCRSGMMPFCRMELIS*	GFLHPGQ*RCLRPFSV*PSQRAEDPEST*GPFPVSEFSAGWWYTG*RVYGLQCPLHSCGSHRPSTGP*PRPEC*RNH*CGFCP*ADGPHHTADQE*CLSAEWSSFLN	1
5.50701289.50701410	RCRWSSTCFCSSP*FGCGQDSIWATGTCGCSSSTSSLTAC	GAAGPLPVSARLPSLVVGRTPYGLQVPVDAHPLRHL*LP	VPLVLYLFLLVSLVWLWAGLHMGYRYLWMLILYVIFNCLL	3
5.50617900.50618017	GVTSIMAL*DLALIL*WERFWMKIQRIELLCSLCRDRKT	E*LP*WHCRI*P*FSDGKGFG*RFRESNCSALSAETGKQ	SDFHNGIVGFSLNSLMGKVLDEDSENRTALLSLQRQE	3
5.50610400.50610876	LANTE*LRYCR*LSSLNWLSDDSGRPKRSRNRP*ADARYSARARGALHSSAHICGGW	WRIQSDSDTAGDFLALTGSVMIREGQREAEIVLKLMPDTVPELEELYILQLTFVE	GEYRVTQILQVTF*P*LAQ**FGKAKEKQKSSLS*CPIQCQS*RSSTFFSSHLWR	2
5.50591948.50592203	VTFSEGQTVAIISLAVIADGVPELQEYVTIILRDVTTVGLQDLRQAAVIDQRRAQAQLTILPNGSPYGVIGWHLDSQFTLTQEP	LLFQRAKQ*LSYHWL**QMVSQSYRSMSQSSSVMSPLWDFKTYDRLQSLTSDGLKLNSPSYQMVRPME*LDGISTPSLH*HKN	YFFRGPNSSYHITGCDSRWCPRVTGVCHNHPP*CHHCGTSRPTTGCSH*PATGSSSTHHLTKWFALWSDWMASRLPVYTNTRTT	1
5.50576959.50577122	AVNITYEVIRGSVQNLSQVEGALAEPGQDFMSGTGYVILQEGQTSVAIPVT	R*ISPMRL*EVLCKTYPR*KGL*LSRDKTSCLVPVT*FFRRDRLLLPSLL	GEYHL*GYKRFCAKPIPGRRGSS*AGTRLHVWYRLRNSSGGTDFCCHPCYH	1
5.50567992.50568800	GGHFGRLEIMYSTSEIDIVGMAQDKGQNLSMYYNVPKPGVPAAALLRTFNLTGQRDLLAACAAACLRERACQAFSLSSSGTPSSCTWVPSGADQLTSQSQVMTYVKNMTAAAVLLSSQAVAGSDYTPVTAQRAFMDDGSVVANLTVLILTDSFPEMDESFSIQILK	VVTLVAWRSCTAPLRLTLLAWLRIKARICQCTTTFQNQAFQLLHSLGHLTSPVRETSWLHALLLV*ESVHARPSLCHQVGPHLLALGCHQGLTS*PLSPKL*LM*KT*LQLLSCSVPRLWQGVITPL*RLKEPSWMMDQWSQTSQS*F*LILSLKWMRASPFRY*	WSLWSLGDHVQHL*D*HCWHGSG*RPESVNVLQRSKTRRSSCCTP*DI*PHRSERPPGCMRCCLSERACMPGLLSVIKWDPIFLHLGAIRG*PVDLSVPSYDLCKKHDCSCCLAQFPGCGRE*LHPCDGSKSLHG*WISGRKPHSPDFD*FFP*NG*ELLHSDIKG	1
5.50561876.50562485	PLVTSPM*LCTGKLIPVLRGSFLAGLETSPLV*ARLHRTSSSLWSRMRCPSWTRASLCPWLMCHMVVWVSGHLLI*LCSPATIHMVFLYSLMYQSRFDFLKLTQLSPSPSSDREA*W	LW*PLQCNSVLGS*SQF*GGAS*QVWKHHLWCRPDFTEHHHHCGRG*DARVGQELHCVLG*CVTWSSGCQDIC*SDCARQRRSIWCFCIR*CIKVGSTS*S*LNCLPHHPATERPDG	FGDLSNVTLYWEADPSSEGELLSRFGNITFGVGQTSQNIIITVVEDEMPELDKSFTVSLVNVSHGRLGVRTSANLTVLASDDPYGVFVFANVSKSVRLPEADSTVSLTIQRQRGL	3
5.50556227.50556420	LLQFQPSPPGEGLISPALEPAHITVNEEDGEISLLVARAQGILGRIMVGYRTTPFTASSPEDYE	CCSFSPVLQERV*SLQHWNLLTSL*TKKMERLVCWWPELKAFWVGSWWDIEQPPSQHPALKT	AAVSAQSSRRGFDLSSIGTCSHHCKRRRWRD*FAGGQSSRHFG*DHGGI*NNPLHSIQP*RL	1
5.50541290.50542030	PGEGGRLAKSALNASVFIPFNDDPFGVFAIAEDNLDQEVAEDVLSEDDMADATSFTILRKQGTFGDVSVSWEIVSGHFPQGLPRMDDLLLVASFPDEVELRPHARRHHSVTDTWFFSGLPGAYGTISPDDGPAAISNFTFSAWLLPRLDTDGFIASKGTNGSLYYGVKVHTNESHVTVMLYYTVIGSNSTQVARASAEKFPADTWLHVIITVDDGIIEFFLDGKPIPGGLKSIKGEG	PARADGWLRVL*TPLFSSRSMMTHLVSLPLLRTTWTKK*LKMYSLKMIWLMRLLSPSSVSRALLVM*ACPGKLFLVTSHRAFLGWMICSW*LPFQMRLSSGLMQGDTTQSQTLGFSPGFLELMVPSHLTMGLRPLATSPFLLGFYPD*ILTAS*HPKEQMEACTME*RSTPMSLMSL*CYIIQ**VQTVPKWPGPLQKSFLQIHGYMSS*QSMMGLLNSSWMANLFLGD*KASKER	RRGRTAG*ECSKRLCFHPVQ**PIWCLCHC*GQPGPRSS*RCTL*R*YG*CDFFHHPP*AGHFW*CKRVLGNCFWSLPTGPSSDG*SAPGSFLSR*G*AQASCKETPLSHRHLVFLRASWSLWYHLT*RWACGH*QLHLFCLAFTQTRY*RLHSIQRNKWKLVLWSEGPHQ*VSCHCDAILYSNRFKQYPSGPGLCRKVSCRYMATCHHNSR*WDY*ILLGWQTYSWGTEKHQRRGH	1
5.50538757.50538974	CTTWEGPFWEYYSVLAAVCQRFFNSSGRKPGIYKHKWISHLHYRGKDQAYCSGSHLR*TSRVQ*VLHPQAGKYL	VLRGRGHFGNITVFWQLFANDSLTPLEENQEFTNTSGSVTFTTGEKTKPIVLEAISDKLPEFNEFYILRLVNI	YYVGGAILGILQCSGSCLPTIL*LLWKKTRNLQTQVDQSPSLQGKRPSLLFWKPSPINFQSSMSSTSSGW*ISQ	2
5.50537770.50537896	VMQLCMEQPQLLW*LRPMMMPMGFSPWNL*KNQLKREKPIFF	*CSCVWSSHSYCGD*GQ**CQWDFLLGTCRKTS*RGKNQYFL	DAVVYGAATATVVIEANDDANGIFSLEPVEKPVEEGKTNI	3
5.50532658.50532843	EGEAVELHVVRAQGQLLKQLIRYAVMPSGNNEFYGATGILEFKPGEREVVVALVARPDGVPE	RVRQLNCMWSEPRDSF*NS*YDMLLCPRATMNSTVPRAFWSLNPERERWWWHWWHGPMGC	G*GS*TACGQSPGTASETADTICCYALGQQ*ILRCHGHSGV*TRRERGGGGTGGTARWGA	1
8.1951890.1952802	Q*RG*GR*DCHTSPRH*HLCRTL*PKDSPCQTSATVPRSFSPSAPQHGEWPFWL*PLSKSSKQRQPN*QHPASTRWDLHCHGDDVFRCEI*NP*SDLQSSGIR*VCQRQSSL*QHNSAQAFQEADTQALQEEVWLHIALCK*CLRQEQHLCERHFPGRDKELLFCRASVSGLQRPCLSG*GKPAHTKAH*RADSGTAEECGSKYGADAA*LPVLQ	SEGDEVDEIATPAPDIDIFAEPSDPKIRRARLLRLFHGRSRLQRLNMVNGRFGFNLYRSLRNNVNQTDNILLAPAGISIAMGMMSLGARSETHDQIYKVLGFAEFVNASHHYDNTTVHKLFRKLTHRLFRRKFGYTLRSVNDVYVKNSISVKDTFRAETKNYYFAEPQSVDFRDPAFLAKANQRIQKLTKGLIREPLKSVDPNMVLMLLNYLYF	VKGMRSMRLPHQPPTLTSLPNPLTQRFAVPDFCDCSTVVLAFSASTW*MAVLALTSIEVFETTSTKLTTSC*HPLGSPLPWG*CL*VRDLKPMIRSTKFWDSLSLSTPVITMTTQQCTSFSGS*HTGSSGGSLATHCAL*MMSTSRTASL*KTLSGQRQRITILQSLSQWTSETLPFWLRQTSAYKSSLKG*FGNR*RVWIQIWC*CCLTTCTSK	2
8.1963059.1963250	KHQGIITVNEEGTEAAALTQVGFMPLSSQIRFVVDHPFLFLIYEHRTDCLVFMGRVANPSQS*	STKESSL*MKREQKLLL*LRWASCRSPLKFASSSITPSSS*STSTARTASCSWAGWPIPPR	APRNHHCE*RGNRSCCSDSGGLHAALLSNSLRRRSPLPLPDLRAPHGLPRVHGPGGQSLPE	1
8.1956604.1956877	QLPYTGNISMLIALPRKLTGMRSLEQEISPTVVNKWLKNMTN	SSHTQETSACSSPCQGSSLA*GPWSRRSLPLSSISGSKT*Q	APIHRKHQHAHRLAKEAHWHEVLGAGDLSHCRQ*VAQKHDKQ	1
3.53327443.53327709	MAGRRVLVFPSSAELGPVLAQLVTSRAEKAISSHGRFTLGLSGGSLVSMLSKELLALSELDYSKWLVGFCDERLVSFDDPESTYGLYK	WLEGESWSSLHQQSSVQSWPSW*LHGLRRPSALMAGSLWDSLEEALCPCLAKSCLPCQSWTTASGWSVSATSAWFPLTIQRAPTGC	GWKESPGLPFISRARSSPGPAGDFTG*EGHQLSWQVHSGTLWRKPCVHA*QRAACPVRAGLQQVVGRFLRRAPGFL*RSREHLRAV	1
4.16917750.16917863	ELYSLMFSLNWVITKAKIMGPAHLINDYVEYGFILDQE	SSTPSCSLSTG*SPRPR*WVQLISSMTMWSMDSFWT	ALLPHVLSQLGDHQGQDNGSSSSHQ*LCGVWIHSGP	1
4.16914159.16914348	TRKDQAGALIELLLRKDNLTYISFYNALVKEAYDDLASLLHRDL	PGRIRLEH**SSC*ERTTLPTFLSTMHWSKRHMTIWPVCSIGT	QEGSGWSTDRALVEKGQPYLHFFLQCTGQRGI*RFGQFAP*GPA	1
21.40517808.40517649	RGQLWLLLQER**EGEARGCRKEVHRGSRAEDYRLEKQSVSQWGQGLCCH*PE	EVNSGFFYKSANEREKLVAAERKFIEDRVQKIIALKNKVCPNGDKGFVVINQK	RSTLASSTRALMRGRSSWLQKGSSSRIACRRLSP*KTKCVPMGTRALLSLT	2
21.40527390.40527254	MAAVKALNPKAEVARAQAALAVNISAARGLQDVLRSNLGPKGTMK	WLP*KR*TPKQRWPEPRPPWLLTLVPPEGCRMC*EATWDRRGP*	GCRKSAKPQSRGGQSPGRPGC*H*CRPRAAGCAEKQPGTEGDHEN	1
21.40522577.40522443	QIQHPTASLIAKVATAQDDITGDGTTSNVLIIGELLKQADLYISE	KFSTLQHR*LPRLQLHRMTSREMVPPPTSSSLANC*SRLTFTF	NSAPYSIADCQGCNCTG*HHGRWYHLQRPHHWRTAEAG*PLHF	1
21.40513918.40513809	VLAQNSGYDPQETLLKLQTEYKESGQLVGVDLST	FWPRTLAMTHRRPC*SCRQSTKSLDS*LE*TSA	SGPELWL*PTGDPAEAADRVQRVWTASWSRPQHR	1
3.67721.67585	EDLWVREGRILDPEKLFFDEQGYADKRVDCEGSIIAPGFIDV	RTCGCVRGGF*TQRSCSSMNRDTLTNVWTVRAASSRRAL*T	GPVGA*GEDFRPREAVLR*TGIR*QTCGL*GQHHRAGLYRRP	1
22.10318126.10318434	AGLRPICEFMTFNFSMQAIDQIINSAAKTYYMSAGLQSVPIVFRGPNGASAGVAAQHSQCFAAWWV	LV*DPSVSS*PLTSPCKPLTRSSILQQRPITCQLGYSQFQSFSEALMERQQASLHSIHSALLHGG	WSETHL*VHDL*LLHASH*PDHQFCSKDLLHVSWATVSSNRFQRP*WSVSRRRCTAFTVLCCMVGS	1
22.10315803.10315910	*QSVMP*TRQWMRSWRGMSGCSCWVRKSPSMTVLT	DSP*CPEPGNG*GVGEG*AGVPAG*GSRPV*RCL	TVRDALNQAMDEELERDERVFLLGEEVAQYDGAYK	3
25.20081942.20081819	VDFADTSVVITEPYFNFTSIQESMNEILFEEYQFQSALRI	WILQTRASSSLSLTSTSPPFRSP*TRSCLRSTSSSRHSG	GFCRHERRHH*ALLQLHLHSGVHERDPV*GVPVPVGTQDQ	1
9.39525111.39525308	VA*RGGCSPAAEATDARLSCSPLLR*PSLQTEGSGSQRPCSALHSRSGSWFGQPGKCWHVGTLQHQ	WRDVVAVRRQLKRQMRGFPAAPCCVDPRFKLKALAPSAPAQPSIADLARGLVNLGNAGMLALSS	GVTWWLFAGS*SDRCEAFLQPLAALTLASN*RLWLPAPLLSPP*QIWLVVWSTWEMLACWHSPA	2
14.888004.887861	*KQKLAQSTALTCLRVLPTR*TLMTQQRRRRRTLSSLHLTCLTKLKR	ESRSSLNLQHLPV*ECSLLGEH**HSKDGGEGP*AAYT*HV*QSSS	KAEARSIYSTYLSESAPYSVNIDDTAKTEEKDLEQPTPDMFNKAQAQ	3
12.289976.289875	FLEGGVGHVEMLFRCNYLALVGGGKKPKYPTNK	SLRVGLATWRCCSGVTI*H**EEARNQSTQPTK	P*GWGWPRGDAVQV*LFSTSRRRQETKVPNQ	1
9.21857766.21857616	VSTWFFTTFSVSGMKEKVRYLDNLQQLFTCIKPEQIDIPPFVLEYDARV	FQHGSSPLSVYLA*RKRSATLTICNSSSPASSLSRSISLPLSWSTMHE	FNMVLHHFQCIWHEGKGPLP*QSATALHLHQA*ADRYPSLCLGVRCTSK	1
13.28005880.28006094	RRCQ*LGPGLYAVQTWGARRGGDSGSSGPLGCPLQQQTNVVGCSPEGYYALWPVHWRTLH	EDASDLGLACMQSRLGGLGGVVTVDPQGHWAARFSSKQMSWAAAQRDIMHYGLYTGEH	KMPVTWAWPVCSPDLGG*AGW*QWILRATGLPASAANKCRGLQPRGILCTMACTLENT	2
20.39367480.39367377	AVR*TTSMWFTHLGPT*RKQETWMLDRSAFIDRK	L*DEQHQCGLHTLGQPEENRRHGCWTDRLLSTE	CKMNNINVVYTPWANLKKTGDMDVGQIGFYRQKE	3
13.50080710.50080522	NDFSSAKELKAEMKAVYLERDRLEALAKRLHSLSSGSSQELARMKEQRQQLRQELEQREAQH	MTSAVLRN*KLR*RRCTWSGTGSRLWPRGCTASAQGAARSSPG*RSSGSNSDRSWSRGRPSM	*LQQC*GTES*DEGGVPGAGPARGSGQEAAQPQLREQPGARQDEGAAAATQTGAGAEGGP	1
17.27077213.27077088	MPERISVSDFVVLTNEDLSSPGTSTFQSKMSDCRSTVSAVEE	CRSE*AFRTLWS*QTRICLLRGLQRFSLK*ATVGAQFQPW	AGANKRFGLCGPDKRGFVFSGDFNVSV*NERLSEHSFSRG	1
17.27036601.27036497	LELAQSGKFNSQIHVEFTWETQSQEFYDSEDDLDER	WSWRRVGSLTLRYT*SSRGRRSLRNSMTVKMT*M	GAGAEWEV*LSDTRRVHVGDAVSGIL*Q*R*PR*	1
17.27039429.27039249	ARKEYIVAKYAERRYVLRREEANPSLLYEAVRNRDLALLLQLYAERADLAKPLTLPEGQ	PGRNTLWQSTLSVGTSYAEKKQILACFMKP*GTVTSLCFCSSMLREQIWPNHSHSPK	QEGIHCGKVR*ASVRPTQRRSKS*PAL*SREEP*PRFASAALC*ESRSGQTTHTPRR	1
20.33734574.33734686	VMY*AACRSCQKSI*RLMSRLN*SKTSS*RLILSLTS	LCTELPAVHVRRASED**AD*TDQKPQANA*FYH*H	YVLSCLPFMSEEHLKINEQIELIKNLKLTPDFIINIK	3
20.33746536.33746841	PPALRIFLLGSGGSGKTTNGKWLAQQLGLFHIQFREQLQMLIMAKTKMRIPDADEL	HLLCGSFCSAAEAQARRLMGSGLHSSLGSFISSSESSSKCS*WPRPRCGYLMLMS*	TCSADLFARQRRLRQDD*WEVACTAAWALSYPVQRAAPNAHNGQDQDADT*C**	1
13.24967234.24967043	NDLTHLQTLTDKWRHCAQAALYELQSEVPIDGRKASLSELIDLFNLDDSILHFDRKEEDF	MI*LISKH*LISGGIVLKLRCMNCNQKSLLMDEKPACPS*LTCSIWMTAFCTLTAKRRT	*FDSSPNID**VAALCSSCAV*TAIRSPY*WTKSQPVRAD*PVQSG*QHSAL*PQRGGLH	1
15.23037683.23037562	L*FGIMVTCFWRCLRSFLMGLWRFSPATCTWRTSWRPGMN	CDSELW*PASGDVCDRS*WDCGVFHQLRVHGEHRGVLV*	VIRNYGNLLLEMSAIVPDGIVAFFTSYVYMENIVASWYEQ	3
17.29291611.29291471	VEDVKGELMERYKVLPALSSRLSELENQNEELREKNRQMEQKLATMQ	WKM*KVS*WSGTRCFLRSAADCRSWRTRTRS*GRRTGKWSRNSPP	GRCER*ADGAVQGASCAQQPTVGAGEPERGAEGEEPANGAETRHH	1
24.37436915.37437175	NITKKLPRRTVVPVSDTVIFCVELEHPYPDTYWTRNGEKLKEDSRISIGCVLRQYTLTIRECQAEDSGEVAFVAGDCKTSTRFSV	T*LRSFLGGQ*FLLATLSSSA*SWNIPIQTPTGLAMARS*RRIHVFPSAACLDSTHSQLENARQRTLEKWRLWLETARHPPDSQ	HN*EASSEDSSSC*RHCHLLRRAGTSLSRHLLDSQWREVKGGFTYFHRLRA*TVHTHN*RMPGRGLWRSGVCGWRLQDIHPILSY	1
24.37448217.37448483	KKIQVIKGLTETKARETETVTLEVELSQANVEGSWNRDRVKLKSGPNCHITAQGKKHILTLSSLKQEDAGMISFQAEGVHTSAKLIVT	RRSR**RV*QKPRHAKLRQ*HWR*NSVRPMLKAPGTETGSN*SQGQTAISQLRERSTS*RCPVSSRRMQE*FPSRQKECILRLN*SSQ	EDPGNKGSNRNQGTRN*DSNTGGRTQSGQC*RLLEQRQGQIKVRAKLPYHSSGKEAHPDVVQSQAGGCRNDFLPGRRSAYFG*TDR	1
24.37474004.37474276	EVFIVSGLKSTDVFVGEWATFSCQLSGKAHGKVQWWLDGSLLENSPFSEIGLAQGHIHTLTLKNLATDDSGTVTFKAGSLTSTAKLLVK	KSSLFLALSPPMFLLANGQLSPASSLVKPTARCSGGWMAACWRTAPLVR*GWPRATSTP*P*RTWPQMTLALSPSKLAV*HQQPSSWSK	SLHCFWP*VHRCFCWRMGNFLLPALW*SPRQGAVVAGWQLVGEQPL**DRAGPGPHPHPNLKEPGHR*LWHCHLQSWQFNINSQALG	1
24.37481160.37481569	QC*Q*A*ELLRK*DG*VAETGKQTPPAPVAHASPTRC*GRTICQCR*RRLASPRPTILP*R*QLYLHSF*FTDRS*SCLYEISGDVYSPWGSCGDHNHTCRVSQSGAAN*KDGLHTRWYTDAHTR*TASCFHDWSS	SADSEPESSSGSEMDESLRQASRRLRRLLRTRLPPDVEEEPFVSADEGDLRAPDPQSYREDDNYIYIRFDSRTEAEVASTRFQEMFTVHGVPVETTIIPAGSHKVELRIKKMGYIQDGTQTPTQDRQPPAFTTG	VLTVSLRAPPEVRWMSR*DRQADASGACCARVSHQMLRKNHLSVQMKETCEPQTHNLTVKMTIISTFVLIHGQKLKLPLRDFRRCLQSMGFLWRPQSYLQGLTKWSCELKRWATYKMVHRRPHKIDSLLLSRLE	2
24.37481832.37482113	APVFLTELQSQDVPDGYPVSFDCVVIGKPPPTVRWYKDGKLLEENDHYMINEDQEGCHQLIITTVLPTDMGVYRCTAENSSGIASTKAELRVD	HRSS*PSYKVRMFQTVIQSALTVL*LASHLPLFAGIRMASFWRRMTIT*SMKTRRAATNLSSPLCCLLIWGSIAAQLKTAAALHLLKLNSGLT	TGLLNRATKSGCSRRLSSQL*LCCDWQATSHCSLV*GWQASGGE*PLHDQ*RPGGLPPTYHHHCVAY*YGGLSLHS*KQQRHCIY*S*TQG	1
5.61218657.61218840	EALGLDHMVPVPYRKIACDPGAVEIIGIPDQIPFKRPCTYGVPKLKRILDERHGIRFIV	RHWV*ITWCLSPTAK*PAIQGPWRSSASLTRSPSRDRAHTESPSSNASWMSVTESAL*S	GIGSRSHGACPLPQNSLRSRGRGDHRHP*PDPLQETVHIRSPQAQTHPG*ASRNPLY	1
19.46877793.46877947	RFLQREDSV*TLVTGDVLPKHHLPADLRGHGVPDCTGDPQ*YHSHTAASSD	DFYRGKTVFKHWLPGMCYRNITFQLISEATVYQTALVTHSDITHTPLHH	ISTEGRQCLNTGYRGCVTETSPSS*SQRPRCTRLHW*PTVISLTHRCII	2
19.46883325.46883436	RVTDLLPAWYYNFRVSMVTWGDPPLSCCDSSTVSFVT	G*PTCCLPGIIISVFPW*RGVTRRSAAATAPP*ASSQ	GDRPAACLVL*FPCFHGDVG*PAAQLLRQLHRELR	1
19.46881333.46881453	ENSTSDIITNLTPGAQYRVVVYHTNGPLISPPSEPVIID	KTQRVTSSPT*RQVLNTGWSSITPMDP*SARLRSPS*S	KLNE*HHHQPDARCSIPGGRLSHQWTPDQPAFGARHNRY	1
13.31572754.31572599	FELVKSMLPAEHHKVLTNIRKAEARNKRRKQATEEQDDSESEQEAPKAKGE	LSW*RVCSLQSTTRC*QTSARLRLGTRGGNRPQRSRTTLKVSRKHLKQRV	*AGEEYAPCRAPQGADKHPQG*GSEQEAETGHRGAGRL*K*AGST*SKG*K	1
13.31584598.31584471	AVKRTQPHSMCLAF*RS*WGRFLWELSSPVVRLCCE**HSVM	Q*RGHNHTPCAWPFEGADGDVSSGSCQVLL*DSAASDDTQS	SKEDTTTLHVLGLLKELMGTFPLGAVKSCCETLLRVMTLSHV	3
13.31593717.31593579	MVKSGKLRSGTASKLKRWKKGHSSDSNPQTSRFRQAAKSRFFSR	W*NRGNFALGRRRSSNGGKRDTAATLTRRRVAFVRLLKAASSA	GEIGETSLWDGVEAQTVEKGTQQRL*PADESLSSGC*KPLLQPT	1
8.16885590.16885481	SALQDSLNQNFLLVISHREAQRDYNLNFPGSRTIQE	VLFRIH*TKTSCWSLATVRLRGTTTSTFPAPELY	CSSGFIKPKLPAGH*PP*GSEGLQPQLSRLQNYT	1
8.16842250.16842096	RKLLAIYLHNDDSVLSNVFCSQMMCADSIVSYLSQNFITWAWDVTKEANKS	ESCWLSTSTMMTVFSATSSAPK*CALTLSSPT*ARTSSHGHGMSLKKLTN	KAAGYLPPQ**QCSQQRLLLPNDVR*LYRLLPEPELHHMGMGCH*RS*QIQ	1
13.25681417.25681544	*HME*PAQAPTITLTP*RTCL*IHPVAVGLCFSLLAPWLTSG	DIWNDQLKRLLLH*RHDEPVCEYTQ*QWGYVSVYWLHG*LLD	TYGMTSSSAYYYTNAMTNLFVNTPSSSGVMFQSIGSMADF	3
19.35204469.35204157	DKKAAQEKEREIRIAEAEVQNLQGVRHQEGLKLAQKLAQQKLQIKEISSDGHCMYRAIEDQL	TKRLHRRRRGRSG*QRLRCRTCRV*GTRRV*SWPKNSPSKSFRSRRSPLMATACTVPLKIS	QKGCTGEGEGDQDSRG*GAEPAGCEAPGGFKAGPKTRPAKASDQGDLL*WPLHVPCH*RSAD	1
20.25680084.25680256	ECVSWMMRTLLSLGR*ELQETG*MLKMDSCTTWDGETE*SNAMENE*T*	SVSLG**GHCCPWDDESYRRLGEC*RWTAALPGTERPNDQTQWKTSELR	VCLLDDEDTVVPGTMRATGDWVNVKDGQLHYLGRRDRMIKRNGKRVN	3
16.23943098.23942929	VSNLQKTLKASAASPSSGPAPAGAASNQDADQPAEPRDPASSQEPRQPGKKSSKVK	SQIYRRR*RPAPRLRHQAPLPLEPPPIRTQTNPLSHETPLPLRNRDNQAKRAQR*	LKSTEDVKGQRRVSVIRPRSRWSRLQSGRRPTR*ATRPRFLSGTETTRQKELKGER	1
8.7500733.7500553	VGNSKHHLQVVNISTGKKVKGGSSKLTGRVLSLSFDAPGKILWAGDDRGSIFSFLFDMAT	WGTASTTCRW*TSPLGRR*RGAPVS*QAACCLSPLMLQGRSFGLVMTGGASSPSSLTWPQ	GEQQAPPAGGKHLHWEEGEGGLQ*ADRPRAVSLL*CSREDPLGW**QGEHLLLPL*HG	1
8.7503582.7503275	FHVCSLPMMTSTSLLAAHWTALCPL*HSHHLLPV*R*P*KVMEVQLQTLPGL*AMTSLCRHRWTGHSVFGIQRMAGASERSETQNPASCSAAPSNP*IITLL	STFAVCQ**QAPPCLLLTGRHSVHYDTLTTSSQCEGDPKRSWRSSYRLCLVSEQ*HHCVDIAGRDTPYLEYRGWPVHPRGQRPRIQRVALLHLPTHE**PY	PRLQFANDDKHLLACCSLDGTLSIMTLSPPPPSVKVTLKGHGGPVTDFAWSLSNDIIVSTSLDGTLRIWNTEDGRCIREVRDPESSELLCCTFQPMNNNLTV	3
Zv9_scaffold3556.24412.24246	FIQPCRSLCVAVRESCAPVLACQGHPWPDVLDCDRFPAEED	SSSPVVVCVWQ*GKAVPQCLPAKDTHGLMFLIVTVSLLR	HPALS*SVCGSKGKLCPSACLPRTPMA*CS*L*PFPC*G	1
20.13079397.13079501	YSGLALDSSRANVMCNCTDDSIYMFNVCGIKTTP	IPDSLWTPREPT*CVTAQTTASICSMSAE*KRHQ	FRTRSGLLESQRDV*LHRRQHLYVQCLRNKND	1
25.33538888.33539004	ANFFSLGGA*DVSGTSCNAKPHRQNGTYARCTSCPQLW	PTSLAWEVRKMSPGRHVMPSPTDRMVPTPGARRALN	QLL*PGRCVRCLRDVM*CQAPQTEWYLRQVHVVPST	2
25.33567738.33567890	HDESSRRHMEQIEQRKEKAAELSSGRHANTDYAPKLTPYERKKQCSLCGVV	MMRAAAGIWSKSNRGKKRLLSSAVVDMLTQTMHLN*HHMSARNSVHCVE	**EQPQAYGANRTEERKGC*AQQWSTC*HRLCT*TDTI*AQETVFTVWS	1
25.33574581.33574688	ITSEVHLFSHTKGKRHQQAVRDSSSIQGRELSDEEV	*PQRCTCSATPRARGTNRPCETVAASRDGSSPMR	NLRGAPVQPHQGQEAPTGRARQ*QHPGTGALR*G	1
25.33650976.33651099	SLCSAVNIYNLACSCCALNCSYVLFSNKIVLLMDLLLHQLT	RSVLL*ISTTWHAPAARSTAPMCCLATR*SSLWTCCCIS	ALFCCKYLQPGMLLLRAQLLLCAV*QQDSPPYGPAAASA	1
25.33679843.33680089	LPVYSTINARTQLD*RHSCSRQTW*GWCTPCIVSCFTVSCQSLLPRVRSPTALGSSRWLYKASASSTVLPFLTCLPF	SQYIRQ*TPGPNWTDGTLAVDRLGRGGAHPVLYPASQFLARVCFPESGALRPWGHPGGFTRHPLPQQFCPS*PVCL	PSIFDNKRQDPTGLTALLQSTDLVGVVHTLYCILLHSFLPESASQSQEPYGPGVIQVALQGIRFLNSFALLDLSAFQ	3
25.33663760.33663915	LCGKHGVD*QAVRLLLVSPRSCRRAPQDVSLPPASLSSAAQHVQAVLCRNWT	YVVNMGLIDKLYGCFLSVQGPVDEHPKMSAFLQQASALLHSMCKLCFVVT	MW*TWG*LTSCTAASCQSKVL*TSTPRCQPSSSKPQLCCTACASCALS*L	2
18.49804460.49804572	LLHHLSDRPAGPLLVLDKEAHA**PTPPPGGCQLEVH	FFIISPTDQQVHCWSWIKKHMPNDPHLHLEDVSWK	SSSSLRQTSRSTVGPG*RSTCLMTHTSTWRMSAGS	2
18.49805076.49805258	YALHVYNEVMSVGQKYGIRNAGYYALRSLRIEKFFAFWGQDLDAFTTPLECGREFRVKFDK	THCMCTTR*CQWVRSTGSVTQGTTHCEVYA*RNSSPSGVRTSTPSPPRWSVDESSGSSL	RTACVQRGDVSGSEVRDP*RRVLRIAKSTHREILRLLGSGPRRLHHPAGVWTRVQGQV*	1
19.44615569.44615691	LWDIRKKGAIHTFQNTYQVLAVTFNDTSDQILSGGIDNDIK	SGTSVKKEPSTLSRTPTRCWL*RSTTPAIRSCQEASTMT	LGHP*KRSHPHFPEHLPGAGCDVQRHQRSDPVRRHRQ*H	1
8.21699959.21700500	CSSGSTSEQPTAVWTSSRKTQASSIA*WALTPARSKMTLSVSETGLSCLATRRSAADDITGR*R*KSLKNFVWVWLRRRCPETTAWAPTAPPGCLVMLSGSGLP*PAIRWFP*HWWASRTVLGSFLTMKGVSWGWLTWSSPGSFTPLGVSSRPLSAQRLDFGTGSCSHTRVWRSPKA*C	AVQARRANSPQQSGPLQERHRRHLSHDGP*PQPGPR*P*AFPRLGCRVWRQDDQQRTTLLGGDGEKVSRISSGCG*GGDVQRRLRGHQQLLLGVWLCSAEVVCHDQQ*DGSRDTGGQAGPCWDPS*L*RGFPGAG*RGAAQDHSHP*GSVQGPSLPSVWTLGRGAAHTLGSGGARRPD	QFRLDERTAHSSLDLFKKDTGVIYRMMGLDPSQVQDDPERFRDWAVVFGDKTISSGRHYWEVTVKKSQEFRLGVAEAAMSRDDCVGTNSSSWVFGYAQRKWFAMTSNKMVPVTLVGKPDRVGILLDYEGGFLGLVDVEQPRIIHTLRGQFKAPLCPAFGLWDGELLTHSGLEEPEGLM*	3
2.10656053.10655904	IDMWSAGVILLSLLSGRYPFFKASDDMIALVQIMTLRGSRETIKAGKS	*TCGQLV*SCSHCSVAVTRSLRPAMT*LRSFRS*PYEAPERPSRLAS	RHVVSWCDPALTAQWPLPVL*GQR*HDCARSDHDPTRLQRDHQGWQVV	1
1.366944.366769	TSVYG*TRR*KG*GTVKATASTTPTCSLSSTASVSCSSSASGQSLCLMGMHRC*RSRP	HQYMAEPGGERGEGP*RQQRPQRPPAHSLPPHL*AALLPHQASLCV*WGCTAAEEADP	ISIWLNQAVKGVRDREGNSVHNAHLLTLFHRICKLLFFRIRPVFVFDGDAPLLKKQ	3
13.1840163.1839941	DDEELLRYIWREYLHPKQYEWVLIVAYIIVFFVSLIGNS	MTRNF*DTFGESIYTPSSMNGFSLWLTLLYSSFHSLGT	*RGTSEIHLERVFTPQAV*MGSHCGLHYCILRFTHWELA	1
10.33420270.33420109	NPTWRSLDFGMLPDLLDTSVSCFVVRIWGGQKEQYQLLIEWKVNLDGLRYTGQQ	IQLGGAWTLACSQTFWTPQCLALW*ESGEGRRNSTSSSSNGRLIWTASDTQG	SNLAEPGLWHAPRPSGHLSVLLCGENLGRAEGTVPAPHRMEG*FGRPQIHRA	1
10.33338435.33338270	QRMMGA*QSPWVTQHTWSS*SHASCRSLLGIR*STRVHALLSRTPSLTDSLRKRE	KG*WEHSSRLGLHSTPGPHDLMLPADPS*VSGDPQGFTLFYQGHHH*QTH*ERER	KDDGSIAVALGYTAHLVLMISCFLQIPLRYPVIHKGSRSSIKDTITDRLTEKE	3
14.51744446.51744553	ESQVLLTLTNPVENITHVTLTACEENDPDEINSTAK	RARCC*P*PTQWRTSPMSH*LLVRKMTLMRLIAL	EPGAADPDQPSGEHHPCHTDCL*GK*P**D**HC	1
14.51729648.51729755	INKLIEYYQQLAHREKQERDRKKMARRRQCMPLAFS	STN*LSITSSWPTERSRRGTGRRWPGDDSACPWR	QQTD*VLPAAGPPREAGEGQEEDGQETTVHAPGV	1
17.3850683.3850532	VVSGSSSAEGCVYSGSVCLSAGGEAQHAALHRCHSNAEDGSS*RRDSYSK	WYLVPRVLRDVSTVDLSVSVLGEKLSMPLCIAATAMQRMAHPEGETATA	GIWFLEC*GMCLQWICLSQCWGRSSACRSASLPQQCRGWLILKERQLQQK	2
21.4870752.4870614	DELLRNEIARLKSRLSQQERMLSGAIKRLRTTNQLKEGMERVIID	MSC*EMR*PD*RAGCPSRRGC*AEPSSVSAPPTSSKREWRESSS	*AAEK*DSPTEEPAVPAGEDAERSHQASPHHQPAQRGNGESHHRS	1
12.12406492.12406343	SG*TLQPDGPELSRESSICFQSLEMVHRRVWQVGSSKTTPAACCHFVE	LAKLFSQMDQNSPERVAFVSRALKWSTGGSGKLGHPKLHQLLAVTLW	WLNSSARWTRTLQRE*HLFPEP*NGPQEGLASWVIQNYTSCLLSLCGK	2
2.8922466.8922582	KPKQKDWHPPDGFILGLWTLILLVFFKTYGIKHLKHIF*	NQSRKTGTLLMASSWACGL*SSWCFSRPTASSISNTS	TKAERLAPS*WLHPGPVDFNPPGVFQDLRHQASQTHL	1
9.16436007.16436207	NGILAMLDEECLRPGTVTDETFLDKLNTICADHQHFESRLNKNSKFLNDHSLPHNCFRIQHYAGK	TASWPCWMRSV*GRGRSLMRPSWTN*TPSVRTTSTLRVG*TRTQSSSTTTACRTTASASSTTP	RHLGHAG*GVSEAGDGH**DLPGQTEHHLCGPPAL*ESAEQELKVPQRPQPAAQLLPHPALRR	1
9.16395232.16395336	RPVSW*CRMWQRCVGRATR*IRSRNSCCSPILCWR	GQ*AGNVVCGSGVWEGPRGE*GQGTAAAVQSCA	ASKLVMSYVAAVCGKGHEVNKVKEQLLQSNPVL	3
9.16436844.16437070	VLYRVEGFVDKNNDLLYRDLSQAMYKANHSLIKQLFPEGNPAKVNLKRPPTAGFQFRASVGTLMRNLQTKNPNYI	CCIVSRALWIRTMTFCTGTCHRPCTKPTTASSNSCFLKATQPKST*RDPQLLDSSSELQWAR**GTCRPRTQT	AVSCRGLCG*EQ*PSVPGPVTGHVQSQPQPHQTAVS*RQPSQSQPEETPNCWIPVQSFSGHADEEPADQEPKL	1
9.16454389.16454495	CKKYRDQFTEEKKAVYEEKLEASEIFKGKKALYPS	ARNTGTSSPRRRRQCMRKS*KQVRSSRVKRLSTR	QEIQGPVHRGEEGSV*GKARSK*DLQG*KGSLPEQ	1
16.40808116.40808301	VIHRLPMPNLRDELHHSGWNACSSCFDDASKKRNFLILPSLISSRIYVVDVGTNPRAPKIHK	*STGCRCRTFVTSCITPAGTPAAAASTTPPRRETS*SCRRSSHPEFTWLTWGRIPERPKS	DPPAADAEPS*RAASLRLERLQQLLRRRLQEEKLPDPAVAHLIPNLRG*RGDESQSAQNP	1
10.14561053.14560837	ILDGAPLIAIHKARYYKRKDGLALGPGPFVTGLEYATDCKATVVGKPEKTFFTQ	FWMELLSSPSIRLATTNVRMVWPSDPGLS*RDWSMPPTVKLL*LESLKRHFLHR	SGWSSSHRHP*GSLLQT*GWFGPRTRAFRDGTGVCHRL*SYCSWKA*KDIFY	1
10.14562043.14561835	*PLLYRKMRSSLL*VQQGVC*SRNNTDPCCWWKTAPWKIS	DLYCTGK*DLHFSECSKEFVRAETTQTPAAGGRQRPGRFH	TFTVQENEIFTSLSAARSLLEQKQHRPLLLVEDSALED	3
13.1466889.1467387	ILQNEFKSRKPQYEQLEEAASAILSSSGDQDPSSGKLVKEQLAAVTQKWAGLTGQLDQRDSHIDQAVVKTGKFQELLRSLSNTATQLESQLTNHQGLSTQPDAVKKQLEDAQNISAQLREEKKKLKEAEAINEELTAMVTEDYLKADLARQLESVCKPFKQLEEKA	SSRMSLRAANLNMNNSRKLPPPS*AHQAIRTLQVGSW*RSSLLQSLRSGQASQDSWTSETAILIRQW*KPGSFRSY*GASVTLPLSWRVSSQTIRASARNLML*RSSWRMPRTSRLSCERRRRS*RRLRPSMKSSRRW*LRTTSKQTSQGSWRVFASLLSSWKRKQ	PPE*V*EPQTSI*TTRGSCLRHPKLIRRSGPFKWEAGEGAACCSHSEVGRPHRTAGPARQPY*SGSGENREVSGVTEEPQ*HCHSAGESAHKPSGPQHAT*CCEEAVGGCPEHLGSAARGEEEAEGG*GHQ*RAHGDGD*GLPQSRPRKAAGECLQAF*AVGRE	1
13.1406082.1406186	SWSVQIGDLICQV*K*I*ITTKMYTE*SKNSK*	AGAFRLGI*YAKCENEFR*PQKCTQSDRRIPNE	LERSDWGSDMPSVKMNLDNHKNVHRVIEEFQ	3
13.1302451.1302631	MIAAAFLVLLRPYSIQCVLLLLLLLLGTIATILFFCCWHRRLRNGKHPIKSVLSGRPKSR	*SLRRFWSY*GHTVFNVCCCCCCFCWGLLRQFCFSAAGIAGFVMESIQ*NLCSLDAPRAA	DRCGVFGPTKAIQYSMCAAVVVAFAGDYCDNFVFLLLASQAS*WKASNKICALWTPQE	1
13.1470585.1472053	IEQLNSTFASSQQFHQTSKDLQSWLGEKLQDQSKPKPISAKVEVLQQTVEEHSKLQKALSEHEKAFNTIIGEGEMLLHNIDGAEKLALQGQLTTLSSNWEEVKKSSAEQADKLQTALMRSLKYQEHAEKLNSWIQECEANEGRVKLTVDPAAVETSISQLKALQKDVDKHRGLVEQLNAAADSLLEVANTDTDAIKEEKASTGKRVDNIVESLQSKRESLEKISHTVKEFNDACKEAKTQLEGAKKQVDAYETQGVQAHSNKSLTNMKAQHKSLEAVQNQVEHMKALAKDLVVDVPDAEGVTDLLLQADSIEKDYGNLNKKLEETCQALEGKLQGIGQFQNNIREMFAQFTELDDELDSMSPVDLNLDTLKEQQDSIQSFVAKLRELMANTANAGDSCK…	LNS*TPPLPVLSSFIRLPKIYSHGWVRSSRTNRSPNPSLPKWRFCNKL*RSTVNSRRLSVNMKKLLIQSLERERCFCTTLMVRRS*HYKVSSLPSHPTGKK*RRAPQSRLTNSKLL**DHSSIRSMQRSLTLGFRSVRLTRAESSSPLILLLWRLPFLS*KLSRRMLISTEGWWSSSTQLQIAFLRWPTQTPTL*KKRRLALVKE*TI*WKVCRAKGNL*RRSRTQ*RNLMMRAKRQRLSLRELRSKWMPMKHREFRRTATRA*PT*KPNTRV*RLCRIK*ST*RPWPRTLWWMSQMLKE*QTSYYRQTA*KKTTATLIRNWRRRVKHWRVNCRVSDSSKTTSARCLHSSQSWTMSWTACPQWISIWTLLKNSRTAFRVLWLSCES*WLTQPMLETVVR…	*TVKLHLCQFSAVSSDFQRFTVMAG*EAPGPIEAQTHLCQSGGSATNCRGAQ*TPEGSQ*T*KSF*YNHWRGRDASAQH*WCGEVSTTRSAHYPLIQLGRSEEELRRAG*QTPNCSDEITQVSGACREA*LLDSGV*G*RGPSQAHR*SCCCGDFHFSVESSPEGC**AQRVGGAAQRSCR*PS*GGQHRHRRYKRREG*HW*KSRQYSGKSAEQKGIFREDLAHSKGI**CVQRGKDSA*GS*EASGCL*NTGSSGAQQQEPNQHESPTQEFRGCAESSRAHEGLGQGPCGGCPRC*RSDRPLTTGRQHRKRLRQP**ETGGDVSSIGG*TAGYRTVPKQHPRDVCTVHRVGR*AGQHVPSGSQFGHS*RTAGQHSEFCG*AARADG*HSQCWRQL*E…	1
23.34299076.34299186	MAQYKGAASEAGRAMQLMKKREKEREQLEQLKQKIAE	WRSTKALPVRLAGLCSS*RSVKKKESSWSN*SRRL	GAVQRRCQ*GWQGYAAHEEA*KRKRAAGATKAEDC	1
16.56510426.56510532	VESLTAARNACQAGTEPSDAIRVVNSVLTQLDQIK	WRV*QQQEMPARQEQSLLMPFVWSTLSSRSWTRS	GEFDSSKKCLPGRNRAF*CHSCGQLCPHAAGPDQT	1
23.37174667.37174527	SAAWIDKCRPDILISESTYATTIRDSKRCRERDFLKKVHESIERGG	VPRGSISVAQTSSSLSLHTPPPSVTQRGVESGTF*RKFMKA*KGE	CRVDR*VSPRHPHL*VYIRHHHP*LKEV*RAGLSKESS*KHRKGRK	1
23.37173559.37173370	GENEPEGPNLLLHWTDRES*SLLQAFHNVDQPEDSKNLCTEKHV*I*AHQGF*SLLRR*SRSY	ERMNLKAPIYFSTGLTEKANHYYKLFITWTNQKIRKTFVQRNMFEFKHIKAFDRSYADNPGPM	RE*T*RPQSTSPLD*QRKLIITTSFS*RGPTRRFEKPLYRETCLNLSTSRLLIAPTPIIPV	2
23.37166349.37166181	SLKLVSSEQALKELGLNEHQLRFTCHVQLQDPHSDADTLHRIYTHLKR*	V*SWYHQSRP*RSWASMSISYGSPATCSSRIRTATPTRSTESTRTLRGE	SEAGIIRAGPEGAGPQ*ASVTVHLPRAAPGSAQRRRHAPQNLHAP*E	1
1.46393561.46394679	RTWLWRTGLTPTWTCRGVVSCCYGGIGPPLSSGATRTLGPSATCRP*GERASLWLAGGAAVGRSSMTWATST*PSSPPRRRTTGRGT*RWSQTH*GASGLDWMSRPPTGLTSY*TDDTRSQV	EPGSGGLD*RQRGPAGAWCLAAMEESARRCHRAPPEPLDRVQPAGHEESGHPSGSQAERRWDGLP*PGQPQPDLLRLQEGVRPAEEPEGGHRRTEAPPAWTGCPGHRQV*HLTERTIQDLRY	NLALEDWIDANVDLQGRGVLLLWRNRPAVVIGRHQNPWTECNLPAMRRAGIPLARRRSGGGTVFHDLGNLNLTFFASKKAYDRQRNLKVVTDALRRLRPGLDVQATDRFDILLNGRYKIS	3
11.43852056.43852216	LEGPCVLQVQKVRNISAPKDHEESQGAPRMLRLQMTDGHTTCVGLEFKHLSKI	WRVHVSSRCRR*ETSQLLKTTRSPRARRECCACK*QMGTPPVLDWSSNICLR	GGSMCPPGAEGEKHLSS*RPRGVPGRAANAAPANDRWAHHLCWTGVQTSV*DQ	1
4.10777139.10777351	SGPSARSCHKMCIDSQRRQIYTLGRYLDSSVRNSKSLKSDFYRYDIDANTWTLLSEDTSADGGPKLVFDHQ	VVRVLAHATRCASTHSGDRSTRWADTWTPVSGTASH*RAIFIAMT*TPTPGRYSARIRQLTEGQSWCLT	WSECSLMPQDVHRLTAATDLHAGPIPGLQCQEQQVTEERFLSL*HRRQHLDATQRGYVS*RRAKVGV*P	1
4.10788530.10788644	VLRV*E*SGSERKPKQGSAGGGAVSTLCSPAGLR*DAQ	SCVYKNDQAVKENPSKALQEEEPCPRFAHQLVYDEM	LACIRMIRQ*KKTQARLCRRRSRVHALLTSWSTMRC	2
4.10769538.10769647	CL*CLGVRVSTSASGTLSFMELKTLMWCSPALTGIA	ASDVLGSEFQLQHLVH*ASWN*RP*CGAALP*LV*	PLMSWGPSFNFSIWYIELHGIEDPDVVQPCLNWYSK	3
4.10770816.10771010	YREQEAIRLCLKHFRQHNYTEAFESLQKKTRIALEHPMLTHLHDRLVLQGDFDACEELIDKAVRG	TENRKPSAFASSTSDSITTQRPSSRCRRRLE*LWSTPC*PTCTTDWCCKETLMPVRS**IKL*	PRTGSHPPLPQALPTA*LHRGLRVAAEEDSNSSGAPHANPPARPTGAARRL*CL*GADR*SCE	1
4.10781017.10781146	RNRCLYVFGGQRSKTYLNDFFSYDVDGDHVEIISDGTKKDSGM	GTAASTCLVVRGQRRTSMISSVTMWMEIT*KSYLMAPRKTLGW	EPLPLRVWWSEVKDVPQ*FLQLRCGWRSRRNHI*WHQERLW	1
1.5511937.5512054	MLTLASKLKKEDGGKTGRASGASDSTYRVSIRDRLLTK	CSRWPVS*RKKTEERQAVPPEPQTPPTGSQSETASLPK	AHVGQ*VEERRRRKDRPCLRSLRLHLQGLNQRPPPY	1
1.54484479.54484341	MKRIRTEQIQYAVAQYLKRRQYVDTDGSLKGAKLYQSPEEMAASL	*SGFALSRSSMPWLST*RGGSMWTLTAP*KEPSSTSPPKKWLQV	EADSH*ADPVCRGSVPEEEAVCGH*RLPERSQALPVPRRNGCKSH	1
1.54479483.54478686	DEEDSSGSEIKTLRGHSGPVFRTAFLTDSSGLLSCSEDTTIRYWDLGSFTNTVLYQGHVYPVWDVDVSPCSLYFASCSHDRTARLWTFSRTYPLRLYAGHLSDVDCVKFHPNSNYLATGSTDKTVRLWSTQQGASVRLFTGHRGPVLSLAFSPNGKYLASAGEDQRVKLWDLASGTLFKDLRGHTDSVTSLSFSPDSSLVASSSMDNSVRVWDIRNSHGGTSADSSSSELVGMYTGNTSNVLNVQFMACNLLLVTGTAQEQAEQ	MKRTAQAVR*RRCEVTAAQFFVPPSSQTAPACSRALRTQPSATGTWAASPTRCSTRGMSTQYGMWTSAPAAFTLPVALTIAPPVSGRSPGHTH*GSMQGIFLMLTV*NSTRTPTI*PPVPQTRLCGSGAPSRGRLFAFLRATVALCCHSLSHRMASTWRPLVRTSG*SCGIWHLGLCSKT*EDTQIVSPACPSVRTAA*WHLHLWTTQCGCGTSATHTVGRQLTARPANWWECTLETPATCSMSSLWPATCCW*REPHKSKRSS	*RGQLRQ*DKDAARSQRPSFSYRLPHRQLRLALVL*GHNHPLLGPGQLHQHGALPGACLPSMGCGRQPLQPLLCQLLSRSHRPSLDVLPDIPIEALCRASF*C*LCEIPPELQLFSHRFHRQDCAALEHPAGGVCSPFYGPPWPCAVTRFLTEWQVLGVRW*GPAGEAVGFGIWDFVQRPKRTHR*CHQPVLQSGQQPSGIFIYGQLSAGVGHPQLTRWDVS*QLVQRIGGNVHWKHQQRAQCPVYGLQLAAGDGNRTRASG	1
8.51339580.51339695	EYYVPCTMSSKPLLLLHFILRMKLHPILCFTNSRETAH	STTFPAP*AVSPSYSSTLSCA*SSTPSSVSPTPERLR	VLRSLHHEQ*APPTPPLYPAHEAPPHPLFHQLQRDCAQ	1
8.51342040.51342159	QASPAAAALWWSPGCRVLLSTLPR*QEEDPEGI*TGKDPT	RLHLLLQLFGGVQAAEFSSQLSPGDRKKTLKEFEQGKI	GFTCCCSSLVESRLPSSPLNSPQVTGRRP*RNLNRERS	2
14.34485688.34485821	ILLFFHTSK*TRGPLNLS*VEPTSCAPG*HRQVLNSTQLRLTQL	SFYSSTPASRQGGH*ICLEWSQHHVPRVDIARC*TLPS*G*HSC	PFILPHQQVDKGAIKFVLSGANIMCPGLTSPGAKLYPAKADT	3
13.41312188.41312330	FDECLYIAVNGDGEEKEEDLRRKIYVMNKMIEVLFGMVTLSGNLLRK	LMSACTLL*METARKRRRI*GGKST**IR*LKFCLAW*PSVGTSSG	**VPVHCCEWRRRGKGGGSKEENLRDE*DD*SFVWHGDPQWEPPQER	1
13.41313129.41313237	TARPGHGAKAETVEASPESAGDLQPPPRE*SELLSG	LRARDTEQRLRLWKHLQSLLETYSHLRENDQSFLVE	CAPGTRSKG*DCGSISRVCWRPTATSERMIRAS*	2
15.27603456.27603277	VVQADRCGHHPLQVWNEPRRRPADP*LVSLHSAVGERVYRLSEGLG*VCSQETGGHCPEQ	WSKQTDVGITHFRSGMSHEEDQLIPNLYRYIQPWESEFIDSQRVWAEYALKRQEAIAQ	GPSRQMWASPTSGLE*ATKKTS*SLTCIVTFSRGRASLSTLRGSGLSMLSRDRRPLPR	2
15.27602714.27602585	GKGQWL*GVHEMEEAD*CPEIWSQPNPQPSFHSLVVTHHQQSQ	EKASGFEESMKWKKLTNAQRSGLNQIPNRRFTLWWSPTINR	KRPVALRSP*NGRS*LMPRDLVSTKSPTVVSLFGGHPPSTE	2
15.27606169.27605977	VGIEFMDLYSHLVPVYDVEPLEKITDAYLDQYLWYEADKRRLFPPWIKPADTEPPPLLVYKWCQ	WVSSSWTCTATWCQCMMWSPWRR*LMLTWTSTCGMKQTRDACSHPGSNLLIQNHHRCWSTSGAK	GYRVHGLVQPPGASV*CGAPGEDN*CLLGPVPVV*SRQETPVPTLDQTC*YRTTTAAGLQVV	1
15.27601244.27601116	TFEGNLTTKPINGAIFIFNPRTGQLFLKIIHTSVWAGQKRLGQ	PLRVT*PRSPSMEPFSSSTRGPVSSSSKSFTPLCGLGRNVW	L*G*LDHEAHQWSHFHLQPEDRSALPQNHSHLCVGWAETSG	1
15.27608921.27608816	VPHTKCGFYQNRRSRSSRILL*PADQPHFTQTFC*	YHTPNVVFIKTEDPDLPAFYFDPLINPISHRHSVK	TTHQMWFLSKQKIPIFPHFTLTR*STPFHTDIL	2
15.27602959.27602790	VLKQNPFWWTHQRHDGKLWNLNNYRTDMIQALGGVEGILEHTLFKGTYFPTWEGLF	C*SRIRSGGPTRDTMVNCGT*TTTAQT*SRRSVVWRAFWSTHSSKALISPPGRVS	VEAESVLVDPPETRW*TVEPEQLPHRHDPGARWCGGHSGAHTLQRHLFPHLGGSLL	1
15.27602150.27601990	VFDQELDALEIETVQKETIHPRKSYKMNSSCADILLFASYKWNVSRPSLLADS	CLTRSWMLWKLRLCRRRPSTPGSPTR*THLVLTYFSLHHTSGTSPGLLCLLT	V*PGVGCSGN*DCAEGDHPPQEVLQDELILC*HTSLCIIQVERLPAFSAC*LK	1
15.27599396.27599256	IAGYLYGTSPPDNPQVKEIRCIVMVPQWGTHQTVHLPNQLPGHEYL	LQATCMAPAHLTTPR*RRSVVLSWCPSGGLTRLSTCPTSCLVMNT	CRLPVWHQPT*QPPGEGDPLYCHGAPVGDSPDCPPAQPAAWS*IPE	1
15.27604480.27604364	VTKERTAQCFLRVDDESMQRFHNRVRQILMASGSTTFTK	*PKRGPHSVSCGWMMSQCSVFTTECVRS*WPLDPPHS	DQREDRTVFPAGG**VNAAFSQQSASDPDGLWIHHIH	1
15.27601571.27601330	CVW*LVPWRQAFDPAGHG*DHEGQPCPVCAQGTHPQRSAAVLL*AH*AVPVLTELR*TVL*PDHLVCG*HECLQSHYPQG	AYGNWFPGGKPLIQQAMAKIMKANPALYVLRERIRKGLQLYSSEPTEPYLSSQNYGELFSNQIIWFVDDTNVYRVTIHK	RMVTGSLEASL*SSRPWLRS*RPTLPCMCSGNASAKVCSCTPLSPLSRTCPHRTTVNCSLTRSSGLWMTRMSTESLSTR*	2
15.27600492.27600299	AFSRLILILRALHVNNDRAKVILKPDKTTITEPHHIWPTLTDEEWIKVEVQLKDLILADYGKKN	PSLDSS*SSERSMSTMTVPR*SLNLTKQLSPSPITFGPRSLMRSGSRWKCNSKI*FWPIMAKR	LLSTHPDPQSAPCQQ*PCQGDP*T*QNNYHRAPSHLAHAH**GVDQGGSATQRSNFGRLWQKEQ	1
15.27606963.27606757	VPGLPTPIENMILRYVKAKADWWTNTAHYNRERIRRGATVDKTVCKKNLGRLTRLYLKAEQERQHNYLK	YLDCLLLLRT*FCDT*RPKLTGGPTQPTTTVSESVAEPLWTRRCARKTWAD*PVCT*KLNRRDSTTT	TWIAYSY*EHDSAIREGQS*LVDQHSPLQP*ANPSRSHCGQDGVQEKPGQTDPSVPES*TGETAQLP	1
15.27601857.27601666	GRDGQHHHTEVLD*HSAPMG*L*LP*HRALCQGQVPRLHHRQHEYLPLSHWGAHCY*SGLQPPQ	DVMDSTTTQKYWIDIQLRWGDYDSHDIERYARAKFLDYTTDNMSIYPSPTGVLIAIDLAYNL	T*WTAPPHRSTGLTFSSDGVTMTPMTSSAMPGPSSSTTPQTT*VSTPLPLGCSLLLIWPTTS	2
25.8676366.8676545	G*HSEQRGGSLSTSFKWRVCALYTERGCTEDPAAG*NGTHRWP*WTERRQDFPLPL*HDQ	DNTQSREEALSVLRSNGEFVRYILSVVVQKIQQLDETGHTDGPDGQNADKTFRFLCDM	ITLRAERRLSQYFVQMESLCVIY*AWLYRRSSSWMKRDTQMALMDRTQTRLSASSVT*	2
25.8673307.8673468	*KVL*GDHRAVQPLPEAV*DPEGEVWKGSGALTQDPPQFILNGHHINIDHCALQ	KRCFEEIIELFSRYQKLSEILKEKSGKGRVPSHKTPRSLFSMGIISTLITVL	KGALRRSSSCSAVTRSCLRS*RRSLERVGCPHTRPPAVYSQWASYQH*SLCS	2
24.41084700.41084587	TYLPPMGLATQKGRKLRAQQRLRKQAKPIYLQSHDET*	RIYHPWDWQLRRAGSCEHSSA*GNRPNQFTYSHMMR	VSTTHGTGNSEGQEAASTAAPEETGQTNLLTVT**D	1
7.75164251.75164135	VVELDLSTVVPCCSGPKRPQDRIPVSDMKKDFEVCLEAK	L*NWISARWFPAAAVPKDLRTEFPCLT*KKILKFV*K	CRTGSQHGGSLLQRSQKTSGQNSRV*HEKRF*SLSRS	1
18.14950656.14950443	VSLLWNSGEGDLPVL*RDVLQKGSGVGERDGEERGHEADSGVFTAVQTGDAPARVSKCQRPKFACQPARR	YHYYGIAVKETSQYYDVMYSKKGAAWVNETGKKEVTKQTVAYSPRSKLGTLLPEFPNVKDLNLPASLP	ITTME*R*RRPPSIMT*CTPKRERRG*TRRGRKRSRSRQWRIHRGPNWGRSCQSFQMSKT*ICLPACQ	2
18.14934710.14934591	APST*SISCLTTMYFTCWSPCTARRGPTTS*GP*KAR	LLPPDPSHV*RLCTLPAGVPALPGEGQRPHEGHERR	SFHLIHLMFDDYVLYLLESLHCQERANDLMRAMKGEG	3
11.42044792.42044926	VREAYLHFMVSIAKITREDRNLTQDDDRVWEEMMQVLELETDIA	FERPTYTSWFPLRR*PERTGI*LKMTTECGRK*CKCWSWRQTL	SRGLPTLHGFHCEDNPRGQEFDSR*RPSVGGNDASAGAGDRHCQ	1
11.42055455.42055558	LNFSEEHYFENILENLKSEAHKSLKKLREPVDPD	*ISVKNTTLRTSWRTSSQKPTRV*RSSESPLI	KFQ*RTLL*EHPGEPQVRSPQESEEAPRAR*S	1
5.60691789.60691158	KLESSLVDLQRAYEAEVCARQALLAELEEQREVQKQLDEILTWVGELQEAWVREGNGNFHESFRLVMESVKKLQE	SWSHPWWTYREPMKQRFVPDRPC*LS*RSRGRCRNSWTRS*HGSVSSRKPG*GKVTATSTKVFDW*WSR*RNCR	AGVIPGGPTESL*SRGLCQTGPAS*ARGAEGGAETAGRDPDMGR*APGSLGEGR*RQLPRKFSTGDGVGKETAGG	1
10.33637936.33638117	MAGSAAEEKTFRRFLELFIREMRMPLQEGDPLPTRPLSDLVSEDEVEGECLDLCLQHLYK	WPALQQRRKPSDGSWSSLFGR*GCLCRRATRCRRAPCRTWCLRTKWRGNASTCVSSTST	GRLCSRGENLPTVLGALYSGDEDASAGGRPAADAPLVGPGV*GRSGGGMPRLVSPAPLQI	1
20.15983784.15983679	FKSTSSKIVCVVGLMAMMADDPEHPDVFLLTDSE	SSPRPARSCVWSV*WL*WLTIPSTLTSSC*PTL	QVHVQQDRVCGRSDGYDG*RSRAP*RLLADRL*A	1
20.26758426.26758308	AMWLMLQQEEPEDFIIATGEVHSVREFVERAFRHVGKTI	LCG*CCNRRSPRISS*QQGRCTV*GSLWRGPLDMWERP	YVADAATGGARGFHHSNRGGAQCEGVCGEGL*TCGKDHC	1
20.26813239.26813135	AAKLYAYWIVVNFREAYNMFAVNGILFNHESPRR	LLNSMPTGLW*TSERPTTCLLSTGSSLTMKVRGE	C*TLCLLDCGELPRGLQHVCCQRDPL*P*KSE	1
20.26837044.26836935	T*SCIMVT*LTAHVW*RS*TR*SLQKSTTWVLRVTS	LEVALW*PD*QHMSGEDHKPGEAYRNLQPGCSESR	LKLHYGDLTDSTCLVKIINQVKPTEIYNLGAQSHVK	3
13.4383987.4383883	MGRGLPPPQE*TSCCWMISSSLLTTPHTSFDHRGE	WGEGCLLHRNRHPAAG*FQARY*RHHTPRSTTE	GARVASSTGIDILLLDDFKLVINDTTHLVRPPR	3
20.50273765.50271624	MQRNGGGVGVGGQPWMFRRVRLTWLSFMLFFILVFFPLIAHYYLTTIDEAGDRDKHIFGPRPGGELCEAKHVQDLCRIRESVSEELLQLEAKRQELNGEIARLNLRIEACKRSIDSAKQDLLQLKNVISQTEHSYKELMAQNQPKLSLPVRLLPDKEDPGLPPPKSPRSCRLRSCFDYARCPLTSGFPVYVYDTDSYPWGSYIDPLVKQAFVASVKSNIYVTNNPNIACLYLVLVGELQESPSFPLPSPSELEKQLKALPYWRSDGHNHVLVQLSRKSMTQNFLYNVSTGRAAVAQSTFLEQQYREGFDLVVSPLVHALSEPNFLEVPPQVPVKRKYLFTFQGERVESLRSSLQEAPPQSFEEEMEGDPPADYDDRIIGTLKAVQDSHLDQVLVEFTCK…	CSVTVAAWALEASRGCFAACVSRGSVSCSSSSWSSSRLLPTTTSLPLMKLGIATSTSLGPGLAASCAKPNMCRTCAVSASRSVRSCCSWRQRGRSSMGRSPDLTCASRLASAASTAPSKIYYS*KMLSAKQSILIKN*WPRTSPSCRCPSGYFPTRRIRGCHHPSLHAPAACAPASTMRAVPLHLGSLYMSMTQTPTHGGAILTLW*SRLLLHQLRATFM*LITPTLPVCIWYW*ESCRSPPPSHCHLLQSWRSN*KLFLTGGLMDTTMYWCNSLESL*HRTSCIM*AQGEQQLLSPLSWSSSTVRVLT*LCPR*FMPSLNPTF*KCHLKFP*RGNTFSHSRGRGWSP*GAAYRRHRPSLSRRKWKEIHQPIMTIA*SAP*RQCRTATWIRSWWNSPAR…	AA*RWRRGRWRPAVDVSPRASHVAQFHALLHPGLLPAYCPLLPHYH**SWGSRQAHLWAPAWRRAVRSQTCAGPVPYPRVGQ*GAVAAGGKEAGAQWGDRPT*PAHRGLQAQHRQRQARSTTAEKCYQPNRAFL*RTDGPEPAQAVVARQVTSRQGGSGAATTQVSTLLPPALLLRLCALSPYIWVPCICL*HRLLPMGELY*PSGKAGFCCIS*EQHLCN**PQHCLSVFGTGRRAAGVPLLPTAISFRAGEATESSSLLEV*WTQPCTGATL*KVYDTELPV*CEHRASSSCSVHFPGAAVP*GF*PSCVPVSSCPL*TQLFRSATSSSREEEIPFHIPGGEGGVPEEQLTGGTAPVFRGGNGRRSTSRL*RSHNRHLKGSAGQPLGSGPGGIHLQE…	1
16.34887137.34886924	FMKACGLSLVCLEMSCCHFLNEACLEVISQTCPGLQELNLSSCDRLHPQAFTHISKLTRLRRLVLYRTKIE	S*RPVVSAWSAWKCHAATS*TKPVSRSSPRLVLDSRSSTCPPVIVSTHRPSRTSQNLHASAGWCFTEQR	HEGLWSQPGLPGNVMLPLPERSLSRGHLPDLSWTPGAQPVLL*SSPPTGLHAHLKTYTPPQAGALPNKD	1
2.36376099.36376312	V*AHLLLQALTDGSM*LVVGRMESWPPIRSSAGSQGQAAGN*KHPYPLKLNALMLLLSRTASM*L	CELICCCKL*QMDLCDWWWAEWKAGHR*GPVLGARDRRLGTESTHTH*N*MH*CCYFQELHLC	VSSFAAASFDRWIYVIGGGPNGKLATDKVQCWEPGTGGWELKAPIPIETKCTNAVTFKNCIYV	3
2.36373184.36373421	VVSERTKPRVQHFLSEVFLIIGGCTKDERFISTVTCLDPLRRSRLEVARMPLTELEDESQNRKWVEFACITFHNEVYI	WSQNEPNHVCSTFCQKYS*SLEAAPKTNASFPLSHVWTLSDAADWRSPGCH*QN*RMSPKIENGWNLLVSLSTMKYT	GLRTNQTTCAALSVRSILDHWRLHQRRTLHFHCHMFGPSQTQPTGGRQDAIDRIRG*VPK*KMGGICLYHFPQ*SIHI	1
19.41845731.41845860	SMEAWALTSASV*QWQRSWATSAVEESPWPSGYKLT*RLRRWP	VWRLGP*LQLQCSSGRGAGQHPLWRNPHGHRGTN*HDDSGAGQ	YGGLGLDFSFSVAVAEELGNIRCGGIPMAIGVQTDMTTPAL	3
13.6543000.6542806	MYLKKLIDIITSENIKMPYEMKEVALEALVQLWRIPSFVTELYINYDCDFYCSNLFEDLTKLLSK	CT*RNS*TSSLQRTLRCPTR*RR*LWRHWSSYGGSPVLSLSSTLTMTVTFTAPTSLKTSPSCC	VPEETHRHHHFREH*DALRDEGGSSGGTGPVMEDPQFCH*ALH*L*L*LLLLQPL*RPHQAVV	1
13.6570710.6570592	MLTTRQQRRPSRTWQTPLRTLDL*EQTRPVMKLSL*KFY	C*PRGSSGGHREHGRRRYAR*ICRNRPGQ**SCPYENS	ANHEAAAEAIENMADAVTHARFVGTDPASDEVVLMKILQ	3
15.9462815.9462641	WAMQCCPSMELM*SGRTHQKERTSLNT*KILQIIPCLFALDERA*APMRS*CWRPCST	GPCSAVHQWS*CDREEHIRRKGHP*IPERSFKLSRVYSLWTSAPELQ*EADAGVHVPL	GHAVLSINGVDVIGKNTSEGKDILEYLKDPSNYPVSIRFGRARLSSNEKLMLASMF	3
15.9463084.9462910	MVIYSVYVVNKAGGLIYQYDNYVPRAEVEKTFSYPLDLVLKHHDEKVVVSFGQRDGIR	W*YTVCMW*TRLEG*FINMITMSREQRWRKPSATLWTWC*STTTRRWSCRLDSGTESE	GDIQCVCGEQGWRVNLSI**LCPASRGGENLQLPFGLGAEAPRREGGRVVWTAGRN	1
3.17774599.17774420	CVMLVWV*WGHWRCSL*TQ*GTSWRLTS*VPSRPSRHSCQR*RLRARDAFWSLAAPEAF	V*CWCGFDGATGGAVFELNEAHPGG*PPRYHPDHPGIPAKDEGSEPGTHSGHWQHRRPS	CNAGVGLMGPLEVQSLNSMRHILEVNLLGTIQTIQAFLPKMKAQSQGRILVTGSTGG	3
2.26797535.26797728	WNPKDWSAFQVFRVSLMTSEIISRENETQRQGLKAIFDLAGWSLSHALQINPSLARKISSVLS	GTQKTGQPSRYSESA**PRRSSQGRTRHKGRV*RPYLTLRGGA*VMPCRLTLRLPERYRLY	EPKRLVSLPGIQSQPDDLGDHLKGERDTKAGSEGHI*PCGVELKSCPAD*PFACQKDIVCT	1
15.45488172.45488582	GPPSDDTQMDNSLTGSTMSLCLIGPNAGTKEAPRLKDKKSALANMGLLPNELARTRHRFSFDGGDYSIFQSHSYPRRARTRWHKSTNQLNMESSPLANRRVTFSSTEWMLESTV*	VPHLTTRRWTIA*RAPPCPCVS*APMLAPRRLPGSRTRRVPWPTWGCSLMS*HELGTDSRLTAGITPFFRVIVTHAERGRGGTNPPTSSTWSPRRSPTGELHSAALSGC*RAQ	SPI*RHADGQ*PDGLHHVPVSHRPQCWHQGGSQAQGQEECPGQHGVAP**ASTN*AQILV*RRGLLHFSES*LPTQSEDEVAQIHQPAQHGVLAARQQESYIQQH*VDAREHS	1
19.45475788.45475967	MPLGLKPCCAVCKTNSSSMWKKGNQGEILCNSCTGKSASGGASGPSLSSITQPSNGGGKQ	CRWV*NHVAPFARLILPRCGRKETRERSCVTAARERAPAAGRQDPPCPPSLSPAMAEG	AAGFETMLRRLQD*FFLDVEERKPGRDPV*QLHGKERQRRGVRTLPVLHHSAQQWRRE	1
19.45477272.45477394	SKQEIHRRSARLRSTKYKAPASEKKVSTKGKGRRHIFKLKN	PSRRSTEGLHV*EAPSTKLLHRRKKSQPKEKDDDTYLNS	QAGDPQKVCTSEKHQVQSSCIGEKSLNQRKRTTTHI*TQ	1
15.1881136.1881263	MSIFTPTNQIRLTNVAVVRMKKGGKRFEIACYKNKVMSWRSG	CRYLRQRIKSG*PM*RW*G*RKAGSDLKSPVTRTKL*AGDQ	VDIYANESNPADQCSGGEDEERREAI*NRLLQEQSYELEIRS	1
15.1882560.1882689	EKDLDEVLQTHSVFVNVSKGQVAKKDDLTKAFGTDDLTEICKQ	KRTWTRFCRRTLFSSMFPKARWRRRMT*PKLLGLMTLQKSV	KGPGRGFADALCFRQCFQRPGGEEG*LDQSFWD**PYRNL*	1
15.1884737.1884901	ALEVIRQLKESMEIQRAHMRLRLVLPAKEAKRLKEKLKPLLQVVESEDFDEELEM	PWR*FGS*RRAWRSREPT*GCGWCCQPKRPRG*RRS*NRSCRSWRVRILMRSW	PGGDSAAEGEHGDPESPHEAAVGAASQRGQEAEGEAETAPAGRGE*GF**GAG	1
20.477768.477647	MVFP*HQEAGC*EDANGWRERAWSLSHQKL*KSERRSLTV	WYFPDTKRQDAEKMLMAGGNEHGAFLIRNCESQKGDLSL	GISLTPRGRMLRRC*WLEGTSMEPFSSETVKVRKEISHCQ	2
24.21785506.21785642	*PDRAGGRYAPQH*AAETPQPGHLPRQLQRQVLQRCAGSWRACKA	SRIELGDVTPHNIKQLKRLNQVIFPVSYNDKFYKDVLEVGELAK	AGSSWGTLRPTTLSS*NASTRSSSPSATTTSFTKMCWKLESLQS*	2
1.31883592.31883830	VWRNLCVICRSTKSPLQWQPAQPA*RSN*RRVNTKSSLRSLITLSWVTIQT*RMANLSRTPSWCVPADSIPQ	CGETCASFAEAQNPHCSGNQLSRRDVQIEDESTQRVLCAL*SHCPG*RSRREEWQTSAGLLPGVCRPIQSPS	VEKLVRHLQKHKIPTAVATSSAGVTFKLKTSQHKEFFALFDHIVLGDDPDVKNGKPQPDSFLVCAGRFNP	3
17.51653967.51653859	DLKITTAPNNIQVSEGSTGMLPCVVSGDDVSIGWS	I*KSQQLPITSKCQKAARACSPVWCQETTSV*AG	SENHNSSQ*HPSVRRQHGHAPLCGVRRRRQYRLVK	1
6.41766374.41766555	MPKLVYNLLSVQELKRRLKECHLSLQGSRDQLIKRHQDFVYLYNAQCDSLNPRS	CRSWCTTCFQCRSSRGG*RNAICHCRDLETS*SKDTKILSTYTMPSVTL*TRDQ	AEVGVQPAFSAGAQEEAEGMPSVIAGISRPADQKTPRFCLLIQCPV*LSKPE	1
17.45280065.45280191	VQSGYGEVSNHQTVK*SFT*D*SFPSEPPITPTRYT**SA	FKVDMGKYPTIKRLNEALLEIEAFQVSHPSRQPDTPDD	SKWIWGSIQPSNG*MKLYLRLKLSK*ATHHANQIHLMI	2
5.69467275.69467451	SELYEHHYNSSTGKVLFTAAKMLCHMLEADVPMVLPDDMDLPAVIHDLACQAITVC	VSCMSTTITAAQGRFCLLLPRCYAICWRRMSPWCFLMTWICQQ*FMIWLVRLSLC	*AV*APL*QQHREGFVYCCQDVMPYAGGGCPHGAS**HGFASSDS*SGLSGYHCVS	1
5.69494999.69495134	ILPEVLHLCLSTGSIKHPVHSSVLPQ*SQRGFS*RALEEPQS*AS	YYLKCYIFVSQLEALNIPYTVQSFLSSPKEGLVKGLWKNHSHEPQ	IT*SVTSLSLNWKH*TSRTQFSPSSVVPKRV*LKGFGRTTVMS	2
7.50188417.50188267	DTGQRCPVDNEMLSEDQLFPDNFAKREILSLTVRCPNSGCAEKMELRHLE	IRDRGAQWTTKCCQKTNCSLITLPKGRFCR*LCAVQTRAVPRRWSSGI	YGTEVPSGQRNVVRRPTVP**LCQKGDSVANCALSKLGLCREDGAPAF	1
5.72426007.72425887	AAEGEARGEADNRGSLGSSLA*LHRGP*QRAALGTDDDG*	LLKVKPEERLTIEGVLAHPWLNCTEALDNVLPSAQMMMDK	C*R*SQRRG*QSRESWLILGLTAPRPLTTCCPRHR**W	2
12.35293555.35293420	MMETRCPKH*PVSRLNTLMLMYPVALWISLYLFLARRDMHCSLTA	*WKPGVQSISLSAG*THSC*CTLWHYGSVCICSWQGGTCIAH*LQ	DGNQVSKALACQQAEHTHADVPCGIMDQFVSVLGKEGHALLID	3
19.47963705.47963518	MKIKRQKQAKKTISFYKYNFGFREPFQILIDGTFCQAALKNKIQIKEQMPKYLMGEVQLCT	*RLSGRNKPRRRSVSTNTTSASGNPSKSSSMALSVKRP*RTRFRSKSRCPNT*WERCSCA	ED*AAETSQEDDQFLQIQLRLQGTLPNPHRWHFLSSGLKEQDSDQRADAQIPDGRGAVVHH	1
5.8997660.8997817	WT*LKCLWRGRLAALSSSVWLSLCWPSSSEE*APAVTSRSRTSSDGQQTYS	GPD*SVCGAAGWQPSRPRFG*ASAGHHRARNELRQ*PAGAGLPPTDSRHIQ	DLIEVFVARQAGSPLVLGLVEPLLAIIERGMSSGSDQQEQDFLRRTADI	3
6.475355.475606	DHHAGAAQEVPPTDGLPGVSD*ALLH*GPGSASQTSHPHHHTVGPSAERLSAFALLLCSHQTSL*GAGEEGRRCE	TTMQALRKKSLLLTGYLEYLIKHYYTKDPAQPHKPHIHIITPSDPQQRGCQLSLSFSVPIKRVFEELEKRGVAV	PPCRRCARSPSY*RATWSI*LSTTTLRTRLSLTNLTSTSSHRRTLSREAVSFRSPSLFPSNESLRSWRRGASL*V	2
6.41377737.41377889	LLESPVMPPHVAVDTVHYKIFISGKSGVGKTALAARLAGMNIPSMHHETT	FWSLQ*CLHM*LWTQFIIRSSSLVRAELGKLLLLHVLQA*IFPACTMKPQ	FGVSSDASTCSCGHSSL*DLHLW*ERSWENCSCCTSCRHEYSQHAP*N	1
8.13636131.13636394	KLAGDKAAHISWSSPRSQPSTMKLMALMC*QASCHAMMSSAISTRTVLTQRLQNRITHQYQRWSVSWEKTTLSQSLLSLTTPTHT	NWLATRQHTSPGLLHGVSLPL*S*WR*CASRRPATQ**AVPSQRERFLHRGYKTGLPINTNAGPSPGKKQHYPNLCCH*PLLHIL	IGWRQGSTHLLVFSTESAFHYEADGANVLAGVLPRNDEQCHLNENGSYTEATKQDYPSIPTLVRLLGKNNIIPIFAVTDHSYT	3
8.13670494.13670649	SPFTLSTPSAPGPLVFTALSPDSLQLSWEKPRQPNGEILGYVVTCEQLHGG	HLSL*AHPVLQDLWCSQL*VLIRCSSVGRNHASPTEKSWDM*LPANSCMAE	TFHSKHTQCSRTSGVHSSES*FAAAQLGETTPAQRRNPGICSYLRTAAW	1
19.36631702.36631536	LLQRLLDDRRPTVEMIQAEGERIAATADTQDREKIQTQLQSLAERWSDLLDKASG	SSRGC*MTAGRQWK*SRLKERGLQPQQTLRTERRSRPSCRV*QRDGLTCWTRPA	PPEVVR*PQADSGNDPG*RREDCSHSRHSGPREDPDPAAESSREMV*PAGQGQRQ	1
19.36668088.36667094	LTVCLSSRLPCRPPSSSSRCLRSCAPGLTSRQILENHQPSPCPVSRRPFAPCWQRQMSSSVGLLVSEAPTS*SRLRERRSSPLYQQTSAQPCRPV*PP*DRTGRA*TTGSQTGKQN*KTL*TKQKLTSSTRLS*YRG*QTAKGKKKSYNHHLTHLPWMKPCRKHEICPWTSRDDNLYLKPLMLHLISCWSSAASGRKRYGLK	*RSVSAPGCPVVHPAVPADV*GVALLA*QADRS*RIINRRPALSAGGHSLPAGRDR*APAWDC*SARLLRADPG*GSVAPRHSTSRRALSPAGPSDLLETGLGGPEPQDLRPGSKTEKHSEQSRNLPAAQG*VDTVVSRLRRERKRATTIT*LICPG*SLAESTKSVPGHRETTTST*SL*CCI*SVAGAVLHRGGRGMD	DGLSQLQAALSSTQQFQQMFEELRSWLDKQTDPRESSTVALPCQPEAIRSLLAETDELQRGIASQRGSYELIQAEGASLLATLPADERSALQARLTSLRQDWEGLNHRISDREAKLKNTLNKAETYQQHKAELIPWLADCEGKEKELQPSLDSSALDEALQKARNLSLDIERRQPLLEAFNAASDQLLEQCCIGEEEVWT	3
19.36742050.36741938	ARPDRHGGGVTAE*P*EPGAGLRDR*VVRGDQTAGR*	PDLIDMEVVSRQSNRENLEQAFEIAESLGVTRLLD	PT*STWRWCHGRVTVRTWSRPSRSLSR*G*PDCWT	2
19.36689372.36689082	SSSPL*WLALARSTA*CLTFRCSSQSGHRTWPLSKAGIFWGSFSSCRRPSTERPVKPRPGPTPSQPRETGKRSGSAKRGRKKKRRRKRGRVRGRE	APVLSDGSL*RGQQRSV*HSGVHLRAGTGPGP*AKQASSGAASAAAEGLPQSVRSSPGLGRRPLSPERQGRGAAAQREGERRREGEREAECEGE	LQSSLMARSSEVNSVVFDIQVFISERAQDLAPEQSRHLLGQLQQLQKAFHRASGQAQAWADALSAQRDREEERQRKEREKEEEKEKERQSARERE	3
19.36713426.36713260	WRRMSQSLGRTCQSCRTSPFVLMRLSRD**GVLRLHLPSCCQVMVLTTRSRLESR	GEG*VSLSVVPVRAAEHHPLY**G*AETDEEY*DSTSHPVVR*WC*QHGPD*RA	EKDESVSRSYLSELQNITLCINEAEQRLMRSIETPPPILLSGDGADNTVQIREQE	3
25.3780803.3780675	QKGIVKFWDEFGYLSASWSAPPSSELRYKRRRAMEIPLTIQC	RKA**SSGMSLDICLPAGLHLRHQS*DTRGVVPWRYHLLFSV	ERHSEVLG*VWISVCQLVCTSVIRVEIQEASCHGDTTYYS	1
25.3789261.3789136	EAREKIVQGVRCCFVH*PTHEDFYPGS*SQD*ETFVLSL*TK	KPERRSFRAYAAVLYIDPRMRIFIQGHKVRTKRLSCCLYK	SQREDRSGRTLLFCTLTHA*GFLSRVIKSGLRDFRAVFIN	2
5.75257243.75257371	PVSLSDREVISRLRNCLLALAAHKVLLYDTSVLYCYESSLQHQ	LSACRIERSFHG*ETACWLWLRTKSSCMTPVFSTATNRHFS	CQPVGSRGHFTVEKLPAGFGCAQSPPV*HQCSLLLRIVTSA	1
5.75256326.75256502	WVKECWSSFPLL*SRGRKHISTTCRVAHPLSWGITALCGCIPHRANRRRKLEVSTPAL	GSRSAGPAFPFSDQEAENTFPQPAVWRIHYPGE*RLCVVVSHTGPTGGGSWRFLHQP	GQGVLVQLSPSLIKRQKTHFHNLPCGASIILGNNGFVWLYPTPGQQEEEAGGFYTSLE	3
13.9224282.9224136	VLHLHIFLGLQNLLCVWLHDAGPGYPVHCDCVCHHCVYILSSQC*GLQM	YFIFTSFWAYKIYYVYGFMMLVLVILCIVTVCVTIVCTYFLLNAEDY	TSSSHLSGPTKSTMCMAS*CWSWLSCAL*LCVSPLCVHTFFSMLRTT	2
13.9226647.9226508	VAVCCICFFVILPLNLVGTILGRNLSGQPNFPCRVNAVPRPIPEKK	LLSAVSASLSSCL*TSWEQFWGGICLASPTFPAELMLCRGRSLRR	CCLLYLLLCHPASEPRGNNFGEESVWPAQLSLPS*CCAAADP*EEM	1
13.9235747.9235625	RKSCSQHTVK*SWTKPNGMLLFTP*RTTTGIKCT*MTCQSG	GSHAVNIL*NRVGQSQTGCFCLRHKEPLLVSNVHR*PAN	EVMQSTYCEIELDKAKRDAFVYAIKNHYWYQMYIDDLPI	3
3.18139817.18139670	MPADYDKGAYPEPPRQTPVVDKQTALPNPALILSKLFYYSVDLPVTTFR	CLQTTIKGHTQSLLGRLRLWTNKQHCQTQL*FCLSSSITPWTCLSPHLE	ACRLR*RGIPRASSADSGCGQTNSTAKPSSDFV*ALLLLRGPACHHI	1
20.50378377.50378667	VEWMSDKLMRCFEDKRNNPFQFRHLTLCHSLADLARVPSPKVVLCSQPDLESGFSRELFIQWCQNAKNSIILTYRTTPGTLARYLIDNPGEKMLDLE	WSG*VTSS*GVLRTRGTTRSNSDI*PCATVWQTWPVYPAPRWCSAANRTLSQGFLENFLSSGVKMQKIPSS*RTAPHLEP*LATSSTTLEKRCWI	GVDE*QAHEVF*GQEEQPVPIPTFDPVPQSGRPGPCTQPQGGALQPTGP*VRVFSRTFYPVVSKCKKFHHPDVPHHTWNLSSLPHRQPWRKDAGS	1
20.50374145.50374332	PM*WRPCVVMAMSLLPSIQLGVCWNWLSSWTRFGGRRMLGSELTHSLCLTMLATM*WSSQSP	QCDGDPAW*WQCPYCRRYSWACAGTGSAPGPDLEDEGCWARSLPTRSA*QC*LQCSGVLKV	NVMETLRGDGNVLIAVDTAGRVLELAQLLDQIWRTKDAGLGAYPLALLNNVSYNVVEFSKSQ	3
20.50394564.50394884	VRLKDSLVSSLQFCKAKDTELAWIDGVLDMRVVKVDTGVILEEGVKDEAEESELAMDIAPDLGTDPVNIAVAAQRAMKNLFGEDEKEFSEESDVIPTLEPLPPNE	CG*KTPW*VLCSSARPKTRS*RGLTVCWTCV**RWIPV*YWRRV*KTRRKKASWLWTSPPILALTPST*QSRHSEP*RTCSERMRRSFPKRVMSFPRWNHCHQ	AVKRLLGEFSAVLQGQRHGASVD*RCAGHACSEGGYRCDTGGGCERRGGRKRAGYGHRPRSWH*PRQHSSRGTASHEELVRRG*EGVFRRE*CHSHAGTTATK	1
22.27721002.27720898	TAIVTEQHAAMWTDGRYFLQASQQMDNNWTLMKM	QPSLQSSMLQCGLMADTSCKQASRWTTTGPS*RW	SHRYRAACCNVD*WPILPASKPADGQQLDPHE	1
22.27715581.27715371	FFVDLKRLSNPAVREHLQLDSPSKPELSIQTFPYESVYTELQAICAALGPKDKVWICDKASCALTQVIP	FLWTSSVFLTLQSESICSWTPLANLS*ASRLFRMSQSTLSSRPSVLHLARRTKCGSAIKPVVLSHRSF	FCGPQASF*PCSQRASAAGLP*QT*AEHPDFSV*VSLH*APGHLCCTWPEGQSVDLR*SQLCSHTGHS*	1
22.27709550.27709431	RDWVNEYHRKCREVVGAELERQGRQEALDWLIRESQPII	GTG*MSTTGSVGRWLEQSWRGRVGRRHWIG*SESPSRSS	GLGE*VPQEVSGGGWSRVGEAG*AGGIGLADQRVPAD	1
4.26388088.26387912	GGSERPCHGNGACDGDGTRGGNGKCSCHHGYTGEFCLDCIDGYFNEVRNDSFSLCT	GVLSDPVTGMVRAMETGPVGETGSAAATTVIQASSA*TASTAISTK*GTTAFLCAQ	GF*ATLSREWCVRWRRDPWGKREVQLPPRLYRRVLPRLHRRLFQRSEERQLFSV	1
14.4494185.4494318	SQGGPEEHGVHR*PACHDEISLPFK*NCGGFL*PPQITLIWIRQ	RRAVQKNMVYIDDQRVMMKYLFPLNEIVVDFYDLLKSLSSGY	AGRSRRTWCT*MTSVS**NISSL*MKLWWISMTSSNHSHLDT	2
1.46934761.46934950	AELLSDLEGAFQEKIDAAYFDTSKYLLDVLNRNYLLLEHLQAMRRYLLLGQGDFIRHLMDLL	QSCCRTWRERSRRRSTRPTSTPASTCWMSSTVTTCCWSTCRP*GDTCCWARETSSDTSWTY	RAAVGPGGSVPGEDRRGLLRHQQVPAGCPQP*LPVAGAPAGHEEIPAAGPGRLHQTPHGPTE	1
1.46932853.46932961	VLLIGKSINFLHQVCHDRTPPGKITAASKSADTPKD	FC*SANPSTSCIRFATIERRQAKSRQRRNLQTLQKM	SADRQIHQLPASGLPR*NAARQNHGSVEICRHSK	1
1.46924955.46925121	RKGGELASAVHAYGKTGDPQMRALVQHILSLVSHPILNFLYRWIYDGELEDTYHE	VRVASWLQQFMPMGKRETHR*ERLFNTSSAWCHTPFSTSSTGGYTTGS*KTPT	*GWRAGFSSSCLWENGRPTDESACSTHPQPGVTPHSQLPLQVDIRRGVRRHLP	1
20.2547913.2547677	RTTVLQAGVLVKPI*GLA*TPVKKTCGSLMTPTTAS*LDAWW	GQPYSRLVS**NLSEVWHERP*RKRVDP**HLLLQADWTPGG	DNRTPGWCLSETYLRFGMNAREENVWIPDDTYYCKLIGRL	3
20.2568697.2568492	AFFKQNNVPQESRFNLKKNVEEEYRKWKSMANENDIITHFSMQGSPPLFLCLLWKMLLEMDHINQIGF	RFSSRTTFLRSRASI*RRTSRRSTGSGSRWPMRMTSSPTSPCRAHLHCSSVCCGRCCWRWTI*TK*A	VFQAEQRSSGVALQSEEERRGGVQEVEVDGQ*E*HHHPLLHAGLTSTVPLSAVEDAAGDGPYKPNRL*	1
20.2573353.2573229	IFSQGLTPSRALGVRTSCRQS*VSRLITGPLTHYPASLHHY	FFHRV*LHPGHLV*GHPADNHEFHAS*LGLSHTILLPCTT	FFTGSDSIQGTWCKDILQTIMSFTPHNWASHTLSCFPAPLQ	3
20.2580740.2580595	CIPVPDINKPQSTHSFAMTCIWIHLNRKAQNDNSKLQIPIPHSLKLHH	AFQFLTLTNPSRPIRSL*PASGSI*TAKLRTTTPNCRYPYRTL*SCT	HSSS*H*QTPVDPFVRYDLHLDPFEPQSSERQLQTADTHTALSEAAP*	1
20.2542348.2542134	EPYWIVLHDRIVSVISSPALTSETEWTGYPFALLDFTACHQSYSEMNCSYVLALAHAVWHHSSIGQLSLIP	NHTGSFSTTASFL*SALRH*HRRRSGQAIPLPCWTSLPATRATVK*TAATCSH*HTPCGITHPSDSYL*S	TILDRSPRPHRFCDQLSGTDIGDGVDRLSLCLAGLHCLPPELQ*NELQLRARISTRRVASLIHRTAISDPQ	1
25.16331211.16331425	AAMEFSNSMYDLGSPVSAGPLQVLQLAEDLKLSLELQSTQEERNSLRAQLPAETAQALVDWLQSG	QRWSSLTACMTWVPPSALDRFRSFS*LRTSNFPWSFNPPRRSETASEHSCLQRPHRLL*TGCRV	SDGVL*QHV*PGFPRQRWTASGPSVS*GPQTFLGASIHPGGAKQPPSTAACRDRTGSCRLAAEWS	1
14.20111962.20112153	DGKPLAGLIQDHMVSGTKMTIRGCFFTKDQYTELVYRGLTDKPGRVKLLPPAIIKPQPLWTGKQ	MVNL*QA*SRTTWYQEQR*QYEAASSPKTSTQSWCTEG*QTSRAG*SYFLQP*SNRSRYGRE	W*TFSRPDPGPHGIRNKDDNTRLLLHQRPVHRAGVQRADRQAGQGEVTSSSHNQTAAAMDGK	1
14.20113594.20113743	VVSTLLLNVIPEKAVPLNLAGKSKIPSKAWIQVPPRATPGYQPESMCDSQ	WCRPSC*M*SQRKLCLSTWLANQKFLVRRGSRSRHEPLQGTNPRACVT	GVDPPAECDPRESCASQPGWQIKNS**GVDPGPATSHSRVPTREHV*L	1
14.20119611.20119776	CVIKHLEGLVVQYDLTVRDSDGSVVQFLYGEDGLDIPKTQFLQPRQFPFIEDNYE	VS*SIWRVW*CSMT*R*ETAMALWSSSCTARTD*ISPKLSSCNQDSSPS*KTT	CHKASGGFGSAV*PDGKRQRWLCGPVPVRRGRTRYPQNSVPATKTVPLHRRQL	1
6.3529448.3529551	YYFGDHNLPRDRFLKEQLQVDDGWVTLETMLKFN	TTSAITIFQETGFSKSSCRLMMAG*LWRRCLNS	LLRRSQSSKRPVSQRAAAG**WLGDFGDDA*IQQ	1
16.7618710.7618518	KLVVCAGCMLFFLTITRSLPIKYNVDPDFVSQASFLTRLTYAFFSIQAARPKFYFAW	SW*SAPAVCCSSLLSLGPCP*STTLTPTL*AKPPSSPGSLMLSSPYKLQGPNSTSP	AGSLRRLYAVLPYYHSVLAHKVQR*PRLCEPSLLPHQAHLCFLLHTSCKAQILLRLD	1
14.19578453.19577740	STFAESVGSSCLSAARLSAYLPQSSHDSANYSNNQLENNQAAAAKMANLQLNNYTQLIPCCSSTSSSSTSSSSASTGFIVPRVVRGLSSPLDNDLHFHLIRGSDVILSADRSAACIHFLDSSRTLVFTDRPFHVGETLYVEVGHLGLPYFGALSFGLTSCDPANLHAGDLPADPEVLLDRKEYWVVHRVFPMPCSGDVLSFSLLPSGEVQHGVNGVGRGRLICVDSSQVLWAFFTLHGAVNRLRI	ARLLRVWDPAA*VRPV*VPISPRVATTQPITATISWKTTRRLLPRWPTSSSITTLSSSPAAPPPLPPPHHPHLLPLDSLSQGWSGVSLLRWTMICTFTSSVALM*YSLQTVQLLAFIFWTAVGLWCSLTGPFT*VRLCTWRLATWACHTLGRCHLV*HPATQLIYMLGTCQQTPKFFWTAKSIGWCTGSSRCLALETCSASVCCPVERCNTG*TEWDVAG*SVWTPLRSCGPFSPCMGLLTDS	HVC*ECGIQLPECGPSECLSPPE*PRLSQLQQQSVGKQPGGCCQDGQPPAQ*LHSAHPLLLLHLFLLHIILICFHWIHCPKGGPGSLFSAGQ*FALSPHPWL*CNTLCRPFSCLHSFSGQQSDSGVH*PALSRR*DFVRGGWPPGPAILWGVVIWFNILRPS*STCWGPASRPRSSSGPQRVLGGAPGLPDALLWRRAQLQSAAQWRGATRGERSGTWQADLCGLLSGPVGLFHPAWGC*QTQ	1
17.29655314.29655167	ACTGGGCTLSPPSQAQTEESTPENVPAPLVTPLSPNALNVSWTPPDTPN	LVQVVDVL*VHQARLRLKRAPPKMSLHHWSLLCPPMRSMSAGLLLTLRM	LYRWWMYFKSTKPGSD*REHPRKCPCTTGHSFVPQCAQCQLDSS*HS	1
8.37714802.37714595	RCEAN*APAASERIGSWSRSFGNKGPGAQQTSASPKARRGARKGGGASDGSRGLCAGTVGAT*RSLWQ	DVKPIEHQLRPKGLGLGADRSAIKDLEPSKHQRPPKPGEERGKEEELVMGPGGCVLVQSGPHKDLYGK	M*SQLSTSCVRKDWVLEQIVRQ*RTWSPANISVPQSQARSEERRRS**WVPGVVCWYSRGHIKISM	2
22.10874928.10875070	CLPRCRKLW*KSLTPRCAISHLCTEERSLQT*CVLDSCRARWTRV	AFHAAESCGESH*LQGVQ*VICVQRSDHSKHDVCWIPAGQGGLV	PSTLQKAVVKVIDSKVCNKSSVYRGAITPNMMCAGFLQGKVDSCQ	3
21.4776117.4776274	*PHTKTPHFCTRSPWAELWGCGLPWKMLLLTMAVCGLSQDHTKV	DPTPRRHISVHGAPGQSYGGVDCPGRCYY*QWLSVVYPRITQK	TPHQDATFLYTEPLGRVMGVWIALEDATINNGCLWFIPGSHKSK	3
21.4776483.4776599	GITRRMVRTPKGTFPLTDFIGREQAYDEEKFVAAPVKK	VSLDVWCVLQRAPFL*PTLLVESRHMMKRSLLPHQ*KK	YH*TYGAYSKGHLSSDRLYW*RAGI**REVCCRTSE	1
3.53555981.53556107	GKLLRTILFGVKRVTANNLETFIFILFLLVFAIAAAVYVWVE	VNC*GQFSLV*RE*QQTTWRPSSSFSSFLCLPLLLLFMCGLK	*TVKDNSLWCEESDSKQPGDLHLHSLPSCVCHCCCCLCVG	1
3.53551516.53551645	EPIEDLDPERILDLQTDSRLHVISGGTKVVQHSPPLKASAGL	SQLRTWTQKESWIFRQTLASMSSLVGLK*FSIARL*KLVLD	AN*GLGPRKNPGSSDRLSPPCHLWWD*SSSA*PAFKS*CWTQ	1
3.53587640.53587783	GHPFMESLSENRPLLWSIALSGLAIVGLLTGSSPEFNEQFALVDIPTE	VTPSWSLLARIDLYCGVSLCRV*QLWDFLLDPHQNSMNSLLL*IFQ	SPLHGVS*RESTSTVEYRFVGFSNCGTSYWILTRIQ*TVCSCRYSN	1
3.53559711.53559848	GPRTSAGTDTSSFWSARLSSPQWFHQNSP*SFL*QLTHLLSP*LN	DQGPQQEPIQALSGVHAYPHLSGSTRTPHRAFSSS*HISYRPS*T	TKDLSRNRYKLFLECTLILTSVVPPELPIELSLAVNTSLIALA	3
3.53561676.53561833	RGERGDACI*DSG*DTQGGGHLSLTGHYG*WTASWRSTRKGHADCC*LDPYK	EGKEVMPVSEIPVETHRVVATCHSLVTMDDGQLVGDPLEKAMLTAADWTLT	RGKR*CLYLRFRLRHTGWWPPVTHWSLWMMDS*LEIH*KRPC*LLLTGPLQK	2
3.53540199.53540462	DENGERTLSFEFQKIRYTFDYKEKKCFLPIAFPIINPLGYFQSWRGYQEETELKAAEKRYGTNRAEMIVPDFLELFKERATAPFFVFQ	MKTGKELCLSSFKRSATPLTTKKRNVSFQ*HFP*LTHWATFNPGVATRRRLSSKLQRSVMAPIVLK*LFQIFWSSSKKGPQLPFLF	*KRGKNSVFRVSKDPLHL*LQRKEMFPSNSISHN*PIGLLSILAWLPGGD*AQSCREALWHQSC*NDCSRFSGALQRKGHSSLFCF	1
3.53546837.53546992	VFCVGLWCLDEYWYYSVFTLFMLVAFEASLVQQQMRNMSEIRRMGNKPYMIQ	CFVWGCGAWMSTGTTVFSRCSCWWHLRHLWSSSK*EICQRFAAWETSPT*	VLCGVVVPG*VLVLQCFHAVHAGGI*GISGPAANEKYVRDSPHGKQALHD	1
21.29581600.29581737	FGNMEGITTAVLDEFPHLRGNPLQKSLFLGALCFSFYLMGLLLIT	LETWRASLLPCWMSFLTSVETHCKSPYSWVLCVFPST*WASC*S	WKHGGHHYCRAG*VSSPPWKPTAKVLILGCFVFFLLPDGPPVNH*	1
21.4849953.4850153	VCVLALHLAKELCRTDEDGEHWVSVMRKVPLLPSVLSAVELSLRMKRNLYFTEAALHLLLTLARTPQ	CVFWLSTWRRSCAALMRMVSTGSQ**GRSPSSPQCSVLLN*AFA*NATCTLLRLHFTCCSHWPVL	VCFGSPLGEGAVPH**GW*ALGLSDEEGPPPPLSAQCC*TEPSHETQPVLY*GCTSPAAHTGPYS	1
21.4853643.4853780	CLNAVRTVQSLACLDEADHTVGFLLQLSSFCKEWQFHLPKLLRDVQ	V*MQ*GPCRAWPAWMRPITQLVFCCSSRASVRSGSFTSPNCSEM	SECSEDRAEPGLPG*GRSHSWFSAAALELL*GVAVSPPQTAQRC	1
20.14374574.14374435	VSLNLPDWSRCMKPRTQKSQPCLLN*NLFSYRHFQHHL*EAPFQLH	CP*ICPTGQDV*NPGPRNRSHVC*TEISSPTATFNTTYRRRHSSF	VLKFARLVKMYETQDPEIAAMSAKLKSLLLPPLSTPPIGGAIPAS*	3
15.26755997.26756232	ERVSRDFKEHGSPKAHFNAQSPSGETWSRSYRGASSSTVLLPV*YWGSFA*PRLPRSHFYSLPTKQRSQSSLSLLQTQ	KEYPVISKSMVRQRLISTHSHLAGKLGAGVIAGHPQVLSSYQYDTGVPLPNPDSQDPISTHFPQSRDPNLLYHCFKH	KSIP*FQRAWFAKGSFQRTVT*RGNLEQELSRGILKYCPLTSMILGFLCLTQTPKIPFLLTSHKAEIPIFFITASNTE	2
4.16762541.16762654	*RVWSRC**TAPRRSQLT*PSFTWSTPLKKPTMILA	DGFGADADKLLQDAPN*PDPASPGQPHSRSLL*S*	TGLEQMLINCSKTLPTNLTQLHLVNPTQEAYYDPSM	3
24.37805788.37805532	CIQRPG*PDWGRGLISTAATHVRLS*THKTPFSTTLVPCICPKC*SNLGRITFTALTPSMK*LHPPLTPPTCLLSVALSLPQ*QQ	VSRGQGNQIGAVVSFQLQLLMFACLRPTRPPFPPHWFPVSVPSAEAIWDGSHLQH*HLQ*NDSTLL*PRLPVCCQSLCLCLND	YPEARVTRLGPWSHFNCSYSCSLVLDPQDPLFHHIGSLYLSQVLKQFGTDHIYSTDTFNEMTPPSSDPAYLSAVSRSVFASMT	3
7.25057144.25056989	RQTSC*STTSMKLRLC*RRTSLRRLATWRRSRRIWTSCETSSPPPKS	GKRHVRVRHR*SSGSAREEPLYGVSQPGDARGGSGLLARPVHHHR	ANVMLEYDIDEAQALLEKNLSTASRNLETLEEDLDFLRDQFTTTE	3
20.44716855.44716675	VCRVRHRRLQAASPCGVHPEAADRRCPSGLHCHRLNDPAPLSHQ*RCTA*E*TLPGGAK	FAGYDTGACKQPPPVVYTLKLLIGAAPVAFIVTGLMILLLYPISEDVRLRNKLCLEEL	LQGTTQAPASSLPLWCTP*SC*SALPQWPSLSQA**SCSFIPSVKMYGLGINSAWRS*G	2
1.54837582.54837295	SSSSPWCCISSFGAYWASSEKAIGTCCQPGDSWVSVNCL*QRLYSEYTCAAA**LNSNGHHT*STLGIHSQISTPWPNRLRCTPSCLPRCCSYWYS	HPPRLGVVFPRSGHIGLPQRRL*VPAVSLETPGYL*TVSSSVCIRNTPVPLHNS*TAMDIIPEAPSGYIHRFLPPGQTDSDVHRHVCLAVVHTGT	ILLALVLYFLVRGILGFLREGYRYLLSAWRLLGICKLSLAASVFGIHLCRCIIAKQQWTSYLKHPRDTFTDFYPLAKQTQMYTVMSASLLFILVLK	3
1.54854260.54854058	DVCRPRRFPPWCGRAAMWGSWAGIALANGVSVWAGYGFSQNVAMMWLISCFASFFCSFLLLEPIK	TCVVQDGFHLGVDVLPCGAAGQESLWPMVFQFGLAMGSVRMLP*CG*SPALLVSSAHFYCWSQ	RVSSKTVSTLVWTCCHVGQLGRNRSGQWCFSLGWLWVQSECCHDVVNLLLC*FLLLISTVGAN	1
1.54905650.54902004	YTALVSVSNRYENITKSINMSVYSILTHVNIQTEPALLLAGKSAFFEAHPLPTPYGIHYEWHFGDGSVTQMGRRVPHTFTDSGNFTVCVSVNNTISSNSACAEMFVYKEIEDLTAKSTSPTELHSPTKVWAHLRSGNNITWTFSMGDGKIYTQSEPNVSHTYAKDGNYTVNVTAMNAVSSGWTILPVQVFVFQVIRMEPSGCVREQTTVNFQAWVSGNASAHLYEWSFGDGSPTETHRGNPRVSHTYLASGNYHLSLLLSTGANKTTKANFFTWVCVQPALKNISLTPEISHYAVGEEIQFWVRAEPQFNYSYQWDFGREEDPVLIHGSGSMVTAFKNPGLYMVTVNVFNNISSSNASAVIEVLMPIGPIVIQHNGTKYNNLTLGAPYTFISSSLASNV…	TPHWCQFPIVMRTSLKAST*ASTASSLMLIYRRSQHFSSLANQLFLRLTLCPHRMEFTMSGTLEMALSLKWVAVCRTPLQTRATSLFVFQ*TTPSALIVLVLRCLSIRRLKI*QLKALLPQSFTVLQRCGHTFVRVTTSHGHSQWVMGKFIPNLSLTCHIPMRKMVTIQ*M*LL*ML*ALDGQSFQFRCLSSKL*EWSPPDVSESRPLSTFKPGCLVTHQLTFMNGALGTEVPPRHTVATPESLTLIWQVGITTFPCSFPPVPTRPPRPISLPGYVCSQL*KTSALPLRYPITLWEKKYNSGLELSLNLTTVISGTLVEKKTLCSFMVQGVW*QHLRTQVSTW*R*MFSITSPAVTLVLSLRF*CPLDQLSFSIMALSTII*HLEHHTLLSVLHWPPMS…	HRTGVSFQSL*EHH*KHQHERLQHPHSC*YTDGASTSPRWQISFF*GSPFAHTVWNSL*VALWRWLCHSNGSPCAAHLYRLGQLHCLCFSKQHHQL**CLC*DVCL*GD*RSNS*KHFSHRASQSYKGVGTPSFG*QHHMDILNG*WENLYPI*A*RVTYLCERW*LYSKCDCYECCKLWMDNPSSSGVCLPSYKNGALRMCPRADHCQLSSLGVW*RISSPL*MELWGRKSHRDTPWQPQSLSHLFGKWELPPFLAPFHRCQQDHQGQFLYLGMCAASFEKHQPYP*DIPLRCGRRNTILG*S*ASI*LQLSVGLW*RRRPCAHSWFREYGDSI*EPRSLHGDGKCFQ*HLQQ*R*CCH*GSDAHWTNCHSA*WH*VQ*FDTWSTIHFYQFFIGLQCH…	1
1.54884932.54884774	ERNYRVRVRSNITRALTALDLTTVSDIQQTSAALAQC	SAIIESESAATSQEL*LLWI*QL*AISSRPPLLSHS	AQL*SQSPQQHHKSSDCSGSDNCERYPADLRCSRTVH	1
17.38762886.38763036	VF**WKGVGGSDPRQAERAA*RCG*GLQQSRVFPQNARRV*ERHHHSRQT	YFDDGKELVAQIHDKQKELPEDVGEDFSKAESFHRMHAAFERDITTLGKQ	ILMMERSWWLRSTTSRKSCLKMWVRTSAKQSLSTECTPRLRETSPL*A	2
3.61670432.61670093	V*HQGEPAAGH*LYADWHFCWSKVCSEWTAFCTLQTQ*NTF*	FNIKVNLQLVTSFMLTGISVGAKYAQNGQLFARFKLNETL	LTSR*TCSWSLALC*LAFLLEQSMLRMDSFLHASNSMKHF	2
3.61690400.61690212	MADRRAEKSCEEASRSLARREYEAAVSHSTDALVVLAPQPPSSSTPIP	WRTGERRSHVKKPVDR*PGGSTRRQSAIARMPWWSLHPNPHPPAPPSR	GGQESGEVM*RSQ*IVSQAGVRGGSQP*HGCPGGPCTPTPILQHPH	1
21.40504651.40504417	PAPTQTPVLRGPPPLLRPPPPPFGMMRGPPPRPPFARPPFDPSMPPIPPPGGMPPPIGPPHLQV	LRLHRPQC*EAHHHSLGHHRLLLG**GDLRRDLRLHVHPSTPACHQSLHQEGCLHLLGLPTY	CAYTDPSVKRPTTTP*ATTASFWDDEGTSAATSVCTSTLRPQHATNPSTRRDASTYWASPPT	1
3.55453754.55453603	FADYILMQPSEEYAPIFALMQEKIYMSKIVVEFLQKNPDATYEDLLNKIE	LLTTS*CSPVRSTLQSLH*CKRRSI*AR*WLNSSRRILMLPTKTYSIR	C*LHLNAAQ*GVRSNLCTDAREDLYEQDSG*IPPEES*CYLRRPTQ*D	1
3.55453519.55453332	TTVPPAGLNFNCFTEDTLLRHAQFVVEQVESYDEAGDSDEQPIIVTPCMRDLIKLAGVTLGK	QLCLLQD*TSTASLKTHSCAMPSLL*SRWRATMRPVIRMSSQSLLLPA*ET*SSLQESL*E	NCASCRTKLQLLH*RHTPAPCPVCCRAGGELR*GR*FG*AANHCYSLHERPDQACRSHSRKK	1
3.55452525.55452345	EGCQKTGYSSPNKDRKR**GTN*SNHYKAGLPDL*CILL*SDRAE**RKCHEKTALWCL*	RAARRQAIRHPTKIEKDSKGPTKATTTKLVYQIFDAFFSDQIEQNDKESAMKRQRCGVCE	GLPEDRLFVTQQR*KKIVRDQLKQPLQSWSTRSLMHSSLIR*SRMIKKVP*KDSAVVS	2
1.50422773.50422645	VAASTGHSVTLVDTSGDILKKSIKMIEGSLKRVTKKKFSDKP	LPHQRATL*HWWTHLATSSKSPLK*LKGALNE*RRRSFPIS	CRINGPLCDTGGHIWRHPQKVH*ND*REP*TSDEEEVFR*AG	1
1.50417362.50417246	MHPKKTLTLV*NSALVIPWGHLNLLIM*D*T**RLLL	CIQRRH*HWYETRRWLSHGAI*TC*LCRTRHSKGCY*	ASKEDIDIGMKLGAGYPMGPFELADYVGLDIVKAV	3
25.3011574.3011782	TVLSAWPAQTTL*GPD*HPNTSMLTRSVRC*TTAPPLPPRKSSRVFRTPLTPVCPYTTRPCQTSLS*GY	LY*VHGLLRQHCEGRTDTQIHRC*HAL*DAELQPRPCLLENLPVSSGPL*PLCVHIQPARARLHCHED	CIECMACSDNTVRAGLTPKYIDVNTLCEMLNYSPAPASSKIFPCLQDPSDPCVSIYNPPVPDFTVMRIQ	3
25.3004340.3004540	LWMGAHPKGDAQIKDNRIAQTTLGQWIAHFPACLGSKVKDTFQGQLPFLFKVLSVNTALSIQAHPN	CGWALTQKVTPRLRTTGSHRPPWASGSPTSLPAWAQR*KTPSRVSCLSSSKFSRSTRLCQYRPTPT	VDGRSPKR*RPD*GQQDRTDHPGPVDRPLPCLPGLKGERHLPGSAAFPLQSSLGQHGSVNTGPP	1
9.39400711.39400872	GYVVCPSEKRFLLLFTFLKKNRKKKLMVFFSSCMSVKFHYELLNYIDLPVMAI	AMWCVHQRSASCCFSPS*RRTARRS*WSSSLPACLSNSTMNCSITSTCPSWP	LCGVSIREALPAAFHLPEEEPQEEADGLLLFLHVCQIPL*TAQLHRPARHGHP	1
9.39370777.39370976	ALASLSCLLHASWPCRPTAC*RS**RTMCTLTV*SWEGATAQLRPRSSPTASTSWWPHPDGCWTTC	HWRHYPVSYTRAGHADLRRAEGADDAPCAHLRSDHGREQPLS*GPEARQRRQHRGGHTRTAAGPP	TGVIILSPTRELAMQTYGVLKELMTHHVHTYGLIMGGSNRSAEAQKLANGVNIVVATPGRLLDHLQ	3
13.5766524.5767531	VVDGMACLRHWYSCKDWACGGQWREYLDILKRWVEAFTSAGIRLVFFFDGVVEEQKRQEW	LWMVWPACATGIHVRTGHVGASGGSTWIS*RDGLRHLHLQASDWSFSLME*WRSRRGK	CGWYGLLAPLVFM*GLGMWGPVEGVLGYPKEMG*GIYICRHPTGLFL*WSSGGAEEAR	1
23.35434754.35434636	VREAWMVTVTSLGLKM*LPSETLSWRARRGEGFISSWQM	*GRRGW*R*HHSA*KCDCLPKLCHGEHGEERASFPHGR	EGGVDGDGDITRPENVTAFRNFVMESTERRGLHFLMADG	3
15.24688981.24688788	GTVQIQPW*MVTGLMSIRRRRTQSRMGMARQTEGRSLTNRK***SRTQASL*RSRPRGQSHLTC	AQCRYSHGKW*RGS*AYGGDGLKAGWEWRGRRRGGV*RTGSDSDPGHRLHCKDPGPGDRAI*P	HSADTAMVNGDGAHEHTEETDSKQDGNGEADGGEESNEQEVIVIQDTGFTVKIQAPGTEPFDLQ	3
15.15190536.15190418	LLSFHISSINVMVLNLALSESLWHMTIAGITLLLDHQSK	CCHSTSAPSM*WY*T*HCQSLYGT*LLQVSPCYLTTRV	AVIPHQLHQCDGTKPSTVRVSMAHDYCRYHLVT*PPE*K	1
15.15155326.15155205	VLWTPSLSFIMILRYPLTQFSMP*FWTLSTTCSYTWSPDA	CCGHLHSHSS*S*DIH*PSSVCHDSGHCQQPALTRGAQT	AVDTFTLIHHDLEISTNPVQYAMILDIVNNLLLHVEPRRK	3
15.15149303.15149193	VVLRPQSNCQSGRQFALRIFSKVRPPVGGISVKEHFE	SYFAHRVTASLDASLLCGFSAKCAPLWEESL*RNT	RTSPTE*LPVWTPVCFADFQQSAPPCGRNLCEGTL	1
15.15149106.15148971	VNVVPLTIQLMYQFFKRMMGFFFPGRNVEEEEVTDEEDKFRLVT	*MWCLSPSS*CTSSSNE*WGFSSQEEMLKRRRSQMKKTNLGWL	ECGASHHPADVPVLQTNDGVFLPRKKC*RGGGHR*RRQI*AGYY	1
11.43601905.43600930	WTQVGCERVYIPSNQDISFRLKLSCTPKDGSRSGPAKELVSVGAVEAGPGVCLFDNRHAFTAKVTDWPTVRVVSYNILADIYAQTDLSKTVLYPYCAPYALQLDYRQNLIKKELAGYNSDIICLQEVDKG	GLRLDVREFTSHPIRTSASGSN*AARPKMEVAVARPRSWFLWELWRLDQVCACLTTVMLSQPKSRTGRL*EWCRITSSLTSTPKRTFPRRCCTRTAPPTPCSWTTDRT*SKRSLPGTTATLSVCRRWI	DSGWM*ESLHPIQSGHQLQAQTELHAQRWKSQWPGQGAGFCGSCGGWTRCVLV*QPSCFHSQSHGLADCESGVV*HPR*HLRPNGPFQDGAVPVLRPLRPAAGLQTEPDQKGACRVQQRHYLSAGGG*	1
11.43585803.43585349	CRWSR*SPCPVSRRSPPTRLCPAWLTPPTTSLWFVTSGG	AGGAGDPPAQSRGGHHLRGSAQRGSPLRPHRSGL*PP	QVEQVIPLPSLEEVTTYEALPSVAHPSDHIALVCDLR	3
8.33232212.33232028	RMTCQQTATLSVASSSTT*ERV*IWSRRAAT*KLARMTV*RNVASMLQPRRSSSSMAG	E*LVNRQPLCRWHHQVQHEKEFRSGAGGLLPENWQE*LSREMWLQCYSQDDLHHPWL	NDLSTDSHSVGGIIKYNMRKSLDLEQEGCYLKTGKNDCLEKCGFNATAKTIFIIHGWT	3
18.39805681.39805917	VVAKKRRDRGLPRAFEIFTDSKTYVLKAQDEKHAEEWLQCINVAVAQAKERENRETTTYL*	W*PRSVGTGVCRAPSRSSPTVKRTC*RLRMRNTLKSGCSASTWLWLRPKRGRTERPPPT	GSQEASGPGSAARLRDLHRQ*NVRAEGSG*ETR*RVAAVHQRGCGSGQREGEQRDHHLP	1
25.7640389.7640521	AVERHPVLKPLIPT*RSSIASLSVTLKNTRISSTL*ERWSTAWT	QWRDTQS*NH*FLHEEAP*HHCQ*PSRTRESHQHCERGGQPLGQ	SGETPSLETIDSYMKKLHSIIVSNPQEHENLINTVREVVNRL	3
22.381253.381396	QTWI*CAFIWDRVSCEATRSCPG*AKCV*LQNDI*TDVQRLGPQGQGT	KRGFDVRSFGTGSHVKLPGPAPDKPNVYDFKTTYEQMYNDLVRKDK	NVDLMCVHLGQGLM*SYPVLPRISQMCMTSKRHMNRCTTTWSARTR	2
22.37360091.37359952	SRARRCCCRDTWRSCSAWTKTWPPLSSTAS*TSSTGPSLSSSA*SR	AVPVVAAAETHGGAAQHGQRHGRLFPQQRPEPAQLGLL*VHRHDP	PCPSLLLQRHMAELLSMDKDMAASFLNSVLNQLNWAFSEFIGMIQE	3
12.10259791.10260045	ITVQDILEFEKTYKGSDEERQDVIKLYLQHEGDMDAITASALCCSQEDEPRLCSMIQDAIDSGEVTAFPAFTHETEKK	SQSKTSLSLRRRTRALTRSDRM*SSFTYSTREIWTPSPPQLCAAPKKMSPGCAA*SKMPSIVAK*QPSQLLLMRPRR	HSPRHP*V*EDVQGL*RGATGCDQALLTARGRYGRHHRLSSVLLPRR*AQVVQHDPRCHR*WRSNSLPSFYS*DREEE	1
12.10257486.10257626	WESCTRC*AIRSRRLFMMSRGWWTKSLTS*SKTAAGKTTGDCFSQ	GKAVRGAER*GAEGYL**AGGGGRRV*RPEARPLLGRLLETAFP	GKLYAVLSDKEQKAIYDEQGVVDEESDVLKQDRCWEDYWRLLFPK	3
5.39812931.39813080	CVAPFLVSTNMTKNVKVNSFMKSATAFAREALNTVGHSSCTTGCLSHAVQ	VWLPSWCPPT*QKM*K*TAS*RALQRLLVRL*TPWVTPAAPLAVYHTQ	CGSLPGVHQHDKKCESEQLHEERYSVCS*GFEHRGSLQLHHWLSITRS	1
17.35538270.35538503	LAQHSGLCHRHSGEWSSVQPSRRRFGGVLLAQ*PVSAQPGGLTHP*PRGKEEETQKQRPRKD**RGRAGSQPAVQT	WHSTAAYAIATAVSGPVCNLPGEGSEVYCWPSDLFQPSLVVLLTLDPEERKRRLRNRGQGKTDEEEELDHNQLFR	GTAQRPMPSPQR*VVQCATFQEKVRRCTVGPVTCFSPAWWSYSPLTPRKGRGDSETEAKERLMKRKSWITTSCSDS	2
17.35542483.35542603	SGGGLSEDQRPSLCYCGC*SFCRPSAPTSTAFN*GQMPLV	VEEAYRRISGPACVTVDASPSADRVLQQVLLLIRGKCHL*	WRRLIGGSAAQLVLLWMLVLLQTECSNKYCF*LGANAT	2
15.14838172.14838357	LCQVVRLVPGAYLEYKQALLNECRRQGGLRLAQARALIKIDVNKTRKIYDFLIKEGYITKA*	CVRWCGWYRAHTWSTNKLYLTSADGRAGCGWRRRGR*SRSTSTRLARSMTS*SKRVTSPR	VSGGAAGTGRIPGVQTSFT*RVQTAGRAAAGAGAGADQDRRQQDSQDL*LPNQRGLHHQG	1
1.27027674.27028223	LNTYFKFLIVRDPFERLISAFKDKFVKNPRFEPWYKHDIAPAIIWKYRKSHRNNDLDASGLHFEDFVRYLGDVEGHRRMDRQFGEHIIHWVTYTELCAPCTINYSVVGHHETLEKDAPYILKAAGIDALVTYPAIPPGITRYNRTKVEHYFSGISKRDVRRLYARYQGDFHLFGYPSPDFLLN	*TPISSS*L*GIPSSA*SLHSRTSL*RTPASSRGTSTT*LQPLYGNIARVTVTTTSTPPASTSKTLFATSAMWKATGVWTGSLASTSSTG*HTQSCARRAQ*TTAWSATTRRWKRMPRTSLKQQASTHW*PTLPFLQASHAITGPRWSTTSQASASETSGVSTHAIRVISICSATQAQTFY*T	KHLFQVLNCEGSLRAPDLCIQGQVCEEPPLRAVVQARHSSSHYMEISQESP*QRPRRLRPPLRRLCSLPRRCGRPPAYGPAVWRAHHPLGDIHRAVRAVHNKLQRGRPPRDAGKGCPVHP*SSRHRRTGDLPCHSSRHHTL*QDQGGALLLRHQQARRQASLRTLSG*FPSVRLPKPRLST	1
1.27017867.27018101	RLAVSRPEANRAALDSV*EQQPEKSDTRLHQQICPRPDLCL*QTQDPFLPDA*SG*YTVEEGPHCAQ	DWQSVAQKRIELLSTVCKNSSLRNLTHVSISKFVLDRIFVCDKHKILFCQTPKVGNTQWKKVLIVL	IGSQSPRSESSCSRQCVRTAA*EI*HTSPSANLSSTGSLSVTNTRSFSARRLKWVIHSGRRSSLCSM	2
24.22328524.22328863	MNSGLSPSAAPLGGAGIPNVKVKFCRYYAKDKTCFYGDECQFLHEDPSLASLPLHGG	*TVDSHLQLLRSGVPGYLMSR*SFVDTTQKTKPAFMEMSVSSCMRIRPWRVCRCTA	EQWTLTFSCSARGCRDT*CQGEVLSILRKRQNLLLWR*VSVLA*GSVLGEFAAARRR	1
24.22331945.22332066	SQGWKVQP*AMPILPTLTSAAALLGSMDLEVQQSLNTQ*C	PRDGRCNPERCQSYQLLLQQQLYWGQWIWKSSRA*ILND	PGMEGATLSDANLTNSYFSSSFIGVNGFGSPAEPKYSMMQ	3
24.22337089.22337324	MSLSAGSSPLHSPKITPHTSPAPRRRSHTPNPANYMVPTTASDQGAHIIQKETVGGTTYFYTDNTPAPMAGM	CRCLRDLLLFTHLKLHHTPHLLPVDAVTPQTLPTTWCPPLRLTRVHTLSRKRL*GGRPTFTQTTPRHQWL	VVVCGIFSSSLT*NYTTHLTCSPSTQSHPKPCQLHGAHHCV*PGCTHYPERDCRGDDLLLHRQHPGTNGW	1
24.22352091.22352229	FQKDPTWSETGDRYLLKLFRDHLFHQVTEAGTPWIDLSHIVSCLN	SKRTQRGQKRATATC*SFSETTCFTR*QKPGRPGLTSATSSPAS	PKGPNVVRNGRPLPVEAFPRPPVSPGDRSRDALD*PQPHRLLPQQ	1
9.33713005.33712902	RGNPILKFVRSVPWEFGDVVPDYVLGQTTCALFL	EETPF*SLLGVYHGSLEMLCQIMSWDRQPVLSS	RKPHSEVC*ECTMGVWRCCARLCLGTDNLCSLPQ	1
25.286066.286194	DHCREAGSP*QVPHEPQARKLLLQKPSSKAGGTAGKPFHCGDK	ITAERLAHLNKCLMNLKLGNFCYKNHPLKLGELQGNHFTVV	SLQRGWLTLTSAS*TSSSETFATKTIL*SWGNCRETISLW*	2
25.288151.288283	SRRRLQRAAHCRPAGHRQHEAQSEGLLSGWSLQARHHQTH*CQL	VGEGYRELLTADRLDIDNMRHKVKDYSLAGAYRRVIIRPTDV	SEKVTESCSLQTGWTSTT*GTK*RTTLWLEPTGASSSDPLMS	2
24.39329506.39329652	MAVYFDHRIEAPDSSDVPFQLTWHSSLPILAVASSSPATGGKVDLYLQQ	WRSILITALRPLTAVMYPFS*PGTRVFLYWLWPQAVLPPVEK*TFIC	GGLF*SPH*GP*QQ*CTLSVDLALESSYIGCGLKQSCHRWKSRPLSA	1
24.39396047.39396319	ENGLDDQLMNLALLSNPEDMMEAACYYEEKGSHLDRAVALYHK	RTAWMTS**IWPCSVTQRT*WRLPVTTRRKAPIWIELLRST	ERPG*PADESGPAQ*PRGHDGGCLLLRGERLPFGSSCCALP	1
13.30189528.30189383	AM*RQRIMTSSRISLHRLKAIRDASSSLQTSLNVSIHTLFITPVTDRA	QCDASAL*RAAEFLCTD*RP*EMHPLPSRPV*MSLSIPCSSPL*QTEP	NVTPAHYDEQQNFFAQIKGHKRCILFPPDQFECLYPYPVHHPCDRQ	3
13.30182186.30182076	GAPTPKRIEYPLRAHQKVAIMRNIEKMLGEALGDPQE	VPPHLRG*NTLCGLIRK*PS*GILKRCWEKHSEIH	CPHT*EDRIPSAGSSESSHHEEY*KDAGRSTRRST	1
12.21002986.21003408	PFREGQEKDLKAALKGTDPSIPLVFVSGNHDLGNTPTPSTVEQYCREWGDDYFSFW	PLEKVRRKI*RQP*RGPIPPFLWCLSVETMTWVTLPLPAQWSSTAGNGGMTISAS	L*RRSGERSEGSLEGDRSLHSSGVCQWKP*PG*HSHSQHSGAVLQGMGG*LFQLLG	1
22.11642231.11642790	RSPCTTRFALFSRGRTTFCTTCTTVCPSLSIKICTCRPPFRTC*TAPR*VSQHTGLKAWSSTTTELAGSCTTPGL	GHHVLPDSLYSAGAVPPSAQPALPYALPYRSRSVRVAHLSGPAEPHHAESANTLV*KPGAVLLQSSLGAVRHQ	VTMYYPIRSIQQGPYHLLHNLHYRMPFPIDQDLYVSPTFQDLLNRTTLSQPTHWFKSLEQYYYRARWELYDTR	3
3.34016196.34016055	KKRTPPKRAGGRGSAGSSRTGSRPGTPSLDSASTSNTLRAAASKLEQ	RNAHLLNVQVAAALQAAPGLAAVLELHP*TLPPPRTHSVLPPASWSK	ETHTS*TCRWPRLCRQLQDWQPSWNSILRLCLHLEHTPCCRQQAG	1
3.34007978.34007774	*CAADRGSSPPLPDP*TNDH*RLVEEVPD*AHRLEQ*ADCQRAGTDP*APQSRAQEHKRQNALLPHR	DVQLTEEAVRRYLIRKPMTTKDLLKKFQTKRTGLSSEQTVNVLAQILKRLNPERKNINDKMHFYL	MCS*QRKQSAAT*SVNQ*PLKTC*RSSRLSAPA*AVSRLSTCWHRSLSASIQSART*TTKCTSTS	2
3.34020247.34020039	NKVVNHFSIMLQRRLREQERGEEDEDEGEKSGKKKKKGGGRGGDLRIHDLEDDLEMSSDNSDSSMG	TRW*ITLASCFRDVFESRSEVRKTKTKEKNLGRRKRRGVEEGVTCAFMTWRTTWR*VVITVTAVW	QGGESL*HHASETSSRAGAR*GRRRRRRKIWEEEKEGGWKRG*PAHS*PGGRPGDE***Q*QQYGG	1
4.20892296.20892471	RKQKRRS*MRL*NL*ETPSVQWLPLRKCSLSAGCQRHVLERFLAPLYPIWSMASPT	ENRRGDHK*DCETCERHRRSSGCL*ESALCPRVAKDTFWKDSSLRFIQSGQWQAL	KTEEEIINEIVKLVRDTVGPVAAFKKVLFVRGLPKTRSGKIPRSALSNLVNGKPYK	3
4.20836285.20836436	GKPVGTPDSGAFFRVLSEHGVSSMFTAPTAIRAIRQQDPQATCGKKYPLT	ENL*GLQTPGPSSVSCLNMESLQCSQRPLLSVLSASRTPKLHVEKNIH*	KTCRDSRLRGLLPCLV*TWSLFNVHSAHCYPCYPPAGPPSYMWKKISTDQ	1
11.1527041.1527313	DLDGWCNLAAFDLPEDSPSPERHQFRLEGSALQELSKGSKGELIPISPGGVTPPSILSHRSRRCIALSPDANKSMTPKSTPVKILPFSPS	ILMAGATSQPLTSPRTVPAQSDISFVWKAAPCRN*AKEAKENSSPSLLEASHPPPY*ATGAEGASLCLPTPTSP*LLRAPLSKSCPFLH	S*WLVQPRSL*PPRGQSQPRATSVSSGRQRLAGTKQRKQRRTHPHLSWRRHTPLHTEPPEPKVHRFVSRRQQVHDS*EHPCQNLALFSIS	1
21.39363223.39363122	FQLNQDKMNFSTLRNIQGLHAPLKLQMEYRAARQ	SS*TRIR*ISQHSETSRVFTLLSNCKWSTGRP	PVEPG*DEFLNTQKHPGSSRSSQTANGVQGGP	1
20.38719701.38719816	SLVGVGDVISQQLIERRGLANHNVQRTAKMMSIGFFF	L*WVSVMSSPSS*SRGEDWLTTTCRGRLR**VLVSS	FSGCR*CHLPAADREERIG*PQRAEDG*DDEYWFLLC	1
12.8841016.8840838	VILSDPSPSGETPFFETWLQTCMPEEGKTLNPDHPCFRPEPGKVESLVTLLNNSSEMKL	*SCQTPVLQERRPSSKLGCRHVCLKRARL*TQTTPASDPSLGKWRAW*PC*TTHQR*N	DPVRPQSFRRDALLRNLAADMYA*RGQDSEPRPPLLQTRAWESGEPGNPAEQLIRDETS	1
12.8854582.8854453	MKMVNLKQAILQAWKDRWSDYQWAINIKKNFPKGATWDYLNLA	*RWSI*SKPFCRLGKIVGVITSGPSTSRKTSQRELHGTISTLQ	EDGQFEASHSAGLERSLE*LPVGHQHQEKLPKGSYMGLSQP	1
6.48258146.48257978	MEDSTGSNPQSPGFTEKLKSWLSWSWTYVCFLWFGMVLIMLYVLWSPLKLQETLTS	WRTALAVIPSHPDSQRN*SLGSLGHGLMCASFGSGWC**CYTSCGVR*NCRKLLPQ	GGQHWQ*SPVTRIHRETEVLALLVMDLCVLPLVRDGADNAIRPVESAETAGNSY	1
4.25159697.25159815	IYKCTFSHKKLGIPKEHLATKSLPHLVSLSIDNNLNLN	SISVHSATRSWASPKSILLPRVCPTSSPSV*TTTSIS	L*VYIQPQEAGHPQRASCYQEFAPPRLPQYRQQPQSQS	1
4.25157791.25157913	ILLIFLQKMDLLLTKTPPDDIKNSVLPMVYRALEAPSVQIQ	FC*YSCKRWTYC*LKRHQMI*RIVCCPWSTELWKPLQYR	SADIPAKDGPTAD*NATR*YKE*CAAHGLQSSGSPFSTD	1
4.25155853.25156029	RVVVYRILPALTSEFVNPDMVPFVLPNVLLIAEECTKEEYVRLILPDLTPVFKQQEPIQ	EWLYIASCQL*PLSSSIRTWFPLCFPTCC*LLKSAPRRSMFASSCPTSRLFSSSKSL	SGCISHLASFDL*VRQSGHGSLCASQRAADC*RVHQGGVCSPHPARPHACFQAARAY	1
4.25143681.25143857	MESMLNKLKSTVTKVTADVTSAVMGNPVTREFEVGRHIASGGPGLSWRIYNGTKKSTKQ	WSPC*TN*KALSLR*QPMSLALLWVTL*HGSLRSGDTLQAEVPA*AGGSIMAPRSPP	GVHAEQIEKHCH*GDSRCH*RCYG*PCDTGV*GRATHCKRRSRLELEDL*WHQEVHQ	1
9.23907424.23907317	HIIKISMKMR*RATTLEAMRTFICFTARKSRK*KM	TL*R*V*K*GEGPLHWKL*GPLYASLPESRGNEK*	HYKDKYENEVKGHYIGSYEDLYMLHCQKVEEMK	3
25.7849407.7849534	TSSILAGALLAAVYRCTSRTYDTDSLIHAVLYLEQILTTG	PAASWRGHCWPRCTGAPAGPMTRTP*SMPFCTWSRFSP	QQHPGGGTVGRGVQVHQPDL*HGLPDPCRFVPGADSHH	1
17.25414816.25415021	ELPALLCEGSESSPAHHERLPARVQLWCRCAADAYHAD*CGSLPRLHSGR*PNAQRTGRRLHAARQHG	NYQHYFVKAQKVRRLITNDFQHVFSSGVDVLLTPTTLTDAARYRDFTQEDNRTRSAQEDVFTQPANM	TTSTTL*RLRKFAGSSRTTSSTCSALVSMCC*RLPR*LMRLVTATSLRKITERAAHRKTSSRSPPTWQ	2
16.44286814.44287203	DDGWFVKVQPEVRGIEGYPVVLPCTFGHPQHSQHSSLQVVWRLGHGQGATVLYRCTSRSGAPTCEPGPKQDQRYRLEGNPREHDLSLRISNTILQDNGRYYCRVEVQGREHISFEDKMGTRLRV	MTAGS*RFSRRYEASRATRWCCRAPLAIRSTPSIPPCKLCGVWATAREPLSCTAAPAGPEPPPVSQGRSRTSAIDWRETRGSTTCRCASVTPSCRIMDATTAEWRFKDENTSASRTRWGPD*E	*RLVREGSAGGTRHRGLPGGAAVHLWPSAALPAFLPASCVASGPRPGSHCPVPLHQPVRSPHL*ARAEAGPALSTGGKPEGARPVAAHQ*HHPAG*WTLLLPSGGSRTRTHQLRGQDGDQTESG	1
3.420773.420888	FTEMPTNNFIESSFWNFDSLFQPQQHPARDQHDTFFLS	SPRCRPTIS*KALSGTLTPSSNPSSTQPETSTTPSSCP	HRDADQQFHRKLFLEL*LPLPTPAAPSQRPARHLLP	1
8.17329271.17329503	VSDDSSDSPEPGPVTCMEPFMVRRLSCRTVQLPPLAFRQAEQYYCDRKPEPDTVTVPPRPTTLPLRTPPLIAITAADTS	CPMTRPTPQSRGQSPAWSPSWCGGFPAGRSSCPL*PFDRQSSTTVIASRSRTQ*QSHHGPQHCHCAHRHSSL*PRLIP	VR*LVRLPRAGASHLHGALHGAEAFLQDGPVAPFSLSTGRAVLL*SQAGAGHSDSPTTAHNTATAHTATHRYNRG*YQQ	1
17.44043446.44043556	EEIDRKEKLTAGLGQTVTELQQLLQTVSRQLTKRQ	RRLTERRN*LQDWVRQSQNCNSSYKLSAGNSLRD	GD*QKGEIDCRIGSDSHRTATAPTNCQPATH*ETG	1
21.41801561.41801427	GADISSSQHQEMILWLGEMNRLFHFCPETFALGVCVLNRLLSTVK	VLTSLHPNTKK*SFGLEK*TGCFISVQRPLHWECVSSTVCCLL	C*HLFIPTPRNDPLAWRNEQAVSFLSRDLCTGSVCPQPSAVYC	1
5.3106387.3106493	TIDQFEYDGCDNCESYLQMKGNREMVYECTSSSFD	PLTSLNMMAVTTVSHTSR*RGIERWCMNAQVPRL	H*PV*I*WL*QL*VIPPDEGESRDGV*MHKFLV*W	1
1.25809218.25809033	EQRMHALQARVGAGEQALAALEQTATEQMEGLTQQSSHALERVQRQLGQAYSQLEQLHSF	SSACMPYRLVWELVNRLWLHWNRQPLSKWRG*PSRAPMPWKGFRDS*ARPTPNWSSYIL	AAHACPTGSCGSW*TGFGCTGTDSH*ANGGVDPAELPCLGKGSETARPGLLPTGAATFFY	1
21.30024776.30024890	LSSCSGLRCV*PISVRWPRT*YSTAQKSSPSSSSLMPT	*VLVLGFVVFDPSQ*DGRGPDTLQHKRVLLHQAL*CLQ	EFLFWASLCLTHLSKMAEDLILYSTKEFSFIKLSDA	3
16.34333218.34333344	APALSLGWTFLYLLFFRLVTKFGLPSPTPFANAVQLLLTLK	PQR*ASAGPFSTSSSSAWSLSLVCHHQHLSPTPSSYFSR	PSAEPRLDLSLPPLLPPGH*VWSAITNTFRQRRPATSHA	1
16.34333434.34333590	MVSLANEVQSFHVEKKKDVSSFAKSPVVGGLSQEPSIYDILSYSYCYVGIMT	W*VWPMRCKASTWRRRRT*APLQSPPSLAVCRRSLPSTTFCHIVTVMSV**Q	GESGQ*GAKLPRGEEEGRELLCKVPRRWRSVAGAFHLRHFVI*LLLCRYN	1
13.12497964.12498107	*SLAFATESWVTSSRSTLRPTASLWCAATAATASTDFSTRLPMCRTMP	EAWHSLQRAG*HHPEARSGQRLLCGAQLLRPRHPQTFPHGSQCAAL	KPGIRYRELGNIIQKHAQANGFSVVRSYCGHGIHRLFHTAPNVPHY	3
13.28741754.28741886	DGKIVVHSRRSDVPVEFSGHNQEVNCVDAKDGLIISGSRD	MARSSSTAGEVMCRWSFQVITRR*TVWMLKTDSSSVDP	WQDRRPQQEK*CAGGVFRS*PGGELCGC*RRTHHQWIQ	1
5.62720850.62721098	VVLSGGRMVGAVLIGETDLEETFENLILNQMDLTPYGEELLNPDIDIEDYFD*	WFSVEGGWWEQCLLEKQTWKRHLKT*YSTRWI*RHTEKNCLTLTLT*KTTS	GSQWREDGGSSAYWRNRPGRDI*KPDTQPDGSDAIRRRIA*P*H*HRRLLR	1
25.14631211.14631043	TFCW*SSVKVRNFGSELTLRKALGRNTPSGTQQRGSPSSMTPTTH*GTQFIHDLRS	HFAGEAP*RSGTSAQSLR*ERLWEGTRQVEPNSGGLLRV*PRQRTEAHSLSTT*GV	ILLVKLRKGQELRLRAYAKKGFGKEHAKWNPTAGVSFEYDPDNALRHTVYPRPE	3
1.30736740.30736847	LKTEPGLGGAIDGMNVKSLEERSEGDVASPSSTGTQ	*RQSQVLEVRLMA*M*RAWRRGQREM*LALLPLA	EDRARSWRCD*WHECEEPGGEVRGRCS*PFFHWH	1
2.7265049.7265251	GCLDIGSLTSTLPVIPQNKLTDLYYLSGGGFGTVFKGKHSDWRTTVAVKCLKLDSPV	AVWISAA*PAPCR*SPRIN*RTCTT*AEGASAPCSRGSTPTGGPLWPSSA*SSTL	LFGYRQPDQHLAGDPPE*TDGPVLPERRGLRHRVQGEALRLEDHCGRQVPEARLS	1
10.15380140.15380267	ADLQTSSQRLNLSASNSAVAELKPECCIDDVIHHEVKEIGTH	LIYRRARRG*ISPHQTRQSQSSNPNAASMTSFTTKSKKLGH	*STDELAEAESLRIKLGSRRAQTRMLHR*RHSPRSQRNWDTH	1
10.15401268.15401368	APGYGDIRLSLDLIPDTVNLEEPFDIICKITNC	LQGMEIFGCL*T*FLTLSTLKNLLTSSVKSPT	SRVWRYSAVFRPDS*HCQP*RTF*HHL*NHQLQ	1
1.8889733.8889593	ERDGMRAILESYDTELAPTEYSPQLSKRLREAEDILQKTQSHNAEME	SGMECVPY*SPMTPSWRLLSTLLN*ANDSGRPRTYCRRRRAIMQR	AGWNACHIRVL*HRAGAY*VLSSTEQTTQGGRGHTAEDAEP*CRD	1
7.75140048.75139930	ADPRHRPVR*HRCYSA*SCRIQSA*QTDELGCPGCLKAC	LIHGIGRSGDIAAIQPKAAGSSLLNKLTNSVVLDVLKL	*STASAGQVTSLLFSLKLQDPVCLTN*RTRLSWMS*SLQ	2
24.25628043.25627842	KHQYLSYRRAFLEDSTDVFESKRASNRKWQSTPRVTTGPAPFSSVPNAAAVAMAATLTQQQQPTP	SISTSPTAEPSWKTPRTCLSPNGRLTGNGRARRESLLGLLRSPVCPMLQLWPWQPH*PSNSSQLQ	ASVPLLPQSLPGRLHGRV*VQTGV*QEMAEHAASHYWACSVLQCAQCCSCGHGSHIDPATAAN	1
13.30258154.30256712	SWEERLADVVTPLWRLSYDKQLELKQQNQEKILSQLSGHLSGDSPVRDKLSFPVLPVLPSPVRDGYRNKSTFSVNRGVDGNPKTVGFYVGTGRKGNIVCVSGDHLLNMPQKHKLVARCYQDFIRLSSLEPCLLFHTGGHWREITVRTNKEGRTMAIVYFHPQSLTRAEVAVHKAELVDYFTQGPGSVCQLDSLYFQESSMTRCTHEQSPYQLLYGQPHINEE	HGRRGWQMWSPLCGG*VMISSLSSSNRIRRRSCPSSLGIFLVTHLSGINSAFLCCLFCPHQ*EMATATSPHFQSTEEWMAIRRRLDFTWAQAGRGTSSVSAETTCSTCHRSTN*WPGATKTSSACPHWSPACCSTPGVTGERSQ*GPIKRAAPWPSCTFTHRASPEQKWPSIRQNWWITSRRVLDRSVSWTRCTSRRAA*LGAPMSNLPTSFCMVSHT*MR	MGGEAGRCGHPSVEAEL**AA*AQATESGEDPVPALWASFW*LTCQG*TQLSCVACSALTSERWLPQQVHIFSQQRSGWQSEDGWILRGHRQEGEHRLCQRRPPAQHATEAQTSGQVLPRLHPPVLTGALPAVPHRGSLERDHSEDQ*RGPHHGHRVLSPTEPHPSRSGRP*GRIGGLLHAGSWIGLSAGLAVLPGEQHDSVHP*AISLPASVWSATHK*GG	1
15.13489923.13490102	QRRHFTNPQLFCDYFTNNNPALMLMPARRELVSLQPYVVLYHDFVTDTEAEDI	SAGILQIPNSSVTTSPTTILH*C*CLQDGSW*ACSRMWSSTMTLSLTRRLKTS	AQAFYKSPTLL*LLHQQQSCTDADACKTGVGEPAAVCGPLP*LCH*HGG*R	1
19.12531888.12531736	ILILDVIEVVPEPGQPLTKNKFKVLYEKEQKGPVTALCHCNGYLVSAIGQK	F*SWM*LKWCRSPGSPSPRTSLKCSMRRSRRDR*LLCVTVTDTWCQPSA	SDPGCD*SGAGARAAPHQEQV*SAL*EGAEGTGDCSVSL*RIPGVSHRP	1
19.12538679.12538527	VFICGPSPHWMLVTSRGALRLHPMTIDGSIESFSPFHNINCPKGFLYFNKQ	YLSAARLLTGCWSRLVEH*GFTQ*PLMAPLSLSLPSIISTVPKVSCTLT	IYLRPVSSLDVGHVSWSIEASPNDH*WLH*VFLSLP*YQLSQRFPVL*Q	1
19.12567614.12567463	DGFVQNVHIPVVRVDPENRCAVMLVYGTKLVVLPFRKDTLTDEQESGVGE	MALYRMYIFPLCV*IQRIAVL*CSFMAPNSWCCHSERTR*RMNKRAVLE	WLCTECTYSRCACRSRESLCCNARLWHQTRGAAIPKGHANG*TRERCWRR	1
25.36018305.36018166	GFSQLPLIGQYSLRKQPYNNLKNKFTWLSDAGHRLLNLLFMYNPQR	VSLSFPSSVSTA*GSSRTTT*RINSPGCLMLDTDCLTCSSCTTPS	FLSASPHRSVQPEEAAVQQPEE*IHLAV*CWTQTA*PALHVQPPAQ	1
14.25497575.25497296	DGILAGCHSCSVCAQGACREGGETGVTCDCPPGRSGALCDQTTGTNPCQNN	MAFLQGVIRAVFVHRVHAEKEERRE*LAIVLLDAVGLCVTRRQAQTPVRT	WHSCRVSFVQCLCTGCMQRRRRDGSNLRLSSWTQWGSV*PDDRHKPLSEQQ	1
5.40048141.40048008	NQETELIGDLFKNYNKNIRPVLHPEDKLGVQIKLTLTNLISL	IRRQS*SGTCSKTTTRIYVQYYILKTNWGFRSS*PSLILF	SGDRADRGLVQKLQQEYTSSITS*RQIGGSDQADPH*SYF	1
3.61200299.61200013	WFVMGPARSGTGIHIDPLGTSAWNALVQGHKRWCLFPTNTPRELIKVTREDGGNQQDEAITWFSVVYPRTQQPTWPAEFRPLEILQRPGETVFVP	GL*WAQPAPAPASTSTRWAPAPGTPWFRDTSDGVCSPPTRRGS*SK*RGRTAATSRMRPSPGSAWFIPGRSSPPGPQSSDRWRSCSDPGRRCSCP	VCDGPSPLRHRHPHRPAGHQRLERPGSGTQAMVSVPHQHAAGADQSDEGGRRQPAG*GHHLVQRGLSPDAAAHLARRVQTAGDPAATRGDGVR	1
3.61201649.61201261	DNVERVDTLRLTTEEFIERFERPYKPAVLLNCQENWPAREKWTLERLKRKYRNQKFKCGEDNDGYSVKMKMKYYVEYLESTRDDSPLYIFDSSYGEHAKRRKLLEDYDVPVFFRDDLFQFAGEKRRPPY	TMWNVWTPSV*PQRSSSSASSGPTSPPSSLTVRRTGRHGKNGRWSA*NANTVTRSSSVVRIMMVTQ*R*R*STTWSTWSPPVTTARSISLTAATVNMRSGGSCWRTTMFPSSSGTTSSSLQERSAGRP	QCGTCGHPPSDHRGVHRALRAALQARRPP*LSGELAGTGKMDAGALKTQIP*PEVQVW*G**WLLSEDEDEVLRGVPGVHP*RQPALYL*QQLR*TCEAAEAAGGLRCSRLLQGRPLPVCRREAQAALQ	1
6.29003593.29003754	ELKVWHRPQIDCLAAAGADLIAFETIPSIKEAEAVVELLREFPNSKAWLSFSCK	SLKFGTGLRLTA*QLQELISSPLRQSRASKRRRLWWSC*GSFQTRKPGCHSP	A*SLAPASD*LLSSCRS*SHRL*DNPEHQRGGGCGGAAEGVSKLESLAVILL	1
9.57077244.57077371	SCEQGLQHAIPHYVTTYAPMLLVLIANPVFFNRTV	AVSRASSTQFLTMSPHTHRCCSFS*PTLCFLIGP	L*AGPPARNSSLCHHIRTDAARSHSQPCVF*SDRI	1
20.9283280.9283092	ICAAEPCNSVSTGLQCEMDPVSQTQACDVLSSLGFSVVGWYHSHPSFHPNPSLRDINTQHQFQ	SVQQSHVTV*AQVCSVRWIQCLRHRPVMCCHPWDSV*WAGTTRIPPSTLTLHCET*TRSTN	LCSRAM*QCEHRSAV*DGSSVSDTGL*CAVIPGIQCSGLVPLASLLPP*PFTARHKHAAPI	1
20.9280095.9279963	SYFSRGGAPFIGMIVSPYDPANASPHSQTTCLLVKENQEPS	VIFHVVEPRLLG***AHMIQLTPPPTPRRPAYW*KRTRSL	LFFTWWSPVYWDDSEPI*SS*RLPPLPDDLLIGKREPGAFR	1
1.20339428.20339294	WVS*NMM*SP*VGRIFRLCQSAAETHLCL*KRRPCSVWGTC	GSPET*CDPHELGESSDFVRALQRPICVCEKEGPAVCGGPA	GLLKHDVIPMSWENLQTLSERCRDPSVSVKKKALQCVGD	3
1.20341065.20340940	MVEKNEYRSHGAQAVGMLTSQMASEDYACFIKWLCNFSR	WLKRTSIEAMELRLWVC*RLRWQVKTMLASLSGCVTSPE	G*KERVSKPWSSGCGYADVSDGK*RLCLLH*VAV*LL	1
4.15057351.15057662	QLAAIPEFQGLGPLFKSSEPVQLTEAETEYVVRCIKHTFAGHMVFQFDCTNTLNDQLLQK	NLRPSQNSRVSARCSSLRSRCS*RRLRPNMWCAASNTRSPDTWCSSLTARTL*TTSCCR	TCGHPRIPGSRPAVQVFGAGAADGG*DRICGALHQTHVRRTHGVPV*LHEHSKRPAAAEG	1
4.15059292.15059430	WRI*R*RLQTTSRRF*NQISEQRGTK*ETNLRRKKLLPLHLYEL*M	GGSRGNGCRPHPEGSETKFRSSVGRSRRRI*EGRNFCPCICTNS	EDLEVTVADHIQKVLKPNFGAAWDEVGDEFEKEETFALASVRTL	3
4.15056804.15056929	LSVSIPGLEKSLHQYTLEPSEKPFDMKTVPLATAPITEQK	FLFPFLVWRSPSISTPWSPQRNLLI*RQFLWPLLLSQSR	FCFHSWFGEVPPSVHLGALRETF*YEDSSFGHCSYHRAEN	1
4.15054529.15054717	VAMKHPSAVTACNLDLENLITDSNRSIATLAITTLLKTGSESSVDRLMKQISSFVSEISDEFK	WP*SIHQP*LRATWTLRT*SPILTAALPRWPSPLFSRLAVKAAWIDS*SRSPLLSQRSQMS	GHEASISRDCVQPGP*EPDHRF*PQHCHAGHHHSSQDWQ*KQRGSTHEADLLFCLRDLR*V	1
4.15053537.15053670	HDSPLFDFIESCLRNKNEMVVYEAASAIVHMPNCTARELAPAV	MTAPCLTSSRAA*GTRMRWWCTRLLLLLSICPTALPGSWPLL	*QPLV*LHRELLEEQE*DGGVRGCFCYCPYAQLHCQGAGPCCV	1
7.24154721.24154867	RRISSCTMRPSTWR*R*RTTTWLKPRSTGRCCSSLALPPCS*PPNL	GEFRAVP*DPLPGGKDDGPLLG*NPGPQGDAAARWLYRHAHSLQI	ENFELYHETLYLAVKMTDHYLAKTPVHREMLQLVGSTAMLIASKFE	3
9.3295755.3295859	I*KVQ*RWGDSLRNCWLHDSL*LLRIPRQNPTTCK	FEKYNKDGETLYATVGYMTVYNYYVYPDKTRPR	LKSTIKMGRLSTQLLAT*QFIITTYTQTKPDHV	2
20.39713314.39713452	EYETQSSAEARLVKQFDQLEMILQAHEYEELEGTPGRLQEFFDS	NMKLRAVQRHGW*NSLTSWR*SCRLTSMRSWREHQEDCRSSLT	I*NSEQCRGTAGETV*PAGDDPAGSRV*GAGGNTRKTAGVL*LH	1
20.39712990.39713092	CIKLALVHDMAECIVGDIAPSDNISKAEKHRREE	A*SWLWFTTWQSALWETSRHQITSAKQRNTGE	HKAGSGSRHGRVHCGRHRAIR*HQQSRETQER	1
5.70251556.70250757	KVTAVPHRSKFAAGIVPFEDTPEFTEVAEATGTYLRIRDLLKNSPRSLA	R*LLFRIGASLQLASFRLKIHQSSLKLLKPQEHTLGSETCLKIPHEVW	GNCCSASEQVCSWHRSV*RYTRVH*SC*SHRNIP*DQRLA*KFPTKSGE	1
19.42138534.42139021	EDTPLHTAARFGVPELVALFLAHGASVDAVNSLQETPLMTAAFWAFDTKEQTYSQDHHLVCRLLLDHQA	RTHLYTRQPDSVFRSWWLSFWLMEHLWMQ*TLCRRLL**LQPSGLLTLRSKPTAKTII*SVASCWTI	GHTSTHGSQIRCSGAGGSLFGSWSICGCSELFAGDSSDDCSLLGF*H*GANLQPRPSSSLSPPAGPS	1
13.1279166.1279057	GGGFTRSGIGHGAGKGVHPGNDSISTEQSRNA*HL	VEALREAASAMEQERECILEMIQSLQNSQEMRNI	WRLYAKRHRPWSRKGSASWK*FNLYRTVKKCVTSV	2
13.1277793.1277399	ERERS*L*LQTV*WAGRCLWKSLLGQSETRSRRRRYKKPHPS*MK**KSCWTTWRGAGRSCWPCTPHV*LKHRPFPSTRSFRPL*SVALWRTRRT*SGGWRLY*EMLKMLKRTSRLWIIKNW	RERGVNFNCKPFNGPDAVCGNLCWDNQKPAAGGGATKSHIHHR*NSEKVAGRHGGEQAEAAGPARRMCD*STGRSHQPEVSGHCDRLRSGGPEEHKAEAGDSIEKC*KC*KEHQDYGSSKTG	EREELTLTANRLMGRTLSVEISVGTIRNPQQEEALQKATSIIDEIVKKLLDDMEGSRQKLLALHAACVTEAPAVPINQKFQAIVIGCALEDQKNIKRRLETLLRNVENAEKNIKIMDHQK	3
6.39595794.39595689	NVEDSKAFFKRKIDFLTKQIEKIQPALQEKHAMKQ	TWKTQRHSLSAK*TSSQSR*RKFSQPYRKSMP*NK	RGRLKGIL*AQNRLPHKADRENSASPTGKACHE	1
5.64524332.64524506	QLLKDPQVLFAGYKVPHPLEHKIVIRVQTTPDYSPQ	SC*RTLRFCLLVIKFLILWSTRSSSECRPHLTTAHR	AAEGPSGSVCWL*SSSSSGAQDRHQSADHT*LQP	1
5.43258539.43258378	EVIRQKVRRQLTKQQKAAQRRRLQKGEANLVTKSRRENQNNIKSSMETSEFWG	R*SVRRCGGSSPNSRRRRRGDVYRRVRPTW*PNPGGKTKITSSLAWRPANSGA	GNPSEGAEAAHQTAEGGAEETSTEG*GQLGNQIQEGKPK*HQV*HGDQRIL	1
5.43261080.43260889	VSGS*ITGSISPVQ*VHGPHSQTGQSWPDSRRF**VQPHVG*PGPHNND*LPSDGVYITPQC*M	CQVHELQDPSALYSEFMDLIVKLANHGLIHGDFNEFNLMLDDQDHITMIDFPQMVSTSHPNA	VRFMNYRIHQPCTVSSWTS*SNWPIMA*FTEILMSSTSCWMTRTT*Q*LTSLRWCLHHTPML	2
5.38189123.38189001	RLGEEH*GCS*LF*HQ*SC*G*DKEVPSGHGVSAAQQEN	GWVKSTEDAVDYSDISEVAEDETKKYRQAMGSLQPSRK	VG*RALRMQLIILTSVKLLRMRQRSTVRPWGLCSPAGKQ	2
5.38185627.38185460	SQDEDCLWFSIFPIDNEELVYGRWEDNIIWDDQEMDHMLEPPVLTLDPNDENIIL	PRTKTVFGSPFFLLIMKSWYMDAGKTTLSGMTRRWITCLSRLFLHWIPMMRT*F*	PGRRLSLVLHFSY***RVGIWTLGRQHYLG*PGDGSHA*AACSYTGSQ**EHN	1
5.38185245.38185112	RNS**KGGDDLPLAIKRE*EGNCNQEEPHPAGENGRDKR*ATA	EIPDEKEETTSHSPSKENKKETAIKKSRILLGKTGVIKDEPQQ	KFLMKRRRRPPTRHQKRIRRKLQSRRAASCWGKRA**KMSH	2
5.38185025.38184918	NMSQPEVKDPWNLSNDEFYYPKQQGLRGTFGGNIIQ	TCPNLRSKTPGICPMMSSTTPNSKA*GEPSVATS	HVPT*GQRPLESVQ**VLLPQTARPEGNLRWQHH	1
5.38183008.38182808	AFENNLFRAPIYLHKMPETDFLVIRTRHGYYIREIVDIFVVGQECPLFEVPGPNSKRANTHIRDFLQ	LLRTTSSVLQSTFTRCPRLISWLYEHDTATTLERLWTFL*LVRSAHCLKFQGQTPNEPILTSETS	F*EQPLPCSNLPSQDARD*FLGYTNTTRLLH*RDCGHFCSWSGVPIV*SSRAKLQTSQYSHQRLP	1
5.38182514.38182373	VFIYRLFWKSKDRPRRIRMEDIKKAFPSHSESSIRKRLKLCADFKRT	CSFIACSGRVRTGRGESAWRI*KKLSPHTQKAASGSDLNCVLTSNVQ	VHLSLVLEE*GPAAENPHGGYKKSFPLTLRKQHQEAT*TVC*LQT	1
5.38178270.38178121	VRTAPWNTTRAFISAMKGKCLLEVTGVADPTGCGEGFSYVKVPNKPTQQK	CGQLLGTQPEPSFLP*RESAC*RLQVWLIPQAVEKVSPM*KCPTSPLN	ADSSLEHNQSLHFCHEGKVPVRGYRCG*SHRLWRRFLLCESAQQAHST	1
5.38170455.38170229	SVGVYRGALNRHRQQFSRG**L*RDG*EH*EHAAEQEDQHPTFP*EGRAGEEGAAEDADG*RERS*QGAQGAA*R	VLESTEVLSTDTDSSSAEDSDFDEMGRNIENMLQNKKTSTQLSREREEQERKELQRMLMGEESDRDKGRKERR	CWSLQRCSQQTQTAVQQRIVTLTRWVGTLRTCCRTRRPAPNFPVRGKSRRGRSCRGC*WVKRAIVTRGARSGV	2
5.38167969.38167758	LKCGACGAIGHMRTNKFCPLYYQTNAPPSNPVAMTEEQEEELEKTVIHNDNEELIKVEGTKIVLGKQLIE	*SAVHVAPLDT*EQTSSAHFTIKPMPHPPTQSP*QRSRRRSWKRQSSTMTMRN*LRWRAPRLCWANSSL	KVRCMWRHWTHENKQVLPTLLSNQCPTLQPSRHDRGAGGGAGKDSHPQ*Q*GTD*GGGHQDCAGQTAH*K	1
5.38164273.38164151	KEDRLVRLEKAINPLLDDDDQVAFSFILDNIVTQKMMVVP	RRTGW*GWRKPSTLC*MMMIRWPSPSSWTTL*PRK*WWF	GGQAGEAGESHQPSAR***SGGLLLHLGQHCNPENDGGS*	1
5.38161779.38161663	YDEHLTQLEKDISTAKEAALDAADLESLEPMTPGPYTPQ	MMST*LNWRKTSLLLKRQL*MQQT*RVWSQ*RLGHTH	**ALDSIGERHLYC*RGSSRCSRPRESGANDAWAIHT	1
10.34604673.34604840	IPELADHGISLPPNMQGLTEEQIEELNLRDEWGEKCIPSGGSVFRKDEIGRRNG	FPSLQTMASHCHPTCRG*QRSRLRS*T*GMNGEKSASPVEALCLERMRLGGGM	SRACRPWHLTATQHAGADRGAD*GAKPEG*MGRKVHPQWRLCV*KG*DWEEEWT	1
5.33713839.33713965	MGKRYYCDYCDRSFQDNMHNRKKHLNGVQHHRAKKAWFDNFR	WGRGTTVTTATGPFRTTCITEKNI*MVFSITEQKKLGLTILE	GEEVLL*LLRPVLSGQHA*QKKTSEWCSASQSKKSLV*QF	1
5.32604967.32604772	SYIFGAVTVATGILGGALGTTLSRLFRDKVPNADPLICAVGMLGSVPCLFITIFLASASIPGT	VTSLVP*QWPQAFWAGLSALLYPDCLGTRCQMLIHSSAPWACLDQCRASLSPSFWHQQAFLA	LHLWCRNSGHRHSGRGSRHYFIQTV*GQGAKC*STHLRRGHAWISAVPLYHHLFGISKHSWHL	1
5.31357016.31357135	RKGINILVSTPGRLVDHIKHTLSIAFSAVRWLVLDEA	VKESTSWFRLLDVWWIISNTP*ASPSAPSAGWSWTR	*RNQHPGFDSWTSGGSYQTHLEHRLQRRPLAGPGRG*	1
5.28570695.28570908	IHWTLLHHHTAVFLLLGLFRG*SFLPGPHRDCGWEAAHPGRPGNLVVCGPDSAYHRWTDAQRLQ*LVHILL	YTGHYFITTLLYSFFLGCFGVDRFCLGHTGTAVGKLLTLGGLGIWWFVDLILLITGGLMPSDYSNWCTYY*	TLDTTSSPHCCIPSSWAVSGLIVSAWATQGLRLGSCSPWEAWESGGLWT*FCLSPVD*CPAITVTGAHT	2
17.10592356.10592103	RRWGQRS*AWQ*LRMAMPMR*TEIDS*CLKRDR*ASPLFLTSSRG	EGGVKGHKRGSDSEWLCRCGKRRSIRDA*RETDELLLCS*HHRG	KVGSKVISVAVTPNGYADAVNGDRFVMPEERQMSFSSVLDIIEGK	3
5.26197644.26197771	KNKRVGKQLASQKILQMLHPHVKNWGSLLRMYGRESNKMVKK	RTRGLANS*HLRRSCRCYILTSRTGAHCCACTAERAIRWS	EQEGWQTASISEDLADATSSRQELGLTAAHVRQREQ*DGQ	1
5.26193539.26193681	VGGVLPPSLSLMDG**HSIIQAFQSTCTERPEWSLGPDRTSLALEAL	SGASSHRASP*WMDNDIP*FRHSSLPAQRDQSGHLVQTVLPWHWKH	RGRPPTEPLPDGWIMTFHNSGIPVYLHRETRVVTWSRPYFLGTGSIR	3
5.27374722.27374616	KANSKIHDGLCQHCKGVLEWKVKYNKYKPLTQPRK	RQIQRSTMGFVNTVRVFLSGKLSTTNTSL*HSLE	GKFKDPRWALSTL*GCS*VES*VQQIQASNTA*KM	1
5.20731216.20730382	ASPKSSATLFLLVPSWTRVMISALRR*RTGRTQHSPASPPVLHPRTS*KELWVAASSTSHYITTGPT*SRRLPSRTCCAAATTASCRLV*SVKTGCAPPPEIGLTMETRCPHAPPHPLPACCRLFPISWWSLSACLCRSHQTVPPAAEREGAVVGTV	QAQKVLQLYFCWCLPGRG**YQP*GDEEPAERSTHQHHLLCCIQGRPERSCGWPRVPHRTTSPRGRPDRDGCRAGPAVLLQRRPPVAWCSL*KRGVLLLQR*DSQWRQGVPTHLPILFLHAVAYFQSHGGV*AHVSAGATRQSHQLQREKEQWWEPS	KPKKFCNSISVGAFLDEGDDISLEEMKNRQNAALTSITSCAASKDVLKGAVGGREFHIALHHHGADLIETAAEQDLLCCCNDGLLSPGVVCKNGVCSSSRDRTHNGDKVSPRTSPSSSCMLSPISNLMVEFERMSLQEPPDSPTSCRERRSSGGN	3
5.17719179.17718607	SDLLLGILDILDPELFLKSCEPDCQEPQVLLLGGSEPVPATPSPTMGSTSVKLETLNELIHFDHIYTKPVEEVSSGQHTDLESGTSEKNDEVAFPVTEVVVEEETICVKDEPQEVVIPACNSQSQAVELFSGPSSPALNSLEKEACLADTYSDSGYEGSPSPFSDMSSPLCAESAWDDMFANELFPQLISV*	LICYWAFWTSLTQSYFSSLVNQTARSRRSCCSEGVSQYLPPHLQLWGPHQLSWRPLMN*FILTTSIQSPWRR*AVGSTPTWRAAQVRRMTRWPFLLRRSWWRRRPSASKMNHRKWSSLHVIVRVRQLSFSLDLPLLPSTAWRKKPAWRTPTATPDMKVPLPLSATCRPPCVQRAPGMTCLLMNYSPSLSV	*FATGHSGHP*PRVISQVL*TRLPGAAGPVARRE*ASTCHPISNYGVHIS*AGDP**TDSF*PHLYKARGGGEQWAAHRLGERHK*EE*RGGLSCYGGRGGGGDHLRQR*TTGSGHPCM**SESGS*AFLWTFLSCPQQPGERSLPGGHLQRLRI*RFPFPFQRHVVPPVCRERLG*HVC**TIPPAYQC	1
5.13740880.13741039	SLRSSQKTLDSVSFATTCPRSSPPCNLAAPGSALVPFRQTR*SLGWSTLSSRR	H*EVHRKHSILSHLQLPVQDHPRPAISLHQVPLWSPFARPDDPSVGARYPA	IEKFTENTRFCLICNYLSKIIPALQSRCTRFRFGPLSPDQMIPRLEHVIQQ	3
19.44884370.44884232	DVLNNSDHQAVLFLGNLVEGKYSFILTVTDSKGQSSKGRGTVE	MS*TTPTTRQCCFLETWWRANTASS*L*LTAKDKAARGGAQW	CPEQLRPPGSAVSWKPGGGQIQLHPDCN*QQRTKQQGEGHSGG	1
19.3355981.3356103	LTATKAGRQTLKEKNVYPIMREFHRWEKDAHVTAACEKLVQ	*LQLKPAGRH*KRRMFIQS*ESSTAGRRTPTLQRPVRNW	DCN*SRPADTEREECLSNHERVPPLGEGRPRYSGL*ETG	1
3.56118297.56118196	GIDRSHSWVNSAYAPGGSRSVLRRNPNSSCELKQ	ALTAPTPG*TLLMPLGAPDLCYAGTPTPAVSS	H*PLPLLGKLCLCPWGLQICATPEPQLQL*AQ	1
14.207773.207624	SDQVPVGNIPRSMTVYVRGENTRLAQPGDHVAITGIFLPLLRTGFSQAVQ	VTKYLLETSQGA*RCTCVAKTHVLPSQETM*PSQESSSLCCAQASVRL	*PSTCWKHPKEHDGVRAWRKHTSCPARRPCSHHRNLPPSAAHRLQSGC	1
19.32132614.32132743	EYTLDVYRLSSMVTEHDAKKAGAEVVKQVEHPLLSGLLYPGLQ	STLWMCTACPPW*QSTMLRRLELRW*NKWSILS*AVCCTLA	VHSGCVPPVLHGNRARC*EGWS*GGETSGASSPERSAVPWP	1
19.32132282.32132457	VTVLFADLHAYLDNMKAPWELLELRVKYYEQVIKAMLESIGVPLDKLKFVKGTNFQLS	SLFCLQTCMLT*TT*KLPGSCWSSGSNTTSRSSRPCWRASVCLWINSSLSKEPTSSS	HCSVCRLACLPRQHESSLGAAGAQGQILRAGHQGHAGEHRCASG*TQVCQRNQLPAQQ	1
19.32131517.32131663	EVLGEEKVKQVLQERELRVYWGTATTGKPHVAYFVPMSKIADFLKAGCE	RSLERRR*SRSFRRESSGFTGAQRPLANPT*LTLSPCLR*QTSSKLD	GPWRGEGEAGPSGERAQGLLGHSDHWQTPRSLLCPHV*DSRLPQSWM	1
7.41987711.41987523	VVELKPGGKDIPVTTANRIAYIHLVADYRLNKQIRPHCLAFRQGLAKVVNLEWLRMFDQQEIQ	WLS*SLEAKIFL*PRQTE*PTSIWWLTTGSTSRSGLTAWPSDRVWPRWSTWSGCACLTSRR	G*AEAWRQRYSCDHGKPNSLHPSGG*LQAQQADQASLPGLQTGSGQGGQPGVAAHV*PAGD	1
7.42001182.42001078	VITNLVKMVKARDIRRPFCPAGHWLSEEVNIRADK	SSLTW*RW*KLVTSADPSVRQVTGCQRRSISGP	HH*LGEDGESS*HPPTLLSGRSLAVRGGQYPGR	1
7.40197757.40197599	QV**GNQGVVCSL*PSVCPPEVSAGHHQSHACL*TVQKAGTRLCHTLQ	RCDKEIKVSYAVYNRLSVLLKSLLAITRVTPAYKLSRKQGHDYVIL	GVIRKSRCRMQSITVCLSS*SLCWPSPESRLLINCPESRDTTMSYS	2
7.40198347.40198228	FNLAIKDIPEVTHEAKKALAGQLPGIGRSMCVEISLKTSE	LIWPSKTSQRLPMKPKRHWLASFQALGAPCVLRSL*RH	*FGHQRHPRGYP*SQKGTGWPASRHWALHVC*DLSEDI	1
19.23245909.23245623	VMSRHPNEIRSLPPALQTFPTLHCANVSAVHSSTASLRRWRPSSSTGSRAVR*DRLPSNRWPASTPTNQSWASERPMRDCTS*PPVISLF*RSI	LCPGIQTR*EVCHLRSKLFLRFTVRMSPPCIHLPPAFAGGDRPLQQEAGPSGRTGCQATGGQPRLRQTNPGLQSDQ*ETVHPDLQ*SLCSKGQ	YVQASKRDKKFATCAPNFSYASLCECLRRAFIYRQPSPVETVLFNRKQGRQVGQVAKQQVASLDSDKPILGFRATNERLYILTSSNLFVLKVNN	3
19.21275986.21276138	MSYMLPHLHNGWQVDQAILSEEDRVLVIRFGHDWDPTCMKMDEVLYSIAEK	CRTCYHISTTAGRSTKPSCLRRTESWLSASDTIGTRHV*RWTKFFTASR	VVHATTSPQRLAGRPSHLV*GGPSPGYPLRTRLGPDMYEDGRSSLQHRG	1
19.20905654.20905482	GKEEMLTTIPFARPQDAGPSVAIVTKVNRIQDQLVKKHDIELHMHLNRLEIAPQIYG	VKKKC*PPSHSLDPRMQVHLLP**PKSTASRTSW*RSTI*SCTCTSIGWRSPRRST	*RRNADHHPIRSTPGCRSICCHSNQSQPHPGPAGEEARYRAAHAPQSAGDRPADLRD	1
19.20908487.20908385	FPEIRYFQDEDVRTKLTDILFCYARENEQLLYKQ	SLRSDTSRMKM*GPS*LIFSSVMPEKMSSYFT	P*DPILPG*RCEDQAD*YSLLLCQRK*AVTLQ	1
2.35693973.35694110	TQDGR*PD*EDRQRRQRYVQ*SVQSAAEDSVWRGENERGDRGAQQE	HKMDADQIERIAKDANDTSNKAYNLLLKTLSGEGKTSEEIEELN	TRWTLTRLRGSPKTPTIRPIKRTICC*RLCLERGKRARRSRSST	2
14.33820042.33819607	MYVGYLLDKESGMYHQGPVRRSSINLPPQNFVSTPQYPDFTGYHHVPNMDTHPQSTGSWGPSYSAPREDWGAYSLGPPNTIPTPMNNSSPGQVPYCSNEYAHMHPPGSAVLQPPPDNVNVAQLSPGRERRNSYQWMSKTAQSSS	CMLDTYWIKKAACITKGL*EDQASICLHRILFQHHSTPTLLDTIMCQTWIRTHNLRGAGDLHIAPLERTGVLIVWDPLILFLHP*ITHLLDRFLTVQTSTHICILRDLRYYNRHRTTLMLHNFLLAGKGVIHTNG*AKLRNRR	VCWIPTG*RKRHVSPRACKKIKHQSASTEFCFNTTVPRLYWIPSCAKHGYAPTIYGELGTFI*RPSRGLGCL*FGTP*YYSYTHE*LISWTGSLLFKRVRTYASSGICGITTATGQR*CCTTFSWQGKA*FIPMDEQNCAIVVY	1
10.30650953.30650820	EKGPAGGSCVATEE*QHCV*QGPCPLPDAQLQRRHPLPV*KRQT	KKVLQGEAVLLLRSDNTVFDKALVLCQMHNFKEGILYLYEKG	KRSCRGKLCCY*GVTTLCLTRPLSSARCTTSKKASSTCMKKA	2
1.50558769.50558902	VALHACGVATDMVMEHCIQAGAAFVISPCCYGFIQNAVKFSFPK	LPFMHVALQQIW*WSIASRPEPPLLLVLAATASSRML*SSASP	CPSCMWRCNRYGNGALHPGRSRLCY*SLLLRLHPECCEVQLPQE	1
Zv9_NA880.20944.21069	SLPLNPKPFLNGLTGKPVMVKLKWGMEYKGYLVSVDGYMNMQ	VYL*TRSPS*TA*LENQ*W*S*SGAWNIRATSCLWTGT*I	FTSEPEALPERPDWKTSDGEAEVGHGI*GLPRVCGRVHEY	1
1.47608707.47608278	WKPRLSPLLALCIFLVCERHRGEASDWFPYIDVLPTVYTCPAYFSDDVMALLPASVRRRALEQREAVKEMHSSNQEFF	GNLVCLPSWPSASSWCVSGTEERPLIGSLTSMCCPQFTPAPPISVMMSWLFYLPVCGGGPWSRGRQ*RKCTPPIRS	ETSSVSPPGPLHLLGV*AAQRRGL*LVPLHRCVAHSLHLPRLFQ**CHGSFTCQCAEAGLGAEGGSEGNALLQSGV	1
1.37189827.37190063	CTCDDCSLSHILTCGIMDSPIAEDLHIKLPMQGDPPRDFLTEVHPPSLSSGSSASGSNSSSPITIQQHPRLIL	AHVTTVASLTS*RVA*WTLPSPRTSTSNYPCKGILPGTS*QRCTLLASPPAVQRPAPTPVLPSPSSSIRDSF	HM*RL*PLSHPNVWHNGLSHRRGPPHQTTHARGSSPGLLDRGAPS*PLLRQFSVRLQLQFSHHHPAASETHSA	1
1.47116698.47116488	RHQTG*ANHAFCNQVSM**VYPSDQRSRYHTHIHL*PGPGQR*GRYFLPAIRHPKEHQQVHSE	DIKPDEPTMLFVTKCPCDECIPLIRGAGITHIYTSDLDRDKDKGDISYLRFGTLKNISKFIVS	TSNRMSQPCFL*PSVHVMSVSL*SEEPVSHTYTPLTWTGTKIREIFPTCDSAP*RTSASS*	2
1.36458025.36457903	VPVHVFLDFSTLECRHLSESVELFVLNLMDANANYINREV	YRSMCFWTFPHWSADTSVNL*SSLFSTSWMPTQTTLTEK	TGPCVSGLFHTGVQTPQ*ICRALCSQPHGCQRKLH*QRSQ	1
1.36471543.36471351	AVCDKGGRSLHGCSWRAPQPSELQLRTRRLHGAVHYRKTQQTARRI*TSHRTIHSPQHRFQQCA	LCVTKVGGLSMAAAGELHSPVSCSSEPDDSMEPYTTERLSRLPGGYKPLTEPFTALNIDFNNVQ	CV*QRWAVSPWLQLESSTAQ*AAAPNQTTPWSRTLQKDSADCQEDINLSQNHSQPST*ISTM	2
1.36478631.36478483	ESFRFTLFKWAEELDSLGRIQYLFDCYEQALELFPDDEVILNSMGEHLF	SPSGSLSSNGQKNWTLWAAFSTFLIAMNKLWNFSPMTR*S*TAWANTC	VLQVHSLQMGRRTGLSGPHSVPF*LL*TSSGTFPR*RGDPKQHGRTPVQ	1
8.27159550.27159686	LAMARAKVTG*TLRTFRFISETPFSTLT**SLATLTCLYLLWATP	WPWPERR*QDEH*GLSDLYQRLPSAH*PDEVSPP*PACIYCGPL	GHGQSEGDRMNIKDFQIYIRDSLQHIDLMKSRHPDLPVFIVGHSM	3
8.27158663.27158769	GSGIYCPWSWGTLWPI**DGTETERVLLAGICTRP	ALVFIAHGAGEHCGPYDEMAQKLKEFSLLVFAHD	LWYLLPMELGNIVAHMMRWHRN*KSSPCWYLHTTT	2
8.27174129.27174344	VEAYDADELNYHGGMRVSFGMQLMAAVERMEREIPSISWPFLLLHGDADKLCDIRGSRMMHDNSPSTDKKIK	WRHTTLMS*TITAGCEYHLACS*WRQWSVWRGRSHPSAGPSCSFTVMPTNSVTSEVPG*CMTILLVQTRK	GGIRR**AKLSRRDASIIWHAADGGSGAYGEGDPIHQLALPAPSR*CRQTL*HQRFQDDA*QFS*YRQEN	1
12.29997256.29997102	VTGLSVSPGKDQLVVFHTKDSRDLVVCLQGMVPANESRIGELVGTLLSHFK	*QG*ACPPGRTSWLCSTPRTAGISWCACRVWCLPMRAASGS*LAPCLAIS	DRAERVPREGPAGCVPHQGQQGSRGVPAGYGACQ*EPHRGASWHPA*PFQE	1
21.4266061.4265933	SLLVVSHLEPGFLRWSSR*YNWHNLVLYYTRGADTNIPQNSSM	VYLLYHTWSQVFYGGVAGSTIGIIWFFITQEVLTPIFPKIA	STCCITPGARFSTVE*PVVQLA*SGSLLHKRC*HQYSPK*Q	2
1.42241149.42241322	VYELTQEFFKNGKPVCAESQNSVGVFTRDVVRKKIMVDPDDSESTKKLKLSMLQQYLK	CMS*LRSSSRTGNPSVLRARTALAFLRETWSARRSWWILMTLRAPRNSNCLCCSST	V*ADSGVLQERETRLC*EPEQRWRFYARRGPQEDHGGS**L*EHQETQTVYAAAVP	1
23.29787210.29787075	GSLMVVRAARV*AHSPAPPPTALRLSPRVCPDRRAWISTLPPVKR	GRLW*SEQRGCELTLQLPLQQP*DSVPEFVPIAEHGYRPCLL*KE	VAYGSQSSEGVSSLSSSPSNSLETQSQSLSRSQSMDIDPASCE	3
23.29767720.29767607	GDMFKVLHNILLNSETRELALNYMAALVNYNVKKAQMQ	VTCSKFSTTSC*TVKRGSWLLITWQL*STTM*RKPR	*HVQSSPQHPAKQ*NAGVGS*LHGSSSQLQCEESPD	1
23.29763040.29762938	RTVEELKNSESQWKDSPLASRHREMLKRCKTQLK	GL*RSSKTVRVSGKILPWRVDTERCSNAAKLS	DCRGAQKQ*ESVERFSPGESTQRDAQTLQNSA	1
23.29757952.29757808	LWQAVCALHQHAD**HHLLVR*EP*IPEAYS*SSRGDEE*RAVGAAAK	SGKQFVRYINMLINDTTFLLDESLESLKRIHEVQEEMKNKEQWEQLPR	LASSLCATSTC*LMTPPSC*MRALNP*SVFMKFKRR*RIKSSGSSC	2
23.29755050.29754876	GHTAVNSLRR*SQR*GRLALSPQLPLRNSSCYWRRWRK*SPRTPSLKWTTVMHQMSSK	VIQP*TL*GGDLKDEEGWH*VLNCH*EIQAAIGEGGGNSRQELPV*NGLQ*CTR*V	SYSRELFEEVISKMRKAGIKSSIAIEKFKLLLEKVEEIVAKNSQSEMDYSDAPDEF	3
1.35295365.35295668	KSKGMMPVGSHSAEEVDQNYVPMSANSPSHHHSGSLPEPMHETNYVPMTPGTMEFSSLGKQVPPPAHMGFRSSPKTPPRRPLLSECQPPPVDRNLKPDRK	KAKE*CQWVAILQKRSTKTTCP*VPTHRHIITRAVCQSQCTKPTTSP*PQVLWSSHPWENRFLHPPTWDFAQAQRPLPAGRCLVSASPHLWTEISNPIAK	KQRNDASG*PFCRRGRPKLRAHECQLTVTSSLGQFARANARNQLRPHDPRYYGVLIPGKTGSSTRPHGISLKPKDPSPQAAA**VPAPTCGPKSQTRS	1
23.29246807.29246237	HQLKGVYALKRPQENPRWPPKEKVA*NSTLSVPS*AARWCSTAAPRMQRETRV*QTTASAVAPTTMTTRPTSPRA*A*IRA*RRTRRDARPLRSGSTASTAMSPQLLTTSRSKNSKSAMTKMALLRACTWYSPKAAAMRKTMERRPSLRRGLKMAVTLKTKKLKTGLQKMTPTCRRVKPKVAKHHSPPQ	IS*KEFMH*NDLRKTQDGRQKKRWPKTQRYLCQAEPPGGVRQQLPECRGRPECSRQQRAR*LPLR*QRDQLPREPEPKSEPRGGPEETRGH*EVGQRRVRR*APSS*RRAGARTQSQQ*RRWPS*GRVHGTAQRLQR*GRQWRGGRACGGVSRWQLP*RQRS*RQAFKR*RLHAAE*SPKSPSTILL	SAERSLCTETTSGKPKMAAKRKGGLKLNAICAKLSRQVVFDSSSQNAEGDQSVADNSERGSSHYDDNETNFPESLSLNQSLEEDQKRREAIEKWVNGEYGDEPPAPDDEQEQELKVSNDEDGPPEGVYMVQPKGCSDEEDNGEEAEPAAGSQDGSYPEDKEAEDRPSKDDAYMPPSEAQSRQAPFSS	3
23.29203093.29202422	NTISIPTATGAKKRFWIIEDMSPFGKRRKTASSRKMLDEGMMLDGFRRYDLYENCKDSSCQFSLKVTHYHCTRENCGYKFCGRTHMYKHAQHHDRVDNLVLDDFKRFKSSLSCNFPDCQFSGNSTHFHCLRCGFRCTDSTKVTAHRKHHGKQDVISAAGFCQFSSSADCEVPDCKYKLKCSHFHCTFPECKHTVVGMSQMDSHKRKHEKQERGEIPSVSPKQ	TPSPFPRPLVQRSASGSSRTCPRLASAERPHRHVRCWTRG*CWTDSGATTSTRTARTPAASFL*RSPTTTALVRTVATSSAAAPTCTSTPSTTTA*TTWSWTTSSASSLRSAATFLTASFQATAPTSTVCAVVSAAPTAPR*RPTASTTASKT*SALLASASSAPARTARFLTASISSSAHTSTAPSPSVSTQWLACPRWIPTRESMRSRSEARFRLCRRS	HHLHSHGHWCKEALLDHRGHVPVWQAPKDRIVT*DAGRGDDAGRIPALRPLRELQGLQLPVFSKGHPLPLHS*ELWLQVLRPHPHVQARPAPRPRRQPGPGRLQALQVFAQLQLS*LPVFRQQHPLPLSALWFPLHRQHQGDGPPQAPRQARRDQRCWLLPVQLQRGLRGS*LQV*AQVLTLPLHLPRV*AHSGWHVPDGFPQEKA*EAGARRDSVCVAEAG	1
23.29210460.29210289	HCEFRMRGHYHCLRPGCFFVTNITTKLPWHIKKHEKAERRAANGFKYFTKREECG	TASSE*GATITVCGPAASLSLTSPPSCRGTSRSMRRQSVAPLMASNISPRGRSA	LRVQNEGPLSLSAARLLLCH*HHHQAAVAHQEA*EGRASRR*WLQIFHQEGGVRE	1
23.29224430.29224258	VGCSKVYTSTSDVMTHENFHKKNAQLINDGFQRFRATEDCGTVGCQFYGQKTTHFHC	WAAARCTPAPPMS*PMKTSIKRTPS*STMASRGFARLRTVARSDVSSTGRRRHTST	GLQQGVHQHLRCHDP*KLP*KERPADQRWLPEVSRD*GLWHGRMSVLRAEDDTLPLQ	1
23.27988772.27989541	IILLLWKKVAVSQAGPG*LWLEGCRRACRHSLLGTESWPYLGQAKSCIAKSSCFSIGINKAGLLFCLWRQNMDIDWPLLRITWSF*TRTADKKTVSTSLSLQAGSDKETVFSYIQQSSKCMHPKSSQFH*RKAWECMHP*QTLELCLLMACWHPAMRWWRTTGLRTGLLDPCDFS	SFSCCGKRWLFPRLGPGNCGWRDAEEPVVTHSWGQSHGPIWDRPSRV*PSPLVSPSGSTKLVCFSVSGDRTWT*IGPYSESLGLFRPALQTRKQ*VPASVCKQGQTRRLCSHTYSRAASACIPNHLSFTNGKRGSVCTLDRRWNFVC*WRAGIQLCAGGGPQACALGFWTPATSL	HSLAVEKGGCFPGWARVTVAGGMQKSLSSLTPGDRVMALSGTGQVVYSQVLLFLHRDQQSWSAFLSLETEHGHRLALTPNHLVFLDPHCRQENSKYQPQFASRVRQGDCVLIHTAEQQVHASQIISVSLTESVGVYAPLTDAGTLFVDGVLASSYALVEDHRLAHWAFGPLRL	3
14.31421231.31421111	SEV*DATERHGKEIRTASRSVVKFTTGVSESPGPRCGQS	QRYETLLKDMEKKSEQHREVLSSLQQEFQKAQGLAVGK	RGMRRY*KTWKRNPNSIEKCCQVYNRSFRKPRASLWAKS	2
1.27854882.27854746	WASCWCGSGRVSRTCSSSRDTSTTWPRWLTLQTDSTS*REGTTA	GPAAGVGVAE*VVRVQAAGTLQQHGLAGLLSRRTVHRDGRGRQQ	GQLLVWEWQSESYVFKQQGHFNNMASLAYSPDGQYIVTGGDD	3
1.27854395.27854247	VKVWNTNTGLCFVTFTEHTSSVTNVTFTSSGFVIVSASLDGTVRAFDLH	*KCGTPTPASALSHLLNTPAVSQTSPSPPVASSSSALLWTGRSERSTC	ESVEHQHRPLLCHIY*THQQCHKRHLHLQWLRHRQRFSGRDGPSVRPAQ	1
1.27843051.27842904	VVYITVLLCGRGVCFGGGSVQVCLHLQHQGADAHEEV*NLLQPVLRRYG	SFTSLCYSADGESVLAGGQSKFVCIYNIKEQMLMKKFEISCNLSFDAME	RLHHCVTLRTGSLFWRGVSPSLSASTTSRSRCS*RSLKSPATCPSTL	2
14.192785.192423	QVTELKERLRPMRGFWVSLPHTICNDEKMAADVTNEDRCWNGQTRGR	RLPS*KSDCGPCGASGCPSHTPSATMRRWLPTSLMRTAAGTGRPG	GYRAERATAAHAGLLGVPPTHHLQR*EDGCRRH**GPLLERADPG	1
1.28715954.28716065	QRESSRGRHREKEDIKITKERTPGSEEEPTEWETNRE	RESPPEADTERRRI*R*RRSVPQAVKKNPQSGKPIVK	ERVLQRPTQREGGYKDNEGAYPRQ*RRTHRVGNQS	1
1.25002370.25002537	AWETTHHNAI*CELPSQHLGPERRRLYTSAGYHCLWLSPGRDPARRYRHHRSVH*Q	HGRQHTIMPSNVNYRANIWALREEGCTHLLVTTACGSLREEIQPGDIVIIDQFI	MGDNTP*CHLM*TTEPTFGP*EKKAVHICWLPLPVALSGKRSSQEISSS*ISSL	2
1.24533540.24533410	NERRMADLKQLSNQLQQKCNEPCRDTVEIQPTTGT	MREEWQT*NSSRISCSRNAMSPAETQLRSNPPQEQ	*EKNGRLETALESAAAEMQ*ALQRHS*DPTHHR	1
1.23397782.23397584	AGYQITQQRLPIAVDGVLTYSLLGGKKRNQVMRKNVTIKQIQLEQDSGKSLHDDVRSQTLIDLNRA	LDTRSLNNVCQSQ*MACLPTASLEGKRGTR**EKT*PSNRFSWNRTAARVSTMTSAARHS*TSTEQ	WIPDHSTTFANRSRWRAYLQPPWREKEEPGDEKKRDHQTDSAGTGQRQESPR*RPQPDTHRPQQ	1
1.23383163.23382971	VYARAQPAPSDSV*G*CITAHWH*CVPGGSGAEDKGRAARATKCQKRQAGANVRHPT*AQLHSG	FMPEPNLPPLILYEDNASLPTGIDACQVVVVQKIKEGLPELPSVKRDRLVQTYGILPEHSFTLV	LCQSPTCPL*FCMRIMHHCPLALMRARW*WCRR*RKGCQSYQVSKETGWCKRTASYLSTASL	2
1.23377891.23377766	VHAIRSGNKKVLNKLMGLVQKETKGRADPVLVRAILQKKTS*	FTRSEAGTKKF*TS*WVWFRKRPKEELIQFW*GRFYRRRP	SRDQKREQKSSEQVDGSGSERDQRKS*SSSGEGDSTEEDL	1
23.24520733.24520623	IVDLTSPSRPLMIPPCH*SNMASSCTTT*LSSHHQLK	SWI*PHLQDR**SLPVTDQIWPVPVRPLNYLLTIS	RGFDLTFKTADDPSLSLIKYGQFLYDHLIIFSPSV	3
23.24520366.24520263	DPLRELGSECGIEFDEEKTAVIDHHNYDVSDPGE	TL*GSWAVSVALSLTRKRLPSLIITTMMCLIL	PSEGAGQ*VWH*V*RGKDCRH*SSQL*CV*SW	1
23.24515709.24515589	EYSIVIEMLSEGRWVPFDGDDIQLEFVRIDPFVRTYLKK	NTALSLRCYPRAVGSHLTEMISSLSL*GSIPSSGLISR	IQHCH*DVIRGPLGPI*RR*YPA*VCEDRSLRQDLSQEK	1
13.1010175.1010309	VCCVEFDRKDINMNKLVATSLEGKFHVFDMRTQHPTKGFASVSEK	YVAWSLTGKTST*TSWWPLHWRENSTFLT*GPSTLPKASPLFL	MLRGV*QERHQHEQAGGHFTGGKIPRF*HEDPAPYQRLRLCF*	1
3.12813523.12813659	PVKLQRRPGAVRVRSRPQPPASLE*VCKRPSRSSIFPNLAPRIFR	QSSCSAGQGPFGSGVGRSLQHHWNEFARGPADPQYFQT*PRGYS	SQAAAQARGRSGQESAAASSITGMSLQEAQQILNISKLSPEDIQK	3
12.1220536.1220416	*R*CHLLI*WACSPLAQTRPQCCAASNRWRCWFRGTGLSR	EGNAIC*FDGPARLWHRLDLSAALHPTGGAAGSGELGCQE	KVMPFANLMGLLASGTDSTSVLRCIQQVALLVQGNWVV	3
14.23111839.23111620	MAEMFSTLFGSNEAQGPPGSSSLGFGPGKPPPPMPQNQVAMAGQIPPQLGDEGPALRKPGAMNEPFYLLRELP	WRKCFQLFSGQMKLRDHLVLRLWVLDRGSLHRLCRKIKLPWRVRYHRSSGMKGLLYGSLEP*MNLSIYCGSCL	GGNVFNSFRVK*SSGTTWFFVSGFWTGEASTAYAAKSSCHGGSDTTAARG*RACSTEAWSHE*TFLFTAGA	1
1.20284150.20284000	LFPF*RQQ*SNVTAPD*RTRPSASLPC**DRSTEMTSTQSTGRRLRRWF	CSHSDVSSNRMSPRRIEELGLQLRCHVDETGVPK*HRPKVQEED*GDGS	VPILTSAVIECHRAGLKNSAFSFAAMLMRPEYRNDIDPKYRKKIEAM	3
1.20319199.20319084	KHSKKITCGCWSSQNLLALGSDDNTLSISNHEGDTIRQ	NIARRLPVAVGAPRICWPWGVTTTR*VSAIMRETPS	T*QEDYLWLLELPESAGPGE*RQHAEYQQS*GRHHQ	1
14.22923077.22926271	DLEKQTEKELEKWRKEKPSSTFDPRGRCHGYRKAWARARQHEIEKERKEREKGNLSVPLTRSASSLSLSPSLLHKKWR	IWKSRRRRSWKSGGKKNHRPRLTPEVAAMDTGRRGLELGSMKLRRRGKRERKGTSLSH*LAQPPLSHCLLPSFTRSG	FGKADGEGAGKVEERKTIVHV*PQRSLPWIPEGVG*SSAA*N*EGEEREREREPLCPTNSLSLLSLTVSFPPSQEVEE	1
1.20092055.20092216	MASSMSGMFTGQQPPGAHPVGGPGGPGQPSFASAAPRTQGSNTLVDELEASFE	WLRP*VGCLPASSLLVLILSGVPADRASRVSLVPLPGPKEATRWWMNWRLL	GFVHEWDVYRPAASWCSSCRGSRRTGPAEFR*CRSQDPRKQHVGG*TGGFF	1
1.19357801.19357659	DFEDWVKDTEEHGFVVVSFGAGVKYLSSDIAHKLAGALARLPQRVIW	ILKTG*KTQKSMAL*LCHLEPV*STFPVTLLTNSQVPLPDCPNVLS	F*RLGERHRRAWLCSCVIWSRCKVPFQ*HCSQTRRCPCQTAPTCYLE	1
14.12710604.12710768	CHDTLVQFGGFLASNLSTEDYIKRVPSIDILCNQFHTPHDAAFFLSRPMYAHQIL	VMTH*CSLVVFWPPTSARRTTSSGFPLLTSFVISSTLHMTLRSSCLGQCTPIR	S*HISAVWWFSGLQPQHGGLHQAGSLY*HPL*SVPHST*RCVLLVSANVRPSD	1
14.12721300.12721484	ASVHCLETGDYTHIRNILIVLTKILPCYPKVLNLGQALECRVHKICLEEKDKRPDLYALAM	HPFTAWKQETTPTSGTF**YLPRSCPATRKS*TWAKH*SAVSTRSALKRRISDQTSMP*Q	IRSLLGNRRLHPHQEHFNSTYQDPALLPESPEPGPSTRVPCPQDLP*REG*ATRPLCLSNG	1
14.12710238.12710417	GGYFGQIRNTKKSSQRLKEVLLDHELALPLCLLMAQQRNGVVFLEGGEKHLKLVGHLYDQ	VDTSARSETLKSPLSV*RRCFWITN*HYRCVYSWPSNEMAWFSWRVERNILNLLDICM	WILRPDQKH*KVLSASEGGASGSRTSTTVVFTHGPATKWRGFLGGWRETS*TCWTSV*	1
14.12719933.12720064	ECANYPGFLTIFRATGFDGGNKADQLDYENFRHVVHKWHYMLTK	SVPIIPASSPSSEPQALMEETKQIS*IMKTSAMWFINGITC*	VCQLSRLPHHLQSHRL*WRKQSRSARL*KLPPCGS*MALHAD	1
14.12704508.12704625	F*PVDLERSGAENGWH*DHR*DDLGTVRSHDWRRATQSR	FDLLILKEVVQKMAGIEITDEMTSEQLEAMTGGEQLKAE	LTC*S*KKWCRKWLALRSPMR*PRNS*KP*LEASNSK	2
14.12461255.12461412	YLEQIRQTVFENLKMLNHAPSVQIHDVPSDMLSYERNDEPDPDERGAEEN	IWSRSVRRCLRT*KC*TTRPAFRSTTSRPTC*ATSATTSPTPMRGELRRT	FGADPSDGV*ELENAEPRAQRSDPRRPVRHAELRAQRRARPR*EGS*G	1
23.20265162.20264979	VKLCMRSVPVATACVLYHRFFERVGIHAYEPYLVAMSCVYLAGKVEEQHIRTRDIINVSH	*NSACARCP*LQHVCSIIVSLRGSASMPMNPT*WP*AVCTWPVKWRSSTSGPVISSM*A	ETLHALGARSYSMCALSSFL*EGRHPCL*TLPSGHELCVPGR*SGGAAHQDP*YHQCKPQ	1
23.20963885.20964046	RSISFRTEARPLPTAPLRSRTKASSFPRRRNSQCWSDTVESHDLTAKEIKRQE	GLLVFVQKLDLCPQPPCVHGQRPPRFHVVATASVGVTLWKVMI*LQRKSNG	VY*FSYRSSTFAHSPPAFTDKGLLVSTSSQQPVLE*HCGKS*SDCKGNQTA	1
23.20968500.20968670	WS*SRASWQR*IKRRGKQSVSSTGEAFPTLKRARECQRSSSPASSTAMENSRTIRA	GVDPEHRGRGE*KDGGSRVSVLQARPFLP*RGPESARDPAVPLPLLPWRTQEQ*G	ELIQSIVAEVNKKTGEAECQFYRRGLSYLEEGQRVPEIQQSRFLYCHGELKNNKGQ	3
14.9688807.9688616	VPCYSYGQKLSKLAILRIACNYILSLAQLAELDYSSDHSSVSFSQCVEQCTRTLQAEGRSKKRK	CRVTRTGRSSPSWRYYV*PAITSCLWLSSLSWTTVQITAV*ASLSVLNSAHGPCRLREGARR	AVLLVRAEALQAGDTTYSLQLHPVSGSAR*AGLQFRSQQCELLSVC*TVHTDPAG*GKEQEE	1
14.9666920.9667106	NRGPLGKFSTDVGNRTTIRMSYPEGTPLSWADTDPDTLFVTVVYKSGDITWTSAMI	TEVHWESSALTLGIEPPSG*VTQRARLLAGLTQTQTLCL*RWCIKAETSPGPLL*S	PRSTGKVQH*RWESNHHQDELPRGHAS*LG*HRPRHSVCDGGV*KRRHHLDLCY	1
14.9667208.9667366	LWDWLFFWQKVPDRIPLKASKFRLLNPHVIRETALDLLKYPLPRPRLWGWDQ	CGTGYFSGRRFQIESLLKPASSDF*THT*SERLHWTS*NILFPGHACGAG	VGLVIFLAEGSR*NPS*SQQVQTSKPTRDQRDCTGPPEISSSQATPVGLG	1
23.14888982.14889086	GILLDEADGVNRSQQPVMPAGFQPPKIVVSSWNRK	GFFLMKLMG*TGASSLSCLQGSSLQKLSFPAGI	DSS**S*WGEQEPAACHACRVPASKNCRFQLES	1
23.14894467.14894610	HHSYRSFLGLTCLMQISTRGEDFIIDTLELRSEMYILNEAFTDPSIVK	IIPTEVSSASPV*CRSPPEGRTSSSTPWSSAARCTS*MRHSLTPPL	SFLQKFPRPHLSDADLHQRGGLHHRHLGAPQRDVHPE*GIH*PLHC	1
23.781915.781812	MQSESGIVPDFEVGEDFQEEPKTYYELKSQPLKN	CSRNRE*FLTSRSERIFKRSLKRITN*RVSP*K	AVGIGNSS*LRGRRGFSRGA*NVLRIEESALEKQ	1
3.46418349.46418459	MLLFCPTCGNVLIVEEGQKCMRFACNTCPYVHNITRK	CFCSVQPAGTC*SSRKGRSA*DSRVTPVPTYITSH	ASVLSNLRERVNRRGRAEVHEIRV*HLSLRT*HHT	1
23.512955.512771	VFQGYLELLKMGAMALQEIQVSPESQAE*AGLGTKDLLESVTHQLVREHHLLGNPPTPKTI	SSRGTWNC*RWARWLSRRSR*ARRARQSRQDWAPRTSWNL*HISLSGNITCWEILQPQKQ	LPGVPGIVKDGRDGSPGDPGEPGEPGRVGRTGHQGPPGICDTSACQGTSPAGKSSNPKNN*	3
23.329435.329565	LWMFVRSGETHHHFSLST*GKQ*GG*RVEIRFPTQSTRTFSFT	SGCL*EVGRHTTTSA*AHEGSSEEAEE*RSDSQHKVQEHSLS	LDVCEKWGDTPPLQPKHMREAVRRLKSRDQIPNTKYKNILFH*	3
15.10359563.10359396	VVCKYLSFDSTVSDYQLLQGVAQAAKVYYNYTGSSPCLNTSQTATSSLGYLGWFYQ	WCASTSASILLCQTTSCCKVSPKQQRFTITTPEALPV*THHRQQPAALATSAGF	GVQVPQLRFYCVRLPAAARCRPSSKGLL*LHRKLSLSKHITDSNQQPWLPRLVL	1
3.34006335.34006508	AIHGYRETERLRWGAACEEILNRVRSTAFPEGSQLLGPVHVIDLDKTGYIKPHIDSVK	QSTGTERLSV*GGARRARRS*IGSDLQHFLRVASSSALCTL*IWTRLATSSPTSTV	NPRVQRD*ASEVGRGVRGDLESGPIYSIS*G*PAPRPCARYRFGQDWLHQAPHRQC	1
3.32026213.32026061	EAYFRYMAENPTAGLTQEEEEENIDYDSDGNPIPSTTKKIIMPLPPIDHSE	KLTSATWQRIPPPG*HRKKRRKTLIMTVMGIQFPLQPRKSSCHFLLLTT	SLLPLHGRESHRRADTGRRGGKH*L*Q*WESNSLYNQENHHATSSY*PL	1
3.32021560.32021284	ANEDVTQVVEMLVSGSDKWGWLTRRLVEFTSTGSVLIFVTKKANCEELATNLNQEGYSLGLLHGDMDQSERNKVISDFKKKNLPVLVATDVA	PMRM*LR*WRCWSVGQINGAG*LAGWSNSPPQDRSSFLSPRRPTVRS*LLT*IKRATAWASCMVIWTRVRGTRSSVISRRRTCPFWWPLM*L	Q*GCDSGSGDAGQWVR*MGLADSPAGRIHLHRIGPHFCHQEGQL*GASY*PESRGLQPGPPAW*YGPE*EEQGHQ*FQEEELARSGGH*C	1
3.32024116.32023997	VSGAAPPKPCTSFAHFNFDEQLMHQIRKSEYTQPTPIQCQ	YLVRPLQNLVPALPTLTSMSN*CTKFGSLNILSPHRFS	IWCGPSKTLYQLCPL*LR*ATNAPNSEV*IYSAHTDSV	1
3.32029509.32029295	MNWNKGGPGVKRGFGFGGFSLAGKKEEPHLTQQSHTSFGGPGSGSGGYGKSQQLPSFYKIGTKRANFDEEN	*TGTKVVLV*SEVLALGDFHSQEKKKSLTLLSNHTHHLEAQDLEVVDMGRASSSHHSTK*GPKELILMRK	ELEQRWSWCEARFWLWGIFTRRKKRRASPYSAITHIIWRPRIWKWWIWEEPAAPIILQNRDQKS*F**GKC	1
3.32053353.32053508	IKRRPSEALPELLRPVSPITSFESSQPQDSPSGLASLESGLSHLEVDDWDF*	SNGDLQRPYLSCCGPSHLSPALKAPSLRTHLLDLPVWSPVSATWK*MTGT	QTATFRGPT*AVAARLTYHQL*KLPASGLTFWTCQSGVRSQPPGSR*LGL	1
3.32059915.32059806	ELTGKDDDKIYRGINNYQKFIKPKDTTMGNASSGMV	N*QVKMMIKSTVASTTTKNSSSLKTQLWAMPPLAW	TDR*R***NLPWHQQLPKIHQA*RHNYGQCLLWHGQ	1
3.28996047.28996150	AEELMRKIEKEEEQISYDDPDKKVFHLCIVNLVI	LKS**GRLRKKRSRSPTTTPTKRSFTSASSTWS	*RADEED*ERRGADLLRRPRQKGLSPLHRQPGHR	1
3.28994856.28995066	VHRGPHGSG*DLLEPRELPDGGEDFPEVGGVLQR*RHLEAERGSCALHAEQVQGGYRLLRAHRQEALRQ	YIVVLMAQAKIYWNRENFQMVEKIFRKSVEYCNDNDTWKLNVAHVLFMQNKYKEAIGFYEPIVKKHYDN	TSWSSWLRLRSTGTARTSRWWRRFSGSRWSTATITTPGS*TWLMCSSCRTSTRRLSASTSPSSRSTT	2
3.1958679.1958810	GKMELQETIHVWKQKTHMMRYFYESEEPRPTDFLSKFYRGHDQ*	GKWSFRKQSTSGSRRPT*CAISTSLKNLAPPTSCPNSIGDTT	ENGASGNNPRLEAEDPHDALFLRV*RTSPHRLPVQILSGTRP	1
3.26120377.26120509	SL*WTTSTCCTTFEIRQRSHISVTWSGLSAVTSSN*TSVYRQMK	LSSGQPAHAALHSR*DSGPIFQ*LGLVYRQSRHRTRQVCTDR*R	SLVDNQHMLHYIRDKTAVPYFSNLVWFIGSHVIELDKCVQTD	3
18.49779822.49779937	GG*VSYGVCLQ*AWRALYYHQGY*CK*EHHHPV*G	EDESAMVFVSSELGEHSITTRDIDVNENTIIQF	RMSQLWCLSPVSLESTLLPPGILM*MRTPSSSL	2
11.43065390.43065511	EIFGPVLAVYVYPEKDYREVLRLIDATSPYALTGAVFAKD	RSSGPSSPFTFILRRTTERFCG*STPRRRMR*PELCSP	DLRARPRRLRLS*EGLQRGSAADRRHVAVCADRSCVRQ	1
3.18550890.18550770	TNILRTHMKTHSDQKNFSCDLCGTSFRTKGSLIRHNRRHT	PIS*ERT*KLTVTRKTSHVTSVGRRFEQKVP*FVTTVATR	QYLENAHENSQ*PEKLLM*PLWDVVSNKRFPDSSQPSP	1
14.3917504.3917186	GHGGSSLCLRLRFGNPLLGHQGPVAIPDHHSRCQTEEQGIMGDLQWLGFVGFAALPCSQPASPLLLPADPDAHGSVYLEETPL*CRPDYHHALLVWSGLLLLS	GTVEARFVYVFVLGILFSGTKDLLRSQIITADAKLKSRGLWEIYSGLVLLVSLLFRAHNLPVLCCCLLIQTLMAQFIWKKLHYDAAQTTIMHYWFGQAFFYFQ	ARWKLALFTSSFWESSSRAPRTCCDPRSSQQMPN*RAGDYGRFTVAWFCWFRCSSVLTTCQSSAAAC*SRRSWLSLSGRNSTMMPPRLPSCTTGLVRPSFT	2
20.28432291.28432082	NTAVLSGAILVTLVGMMLHIHFVKVDHESLLVIGSLGIQVSSSYASGREITTFIEMSKIKDIVINEAIYM	TLPFCPALFLSPLLA*CFTSTL*R*TMSPFLSLAP*ASRCPPAMPRAAR*PLSLR*ARSRI*SSMKLF	HCRSVRRYSCHPCWHDASHPLCEGRP*VPSCHWLLRHPGVLQLCLGPRDNHFH*DEQDQGYSHQ*SYL	1
20.28433951.28433775	MEDEAFTDISGKPISLDCQSHSSFCREFIISSPKVSMGKVMVYTCSVWLLAYAVFFFTQ	WKTKPSLTLAVNQSLWTVRVTPAFAGSSLSAPQKCPWAK*WYTPAPCGFWRMQCSSS	GRRSLH*H*R*TNLSGLSESLQLLQGVHYQLPKSVHGQSDGIHLLRVASGVCSVLLH	1
7.58383307.58383441	MIDANQRWDVAEAISWVSRLAEVKPLWIEEPTSPDDILGHAAISK	*STPTRDGT*PRP*VGCPDWLRSNPFGSRSPRLQMTSWVMLLF	DRRQPEMGRSRGHKLGVQTG*GQTPLDRGAHVSR*HPGSCCYF	1
14.6502550.6502726	VCRAAQVCKAQ*RQGLGADEKERTLCHGRTGGHCHCLWPK**VQLCFQAIFYLVQKKSQ	FAEQHKFAKPNDDRALGLMRKSARSVMEELEDIVIAYGQSDEFSFVFKRSSTWFKRR	LQSSTSLQSPMTTGPWG**ERAHALSWKNWRTLSLPMAKVMSSALFSSDLLPGSKEE	2
24.20123540.20123795	PRFVHTRPARSLSVEFEGQIYDIDLQADDQSAVRPRAISKRHYNPEEPEYELGSDDGSEEMLADDTNAVGYPNSVKVTH	HVSSTLDLPGLCLWSLKVKYMILTFRQMISQLSVLVPSPSVTTTQRNRNMSWGLTTVRRRCWQMIQMQSDTRTL*KLP	TFRPHSTCQVSVCGV*RSNI*Y*PSGR*SVSCPSSCHLQASLQPRGTGI*AGV*RRFGGDAGR*YKCSRIPELCESYPQ	1
6.58625756.58626166	C*GGGGPDDPEWHCELGG*PQQS*WRVYGESSRGKVLSEALLSSACRLRGVSVCGECVRRKKKPRTVCARNTHPAVGGSHRQPEDK	VKVEVAQMTPNGIVSWGDDLSRASGGSMEKAAEGKYSLKLFSAQPADSGVYRCVVSVYAGRRNPGQSVPATLTQRSEGVTVNLKT	LRWRWPR*PRMAL*AGGMTSAELVAGLWRKQQRESTL*SSSQLSLPTQGCIGVW*VCTPEEETPDSLCPQHSPSGRRESPST*RQK	2
8.2034029.2034189	MRCV*AWVD*RILDLVCSLKLMGRTTPLMLC*IKWTKWIQRSTTQTNR*KNCN	*DVCRLG*TEESWTWSAV*N*WAGRLH*CSAK*SGQNGYKDPQHKPTDEKTVI	EMCVGLGRLKNLGLGLQSEIDGQDDSIDALLNKVDKMDTKIHNTNQQMKKL	3
24.39182908.39182730	MSELSDEASESEQLGASLSLWLGDSLVRAEELDVPLDLHTACSIGQYDVVAEC	CPS*AMRPVSQNSWVPASPCGWVTPWCELRSWMSLWTFTPPAPSASTTWWLS	VRVKR*GQ*VRTAGCQPLPVAG*LPGAS*GAGCPSGPSHRLLHRPVRRGG*VH	1
24.39173416.39173292	DLAEFLEQIGFSKYLPLLEEQDIDLRIFLTLTENDLKEIGI	IWQSSWSKSAFRSIFHYLKSKTLTCGSFSP*QKMISKK*G	SGRVLGANRLFEVSSIT*RARH*PADLSHPDRK*SQRNRDY	1
17.3567.3743	FVRTILSQGHLTPLPLYVSPVFWAYDFSLRVYPVPDVIVFADKYDPFSITNTDCLCVNP	LLGQSYPRVT*LHCLCMSVLYSGPMTFPCESTQYLTSLSSQTNTTPSASLTQTASVS	C*DNPIPGSLDSTASVCQSCILGL*LFPASLPST*RHCLRRQIRPLQHH*HRLPLCQ	1
2.35330492.35330621	DSPLLLDQQQTLQLPCKLST*AAAQPETNSRTNG*LHGGEPNG	TVHYCLTNNKHFSFPANSLPEQLRNQKQIVELMANYMEENLME	QSTTA*PTTNTSASLQTLYLSSCATRNK*SN*WLTTWRRT*	2
14.51119906.51120135	VEMERFADEADVVIVGGGPAGLAAAIRLKQLANKHEKELRVCVVEKAPQIGAHTLSGACLEPSALTELIPDWKERG	LKWRGLQMRQMW**LVEVLLVLQQLFV*NS*PTNMRRSCECALWRKPLRLEHTLCQEPVWSPVPLLSSFLIGRS	*NGEVCR*GRCGDSWWRSCWSCSSYSSETASQQT*EGAASVRCGESPSDWSTHSVRSLSGAQCPY*AHS*LEGA	1
11.43793574.43793758	KTSTVSWMRRAASHPITAQH*PLSGRGPAPKSSSATRTETVPNTPVSSRALPSSCRISAAV	KHLQSAG*GEQRVIQSQRSTDH*AAVAPPQSLHLLLEQRLSQTHQCHPELCLLPAGFLLL	NIYSQLDEESSESSNHSAALTTERPWPRPKVFICYSNRDCPKHTSVIQSFAFFLQDFCCCE	3
25.13918505.13918346	ILELMHLCVVWLPPVHLVLMQCVMGL*GKML*TWR*CWLMGASYTLPGRAAVP	SWS*CISVWYGCHQCIWY*CSALWDYEGKCYEPGGSVG*WEHRTHCREGPPSQ	PGADASLCGMAATSASGTNAVRYGTMRENVMNLEVVLADGSIVHTAGKGRR	3
25.13920269.13920128	GGVCFSLRNMEQVLDLHPEDFDVTVEPGVTRKALNAYLRDTGLWFP	GVCASA*GTWNRFWISTQRTLM*RWSLV*LGRLLMHTCETQASGF	GCVLQLKEHGTGSGSPPRGL*CDGGAWCDSEGS*CIPARHRPLVSC	1
17.41379113.41379222	DTALDPGEDVALLSVSFEDAEATQVFPKLYLSPSIE	TQRWTLEKMWPFSQ*ALRTLRQPKSFLNCICPPAS	HSAGPWRRCGPSLSEL*GR*GNPSLS*TVSVPQHRT	1
15.1495066.1494895	*VQTCTPSSKLHWHQSDITPRRWFIGVQQCTTLSCPPA*IQHLCTLGGCTAPLLLCK	EFRRAPQVLNYIGTKVTLRQGDGSLVYSSVLPFPALLHEYSISARWEDALRLCCY	SSDVHPKF*TTLAPK*HYAKEMVHWCTAVYYPFLPSCMNTASLHAGRMHCASAAM	2
15.1505531.1505413	VRNVLNDAVDLLEFRDRVIKASLAYGHLVVATSLQCYVY	*GMC*TMQWTCWSLEIESSKHL*HTVT*WLQLPSSAMST	EECAERCSGLVGV*RSSHQSISSIRSPSGCNFPPVLC	1
15.1542177.1542341	GEVEQIAMMKPKGQTEHDEGMLEYLEDIIGSCRLKEPIQTLARRIELLNEQRGEK	VRWSRLP**SLKVRQSMTRACWSTWRTLLAPAVSRNPSKLWLAALSYSMSRGE	*GGADCHDEA*RSDRA*RGHAGVPGGHYWLLPSQGTHPNSGSPH*ATQ*AEGR	1
15.1565400.1565632	EELYLQRVAQLDEITTERDKFKRGYEDLRKQRLNEFMTGFNMITNKLKENYQMLTLGGDAELELVDSLDPFSEGIMF	RSFTCSVSPSLMRLLQRGTNSNVATRTCANSASMSS*LDST*SQTS*RKTTRCLHWVVMQSWSSWTVWTPSLRASC	GALLAACRPA**DYYREGQIQTWLRGPAQTAPQ*VHDWIQHDHKQAEGKLPDAYTGW*CRAGARGQFGPLL*GHHVQ	1
15.1551755.1551916	GDLGAIDEKYDVAISSSCGALDNIVVDTIDTAQKCVTFLKEQNIGVATFIGLDK	ETWEP*MRSMMWPFHLAVVLWTTL*LIPLTQLRNASHS*KNRTLGLLPSLVL	RPGSHR*EV*CGHFI*LWCSGQHCS*YH*HSSEMRHIPKRTEHWGCYLHWS*	1
15.1563520.1563702	ASKLSLHTIEDKPAEELPVLTPAELDEISDPNIIINKMITLETQCAQMKPNLGAIAEYKKK	PPSCPFIPLRTSQQRNSLCSLRLNSMKSQIPTSLSTR*SH*RPSVLR*SPTSGPLQSTR	LQAVPSYH*GQASRGTPCAHSG*TR*NLRSQHHYQQDDHIRDPVCSDEAQPRGHCRVQE	1
15.1546296.1546436	S*SAETCG**RAGKAKDLGGHQGAH*EKCQVIRRDGENEPRTQKCGK	HDLQKRVVDKEQEKQKISEDTKELTEKNAKLSEEMEKMNQELKNV	MICRNVWLIKSRKSKRSRRTPRSSLRKMPSYQKRWRK*TKNSKMW	2
15.1538012.1538188	KEMTTKSSPTASSMFPGLPTKIIPQPTISMARKPHSKKWVPYCEATVLT*TTTDF*SY	RR*LRSHPQQQVLCFQDCQQR*FLSLPYQWQESHIQRSGCLTAKPRY*PRPQQISDL	GDDYEVIPNSKFYVSRTANKDNSSAYHINGKKATFKEVGALLRSHGIDLDHNRFLILQ	3
2.24882662.24882539	IVDERDFFEIMPNYAKNIVVGFARMNGRTVGIVGNQPKVA	**MRGTSLRSCPTMPKTLWWDLPV*MGALWALWVISPK*	SR*EGLL*DHAQLCQKHCGGICPYEWAHCGHCG*SAQSSF	1
2.24878650.24878529	FVDDIIEPATTRKKICQDLEVLASKKQVNPWKKHANIPL	LWMTSSSQRQLAKRSAKI*RCWPARSRSTPGRSTPTFLC	CG*HHRASDNSQKDLPRSRGAGQQEAGQPLEEARQHS	1
9.56442401.56442197	VYQSSGDNASAASQTESDSQRVSGGAALPEAEQGEGPANSRNCGHQRSPTDGLKRQRPADREPD*AT*	YIKALETMRQLRLKQSQIVKECQVELRYLKQNKEKAQQIRETVDTKEAQLMASKDSVQQIENQIEPLE	ISKLWRQCVSCVSNRVR*SKSVRWSCAT*SRTRRRPSKFEKLWTPKKPN*WPQKTASSR*RTRLSH	2
9.56443793.56443642	DAHETDVRAQIRLLFSDVNGEKVTIQRSMSCTQKAKSYTFKSLEQVITR	MPMRRMCVLKFASYSQMSMERK*PSNALCHALRRQKATPLKA*SRSL	CP*DGCACSNSPLILRCQWRESDHPTLYVMHSEGKKLHL*KPRAGHY	1
13.50143650.50143520	CTRCSGYPERGRHKAGWSQAEDWADC*GAERRGYLSVSQSLHT	VPDAVDILNEADIKLDGVRQKIGQIAEELRGEDIYQFHRAFT	YQMQWIS*TRQT*SWMESGRRLGRLLRS*EERIFISFTEPSHQ	2
20.53397848.53397964	KLCNVLDRLSMIAENVVKRTGFFINRSDFYCHTLRPDE	SCAMFSTV*V**QRTWSSERVSSLIALTSTVTLSDQM	VVQCSRPSEYDSRERGQANGFLH*SL*LLLSHSQTR*K	1
20.53405421.53405569	TGVLRTNCVDCLDRTNTAQFMVGKCALAYQLYALGMIDKPKLQFDTDCV	LVCCGPTVWIVLTGPILPSSWWASVLWLISFTRWE*LTSPSSSLILTA	WCVADQLCGLS*PDQYCPVHGGQVCSGLSALRAGND*QAQAPV*Y*LRE	1
13.41361759.41361611	GY*LSQMELMVFHEMKACFKTTSC*REKSVQEWCSVHRLQPPMLTA	ATDFPRWNSWCSTK*RLVSKPQAAEERKVSRSGAACTGFSLQCSQP	LLTFPDGTHGVPRNEGLFQNHKLLKREKCPGVVQRAQASASNAH	3
12.48196907.48197013	FDELVEAYSEQVRGLLDGGVDILLVETIFDTANAK	SMS**KPTQSRYEGY*TGEWTSF*WKPSLTLPM	R*ASRSLLRAGTRVIRRGSGHPSSGNHL*HCQC	1
6.33627405.33627284	YVRLLGAMYMRLTGTAVDCYKYLEPLYNDYRKIKSQNRNG	MCVYLERCT*G*LELQWIATNTWSLCTMTTERLRARTEME	CAFTWSDVHEVNWNCSGLLQILGAFVQ*LQKD*EPEQK	1
8.54346172.54346055	W*LEKGPQTETVTPPHPRASGSKGGF*QSNGQQRLPHAK	GNWKKARKQKRSPLHILEPVDLKVVFSRAMVNKDSRM	VTGKRPANRNGHPSTS*SQWI*RWFLAEQWSTKTPAC	2
8.54304927.54304781	VGVKIDASSFSLTRIVTFVPFYMLVNRTKHSVFICEEGQETWTEAKSEQ	LV*RLMQAVSV*PAL*PLCPSTCWSTELSTVCSYVKRGKKLGPRQNQ	WCED*CKQFQSDPHCDLCALLHAGQQN*AQCVHM*RGARNLDRGKIR	1
8.54230149.54229897	AQIRRQGAQDFMAYYEFACARQESVPLPAVKMNLNKGMLDFNGDKLKLTDWPPVLSSISINKHLHHIAISSTH	LRFGGRVLRTLWLTMSLPVPGRNLSPFLQLK*TSTKGCWTLMETS*S*QTGHPFSALYPLTNTCTT*Q*VAHT	SDSAAGCSGLYGLL*VCLCQAGICPPSCS*NEPQQRDAGL*WRQAEANRLATRSQLYIH*QTPAPHSNK*H	1
8.54225985.54225811	HQGMQRHGTAWAESLRYRQPQFEGMGGLRRVTLNCNTLIGDRGAAALASELAEDLWVK	IRVCKDMVRRGRSL*GIDSRSLRVWEVFAVSHLTVTL*LGTGVLRRLQVNLLKTSGLK	SGYAKTWYGVGGVSEVSTAAV*GYGRSSPCHT*L*HFNWGPGCCGACK*TC*RPLG	1
23.25221797.25222202	VALMAPASMTVCGATSPA*TNGQKCHPC*RLVNITAPAS*KASSMWWLQTARSVTIRLWTAGRPCQPCCIRWITAPPPHAADASMPSAL*PVRTPWLSRATMQTPTAGPWSTVDSCLRGPSHRKLLP*MASSTLS	WL*WLPPL*RCVALQVQRERMDRSVTHAEGS*ISQLLHPERPALCGGFRQHGALRSGSGLLGGPASHAASDG*LLHHRMQRTPLCHRLSDR*GHHGYPELRCRHQPLDHGQLWTAASVVLHTENCYPKWPHLLCQ	GSDGSRLYDGVWRYKSSVNEWTEVSPMLKAREYHSSCILKGQLYVVASDSTERYDQALDCWEALPAMLHPMDNCSTTACSGRLYAIGSLTGEDTMAIQSYDADTNRWTMVNCGQLPPWSFTPKTVTLNGLIYF	3
8.15021729.15020882	SEDPQFPKIQWPPPDMCSACHAVKVNREHMWNQTEVLKFLLTYFS	VKILNFQRSSGLHPTCVQPAMQ*RSTGSTCGTRRRFSSSC*PTS	*RSSISKDPVASTRHVFSLPCSKGQQGAHVEPDGGSQVPVDLLLL	1
2.2524321.2524193	YSLEDYKNCVQAGLKVGANIFGVYVSVGFHGGSCDGLLNEMG	IL*KTTRTAYRQV*RLAQTYSVSMYQWGFMGDPVMAC*TRWE	FFRRLQELRTGRFKGWRKHIRCLCISGVSWGIL*WPAERD	1
13.4672218.4672574	MPRYELALILKQMQRPETAAVLRRTVETLMERGALVRDLENLGERQLPYRMTKHNQRHSRGTYFLVDFYAAPSMLAGLLDHLHRDVDVVRPTVLKKDAQVPNSNCCG	CLGTSWP*S*SRCSGRRRRQFCEGRWRR*WSGAPW*ETWRTWEKDSCPTE*PNTTRGTAEGLTFWWISTQLLACSLAYWITCTVMWTL*GPLC*RKTPRSPTVTA	ASVRAGPDPEADAAAGDGGSSAKDGGDVDGAGRLGERPGEPGRKTAALQNDQTQPEAQPRDLLSGGFLRSS*HARWLTGSPAP*CGRCEAHCAEERRPGPQQ*LL	1
1.31116778.31116951	EACQIPGIGKRMADKIEEIMESGHLRKLDHIGEAVPVLELFVNIWGAGTKTAQLWYQQ	KLVRSQE*ENAWLTKLKRLWRVVICGSLITLVRLCQCWSFL*TSGVLGLRPHNCGT	SLSDPRNRKTHG*QN*RDYGEWSFAEA*SHW*GCASAGAFCEHLGCWD*DRTTVVP	1
14.53372394.53372227	MKLNPFVTSSRRKNRKRHFNAPSHIRRKIMSSPLSKELRQKYNVRSMPIRKDDEVQ	*SSIPL*HPPVARTARGTSMPPHTSGGRSCLPPCLRSSARNTT*GPCPSAKMTK	EAQSLCNILPSQEPQEALQCPLTHQEEDHVFPPV*GAPPEIQREVHAHPQR*RS	1
12.45973725.45973875	MPNEEIDVKNLASVEKYRSYNRYFRQAAEARNKDVWWKTYR	CQMKRLMLKTWHR*RSIAATIVTSGKRRRRGTRTYGGRLTG	AK*RD*C*KPGIGREVSQLQSLLQASGGGEEQGRMVEDL	1
24.31343353.31343583	VLCNGPGTCIPLCVAGLLLGILGIKKVLIVYAESICRVQTLSLTGKILYPVSDYFFVQWSSLRDKYPKSIFLGRMV*	CCVTARGRAFPFV*QDSSLEFWE*RKS**FTLRVFAVSRRCHSLGRSCILYPTTSLYSGRL*GTNTPNQFSSEEW	AV*RPGDVHSPLCSRTPPWNSGNKESLDSLR*EYLPCPDAVTHWEDPVSCIRLLLCTVVVSEGQIPQINFPRKNG	1
13.19367795.19368185	MFQPTPKRCFTIESLVAKDNPVPASRTEEPIRPAALSYANSGQMNPFLNGFHSGGRGVYSNPDLVFAEAVSHPPNSTVPVHPVAPPHALAAHPLSSSHSPHPLFASQQRDPSTFYPWLLHRYRYLGHRFQ	CFNLHPRGVLL*SL*WRRIIRYRRPAPRSPSGQRLSAMQTPAR*THF*TAFTPAAGASTLTRTWFLPRRSLIRQTLPFQCIRWPRRTLWPLTRFHPHTVRTRFLPASKETPQLSTPGYYTDIGTWVTGFK	VSTYTQEVFYYRVFSGEG*SGTGVPHRGAHQASGSQLCKLRPDEPISERLSLRRQGRLL*PGLGFCRGGLSSAKLYRSSASGGPAARSGRSPAFILTQSAPAFCQPAKRPLNFLPLVITQI*VLGSQV	1
13.8049212.8049081	ERGENSQPMKEEELIALIDDVLRDDDKNNDGYIDYAEFAKSLE*	REERTASQ*KRRNSLLSSMTF*GTMTKTMTAT*ITQSSPNRW	ERREQPANERGGTHCSHR*RSEGR*QKQ*RLHRLRRVRQIAG	1
16.54718881.54718997	ENLEKHGVCVRVLGDLNMLPLDLQQLIAKAVFTTRNHN	KIWRSMVFVSECWAT*ICCHLTFNSLLPKPCSQPGIT	KSGEAWCLCPSAGRLEYAAT*PSTAYCQSRVHNQESQ*	1
21.18430006.18431511	NRLTAEKDVTPDDSVSRVEHNTVREQLEGEVNHLTHLLQEALRKQDEMALEAADAWQK	TG*QLRRMSPQMTQSPVWSTTQCGSSWKVK*TI*HISSRRLSGSRMRWLWRLLMPGR	QADS*EGCHPR*LSLPCGAQHSAGAAGR*SEPSDTSPPGGSQEAG*DGSGGC*CLAEG	1
20.23489189.23489955	*EGCTSQTDPTGV*AG*TQAGS*KPGAE*SSGFSHGVLQQSCHIYRGALIHL*RSCSSRDKDGGGFLLS**WLSDSKKPA	EKAVRHKPIQPVYKQDKPRLVHESLELNDRVASATEFCSRAATFIEELSSIFKGPAHPETRMEEDSSSPDSGYLTPKSQ	RRLYVTNRSNRCISRINPGWFMKAWS*MIEWLQPRSSAAELPHLSRSSHPSLKVLLIQRQGWRRIPPLLIVVI*LQKASG	2
16.41858212.41858054	PEIEEWSSWDEEAPTSIKIEGGNGNVSPPPNDVDEEPDYFKDMAPTIRKTQ	QRLRNGALGMKRLLQVLRLKVATAMSPPHPTM*MKSQTTSKTWLPPSGKH	RD*GMELLG*RGSYKY*D*RWQRQCLPPTQRCR*RARLLQRHGSHHQENTE	1
16.42724988.42725122	*RVSRPSLTGISPE*HLHRSVKLLCPPPGHGREARLLAACLQTR	EESHVPVSQAYHLSDIFTDLLNFSAHHLVMGGRLVYWLPVYR	KSLTSQSHRHIT*VTSSQIC*TSLPTTWSWEGGSSTGCLSTD	2
16.42719171.42719335	SRKNQKWRGPDENIRANLRQYGTQKMYVDVMVSDASKPVWRDAALFDAIITD	AVKTKSGEGPTRTSEPTCGSTGHRRCTWT*WCLMPPSLCGGMLLCLMLSLLT	P*KPKVARARREHQSQPAAVRDTEDVRGRDGV*CLQACVEGCCSV*CYHY	1
16.42715246.42715402	IADGQRDLIRSHSVKNRHFIGNTSMDAGLSFIMANHARVKQDDLVFDPFVGT	*QTVSVI*FAPTV*RTDTS*ETPAWTLASHSSWPTMPGSNRMTWFLTHL*AQ	SRRSA*SDSLPQCEEQTLHRKHQHGRWPLIHHGQPCQGQTG*PGF*PICR	1
24.37035846.37035618	AYVDMRKIGSGRGMVSAYPRQLESLIRLAEAHAKVRFSEKVETIDVEEAKRLHREALKQSATDPRTGFVDISILTT	PTLT*ER*AVAAGWCPLTPDSWSP*SAWQRPTPRYASPRKWRPSTWRRPSGCTERPSNSRPQIPEQDL*TSLF*QQ	LR*HEKDRQWPRDGVRLPQTAGVPDPLGRGPRQGTLLRESGDHRRGGGQAAAPRGPQTVGHRSQNRICRHLYSD	1
24.37038483.37038276	FDLIFLMLDPQDEAYDRRLAHHLVSLYYQTEEQMEEEFLDMAVLKDYIAYARTYINPRLSEEASQALIE	STSSS*CWIPRMRLTTAGWLTTWCLSTTRPRSRWRKSSWTWPC*RTISRTRERTSTQD*ARKPARPS	RPHLPDAGSPG*GLRPQAGSPPGVSLLPDRGADGGRVPGHGRAEGLYRVRANVHQPKTERGSQPGPH	1
13.33316039.33315803	VGSALLALLVEQASLKQSELDVHPVRSSMKQLLRSLDSLCPFEPDRDLSRPDYVRSFFDYINTLASVLVRSLSS	WAALYWHFWWSRPV*SSQNWMFIRCAPA*SSYFVLLTASVPSSQIETLADQIMSAVSLTTSTH*HLC*CVASV	GQRSTGTSGGAGQSEAVRTGCSSGALQHEAATSFS*QPLSLRAR*RP*QTRLCPQFL*LHQHTSICVSA*PQFR	1
17.45569617.45569793	TGLTEEQLKSLDSIFEGTYKAKYPIVGYTASRILNEDGSPNKDFKPEDQPHFKIKDEF	RASLKSS*SLWTVYLKAHTKPSIPLWVTQHPVS*TRMEVPTKTSNPRTSLILKSKMNF	GPH*RAAEVSGQYI*RHIQSQVSHCGLHSIPYPERGWKSQQRLQTRGPASF*NQR*	1
11.16255252.16255364	VVKRAVASQPDMPEAALRAEKFRQKYRHKLQTLRQQP	WLREL*RVSLTCRRQPCVLRSSVRNTDTSFRLFVNS	G*ESCSESA*HAGGSPAC*EVPSEIQTQASDSSSTAV	1
11.16256857.16257008	IKQRENDIALKYYQKAVKSLDELSWEEKQFALVRGVLAGNVFDWGAKAVS	LNRGRMTLLSSTIKRQ*SPWMS*AGRRNSLP*SGVSWLGMSSTGEPRLC	*TEGE*HCSQVLSKGSEVLG*AELGGETVCPSPGCPGWECLRLGSQGCVR	1
11.16233723.16233931	W*QAV*NINAGGGDGTPALYQV*KCLHRNMLGLH*RPSS*H*NQSYQSHRWRGTQVQRANREETGTQ	GDKLYEISMQEEVTARLHFIKFENAYIETCLDFIKDHLVNTETKVIKATGGGAHKFKELIERKLG	VTSCMKYQCRRR*RHACTLSSLKMLTSKHAWTSLKTI*LTLKPKLSKPQVEGHTSSKS*SRGNWD	2
11.16240557.16240710	RFDELLQLASKGQHASVDMLVKDIYGGSYGYLGLTGDLIASSFGKSATADK	DLMSCYSWPRKVSMQVLICLLKISMEDHTGIWA*LEIL*RAVLGSLLLLTK	I**AATVGLERSACKC*YAC*RYLWRIIRVFGPDWRSYSEQFWEVCYC*	1
1.2040248.2040380	ISYMISAWARMCKILGKEFQQYLPVVMGPLMKTASIKPEVALLD	SPT*SQPGRECARFWGRSSSSICRW*WAP**RLPPSSLRWPCLT	LLHDLSLGENVQDSGEGVPAVSAGGDGPPDEDCLHQA*GGPA	1
1.2045437.2045559	DENDVYILTKVSDILHSVFSSYKEKVLPWFEQLLQLIVQL	MRTMCTF*PKYLTSCTRCSAVTKRRCCLGLSSCCSSLSS	*ERCVHSDQSI*HPALGVQQLQREGAALV*AAAAAHCPAN	1
16.26131842.26132035	YGNFVDNLRLYVRGGSGGMGLPRLGGQGGNGGDVWVVAKKNMTLKRIKDKFPQKRFVADAGANS	METLLTICGCTSVEAVEGWVYPALEDKEGTGEMFGWWRRRT*P*KG*RTNSHKNVL*RTQEP	WKLC*QSAAVRPWRQWRDGFTPPWRTRRERGRCLGGGEEEHDLKKDKGQIPTKTFCSGRRSQ	1
15.467363.467215	ESTLVLMRVSPQLRAEERGRSSAC*RNSTAMRLW**SETVPLILRPALQ	RVRWF**ESAHS*ERRKGEGHQHAEGTVRL*DCGDDRRRCH*S*GLPS	EYAGFDESQPTAESGGKGKVISMLKEQYGYETVVMIGDGATDLEACPPA	3
15.469253.469119	DTQSHGRLNDLQKGPD*ASFHHPMFQRTSQ*ADNRPSTSADSRCQ	TRKAMGGSMTFKKALTERLSIIRCSREQVNKLITDHPPQLTPG	HAKPWAAQ*PSKRP*LSVFPSSDVPENKSIS**QTIHLS*LQV	2
10.7181642.7181511	VKYTKIYLRDTTLISPFPMLLFGGDIDVQHRERLITLDGWIHFQ	*NTLRSTFEIPL*FLLSPCCCLEATLMFSTERGSSPWMDGFI	EIH*DLPSRYHSDFSFPHAAVWRRH*CSAQREAHHLGWMDSF	1
10.7200645.7200505	VFHLEDIVEQTGYVLEKDSEYSQKILEEEEEVTISVTQKGGKTLQHQ	CFIWRT*WSRRDTS*KRTQSTARKFLKKKRK*RSLSRKKVARLCS	VSFGGHSGADGIRLRKGLRVQPENS*RRRGSDDLCHAKRWQDFAA	1
10.7213694.7213568	NDRYLILTAQLYDAKEMAAAAKTKADKAGQRMAQDRIRIIQQ	MTGI*Y*LLSCMTLKKWQLLPRPKQTRRARGWHRTGYASYSK	*QVFDTDCSAV*R*RNGSCCQDQSRQGGPEDGTGQDTHHT	1
10.7218243.7218130	VAIQADLEKKIIKLINEFRQENGDKGPISGRLTSKKLL	LLSKLTWRRRLSN*SMSSDRRMATKGPYQEDLQARS	CYPS*PGEEDYQIDQ*VQTGEWRQRAHIRKTYKQEV	1
9.6960304.6960167	YRGFWSVFMLIAVAAVVIGGFIIICAAPFAGHRLYKAGGGLFL	TEVSGASLCSLLWQLW*LAASSSSALLRLPATACIKQVVASF	QRFLERLYAHCCGSCGDWRLHHHLRCSVCRPPLV*SRWWPLSD	1
18.39173432.39173258	ALQHGLGEREGDVDRSSEEREGKEEVEARK*GPLHF*NVPQGGFCHRGAEKSSDHRK	HCNMVLENVKEMWTEVPKSGKGKKKSKPVNKDRYISKMFLRGDSVIVVLRNPLITG	IATWSWRT*RRCGQKFRRAGRERRSRSP*IRTATFLKCSSGGILSSWC*EIL*SQEN	2
6.3859936.3859816	CQQ*ASVLCWKWESWRR*SCCSGSSLLTV*ESVCSYQL*C	VNNRLRSCVGNGSRGDAEAAALGRLC*LYRSRSAHINYNV	STIGFGLVLEMGVVETLKLLLWVVFVDCIGVGLLISTI	3
1.582997.582839	SCENAIVCWKPGKMEDDIDHIKPNESNVTILGRFDYSQCDIWYMRFSMDFWQK	LVKTPLCAGNPGRWRMTLITLNQMSQM*RFWDALTTASVTFGTCASPWTSG	L*KRHCVLETREDGG*H*SH*TK*VKCDDSGTL*LQPV*HLVHALLHGLLA	1
15.23144168.23143894	VVVSGSGFLPLCIPHTWPPH*SQSSPTSSSISSL*NPILVLRLSRSAGC*SPYMHHTCWCLCCSSSPC*CPRHITTPLSLGTCQPRPK	WL*VDPDSCHCVFHTRGHHIDPNPRPHPLLSVPSETQSWSSDCPGALVASLHICTIPVGACAAPPHHADVLDI*QLL*AWERVSQGQK	GCKWIRIPAIVYSTHVATTLIPILAHILFYQFPLKPNPGPQTVQERWLLVSIYAPYLLVPVLLLLTMLMSSTYNNSSKPGNVSAKA	3
15.23137360.23137166	MPLATQSQGDDEQYVLVASLDNARNLSNILKAITFKDHAIFTATTNGLKVTVEDSKCLQANAFIQ	CLSPLSRRVMTNSTF*WRVWTMLAISPTS*KQSPSKITPSSQLQPMALRSQWRTRNVCRPMPS	ASRHSVAG**RTVRFSGEFGQCSQSLQHPESNHLQRSRHLHSYNQWP*GHSGGLEMSAGQCLH	1
15.23137082.23136974	AEIFQEFTIREDLVAFQINLTVLLDCLNIFGGTTTP	LRSSKSSP*EKIWWLFRSTSLFSSIASIYLVEPQHQ	*DLPRVHHKRRSGGFSDQPHCSPRLPQYIWWNHN	1
15.23136899.23136641	VYQQPCGCATGGMGTL*RCSWRKVV**PCARLTHKNQKNRLTLSSAALMSRTR	CINSLADVLQGVWVPSDVVPGGRWCSDRVQD*HTRTRRTD*L*VLQH*CHEQG	VSTALRMCYRGYGYPLTLFLEEGGVVTVCKINTQEPEEPIDFEFCSTNVTN	3
15.22794591.22794479	VTLV*EEVMGSLLGVFTWRRWLQI*MGRTGWTWTT*N	*P*SERR*WDPSSVCLPGGDGCRSRWAGLAGHGQHR	DPSLRGGNGIPPRCVYLEEMAADLDGQDWLDMDNIEQ	3
15.22791229.22790993	EHIQPKDPANGLQYQKSLLGTVFNISCLLKTPGVVEGHGYFLNPSRSSAQETKVQEANIHQ	NTSSPKTQLMVCSTRRACWGQYSIYPAC*KPQVW*KGTATS*TLPAPAPRKQRSKRPTST	THPAQRPS*WFAVPEEPAGDSIQYILLAENPRCGRRARLLPEPFPLQRPGNKGPRGQHPPG	1
15.22790445.22790319	VLTRRPA*SLCLPSSRWSRRSPTAF*LKTSSSHNSPSI*AFT	S*QGDLPDPCASPAADGVGAVLQPSD*KPHPHTTHPASRLSQ	LDKETCLIPVPPQQPMESAQSYSLLTENLILTQLTQHLGF	3
15.22780650.22780503	DEENFCATVPKDGRSYSPTLLSQTIRVLKKINKPGDMIVAFGLLADKIK	MRRISVPLSQRMGDRILLLFSPRPLEY*KRSTSLGI*L*LSDSSLIK	*GEFLCHCPKGWAIVFSYSSLPDH*SIEKDQQAWGYDCSFRTPR**N	1
15.22780402.22780245	SHADRQQQEEETYADAPDEFLDPIMSTLMLDPVLLPSSNVTVDRSTIARHLL	LMQTDSSRKRRPMQMLQMNSWIPSCPP*CWTLFFSPLPM*Q*TAQL*QDTF	SCRQTAAGRGDLCRCSR*ILGSHHVHPDAGPCSSPLFQCNSRPLNYSKTPSQ	1
15.22777456.22777321	*PDRPLQPQSSDNGPNQAK*GTQTADLTVAGEA*ARKASVGAQRL	DQTDPFNRSPLTMDQIRPNEELKQQILQWLEKHRQEKLQLGPS	TRQTPSTAVL*QWTKSGQMRNSNSRSYSGWRSIGKKSFSWGPA	2
9.39406362.39406249	MEKKKQENKMRRDQLNDEYLELLDKQRLYFKTVKDFKE	WRRRSRRTR*GEIS*MMST*SSLTSRGCISKLSRTL	GEEEAGEQDEARSAE**VPRAP*QAEAVFQNCQGL*	1
16.22356285.22356088	LALRASPSYQSFTAALVSREGDELKSDFINGMHRDLGVYLPAMEKQLAILDALYEEYNLESDEVV*	WRSELPRLIKVSQLL*CQEKVTS*RATLSTACTGIWECICLPWRSSWPFSMHYMKNTTLSLTRW	GAQSFPVLSKFHSCFSVKRR*RAEERLYQRHAQGSGSVSACHGEAAGHSRCTI*RIQP*V*RGG	1
16.22359532.22359331	KIHQKLRSDPESFSTLQSIVLHEVETDVAQVRNSATEALLWLRRGLKFLKEFLSEVNAGEQDIQGA	KFTRS*GQTLRAFPHYSLLCCMK*RQMLPRCAILQPRLCCGSDEG*SSSRSFCQKSTLESKTSRE	NSPEAEVRP*ELFHTTVYCAA*SRDRCCPGAQFCNRGSAVAQTRAEVPQGVSVRSQRWRARHPGST	1
11.14353302.14353733	SGSTNFGEKFSRVKFSPSLTLFGGKPMEGWLAVTVSGLVTVSLLKPGGALLTASESLCRLRGRVALADIAFTGGGNIVVAATDGSSSSPVQFYK	LAPQTSGRSSLG*NFHRP*RCLAVSRWRAGWR*Q*VVW*QCRC*NRVALC*RRARACAG*EGAWRWPILPSPEEGTLWWLPQMAAAPRLCSST	WLHKLRGEVLSGEIFTVPNAVWR*ADGGLAGGDSEWFGDSVAAETGWRSADGEREPVPAERARGVGRYCLHRRREHCGGCHRWQQLLACAVLQG	1
11.14345806.14345989	IMELAYVCEWEKRPKSTHCPSIPLVCSWSCRNLVAFTTDLKSEDDD	SWNWPMCVSGRSVRRAHTALPSRWSAPGPAGTSWPSPQT*RARTT	HGTGLCV*VGEASEEHTLPFHPAGLLLVLQEPRGLHHRPEERGRRQ	1
25.33881941.33881635	VTITSRMLLSHLSGIRHYEKDAKKVMEDKEKAKRLLKPPVKEKENEKSSSESKNNKAATDQNTKKKKEFEHEEYYLKDNFESVIQSLDLFKNDPLIFKP	SQ*PHVCFCPT*VAFGITRKMQRK*WRTRRKPSDF*SPRLKKKRMKRAHLKVKTTKPQQIRTPRRKKSLSTRSTT*RTTLKVSFSLWTFLRMTPLFSNL	HNNLTYASVPPEWHSALRERCKESDGGQGESQATFKAPG*RKRE*KELI*K*KQQSRNRSEHQEEKRV*ARGVLLKGQL*KCHSVFGPF*E*PPYFQ	1
15.28694540.28693491	QISPSALSKLRYLESLDLSHNSLESLSPSCFSGLPLVEVDLSHNSFREFDMDVFASKVHGERVSVDLSHNKLVSVSTALHGRVLHIQSLTLSSNQLSSVPSLAGLLLRYLNLDGNPIGQITEGAFAQLKDLVYLSLSGLPELEQIQPRSFKGLQSLQVLDLSNNPKLKSLSPTMFSGLDSLQELNLTGSGVASLPTNMLTYLPSIKSITLGQNNHCWRTQKQGQFHRQMGQVQHNEVLTCN	R*APAHCPSCVIWSLWI*ATTAWRASHRAVSLGSPWLKLTSATTASGSSTWTCLLPRFTVNVSVWICLITSSFQSLLLCTAEFYTSRA*LCRQTSCQACRAWQDFC*GISIWMETPSDKSQREPLLS*KIWFTYP*VASPNSSKSSQGASKVSRACKFWISQTTRSSRA*APQCLVG*TLCRS*I*PVLA*HRCQLTC*HICPALRVSHWDKTTTVGGPRNRDSSTGRWGRSSITRC*PVT	DKPQRTVQAALSGVFGSEPQQLGEPLTELFLWAPPG*S*PQPQQLPGVRHGRVCFQGSR*TCQCGSVS*QARFSLYCFARPSFTHPELNSVVKPAVKRAEPGRTSAEVSQSGWKPHRTNHRGSLCSAERSGLLIPEWPPRTRANPAKELQRSPEPASSGSLKQPEAQEPEPHNV*WARLSAGAEFDRFWRSIVAN*HADISAQH*EYHTGTKQPLLEDPETGTVPPADGAGPA*RGADL	1
22.32304768.32304638	NLASINRLGLRYNRLSAIPRSLAQCRELEELNLENNNISVLPE	TWQA*IA*V*GTIDCQLFPDL*RNVENWRS*ILKTTTFQCC	LGKHKSLRSEVQ*IVSYSQIFSAMSRTGGAKS*KQQHFSVA	1
22.32304537.32304349	GLLSSLVNLTSLTLARNCFQSYPVGGPSQFSTIYSLNMEHNRINKIPFGIFSRAKVLSKLNMK	VCCQVWSI*RV*HWQETASSRTLWVGHPSSQPFTLSTWSTTVSTRSPLASSPGQKC*ASLT	SAVKFGQSDEFNTGKKLLPVVPCGWAIPVLNHLLSQHGAQPYQQDPLWHLLQGKSVKQA*H	1
16.15775671.15775817	SDPQLFEDQFEELVTELTERDFTDPVLADALKRLRE	QTLSCLKTSLRSLSQSSQRETLQIPCWQTH*KD*	RPSAV*RPV*GACHRAHRERLYRSRAGRRIEKTE	1
9.32818288.32818410	TCHCGSCMCDNEDKRGMVTGRFCECDDSECLDEETGEICG	PATAVAACVTMKTREAW*QDVSVSVMTASAWMRKLERFAE	LPLR*LHV*Q*RQERHGNRTFL*V**QRVPG*GNWRDL	1
9.32828597.32828743	VMANATVAGVTARKGGQGISVSILCPVRCLWKAV*RSAEERPICPASDE	SWPMQLWQV*LQGRVGRE*V*ASSVLFAVFGKQFEEVQRNVQFALLR	HGQCNCGRCDCKEGWAGNKCEHPLSCSLSLESSLKKCRGTSNLPCFG	3
9.31415390.31414958	VFTDHSLFGFADLSSVLTNKLLTVSLCDTNHIVCVSYTSKENTVLRAALDPEIVSVIPNAVDPTDFTPDPSQRQDDRITIVVISRLVYRK	FSLTTRFLALLTSALS*PTSS*LCRCVTPTTLCVCPTQVRRTQFYAQHSTQR*CPLFPTLSTLQTSHQTPPSDKMTGSQLLSSAVSSIGK	FH*PLAFWLC*PQLCPDQQAPDCVAV*HQPHCVCVLHK*GEHSSTRSTRPRDSVRYSQRCRPYRLHTRPLPATR*QDHNCCHQPSRLS	1
18.20276222.20276560	PLNKLTQPEKWRTQTT*RRAT*TWHAATRSCATSRKQSHTVRPA*TCRVPLSACNSMARYVLAWAMPSWVSVSSRRPWRATRRPCATHTTTTTRCWSAESAAVWEISTSSL	P*TN*HSQRNGGPRLPDGGLPELGTQQREAVRLPENSLIL*DLLKHAGYHCQPATQWPGMS*HGQCLPGSQCLPEGPGELREGPALRTQQRRQDAGVQSLLQSGKYLRPA	LEQIDTAREMEDPDYLTEGYLNLARSNEKLCDFQKTVSYCKTCLNMQGTTVSLQLNGQVCLSMGNAFLGLSVFQKALESYEKALRYAHNNDDKMLECRVCCSLGNIYVQLK	3
18.20256716.20256871	ATWHPMYDLIVAGRYPDDRFCAGDLRTIDIFDSNTAELVCQLYDPTASGIKS	PHGTLCMI*LWPAVTPTIASALAT*GPLTSLTPTQQSSCVSCTIPLLQGS	HMAPYV*SNCGRPLPRRSLLRWRPEDH*HL*LQHSRARVSAVRSHCFRDQ	1
15.12934807.12934973	HGCNCGQ*H*CTKWNNGKNLLRVHFLL*DGCYQVCHELDLPRNTQRYTR	MDVIVASSINALNGTTVKISCVFTSCYKMDVTKFAMNWTYQETRNDT	WM*LWPVALMH*MEQR*KSLACSLPAIRWMLPSLP*IGPTKKHATIH	2
3.14739349.14739167	LQEKLEAELPDDALVVAGRFPFPDWKPCIIEGHGVDRAWAYSVQAQRQ	CRRS*RPSCLMMP*WWQAVFPFLTGNLA*LRDMAWTELGHTACKHKD	AGEVRGRAA**CLSGGRPFSLS*LETLHN*GTWRGQSLGIQRASTKTA	1
20.53728704.53728843	LTVFESGLKKSQKRKKVKGGDAGEIDNYLGPWAKYADEKDVAKPTE	*LCLRAV*RSHRRGKRSKVEMQEKLTITLDHGQNMQMRKMWPNQ	DCV*ERFEEVTEEEKGQRWRCRRN*QLPWTMGKICR*ERCGQTN	1
15.23940485.23937322	RNGWVWTFPRTAWAQVF*PGWSVAPYLTLCRAPCCPVSLWTSTNLTTSACSAKAC*WL*LRCCPGAPSPNGAGC*EPSVS*SHPAAFTCLSLWSTWTFCPYWT*GSFHVNSACRSFCFESCSCSVAPAALTGCWRMAGHTWAGYMPTL*GT*	GMVGCGPSLVRPGHRSFSLDGVLLHI*LSAEHHAVLSHSGPAQT*PRQHVQQRPASGSDSDAALVLRLPMEQAAESPP*ADHIQPPSRAFLSGVRGLSAPTGPEEVFM*TPPVGPSASSPAAALWLQLL*LAVGGWLGTRGQVICPRCEGHD	EWLGVDLPSYGLGTGLLAWMECCSISDSLQSTMLSCLTLDQHKPDHVSMFSKGLLVALTQMLPWCSVSQWSRLLRALRELITSSRLHVPFSLEYVDFLPLLDLRKFSCELRLSVLLLRVLQLLCGSSCSDWLLADGWAHVGRLYAHAVRD	3
8.55363081.55362948	MPMKGRFPIRRTLEYLQKGDIIFKNRVKIMTVNYNTHGELSDGA	CL*KEGFRSGGPWNISRRATSSSKTE*RL*Q*IITHTASSATE	AYERKVSDQEDPGISPEGRHHLQKPSEDYDSEL*HTRRAQRRSK	1
14.49298637.49298770	TMGPNSMMFIRGLLDKLTSNQQNILKFIACNEIFLMPATIFMLF	PWAQTA*CLSGASWTN*HLISRIS*SLLPVMRSS*CQQLFLCC	HGPKQHDVYPGPPGQTDI*SAEYPEVYCL**DLLDASNYFYAVQ	1
7.65357283.65357118	SPSAVPPSDVKTAAVPDRPGKSGPDSAYRPDPARQRQRSHNPAPEARLWSPAC*R	RRPQYHPLTLKRLQYLIDLGRVDPTQPIDLTQLVNARGVTIQPLKRDYGVQLVDE	AVRSTTL*R*NGCST*STWEEWTRLSL*T*PSSSTPEESQSSP*SATMESSLL	2
16.6349642.6349466	ISPKGDVWSLGCILYCMTYGKTPFQSITNQISKLHAIIDPSHKIEFPDISEKDLLDVLK	SAPKVTCGPSDASCTV*LTGRLRSKASPTRSASCTPSSIPPIK*SFLTSRRRICSMC	QPQR*RVVPRMHPVLYDLREDSVPKHHQPDQQAARHHRSLP*NRVS*HLGEGFARCV	1
8.51996523.51996262	HAESF*QGADRRRPCAAGTWWKLPQFYQPSRKRRPEDGGAHCGEDPLVQG*GYI*G	MLNLFNKVLTEGGRVLLEHGGSFRSFISQAGNDAQKMVALIVEKIPSYRDEATY	C*IFLTRC*QKAAVCCWNMVEASAVLSAKPETTPRRWWRSLWRRSPRTGMRLHM	2
8.52000359.52000023	MEKPLLPRESGRFIAERSRDVFVEDEGVQKVAEMLYGLRHSDELTASGWKKANPLAPA	WRSLCYHESLAGS*RSGVGMCLSRMKECRRWRRCFTVSDTVTS*QPVAGRKQIHWPQ	GEASVTTRVWPVHSGAESGCVCRG*RSAEGGGDALRSPTQ*RADSQWLEESKSIGPST	1
23.4967303.4967113	SSSLVLPAVSWPASNAVIGQLQDQLDTSPLYMDPETLSQLRLNASSPALLVFRLPY	PPLWFYLLFPGLHRMQ*LASCRTNWTPPLCTWTLRR*AS*D*TPPRLLCSCSGC	LLSGFTCCFLACIECSDWPAAGPIGHLPSVHGP*DAEPAETERLLACSARVQAA	1
23.4979995.4979867	ST*TV*RSTTTRFC*TWLTRGPRTRPSSLCPITSPVWMIRTSG	VHELFDGPQPRGSVEPG*PEALGHAPHHSVQSPVLYG*SAH	YMNCLTVHNHEVLLNLVDQRPSDTPLITLSNHQSCMDDPHI	3
18.18784958.18784737	MPTVVLMDVSLSMTRPVSLDGIEEFQRKNLAVHGLNMLFEHMASNYRLEFTSLMAFSSLWELLVPFTRDYNALQ	CLLWC*WTCLCP*HDQCHWMASKSFRGRTWLSTDSICCLNTWPQTTAWSSRR*WPFLPCGNSWYLSPEITMH	AYCGVNGRVSVHDTTSVIGWHRRVSEEEPGCPRTQYVV*THGLKLPLGVHVADGLFFPVGTPGTFHQRLQCI	1
18.18783505.18783350	VVLVTDGSLGIGKGSLRHSLQTLKQRGDDKKFPLPFPFPTKLFIMCIANAEE	WCWLLMDPLVLGRVLYATPSKH*NSVGMTRNFLFLSLFLPNCSSCVLPMQ	GAGY*WIPWYWEGFFTPLPPNTETAWG*QEISSSFPFSYQTVHHVYCQCR	1
18.18776565.18776314	ELNRLRKAALAFGFWELLKGVADLLERECTMLPDSAHPDAAFQLSHAAQQLKLASTGDSQYAAFDHNIVPMHTDFSS*	S*TVYVRLLWLLVSGSS*RELPICWRESAPCCQTRHILMLLSSSPTLHSSLNWPALVTPSMLLLITTLFPCTRISQAE	AEPST*GCFGFWFLGAPEGSCRSAGERVHHAARLGTS*CCFPALPRCTAA*TGQHW*LPVCCF*SQHCSHAHGFLK	1
16.48762784.48762940	HIHSRSALECAYRTHLIAGVGFYQHLLLYIQSHYQLELQDCIDWTHVTDPL	TSTVAVLWSVPTELT**PAWVSTNTCCSTSSHITSWSCRIALTGPTSQIH	HPQSQCSGVCLQNSPDSRRGFLPTPAALHPVTLPAGAAGLH*LDPRHRSTD	1
16.48762566.48762689	*GNFV*N*CFCIQWTMAARPRSCCGERFTMKSFRLSRPTR	EGTLCETDVSASSGLWPQGRGAAVEKGLL*SHSGYQDQQ	RELCVKLMFLHPVDYGRKAEELLWRKVYYEVIQVIKTNKK	3
1.80848.80644	MEKFKAAMVLSAVGDALGYRKGRWERCTSGKIIQEELASLGGLAALKLDPDNWPLSDAALMHMTTAEA	WRNSRQPWF*VL*EMPWATERAVGKGAPPER*SKRNWPLWGDWQP*NWILITGP*VMLR*CT*PQQK	GEIQGSHGFKCCRRCLGLQKGPLGKVHLRKDNPRGTGLSGGTGSPETGS**LAPK*CCADAHDHSRST	1
22.26856791.26856683	VLLPVCVSVKMVSVP*ALAWIQHSDF*TRAPVKCWE	SYYLCVFQSRWSVYPEL*LGFNTQTSRQEHR*NAGR	PITCVCFSQDGQCTLSSSLDSTLRLLDKSTGEML	3
18.17186126.17186001	VTDGANAIVLGKLGDIPSPLAIIGGNCALQGFDYEGNDHFW	*QMELMPSCWGNLGTSPLLLLSLEGTVPCKALTMRAMTTF	DRWS*CHRVGETWGHPLSSCYHWRELCLARL*L*GQ*PLLD	1
18.17185228.17185124	TVTSLCHMHGSRFGYALANGTVGVYDRAARYWRIK	Q*HLCAICTAAGLVMLWLMALSVCMTALPATGE	SNIFVPYARQQVWLCSG*WHCRCV*PRCPLLEN	1
18.17178098.17177961	ITIRTDDIDLAGDLIQSLASFLAIEDLSAEADFPTYFEELRTTLTE	SP*ELTILT*QEI*SNH*PPSWPLRTCQQKRTSPHILRSYALRS	HHKN*RY*PSRRSDPIISLLLGH*GPVSRSGLPHIF*GATHYAH	1
18.17176170.17176064	WVSPRTK*SLPVETPSKAITSTHFSGS*GLAPHPS	G*AQEPSDLCLSRRHQKQ*RQRTFQDHEGWHRIL	GKPKNQVISACRDAIKSNNVNALFRIMRAGTASF*	3
20.40805386.40805563	VPADDTHLKKHHDNSCGVFKKQV*G*PAEKGGDAPREAA*AVQHPVH*QLL*QWLVLQS	YQQMIHTLKNTMITVVESLKNKFEDDQLRKEEMHHEKQHRQSNIQFTDNCSDSGSSFSQ	TSR*YTP*KTP**QLWSL*KTSLRMTS*ERRRCTTRSSIGSPTSSSLTTALTVARPS	2
20.40800996.40801150	MSQLFAEDEVELQSLVKQFLRSISDKISSAPSPECAEEILLHLEETDKDFH	CLSCLLRMRWSCSPWLSSF*EASVTRSLVLLHLNVLKRSSFT*RRLTRTF	VSVVC*G*GGVAVLG*AVSKKHQ*QDL*CSFT*MC*RDPPSPRGD*QGLSQ	1
14.37907180.37907053	QVGRSPPPLTTQSW*SSGTAS*SRR**SAKTRSSTSLELPW	RWGDHLHL*PPRAGEARALQADRGGDDRRRHAHPLLWSCH	GGEITSTFDHPELVKLGHCKLIEEVMIGEDTLIHFSGVAMG	3
14.37905980.37905831	TCLMARWETWWISASQSRSK*SARCC*ARLRPLR*S*EWTTSSKLHPG	HV*WHGGKHGGSLHHRVVPSEAPDVAERV*GR*DDPKSGQHHQSCTQV	MSDGTVGNMVDLCITESFQVKRQMLLSASEAAEMILRVDNIIKAAP	3
14.37906710.37906604	QAALRC*WPRL*VIWPTGRQERSRLPWSHLPRL**	RLL*DADGQGCE*SGQQDARKGVGCHGVICQGSD	GCSEMLMAKVVSDLANRTPGKESVAMESFAKALMM	3
20.38905129.38905238	AAELYLNMDLIKEAIDVFIEGEEWNKAKRVAKELEP	LLSST*TWTSSKRQSMSLLRVRSGTKPRESPRSWS	C*ALLKHGPHQRGNRCLY*G*GVEQSQESRQGAGAE	1
20.38914487.38914606	CENMSKSTEANTPAHEDFEQMLLISHYYATRSAAKGVEQL	VRTCPNQPRQTLQLMKILNRCC*SLTTTPQDLLLKESS	*EHVQINRGKHSSS*RF*TDAANLSLLRHKICC*RSRA	1
20.38902506.38902635	GCGGPLGAGERVGAVR*IFPGRGVLLED*R*LKHSPDGEVLDE	GVEGLLEQAREWEQSGEYSRAVEYYLKIKDDSNTALMEKCWMK	VWRASWSRRESGSSQVNIPGPWSIT*RLKMTQTQP*WRSVG	2
20.38883366.38883486	VELARIAFPAEVVKLEESWGDYLVQQKQMDAAINHFIEA	WSWLA*PSPLRW*NWRSPGETTSSSRNRWTLPSTTSLK	GAGSHSLPR*GGETGGVLGRLPRPAETDGRCHQPLH*SR	1
20.38862637.38862749	YGKQSYVVNDMAFSPDSTKIAIGQSDNIIFVYRIGED	MESRAML*MTWPSHRIPRKLPSANPTISSLSTELGR	WKAELCCK*HGLLTGFHENCHRPIRQYHLCLQNWGGL	1
8.37676522.37676718	FPPPTTPEELGARILIQERYEKFGESEEVEMEVESEGEDDEREDRGEGQPSQPDQDTQVQDMDE	SHHLPHQRSSALAS*SRSAMRSLERVRRLRWKWRARVKMMSGRIGVKASLHSLIKTHKCRTW	PTTYHTRGARRSHPDPGAL*EVWRE*GG*DGSGERG*R**AGG*G*RPAFTA*SRHTSAGHG	1
20.38818242.38818030	GKVMASMFYEVSTRTSSSFAAAMQRLGGSVVHFSEATSSSQKGESLADSVQTMSCYTDVLVLRHPTPGAVE	VK*WPPCSMRSALAPAVPSQRPCSVWAAPSSISARPLPPRRRENRWRTLSRP*AATLTSSCCVTQHLEL	*SNGLHVL*GQHSHQQFLRSGHAAFGRLRRPFQRGHFLLAEGRIAGGLCPDHELLH*RPRAASPNTWSC	1
20.38844228.38844097	AIKALKEENIQTVLINPNIATVQTSKDLADKVYFLPITAEYVTQ	LLRL*RKRISRLC*SIPTLPLSRPPKIWLTKSTFCRLQQSTS	Y*GSEGREYPDCVDQSQHCHCPDLQRSG*QSLLSADYSRVRH	1
20.38839929.38839817	EVMAIGRSFEEAFQKALRMVDENCVGFDHTIKPVSEK	R*WLLVVALRKPSRKL*GWWMRTVLASTTPSSLSL	GDGYWS*L*GSLPESSEDGG*ELCWLRPHHQACL*	1
20.38826516.38826315	ILIIRAAKQKGIQVTCEVAPHHLFLCEDNVAQIGDGRAQVRPMLGTREDMEALWENLDIIDCFATDH	S**SELRSRRASRSHARSPLTTSSCARIMWRRSATVERRFDPCWEHARTWRHSGKIWTLSTALLQTT	PDNPSCEAEGHPGHMRGRPSPPLPVRG*CGADRRRSSAGSTHAGNTRGHGGTLGKSGHYRLLCYR	1
20.38824780.38824569	LLTL*TRRTVSVLLLVTPVWKPCCLCCSPPSVMDV*LWMILSDVFMTIHARSSTCPFRKTPTWR	SSLCRREEQ*ASSSWLPRSGNHAASAAHRRQ*WTSDSG*YYQTSL*QSTQDLQPARSGKHLRG	PHSVDEKNSERPPPGYPGLETMLPLLLTAVSDGRLTLDDIIRRLYDNPRKIFNLPVQENTYVEV	3
5.71742567.71742755	PPEEKEALLTTDEYQEQMSESSFLFLTLDLPTAPLYKDEKEQLIIPQVPLFNILAKFNGSTEK	HQKKKRLCLQQMSIRSRCLSLPFSF*PLTSQLLHCTRMKKSSL*SLRSLSSTSWPSSMAAQ	TRRKRGSAYNR*VSGADV*VFLSLSDP*PPNCSIVQG*KRAAYNPSGPSLQHPGQVQWQHR	1
5.71737004.71737156	YVLKPTFTKQHIAGLDKQGKLYRAYDGTTYLPGIVGLNNIKANDYANVVLQ	TC*SQLSPSSTLQGWTSRVNCTEPMTVPPTYRAL*GSTTSKPMTMPMWC	RAEANFHQAAHCRAGQAG*TVQSL*RYHLLTGHCRAQQHQSQ*LCQCGV	1
20.38554588.38554712	EAKRNVGSSRLSPKEESPVQNVKV*AGRLWRG*RNTWRTAD	KPRGTLAAPDCRQRKSHLSKM*KCEQEDCGGAEETHGELP	SQEERWQLQIVAKGRVTCPKCKSVSRKTVEGLKKHMENCRL	3
11.37059385.37059231	LCVFGVSTRRNLSAQ*NGPTVAMVMQGLSSLIGSLQWRHFRTLILLPQVP	CVSLECQQEETSQHSETGPRLPW*CRD*AASLGLFSGGTSEL*YYCLR	VCLWSVNKKKPLSTVKRAHGCHGDAGIEQPHWVSSVAALQNSDTIASG	3
20.34718715.34718908	EFFENPAFRPDGLKLYPTLVIRGTGLYELWKTGRYKSYTPSALVDLVARILALVPPWTRVYRVQ	SFLKIQLSGQMG*NCTPPWSSEARVCTSCGRPAGTRATRPAHWWTSWLGFWRWCRPGHECTEC	VF*KSSFQARWAETVPHPGHPRHGSVRAVEDRPVQELHAQRTGGPRGSDSGAGAALDTSVPSAE	1
20.34700004.34700158	LKQLGHSVDKVEFIVMGGTFMALPEDYRDYFIRNLHDALSGHTSNNVAEAV	*SSWATASTKWSSS*WVGPSWLCPRTTETTSSETFTTPCQDTPLTTWLRL	EAVGPQRRQSGVHRDGWDLHGSARGLQRLLHQKPSRRPVRTHL*QRG*GCE	1
20.34721081.34721308	VELIRRDYVANSGWETFLSYEDPEQDILIGLLRLRRCSPQSFRPELKGGVSIVRELHVYGSVVPVSSRDPSKFQHQ	WS*YGETMWPTAAGRPFSPMKTLSRTS*LACCGCAAALRSPSARSSKEACPSSVSCTCMAAWSP*AAETRASSS	GADTERLCGQQRLGDLSLL*RP*AGHPDWPVAAAPLLSAVLPPGAQRRRVHRP*AARVWQRGPREQPRPEQVPA	1
22.20490924.20491044	RYLDEAEREKMQYAQELKEYQQTEAYQITSAKIQDKRIKK	VIWMRRNERRCSMPRN*RNISRLRPIRSPVLKYKTRGSKK	LSG*GGTREDAVCPGTEGISAD*GLSDHQC*NTRQEDQ	1
22.20494840.20494972	TGETASLGNLDSYLSRLSGVLEGNPHKHRALLTQLCEVLSHLD	LGRQHLLEIWIHT*VVSVEYSRATLINTVPCLPSFVRSYLTW	WGDSISWKSGFIPESSQWSTRGQPS*TPCPAYPAL*GPISPGQ	1
20.34421546.34421714	WSSI*HRLSEKDAFCSCEAQHG*YPAACQNPDL*V*VHHPQVFSPRTVCSHQPR	GPLFNTGFLRRMLSAAVKHSMDDIQPLVKTLIYESECTTLKSLVHGPSALTNQG	VLYLTQAF*EGCFLQL*STAWMISSRLSKP*SMSLSAPPSSL*STDRLLSPT	2
5.17124323.17124455	GVAPLSGSQHERKRCVLWLRQVGLCGLWPS*GHR*	EWHHFLVVNMKGNDVSSGCVKSDYVGSGPPKGTG	SGTTFW*ST*KETMCPLAASSRTMWALALLRAQVR	2
5.17122130.17122264	MPVDLSQWTGPLALQEVEEKPAKPLTVKYGSVEINELGKVLSPTQ	CL*I*ASGPGLLPYRRSRKSLQSP*Q*NTDLWK*MSWEKCFLQ	ACRFEPVDRASCPTGGRGKACKAPDSKIRICGNK*AGKSAFSN	1
8.1367584.1367739	LGEHCGELKDIHLGQCYGISDDGIMALARGCPKLQRLYLQENKMVS	WGSTAVS*KTSTWVSATVSQMTASWPWREDALNCRDSTCKRTKW	GGALR*AERHPLGSVLRYLR*RHHGLGERMP*TAETLLAREQNG	1
20.34008683.34008807	IIFLRRSTLLWRPWGWSANALEEGR*STTTKRKK*GCLENP	SYF*EGQPCYGGLGDGVQMPWRREDRAQQPREKNKGVWRIH	HIFEKVNPAMEALGMECKCLGGGKIEHNNQEKKIRVFGE	3
8.18504414.18503027	GFSQRLPSASALGKIFMAVPLGDPIFQMLELKLAMYVDFPSQMKPGVLVTCADDIELYSIAEEESVKFDKPGFTALAHPSPLSVGTTHGVFVLDPREKSSYSEMETASCLHFLHKPSVDKMRGSGAVCKQQSGSFTDSEFVYTDSTYYVDFDTAKSLLNVLTELGPLSCEIDAYGDFLQALGPKATIEYTNNTANVTKEESSLVEIRQKIFHLLKGTPLNVILLNSSKFYHIGTTSEYLFHLTEHTALRDELGLLSSAFSVPMNENPEGSSGCCIMYSVLNPSCSVGAGSVVEYSRLGAGVSVGKGSIISGCWVSPGLSVPGEAFMHSLCVSHHGQTSFVTVFFGINDNLKYTVGTPAYMEELKLFGFTLEKCLSIWGMEKEVLRFSGDASSFNLWNAC…	GSVSVCPVPALWERSSWPCLWVTPSFRCWSSN*PCMWISHHK*SLVF**PVQMT*SSTV*QRRRVLSLINLASQLWPTPPRSQ*EPPTAFLCWIHVKNLHTQKWRLLPACTSCTSQALIRCEEVELCVSSRVDRLLILNLSTQTVPIMWTLILQSLFLMC*QS*GH*AVR*MHTGTFFKHWALRPQ*NTPTTLLMSPKRRAVWWKSARRSSIFSKGLP*MSFFSTAPSFITLEPPQNTSFTSLSTQL*GMSWVSCRPPSVCP*MKTLRAPLAAALCTVSSIRVALWVLGQWWSTPDWEQECLWVKAPSSAAAGSVQACRYLVKPSCTPFV*ATTAKPALLLSSLGLMTISSTLWALLHIWKS*SFLGSPWKSVCPFGGWRRKS*GSLVMHPALICGTLV…	VQSAFAQCQRSGKDLHGRAFG*PHLSDAGAQTSHVCGFPITNEAWCFSDLCR*HRALQYSRGGEC*V**TWLHSFGPPLPALSRNHPRRFCVGST*KIFILRNGDCFLPALPAQAKR**DARKWSCV*AAEWIVY*F*ICLHRQYLLCGL*YCKVSS*CADRVRAIEL*DRCIRGLSSSTGP*GHNRIHQQHC*CHQRGEQSGGNPPEDLPSSQRDSPECHSSQQLQVLSHWNHLRIPLSPH*AHSSEG*AGSPVVRLQCAHE*KP*GLLWLLHYVQCPQSELLCGCWVSGGVLQTGSRSVCG*RLHHQRLLGQSRPVGTW*SLHALPLCEPPRPNQLCYCLLWD**QSQVHCGHSCIYGRAKAFWVHPGKVSVHLGDGEGSPEVLW*CIQL*FVERLF…	1
18.7973745.7973508	MILKLQVPPPSLQ*LHLIRGSLQDRHLTVAPLHRSPWMACDTCTTHALTMTNPPSNPKCGASHHWMSPMRKSRNAHLTR	*SSSYRYPHLLSSSFTS*GAPSKTAISQSPPSTAVPGWPATPALHTL*L*QIPHQTQNVERVITG*AL*ESQETLISLE	DPQVTGTPTFSPVASPHKGLPPRPPSHSRPPPPQSLDGLRHLHYTRSDYDKSPIKPKMWSESSLDEPYEKVKKRSSH	3
17.38630259.38630402	DEKQRFSSVLLLARLLAKFLGFISFLPYQTSEKPSREIQDTAIALRSK	MRSSGSPLCCS*LVFWQSFWDSFPFCLTKHPRSRPEKYRILL*PCA	*EAAVLLCVAPSSSSGKVSGIHFLSALPNIREAVQRNTGYCYSPAQ	1
15.15564825.15564971	NESIINRATGRCLEVVPANVYFGHLLVLQPCSGQRWTIKNAMK	TNRS*IGLLDAVWRWCRLMFTSVTCWSCSPARGRGGPSRTL*	RIDHKSGYWTLSGGGAG*CLLRSPAGPAALLGAEVDHQERYEA	1
10.33027843.33029605	NVQKPTEKL*SLHYRLQ*PLHTAAKAGSTVTRVLLRMEKSST*QSLK*KKFSVCARTLSGRESSWRWGARSFPCLLTAL*RWARETIFRSFCGLWTVSMSCA*S*WDSSRWIWNAMSWYSVLWKWSPWSGISI*KIAEVKRTWAPVRFPTS*KPLLAKCKRSILWL*AHTALATLSTHGGQNPSQCLLLKEPWIHLKRC*CFLAVALL*KSSSTT**TLVSERATKKSRSCRASSVPVGKRSTTLTRCLCRCWSLWSNVWRKSKTTHRDGKRLYRN*LEHFSIRSWSLISSSPWWC*RTRPLLPES*VLVSRRTSSPLHPSFVRSAVLWPL*TE*KQT*RCFTKTGLTRPVRWHRV*ECRLKCLRTLCHGTA**SRSVIIKMA*ACHW*TT*SIL*RII…	MCRNRQRSSEVCTTGCSDLCIQQPKQAPR*RVSSSGWRSRVRDKV*NERSSQCVRERCQGGNPHGGGELVLFLVY*PRCEDGRERPSSALSAVCGQFRCHALRADGIPRGGSGMRCHGTASYGNGHRGVASRFEKLQRSSVPGLR*GFLQAESLCLQSAREVSSGYKHTLLLLLFQHMVVKIHPSACC*KSPGYI*RGVDVFWQ*RCSRKAARPRDRLWSQRELRKSPGVAGQVLFLLAREARLLRGVCADAGASGRMSGESQKQPTEMESVCIGTSWSTSP*GHGV*FHHRHGGAEERVLFYQRAECWYPEGPVHRCIPALSDQRYCGHSEPSENKHEGVSPKLV*RGLCDGTESESAD*SA*ELFATGQHDKAGRLL*RWPKRATGRQPDQYCEGSF…	CAETDREALKSALQAAVTSAYSSQSRLHGDACPPQDGEVEYVTKSEMKEVLSVCENVVREGILMEVGSSFFSLFIDRVVKMGERDHLPLFLRFVDSFDVMRLELMGFLEVDLECDVMVQRLMEMVTVEWHLDLKNCRGQAYLGSGEVSYKLKAFACKVQEKYPLAISTHCSCYSFNTWWSKSIPVPAVKRALDTFEEVLMFFGSSVALEKQLDHVIDFGLRESYEKVQELQGKFCSCWQEKHDSYEVFVQMLEPLVECLEKVKNNPQRWKASVSELAGALLHKVMEFDFIIAMVVLKNASSFTRELSAGIQKDQFTAASQLCQISGIVATLNRVKTNMKVFHQNWFDEACAMAQSLRVQIEVPENSLPRDSMIKPVGYYKDGLSVPLVDNLINTVKDHF…	3
10.33030461.33032310	*MESETSY*KKYRNLRSSRSSQTRLLKLVTRPIYLFL*GTLESRLQKSSSWAFCRSMKTAMLIDKRTTSQRFSLKTGVCLCRSAGGRHSCSWAQVIKA*RKCLWNSSGATRFVL*HPVSLVALPIGWREACLARR*QKCWMLQKTCCCSLTSLLVWRDSWHRLSTGF*ICRGRPWRKFQKPVVRGGKRGRTFLTYSLTH*RVFLAA*MP*ALLPRVPNQCMHKFCLLL*EIWITSSRL*Y*RTRALLFVTVALFFAVETLLIFSVKWKKSPPS*RFSTKC*KMLALCTPLGLSKHSSWRPGSLQSKCASQRKPTAMNHQKYITEKISASLFCKV*LMK*STASQTAT*RLCQFCRCCLLAIHSLYYPSPQTSLSASTLQIYPSPKLPNKSSTPGQACGG…	EWNQRRHTERNTGISVLLAHHRQGC*NW*QDPSTCFCEVRWRVGSKSRAPGLSAVR*KLPC**TSEQPRKDSH*RLGFAYVAVPGAGIHAAGPRLSKLEENVFGIPRELPALCCDTQ*VLWPCPLAGEKRALPVGSKNAGCYRRPAAVL*RVS*FGETVGTGYRRAFKYAEGGPGGNSRNLLFEVEKEGGLF*HTR*HIRGCS*LPRCRELYCHGCQINACTSFVYCSEKYGLHHHACNTEERVRSSS*L*HCFSLWKPC*YSL*SGKNPLHHRDSQQNVRKC*RYALHLV*ASIPAGDQGRSRASVLLRGSQQL*ITRNILQRKSQHPSSAKSN**NEVQLLRQPPKGSVSSVVAAFLQSTACTIRVHRQAFQPLPYRSTRARSCRTRAQHLGRRVEG…	NGIRDVILKEIQESPFFSLITDKAVKIGDKTHLPVFVRYVGESAPKVELLGFLPFDENCHVDRQANNLAKILTEDWGLPMSQCRGQAFMQLGPGYQSLKKMSLEFLGSYPLCVVTPSESCGLAHWLARSVPCPSVAKMLDVTEDLLLFFDESPSLERQLAQAIDGLLNMPREALEEIPETCCSRWKKREDFFDILADTLEGVLSCLDAVSSTATGAKSMHAQVLSTALRNMDYIITLVILKNACAPLRNCSTVFRCGNPADILCEVEKIPSIIEILNKMLENVSAMHSTWFEQAFQLATRVAPEQVCFSEEANSYESPEIYYRENLSIPLLQSLIDEMKYSFSDSHLKALSVLSLLPSCNPQPVLSESTDKPFSLYLTDLPEPEVAEQELNTWAGVWRE…	3
9.3944401.3944063	NDQVLQGFSVDKGEFTCPLCRQFANSVLPCRPGRGTEAGTWHTPTNKKTSVLVKEVEELQEKPGLFPV	MTRSSRVSPLTRVSLHARCVDSLPIVSSPVALGGAQKPVPGTHPQTRRRLCS*KRWKNFRRNLACSQ	*PGPPGFLR*QG*VYMPAVSTVCQ*CPPLSPWEGHRSRYLAHTHKQEDVCARKRGGRTSGETWPVPSK	1
9.3967558.3967113	NLREAQVFSLVAERRRKFQEIINRSTTEATQAVRPKSSSTRWVPPGTPPQLVTEILEIRESMLSLLIKLHQKMSSKQNSLSASWLEDIKSNRLAHGDGITAIERILTKAATRSCQIKRSIQDICGKVCPPVPPKKNSPTDKKAMDKEE	TFAKLRCSVSWQNVGGSSRR*STAAPPKPRRLSGPRAPRHAGFRQARPRSWSQRFWRSVKACSPSSSSSTRRCRLSRTLCRHLG*RTSSRTASLTETA*QPLNVSSPRQPRAAAKSSVASRTFVERCVHQYHQRRTVPLTRKPWTKK	PSRSSGVQSRGRT*EEVPGDNQPQHHRSHAGCQAQELLDTLGSARHAPAAGHRDSGDP*KHALPPHQAPPEDVV*AELSVGILARGHQVEPPRSRRRHNSH*TYPHQGSHAQLPNQA*HPGHLWKGVSTSTTKEEQSH*QESHGQRRK	1
15.15202076.15201956	PYDGKWSKTMVGFGPEDDHFVAELTYNYGVGEYKLGNDFL	PMMGNGARQWLALVQRMTILLLN*PTTMVWENINLAMT	L*WEMEQDNGWLWSRG*PFCC*TDLQLWCGRI*TWQ*L	1
10.46301735.46301846	NRAARIRVGKGDKPVTYEQAHHPHHIGHRKGWLSQHT	IEPLVSEWGKETNL*PMSKRIILTTLATAKDGCHS	SSRSYPSGERRQTCDL*ASASSSPHWPPQRMAVTA	1
18.11694197.11694006	EVNSILQQVVERNRVRRSLSAKRHALQSWRSLVETLLTACPADLIPADERQLIIRDLLLDLHDK	R*TQSCSKWWNVTVSVGA*VQSGMRCSPGGVWWRRC*LPAQLI*YLLMSGS*SSGICCWTCT	GELNPAASGGT*PCPSEPECKAACAAVLEESGGDAADCLPS*SDTC**AAANHQGSAAGPAR	1
18.11714356.11714185	PKSAEQREKVRKASTEGIAIQGQQGSRLLPEQLLTEAFILSDLFDIGELAALELLLA	QKVQSKERKCVKPAQKASPSKVSRGHGSFQNSF*QRLSSSVISLTLESWQLWSFSWQ	KKCRAKRESA*SQHRRHRHPRSAGVTAPSRTASDRGFHPQ*SL*HWRVGSFGASL	1
18.11706203.11706049	VVLSKFVRQMGDLLPSTLYISYLRMLKGLANGPQCAHYCFSLLKTNGAAHS	WFCPSLYVRWETFCHPPYTSPISVC*KDLPMALSVLITASACLRPMGRH	GFVQVCTSDGRPSAIHPIHLLSPYVKRTCQWPSVCSLLLQPA*DQWGGT	1
18.11705340.11705158	SENARLALCEHPQWTPVVVMLGLLQCSVPPVLKAELLHCLAAFGKSPEIAASLWQSLEYTQ	VKMLDWPCASIPSGPQLS*CWDCFSAAFLLS*KLSSCTAWQRLESHQRSLLHSGSRWST	*KCSTGLVRASPVDPSCRDVGIASVQRSSCPES*APALPGSVWKVTRDRCFTLAVAGVH	1
18.11703589.11703380	VELNEIESSCEEYPLTRSFCHLISTLVEGSLPVNLGAGLRVPGFQPYLNFLRDSVFLPFPTRAYRRPAEK	WS*MRSSRAVRSTH*HDLSAT*SARWWREACPLI*EQGCVCPAFSPT*TSCVTLCSSPSPPEHIVALL	GAE*DRVEL*GVPTDTIFLPPDQHAGGGKPAR*FRSRVACARLSALLELLA*LCVPPLPHQSISSPC*	1
18.11703004.11702767	WEVADSVLEVFHKLLRDYEPQPSDFVQEIVELQGEQVPAHKPPGHSIMFHLLNDSPMLALCLSLLEEGVRQLDTYAPFP	GR*LTLSSRCSTSCCGTTSPSHLTLSRRLWNCRVSRSRPISLRATASCSTCSMTRPCWHSASACWRRGSASWTPMHLSL	GGS*LCPRGVPQAAAGLRAPAI*LCPGDCGTAG*AGPGP*ASGPQHHVPPAQ*LAHAGTLPQPAGGGGPPAGHLCTF	1
18.11699362.11699192	FRHRLTKEGGKDPT*NPDSYFEPAHHVFGVEGTKSGPLSFGL*SQEACVINQSPGP	SDIDSQKKVARIRHETQIHILNLLITSLELKAPNLALYLLGYEVKKPVSSTNLQ	QT*THKRRWQGSDMKPRFIF*TCSSRLWS*RHQIWPFIFWAMKSRSLCHQPISR	2
18.11695526.11695369	CAGSY*ACWMPLISARICLSCCSWTSLNALR*SR*SPTVSMSMSRDILCATL	AQEVTERAGCH*FQPGYA*AAAAGLL*THSDRAGDLQL*ACQ*AGTYCVQR	RRKLLSVLDAIDFSQDMPELLQLDFFERTQIEQVISNCEHVNEQGHTVCNVK	3
18.11693375.11693171	VLSEDAAGELMPIVAGAVFTLTAHLSQSVLSEQQQGVGLEASSGFASIANSALHLILRKLLDF	CYQRMQQES*CPLLPERSSH*QLTSANQCCLSSSRGWD*KHPLALRQSPTLPCT*SCASCWT	VIRGCSRRVDAHCCRSGLHTDSSPQPISAV*AAAGGGIRSILWLCVNRQLCPAPDPAQAAGLY	1
18.11691828.11691515	MLAMAVLDRILSIDRQNQWLLYICNSGYLRSLVESLRQDDVALQSLLTPQPPLLKPLYIFESKM	CWPWPCWTVSCQLTVRISGCCIFATVATCGRWWRA*GRMMWRYRACSHPSHPSSNHSTSLKARW	AGHGRAGPYPVN*PSESVAAVYLQQWLPAVVGGELEAG*CGATEPAHTPATPPQTTLHL*KQ	1
21.3729288.3729172	VIGFFSQRLEQAGSDLSVERVQEVIMKGAQALPKDRLK	LLASSVSVWSRLEVTCLLREFRRSS*KEPRHCQKTD*	YWLLQSASGAGWK*PVC*ESSGGHHERSPGTAKRQTEG	1
6.45785197.45785077	KAFAALCHSTHLYGRRLVLEWADAEETVEALRRKTAEHFH	KRLPRCATAPICTGDVLCWSGLTPRKLWRH*GEKQLNIFM	SVCRAVPQHPSVRETSCAGVG*RRGNCGGIEAKNS*TF	1
6.45794674.45794564	ESKGSVAVRMALGETQIVQETRQFLLDNSVSLDSFSQ	SQREVLQ*GWLWGKHKLSRRRGSFCWITVSAWIPS	VKGKCCSEDGFGGNTNCPGDAAVSAG*QCQPGFLQ	1
22.23578423.23578310	DEPMDTDQSSTFLSSIQSEIAKYQLLIEEENQKLKRYK	MNQWTQTRAARSSAPSSQRLQSTSSLLKKKTRN*KD	*TNGHRPEQHVPQLHPVRDCKVPAPY*RRKPETKKI	1
19.615083.615268	LAGVPQYGLAVNPQKVVLNFQVSGSVASCPDIRILPPHCLFPWCGLLLDTHKLDVYKDY	WPECHSMVWRSTRRRWF*TFRYREAWPPVPTFASCPLTASSPGVDCCWTPTSWTSIKT	GRSATVWSGGQPAEGGFELSGIGKRGLLSRHSHPAPSLPLPLVWTAAGHPQAGRL*RLF	1
20.30958787.30958633	PNREETDGQVSNADSGKPGVGPAAVPGTHRPIGG*AGPPEEV*RGA*EQPR	QTGKKLMAKCRMLIQENQELGRQLSQGRIAQLEAELALQKKYSEELKSS	KQGRN*WPSVEC*FRKTRSWAGSCPRDASPNWRLSWPSRRSIARSLRAA	2
20.30962676.30962549	PMTFQG*RSRRKSSSSSSRNPRGGKTSWSCDLPPRSRKCKSA	Q*RSRAEGVGGKAQAAAAGIRAEGKHLGHATCHQGAGNARV	NDVPGLKESEEKLKQQQQESARRENILVMRLATKEQEMQECT	3
20.30961284.30961102	TQIQYLKQVQQPSVAQLRSSMVDPSINLFFLKMKAELEQTKDKLEQAQNELSAWKFTPDR*	RRSSTSSKSSSRAWPNCGRPWWTHPSTCFSSK*RLNWNRLKTNWSRPKMN*VPGNLHLI	ADPVPQASPAAERGPTAVVHGGPIHQLVFPQNEG*TGTD*RQTGAGPK*TECLEIYT**	1
15.18237239.18237408	EIFPVETMRKAAQLGFGGIYVQPDVGGSGLSRLDTSIIFEALSTGCVSTTAYISIH	KSFLWRRCVKRPSWVSVGFTFSQMSEDLAFLGWTHRSSLRLCPQDV*APQPTSAS	NLSCGDDA*SGPAGFRWDLRSARCRRIWPFSAGHIDHL*GFVHRMCEHHSLHQHPQ	1
22.15867033.15867171	EEEEEQGEQASHGAGRYQPK**GGENQESIS*QKDTGTDCF*QDARET	KKKKNKESKHRMEQVVTSQNDEEVKTKKVYLDKRTPAQIAFDKMQEKR	RRRRTRRASIAWSRSLPAKMMRR*KPRKYILTKGHRHRLLLTRCKR	2
22.16064040.16063826	VRPRQ*T*LVHLTLPNPVILSNHSVARSLTLFRVKRAWETHSAAKTLLSHPQHQVNPLKALLWVLQTSIL*V	*DHASEHDWFI*LFQTL*SFQTIQWRGH*PFSE*KGPGRPIQRQRPFCLILSIK*TH*RLYFGFYRLQFCK	KTTPVNMTGSSDSSKPCDPFKPFSGEVIDPFQSKKGLGDPFSGKDPFVSSSASSKPTKGSTLGFTDFNSVS*	3
15.19337761.19337866	VSGRRGQP*RRLHDL*GEPLQPQRIPLQELCHVCC	SLGGEVSHDGDFMIFEGNRYSRKGFLFKSFAMSAV	LWEERSAMTETS*SLRGTVTAAKDSSSRALPCL	2
7.62631771.62631617	QGIAMDRHG*SKMDRRWRHISGASVMAAG*KSETWSEAQTNRPPRVSCTKE	RESRWTDTVDQRWTEGGGISVERQ*WPLDENRRRGRRLKPTDLQECHVRR	GNRDGQTRLIKDGQKVEAYQWSVSDGRWMKIGDVVGGSNQQTSKSVMYEGK	3
7.62620418.62619845	RYCVSCPGHYEAGSAPPAG**EPLWRGRGCTTVQPPPEPNEARGASCQPDAGTADSV*LLQWQAWPSPAHGPARNGAITCC*PGHRLQ*EHPYCPGHSGA*LRWLSPSPA*P*GQGPVPICGQ*SPGDSTRQGGCI*AAGSLGNHSGLRSNSPGSGSLVGSQLSDFQVLISV*SIEGGRVLPAAFKRTTM	DIVFPVLDIMRLAVRHPQVNESLCGEAEGVQLCNHLLNLMRPEGRPANQMLALRTLCNCFSGRHGRALLMAQRETVLSRAADLATVCNKNIHIALATLVLNYAGCLHHQPDLEAKAQCLSVASRALETVQDKEAVFRLLVALGTTVASDQTAQDLARSLGVSSQISKYSSVSDPSKVGECCQLLLKELQ*	ILCFLSWTL*GWQCATRRLMRAFVERQRVYNCATTS*T**GPRGVLPTRCWHCGLCVIASVAGMAEPCSWPSAKRCYHVLLTWPPSAIRTSILPWPLWCLTTLAVSITSLTLRPRPSAYLWPVEPWRQYKTRRLYLGCW*PWEPQWPQIKQPRIWLARWESALRFPSTHQCLIHRRWESVASCF*KNY	2
15.4857864.4858050	V*RPVHAPSVLHRREVQEVEGGGLHQVGVGVLRRTRDAGDGPV*EERF*TARHARRR*EDQI	FDDQYTLRVSFTDGKSKKSREADFTKSVSVFFDEHGTLVMDQFEKSVSKLHDTLAADKKTK*	LTTSTRSECPSPTGSPRSRGRRTSPSRCRCSSTNTGRW*WTSLRRAFLNCTTRSPPIRRP	2
8.24592861.24592987	VCGVGGASDQPEKL*SPEGQAFLRHCQVRPFTVSPTLFPVC	FVESVELQISLKNYDPQKDKRFSGTVRFDLLLSHPPFSLC	LWSRWSFRSA*KTMIPRRTSVSPALSGSTFYCLTHPFPCVS	2
8.24593330.24593478	AEDSPQAKVLRVHPGRPAALRRGQSC*HATHGHRGSEEAQQEQEAGQEA	LKTLPRPKFSVCILGDQQHCDEAKAADMPHMDIEALKKLNKNKKLVK	*RLSPGQSSPCASWETSSTATRPKLLTCHTWTSRL*RSSTRTRSWSR	2
5.7899862.7900114	PN*IILPALSLLSNYLGSPST*TQPKT*CRRSRELPHASYTNSMSHLRRTGKQKLVGQ*WKLCSQQDVQACTKRSIRSTL	QTE*FYPP*AYSPITWDLLRHKHSPRPNAGEAGSCHTPPIPTLCLT*EEQESRN*WDNDGNYAASRMCKPAQKGASDLL*	KLNNFTRLEPTLQLLGISFDINTAQDLMQEKQGVATRLLYQLYVSLEKNRKAEISGTMMEIMQPAGCASLHKKEHQIY	3
16.27273506.27273693	KCKFCTKTFMKPRYLRRHILTHNEVKPYRCKACDSCFSRYDHLKVHQTRCKGKK	SANSAPRLS*NQGT*DVTF*HTMK*NHIAVRPVIAAFQGTII*KYIRLAAKV	VQILHQDFHETKVPETSHSDTQ*SKTISL*GL**LLFKVRSSESTSDSLQR*	1
20.25898350.25898201	GHDQSSTLSQHTAELTLPKHSPLHRDLLRYAKLMEWLKNTHREKYEGLSR	AMTRAQPCHSTQLS*PCPNTALSTGTYCATPSSWSG*RTHTGRSTKAC	P*PELNPVTAHS*ADPAQTQPSPQGLTALRQAHGVAEEHTQGEVRRPV	1
20.25885364.25885165	WRRLPMKARKHHEMS**WRISTISFLRCHV*RFLAWMQRDERPSTNTQTIYSLT*SILWASL*KS*	GEGCQ*KPENTTRCRDDGEFPPYLFYAVTSKDFLPGCRETRGQAQIHRPSTVLRNQFSGPASRKA	EKVANESQKTPRDVVMMENFHHIFSTLSRLKISCLDAERREAKHKYTDHLQSYVINSLGQPLEKLN	3
20.25883156.25883004	VVWHSMQDEFIRQYKHFEDLIGRCYPGSGITMEFTIQDMLEYFSSIAQSH*	WCGTPCKTSSSVSTSTLKIS*AGATLALGSLWSLQSRTCWSTSPALLSL	GVALHARRVHPSVQAL*RSHRQVLPWLWDHYGVYNPGHAGVLLQHCSVS	1
14.716344.716484	CVMCFLWL*TTWICACLPA*CRNTC*KQQNSTLVMLPVGPRLMDRY	V*CASFGYKQHGYAPACQPNAEIHVESSRILHWLCYPWALA*WTDT	CDVLPLVINNMDMRLPASLMQKYMLKAAEFYIGYVTRGPSPDGQ	3
14.713498.713626	MSAQKDCEFLVKRARELVSDDPCAAKAWLITARTLYPADFNIQ	CQPKRTVSFW*KEPGSWSLMIPVLPKPGSSLPGPFTLQTST	VSPKGL*VFGEKSPGAGL**SLCCQSLAHHCQDPLPCRLQH	1
23.46149600.46149475	VIIIMAPLGSSTRSQMRSG*RVGRTRVVPIRNGMRTLMSMS	*LL*WPPWGARPGAR*GVGEESAERGSCLSGMG*GR*CR*V	DYYNGPPGELDQEPDEEWVKSRQNEGRAYQEWDEDADVD	3
3.48308206.48308068	K*LSVTFLVLPLVD*VEEKRRMTSGGW*H*ALITCLGKSPAISWV*	ND*A*RSWFCHWWTEWRRREG*LLADGDTKH*SPASGKAPLSHGCR	MTKRDVPGFAIGGLSGGEEKDDFWRMVTLSTDHLPREKPRYLMG	3
3.48315013.48314875	DSGGFQMVSLVELSEVTEEGVKFRSPYDCKEILLSPEKSISIQNSL	TVGGFRWCLSSSSPKLRRKESSSGPPTTAKKSY*VLRSLSAYRTVW	QWGVSDGVSRRALRSYGGRSQVQVPLRLQRNLTKS*EVYQHTEQ	1
7.35759614.35759468	DHLMFPRMLMKLVSLRTLSSVHSEQVFALRLQDKKLPPLLSEIWDVNE*	IT*CSPAC**SW*AFVH*AVSTRSRFLPFASRTRSFPRYYLKSGTSM	SLDVPPHADEAGEPSYTKQCPLGAGFCPSPPGQEASPATI*NLGRQ*	1
10.33603205.33606281	KPDH*QEWATYKKPTQEVIIHG*PRSSLLPHAGAQGAAKSRPVSCTDGTEDVCARNICPQRRLKKNVSSGSQVKVYRQV*WRNSGRRRGECES*AQQSTC*PHGHCTHHSW*FFASQSQRLSN*L*SRSQGSVKSCGEKKGQARQQTVPIKEEQTI*RACSLS*HEYVKSGTSACQR*P**GQRGVTSEQDFQMLELFKGFPVRCWTSSSCKYVSQSRKAVCLRHLPQALPYQLQSVDTLPNSAWCSTKPSIVRQLLCS**EISKEANRYCERERNKESFALEVKEE*ARFAVSCNYKKEIEAQLHMPILWQGICVPVSVQAAFKDTSC*KS*PGHSEGEHPLPGTG*DHSTEEP*HRCLLL*TLQYEAVIALGTG*PRERLSPCNRVPLLWPEILKSS…	SQTIDRSGPLIKSLLRRSLSMDSPVPVFSPTLELKELQNRDQSVVQMALKTSVPETSAHNGDSKRTSPLVLRSKYTGRYDGETQVEGEVSVKAEPSSPLADPMDIVRITVGDSLPVSLKDFQTNYDQGPREVLNPVGKRRDRPDNRRYPLKKSKLFKEHALSVNMNMSKAVPQHASGDPNEDSEESPQNKIFKCWNCLKVFRSGAGLHRHVNMYHNPEKPYACDICHKRFHTNFKVWTHCQTQHGVVQNPASSASSSVLDEKFQKKLIDIVREREIKKALLWKLKRNKQGLQSPAITKKRSRPSYICPYCGKAFVFQSQYRQHLRTHPAEKADQDTARESILYQEQDEIIQQKNPDTGVYSCRLCNMKLSSLLEQGDHERGCRHATVCPYCGLRFSSPV…	ARPLTGVGHL*KAYSGGHYPWIAPFQSSPPRWSSRSCKIETSQLYRWH*RRLCQKHLPTTATQKERLLWFSGQSIPAGMMEKLR*KER*V*KLSPAVHLLTPWTLYASQLVILCQSVSKTFKLIMIKVPGKC*ILWGKEGTGQTTDGTH*RRANYLKSMLSQLT*ICQKRYLSMPAVTLMRTARSHLRTRFSNAGIV*RFSGQVLDFIVM*ICITIQKSRMLATSATSASIPTSKCGHTAKLSMV*YKTQHRPPAPLFLMRNFKRS**IL*EREK*RKLCFGS*RGISKVCSLLQLQKRDRGPATYAHTVARHLCSSLSTGSI*GHILLKKLTRTQRGRASSTRNRMRSFNRRTLTPVFTPVDFAI*SCHRSWNRVTTREAVAMQPCAPIVA*DSQVQL…	2
16.19300267.19300145	DEVDINRCAHLQKELILSAIDSVNADSPSGGYLVYCTCS	MRWISIAVLTCRKN*FCLPSTRSMRIPHREDIWSTARA	*GGYQSLCSLAERIDSVCHRLGQCGFPIGRISGLLHVLN	1
16.19302374.19302235	LS**ETQG**WLMMPMLKD*RVWWETSTVWGSPTLWSATTTAESSR	SADEKHRGNSG**CQC*KTEECGGKHPPSGGHQHCGLQLRRQRVP	QLMRNTGVIVANDANAERLKSVVGNIHRLGVTNTVVCNYDGREFPK	3
16.19309330.19309131	LLPLDLKAIYQRIKDNIDLLCNFSTKREEGKDRADYISLLKKDLCTYYSYNEFLIEKFMDLFPLSE	FCL*T*RQSISG*RTTLTSCAISQQKEKRGKTEQTTSHF*KKISAPITATTSSSLKNLWTYSLF	SASRPEGNLSADKGQH*PPVQFLNKKRRGERPSRLHLTSEKRSLHLLQLQRVPH*KIYGPIPSF	1
7.59137355.59137167	ATASEFEVEPVQGRKVSKVVKTTVVRGERMEKHTGDPSLAADLPSAREDFEK	PQRQSLKWSQCRVERSARLSRQLW*EARGWRSIQETRHWLQISLQPERTL	HSVRV*SGASAG*KGQQGCQDNCGERREDGEAYRRPVTGCRSPFSQRGL*	1
20.22470820.22470433	MSRSFYVDSLIIKDTVRPGPTEHPGQDFLIPISMHSPSVMTVTAPVCPSRKNGTFCVCPLCVTSHIHSSRSGIPMLKSQFPGAEPQYCQRIAHQQSPALAHPGHTPVCTPTFSVTDPRRYHCLS	CRGHFMLIL**SRIRCDLDQLSIRDKTSLFQSACTLRA**LSPLRCAPPGKMGLSVSVHCASHPISTLPAAAFPC*RVSFQEQSHSIVRE*HISSLLHSLTLDIHLSARPPSASQIPGDTIV	VEVILC*FFNNQGYGATWTN*ASGTRLPYSNQHALSERNDCHRSGVPLQEKWDFLCLSTVRHIPYPLFPQRHSHAEESVSRSRATVLSENSTSAVSCTRSPWTYTCLHAHLQRHRSQEIPLS	1
20.22716950.22717084	ASEERVHFIVSRQICLPTPDLIQEDPWGMDGPPPYSPVDLEQTLL	QVKSASIS*CLVRSACPHQTSYKKIRGAWMVPHHIPLWI*SKH	K*RARPFHSVSSDLPAHTRPHTRRSVGHGWSPTIFPCGSRANT	1
19.3374367.3374532	SANATPEFEGRGGEELGTELSNTLYKVFNNKRSIDLKSLCICAGEHCWVLYVDVL	RPMRPPSLRAEGVRSWARS*VTPSTKSSTTNAASI*RASAYVLENTAGCSMWM	GQCDPRV*GQRG*GAGHGAE*HPLQSLQQQTQHRSEEPLHMCWRTLLGALCGC	1
17.51815175.51815311	SPAPPPLRVKVS*SSPPASGAPTTTAASSPQPTTRPYEAGTSAP*	LQHRHP*G*RSAEVHLRQVEPPPQLQPARHSQRHGHTRLGPPHHE	SSTATLEGKGQLKFTSGKWSPHHNCSQLATANDTAIRGWDLRT	3
1.60065251.60064775	GGGRPCGDKSRRFSHLSPRQHCR*SLHEGQPRPAGFRVADLHLQTSPHVPGSWMAAAHVRTSAAADEQRWQ*TVKEAGGHIHRNIQERRSPARGSVGYNNQLWIWI	VEGDPVVIKADGFPTYHLANIVDDHYMKVSHVLRGSEWLISTSKHLLMYRALGWQPPTFGHLPLLMNKDGSKLSKRQGDIFIETFKRDGVLPEALLDITTNCGSG	WRATLW**KQTVFPPITSPTL*MIIT*RSATSCGVQSG*SPPPNISSCTGLLDGSRPRSDICRC**TKMAVNCQRGRGTYSSKHSRETESCQRLCWI*QPTVDLDS	2
19.45321997.45322128	VREYELRKNNFSDTGNFGFGIQEHIDLGIKYDPSIGIYGLDFYV	CVSTS*ERTTSPILETLASASRSTSIWASSTTPASASMDWTS	A*VRVEKEQLLRYWKLWLRHPGAHRSGHQVRPQHRHLWTGLL	1
19.45320390.45320496	PATL*DPSEFAEMKRLLSTAPSVEPKQRRSWRRDS	PLHCEILRNSQK*KDCCPLHRPWSQSRGDPGEGT	RYTVRSFGIRRNEKIAVHCTVRGAKAEEILEKGLK	3
19.45319193.45319343	DQGEKKENPMREVRIRKLCLNICVGESGDRLTRAAKVLEQLTGQTPVFSK	TRVRRRRTPCERSAFASSA*TSAWERAETD*PELPRCWSSSRGRLPSSPR	PG*EEGEPHARGPHSQALLEHLRGRERRQTDQSCQGAGAAHGADSRLL	1
8.2744795.2744924	DSWLPCR*LWGRRSGQFLEEDVRDDSPLRCHHPAEVALQLQTR	ILGYRVDDSGVEGQDSFLKRMSGMIRLYAAIIQLKWPYSSKQG	FLVTV*MTLGSKVRTVS*RGCPG*FASTLPSSS*SGPTAPN	2
8.11759593.11759722	AVLQLVEKWEYGSSALHLVFAVVVGR*LL*SDWVLFGRSASAS	QYYNSWKSGNMDQALSIWFLLLWLGGDSCNLIGSFLADQLPLQ	SITTRGKVGIWIKRSPFGFCCCGWAVTLVI*LGPFWQISFR	2
8.9029197.9028817	YLHRFQWIHLSERLAYEQTVLNQRLRTEVSQAKRETNFYLNNVEKSAHLDKLRKKRQRDGE	TCTGSSGFT*VSGWPTSRRS*TRGSGLKFRRRREKQTST*TTWRRALTWTS*ERRGSET	PAQVPVDSPE*AAGLRADGPKPEAQD*SFAGEERNKLLPEQRGEERSPGQAEKEEAARR	1
8.4957839.4957720	MKYVTDIATMQRHVSRHNHRNEDEENSLSIDCMRISFEY	*SM*PTSPLCSDTFPDITTETRMRRTRSPSTV*GSPLN	EVCDRHRHYAATRFPT*PPKRG*GELALHRLYEDLL*IR	1
10.11327403.11327553	VCYARVLDFRRKFIEAAQRYNELSYKSIVHESERLEALKHALNCTILASA	CAMPEY*TSEGSLLKLHKDTTSCLISQLFMKVNAWRH*SML*TAPYWPLQ	VLCQSTRLQKEVY*SCTKIQRAVL*VNCS*K*TPGGTEACSELHHIGL	1
10.11325822.11325925	VASIRQHLATIYEKEGDWRNAAQVLVGIPLETGQ	*PQSDST*RPFMKRRETGEMLPKF*LAFPSKQD	SLNQTALSDHL*KGGRLEKCCPSFSWHSPRNRTE	1
4.27661847.27661682	VTGVFMRNWDSLDEKGVCSTEKDCEDAYRVCQSLDVPFHQMSYVKEYWHEVF	*LEFL*GTGTLWMRRGSAAQRRTVRTHTECARAWMSPFIKCPMSKSTGMKF	DWSFYEELGLSG*EGGLQHREGL*GRIQSVPEPGCPLSSNVLCQRVLA*SFQ	1
17.4869007.4869219	*TVVT*QRRPGEQLNWRRN*KSCLEDFSPEHWGS*SSTANSGN	EPWSHDSGGQESS*TGEETENPAWRISVQSTGAPEAAQRTLG	NRGHMTAEARRAAKLEKKLKILLGGFQSRALGLLKQHSELWEQ	3
17.4839066.4839169	DEILKAAVMKYGKNQWSRIASLLHRKSAKQCKAR	MRSSRQL**NMGKTSGPVSPPCCTESLQNSVKP	*DPQGSCNEIWEKPVVPYRLPAAPKVCKTV*SPM	1
17.4842899.4843026	DKAAQRDNEEEVGDDPRKLKPGEIDPNPETKPARPDPVDMDE	TKQLKETMRRKWEMTPES*NQEKLIPILKQNLPDLTLWIWTK	QSSSKRQ*GGSGR*PQKVETRRN*SQS*NKTCQT*PCGYG	1
17.4846766.4846984	RLAALQKRRELRAAGIDVQKKRKKKRGVDYNAEIPFEKKPAL	GWLLCRNAES*EQQESMFRRRERRREE*TIMLKSLLKRNLHW	AGCSAETQRAESSRNRCSEEEKEEERSRL*C*NPF*KETC	1
20.3035183.3035066	KLYGDQARFFDLEKMPRIKHKKKGTVSMVNNGNDQHGSQ	NCMGIRHAFLIWRKCHASNTRRRGRCPW*TMEMISTA	TVWGSGTLF*SGENATHQTQEEGDGVHGEQWK*SARL	1
20.3031559.3031417	FLITTGENLDYLDGVHTVFGEVTEGMDVLNKINEAFVDKDFVPFQDI	F*LPLART*TIWMEFIQCLGK*PRAWTS*TKSMRPLLTRILSHSKI	SNYHWREPRLSGWSSYSVWGSDRGHGRPEQNQ*GLC*QGFCPIPRYQ	1
20.3029036.3028920	SGRIGADEVVNDTDGKGAKELEEKLKEKEAKTQAILLEM	VAVSVQMKWSMIQMGKEPRNWRRS*RRKRPRLRLSCW	WPYRCR*SGQ*YRWERSQGTGGEAEGERGQDSGYPAG	1
20.1415512.1415823	KMFGVCVHPRFGGWFAIRALLVFGDVTVGSELAQPVPPDCVPSREGRIKLLEAFNFRWQ	KCLECVCIRGLGAGLPSELCWCLEMSRWALSWRSLFLLTVCHPERAG*SC*RLLTFAGR	NVWSVCASAVWGLVCHPSSVGVWRCHGGL*AGAACSS*LCAIQRGQDKAARGF*LSL	1
15.46582052.46582153	VAAACQSCPMDEKNRIHFHRV*PIRCFQ*ESGSQ	SQQHAKVVPWMRKTEYISTEFNRYGVSNEKVE	RSSMPKLSHG*EKPNTFPQSLTDTVFPMRKWK	2
15.46583066.46583171	MWINPCAQVIFDSDPAPKDMSGPAAVEMMSQAMIR	CGSIHVLKSYLTLILHLKTCLDQQLWK*CLRP*SG	VDQSMCSSHI*L*SCT*RHVWTSSCGNDVSGHD	1
15.46583426.46583554	YDYKIAREYNWNVKNKASKGYEENYFFIFRDGDGVYYNELET	MITR*RGSTTGTLRTKPAKAMKRTTSLSSEMEMVFTTTSWR	*LQDSEGVQLER*EQSQQRL*RELLLYLQRWRWCLLQRAGDK	1
15.46583687.46583792	GALEQEKSQGWSTVYNKRCAGV*AQRHE*EGA*SS	VRLSKRRAKAGAQSTTNAVLVCKHRDMNEKELEAQ	CA*AREEPRLEHSLQQTLCWCVSTET*MRRSLK	2
17.12604776.12605044	*DWEAEEAGDPESEWKPDPAAAPHTGPAQSPADPQPGREPDFRVPLRTRNVEAAGLAGPVPKQDPERP*RGVRAAGHRDQPQPEP	EIGKLKKLETLSLNGNRIQQLPPTLGQLKALRTLSLAGNQISEFPSGLGTLRQLDLLDLSRNKIQNVPEEVSELQAIEINLNQNQ	RLGS*RSWRP*V*METGSSSCPPHWASSKPCGPSAWPGTRFQSSPPDSER*GSWTCWTCPETRSRTSLKRCPSCRPSRSTSTR	2
20.293767.293944	*TETITALCLMEPGRLEDESVFSASCGTLPLPVSSGQQHLREAHIHGAQGTLYQALQKE	RLRPSLPFVSWNQEGWKTSLCSVPPVGHSHSLLALANNTCVKPTFMELRERFTKLYRKK	D*DHHCPLSHGTRKAGRRVCVQCLLWDTPTPC*LWPTTPA*SPHSWSSGNALPSSTE	2
20.293071.293211	LDQMFSDAFSKDHQLIQADPKHSLYLACALMVRGNVQVSDVRRNIE	WIRCSAMPSVKTTN*YKPTRSTVCTWLVPSWSGVTCRFLMSAGIS	GSDVQRCLQ*RPPTNTSRPEAQSVPGLCPHGQG*RAGF*CPQEYRE	1
17.8097037.8096863	KPVFDDNLVLGVYIHRTDRLKTDLMISHPMVKIHVVDEATGQYVKKED	NQFLMTTLFLECTFTEQTASRPT**FHTPW*RSTSLMKPQGNM*RK	TSF**QPCSWSVHSQNRPPQDRLDDFTPHGEDPRR**SHRAICEER	1
17.24439918.24440142	LSFCLTVLSRRFEFQADAFARAMGKASELYSALIKLNKDNLGFPVADWLFSMWHYSHPPLLERLRALGNTKQD*	CLSV*RS*VAGLSSRQMLLLAPWAKPQSFTQLSSS*TKTTWASLWLIGCFPCGTIPTLLSLSASEHWATPSK	VFLSDGPESQV*VPGRCFCSRHGQSLRALLSSHQAEQRQPGLPCG*LVVFHVALFPPSSP*APQSTGQHQAR	1
17.24438360.24438503	MNSFLCFSLFAVLIGRKELFVAFGFDDSQPTLIGLMIIFQFIFSPYNE	*IPSCASPYLLS*LDVRSCL*LLASMTASPH**A**LSSSSSFLLT	EFLPVLLLICCPDWT*GAVCSFWLR*QPAHINRLDDYLPVHLFSLQ	1
17.25459521.25459388	FQSCC*RYASGSHTLSHLIFSSPTAAGSMWCSGTKTQ	SRVAVSAMPAVPTLSLT*FSLRPLLLGVCGAVEQRP	PELLLALCQRFPHSLSPDFLFAHCCWEYVVQWNKDPE	3
17.25457338.25457123	ADSAVEEVSAPELSIEEAWSGAEGPASIAELALEQKGVHYPLVQHHCLLASLLHAAMTFSVKVKPFSLFDSK	RTQRWRRFLPQSCPSRRRGLEPRAQLPLLNLPWSKKVFTTRWSSTTAC*HPCYMLL*PSVSRSNHSAFLI	GLSGGGGFCPRVVHRGGVVWSRGPSFHC*TCPGAKRCSLPAGPAPLPVSIPATCCYDLQCQGQTIQPF**	1
17.25453120.25452956	VMLEVEDKDVLGSQLLVLTGQRLSYSLLHSQNQTQAAMELLARLPPTLCTWLKAM	*C*RWKIRMFWAPSCWC*QVRG*ATHFFTARTRRRPPWSCWPACPPPSARG*R	DVRGGR*GCFGLPAVGADRSEAELLTSSQPEPDAGRHGAAGPPAPHPLHVAEG	1
6.46387908.46388030	VEYKDFPKNNKNEFVSLINCSSQPPLISHGIGKDVESCHDM	WNTRIFPKTIRMSLCH*LTAPPSHRSSVMGLGKM*NPVM	GIQGFSQKQ*E*VCVTD*LLLPATAHQSWDWERCRILS*	1
6.46387511.46387836	KEEDFRLPYLSHQQLPAGILPMMPEVAQAVGACHGSQAKDYSRTIPNPGKTTITAMIANELLYAGTSLTAETILKTKNNMNQLPHGPLTRPSEQLGYLASVQGLQ	RRRTSACLT*ATSSCLQGSCP*CLRWHKQLGPATDPRPRTTVELYPTQARPRSLP*LPTSCFTLGHH*LQRLS*RLKIT*INCPTAP*PGPRNSSAIWHLCRA	GGGLPPALPEPPAAACRDPAHDA*GGTSSWGLPRIPGQGLQSNYTQPRQDHDHCHDCQRAALRWDITDCRDYPED*K*HESTAPRPPNQALGTARLSGICAGP	1
10.15650174.15649995	EEYDKYGIRIRVKFHATTQLHELTPYHQSGGERSVSTMLYLMALQELNRCPFRVVDEINQ	RSTTSTGSASG*SFTPPPSSTS*RLTIRVEESAVSPPCFTSWLCRSSTAVPSEWWMRS	GVRQVRDPHPGEVSRHHPAPRADALPSEWRRAQCLHHALPHGFAGAQPLSLQSGG*DQ	1
10.16210436.16210538	VV*HWMFNP*GPWSEHSHRGLHSGNPYSIRARPA	WFDIGCLILEDPGQNIHIEVFTQATPIALEHVQQ	GLTLDV*SLRTLVRTFTSRSSLRQPL*H*STS	2
6.28631945.28631810	MR*TVPPYRMMTGRRLSTFRPG*TNQM*NIIFHVTR*KKQVTCSP	*DRQFLHIG**PEGDCQHSDLDKQTRCKTSYSM*RGERNRSHVPQ	EIDSSSISDDDRKEIVNIQTWINKPDVKHHIPCNEVKETGHMF	3
6.30375374.30375257	EFNKIPMFMKNAPEEIDPQKYPELACLQSIIHDEDRPPE	SLIKYPCS*KMPLKRSTHRNTQN*PASSPLSTTKTGLLK	V**NTHVHEKCP*RDRPTEIPRTSLPPVHYPRRRPAS	1
18.2468277.2468851	VSKPQAPDATHFSWCPDGEHIVTATCSPRLRVSNGYKIWHYTGSVLQKWDVAAGSELWEVRWQLLPDGSFPERPIKYQAAPSQLGSTQAPPTQAYRPPALRHLPATPSSK	CPNLRRQTPLIFPGVPMVSISSRRPALLGCGSVTVIRSGTTPAPCFKNGTWRPARSCGRCAGSCSPMAASPSDRSSTRQRPASWGPRRPRPHRHTGHLH*DTCPPRPAP	VQTSGARRHSFFLVSRW*AYRHGDLLSSAAGQ*RL*DLALHRLRASKMGRGGRLGAVGGALAVAPRWQLPRATDQVPGSAQPAGVHAGPAHTGIPATCTETPARHAQLQT	1
18.2463631.2463747	PQPCW*RRVLKWIKPARRTMESRRCITSALTERRRWSS	LSRAGDGEY*SG*NRRVVLWRADAALPRR*RRDGAGP	SAVLVTASTEVDKTGASYYGEQTLHYLGVNGETALVQL	3
21.33045035.33045293	RCGACRSGSPMPAWFWTG*RQWRAAGGRCLLHWRTRRWRSTWLSVTGRGRSGGQC*AACWG*TALRSRRFWSPGSGSAAAWWQ	GAVPVVPAALCRPGSGRGKDSGEPLEAAACSTGEPDAGGPRGSA*LGGVGVEGSAKRPAGDERRSDRGASGVRGAVRPRRG	VRCLSFRQPYAGLVLDGVKTVESRWRPLLAPLENQTLAVHVAQRDWEGSEWRAVLSGLLGMNGAQIEALLESGERFGRGVV	3
21.33835517.33835670	VTITAYALSMRKQLSTSSGPSN*TLAVSVPGHSWDTSTWK*KTLQLPFKPT	*LLQLTLSA*ESSSLLPAGPQTEPSLSRCLDTHGTRVHGNEKHFSCHSSLQ	NYYSLRSQHEKAALYFQRALKLNPRCLGAWTLMGHEYMEMKNTSAAIQA	3
21.34277955.34277839	VKPLGVIWGKYGEFYNRKNTIMFDDIGRNFLMNPQNGLK	*SP*V*YGGSTENFITGRTPLCLTTLEETFL*THRMD	EALRCDMGEVRRIL*QEEHHYV*RHWKKLSYEPTEWT	1
21.34282886.34282771	RGEPGKNS*KSQRVQGR*TKPS*RRQEAPGSGCGLHTV	EENLAKIARRVKEYKVDELNPPREGKRLLVLDVDYTL	RRTWQK*LEESKSTR*MN*TLLEKARGSWFWMWTTHCL	2
21.34289698.34289532	HVGVGYH*VGRSGIFHQFSV*GRHGVGPETVHQDLDWGPARETETPGTQGQ	MSVSVIIKWGGQEYFISSLSEEDTVLDLKQSIKTLTGVLPERQKLLGLKV	CRCRLSLSGEVRNISSVLCLRKTRCWT*NSPSRP*LGSCQRDRNSWDSRSK	2
21.29939091.29939355	KLSGPELLCQLKDKVEVATLTPDLQPFSLLPWATQLPPQQLTSDLGPYKSCAVVSSAGSLRYSGLGKE	S*AVPSFSAN*RTK*RSRL*PLTSSPSPCCPGPPSCLRSS*PLTSDPTRAVLWCHRRGRCATLGWAK	AERSRASLPTEGQSRGRDFDP*PPALLLAALGHPAASAAADL*PRTLQELCCGVIGGVAALLWAGQRD	1
21.28762912.28763048	KLKDLGNMILRPFGLSTNNFQVNQDAASGAYSINFIQNPNNNN	S*RTWVT*SCGRSDSPPTTFR*TRTRPAVPTPSTSSRTPTTT	AEGPG*HDPAAVRTLHQQLSGEPGRGQRCLLHQLHPEPQQQQQ	1
16.12064087.12064245	PFQGHCGAAAEAPVVCGLQRYGQGGC*CCQRRQTQNHP*PPPQNMVQLAGQH	RSKDIVEPLLKPQWYVDCRDMGKEAADAVREGRLKIIPDHHLKTWFNWLD	VPRTLWSRC*SPSGMWTAEIWARRLLMLSEKADSKSSLTTTSKHGSTGWT	2
16.12057344.12057447	GMKRFEARKAVLQALKDRGQFKEIKDNPMVVPVC	A*SVLRPGKRCFRLSKTEASLKRSKTTLWLSQF	HEAF*GQESGASGSQRQRPV*RDQRQPYGCPSLQ	1
16.12081520.12081631	FCWNSEEVDRDMEFIMTIVKTIRSLRADYNLTKTRAD	SAGTVRRWTVTWSS**PLSRRSDRSGLTTI*PRPELT	LLEQ*GGGP*HGVHNDHCQDDPIAQG*LQSNQDQS	1
7.9510278.9510125	FSTGVLVCLYMFEGFPMLMVGVGLFTNLVYFGLLQTFPYILLSSPNFILSC	SLQGCWYASICLKAFQC*WWESASLQTWFISASCRRSPTYF*APQTSSSPV	LYRGAGMPLYV*RLSNVDGGSRPLYKPGLFRPPADVPLHTSELPKLHPL	1
7.9501881.9501766	MMWYLITSPRANGGRGLGSSWCSLS*RRQCCPADRKCT	*CGI*LLHQGQTGEEVWDPPGVLFPEGGSAAQPTENV	DVVSNYFTKGKRGKRSGILLVFSFLKEAVLPSRQKMY*	3
21.29776782.29776600	MAAVRSLRVSVKSDSGSDRSDSDSESDRDAREAEPMEVEEGELDPEDISVNRSLKELLP	WRQYAACGSR*NQTAAPTARTRTPSRTEMPAKPSRWRWRRESWTPRTSPLTAL*RSC	GGSTQLAGLGEIRQRLRPLGLGLRVGQRCPRSRADGGGGGRAGPRGHLR*PLSEGAA	1
21.29765972.29765863	EEAVPQPTDPA*RHQEQEASDWRQHGPHAAVHTPTL	KRRYHNRRIQRDVIKSKKPLIGDSMGHTPPYTHRH	RGGTTTDGSSVTSSRARSL*LETAWATRRRTHTDTQ	2
21.21965205.21965459	TSAQQQTARLIELILTKGNAAAEVFRNWIQKNDVHLLRDLM	RLPSSRLPG**SSSSQKEMLQLRSSATGSRKMTSTCSEISW	VCPAADCQVDRAHPHKRKCCS*GLPQLDPEK*RPPAQRS	1
21.21978254.21978112	VKVCWCVRRQSVRKVSLCLKVLFSQSAAAW*EERVKVLPLACYEPSW	*KCAGV*GGRASERYHSA*RCSSANQQLPGEKRG*RCYH*HATSHP	ESVLVCKEAERQKGITLLKGALQPISSCLVRREGEGVTTSMLRAILE	3
21.21977503.21977310	ITPLYAEWTTIDWYQFFCLWEQLSSSMKRVAELVGVQEGFLARSVSGKLVAKTEKQHRQMAIHK	SLHCTQSGPP*IGISSSVCGSSCHHR*RE*QNWLASRKAFWHDL*AGNLLPRQKSSTDKWLFI	HSTVRRVDHHRLVSVLLSVGAAVIIDEESSRTGWRPGRLFGTICERETCCQDRKAAQTNGYS*T	1
21.21976032.21975789	VW*LCSASVSAGTTWNCFYPSTRPG*ALESRGSWSTWSEFPF*MQLEPERSTPKASALSQSWPGPP*LMLRKPCGMPSHLR	YGNCVLQASRLAQHGTAFIPVPDQVELWSPEGAGRPGQSFPSECNSSQSALRPRPLHCRRAGQGHRS*C*ESPAECHPI*E	MVTVFCKRLGWHNMELLLSQYQTRLSFGVQRELVDLVRVSLLNATRARALYAQGLCTVAELARATVADVEKALRNAIPF	3
21.21975582.21973061	TFSIIDVASDRRLFETFIKEWKTKQHYSLALACERT	LSPS*TWQATGASLKRSLKSGKQNSTTLWLWPVKG	FLHHRRGKRQAPL*NVH*RVENKTALLSGFGL*KDR	1
21.21970127.21969943	PGAEWWSRCVSLHCG*VEECRAGVSE*QPQTTGKT	QVLNGGADVFRCIAAEWKSVEPESVNDSLRQQAKQ	RC*MVEQMCFAALRLSGRVSSRSQ*MTASDNRQ	2
6.6720337.6720572	GA*DPEPAAVRG*ARPSVEQKCHGARL*GSVCEPVHPAVHPEGQQAGLPLGHARRTRSALLRQHPGEHEKHLQTGAH*	VRKILNLRLFEDEHGRAWSKSVMERDFEVLCVSQFTLQCILKGNKPDFHSAMPAELAQPFYDSILENMRSTYKPELI	CVRS*TCGCSRMSTAERGAKVSWSETLRFCV*ASSPCSAS*RATSRTSTRPCPQNSLSPSTTASWRT*EAPTNRSSLK	2
9.7324656.7324520	GKYHEQIRISEDATGYSYEVLFKPYISSALTEVWVEDPYIRHTH	GSTTSR*EYQRMLLVTAMRFCSSHTSAALSLKSGWRTRTYGTP	EVPRADKNIRGCYWLQL*GSVQAIHQQRSH*SLGGGPVHTAHPP	1
3.14790556.14790886	YYNCSAPGVLACGVPATCCVDPLENGTVWNSQCGVGAQLLDEFTAQSVIFLGGCLGEIFRWIEHHEGLIGIIVTVVFGVQILILFITIRLL	ITTAQLQECWPAASLQHAAWIHWRTAQCGTLSVVSEPNYWMSLLLRV*SSWEVVWGKSFDGSSTMRA**E*L*LSCLGSRF*YYLLPYD	LQLLSSRSAGLRRPCNMLRGSIGERHSVELSVWCRSPITG*VYCSECDLPGRLSGGNLSMDRAP*GPDRNNCDCRVWGPDSDIIYYHTT	1
21.11889280.11889116	MYKIERVFVDTRKRKRRTSLEGAVRAALESYFIKCPKPNTQAIKHISDDLGLERD	CTRLREFLLTPEKESGGPVWRGQCVLL*SPISSSVPNRTPKQSSTFRMIWA*R	VQD*ESFC*HQKKKAADQSGGGSACCSRVLFHQVSQTEHPSNQAHFG*SGPRE	1
11.28697579.28697189	EAEMLRSISFHPSGDFLLVGTQHPTLRLYDVNTFQCFVSCNPLDQHTDTISGVSYNPTANSYVTCSKDGSIKLWDGVSNRCVTTFEKAHDGAEVCSAIFSKNSKYILSSGKDSVVKLWEISTGRTLVKYT	KQKCCVQSPSTPQVTSC*WGRSTPPCASMTSTLSSALCLATHWTSTQTPSAGSATTPQLIAMSPAARTAASNCGTVSLTAA*RPSRRHTTERRCAPPSSPRTPSTSCPVGKTRWSNFGRSQQAGLWSSTQ	SRNAAFNLLPPLR*LPASGDAAPHPAPL*RQHFPVLCVLQPTGPAHRHHQRGQLQPHS**LCHLQQGRQHQTVGRCL*PLRDDLREGTRRSGGVLRHLLQELQVHPVQWERLGGQTLGDLNRPDSGQV	1
11.23200485.23200305	HYRIDVELPFRLQPVSVEKMRFLRACVIRSLFHLYEPFTLRVSKIPPLPESTPTTLLNSK	TTGLMLSCHFASSLSLLRRCVSYGLV*FAPFSIYMSRSPCACQRFLHCQNPHPLPYST	LQD*C*AAISPPACLC*EDAFLTGLCDSLPFPFI*AVHLARVKDSSTARIHTHYLTQL	1
11.17309930.17309789	TWLSPRRWLNLQEYQSKKLMQESGVAVQRFYVADTASEALEAAKRL	PG*VRGDG*IYRSTRARS*CKRVAWLSSASMWLTQLLRHWRLQRDS	LVESEEMAESTGVPEQEADAREWRGCPALLCG*HSF*GTGGCKE	1
11.12355022.12355142	SGNLRPLHTPRG*CSSFHSV*RRPETTY*ADTTKCCLTAG	AGIFDPYIPPEGDARLSTLSKEGLKQRTEQIRQSAASQ	RESSTPTYPQRVMLVFPLCLKKA*NNVLSRYDKVLPHS	2
11.12339269.12339424	EDVRPQDTVSVIGGVAGSSKQGRKAAWKFVKDNWEELYNRYQGGFLISRLIK	KTFVPRTRFQ*SGEWQEAVNKAGKLPGSLSRITGRNFITATREDFSYQGL	RRSSPGHGFSNRGSGRKQ*TRQESCLEVCQG*LGGTL*PLPGRISHIKAY	1
11.12326260.12326369	RTYGTVWNRPVGNPLLQ*WAHGPSKWASP**PLTRN	GPMGLFGTGQWETHCCSDGLMDQANGLPHNSR*PG	DLWDCLEQASGKPIAAVMGSWTKQMGFPIIAVDQEQ	3
11.12315880.12315994	ETALLIDPKNSCSSSRQWVALVVGHELAHQWFGNLVTM	RQHC*LTRRIPAHPPGSGWHWWLDMNSPTSGLEIWS	DSIAN*PEEFLLILQAVGGTGGWT*TRPPVVWKFGH	1
11.12311921.12312121	NVIDRKPHPDDENLVEVKFATTPIMSTYLVAFVIGEYDYVESQSSDGVMVRVYTPVGKAEQGKFALE	MSLIESHTQMMKTSSKSSLPPHPSCPHTL*LLSLVNMTMWKASHQMV*WYASIHRLERLNKGNLP	CH*SKATPR**KPRRSQVCHHTHHVHIPCSFCHW*I*LCGKPVIRWCNGTRLYTGWKG*TREICP	1
6.59641680.59641819	VTKTQ*RVPCSAMTPPWWRPET*AA*LKSGK*KLKRRSGPLKWEIW	SQRLSDVCHVQP*LLPGGVRRHERLD*SLESRN*RGDLVL*SGRS	HKDSVTCAMFSHDSSLVASGDMSGLIKVWKVETKEEIWSFEVGDLE	3
6.59641298.59641417	ARCSV*VWTQRPTTWL*AEGRMIRPMFGG*AMGKFCWSAQ	LGVLCEFGPSDQQLGCERRGG**GLCLEGERWGSSAGV	SVFCVSLDPATNNLAVSGGEDDKAYVWRVSDGEVLLEC	3
12.33101414.33101304	WSRWTWRYERSPSKAEPCTTAG*RAISKRWKSLRKT	GADGPGGTRDPHPKQSHVQQQAEEL*ARDGKA*ER	EQMDLEVREIPIQSRAMYNSRLKSYKQEMEKLEKDF	3
5.7018977.7018501	NHQGFHLPLAWRSPVWFTWSPLHCEPQHQL*ISAGPELCGNLRATGSQTLSQSHSWHHWITAALPLC	ITKVFISHLHGDHLFGLPGLLCTVSLNTSSESQQDLNCVEIYGPRGLRHFLRVTLGITGSQLLFP	SPRFSSPTCMEITCLVYLVSSAL*ASTPALNLSRT*TVWKSTGHGVSDTFSESLLASLDHSCSSL	2
12.14814302.14814448	SNAELAVRDMLRDFARRRRQETGSLEVESEDFMDDGTPIRLRVQINE	ATQNWQ*GTC*ETLHGDGGRRRAPWRWSQRISWTTEHQSDCGFRLM	QRRTGSEGHAERLCTATAAGDGLLGGGVRGFHGRRNTNQTAGSD**R	1
12.14821486.14821635	GCLAPINVIIPPGSILQPSQNAAVVGGNVLTSQRVVDVIFKAFEVCAASQ	VASHPSMSSSLLGPSSSLPRMQLWLEEMCSHPREWLM*FLRRLRCARP	LPRTHQCHHPSWVHPPAFPECSCGWRKCAHIPESG*CDF*GV*GVRGL	1
12.14776680.14776875	MVRA*ESSGLSGSSLGLQPGVSF**GHADGAGGASRIYSLRRRLPHTQNSPVSKRFHLGLQRWPE	WSEHEKAVGSLARRLGFSQVSLSSEVMPMVRAVPRGYTVCADAYLTPKIHQYLKGFTSGFKDGLK	GPSMRKQWALWLVAWASARCLFLVRSCRWCGRCLEDIQSAPTPTSHPKFTSI*KVSPRASKMA	2
12.14813631.14813815	L*LKL*WLQPNTQAALGLEISMTTCQTCGLRWRPIREGASWWGS*LTVMDLLWFRPTWDTS	CN*SSDGSSPIPRLLWDSKSP*QPVRPAGSGGGQSEREPAGGGAD*QLWTCCGSGLHGIH	VTEALMAPAQYPGCSGTRNLHDNLSDLRAQVAANQRGSQLVGELIDSYGLAVVQAYMGYIQ	3
12.14767897.14768011	MPDVLYEEVIEVDERVVLRQDGCQLPRKDPERIVT	CLTSCTRR*SRWTSESSSGKMVVSCPEKIPNGLSQ	A*RPVRGGDRGGRASRPQARWLSAAQKRSRTDC	1
12.14790297.14790467	YSGVLSAYGLALADVVEEVQEPCSLQYEPASFSELDQRVEQLSKRCRDTLCARGFT	TAACCQRTVWL*QMWWRRCRSRALCSTSRRPSVSSIKGWSSCPNAAAIHSVREAS	QRRAVSVRSGSSRCGGGGAGAVLSAVRAGVLQ*ARSKGGAAVQTLPRYTLCARLHQ	1
12.21689230.21689434	TKTYFSHLDISPNSSHLLAHGKKIVLAIAEGAQDISQLTVTLAPLQTLHAYQLRIDPRNFK	PRHIFPI*TSVLTHPTCLLMGRR*SWL*LRGPKTSVS*LSPWLPCRLCMPTSSG*TPET	QDIFFPSRHQS*LIPPACSWEEDSPGYS*GGPRHQSANCHPGSPADSACLPAPDRPQKL	1
12.20446630.20446748	LDETLMERLWGLTEMFPETVRTAAEVSAHCSVSLIKKFY	WMRR*WRDCGA*LRCFLKRCAQLQRCLHTAQSR*LKSS	G*DADGEIVGPD*DVS*NGAHSCRGVCTLLSLVD*KVLQ	1
12.19601005.19600827	EQRVHIPAHPAGGRRVCRVHLRGVWLL*GDGHHSDQPICALYPVGHQDLLLLPLHQDRP	SNAFIYLHILLEGAVYAEFTYEVFGFCREMDTTLISLSVPYILLAIKTSFFYLCIKTD	ATRSYTCTSCWRAPCMQSSPTRCLASVGRWTPL*SAYLCLISCWPSRPPSSTSASRQTQ	2
9.41942939.41942795	WRPVYRPCSGTAKLCGRMD*RKMGGKG*RAAMHREVDVLQR*TWLLQ	GGPFIDHVLVLQNYAEGWTDGKWEEKVDERPCIEKLMYSKDKHGY	EARL*TMFWYCKTMRKDGLTENGRKRLTSGHASRS*CTPKINMAT	2
8.55952645.55953232	TPK**TAGVEDCMTSRDDCIQTPRNYTFKIIASGGWDQWLSGKYPLFAFSIYLITR*QQFRQLLCLG*EHCSDSAWLTTT*GSSISGCLDLSAHFHTLTS	HQSSRLPGSRTV*HPATTASRHPGIIPSR*SHQGAGINGFQGNTPCSHSRYI**LDNNNFANCSAWAENTAATQPGSQQPEGAR*AVAWTYPLTFTP*PL	TKVVDCRGRGLYDIPRRLHPDTQELYLQDNRIRGLGSMAFREIPLVRILDISNNSITTISPTALLGLRTLQRLSLAHNNLRELDKRLLGPIRSLSHLD	3
24.39216442.39216566	MLLGTSSALLPHSPSMPSRPFWI*TLWVHSTPARWFMRSGS	CCWELPLPCYRTLLQCLQDRSGYRHFGYIQHQQGGL*EVV	AAGNFLCPATALSFNAFKTVLDIDTLGTFNTSKVVYEKWFK	3
12.33166805.33166702	NSKFLYAKDAPYVIDTSEIGSEVFIGIEAKGLSN	IQSSCMPRTLPM*LIHLRSALKYSLASKQKV*V	FKVPVCQGRSLCD*YI*DRL*SIHWHRSKRSK*Q	1
24.37399670.37399828	GVHNGEYVSWLYCYDPIMDVWARKQDMNTKRAIHALAGMNDRLYAIGGNHLK	ACTMASMSPGFTATTL*WMCGRGNKI*TQSVPFMLWLG*MTACTLLVETI*K	RAQWRVCLLALLLRPYNGCVGEETRYEHKACHSCSGWDE*PPVRYWWKPF	1
24.24463008.24463185	GRSAFAEKNATCGRLVCDVEISAKELIRCKSYHLTELTAQVLKTERITVPQEDIKNLYR	VVVPLQRRTPPVAVWCVTWRSQPKS*FAVKVII*LNSLLRC*RLRESQSHRKTLKTSTG	S*CLCREERHLWPSGV*RGDLSQRADSL*KLSSD*THCSGAED*ENHSPTGRH*KPL	1
19.37271939.37271820	VQMAVDVKFAQDTLRGDSVTEIRMKFIKRIEENLPAGDE*	SRWRWM*NLPRTL*EGTV*QKSA*SSLRGLKKTCLRET	PDGGGCEICPGHSERGQCDRNPHEVH*ED*RKPACGRR	1
24.11213049.11212885	VSTWTKQYTAAAHRDIPAMNELSDWLMKNLPASDNEVTLVHGDYRLDNLIFHPTE	FPPGPSSTLQRPTETFQP*MNCLIG**RIYQPVTMR*PLSTEIIDWIT*YSIQ	FHLDQAVHCSGPQRHSSHE*TV*LVDEESTSQ*Q*GDPCPRRLSTG*LNIPSN	1
24.8788994.8788872	HYPLFRVSDAGCTGQDAAPPEERHLLFREKYDVLSKEA	TILCSE*VTLAAQDRTPRRLKSDTCCSERSTTCCRRR	LSSVQSE*RWLHRTGRRAA*RATPAVQREVRRAVEGGL	1
24.8301821.8301700	ELIFSVEGFKPFGWYLTLVQFGFYSMFGLVELQLTQDKRR	S*YFLWKDSNPLVGTSLWSSLASTPCLD**SFSSHRINA	VNIFCGRIQTLWLVPHSGPVWLLLHVWISRASAHTG*TQK	1
24.8299296.8299142	DTREDLYDYSIFNGGHYGPVKYLFGLPELPYTGHLQVL*THPSHDWRSVYT	IPGKTYMIIAFLTVGTMGLSNTSLGYLNYPTQVIFKCCKLIPVMIGGVFI	YQGRPI*L*HF*RWALWACQIPLWAT*TTLHRSSSSAVNSSQS*LEECLYK	2
4.24173044.24172938	IRDEWGNQIWICPGCNKPDDGSPMIGCDGCDDWYH	FEMNGETRSGFALDVTNLMMAVP**DVMAVMTGI	SR*MGKPDLDLPWM*QT**WQSHDRM*WL**LVSL	1
4.24282957.24282779	SLATTAVKKRKITQRIMTLAVEHQFVTPFTALLVESGDATERLLADSPKDPKHGCCS	LWLQQLSKRGRSPSGS*LWLWSISLSLRSPLC*WRVGMPRRGCWLTLQRTLNMAAAQ	SGYNSCQKEEDHPADHDSGCGASVCHSVHRSASGEWGCHGEVAG*LSKGP*TWLL	1
4.24289814.24289689	APTSTRPY*ELFRCW*KRPIKRSLTLAPSP*SFLSLMETPL	HQHQRGPTESCSDVGESVQSKGH*PSLRLHDHSCL*WRPHC	TNINEALLRAVQMLVKASNQKVIDPRSVSMIILVSDGDP	3
4.24291121.24290953	TVQAMKAILDDLTIDDNFSIIDFNHNVRCWSEELVPGSSIQIADAKRYIENIKPN	RCRP*KLFWTT*PSMTTSAS*TLTIMCAAGVRSLYLAPPFRLQMPRDTLRTLNP	GAGHESYFGRPDHR*QLQHHRL*P*CALLE*GACTWLLHSDCRCQEIH*EH*TQW	1
4.24319167.24319338	TKDALFTILRDLRPGDNFNFVSFSNKIKVWQPNRLVPVTPLNIRDAKKFIYMLAPTG	LKMPSSPS*GTCGPAITLTLSASPIRSKFGSRIVSCQ*RPSISETPRSLSTCWRPLE	*RCPLHHPEGPAARR*L*LCQLLQ*DQSLAAESSRASDAPQYQRRQEVYLHAGAH	1
4.24425081.24425228	VYNEFYFQVMLDDLSAEAKPHFVVCHANSPGILPVQWCMKNGVGLERP	STMSSTSR*CWMTSLLKPSHTLWFVMPTRLASYLSSGV*RTAWVWRG	LQ*VLLPGDVG*PLC*SQATLCGLSCQLAWHPTCPVVYEERRGSGEAS	1
4.16342711.16342531	GKCMCPILWTICVTPPVAALKTVGWRNFATCWTQNTKMCQLIWTHTMPS*GNGSMTAA	ESVCVPYCGLSASHHQSQL*RQWVGGTLQHAGPRTQRCVN*SGHIPCRHEGMDR*LPQ	KVYVSHIVDYLRHTTSRSSEDSGLEELCNMLDPEHKDVSIDLDTYHAVMREWIDDC	3
4.16341047.16340889	ETSELVYCVADLQMSNQKLQEEVKKLKQVVESMEESNQKLAEENEELHNQAK	KHQSWCTVLLTSR*ATKSCRRR*KS*SRWWRAWRKVTRSLRRKTRSYTIKQ	NIRAGVLCC*PPDEQPKAAGGGKKAEAGGGEHGGK*PEACGGKRGATQSSKN	1
15.14529420.14529578	GEVYTWGKGARGRLGRKEEDSGIPKPVQLDESHPFAVTSVACCHGNTLLAVK	GRCTRGARGPAAAWEEKRRILGYQSQCSSMKVTRSR*RRWLVVMATPCWQ*N	GGVHVGQGGPRPPGKKRGGFWDTKASAAR*KSPVRGDVGGLLSWQHPAGS	1
15.14504669.14504877	NLPALVLKIMSGTFAPISDRYSPELRQLILNMLNLDPSKRPQLNEIMALPICIRPLLNLYTDIGNVKMR	ISPPSF*RS*AVRLRRSQTVTAQNSDS*FSTCSIWIHPNGLNSMK*WLSPYASGPCLTSTQI*EM*KC	SPRPRSEDHERYVCADLRPLQPRTPTANSQHAQFGSIQTASTQ*NNGSPHMHQAPA*PLHRYRKCKNAQ	1
14.393386.393273	VFAVTVTDEDSGSNAQLHYSLMGRNAEKFKIDPV	SLPLLSLMKTLVQMPSYTTP*WAATLRNSRSTQ	LCRYCH**RLWFKCPATLLLDGPQR*EIQDRPSQ	1
4.12665994.12666106	TFCRWLESALKGLPKETSGGAVTVTHKQLTDFHKQVT	RSAAG*RAP*KVYRRRRQAAP*QSPTNS*LTSINRS	VLPLVRERPERFTEGDVRRRRDSHPQTAD*LP*TGHQ	1
4.12662045.12662185	IWPVLSETLNTHQADNRIVERCCRCLRFAVRCVGKGSASLLQPLVTQ	SGPYCRRL*TLTRLITASWSAVVAASGSLCAVSGKAPPPCCSRLS	LARIVGDSEHSPG**PHRGALLSLPQVRCALCRERLRLPAAAACH	1
4.9953286.9953607	LRAGYGSGLCALTHCLPRTGCTLRRIKGVQMNRRPPGSSGVQWLNRRDMNVRTDDSVTLCQRALQIVTELCLAGHVDREKCSDIFPLESNIPGKG	CALDMDQDSARLPTVSRGQAALCGA*KVSK*TAALPAPPACNGLTGET*MSGRMTASLCAKGLSKSLRNFVSRDT*TGRNVRIYSPLRATYQV	ARWIWIRTLRAYPLSPADRLHSAAHKRCPNEPPPSRLLRRAMA*QERHECPDG*QRHSVPKGSPNRYGTLSRGTRRPGEMFGYIPP*EQHTR*	1
25.18336513.18336725	LSLSVMVGLVPIVSLFGLFYSAAVDENFPQGCTSSSSLCFYSLLLPVTIPVYVFFHLWSWMGIKLFRH	CPCL*WWDWSP*CRSLVCSTLRRWMRTSLRAAPAAAVCASTACCCPSPSPSTSSSTSGAGWGSSFSG	VPVCDGGTGPHSVALWFVLLCGGG*ELPSGLHQQQQSVLLQPAAARHHPRLRLLPPLELDGDQAFQAQ	1
25.18413278.18413395	QFQVVATENVNPVALEANVHSALATEKLDGTCCYV	NFRLLPQKM*TLLLWRLTYIVRLPLKNLMAPAAM	ISGCCHRKCEPCCSGG*RT*CACH*KT*WHLLLCY	1
25.18698673.18698517	FVWHVWWLAYLLLADHF*CPAFKV*YVWLLSQNRHKPGCCYKLSMVPCALP	LFGMCGGWLICFLLTIFDVLPSKSDTYGFSARTDINLDAVTNSPWFHVP	CLACVVAGLSASC*PFLMSCLQSLIRMASQPEPT*TWMLLQTLHGSMCL	2
4.5211050.5211289	WVREEDPDILCLQETKCAEKALPAEITSMPEYPHKYWAASGDKEGYSGVAMLCKTEPIKVTYGIGKG	GCERRIQTFYAYRRQSVQRKPSLLKSPQCPSTLTSTGLHQVTRRVTVGWLCSARLNPSK*PMELV	GARGGSRHFMPTGDKVCRESPPC*NHLNARVPSQVLGCIR*QGGLQWGGYALQD*THQSDLWNW*	1
4.5205554.5205435	GSCQVTQPDTTVLSY*PS*RRRWSKRG*NLQTSTVWHTPK	VPAK*HSQTPPCFHTNRPEGGAGASGAKTCRHRLCGIH	FLPSDTARHHRAFILTVLKEALEQAGLKPADIDCVAYT	3
4.5205763.5205649	MTVVIGFEGSANKIGIGIIRDGEVLSNPRRTYITPPGQ	*L**LDLRAVPIRSA*A*SGMGKCFPTPDGLTLHLRVK	DCSDWI*GQCQ*DRHRHNQGWGSAFQPQTDLHYTSG	1
4.460503.460326	LQALCIIIGSCCATL*MAIGWTFSL*PTAAGCRMNGKPVCLSCFLTPTLQDHTASLAK	SRHCVLS*GVAVPLSRWQ*GGPSHCDQLQRDAG*TGSPSA*AVS*HQHSKTTPLPWQ	PGTVYYHRELLCHSLDGNRVDLLTVTNCSGMQDEREARLPKLFPDTNTPRPHRFPGKR	3
4.457377.457208	VENMLYPRLIAVNSAHFDFLGCNFSEKNMYARDKRDGQSKEGSGRVAIHKAIGLLH	SRTCCIRG*SL*ILPTLIFWAVTSLRKTCTHETRETANLKKAVVGLPFTRQ*GCF	REHAVSEADRCEFCPL*FSGL*LL*EKHVRTRQERRPI*RRQWSGCHSQGNRAASQ	1
4.458424.457935	DGFQGCEPE*TILEPQPRVTPVHLCSQNTVALPPHTQS	TDSRGVNLNRQYLNPSPELHPSIYAAKTLLLYHHTHNR	RIPGV*T*IDNT*TPAPSYTRPSMQPKHCCSTTTHT	2
4.68230.68369	AWRTLCTASSSISVGKYGRPTMSSKRT*HLIAMTAFI	PGEPSVQRAQVFL*ENTGGLQ*AQRGPDTLSR*PLL*	LENPLYSELKYFCRKIREAYNELKEDLTPYRDDRF	3
19.48392196.48392076	*PP*AACRPRMSWMIIRCARCSLTWSRPTTPSTASSTPL	DHPEQHVGLG*VG**SGAPDAL*PGVGLQRLQPLPPLL	TTLSSMSASDELDDNQVRQMLFDLESAYNAFNRFLHSS*	3
25.1153356.1153153	ELLPCLCVWVLTSVDDVTAKEATSHLAQAPQHHEWTLHDLSIIWKTLLGRSHVRPLLRGFELFQR	SSCRAFVCGC*PLSMMSRPRKPPPTWLKRPSITNGPCTTFPSSGRRSWAGAT*GPSCEASSSS	APAVPLCVGADLCR*CHGQGSHLPPGSSAPASRMDPARPFHHLEDAPGPEPREAPPARLRALP	1
10.16461458.16461616	LPKAAVITHLQSLKAAAGFWAFGATEDDVIYVTLPLYHSAASLIGVGGTIEL	FLRLQ*SLTSRA*RQQQVFGHLGQLKMM*FMSPCHSITAQHP*LV*VEL*S*	S*GCSDHSPPEPEGSSRFLGIWGN*R*CNLCHLATLSQRSIPDWCRWNYR	1
5.4172667.4172527	FAMVEVMVTSLMDQFYKDVIHIFKKKELFVLAVCFVACLFGIPCVMQ	LQWLK*W*PASWINSTKM*FTFSRKRNCLFLQFVS*PASLEFLVS	CNG*SDGDQPHGSILQRCDSHFQEKGTVCSCSLFRSLPLWNSLCH	1
13.50799728.50799535	RRWRL*QCLIPRCSPPLTCLPLPWTSRSSTRW**PG*GCFPAGPEQSFRAT*R*SFSSWTR	GDGDCDSV*SLAARPL*RVCHCPGLQGPPPGGDNPARGVSQRDPSRASEQRDGEASPAGP	EMEIVTVSDPSLLAPSDVSAIALDFKVLHPVVITRLGVFPSGTRAELQSNVTVKLLQLDQE	3
25.37151459.37151911	QLRDIAYGTKTYSVKVDATAEDEADKSAETVHLESGENLLELQIVGVTLSDSALQMLGEAEPATFCTYAFYVFELHATPVMTGRSPKYDFTSKYVVSVDDRFLDYLHRGAVRVELHEALGLDWRTLAAGELRLQQLLEQDGK	SSETSPTGPKPTASKWTPQPRTKPTSPPKQFTWRVEKTCWSFR*WASRCLTLPCRCWAKLSPPPSVRTPFTCSSCTPHR**RAAVRNTTSLLSTWLAWTTASSTTSTGAR*GWSCTKRSVWTGGH*RPASFVCSSCWSRTG	AQRHRLRDQNLQRQSGRHSRGRSRQVRRNSSPGEWRKPAGASDSGRHAV*LCPADAGRS*ARHLLYVRLLRVRAARHTGDDGPQSEIRLHF*VRG*RGRPLPRLPPQGRGEGGAARSARSGLEDTSGRRASSAAAAGAGREG	1
5.2065132.2064983	VPAAARAGAIAPCDVTVPAQNTGLGPEKTSFFQALGITTKISRGTIEILV	YLQLPVLEPSPLVM*QCRPRILVLVLRRPLSSRLWVSPPKSPGEPLKS	TCSCPCWSHRPL*CDSAGPEYWSWS*EDLFLPGSGYHHQNLQGNH*NL	1
25.29521768.29521664	FQIGELANTLISKMEFLGINKKGISNFQLLLLQTE	FRSVNWQTP*SARWSFWG*IRKGSQTFSCFCYK	SDR*TGKHLNQQDGVSGDK*ERDLKLSAASATN	1
25.29181521.29181631	CCLTRSIRSSPNTV*RGR*TW*QPATLVLP*RSCR	AALLVPSAHRQTLYKEEGEHGDSQLP*SCHEGV	LPYSFHPLIAKHCIKRKVNMVTASYLSPAMKEL	3
7.56886191.56886089	HTHHRR**EVYPRMRFCYPSC*RQRAMSAR*LAS	IHTTGDSRRYIQG*DFVTPAAEDKGLCQQDSWQV	YTPQEIVGGISKDEILLPQLLKTKGYVSKIVG	3
7.56873483.56873344	YGDAVMELDYSIGQILKWLRTLGIDNNTFVFFTSDNGAAVMSG	MAMR*WSWTTASVRF*SGCELLVLTIIPLSSSPRTTVQLLCL	WRCGDGAGLQHRSDFEVAANSWY*Q*YLCLLHLGQRCSCYVWP	1
7.56839160.56839039	GINFCPGEEVPNVTTHEQKEHTLQPLIFHLGRDPGEKFPL	A*TSVQVKRCQM*LLTSRRSTHSSHSFSTWGGILEKSSL	HKLLSR*RGAKCDYSRAEGAHTPATHFPPGAGSWRKVPSQ	1
7.56808031.56807914	CSV*GVPGRSEQDICSCAAA*RHSGARHSPAQHV*HCSD	VLSKEYQDALSRISAVVQQHKDTLVPGIPQLNMCDIAVM	FCLRSTRTL*AGYLQLCSSIKTLWCPAFPSSTCVTLQ	2
25.14692837.14692662	EVWPEVERAECLARGAALKWASGVFCRPEHLERLSQYRKRESQRTASIHTRLK	RCGLRWRGQSVWPAALP*SGRRVFSVGLNIWSDSVNTGREKVRGQPPFTPG	GVA*GGEGRVFGPRRCPEVGVGCFLSA*TSGATQSIQEERKSEDSLHSHQA	1
5.54826915.54826805	VIIKDTSLVLTPANIKAYILMTLQGLEYMHQHWVLHR	LSSKTLV*S*LQPTSKPTSS*LCRD*SICTSTGSY	YHQRH*FSLNSSQHQSLHPHDSAGIRVYAPALGPT	1
5.55158718.55158589	VRSC*NSFRIHQRLVPDGHCFLCLCGVGHPFVGSSQHKHRHAD	YGRVEILSGFINGLFLMVIAFFVFVESVTRLLDPPNINTDMLT	TVVLKFFPDSSTACS*WSLLSLSLWSRSPVCWILPT*TQTC	2
5.72921023.72921140	VSLV*RQSLIMVALRSTGCSLLE*MPRCWEESLRLTGSA	FRSFSVRVSSWWLSDPLGAPCWNECQDAGRSL*D*LALQ	FARLASESHHGGSPIHWVLPAGMNAKMLGGVFKIDWL	3
5.72920298.72920406	GVWSTLPVNEKKLNAAFRSARSVVLIFSVRESGKFQ	VFGRHCR*TRRSSMLPSAQLGASFSSSL*GKVENSK	CLVDTAGEREEAQCCLPLS*ERRSHLLCEGKWKI	1
5.72147137.72147343	SDMTRSEINELLGKLGFYKKAQAEDEVPEEFRFSPAKDSP	LT*PALR*MSCWGNWVSTRRLRPRTRCRRSSASLLPKTA	*HDPL*DK*AAGETGFLQEGSGRGRGAGGVPLLSCQRQPV	1
6.32789132.32789261	LWDWDMWMRMPEQRKGRECIIPDVSRSYHFGIIGLNMNGYFHV	CGTGTCGCECQSRGKAESVSSLTCPAPTTSASSAST*MAIFT*	VGLGHVDANARAEERPRVYHP*RVPLLPLRHHRPQHEWLFS	1
6.32782249.32782362	GHVMAKRIFDTYSPHEDEAMILFLNMVTRGRILIFTIK	VM*WPRGYLTPTLPMRMKP*SCSSIW*LVVESSSLP	SCDGQEDI*HLLSP*G*SHDPVPQYGDSWSNPHLYH	1
6.32780833.32780948	DVIPNMETARRPANGRKVLDIEVYSSRSKVYVAVDGT	MLFLTWRQHAGQLMDAKSSTLRCTPAAPRSTWQ*MA	CYS*HGDSTQAS*WTQSPRH*GVLQPLQGLRGSRWHH	1
6.32774959.32775124	GMETWTPNPRAKPFIPRQQRSLYLTWKYKLTNKRTIRRFCQ	GWRPGPPIPELSPSSPASRGVSISPGNTN*PTRGRFAGS	DGDLDPQSPS*ALHPPPAEESLSHLEIQIDQQEDDSPVL	1
7.51939578.51939415	LQNGRSQFLINGNWKISVPGEYSVAGTKLVYRRSADTWESFEVAGPTQEDLHLM	CRMDAPSF*LMETGRSAFQASTV*QGLSWFIGAQQTPGRALRWQDPPRKTFI	AEWTLPVFD*WKLEDQRSRRVQCSRD*AGLSALSRHLGEL*GGRTHPGRPSS	1
25.9235250.9236997	AEALG*VLLCAWPFGSTHS*AAVNIIRCIGLSKPQVAARSSSPCTLFELQRRSFSLVFTSLNGSQLSKTCPHPVMLALLMGSLDGLRRWMTSQLTLSLGAFGTMWHLCLP*RIWRRTSWRG*GRVGWKTVPAHQVLVS*SRNVAMAWVMSARSMAGDQLFLRRLFVFLSLLCLSLSWQTMRRRRLLFLPSQSQTQNCPVSLFV*CLWMSQTMRHSQVSWRP*LQNVMQ*KKAGLSCPWVVCLDPFASTSGARDMMRRWCVRWRGWRLLGPRTSALYVTPVVQRPLKTWCCTPSPAVTKRT*NAMKYGEPTPFLSQ*TSCVTESKGCLQSLSWRRSQH*MHCTVTSAMLLNSTRSSRMRSERCTKRPTPAGRNGVAGGRP*INS*GRR*SLNQ**G*MET…	QRLWVESCCVPGHSGQHIPELQSIS*DVSDCQSHKWPPDLPALAHSSSCREGASPWFSPV*MAASSQKRVPIL*CWHY*WALWMVFVGG*RPS*HYHSALSVRCGTCVCLKGSGGGHHGGAEGEWDGRQCLHIRF*CHDQGMLRWHG*CQREAWRGTSCS*EGCSFFFHCYVCLCPGRR*GGGGCYFYRAKAKLRTVL*ASLSDVCG*VRP*DTHRCPGAHSCRT*CNERKQAYPVHGWSASILSLPLQGHGI**EDGA*DGGAGGFWVHVHLHSM*LQSCRGLSKHGAALHHPQSRREPRTL*NMENQPLF*VSRRAA*QSQRGVCKAFPGDAANIRCIAL*HRQCY*ILQDLPG*DRRGVQKGQPQPGGTA*LEGGLR*TAEEEDEA*TSNEDEWKL…	RGFGLSPAVCLAIRVNTFLSCSQYHKMYRTVKATSGRQIFQPLHTLRAAEKELLPGFHQFEWQPALKNVSPSCNVGIINGLSGWSSSVDDVPADTITRRFRYDVALVSALKDLEEDIMEGLRESGMEDSACTSGFSVMIKECCDGMGDVSEKHGGGPVVPEKAVRFSFTVMSVSVLADDEEEEVAIFTEPKPNSELSCKPLCLMFVDESDHETLTGVLAPIVAERNAMKESRLILSMGGLPRSFRFHFRGTGYDEKMVREMEGLEASGSTYICTLCDSSRAEASQNMVLHSITRSHEENLERYEIWRTNPFSESVDELRDRVKGVSAKPFLETQPTLDALHCDIGNATEFYKIFQDEIGEVYKKANPSREERRSWRAALDKQLRKKMKLKPVMRMNGNY…	3
7.42250304.42250074	LLRHVGGQSPSRPGGRVPVLTGEVFQVLPAVLRVAQWPQCRLGFRARQRVHGRGPEAL*PAGDLQTEAAHH*EPPAE	YYDMLEDRVPAGLVAEYQSLLEKCSKCFQQFSALRSGLSADSDSELDNVSMVEGLKLCDQLETFKRKLRIIENPL	TTTCWRTESQQAWWQSTSPYWRSVPSASSSSPRCAVASVPTRIQSSTTCPW*RA*SSVTSWRPSNGSCASLRTPC	2
7.40938615.40938483	QMVVTDLTKPEKRADALSKLGLCFGIGMIVGSTLGGQLSKLY	KWSLQTLQNLRNGPTPYPSLVCVLASV**LAPH*ADS*ANS	NGRYRPYKT*ETGRRLIQAWSVFWHRYDSWLHIRRTAEQTLW	1
3.59328388.59329107	PGGFSHWLIQCPLLWCGVQQHGRLLGLSGIHCADCYPELWLHALHRPPQREPL*Q*SISIGCSHVC*SDFASIGMLLLHVENVDVANPDQQGLSAICTNELLPGVHAGLLQ*FHHDIY*APDSS*CASIIGKEHRVWSRIHLST	QVASLIGSSSVLFCGVVSNNMEDFLAFQAFTVLIAILSCGCMLYTGLHSESRFDNKASQSDALTSVDQTSHPSACSFSTLKTLTWQILTNRDFQLFVLMNFFQVFMLAFFNNFTMIFTEHLIPPDVLPSLAKSIVYGAGFICPQ	RWLLSLAHPVSSSVVWCPTTWKTSWPFRHSLC*LLS*AVAACSTQASTARAALTIKHLNRMLSRLLIRLRIHRHAPSPR*KR*RGKS*PTGTFSYLY**TSSRCSCWPSSIISP*YLLST*FLLMCFHHWQRASCMEQDSSV	2
3.59336482.59336625	SPLSSMVFGTNALFTKPAQSLAPMIVLNILNQFGYEQLKDVTKDSD	PLSLPWCLEQMHCSQSQLSLWLL**C*IS*TSLGMNS*RMSQRI	PSLFHGVWNKCTVHKASSVSGSYDSVKYPEPVWV*TAEGCHKGF	1
13.39063455.39063351	VFPLDYILITVITVYFVLTSMAGIRNMGIWFFWIR	FFHWIIS*SQSSQCTLYSHPWPAFVTWAFGSSG	FSTGLYPDHSHHSVLCTHIHGRHS*HGHLVLLD	1
13.39086023.39085898	AYGMSVMPLNLIKGTRSVKYERLENTEDIDDVEHQIEKLKSK	HMVCLLCL*I**KAPGVLSMNAWRTLRTLMMLSIRLKS*N	IWYVCYAFESDKRHPEC*V*TPGEH*GH**C*ASD*KAEI	1
20.23168953.23169159	ENSIVLNGSVMFNATRFPNSAGDLYFNEGQERYKLCMCEDGTLFRVRVKFTNMGCQTLDNPCKKAH	RTASCSMDRSCSMPRVFLTLREICISMKVRRGTSSACVKMELCSVCG*SLPTWAARL*ITHVRRL	EQHRAQWIGHVQCHAFS*LCGRSVFQ*RSGEVQALHV*RWNSVPCAGEVYQHGLPDFR*PM*EGSL	1
6.23717564.23717734	VVMPNSQHVVASTSTPKSISRTPAP*GLAALWPTAPNTSPPAAALRATCSNITTSV	L*CQILST**PLHPLQKA*AGRQHPEDSLPCGQLLQTLLLPQQP*EPHAQTSPPQS	CNAKFSARSSLYIHSKKHKQDASTLRTRCPVANCSKHFSSRSSLKSHMLKHHHL	3
6.23710138.23711977	ETFSGTITINNQSIIVTIENGILTLAAPPEGYVHKEDDMVSLKEHLGMKDHEDIVLLNYDSGTKSIGKISTLAVASSSHQEEPTPGLSVSDSELALVDDCSLSELGTSLDSCAIVKQESGSLCAVTEADLGPPPPEAAVAGCDNVECHSVPVIRSKKDTVSTFDCPEPGCPSTFDTRQKLKVHLLNHAEDPRPYQCTVEGCGWAFATSYKLKRHLQSHNKQRPHTCQFEGCGRRFTTVYNLKAHVKVHEQDNAFACEVCNERFRSATRLTNHQRVHFEPQRPHKCEFP	KHFPELSR*ITKAS**LLKTGY*LLLPHPRAMYIRRMTWLA*RST*E*KIMKILFSLTMTVVLNRSGRSAHWQ*PVPAIRKSPHLVCLSATQSWLWWMTVPCQS*VLHWTPVPLSSRSQGHYVQ*QRQIWALRLPKLL*LAVTM*SATLYQ*SGPRKTPCPPLTAQNQAAPPHLTHDRNSRFTS*TMLRTHVHISALWKAAAGHLPPPTS*SGISSPTTSSGHIRASLKAVGGVLPLSTTSRLTSKSTSRITPLPARSATRGFAVLPGSPTIRGSTLSHRGLTNVNSQ	NIFRNYHDK*PKHHSDY*KRDTNSCCPTRGLCT*GG*HG*LEGALRNERS*RYCSP*L*QWY*IDREDQHTGSSQFQPSGRAHTWFVCQRLRAGSGG*LFPVRARYFTGLLCHCQAGVRVTMCSNRGRSGPSASRSCCSWL*QCRVPLCTSNQVQERHRVHL*LPRTRLPLHI*HTTETQGSPPKPC*GPTSISVHCGRLRLGICHLLQAKAASPVPQQAAATYVPV*RLWAAFYHCLQPQGSRQSPRAG*RLCLRGLQREVSQCYPAHQPSEGPL*ATEASQM*I	1
14.47717881.47718063	VIHDFLFSLKETPEKFQIVTNFPRRVLPCLPTEEQPNPPTLKEAGLSRSEVLFVQDLTDD	*YTISYSL*KKLQRSFR*LQTSLAESCPAFPLKSSPTHPR*KRQDSAAPRCFLFRTLRTI	NTRFPILFERNSREVSDSYKLPSPSLALPSH*RAAQPTHAERGRTQPLRGAFCSGPYG	1
14.47709684.47709855	EERNQTQVLRQQQDEAYLVSLRADQEKERKKREEQEQKRQEEEKVRQSALAEERRRR	RRGTRPKC*GSSRMRPIWFRSVPTRRRNERKGRSRSRRGKRRRRSDRVLLLKSGD	GEEPDPSAKAAAG*GLSGFAPCRPGEGTKEKGGAGAEEARGGEGPTECSC*RAET	1
14.47705546.47705684	ALRFIRPDPRGRVTDPVGDVVSFIHSFEEKYGQAHPVFYQGTYSQ	PCGSSGLILVVV*QTPLETLCLSFIVLRRSMGRHTLSFTREHT	PAVHQA*SSWSCDRPRWRRCVFHS*F*GEVWAGTPCLLPGNIQ	1
6.23213720.23213546	GPSETVHYHGVNALGFLGGGLWERAERGFTQQPCNRCLLLYRGRGEKMEGPEE*SGGA	DLLKQFTTMELMRWASLVEDYGKELREGSPNSPATDVFSYTEEGEKRWKDLKNRVVEH	TF*NSSLPWS*CAGLPWWRIMGKS*ERVHPTALQQMSSLIQRKGRKDGRT*RIEWW	2
6.23213965.23213853	ALKSVVLYVILSPYDNEQSDLVHRISGDKKLEEIPKY	P*RVWCSM*FFHPMTTSSQTLCTESVETRNWKKSRNT	PEECGALCDSFTL*QRAVRPCAQNQWRQETGRNPE	1
6.23217924.23217795	ASDMVSTSRILVAVVQMCYEAKDWDALNENIMLLTKRRSQLKQ	HRTWYQPPESLSLWFRCVMKPRTGMH*MKTSCYSPNGGVSSNR	IGHGINLQNPCRCGSDVL*SQGLGCTE*KHHATHQTEESAQ	1
20.52189580.52189778	ISLEHSFHLLLHQQIEDAKRHLASAESWRHGKETAAQIQNIKLIQAYRGLLDYIIWCVKK	FLWNIPSTSCSTSRLKMQSGILLVLRVGGTGKRQQLRFRILN*SRPTGACWIISSGVSK	FSGTFLPPPAPPAD*RCKAASC*C*ELEARERDSSSDSEY*TDPGLQGPAGLYHLVCQKV	1
7.6287017.6286895	EQADDGSRLSVWRRRSAAP*WRHCERETGGGQTSHRAVGNT	NKQMMGLGSLFGEGDLQHLDGDTVKEKQVVDKQVTALWE	TSR*WVSALCLEKEICSTLMETL*KRNRWWTNKSPRCGK	2
23.37389003.37388883	VVRSVKETLNSQFVDNCKGVIERLTLKEEKMVWNRTTHI	W*DL*RKR*TASLSTTAKVSLRG*R*RRRRWCGTAPLT	GEICEGNAEQPVCRQLQRCH*EADAEGGEDGVEPHHSHM	1
5.62542125.62542256	VAHFKEYIPQAFPGGHSMILDAEVLLIDTKTSKPLPFGTLGVHK	WPISKNTSLRLFLVATA*YWMLKSS*LTQRPVNPCPSGPWVY	GPFQRIHPSGFSWWPQHDTGC*SPPN*HKDQ*TPALRDLGCT	1
5.62541863.62542018	AEACKSIEYAMKKCPNGMYSEIKYDGERVQVHKNGDNFNYFSRSLKPVLPH	RRRVNPSSTP*RNAPTGCTRRSSTMASACRSTRTETTSTTSVAASNQCCL	GGV*IHRVRHEEMPQRDVLGDQVRWRARAGPQERRQLQLLQSQPQTSAASQ	1
5.62535253.62535419	GDVSETVRMFFEESKSFPPAAKSLLTIQEVDASLTRLSQLTKEDEQQNELEDIAK	VTCLRR*GCSLRRVNHFPRLPKVSLPSRK*THP*LDFPS*RRRMSSRTSWRILP	*RV*DGEDVL*GE*IISPGCQKSPYHPGSRRIPDSTFPADEGG*AAERAGGYCQK	1
6.19701458.19701562	FDEGRNTFDGDLTKEALLSFVKANQLPLVIEFTEQ	LMRDAIPSMVT*PKKRFCPLSRPTSCPWSLSSP	**GTQYLRW*PDQRSASVLCQGQPAAPGH*VHR	1
6.19682191.19682329	MLKFLIFCTLAVAINAEIAEEEDVLVLKKSNFNEALQAHPNILVE	C*SF*FSAHWLWPSTLK*PRKKMSWC*RRVTSTRLSRLTPTSWL	VEVSDFLHTGCGHQR*NSRGRRCPGAEEE*LQRGSPGSPQHPG*V	1
1.44070566.44070840	SEWLRLLPLLGILALLGYLTIRPFLPKKKKQRDSLINLKIQKENPKVVNEIDIEDLNSANVCYCRCWRSKTV	LSGSGCFLFWASWLCSAISPFAPFCLRRRSRGTA*SI*RSRKRTQKWSMR*TLRT*TAQMCVTVAAGAPK	*VAPVASSSGHLGFARLSHHSPLSA*EEEAEGQLDQSEDPEREPKSGQ*DRH*GPEQRKCVLLSLLALQN	1
1.44058900.44058784	GTFHSQQALDYGSQLVGGVSPGKGGKTHLGLPVFNSVKE	GHFTVSRLSTMAPS*LEEFPLARVARPTLACQFLTL*	DISQSAGSRLWLPVSWRSFPWQGWQDPPWPASF*LCE	1
1.44041785.44041597	GDNSKPVVSFIAGLTAPPGRRMGHAGAIIAGGKGGAKEKIAALQSAGVVVSMSPAQLGSTMFK	VIIQSLWYPSSLV*LLLLAVEWAMLAPSSLAGRVEPKRRLQPSSQLEL*SACPLLSWAALC	**FKACGILHRWSNCSSWP*NGPCWRHHRWREGWSQREDCSPPVSWSCSQHVPCSVGQHYV	1
13.23765811.23765626	LSGKSFPLCMRQLHQSLRENHHLRHGGRMQYGLFLKGIGLSLEQALQFWKMEFIRGKVDADK	FQGSHSHCV*GSSTSLLEKTIISAMEVGCNMVSSSKVSACLWSRHCSSGKWSS*EAKWMQ	FREVIPIVYEAAPPVS*RKPSSPPWRSDAIWSLPQRYRPVFGAGTAVLENGVHKRQSGCR	1
13.23832588.23832468	GRSEALVYTTGS*SFPLPF**LGPKTTTGISSQE*SPL*H	EDLRRWFIQQEVDLFRFRFNDLDPKQQLEFLHKNNLRY	KI*GAGLYNRKLIFSASVLMTWTQNNNWNFFTRIISAM	2
13.23829848.23829711	VPFQDALDLVRLRKVYLKQGYAYIPHQDIVTIVLNDFRTRLSKAL	CLFKMPWILCD*GKCTSNKAMRTFPIRILSPLFSMISAQGCRKL	AFSRCPGSCATEESVPQTRLCVHSPSGYCHHCSQ*FPHKAVESSC	1
10.8001832.8002289	FRMPGSAPVSYLGPWPKDVGIIALELYFPSQYVDQTELEEFDGVPAGKYTVGLGQARMGFCSDREDINSLCLTVVQRLMEKNALSYNSIGRLEVGTETIIDKSKSVKTALMQLFENSGNTDVEGIDTTNACYGGTAALFNAVNWVESSSW	SGCLAQPQLVTWDHGLKMWVSLP*NCTSHPNMWTRLSWRSLMVCLLVNTPWAWAKLAWAFVQTVRI*ILSA*LWSRG*WRRMPYPTTALVDWKLVLKPLLTSPSLSRQPSCSCLRTLAIQMWRELTPQMLAMVVQLHSSTLSTGWNPAH	QDAWLSPS*LPGTMA*RCGYHCLRTVLPIPICGPD*VGGV*WCACW*IHRGLGPSSHGLLFRP*GYKFSLPDCGPEVDGEECPILQQHWSTGSWY*NHY*QVQVCQDSPHAAV*ELWQYRCGGN*HHKCLLWWYSCTLQRCQLGGIQLMG	1
10.8007562.8007687	RYALVVAGDIAVYATGSARPTGGAGAVAMLIGPNAPLAFER	VMLWW*QGTLLSMPQEAPGLQGGLVLWPC*LGLMLLWPLSE	LCFGGSRGHCCLCHRKRPAYRGGWCCGHADWA*CSSGL*	1
10.8009497.8009667	RCTARGYLL*PGCGEGIHEGQYRYV*EEDQGIPANLQPEWKHVHPLCLWLPGITYCT	DVQPEDTYFDRDVEKAFMKASTDMFERKTKASLLISNQNGNMYTPSVYGCLASLI	MYSQRIPTLTGMWRRHS*RPVQICLRGRPRHPC*SPTRMETCTPPLSMAAWHHLL	2
5.62963708.62963837	PHSPLGSVQCVWGVCYDMAWRTGWSV*LESGRDGGHDSVPQG	PTHPLAVYNVSGEFAMIWHGAQAGAFDLKAAVMEAMTAFRR	PLTPWQCTMCLGSLL*YGMAHRLERLT*KRP*WRP*QRSAGQ	2
5.62949388.62948966	MLFSLRELVQWLGFATFELFLHLLALMVFSMLVALRVDEFTRELSWWLVFVPLFAADGLSTYFTAIVSIRLYQDNEKRLAVLRLLWVLTVLSLKLVCEVLLCQKLDQQEQAKDLWFGLIVSPLFILLQLLMIRACRV	CCSPLGSWSSGWASLPLNSSSTCWL*WSSACWSHCESTSSPAS*AGGWCSSHCLLQMASAHTSLPSCPSGFTRITRSAWRCCGSSGY*RCSA*SWCVKFCCARSWTSRSKPKTCGSASSSRRFSSSCSCS*YERAV	AVLP*GAGPVAGLRYL*TLPPPAGSDGLQHVGRTASRRVHPRAKLVAGVRPTVCCRWPQHILHCHRVHPALPG*REAPGGAAAPLGTNGAQPEAGV*SSAVPEAGPAGASQRPVVRPHRLAAFHPPAAAHDTSVPCQ	1
3.40246602.40246432	ASFTRFQTLRLQKIFPESLANQLISYGSCQFPTLGFVVERFKAIQAFIPETFYKIK	HLLLDSRHFACRRSSQSPWPIS*SHTAAVSFPLWVLWWSASKPSRHSYLRLSTRSK	IFYSIPDTSPAEDLPRVPGQSADLIRQLSVSHSGFCGGALQSHPGIHT*DFLQD	1
8.50762454.50762756	SDPSNSALMAKQSLLSRIFKDLVRTSKRSWSRYKKGGMRSCFGVRLERIGSFSGLGC*	LTPVTPH*WLNRASFPASSKTS*GPPSARGAGTRRVG*GAVSGSD*RGSGPSVGWD	*PQ*LRTDG*TEPPFPHLQRPREDLQALVEPVQEGWDEELFRGPIREDRVLQWAGM	1
5.13021595.13021442	PHICQAHPQQL*FL*SDLGSGHHRFCT*VRHHHPEMLCPLSA*DSPGIQIQ	LIFAKPILNSFDFFDLIWAVGITDFVLKYVTIILKCFVLFLPKILLAFKSR	SYLPSPSSTALISLI*SGQWASQILYLSTSPSS*NALSSFCLRFSWHSN	2
5.13010046.13009897	GKFYLLIEELSQLFRALVPIQLWYKYIMGEDPSNSYFLGATLIIIYSLCK	VSSTC*SRS*ASCFELLFPSSCGTSTSWEKTPQTVTSWEPHSSSSTAS	*VLPADRGAEPAVSSSCSHPVVVQVHHGRRPLKQLLPGSHTHHHLQPL	1
3.37651174.37651314	DADTSIPIDETLQFNSNLHNAHRGMDDLLGSGSSILNGLRDQRSTLK	TQIPPSP*MRPYSLTPTCTTHTEAWMTSWAVAAASLMVSEIRDLR	RRYLHPHR*DPTV*LQLAQRTQRHG*PPGQWQQHP*WSQRSEIYA	1
8.49385933.49386126	YPTGHPEAESYEADLRHLKEKVDAGADFVITQLFFRPDTFLKFLDDCRAIGITCPILPGIFPIQ	TPQATLKQRAMKLISGT*RRRWMLEQTLSSPSCSSDPTLSSSSWMIAEPLASHVPSYQESSP	PHRPP*SREL*S*SQAPEGEGGCWSRLCHHPAVLQTRHFPQVPG*LQSHWHHMSHLTRNLPH	1
8.49391091.49391271	GKFLVSSFWGVE*LLPVLPEEQIIQRCTAANVG*RATE*RERLRSLYQLHHSSAKSLRTQ	GNSSSPAFGELNDYYLFYLKSKSSKDALLQMWGEELQNEESVFEVFTSYITAQPNHCGHK	EIPRLQLLGS*MTITCST*RANHPKMHCCKCGVKSYRMKRASSKSLPATSQLSQITAD	2
8.49394493.49394675	VMCLPWNDEPLAPETNLLKDELEKVNRRGVLTINSQPNINGKPSTDPIVGWGPPGGYVFQK	*CVCRGMTSLWPQRPTF*RMNWRK*TGEESSPSILSPTSMANPPQTPLWAGDLQEATSS	DVFAVE*RASGPRDQPSEG*TGESEQARSPHHQFSAQHQWQTLHRPHCGLGTSRRLRLP	1
20.40396603.40396459	DSPPHVPPDELSTDIVIQVISNMTQTIRQHFPNLTVYPAVGNHDYWPQ	TAHLTSLQMSSLQT*SSRSSVT*PRPSDSTSPI*QSTLQLEIMTTG	QPTSRPSR*ALYRHSHPGHQ*HDPDHQTALPQSDSLPCSWKS*LLA	1
20.39539884.39539412	CSFISMDAINIWSYKGWTDPHITVIFIFCIFIGCAMNFTTLHCTYINSAVTTSFVGVVKSIATITVGMLAFSDVAPTSLFIGGVVVNTIGSITYCVVKYY	APSFLWMPSTFGHTKAGRTLTSRSSSSSASSSAVP*TSPRCIAPTSTRLSPPASLVWSRASPPSPSVCWPSVTLHLPVCSLAVWW*TPSAPSPTVWSNT	LLHFYGCHQHLVIQRLDGPSHHGHLHLLHLHRLCHELHHAALHLHQLGCHHQLRWCGQEHRHHHRRYVGLQ*RCTYQSVHWRCGGEHHRLHHLLCGQILR	1
2.45037351.45037511	VPPYVFFFVCCASYRIHSIFVLRLFNDPVAMMLLFAAVNLFIDGYWTLGCGLY	FLPMCSSLCAVHPIGSTPSLCSVSLMTQWP*CCCLQLSISS*MDTGLWAVAS	SSLCVLLCVLCILSDPLHLCAPSL**PSGHDAAVCSCQSLHRWILDSGLWPLQ	1
8.48448314.48448099	HSLTQFVRHCADHFLNSEHKEIRMEAARTCSRLLTPSIHLISGHVVSQTAVQVVADVLSKLLVVGITDP	IPSPSLCATVLITS*TANTKKSEWRQLGLAHACLLPPST*SAAMLSARPLCRLLQMFSASC*LLASLIQ	FPHPVCAPLC*SLLEQRTQRNPNGGSSDLLTPAYSLHPPDQRPCCQPDRCAGCCRCSQQAASCWHH*	1
8.48397961.48397799	GCLGDTGPTDRVPGLHRLRFTHYPPDRSDT*HHSRAAFHFHGHPVLARIPVGQE	VALETLDRLTESLDFTDYASRIIHPIVRTLDTTPELRSTSMDTLSSLVFQLGKK	LPWRHWTD*QSPWTSQTTLHALSTRSFGHLTPLQSCVPLPWTPCPRSYSSWA	2
8.48385115.48384953	DLFNAAFLSCWSELSEDQQDELIRSIELALTSQDIAEVTQTLLNLAEFMEHSDK	TCSMQLSSRVGLS*VRTSRMS*SAALS*RSHLKTLLRSHRLCSTWQSSWSTA	PVQCSFPLVLV*AE*GPAG*ADPQH*VSAHISRHC*GHTDFAQLGRVHGAQR	1
8.48264841.48264707	AYGRDLMEAQDWCRKYMRSGNVKDLTQAWDLYYHVFRRISKQLPQ	LMGGT*WRHKTGAGSTCALETLKT*LRPGTSTTTCSDASPSSC	LWEGPDGGTRLVQEVHALWKR*RPDSGLGPLLPRVQTHLQAAA	1
8.48271304.48271182	ALIYPLTVASKSTTTARHNAANKILKNMCEHCNTLVQQAMM	L*STH*LWLQSPPLPPATMLPTRS*RTCVNTATP*FSKL	FDLPTDCGFKVHHYRPPQCCQQDPEEHV*TLQHLSSASY	1
8.48391448.48391302	GYTLAEEEEDPLIFQHRQVRGNQGDALVSGPVEPGPMKKLHVSTTALQK	AILWQRRKKTL*FSSIARFAVTKVTLWSADQ*SRGL*RSSTSALLHF	LYSGRGGRRPSNFPASPGSR*PR*RFGQRTSRAGAYEEAPRQHYCTS	1
8.48268214.48268032	VSEELIRVAILWHEMWHEGLEEASRLYFGERNVKGMFAVLEPLHAMMERGPQTLKETSFNQ	*VRSSSEWPSCGMRCGTRALKRHHVCTLVNATSRACLLCWNPYMP*WRGDHRPSKRPLS	E*GAHPSGHLVA*DVARGP*RGITSVLW*TQRQGHVCCAGTPTCHDGEGTTDPQRDLFQ	1
8.48243550.48243415	VTGLDGNYRITCHTVMEVLREHRDSVMAVLEAFVYDPLLNWRLMD	*RAWMVTTGSRATQ*WRC*GSTGTASWLCWRPSSTTRCSTGGLWT	DGLGW*LQDHVPHSDGGAEGAPGQRHGCAGGLRLRPAAQLEAY	1
8.48431611.48431477	VALWTLGQQVASTGYVVEPYRKYPSLLEVLLNFLKTEQNQGIRRE	WLCGHWASK*LVQAMWWSPTASTHPF*RCCLTSSRLNKTRASG	GSVDTGPASS*YRLCGGALPQVPIPSRGAA*LPQD*TKPGHQE	1
8.48446310.48446105	PDIRYCVLASLDERFDAHLAQAENLQALFVALNDEVFEIRELAICTIGRLSSMNPAFVMPFLRKMLIQ	QISDIACWHLLMNALMLTSPRLKTCRRCLLL*MMRCLRSESWQSARSDA*AA*TLPLLCPSYARCS	RYPILRAGIS**TL*CSPRPG*KLAGVVCCSE**GV*DQRAGNLHDRTPEQHEPCLCYALPTQDAH	1
8.48467142.48466910	*V*LELKEAMPPGSVDSPTTSATCSLPATPW*WRWPLKLWATFLWRGTPLQLSMWSLK*RELWNGWEPTEMKGDAML	ESNWS*RRQCHQDQSIRQLPPQPAPFQRPRGDGDGL*SYGPPFYGGGHLYS*VCGV*SEESSGMVGSRQK*RETPCC	SLIGVEGGNATRISRFANYLRNLLPSSDPVVMEMASKAMGHLSMAGDTFTAEYVEFEVKRALEWLGADRNEGRRH	3
8.48305812.48305681	ALAHKTLVLLLGVDPSKQLDHPLPTTHPHVTYAYMKYMWKSGRK	HWPIRPWSSS*VLTPPSNLITHCLQPTLTLPMRT*STCGRAA	TGP*DPGPPPRC*PLQAT*SPIAYNPPSRYLCVHEVHVEERP	1
7.35597769.35597616	WKAAARRFDPLCGA*CCCRSRLPGDLGVQRAAGHHLHPDCLPGSAE	GKLLPGDLTHYVVPDVAVVVDYLEILEFRELQGIIFTQTACQALQ	ESCCPEI*PIMWCLMLLS*STTWRSWSSESCRASSSPRLLARLCRT	2
13.36198441.36198319	EPTSF*HHQA*LSWVTLAAQ*S*ETTLTQCQER*TALWEQQ	SQHLSDIIRPD*AG*LWLLSEVEKQHSHNARRGEQHSGN	ANIFLTSSGLIKLGDFGCSVKLRNNTHTMPGEVNSTLGT	3
13.36212936.36212775	NEALQLCIKISHAIDRVDYMFTTEFKAEIDESESATLNHYYREAMTQGYNFAFE	TRHCSYALR*AMPLTA*ITCLPQSLRPRSTSPSQPL*IITIGRR*HKATTLP	RGTAAMH*DKPCH*PRRLHVYHRV*GRDRRVRVSHSESLL*GGDDTRLQLCL	1
13.36213438.36213289	VENMLLIVMQSAHLVVQRKVFQQSMEDVLTPNREQTSSQPLIAGALEELK	*RTCC***CSQLTWWFRERFFSSPWRMCSLLTESKHRVSLSSRALWKS	REHAVDSDAVSSPGGSEKGFSAVHGGCAHS*PRANIESASHRGRSGRA	1
13.36215211.36214942	VQIPGLEELQVFVPCGLMNQRPVILQLLNAAAGKDCSKEPDEIAEDEAYLLMSKHKAGDSTTDSDWAQWGGELLKLVPQMETVDTLRAMK	FRYRAWKSFRFLSPVA**ISDPSSCSFLMLQLAKTVLKSPMKSLRTRPTCS*ANTKPGIPLLILTGLSGVESFSSWSHRWKLLTL*GP	SDTGLGRASGFCPLWLDESATRHPAAS*CCSWQRLF*RAR*NR*GRGLPAHEQTQSRGFHY*F*LGSVGWRASQAGPTDGNC*HFKGH	1
13.36219960.36219803	VYFDYMHSWIQMLQQLPQASHSLKNLLEEEWHFTKVITPYIRGGEAQSGKLF	FTLTTCTAGSRCCSSCLRPLIA*RTCWKRSGTSPRSSLLTSVEERPSLGSF	LL*LHAQLDPDVAAAASGLS*LKEPVGRGVALHQGHHSLHPWRRGPVWEAFL	1
13.36222647.36222495	LVRECKEVLKGGLLMKQYYQFMLHGVVTDAQGLQINANIDEFEEDLHKML	WCASVKRSLKEVF**SSIISSCCMAW*LTLRACK*TPILMSLKKIFTRCW	GARV*RGP*RRSSDEAVLSVHAAWRGD*RSGLANKRQY**V*RRSSQD	1
12.36269913.36270193	G*G*GCWELEDCPGEAPAEAFRDSREDYPGEEDLPARELPLSRSQRAGLRHRPC*VCHRYPPLKLHPLRLPAAQADQPQTGTLLLGDRLGRHP	GKAEDAGSWRIVLGKHQLKRSETAERIIPVKRIYRHENFRYPAHSELDYDIALVKSATDILPSNFIRYACLPRKQTSLKPGHYCWVTGWGD	VRLRMLGAGGLSWGSTS*SVQRQQRGLSR*RGSTGTRTSAIPLTASWTTTSPLLSLPQISSPQTSSATPACRASRPASNRDTTAG*PAGET	2
8.46241246.46241415	ITL**NSHRILSCHITASPQKARATSLCLERRSQWSVS	LLSDETPTEF*AVTLPLPHRRQELHLCAWRGVRNGV*V	YSLMKLPQNFELSHYRFPTEGKSYISVPGEAFAMEC	3
8.46289770.46289893	SKEGVWSNEGCVRADGNMTYSVCLCNHLTNFAILMQVVPLK	LKREYGPTKAACAQMET*RTPCVCATTLPTSPSSCKLCP	*RGSMVQRRLRARRWKHDVLRVFVQPPYQLRHPHASCAL	1
Zv9_NA472.88119.88447	LSPTELPFDCLEKASRMLSSSYSSDAAVVKTWRHLAESFGLKRDEIGGMSDGLQLFERVSTAGYSIPDLLTRLVQIERLDAVESL	SAPQSFPSTAWRRPAAC*APPTAATPPW*RRGGTWLRVLD*NATRSEA*ATACSSSRGLARRATASPTS*LAWCRSKGWTPWSR	QPHRASLRLPGEGQPHAELLLQQRRRRGEDVEAPG*EFWTETRRDRRHERRPAALREG*HGGLQHPRPPDSPGADRKAGRRGVAL	1
16.18610044.18609915	ILATARRNRITFGTQMNQHSSRSHALLCITVQGTDLATGSKT	F*QQPEGTGLPLALR*TSTAPAPMPCFVSLFRALTSPLVPK	SSNSPKEQDYLWHSDEPAQLPLPCPALYHCSGH*PRHWFQNH	1
12.35062980.35062829	EGFGLRKPWISLRG*HIVPLGDPCRPNCAATLTRKSPHGPVSSSMTTVRA	RGLD*GSPGSV*EADILCLLETPAGQTVQLLSLGNLLMAQCQAL*QQ*G	GVWTEEALDQFERLTYCASWRPLQAKLCSYSHSEISSWPSVKLYDNSEGK	3
13.37592715.37592456	AELPDGSKVKASTEELQDVLQSWEQYQDRLDCEHRALSALELRTARLLGVPAHLEQAPPIPLCQQLQAMQGR	QSFLTAPR*RHLPRSFRTCCSPGNSTRTGWTVNTERCLHWNCALPGCWVSLPTWSRLLLFHSVSSCKQCRA	RAS*RLQGEGIYRGASGRVAVLGTVPGQAGL*TQSAVCTGTAHCQAAGCPCPPGAGSSYSTLSAAASNAGPI	1
9.55877612.55877492	TQIDGQLFLIKHLLIMREQIAPFHTDFAIKEISLDLKKTR	HK*MGNFS*SSTC**CVNRLPHFTPILPSRKSHWT*KKRE	TNRWATFPDQAPADNA*TDCPISHRFCHQGNLTGPEKN	1
9.55869480.55869353	KINDIVMATYRVMKSKLPSTLQSMSLYLANRDTEFILFKPVR	RSTI**WLPTA**RASCQALYRACPCTWPIETQSSSFSSL	DQRYSDGYLPRDEEQAAKHFTEHVLVLGQ*RHRVHPFQAC	1
9.55897505.55897366	*AAGEAVFVPV*CPPASDNSHHPPGNPV*AL*HPQE*DVGRSCSK*	ELLEKLCLSLYDVLRPLIIHIIHLETLSELCSILKNEMLEDHVQN	SCWRSCVCPCMMSSGL**FTSSTWKPCLSSVASSRMRCWKIMFKIM	2
17.43127509.43127383	YDSDVTRENEINYTIKALSTNMRPMTGVKPHLQLKEPSVDE	MTAM*QGRTRSTTPSRPYPPTCDQ*RA*NPTCS*KSPLWM	*QRCDKGERDQLHHQGLIHQHATNDGRETPLAAERALCG*K	1
6.42258791.42258657	VMRGYFPSTLALAQSLVRSPDPCMVPFGGHMYRHAFTAFDSYCHQ	SCEGTSPPPLL*LRVWCAHPTPAWCLSEDTCTDMRSLRLTLTA	HARVLPLHPCFSSEFGALTRPLHGAFRRTHVPTCVHCV*LLLP	1
6.42258572.42258441	EVVGSLVTHVCSGVGGEVDVALELLCGLVNEKPSEMAMYAVFVK	RWWALS*PTCVVVWVERWTWLWSCSVV*LTRNPRKWPCMLFL	GGGLSRDPRV*WCGWRGGRGSGAALWSS*RETLGNGHVCCFC	1
6.42256004.42255895	DDMHIVIRKQLSSTVPKYKRIGIIGAVMIVGSMGAF	MICT**SANSSPALCPSTSALASLVL**LWAAWGH	*YAHSDPQTALQHCAQVQAHWHHWCCDDCGQHGGIQ	1
6.42254207.42254088	VTALLELVKSSSESSPEAAALYYDELANLILSSALDPQVQ	*RLCWSW*SRAVKAHLRLQLFIMMNWPT*F*ALLWTHR	DGSVGAGEVEQ*KLT*GCSSLL**TGQPDSELCSGPTG	1
8.43162988.43163329	LCRDVAWLTEELLFRNKDVGFGGSLTEVVHYSLSLLAPHLIIAAAP	CVVMWLGSQRNFCSGTKTSALGEV*QRLSTTPCLCSPLTSS*LL	VS*CGLAHRGTFVQEQRRRLWGKFDRGCPLLPVSARPSPHHSCC	1
16.43166400.43166267	VSKMSMQTTQRVTSVKLRES*HV*ERLLITAADGKSTCPWTSAC	CQKCPCRPRSESHR*SSGNRNMSESDSLSQQPTESLPAHGHLH	VKNVHADHAASHIGKAQGIVTCLRATPYHSSRRKVYLPMDICML	3
17.27303478.27303897	HSHPHPPESWGYPQAQAYGPPRPLHELYSPSALEPHYGPLLMPTVRPPHLPTLPSHYEVSKLEPTTSWPSLLPPGDVSQTLALNMDA	TPTLTHQKAGDILRPKPTAPHGLSMNFIHLQLWSPTMGPYSCLP*GHLISPPCQATMK*ASWSPLPHGPACSPQEMSARLWHSTWMQ	LPPSPTRKLGISSGPSLRPPTASP*TLFTFSFGAPLWAPTHAYREATSSPHLAKPL*SEQAGAHYLMAQPAPPRRCQPDSGTQHG	1
16.44949639.44949527	MVDVIFADVAQPDQTRIVALNAHNFLKNGGHFVISIK	WWM*FLLMLPSLTRRGSLL*TLTTF*RTAATLLSQ	GGCDFC*CCPA*PDEDRCFERSQLFEERRPLCYLN	1
4.27685221.27685385	MEKFEGYMFTALCSTNFLISCLLFSRVTREQREPYMDEIFHVPQAQKYCQGKFNE	WRNLKATCSLLCAAPTS*YPACCSPE*PASKGSPTWTRSSTSPKLRSTARENS	GEI*RLHVHCSVQHQLLNILPAVLQSDPRAKGALHGRDLPRPPSSEVLPGKIQ	1
6.40929404.40929518	FVAAAVRSHFDDCPDSHRHFCFHGTCRFLILEETPAC	L*QQQFGLISMTVQTPTDTSASTARAASLYWKRHPH	CSSSSSVSFR*LSRLPPTLLLPRHVPLPYTGRDTRMC	1
7.69816663.69816800	SRAKICRPHEREERGQQ*IC*EEEHSGAETVPADLCSQTAASKYHK	AEQKFADHMKEKSEASSEFAKKKSILEQRQYLPIFAVRQQLLNI	QSKNLQTT*KRRARPAVNLLRRRAFWSRDSTCRSLQSDSSF*IS	2
7.69814387.69814494	PEPVIPVKDPTSDMAIISRKGSQLVRKHREQKERKK	QNPSSL*KILLLIWPSSLGRAASWSVNIVSRKSE	RTRHPCERSYF*YGHHL*EGQPAGP*TS*AERAK	1
7.69813677.69813832	QADRDWYMMDEGYDEFHNPFTSTSDDYVKKREQILQKQTQKRISAQKRQINE	KLTETGT*WMKAMMSSTTLSLPPLTTT*RRESRYFRSRLKKEYLPRNDRS	S*QRLVHDG*RL**VPQPFHFHL*RLRKEERADTSEADSKKNICPETTDQ	1
7.69838197.69838331	VREVRSQLKDIMVQQRMNLVSCGSDWDIIRKCICAAYFHQAAKLK	CVRYAPS*RTSWCSRG*TWFPVVQTGTSSENASVLLTSTRLPS	A*GTLPVEGHHGAAEDEPGFLWFRLGHHQKMHLCCLLPPGCQA	1
22.39764933.39765054	GMRIARSDSDFLEQLESARREARKSFNDDVMLIEKFVEDP	ACVLHAQTLTSWSSWSQHGGKPENPSMTMSC*LRSLWRT	HAYCTLRL*LLGAVGVSTAGSQKILQ*RCHAD*EVCGGPQ	1
21.37491964.37491851	RLESEKESLERDLSFKADQARQYDSLLETVRENNRQLQ	VWRARRNLWREI*VSKQTRLGSMTPSWRPSEKTTDS	SGEREGIFGERSEFQSRPGSAV*LPPGDRPRKQQTA	1
21.36992831.36992715	VTRRPCEDGPLLEEQETEGQRQLHGLLLQQLHTDVDIE	*PGDPVRMARCWKSRRPRASGSCMASCCSSSTLTSTL	DPATL*GWPAAGRAGDRGPAAAAWPLAAAAPH*RRH*T	1
12.30807362.30807550	LNRAEFEDMDDESRVQYEGFRPGMYVRLEISSLPCEFVTNFDPHYPIIIGGLGTSEGNVGYLQ	*TELSLKTWTMSRGCSMKASGQECTSD*KFPPYPVSL*RTLTHITPSSSEAWEPVKAM*DT	EQS*V*RHGR*VEGAV*RLPARNVRPIRNFLLTL*VCNEL*PTLPHHHRRPGNQ*RQCRIP	1
12.30792407.30792549	GAKLFYLSGMVYGEYQNQEVKNLGRFISVMKFRPLVWQTSHPYVLAD	GPSSFICLAWCMVSIRTRR*RTSAALSPL*SFVLWCGRHPTPTSWL	GQALLSVWHGVW*VSEPGGEEPRPLYLRYEVSSSGVADIPPLRPG*S	1
12.30792142.30792330	VLMLIDASFGFEMETFEFLNICQVHGFPRIMGVLTHLDAFKNNKTLRKTKKNLKHRFWTEVYQ	F*C*LMPALALRWRHLSFSISVKYTVSLVSWVC*LIWMHSRTTRL*ERQRKTSNIASGLRC	FDAD*CQLWL*DGDI*VSQYLSSTRFPSYHGCADSSGCIQEQQDSEKDKEKPQTSLLD*GV	1
12.30478497.30478637	AVEAAQLAEDLKVQLEHTQAKLKEIQVSVAENRTARERESSNLKRAQ	QWRPHSWQRT*RCSWSTRRPS*RRSKSLWLRTALPGRGRAAT*SE	SGGRTAGRGPEGAAGAHAGQAEGDPSLCG*EPHCPGEGEQQPEAS	1
17.28738736.28738963	VLELICTRESGAVFEAGGLNCVLSFIRDSGHLVHKDTLHSAMAVVSRLCSKMEPQDSSLETCVESLSSLLKHEDHQ	CWS*SVPESLAQCLRQAG*TVC*VSSETVGTLFIKTLCTQPWPLCPAFAARWSPRTLLWRPVSSLCLASSNTKT	AGVDLYQRVWRSV*GRRAELCAEFHPRQWAPCS*RHSALSHGRCVPPLQQDGAPGLFSGDLCRVSV*PPQTRRP	1
17.28740659.28740773	TLLRHGANPDLRDEDGKTPLDKARERGHSEVVAILQSP	LSCVMGPTLT*GMKMEKHLWTRLGRGDTVKL*LYCSLL	SPASWGQP*PEG*RWKNTSGQG*GEGTQ*SCSYTAV	1
17.28741125.28741299	ETGCVR*TRVMTRRRKMLTKRRRRAVNPKETQKWLLST*RDFCLFLHKHFSIPCCLLL	RLDVSGEQE**QEEERC*QRGGGGQ*TQRRPRNGSYLPKETSACFCTNISAYHAAFY*	DWMCPVNKSDDKKKKDVNKEEEEGSEPKGDPEMAPIYLKRLLPVFAQTFQHTMLPS	3
17.28744761.28744900	VAKQWYDFERSSFVFVRKLREGQTFTFRHQHDFDENGIIYWVGTNA	WQSSGTTLSAHPLSLCGS*GKGRPSLSGTNTILMKMVSSIGSEQM	GKAVVRL*ALILCLCAEAEGRADLHFQAPTRF**KWYHLLGRNKCQ	1
17.28745031.28745354	DCLRVGKPRCLWPSGGDIFRGPEPPLRETGRHSQSG*LCSELPHKRRQECLVCYRPWPVGHSLSIHSEAC	TAYEWVNPAAYGLVVVTSSEGRNLPYGRLEDILSRDSSALNCHTNDDKNAWFAIDLGLWVIPSAYTLR	LPTSG*TPLLMA*WW*HLQRAGTSPTGDWKTFSVGIALL*IATQTTTRMPGLLSTLACGSFPQHTL*G	2
17.28757733.28757883	RVLIACFQWRN*ALLAIRRCR*SSVATSLLPGLLTTSSTTQNQSLVTPET	GF*SRVSNGETKLF*P*GGADDPLWQPVSFLDC*RHHQLHRTKAWLHQRQ	GFNRVFPMEKLSSFSHKEVQMILCGNQSPSWTADDIINYTEPKLGYTR	3
17.28751528.28751750	VAGLGTTREVELPLTNYKSTIFFYVQRLLQLSCNGAVKTDKLRRIWEPTY	WLGWVQPGRWSCLLPTTSPPSSSMSSGCCSSPATEL*RRIN*GASGSPR	GWAGYNPGGGVASYQLQVHHLLLCPAAAAALLQRSCEDG*TEAHLGAHVH	1
17.28747512.28748348	TAISMGLVSVSSPDVSSVSESSSKDTPSQRPMCSVANARLSVSSLLAAGAPMSSSASVPNLSSREASLMESFVRRAPNMSRTNATNNMNLSRSSSDNNTNTLGRNVMSTA	QRSPWG**A*APLMSAQCRSRLARTRLPRGLCARWLTPGYRSAPSWLPALP*APVPASLICLLVRPA*WSPSSAAHPTCRAPMPQIT*T*AAAAATTTPTRWAETS*VLP	SDLHGASERELP*CQLSVGVV*QGHAFPEAYVLGG*RPAIGQLPLGCRRSHELQCQRP*FVFS*GQLDGVLRPPRTQHVAHQCHK*HEPEPQQQRQQHQHAGQKRHEY	1
17.28764374.28764237	MIKFVLMVNRQGQTRLSRYYHSVELSRRAALEADVVRYCLSRKK	*SSSC*W*TDRVRPGCPGIITLWS*AGEQRLRPM*YATA*AAR	DQVRANGKPTGSDQAVQVLSLCGAEQESSA*GRCSTLLPEPQER	1
8.33021632.33021517	GLGAESKNLYPFLLPVIQLSTDVSQPPHVYLLEDGLEL	ASGQKARTYTLFSFLSSS*ALMFRSRHMCICWRMGWS	PRGRKQEPIPFSPSCHPVEH*CFAAATCVFAGGWAGAL	1
8.32956622.32956509	RYPVVMSTYLGIMGRVLLQNSSFFSSLLSQMASECNQE	DIPW*CPPT*ASWVVSCSRTPVFSRLC*VKWLLSVT	ISRGDVHLPRHHGSCPAPELQFFLVFAKSNGF*V*P	1
18.36678226.36678104	DFEALTPNLLARTVETVEGGGIVVILLRTMKSLKQLYTMTM	TLKLSLLTS*QELSRL*KVAV*WSYCSGP*SL*NSCIQ*	L*SSHS*PLSKNCRDCRRWRYSGHTAQDHEVSETAVYND	1
18.36681480.36681367	MATVRKKVDNRIRVQIENGVALQHRTLFVVVGDRGRDQ	WQPSVRR*TTGSGSR*RMGSLCSTGPCLLWWGIVAE	GNRP*EGRQPDPGPDREWGRFAAQDLVCCGGGSWQR	1
18.36679109.36678938	Q*EEAHETAAEED*NWHVEPESGRPI*TLCCRNQHPLLLLQRDAQDPGKHLRHVRLT	NRKKRMKQLQKKIKTGTLNLNQDDPFELFVAATNIRYCYYNETHKILGNTYGMCVLQ	IGRSA*NSCRRRLKLAR*T*IRTTHLNSLLPQPTSATVTTTRRTRSWETPTACAS	2
7.30363062.30363176	TQPPADWRRCQPAVGHDHFYLQPG*KRQP*STTARPGK	PNLQLIGGDASQLSGMITFTCSLAENVSHKVRQLDLAK	PTSS*LEEMPASCRA*SLLPAAWLKTSAIKYDS*TW	2
1.23414339.23414830	GSPSAPSPPSRIFGACRPILRTSGTGTSFTSPATFSWPWSGKWARWQSSSSGRGR*PRACRTGPRQSGSSWRTSSATC*STSWNWPRSVAWTSRKRCSVKWL*TV*NTPPAKCRGRPRSTQSIKT	VHLQLRALHRGYSAHAGRFYGRAGLEPVSPAPQPSPGHGRGSGRGGRALPVEGGGSQGPAGLDRDRAGAAGARAQRRVDLPRGTGREVSRGPPASGAP*NGSKPSEIPRQQSAGVGQEVHRV*R	FTFSSEPSIEDIRRMQADFTDERDWNQFHQPRNLLLAMVGEVGEVAELFQWKGEVAKGLPDWTETEREQLAHELSDVLIYLVELAEKCRVDLPQAVLRKMALNRLKYPASKVQGSAKKYTEYKD*	3
13.31697424.31697642	WLMECPMKKLHKREAASHHWRCSSLVSPAWLASPSSQGCVNLP**ART*STLMDLSAVLCFRSSG*SSAI*	G*WSAL*KNCTRGKQHHITGDVLLWFPPHGWPLLLPKAVSTYHNRPEHRAH*WT*VLSSASGALDSPVP	ANGVPYEKIAQEGSSITSLEMFFSGFPRMVGLSFFPRLCQLTIIGQNIEHIDGLECCPLLQELWIVQCH	3
13.31703110.31703292	ELSHLARLPRLSELALKDPTSTPNPVCLLCNYETHILYHVPSLQRLDIYDVSSKQIKDAAE	S*ATLPDCPV*VS*H*KTPRQPQTRCVSFVTMRPTFFTTCQASSDSTSMTSPASKSRMQ	VEPPCPTAPSE*VSIERPHVNPKPGVSPL*L*DPHSLPRAKPPATRHL*RLQQANQGCS	1
13.31727695.31727912	NEITQVEGLEGLRQLRELVLNRNRIKTLTKNSFAAQALLLELHLAQNRIRELNHLDPLIELCKLSLDMNKLQ	MR*PKWKAWKGFANSESLC*TETGLKL*PRTLSQPRLSS*SCTWHRTGSGS*TISIL*LSFASSPST*TS	*DNPSGRLGRASPTQRACVEQKPD*NSDQELFRSPGSPPRAAPGTEPDPGAEPSRSSD*ALQALPRHEQA	1
3.31737513.31737785	RTAELQRRTQRGQDGCALDRRRGV*KLAK*STGLVRSGS*GVWGVYFRDSTRGGDRRGERRCASRNFIRIS	GQPSCSVGPKGAKMAAPLTDAGEFESWLNDRLDSLEVDREVYGAYILGILQEEETDEEKEDALQGILSAFL	DSRAAA*DPKGPRWLRP*QTPGSLKAG*MIDWTR*KWIVRCMGRIF*GFYKRRRPTRRKKMRFKEFYPH	2
21.34333157.34333404	VYHSSGQN*RGHAEEGGRDHGDPLGPREGVEVGEVHPAFPGDPAEDSGRPAPPYAVRLPVRARHHLHRVLRQLLLRGEGPAD	SITRLAKIDEATLKKAAETTEILLDHEKEWKLGKCIQRFPEILQKILDDLLLHTLCDYLYELATTFTEFYDSCYCVEKDR	LSLVWPKLTRPR*RRRQRPRRSSWTTRRSGSWGSASSVSRRSCRRFWTTCSSIRCATTCTSSPPPSQSSTTAATAWRRTG	2
21.34310598.34310702	SFRKFTTAWTSSSSREESHTTRT*WLRW*RSLRRK	VSENLRLPGHQAHRERRVILPGPDG*GGEGV*E	FQKIYDCLDIKLIERGESYYQDLMVEVVKEFEK	3
5.28501124.28501227	VNVRQGQTVHEILDKALKVRGLSQECCAVFRLLG	*MSAKDRLCMRFWIKRSK*EA*AKSAVLYFAF*	ECPPRTDCA*DSG*SAQSERPEPRVLCCISPSRR	1
5.28496273.28496385	CI*SN*APWRTRAPQMWSGVTMHIHTQPRKEDSLALN	VYDQTRHPGERGHRRCGVASPCIYTHSQEKKIP*H*	YMIKLGTLENEGTADVEWRHHAYTHTAKKRRFLSIE*	3
3.31286722.31286568	VQQLVGELRRVTLLWDELWLGVLQQQHMHVLRKIQQLEDEVKRVQNNNTLR	SSSWWVSCAESRYCGMNCG*VCYNSSTCMSYARSSSWRMRSRGCRIITHCA	PAAGG*AAQSHVTVG*TVARCVTTAAHACPTQDPAAGG*GQEGAE**HT	1
3.31273906.31273574	PGHIPVLHDPQL*RPSDPIPRGSQHGCSPV*TAEALPADVLVRCPV*QHGVCTGTPAPAQT	QVTFLCSTILNFEGLRTRSPEALSMDAALFELLKRCQQTCSYAAQFSSTVSALELQLLHRL	RSHSCAPRSSTLKAFGPDPPRLSAWMQPCLNC*SAASRRARTLPSLAARCLHWNSSSCT	2
3.31286456.31286234	G*KDCHNA*KALRSDASRGFCPGSRVQHHSSSGRDAA*ILVSADLR*CHHVCPGASKKPRKPS*SSQ*LASL*T	DEKIAIMREKHSALMRPVVFALDHVCSITAAPAETPHESWFQQTYGDAITSALERLRNPVNPANPASSWLPFKQ	MKRLP*CVKSTPL*CVPWFLPWITCAASQQLRQRRRMNPGFSRPTVMPSRLPWSV*ETP*TQLIQPVAGFPL	2
3.31272309.31272133	CSGVKTQPDSMSQNARKALPRNLGTPTDTPPSTLVSSKGLNPSPKRAVRDPKTGR	AVG*KPSQTRCPRMHARLSHATWEPRPIPRPVL**AVKVSTPAQRGLYETPKQDE	QWGENPARLDVPECTQGSPTQPGNPDRYPAQYSSEQ*RSQPQPKEGCTRPQNR	1
3.31278216.31277944	IRVAVFSTTFCRLLPVSFQCGINSAAPSG*HQRARGAPSRAAEG*GHHSSSV*GAAAGD*TLHHSFPAGEWRARFSQPGCNHHLCPLHTLQ	YELLFSPQPSAASCQFLSSVELTLQHQVADTNERVVHQAERLKAEGTTVAACEEQLQEIEHCITVFLRENGEPGSHSLAAIITSALCTL	TSCCFLHNLLPPPASFFPVWN*LCSTKWLTPTSAWCTKQSG*RLRAPQ*QRVRSSCRRLNTASQFSCGRMESQVLTAWLQSSPLPSAHS	2
3.31283698.31283452	S**ACNSVLRREPAICCIWMRLVPAWFP*LQQRLLYLARHRR*MQ*PYRV*GTPSLYCQPRPSQRNCSSWAQMDTTTHTSLK	HDEPATACSEENQLSAASG*D*SPPGFHDYNRDCSTWRGIGVRCSDHTECREHHHYTANQDQAKETVLPGLRWTQLPIPL	MMSLQQRAQKRTSYLLHLDEISPRLVSMTTTEIALPGEASALDAVTIQSVGNTITILPTKTKPKKLFFLGSDGHNYPYLF	3
3.31282626.31282378	AQDSFPQQPIPPVPRPSELYYSRIGPALKAVGLSVDVTRRDWPLSVMKEVLKELMEATPSNLLSKELWCSCTTPSEWWRVTQ	PRTPSHSSLYLQCPAPVSCTTVASGRL*RQWG*AWM*HGETGLSAL*RRF*KS*WKQRRPTFCPRSSGVLAPRQASGGGS	PGLLPTAAYTSSAPPQ*AVLQSHRAGFKGSGAERGCDTERLASQRYEGGSERVDGSNAVQPSVQGALVFLHHAKRVVEGH	1
3.31281872.31281654	VVQIMRRGRETLLTLLEAFVYDPLVDWTAGGEVGFAGAVYGGGGQQADSKKSKRDMERDITRSLFSSRVAEIK	WFR*CDEAERPY*PYWRPSSTTLWWTGPRGER*DLLVQCTEGEANRRTAKRASGTWRETSRALSSPLGWLR	GSDNATRQRDLTDPTGGLRLRPSGGLDRGGRGRICWCSVRRGRPTGGQQKEQAGHGERHHALSLLL*GG*D	1
3.31295798.31295637	GIRTFFYTNRQTCQDWLTRIRLALMRVGLLSGQPAVTIRHGFDLLAEIKNSGTQ	EFGLSSTRTVRRARTG*RGSAWR**ELVFCLDSLQ*LFAMGSICLQRLKTVA	NSDFLLHEPSDVPGLADEDPLGADESWSSVWTACSNYSPWVRSACRD*KQWH	1
3.31289494.31289314	VPVDEDDPKVLLSYHNSKQSNDDVIVMATLRLLRLLVKHAGELREGLELGLASTPTAPW	SL*MKMTLKCCFHITTASRAMMT*LSWQRCVCYVFW*SMPVN*ERGLS*A*LRLLRHP	PCR*R*P*SAAFISQQQAEQ**RNCHGNAASATSSGEACR*TERGA*ARLSFDSYGTLE	1
21.38980963.38980843	PVLYGSVIDTTCILWGKKCGKQTSCQYYDLERFRN	RCCMVVSSTPPASYGARNVASRLPVNTTT*SASE	GVVW*CHRHHLHLMGQEMWQADFLSILRPRALQKQ	1
19.43980763.43980617	IDEELLGDGHSYSPKAVHSWLTRVMYNRRSRMNPLWNTVVIGGFYNGE	SMRSC*VTGTATAQRPCTRGSPASCTTAAAA*THCGIP*SSVASTTV	R*GVAR*RAQLQPKGRALVAHPRHVQPPQPHEPTVEYRSHRWLLQR*E	1
Zv9_NA529.17750.17856	IHPDV*QRRSTQSSRPRSSSHRSLCLFATLMARTA	YIQMCSREEVHRAAGQEALPTGLCACLQP*WHVQ	TSRCVAEKKYTEQQAKKLFPQVFVPVCNPDGTYSE	3
1.22028057.22027920	EMIGLIKNSKIPIICMCNDRNHQKIRSLANYCFDLRFQRPRVEQIK	K*SALLKIQRSPSSACAMIGTTRRLDLWPTTASICASRDREWNK	NDRPY*KFKDPHHLHVQ*SEPPED*IFGQLLLRSALPETASGTN	1
7.25769787.25769682	VCDCGV*RSGHAAERSKDPRNVPERHEEVQSGFA*	YVIVECEDQDTQQRDPKTHEMYLNVMRRFSQALLK	M*LWSVKIRTRSREIQRPTKCT*TS*GGSVRLC	2
7.25768262.25768146	GDKTVRVMRSLLAAQQTFVDRLVQLMKAVQRESGNRKKK	VIRP*G*CGRSWPPSRRL*TDWCS**RLSNGRAETAR	**DREGDAVALGRPADVCRQTGAADEGCPTGERKPQE	1
7.25768036.25767905	TERLQALLADNEKVNLSEIEAIPLPLEPQIRIKGIIPETATLFK	QSDFRPCWLTTRR*TCQRSRRFRFLWSLKSGSKASSQRQPHS	RATSGPAG*QREGEPVRDRGDSASSGASNQDQRHHPRDSHTL	1
7.25762034.25761909	VQDKFRLDLSDEEAVHYMQSLIDESVGALFAAVVEQIHKFAQ	CRISSDWTCRTRRRFTTCRV*LMRASELCSLLWSSRYTNL	AG*VQTGPVGRGGGSLHAESD**ERRSFVRCCGRADTQIC	1
16.3178553.3178680	VTVGRDFACSVWSGNQLSMSLKWHETMSQIDEKTYRYLAC	*PLVGTLPAVYGVATSCL*VLNGMKPCLK*MRRPIDIWL	DRWSGLCLQCMEWQPVVYES*MA*NHVSNR*EDLSIFGLQ	1
18.43992920.43993031	ICQVISEVSSTNQELLRKYKREMNLRKKCHNELVRLK	SAR*SVR*AAPTRSCCVNTSEK*T*GRNATTSWFDSK	LPGDQ*GEQHQPGAAA*IQARNEPEEEMPQRAGST	1
2.13540557.13540680	LPSSSGYNPRGNATSKQAQHSHQEARRLLCRDGQI*SAYAE	YRQAQATILEAMPLLNRHSIATKRPEDYFAEMAKSDQHMQK	TVKLRLQSSRQCHF*TGTA*PPRGPKTTLQRWPNLISIC	2
2.13596954.13597101	ICFKTFTRKPHLEEHMILHSQDRPFKCSFCDEYFKSRFARLKHQEKFHL	SVSRPSLANLIWRST*SCTAKTGLLNAPSVMNTSNPGLPG*NTKRSST*	LFQDLHSQTSSGGAHDPAQPRPAF*MLLL**ILQIQVCQAETPREVP	1
2.13632602.13633206	VRSRTDVPSAIRHFGSRRL*RSTW*FTQTSALLTVPTAAPLLKEKTSSSTTSTTCT	*EAAQMSRVPSDISDQEDFDEAHGDSLRRPPF*LSPLQRHF*KKRQAQVPRRPRAQ	EKPHRCPECHQTFRIKKTLTKHMVIHSDVRPFNCPHCSATFKRKDKLKYHVDHV	3
2.13766657.13766778	VRMNGLRRP*KIMPKTRGRISTRVSSWRKQRLMTSCGTQL	CV*MGSEDLKRSCQRREAVSLHA*AAGESKDS*QAVERS	AYEWAQKTLKDHAKDERPYLYTREQLEKAKTHDKLWNAAQ	3
14.33713005.33715226	SGLGYGGRGSSSNFLAKTQQEYTAKYEAQNFRSSDSYSQPPRYNGYGGGGRSGGWDSGRQGLGYSHQDRPSSSRLFSRVYNSPGRSSPNVSQSGSSLQPLPISHPTLDEKQRLIANVASALAVAFRDPMYMTGSDSPNYNFMLSRSIQACKTNPEYIYVSLKDIPQADLPKNKKVPTDGYACELRCQGVYLATGYSGSKNGARDRASEQAVKLFLKAVEVRVVQRKFRHTVVNDMVVCQLHSPTPAFLPALRNPEDKPTPSSKGQYEPDKRKHWTEFVVLDNAHDAICILNNSAAFNRMEIDYKFDLLPNSSTWLCSVFLQGELVAQAMGTKKSSKHAAAQEAVRKLRLNQAQRQQQQQMQQQLQQQQQPQSQYSRGNFQSDYGGRFGQQGGKKKLSEL…	VGWVMEVVGRRQTSWQKHSRSTQQNMKPKTFGVQTLTLSRPGTMGTGEGGDQEAGIQDVRVWATAIKTGRHRAGCSAESTTARGGAVLMFLSRALRCSLFQYLTQH*MRSKG*LPM*HLHWLLLLGTLCT*REVTHQTIISC*AVASRPAKPTPSIFM*A*RIFLRLIYQRTRKYRQMATPVN*DARVCIWLPDTLEVKTGRETEPLSRL*NFS*KLSRFVSCSVNSDTL*LMTWSCVSYTARHQHFCLHSATRKISRHLAPRASTSLTSVSTGQSLWCWTMLTTLSAY*TTLQLLIAWR*TINSICYPTAVHGCAAFSCRASWWHRRWAPKRALSTQQHRRR*GNFA*TKRNGSSSSRCSSSCSSNNNRSLSTPEEIFSQIMVDDSGSKVAKRS*ASW…	WVGLWRSWVVVKLLGKNTAGVHSKI*SPKLSEFRLLLSAAQVQWVRGRGAIRRLGFRTSGFGLQPSRQAVIEQAVQQSLQQPGEEQS*CFSVGLFVAASSNISPNIR*EAKADCQCSICIGCCF*GPYVHDGK*LTKL*FHVEP*HPGLQNQPRVYLCEPEGYSSG*STKEQESTDRWLRL*TEMPGCVSGYRILWK*KRGERQSL*AGCKTFPESCRGSCRAA*IQTHCS**HGRVSATQPDTSIFACTPQPGR*ADT*LQGPVRA*QA*ALDRVCGVGQCSRRYLHTEQLCSF*SHGDRL*IRSATQQQYMAVQRFPAGRAGGTGDGHQKEL*ARSSTGGGEETSPEPSATAAAAADAAAAAAATTTAVSVLQRKFSVRLWWTIRAARWQKEAERAG…	1
16.29428678.29428816	YGKPGCDAETCDYFLSYRRIGTDVEFELSADTDGWVAVGFSSDKKM	TGNRGVMQRRVTTF*VIVASGQMWSLS*ARIRMAGWP*VSHLIR	RETGV*CRDV*LLSELSSHRDRCGV*AERGYGWLGGRRFLI**E	1
8.31210270.31210107	GKGPEKVHQCNLQPAVCS*S*PSLY*T*SQGQGGCSLPPPGGDYYRIHQLPGFH	GKVQRKSINAIYSLLCAHDLDHRCIKPEVRAKVAALYLPLVGIIIESTNYLD	ERSRESPSMQSTACCVLMILTIAVLNLKSGPRWLLSTSPWWGLL*NPPTTWI	2
13.25810415.25810236	DYLDLAASTPADALLYDDALSEEDTPLVDCNNAPLPRTLPSTWIENKLYGRISHAFTRF	ITWIWRRPLQPMPCCTTTPSLKRTHH*WTVITPLSLEPSPPHGLKTSSMVESPMHLLD	LPGSGGVHSSRCPAVRRRPL*RGHTTSGL**RPSPSNPPLHMD*KQALW*NLPCIYSIL	1
13.25814810.25814596	VHCISSSSMPSMGHSVISFVRVGKLARAIWAGMPTETQATWRTQTTGLSPWVT*SPLPGRFPEACSTWQK*	SIVSHRRVCQVWVTP*FPS*ESESWPELYGQGCQPKLKLPGEPRRQGSHHG*PDLLCLADFQRHAVPGRN	PLYLIVEYAKYGSLRNFLRESRKVGPSYMGRDANRNSSYLENPDDRALTMGDLISFAWQISRGMQYLAEMK	3
13.25816686.25816430	YVMKCVRPSLPRLFSSPSSCPSFCPHTSSADTTRTRQSPR*HLLR*LSVGQLKPIPLASLPTMSAGARRNQLR	M**NV*DRHCHGSSPLLHRVHPSVLILHPPIPQELAKAPDSIC*DDFPSASSSLSH*LPCQQCPPGLAGIN	CDEMCKTVIATALLLSFIVSILLSSYFIRRYHKNSPKPPIASAEMTFRRPAQAYPISFPANNVRRGSQESI	3
13.25765050.25764917	VCVTSQPWGT*SRGRRLIMTLTTIRWNSPAILTCSSRQRAARCC	CA*RHSLGEPDLVAEG*L*L*LPSDGIPLQY*RAHRVRGPLAA	VRNVTALGNLISWQKVDYDFNYHQMEFPCNINVLIASEGRSLLP	3
18.37507149.37507274	MCDQTFMAATFGPCDSCSKPSPLMNIYIKNEATNYCSLCVEM	CVTRLSWRPLLAPATAAVNRVL**TSTLRTRPPTTAPSVW	V*PDFHGGHFWPLRQLQ*TESSDEHLH*ERGHQLLLPLCG	1
17.19336591.19336731	ACSLVYYGLTLGAGETSGSRYVNVAMYGLVELPAYPLCIYFINKH	PAVWCTMG*LWGQAKRLVAGTLMWRCTASWSCQPTHSAYTSSTN	LQSGVLWADSGGRRNVW*PVR*CGDVRPRGAASLPTLHILHQQTL	1
12.15290963.15290817	GYLCLPYMALQQHHLLSDVTVRGFVAGATNILFRQQRHLSDAIVEVS	VTCACPTWRCSSITSCQT*RCEALSPEQPTSSSVSRGTSVTPLSK*V	LPVPALHGAAAASPPVRRDGARLCRRSNQHPLPSAEAPQ*RHCRS	1
24.5978903.5979009	S*ILWISSLPHLWLNPRRIIPARQAKSSL*SAPL	AESYGYPHYPIFG*TQEGLFPHARPNPLFNQLPW	LNLMDILTTPSLAKPKKDYSRTPGQILSLISS	3
Zv9_scaffold3540.231378.231259	TVPAS*RSAYSAGLWWNAAPPSYFAVEGKVWRMMPLMM	LCQPHEEVRTVPGCGGTPHPLRTLLWRERYGG*CR***	CASLMKKCVQCRAVVERRTPFVLCCGGKGMEDDAAD	3
15.23514789.23514640	VCYHMGSKTDPDQRDLQKDKSDIEILQHYIARCFPGLVPEPAIVESCLYT	YATIWAARQTQTREICRKTSLILRFSSITSPAAFLASSLNLL*WRAAC	MLPYGQQDRPRPERFAERQV*Y*DSPALHRPLLSWPRP*TCYSGELLV	1
20.26624232.26624108	WHFETPQQVQFVEKLSDVVIGQLPNFWKLWISYVNGSLFSE	GTLRPRSRCSLWRSFQML*SASCPISGSFGSPMLMEVFL	AL*DPAAGAVCGEAFRCCDRPAAQFLEALDLLC*WKSF*	1
11.27629284.27629156	VFSSEGGWICVSEALQVLGGLGYTKNYPFERFVRDCRILPIFE	CSARREAGFV*ARLFRCSEVWVILRTIPLSASSGTAASCPS	VQLGGRLDLCERGSSGARRSGLY*ELSL*ALRQGLPHPAHL	1
11.27632702.27632596	GVLDYPTPFMHD*MRSSP*TAPSPSHWLLIKPLD*	GSWIIQHHLCTTE*DHRLRRLHRRHTGCSSSHWT	GLGLSNTIYARLNEIIALDGSIAVTLAAHQAIGLK	3
20.26417968.26417189	VSLWGNKCDLSISAGQENFQKTSPLDSLYSLLPFILVDDTKRVWSALISAQRPRESGKTTADRVDIVLDNAGFELVTDLVLADFLVSSGLARQIHFHGKSIPWFVSDVTAKDFQWTIRQAMATNHKWVSKCGVQWQRYLKEGMWCYHDHPFWTQPHEFCDMAADAPDLYTTLQGADLVLFKGDLNYRKLTGDRYWEHTVSFETALRGFGPAPLCSLRTLKANIQVGLQPGQGEKLTSQDPSWMTSGKYAVIQFHNPKSE*	YLCGETSVICLYLLAKRTSRRPVH*IPSTASCPSSWWMTPKGYGQLLFLRRGQESQGKPLQTEWTLC*TMLASSWSLTWS*PTSWFPLALHVRFIFMANPSHGLSLTSQLKIFSGPFGRLWQPITSGFPNVVFSGRGT*KRECGAIMIILSGHSPMSSATWQPMLLTCIQPCREQT*CCLKAISTTGS*LETGTGSTQ*ASKLHCEALDLHRCAA*ELSRPTFRLVCNRDKGRSLPPKIQAG*LAASTL*FSSTIQSQNS	ISVGKQV*SVYICWPRELPEDQSTRFPLQPPALHPGG*HQKGMVSSYFCAEAKRVRENHCRQSGHCARQCWLRVGH*LGLSRLPGFLWPCTSDSFSWQIHPMVCL*RHS*RFSVDHSAGYGNQSQVGFQMWCSVAEVLERGNVVLS*SSFLDTAP*VLRHGSRCS*PVYNPAGSRPSAV*RRSQLQEADWRQVLGAHSKLRNCTARLWTCTAVQPENSQGQHSGWSATGTRGEAYLPRSKLDD*RQVRCDSVPQSKVR	1
13.23899018.23900064	EETYCSDEIEVVLVDNSGPGPVPAHLDDSDTVKIIITMSCDPQTAAQLEESVKQSL	RRHTVLMRSKWFW*TTLAPDLCQLTWTTATQSRSSSL*AVILRLLLSWKRASSRA	GDILF**DRSGSGRQLWPRTCASSLGRQRHSQDHHHYEL*SSDCCSVGRERQAEPF	1
13.23895626.23895825	ALPPTTMALSIYCSSITVFFVLIKLANYRLHLMFDEGEAVVRSSLSDLSKAQEKKSNASDSCL	LCLPLQWL*ASTAPPSLFSSSLSSSPTIGCT*CSTRARQWSAAAFLTSAKLRRRKVMPQILA	FASHYNGSEHLLLLHHCFLRPYQARQLSAALDVRRGRGSGPQQPF*PQQSSGEEK*CLRFLPA	1
18.35110002.35110189	VTSLFLRYLQVSRSLSAPPGRCTKDFPATQTAVPVEARLHL*SPSTFPPWTPSGARRPPVLH	*HRSFSGTCRCRVLFRPPRGDVPRISRRPRQRFPWKLVSIYRVPVPFLRGLLREPADHQCST	DIALSPVPAGVAFSFGPPGEMYQGFPGDPDSGSRGSSSPSIESQYLSSVDSFGSPPTTSA	3
14.31510142.31508365	*F*GLVSAPAAQLRADTADPGPERWDVSAGEPESPVTRNTFQPRPGVHPWQQRPVRPVL*LQHCWLQCGLL**TRELCCRGHAARG*PSLQYLFAGGGKLLSAASH*NPISCFFPHSSHC*NSSRLRLFNPEHSPATFLPARPSTASSPPASPPCAHLTSSADQRVCVHTPLHPPGGWG*LSFWRTPLQLRPHRHHYSSALRYDCHCHHLLGPLGILHSPTNYCLQPCSSHYPLYQTSSCTTYPIY*TPFPHRALQCLPV*EIAPNT*QPRRWGLHSDDPS*GTGSTVCRCTTGAPPVPPRRPPDSRGITW*TAMPLLFLP*EGEGKGGNIPPSSTHQLSGRGILPGSTLVKTLSSLCITILHPSLPLPVSSH*NC*FSPHAEGVLSHQSMERSGHPHL…	DSEAWSVRQQLSSEQTQLTLVLSAGTSQQESLSLQSPETLSSPDQVFTPGSSGLSGQSFDFSTAGCSVGSSDEPGSSAAEAMQLEGDPRSSISSLEEESFFQQHPTETPSAASSPTPVTVETVADLDFLTQNILLPPSFQLDPPLPVLPLPLPPVPTSQAQQTKEFVCTPPYTPQVGGASFPFGEPLFSFDPTGTTTPPPSATTATATTSLAPSASSTAPPTTASSPAPPTTLSTKLPLALPTPSTELLFPIEPCSVSLYEKLPPTPDSPGDGDCTVMTLPEVRGPLYVDVPLGPLQCPPEGLLTPEASPGKQPCLSFFSLEREKERAEISLLAQHISSLAEGFYLDPLLSKLSPPSVSPSSTPPSPFLSPAIETADSVHMLKEFYPIKAWRGLDIPIF…	ILRLGQCASSSAQSRHS*PWS*ALGRLSRRA*VSSHQKHFPAQTRCSPLAAAACPASPLTSALLAAVWAPLMNQGALLPRPCS*RVTLAPVSLRWRRKASFSSIPLKPHQLLLPPLQSLLKQ*QT*TF*PRTFSCHLPSSSTLHCQFSPCLSPLCPPHKLSRPKSLCAHPPTPPRWVGLAFLLANPSSASTPQAPLLLRPPLRLPLPPPPWPPRHPPQPHQLLPPALLLPLPSLPNFLLHYLPHLLNSFSPSSPAVSPCMRNCPQHLTAPEMGTAQ**PFLRYGVHCM*MYHWGPSSAPPKAS*LPRHHLVNSHASPFSPLRGRRKGRKYPS*LNTSALWQRDSTWIHSCQNSLLPLYHHPPPLPPPSCLQPLKLLIQSTC*RSFIPSKHGEVWTSPSS…	2
8.26617096.26617227	VTIIIYLSVVGALLLYMLFLLLVDPLIRKHDPYTQPLHNEEDSE	*PSSFTCRLWAPCCSTCSSCYWLILLSASMTHTPSRCTMRKT	DHHHLPVGCGRPAALHALPATG*SSYPQA*PIHPAAAQ*GRL	1
8.26746458.26747314	MNRYLPVARQHFLAALASTSVVVKAISALVVLLYLLSWAVDTPYALGVTPGYLFPPNFWVWTLVTHGVVEQHVWGVAANVGTVMACGRLLEPLWGALELLIFFAVVNVSAGLLAGFSYLLTYVATFDLDFLFAVRVHGAAGFLGGVLVALKQTMGDTTVLRVPQ	*IVTCLWHDSTSWPPLPAPV***KL*VL**YCCTCCHGLSTLHTHWG*PRATFFHPIFGCGRW*PMEWWSSTSGVWQPMWGQ*WPVGACWSLCGVLWSS*SFSLWLTCLQAC*QASPTSSPMWLPLTWTSCLLCVSMEQPDSWEVSWWR*SRPWGILQCSECH	ESLPACGTTALPGRPCQHQCSSKSYKCFSSTAVPAVMGCRHSIRIGGDPGLPFSTQFLGVDAGNPWSGGAARLGCGSQCGDSNGLWAPAGAFVGCSGAPDLFRCG*RVCRPVSRLLLPPHLCGYL*PGLPVCCACPWSSRIPGRCPGGAEADHGGYYSAQSATG	1
8.27029364.27029474	GTVIVGNEIHGLKVKHLHVGGVLGSGEVQNGIRGCIQ	EQ**WEMRFMV*R*NICMLEECWALGRFRMG*EDA	NSDSGK*DSWFEGETSACWRSAGLWGGSEWDKRMH	1
23.29813277.29813379	MASRGKSETGKLKQNMEEQLDRLMQQLQDLEEC	WPLEGNQKLEN*SRIWRNNLTD*CSSFRTWRN	GLSREIRNWKIEAEYGGTT*QTNAAASGPGGMQ	1
23.29813447.29813582	RRSG*GRVRRDKEGNFGAAG*IQ*LLKENNVRRYDTCG*TQWDAT	EDLDEEEYEETKKETLEQLGEFNDSLKKIMSGDMTLVDELSGMQL	KIWMRKSTKRQRRKLWSSWVNSMTP*RK*CQEI*HLWMNSVGC	2
21.28997852.28997711	*HGQRRSRPADREGQAVFTVRTERSGVAAAI*GAEHLPQHPGQ	DMDKEEADRLIEKAKLCLRSGRKDRALQLLYEAQNIYPSTRA	TWTKKKQTG**RRPSCVYGQDGKIGRCSCYMRRRTFTPAPGPE	2
10.34611870.34611727	CLNHEAVHLVSKSCYSKQKCAVPVSNQTFRDPCFPGTRKYLSVIYS	V*TTRPYTWSPSPATANRSVLFPSATRPLGTRAFQEPGSTSV*SI	SEPRGRTLGLQVLLQQTEVCCSRQQPDL*GPVLSRNQEVPQCDLFL	1
23.26330506.26330660	LKVTDYLVKCSVVSRYAVTTVQSSVWNQLPITKEAAFEVDLPSSAFISNFT	*R*QTTLLSVQWCPAMLLLQFRVQCGTSSQ*LRRLPLRWTCPPLLSSLTS	EGDRLPC*VFSGVPLCCYYSSEFSVEPAPNN*GGCL*GGPALLCFHL*LHH	1
23.26337935.26338135	S*YRCPGLYSCRAES*VCSSPLHSNSRSAEEHFFQWS*C*FHHPI*CGSKRPHR*CS	ANTDAPASTHVEQSPECARVRYTPTLDQQKSISSNGLNADFIIQYDVDLKDLIGDVQ	LIPMPRPLLMSSRVLSVLESATLQL*ISRRAFLPMVLMLISSSNMMWI*KTS*VM	2
13.21865428.21865285	IL*NYNLQSWESQKLYPR*FAVCREGLTHMTSAASRLPPT*WCPC	YSETTICRVGSPRSFIRDDSQSAGRV*PT*PLQHQDCLQPNGVPA	TLKLQFAELGVPEALSEMIRSLQGGSDPHDLCSIKIASNLMVS	3
13.21868042.21867914	QQDQLVQSGVIPRLVSIMREYPDNDPLVNVCLLALCNLADM	SRTS*SRVV*SPDSFP**GSILTMIHWSMSVCWPCVTWQTW	AGPVSPEWCNPQTRFHNEGVS*Q*STGQCLSAGLV*PGR	1
20.26067154.26066985	IGYPVVYLGFDATCYFTNIFKLRIQKAVQSENDFHMHLLQHSLPPGLQVYP	LDIL*FIWGLMPPATSPTSLSCAYRKQCRVRMTSTCTSFSTRYPQACRFI	WISCSLSGV*CHLLLHQHL*AAHTESSAE*E*LPHAPPSALVTPRPAGLSQ	1
20.26075445.26075265	*SCHETISPVPG*NDGLGKEIHPQGS*RHARVHSCRGGSNTPGESRRVDGPEFIPHHTEI	DPAMKQFLLYLDETMALGKKFILKDLDDTHVFILAEVVQTLQERVGELMDQNSFPITQK*	ILP*NNFSCTWMKRWPWERNSSSRILTTRTCSFLQRWFKHSRRESES*WTRIHSPSHR	2
9.6336765.6336945	ITGGAGFVGSHLTDKLMMDGHEVTVVDNFFTGRKRNVEHWIGHENFELINHDVVEPLYIE	*PVELVLWVLI*PTN**WMAMK*LWWTTSSQEERGMWSTGLVMKTLNSSITMW*SLSTSK	NRWSWFCGFSSNRQIDDGWP*SDCGGQLLHRKKEECGALDWS*KL*THQSRCGRASLH	1
9.33128814.33128992	VTPVVPLSNDSWCMSFAKYLELRFYGHQYSRRANAEPCGHSIHKDYHQYFSYNQMVASF	*HQWFLSPMTRGVCLLPNTWSFGSMVTSTPDGLMQSPAGTPSTKTTTSTSHITRWWLP	DTSGSSLQ*LVVYVFCQIPGASVLWSPVLQTG*CRALRALHPQRLPPVLLI*PDGGFLQ	1
9.33125667.33126910	VR*RH*CSLRAALLILDAP*NCVGLQSTSWPG*RRSSC*WYAWPTTPSWRSRSSWMSSPCRPAWLKAPRSPVCWKAP	*GEDIDVL*GLPSSSWMLHKTAWGFRVRAGQGEGDHHADGMRGLPLPAGDLVPHG*VRHAAQLGSKHLVPLSAGRR	EVKTLMFFEGCPPHLGCSIKLRGASEYELARVKEIIMLMVCVAYHSQLEISFLMDEFAMPPSLAQSTSFPCLLEGAA	3
9.33119455.33119566	GTGYCNRPGVSGRSLDRLRHTPRPAVQG*VCALPTSS	AQAIAIGQALVDGRWIDCVTHHDQLFRDEYALYRPLQ	HRLLQ*ARR*WTVAGSTASHTTTSCSGMSMRSTDL	2
9.33130767.33130887	TSLTDTCWAPLTAR*RRNPP*KQSSPTSSLETATIPSLSH	RL*RTPAGLH*QPGEGEIHHESNPRQLPPWKQLQSHPFPI	VFDGHLLGSTDSQVKEKSTMKAILANFLPGNSYNPIPF	3
9.33201377.33201195	DSVMLNGFGTVVNALGKRVKPYLPQICGTVLWRLNNKSAKVRQQAADLISRTAVVMKTCQE	ILSC*MVSVQW*MPLGSV*NPTCHRSAVRYCGVSTTSRPRSVSKLLT*SPAQPWS*RPA	FCHAEWFRYSGECPWEACETLPATDLRYGTVASQQQVGQGPSASC*PDLPHSRGHEDLP	1
9.33201678.33201457	WWTPQWSWLTKWEQQRSSHVSLMT*KTRQNSTGRW*WRPLKKSWATWAQLTSTTSWRSS*STVFCMPSRSRRQ	GGHHSGVG*QSGSSRDHLTYR**PERRGRTVQEDGDGDH*KNHGQLGRS*HRPQAGGAADRRYSVCLPGADD	VDTTVELANKVGAAEIISRIVDDLKDEAEQYRKMVMETIEKIMGNLGAADIDHKLEEQLIDGILYAFQEQTTE	3
9.33208571.33208396	IEAQILEIQGMKASLLEDGEQGVGLISTGVFDPEIYEGSDSRFAGYVTSIAANEQE	SRPRS*RSRG*RPPCWRMESREWA*SPLAFLTQRSMKAATVALQDTSLPLLPMSK	RGPDPRDPGDEGLPAGGWRAGSGPDLHWRF*PRDL*RQRQSLCRIRHFHCCQ*ARG	1
9.33324276.33324031	VFGDEALGLALEDIQAHDFGKVGEVQITKDDTLLLRGGGSSAEIEKRAAEIAEQLENTTSDYEKEKLNERLAKLSDGVAMLK	CLGMRLWAWLLRTSRLMTSARSARCRSLKTTPCC*GEEAALLRLRNAQQRSQSSWRIPPVTTRRRSSMRGWQSFRMESPC	VWG*GSGPGS*GHPGS*LRQGRRGADH*RRHPAAEGRRQLC*D*ETRSRDRRAAGEYHQ*LREGEAQ*EAGKAFGWSRHA	1
9.33330878.33330543	GRTVIIEQSWGSPKVTKDGVTVAKSIDLKDKYKNIGAKLVQDVANNTNEEAGDGTTTATVLARAIAKEGFDNISKGANPVEIRRGVMMAVETIINELKNLSKPVTTPEEIAQ	VALSSSSRAGAVQRSPRMA*RWQRALI*RTSTRTLVPSWCRMWPTTPTRRPATARPPPLYWLAPSPRKVSTTSAKVRIPWRFAEVS*WLWKPSSTS*RTFQSPSQPPRRS	SHCHHRAELGQSKGHQGWRDGGKEH*SEGQVQEHWCQAGAGCGQQHQRGGRRRHDHRHCTGSRHRQGRFRQHQQRCESRGDSPRCHDGCGNHHQRAEEPFKARHNPRGDR	1
9.33322703.33322529	VGGTSDVEVNEKKDRVTDALNATRAAVEEGIVPGGGCALLRCIPALDALKPANSDQKI	WEEQVMWR*MRRRTA*QTL*MPPGQLLRRALFLEEVVPCCAASPPSTPSNLPTLTRRS	GRNK*CGGE*EEGPRDRRSECHQGSC*GGHCSWRRLCPAALHPRPRRPQTCQL*PE	1
9.33322445.33322267	VWTSSDGRSVFLP*PSPKTQVWRVHS*WKRSCRDPLKWATTPCRESTSTWWRRASSTPQ	CGHHQTGAPYSCHDHRQKRRCGGFTRSGKDPAGIP*NGLRRHAGRVRQHGGEGHHRPH	VDIIRRALRIPAMTIAKNAGVEGSLVVEKILQGSPEMGYDAMQGEYVNMVEKGIIDPTK	3
6.28987678.28987471	*PSAVYVLGAGGCHGADG**GHVYLEGALGNFRPCCGAEGGATERPCPIWNRWHQKCRAWLRLTRCSS	NLVQFMSSGPVVAMELMGDEAMSIWRGLLGTSDPAVARREAPQSVRAQFGTDGIKNVGHGSDSPAAAA	T*CSLCPRGRWLPWS*WVMRPCLSGGGSWELQTLLWRGGRRHRASVPNLEQMASKMSGMAPTHPLQ	2
2.25970048.25970172	KGMLMVNVLAVAAGLLMGLCKMWKPHIMVISGRAVMGFYC	KGC*WSMFWL*QLDC*WVFVRCGSHTSWSSQAALLWVSIV	RDVNGQCSGCSSWTADGSL*DVEATHHGHLRPRCYGFL	1
5.29686106.29685938	MLSVESLPVAEEEVVESSSNKLGDIYTFVAKGSFPQTMNPIRKKNLKRYAQKFIID	C*AWSRCQWLRRRWLNPAPTNSEIFTRLWLKAVFLRR*IRYERRTSRDTLRNSSST	AERGVAASG*GGGG*IQLQQTRRYLHVCG*RQFSSDDESDTKEEPQEIRSEIHH	1
17.20070973.20071115	EVIDLTKDLLTSQPAETVAKTSGSDTVPVKHGWKVGDRCLAMWSQDG	KSLI*QKTS*PHSRQRLLPKQVAQTQFP*SMAGKWETGVWLCGVRT	SH*FDKRPPDLTAGRDCCQNKWLRHSSREAWLESGRQVSGYVESGRT	1
6.29049567.29049426	SKLSLKLTQISRKTCRLK*PHT*RGLRWSTLHRESRSP*PTPTAP	RSCL*S*HRSPEKRAG*NNRTPDVAFAGQLFTENHVPPDQHQQL	EAVFEVNTDLQKNVQAKITAHLTWPSLVNSSQRITFPLTNTNSSS	3
12.19436992.19436855	IRRWGNVEWAHDYDMYELRARTAAGALFVHLTSESSTVKHKLLQD*	FDAGETWSGPMTTTCMS*GHGLLLVPFLFTSHPRVRLSNINFCR	STLGKRGVGP*LRHV*AEGTDCCWCPFCSPHIREFDCQT*TSAG	1
12.19437189.19437074	LEYVITQLKSIVLSLGMIDRHLSVEQAVLLSRLEEEYQ	LNM*SPS*SLLCCHWA*LTGT*AWSRLCCSPDWRRN	*ICDHPAEVYCVVTGHD*QAPERGAGCVALQTGGGI	1
10.27820654.27819424	GLC*KASSKPSVSGPRQSNQPS*PQSTS*APQEPPATCFWRASEGEGEQGQREGKGTLRFLERQRHRRPQAQGQPAQ*QGHACHP*RPNVGGQNVKQRIGVTLCPADQLGTSQRWPDEGCPGEEGGAAI*APEEEQ*GESKGGEEGGAGWRHREGQ*APATGVLHPKSPPSLLSACVHGHARCPPHQQHQQPRENSSRGALYGYQSHPRS*QIPLPFLPLGPNERPLQGPGHSQARPFGQGPAAEERSSAPVGRAAPVRGRALLQGPRAS*L*SRPRPPPGPGAEEGTGARPSGGARSPQHAPRGLRTRAPSPHGAPSCPRRTPPPPCPGPHGPRARWHALLQGEPLCRSGSSSRRRRCSHRPSEWYPEQNATHRVSECTAPTHSHTGRPARLAQTDYS…	DSVEKRHPSHPSPVPVNPISLLSHSRPPEHHRNHLPPASGEPQREKENKAKEREREHSDSWKDNGTDDHKLKDSQHSDKDTPVIHDGRTSEDKMSNRGSASPYVRQTSLERPNGGLTRDVLEKKVELPYEHQKKSSEVKVKEERKEEQDGGTERASEHLQQASSTPNLHPPSSVPVSMGMPGVHPINSISSLERTRVVAPFMGISPIPGADRFPYPSFHWDPMRDPYRGLDIHRRDPLARDLLLRNDPLHRLAGPRLYEAERSYRDREPHDFNRDHAHPLALEQRREQERAHLEERDRLNMLREDYEHGRLHPTVHHPALDGHLPHPAPGLMAPGLAGMHYSRVSPSAAAAAAAAAAAAATAHQNGILNKTPPTASLSAPPPLIPTLGARPGSPRRTTP…	TLLKSVIQAIRLRSPSIQSAFLATVDLLSTTGTTCHLLLESLRGRRRTRPKRGKGNTQIPGKTTAPTTTSSRTASTVTRTRLSSMTAERRRTKCQTEDRRHPMSGRPAWNVPTVA*RGMSWRRRWSCHMSTRRRAVR*K*RRRGRRSRMEAQRGPVSTCNRRPPPQISTLPPQCLCPWACPVSTPSTASAA*RELESWRPLWVSVPSQELTDSPTLPSTGTQ*ETPTGAWTFTGETLWPGTCC*GTILCTGWQGRACTRQSAPTGTASLMTLIATTPTPWPWSRGGNRSAPIWRSAIASTCSERTTNTGAFTPRCTILPSTDTSPTLPRASWPPGSLACTTPG*APLPQRQQQPPPPLQPPPIRMVS*TKRHPPRL*VHRPHSFPHWAPGPARPDGLLP…	2
19.16734526.16734388	VSRDAAGVPAGLHRPGQTAARPERPLWQSSVRV*EEMGERDLSRLA	YLEMLLEYLQDYTDRVKPLLDQNDLYGKVLSEFEKKWENGTFPG	I*RCCWSTCRTTQTGSNRCSTRTTFMAKFCQSLRRNGRTGPFQA	2
9.31588395.31588270	MKVVTREIAWHNKEPVYSLDFQHSSDGRIHRLATAGVDTTVR	*RW*RVR*HGTTRSQCTVWTFSTAQMDAFIDWPQLEWTPQ	EGGNA*DSMAQQGASVQSGLSAQLRWTHSSTGHSWSGHHS	1
14.26518139.26518300	LSGAEAHPVHQCPPVQLHLHQV*PHREVFRHRKCRCVGQPVGCGGAGVCPLLLQ	YPELKPIQSINAHPSNCICIKFDPTGKYFATGSADALVSLWDVEELVCVRCF	IRS*SPSSPSMPTRPTASASSLTPQGSISPQEVPMRWSACGMWRSWCVSAAS	2
22.21596348.21596573	QVRHIGFSTGWGSVGEFKIWRKEDSDDNHNEAFTLGVPQNMVPGSERATAFMI	RCDT*AFLQAGAQ*GSSRFGGRKTLMTTTMRLSHLESHKTWCLDQKELLHL*L	GATHRLFYRLGLSRGVQDLEEGRL**QPQ*GFHTWSPTKHGAWIRKSYCIY	1
22.21599702.21599858	VDSICAEVLCRVSRIHLH*PR*ASCSQVLAHQASGRRRLLPRYGTHPQQGPA	LTAFVLKSFAESRGFIYIDPDELHAAKSWLIKHQGDDGSFPAMGRILNKDLQ	*QHLC*SPLPSLEDSSTLTPMSFMQPSLGSSSIRETTAPSPLWDASSTRT	2
22.21612667.21612772	IPSQCMTCVAFQAVREYIVGKTAPVPVKIYDYYEP	FPASV*RAWPSKLSGSTLLARRRLFRSRSMTTTNQ	SQPVYDVRGLPSCQGVHCWQDGACSGQDL*LLR	1
22.21577636.21577801	VPSGLRGQAHLKVWGNRHLTEGGYIFHNYTTVTVESKGTAVFIQTDKPIYKPKHK	FPRG*EARPI*RSGGTVTSRKEVTFSTTTPPSPWRARARLCSSRLTSPSTNPNIK	SLGAERPGPSEGLGEPSPHGRRLHFPQLHHRHRGEQGHGCVHPD*QAHLQTQT	1
12.18735838.18735721	PLWS*RGSSASSWTAWWALSLLCWHLIFVNSSQSTAGYQ	LCGADEGVLRAVGQLGGPSAYFAGI*YL*TVHNQPQDIR	SVELTREFCEQLDSLVGPQLTLLASDICEQFTINRRI	3
7.27972944.27973258	MYTSGKYSSRGPALIPRMKTKHRIYYITLFSVVLLGLIATGMFQFWPHSIESTADWTLDKRSVHDAPLIRLPVSSPIPERGDLSCRMHTCFDVYRCGYNPKNRIK	CIPLGNTVRGALLSSLG*KPSTASTTSPCFLWCCLD*SPQGCFSFGRIPLSPQLIGPSTSAVFTTHL*SDFPSPVPYLRGVT*AVACTPALMYTGVATTLRIE	VYLWEIQFAGPCSHPSDENQAPHLLHHPVFCGAAWTNRHRDVSVLAAFH*VHS*LDPRQAQCSRRTSDQTSRLQSHT*EG*PELSHAHLL*CIQVWLQP*E*N	1
7.27983410.27983549	ESSFCVVLRGARLGQAALSDVLQAGCVPVILADSYILPFSEVLDWK	SRHSVWS*GGHVWVRLPSVMYCRLAVFPSFWLTPTFCRSLKYLTG	VVILCGLEGGTFGSGCPQ*CTAGWLCSRHSG*LLHSAVL*ST*LEK	1
10.27291922.27292085	KESVDLAIRLIDESEVRGYKLHVEAARFELKGQYDASKKKKKSKDYKKKLQQQQ	RSLWIWLYA*LMSQRSEVINCMWKQHDLS*RGSMTPAKRRRKAKIIRRSYSSS	GVCGSGYTPD**VRGPRL*TACGSSTI*AEGAV*RQQKEEEKQRL*EEATAAAE	1
11.30822112.30821897	KALQEFALRCERSAELHSLPEQVYILDENAFFNDMRLGKKERKRLNINSALKKSLSFSLPGAKLSVDFFKEQ	KRCRNLL*GASARQSFIASQSRFIFWMKMRSLTT*GSARKRGNV*TSTLR*KRVCPSVCQEPN*VWISSR	SAAGICFKVRALGRAS*PPRAGLYSG*KCVL*RHEARQEREETSKHQLCAKKEFVLQSARSQTKCGFLQG	1
11.30821093.30820960	VCEAGQRVMVIGGGLTSAHVISIALQQGASHVTWVMRKHLQ	SVRPARE*WSLVEV*PALTSSQLHCSKVPAM*HGL*ENT	L*GRPESNGHWWRSDQRSRHLNCTAARCQPCDMGYEKTP	1
19.28347033.28347138	VP**AGLAHQHEQEDHKEVSPAGEVPPVFGQRDRV	YPDEQAWHTNMSRKIIRKSPLLEKFHQFLVSETES	TLMSRPGTPT*AGRS*GSLPCWRSSTSFWSARQ	2
19.28349435.28349627	RALSLQMTWTTSGATCSCTRPSGSTAPASWW*TTTPPASPPWRSTPMARRTSSSTTASCVTCPA	GLCHCK*RGQQAVLLARAPGQAAQQPLHHGGEPRRLLHPHPGDQLQWQEGRPLLRPHPV*RALQ	GFVIANDVDNKRCYLLVHQAKRLNSPCIMVVNHDASCIPTLEINSNGKKDVLFYDRILCDVP	3
24.35062550.35062205	GGAVSRIWSLTQRAVRQSATRTSKPPGIALKFILGPAVLTVSARLFCHVAHCEADVNNNTPVEVVAKNPVPDFKWHVLWEFVKPQLFALICAVV	AVLSVAFGA*LRELSVSPPPGHRNPRE*L*SLSWDQQYLLFQLDCFAM*PTVRQM*IITPPWKL*PKTQCLTSNGTFCGNL*NLSCSLSSVL	RCCQSHLEPDSESCPSVRHQDIETPGNSFEVYPGTSSTYCFSSTVLPCSPL*GRCE**HPRGSCSQKPSA*LQMARSVGICKTSAVRSHLCC	1
23.40305761.40305978	CGRIFCYYCSNNYVVTKQSGKKERCCRHCYTQHSAVVERFTAA	VAASSATTAATTML*PSKVGKRSAAAGTATPNIVQWWRGSRQ	WPHLLLLLQQQLCCDQAKWEKGALLQALLHPT*CSGGEVHGSR	1
18.21384487.21384599	LIRQEMVVSQKQLGEFCEALKQYLKNVSAQRDCF	*FVRRWWFPRSSSVSSVRL*SST*RTSPLRETA	DSSGDGGFPEAAR*VL*GSEAVPEERLRSERLLS	1
14.24569066.24569215	KELGDRQSESLEKVRQLLPLPKQTRDVITCEPQGSLIDTKGNKIAGFEKE	KSLEIGSQKVWKRFASFCRCPSKPEMS*PVNLRVR**TLRATRLLALR	RAWRSAVRKFGKGSPASAAAQANPRCHNL*TSGFADRH*GQQDCWL*E	1
13.11512980.11512812	MPRLEVLANVALRVPSILVLDLLYKCDIEGVTEHLKAKNEDMLFKYKYVIWNMYY	CLVWKCWPTLLSGCRAYWCWTCSTNVTLKV*RSTSRQKMKTCSSNTSMSSGTC	ASSGSAGQRCSQGAEHTGAGPALQM*H*RCNGAPQGKK*RHALQIQVCHLEHV	1
17.22402564.22402445	VCVVLHEICGHALDLQC*AHTGV*WTQSAFKTRGGKGSQR	YVWYCMKFVDMLLTFSVKPILVFDGRNLPSKQEVEKAR	MCGTA*NLWTCS*PSVLSPYWCLMDAICLQNKRWKRLA	2
17.22402840.22402680	MGISGLLQFIKDAAEPINVKKYKGQTVAVDTYCWLHKGAFSCAEKLAKGEPTD	WESLDCCSSSKMQQSPST*KNTKARR*LWTPTVGCIKELSRVLRNLLKENRP	GNLWTAAVHQRCSRAHQREKIQRPDGSCGHLLLAA*RSFLVC*ETC*RRTDRP	1
9.28782424.28782095	QTKPTLSSKDGDLRANKGWLLPHPELAHVEAYCLWKVAASRRPCVALL*DL*PADRSYTRGEAGVG*VSFPVFY*K*AGPA	KLSLHYLRKMAIYVRTRDGCFPILSWPMWRHIACGKLQLLEDLAWLYFETFDLLIGHTPEERLEWAECLSQCSTKSELD	N*AYTIFERWRSTCEQGMAASPS*AGPCGGILPVESCSF*KTLRGSTLRPLTC**VIHQRRGWSGLSVFPSVLLKVSWT	2
16.19317950.19317742	QLLHKLSVRAADGPQKLLRMIKNPVSNHLPPGCPRISTSFSSGEAVCPRTLVPEGPAAVVIGAFAHG	SCCTNSVSGLLMVLRSS*G*LKIQCLITYLLAALVSAPPSLRERPCAHGLWYQRDQPQW*LEHSHM	AAAQTQCQGC*WSSEAPEDD*KSSV*SPTSWLPSYQHLLLFGRGRVPTDFGTRGTSRSGDWSIRTWS	1
23.18027458.18027267	VIDMTGREQKVYYSYSQISNKHSVPDEGPPSMSTRDQKGSGFALPELEHNLQLLIDLTEQDIIQ	**T*LEESRRCTTVTVRYPTSTAFLMKVHQACLLGIRRDQALRSLSLNITFNC**TLQNRT*	DRHDWKRAEGVLQLQSDIQQAQRS**RSTKHVYSGSEGIRLCAP*A*T*PSTVDRPYRTGHN	1
23.18026219.18025905	FRSVLASLRPCKQIIMKNTR*WD*QTLL*LLFIRYLKRNFISGTP*	SGVCSHL*DLANRLL*RIQDDGISRPCCSCCSSVT*RETSFLGPP	QECARIFETLQTDYYEEYKMMGLADLAVAVVHPLLKEKLHFWDPLK	3
23.18022575.18022332	VDNWNPLTDTVPIHSWIHPWLPLLQSRLEPLYPPIRSKLSNALQRWHPSDASARLILQPWKDVFTPGAWEAFMVKNIIPK	SITGTL*LTRCLSTPGSTLGCLCSSHV*SLFIRQLGANCPMPCNAGIPATPQLALSYSRGKMYSHQVHGRPSW*KTSSL	R*LEPFN*HGAYPLLDPPLAASAPVTSRASLSAN*EQTVQCLATLASQRRLSSPYPTAVERCIHTRCMGGLHGEKHHP*T	1
23.18020171.18019810	GYMQPGARENIAYLTQTERRKDFQYEAMQERRDAESVAHRGISAGVPTNFKDLIQAKAEENNIVFMPLVAKRHEGKQLYTFGRIVIYIDRGVVFVQGEKTWVPTSLQSLIDMAK*	VICNLERGRTLPISHRQRDARTSSMKPCRSAGMPRAWPTEGSALVCQLTLRISSRPRRRRTTSSSCP*WLNDMRENSCTHLGVLLST*IEGWCLCKERRLGCPHLCRV*SIWQ	LYATWSEGEHCLSHTDRETQGLPV*SHAGAQGCRERGPQRDQRWCAN*L*GSHPGQGGGEQHRLHALSG*TT*GKTAVHIWAYCYLHRSRGGVCARREDLGAHISAESDRYGK	1
23.21013325.21013490	EQREEELQQQVRSLRHKEASLTRTNAELSHRVQQLDTRLSVLEAELSNAREE	NSARRSCSSRFAP*GIRRPH*PGQMQNSATVSSSWTPVYPSWRLSLAMLE	TARGGAAAAGSLLEA*GGLTDQDKCRTQPPCPAAGHPSIRPGG*A*QC*R	1
13.12960192.12960326	EEITKEEIDLLSDACSKLKEQKKLLTLEKEELEELKDDVQEYNE	RRSPRKRLTC*VMPAQS*RSRRNC*LWRKRSWKS*RMMSRST	GDHQGRD*PVE*CLLKAEGAEETADSGERGAGRAEG*CPGVQ	1
23.20923763.20925082	DWQMDSVIEQIEKQMAAVLEKIEGDMPSLLEQISDCP	IGKWTV*SSR*KSKWLLCWRRSRETCRRS*SKSVTVL	LANGQCDRADRKANGCCAGEDRGRHAVAPRANQ*L	1
10.25093505.25093619	CKNSYPPASSTCQQGARSIPIQQVLLHQAIL*GTWAD*	AKIVIHLHQVPANKEPGPYQYSKYSYIKLSFKEHGQIE	QK*LSTCIKYLPTRSQVHTNTASTLTSSYPLRNMGR	2
17.23608325.23609151	VMGRSIQSPCLVRWLVSSMPWWASLLCFWSSWMLETSLLW*CLEPTSMLTPFPKNSSPVPGPHGRLRRETRGTRSRRMVLLFSAMTL*SASPSTSDRCSAARQMYGTSPSSFRTTKRFLKRFLPERIY*ERVHCSGRCPAQNSIVCRHHPKDMPCGISQD*EMKWKH*MSPSCSFFSSSLPTFALGA*FCQYGKLILKTLTPIIFASSPSLPLVLVILYPSTPSSSCLPRCSSLSAWPSCPWLLN*AKHEL*AVTANVSSSSAEEM	LWGDLSSHPAW*GGLCLLCHGGHPSYASGHPGCWRLPCYGDV*SLHPCSHPFQKTLLPYLVPMED*EERLEAPGPGGWYFCFQP*RCDPRAPRHPTGAPQPGRCTAQVHPASEQQRDF*KDSCQREFTEKGSTAQDAVLPRTRSSAATTQRICLVGFHRIRR*NGNTECPLRAHSFHRLCLHLLWGLDSANMGN*F*RL*PLLFLLHHPHYHWFW*YYTQAPQVLHAYLAVHHCRHGHHVHGF*IEPNTNCKLLPPMCQVHQQRKC	YGEIYPVTLPGKVACVFYAMVGIPLMLLVILDVGDFLAMVMSRAYIHAHTLSKKLFSRTWSPWKTEKRDSRHQVQEDGTFVFSHDVVIREPLDIRQVLRSQADVRHKSIQLQNNKEIFEKILARENLLRKGPLLRTLSCPELDRLPPPPKGYALWDFTGLGDEMETLNVPFVLILFIVFAYICFGGLILPIWETDFKDFDPYYFCFITLTTIGFGDIIPKHPKFFMLTSLFIIVGMAIMSMAFKLSQTRIVSCYRQCVKFISRG	3
13.12413171.12413025	MEHFFKLTPNAGAGEMPRKQALETVRNNIEWIRRNENEIKEWL	WSISSS*LQMLVLVRCPGSRHLRQ*GTISNGLGGMKMRSRSG	GAFLQANSKCWCW*DAQEAGT*DSEEQYRMD*EE*K*DQGVAG	1
21.9128500.9128377	V*QS*GGFAERRAQWGL*RRQH*PAAVLHGHMLLWLRR*RE	YDNHREALLKGGLSGDYEDDSIDLLQYFTVTCYSGYGDDEK	MTIIGRLC*KEGSVGIMKTTALTCCSTSRSHVTLATEMT	2
21.9124967.9124663	VVHVFYGYWQSFCTRKNFAWKEEYDTRQASNRWEKRAMEKENKKTREKARKERNDLVRQLVAFVRKRDRRVQAHRKLVEEQNAEKIKKVEELRRQQKLKQA	*CMCFMATGRASALAKTLLGRRSTIRGRPPTAGRRGPWRRRTKRLEKKLERSAMIWCDSWWPLCVSATAACRHTGSWWRSRTPRRLRKWRS*DGSRSSNR	SACVLWLLAELLHSQKLCLEGGVRYEAGLQPLGEEGHGEGEQKDSRKSSKGAQ*SGATAGGLCA*ARPPRAGTQEAGGGAERRED*ESGGAETAAEAQTGQ	1
10.23337334.23337142	NPECRYLASSSKDGSIRIWDTVLGRCEKILTGHTQSVTCVKWGGDGLLYTSSQDRTVKVWRAKD	IQSVGTWPAALRTAQYVSGTQCWDDVRRS*LGTLSQ*HV*NGEEMDFCTLRPRTGLSKCGEQ	SRVSVLGQQL*GRLNTYLGHSVGTM*EDPDWAHSVSDMCEMGRRWTSVHFVPGQDCQSVESK	1
10.23333510.23333351	SLRGHVASVYQIAWSADSRLLVSGSSDSTLKVWDIKSGKLNMDLPGHADE	PCVAMWHQCIK*HGQQTAGCWSAAAATARLKCGILRVGSSTWTCQVML	PAWPCGISVSNSMVSRQQAAGQRQQRQHA*SVGY*EWEAQHGPARSC*	1
9.24882592.24882325	QHEGAAHQVRHQPLPDSHRDGEQLQLDRVAS*CLLVSRAPAAWRQGQHTCSAGGNTGLQCE	SMRELHTRFAISLYQTLTETENNSNLIVSPVSVSLSLALLQLGARGNTLAQLEGTLGYNV	A*GSCTPGSPSASTRLSQRRRTTPT*SCRQLVSPCLSRSCSLAPGATHLLSWREHWATM*M	2
16.18369176.18368863	QAGQPSLHQPTSTKTGRGGAPPARRKRPRLEAPWRGAGL*A*TAGSVRARRGPGPHTPL*LGPERRLQSGTAVLCTGPHREARHSNSS*LSRAGGFRGL	KQDSRLYTNLPPQRQEEVERLLQEGNGRGWRHLGAALGYEPEQLDLFGRGEAPAHTLLSNWAQKEGSNLGLLCSALARIERPDIVTALNCPVQGVSVV*	SRTAVFTPTYLHKDRKRWSASCKKETAEAGGTLARRWVMSLNSWICSGAERPRPTHSSLTGPRKKAPIWDCCALHWPASRGPT**QLLTVPCRGFPW	2
Zv9_NA706.10972.11093	DIVSKDNGIRPSSMEQMAKLKPAFVKPHGTVTAANSSFL	ILCQRTTAYGHHPWSKWPN*SLPSLNLMEQSLLRTLL	YCVKGQRHTAIIHGANGQTKACLR*TSWNSHCCELFF	1
13.17178721.17178593	RSLAGLKMFTELEELIVDNNLLGNDLQLPRLPNLHTLTLNKN	GHWQASKCSLSWKS*SSTTICLEMTSSCPGYPTSTP*RSTR	VTGRPQNVH*AGRADRRQQSAWK*PPVAQVTQPPHPDAQQEP	1
13.17177368.17177229	LTDIEALLEHLADVTPSLEYLSLLGNEACPNQLVSPDKDEDDYQRY	*LISRPCWNTWLM*PHHSST*ACWEMRPVLTSWSARIRTRTTTSD	D*YRGLAGTLG*CDPITRVPKPAGK*GLS*PAGQPG*GRGRLPAIQ	1
[truncated: 11,885 more rows]
