# Supplementary material for: Gene markers for exon capture and phylogenomics in ray‐finned fishes
Source: Ecol Evol. 2019 Mar 5;9(7):3973–83. doi: 10.1002/ece3.5026 (PMC6468074; doi:10.1002/ece3.5026)
Supplement: Supplementary file 5 [file ECE3-9-3973-s005.zip › Appendix_S3_pipeline&scrips/pipeline_scripts_for_assembly/Predict Frames of Query/sample/Oreochromis_niloticus.frames/Oreochromis_niloticus.frames.fas]

>Danio_rerio.1.10018393.10018273.1
CCTCAGACGGATTCCAAGGTAAACGGCACAGCTCTGTCCTCCCCATCCACCTCCTCTCAGCGTTCCGACTCCTCTCTCCCTCTGCTTCGTGTGGCTGCCAGCCAAACTACTGATACAATGG
>Danio_rerio.1.10132455.10132285.1
GTGACAGAGAGTAAGTTGGAGCTGGAGAAGAGTCTGAAGTTGTCAAGGAAGCTGCGTAAGGAGCTGAACGGGCTCACAGAATGGCTCGCTGCCACTGATGCCGAGTTGACGAGGCGCTCTGCAGTGGATGGAATGCCCAGTGACCTGAAGGATGAGGTGGCGTGGGCACAG
>Danio_rerio.1.10147748.10147593.1
GCTTTGGTGAATGACATTCACACCATCCAACCCAGTGTCAATGGCATCAACGAGGTGGGCCTGTACCTAAAGAAAGAGGCCGAGCCTCCATTTGCTGTGCATATCAAGAAAGAACTGGACTTACTCAATGCCCAGTGGGAAAACATTTGCAAACAG
>Danio_rerio.1.10169787.10169546.1
GTACTGGCCTTCTACAGCTTGTATGAGCAGTGTGAGCAGGCTGTGGACAGCAGTGAGAACTGGCTCAAAGTTCAGCCCCCGCTGGCATCTGAACCAGAACCACTCAAAGTGCAACTGGACCGATG
>Danio_rerio.1.10172087.10171964.2
ATTTGATGTGGATTTCACTGAAGTCCACAGCTATATGACCCGTGGTGAAGCCATTCTGCAGAGCCCTGAATTCTCTGTGACACGCAAAGACAGCAGTATTCAGGAGCTGCATGACAAAGT
>Danio_rerio.1.11411496.11411375.1
GATCTGACCTCCACATACAGTTTGGACATCTTATATTCAGGCTCTGGGATCCTCAGAAGAAGCAACATGAATATTTTTGGTGCTACTAACGAAGCAATGCTACATGGATTACAG
>Danio_rerio.1.13976260.13976372.2
GTCTCTTTCTTACGTGACAACACTGGCCTGCTTTGCCTTTGTGCTCCTAATGCTGGTCTACTACATAGTGGATGTAAATAAGTGGTGGTCAGGGGCACCTTTCTACTATCCTG
>Danio_rerio.1.142591.142743.1
GTTTCTTCAGTCACACAGACCACTGTGACAGAGAAGGAGGTTCTCTCCCAGCTGCTCCAAGAGAAGGATCAGCTACAGAGAGAAAAAGAGGGCCTGAAAAGAAATCTGGCCAATCTCCTTGTGACTAGCTCAAA
>Danio_rerio.1.15377112.15377347.2
AGACAGCGAGGCATCGGAGTCTAGTCGGAGGAGCAGCCTTGGGAATGAAGCTGGTTTTGGTCAGAAGGTCCATCGACAGACTGCGAAGCAAAAGCTGTGGCAGCTGCAGGAGCTGGTGGCCATGGTTCAG
>Danio_rerio.1.17320451.17320312.1
TACCTGTCATCGGTCAGCAGTCTGGCAGAAGTGACGGCTCGCAGCATCGAGCAGCTCCACAAGGTGGCGGAGCTCATCCTCCACGGCCAGGAGCAAGAGAAACCAGCCAGAGACCAGGCACACGTTCT
>Danio_rerio.1.17514136.17513931.1
GAGGGAGAGGAGGACGAAGTACGATACAAACTGGCGATGATTGGTTTTCGGAAAGTCCACCATCTGACCACCATGGCAATGCTACCCTGGGTGGTGGCTGAAATCAGCAGGTCCCAGCCCAGTGAGA
>Danio_rerio.1.18100239.18099994.1
GGCCGTCCAATCACTCCAGTCTATGCCATGGCCCACAACGTACAGCGCATCCCAGCAGCTGGTGGTCTGTATGGACCTGGGTACGTCCCCATCACAAACTACACTGCCAACACAGCAGCTCTGGCTGCTCTGCAGAAAAACGCAGCCGTGGCGGCTGCAGCATACGGAGGTTACACCGGCTACGCGGTGCCCCAGGCTTTCCCCGCCACAGCCTTCCAGCTGCCCATCCATGATGTCTACCAGACATACTGA
>Danio_rerio.1.18168234.18168070.1
TGGGAGAAAGGCGTCATGTATGGAGAGGGCCAAAACCTGGCACGGCTTCTCATGGAAGCGCCCGCCAATCACATCACGCCTACTGCTTTTGCCAAAACCATTGAAGAGAAACTGGCTCCACATGCTGATCGAGTCACCATACACAAGAG
>Danio_rerio.1.18277081.18277201.1
ATGTCGTCTCTTCTGAGGGAGGAGATGCAGAGAGTTTTGTTTCGACCTGCAAAACAGAGACTGGTGGAGTTCATTGAAATTGAAGAGCCATCGCACGGAAGACATTTTCTCTG
>Danio_rerio.1.18280289.18280456.1
ATGTACATCAAGTCTATTATTATCGAAGGATTCAAGTCCTACGCGCAAAGGACGGAGATCAACGGCTTTGACCCACTCTTCAACGCCATCACAGGACTGAACGGCAGCGGCAAGTCCAATATTTTGGACTCGATATGTTTCCTTTTGGGTATTTCAAATCTCACCCA
>Danio_rerio.1.18281190.18281339.1
GTGCGAGCCTCCAACCTCCAGGACTTGGTGTACAAGAACGGACAGGGTGGCATCACAAAGGCCACTGTGTCCATTACCTTTGACAACTCCAACAAAAGCCAGAGTCCTCTGGGGTTTGAAACACATGATGAGATCACTGTTACGAGACAG
>Danio_rerio.1.18281431.18281553.1
GTGGTAATTGGTGGCAGGAACAAGTATCTCATCAATGGAGTCAATGCCAACAACACCCGAGTGCAGGACTTATTCTGCTCTGTTGGTCTTAATGTCAACAACCCACATTTTCTCATCATGCAG
>Danio_rerio.1.18292699.18292829.3
TTAGGTACCGTCAGCTGAAGCAGCAGTATGAACTGAAGGTGGAGGAAGAACAGATTCTGCAGGCCAAGGTGCAGCAGAGCTCCTTCCACCAGCAGCAAGAGGAGCTTGAGAGGCTGCGCAAAGCAAT
>Danio_rerio.1.18292940.18293133.3
AGGAGAGTGAGGAGACGTTGCGTGTTACTAAAGAGGTGCAAAAGCGGGCTGAAGAGAAGTACAAGGTGCTGGAGAACAAGATGAAGAATGCTGAAGCTGAGAGGGAGAAGGAGCTGAAAGCTGCCCAGCAGAAACTCAATACAGCCAAGGCCAAAGCCGATGCCTTCAACAAGAAGCTGAAGCAGAAGCAGCAG
>Danio_rerio.1.18296121.18296321.1
GTGACTCGGATGCTGGAGGAGCATGACTGGATCAATTCAGAGCGCCACTTTTTCGGTCAGCCGAACACTTCTTATGATTTCAAGACCAACAACCCGCGTGAAGCAGGCCAGCGGCTCAAGAAGCTGGAGGAGACCACCAGCAAGCTAGAGAGGAACGTTAACAAGAGGGCCATGAACATGCTGAACGAGGCAGAGGAAAGG
>Danio_rerio.1.18299270.18299386.1
TACAATGATCTGATGAAGAAGAAGAGGATTGTGGAGAATGACAAAGCAAAGATTTTGCAGACCATTGAGGAGCTGGACCAAAAGAAAAACGAGGCTCTTAACGTGGCATGGCAGAAG
>Danio_rerio.1.18299488.18299648.1
GTAAACAAGGACTTTGGCTCCATCTTCTCCACCCTGTTGCCAGGAGCCACAGCAAAGCTGGCTCCTCCGCAGGGCGGCGGTGTCCTGGAGGGCCTCGAGTTCAAAGTGGCCTTGGGTAACACCTGGAAGGAGAATCTCACAGAGCTCAGTGGTGGGCAAAG
>Danio_rerio.1.18318420.18318302.1
GTGTGCACTCGTATGTGTGAGTCTACAGGCTCTGGAGCCCAGAGAACTGTGGCGGTGATTTTACCCACCCTACTGGAAAAAGGCATTGTTAGCAACGTCGCAGAGGTTCGCTCACTCAG
>Danio_rerio.1.18331316.18331194.1
GAGGAAGCTGATGTCCGTCTAGCCATTCAGGAGGCTTTGTCTATGATGGTTGGAGCTTACGCTAACCTCCAAGGAGCACTGCTCAACCTAATGGAGGCCCTGGTGGCTGCGTATATTGGAAAG
>Danio_rerio.1.18339495.18339377.1
AATTTCACCATCATCTACATTAAAATGGGCTACCCTCGTCTGGAGGTGGTAAAACAGTGTGAGCTAGCCCCGACCCTCATCACTGCCATGGAAGGAAAACCACAGCCACAGCAGGACAG
>Danio_rerio.1.18339768.18339652.1
GTAATGGAGTTGTTGGTCCACCTGAATAAGAGGATAAAAAGCCGGCCTAAGATTCAACTTCCAGTAGAAACTTTGCTTGTGCAGTACCAAGACCCTGCAGCTGCCTCTTTCGTTACG
>Danio_rerio.1.18605818.18605940.1
TTCATCAGCTGTGACGTGTACGGTATCTGTGCACGAGTGTTTTGTGATTTTGGAGAAGAGTTTGAGGTGTTCGATCCCACAGGAGAGGAGCCCAAGGAGGTTTTCATTCAAAGTATCACTCAG
>Danio_rerio.1.18807728.18807424.1
TGGCTGACAGTGGGCCCTACTTTGACAAACACCAACTTTAACCCAGAAACCTACGCTGCACATTTTGGTTTACCTAACTCCCATCTGTCTGGCTGCACTGAAGAAATAGAGAGGCTCCGGCCCAAGTCTCCCCCTGTTAAACTTAAGTCGGACCGTGGTGGCGGAGCACCCAGAGGGGGGCGTGGTGGGCCAAATGCTGGAAGAGGGGGAGACAGAGGTCGAGAAAGAAACCGACCAAATTTCCGTGGAGACAGAGGAGGGTTCAGGGGGAGGGGAGGGCCACATAGAGGCTTTCCACCTCGCTAG
>Danio_rerio.1.18867536.18867834.2
GTATGGAAACAGCACCAAGCAGTATAAAGTTAGAGTGGGAGATTACCACTCCCTCGTCCCTGAGGAATATGAAGAGGAGTACGGTGTTGATCAAATTGTCCTCCATCCAAGCTACCACTCTTATAGCAATGACTACGACCTGGCCCTGGTTCGTCTGTCACCGGGGGCAATGGGCCAGATCCCGGGAGAGTGTGTGTCATTCAGCCGTCATGTCCTTCCCGCCTGCCTCCCCATGAGGAAAGAGCGAGTGCTCAAACAAGCCAGCAACTGTCACATTACCGGGTGGGGCGACACAG
>Danio_rerio.1.19341248.19340888.2
GTACCGCCAGCAAGCCCGTTATCTCTCCAATATTCACAAAGATCAACCAGGCCACCCTGTGAGCAGGGCTGTTTACTGGATCGGCTATATTCTCCGTCACAACGGTGCGAACCACCTGCGCTCAGCTGTATACGAGGTGTCCCTCTACCAGTATTTCCTGCTGGATGTGGTCAT
>Danio_rerio.1.19357801.19357659.1
GATTTTGAAGACTGGGTGAAAGACACAGAAGAGCATGGCTTTGTAGTTGTGTCATTTGGAGCCGGTGTAAAGTACCTTTCCAGTGACATTGCTCACAAACTCGCAGGTGCCCTTGCCAGACTGCCCCAACGTGTTATCTGGAG
>Danio_rerio.1.20092055.20092216.1
ATGGCTTCGTCCATGAGTGGGATGTTTACCGGCCAGCAGCCTCCTGGTGCTCATCCTGTCGGGGGTCCCGGCGGACCGGGCCAGCCGAGTTTCGCTAGTGCCGCTCCCAGGACCCAAGGAAGCAACACGTTGGTGGATGAACTGGAGGCTTCTTTTGAG
>Danio_rerio.1.20283525.20283402.2
TCGCCCGGATAAGTCGGAGCTGGAGGAGGAAACTACTCCGTGTCCCTTCTGTGGCTTCCAGCTGCCGCAGAATGAACTGCTGTGTATTTCCTGCAAGAACAACCTGCCCTACTGCATCGCCAC
>Danio_rerio.1.20284150.20284000.3
TTGTTCCCATTCTGACGTCAGCAGTAATCGAATGTCACCGCGCCGGATTGAAGAACTCGGCCTTCAGCTTCGCTGCCATGTTGATGAGACCGGAGTACCGAAATGACATCGACCCAAAGTACAGGAAGAAGATTGAGGCGATGGTTCG
>Danio_rerio.1.20301229.20301120.1
ATGAGAAGAGACTTGCTGCACTGGGACAGTGCTCTCATGTTAGCCAAGAGGCTAGCAGAGGATCAGATTCCCTTTATATCCAAAGAATATGCTGTTCATCTAGAATTTGT
>Danio_rerio.1.20319199.20319084.1
AAACATAGCAAGAAGATTACCTGTGGCTGTTGGAGCTCCCAGAATCTGCTGGCCCTGGGGAGTGACGACAACACGCTGAGTATCAGCAATCATGAGGGAGACACCATCAGACAG
>Danio_rerio.1.2032793.2032913.1
CTGTGCGCAGATACCAACCTTACAAATATGCAACGGCAGCTGGCATTGGAAGTCATTGTCACGTTATCGGAGACGGCAGCGGCCATGCTAAGAAAACACACGGCCATTGTAGCACAGAG
>Danio_rerio.1.20339428.20339294.3
TGGGTCTCCTGAAACATGATGTGATCCCCATGAGTTGGGAGAATCTTCAGACTTTGTCAGAGCGCTGCAGAGACCCATCTGTGTCTGTGAAAAAGAAGGCCCTGCAGTGTGTGGGGGACCTGCT
>Danio_rerio.1.20341065.20340940.1
ATGGTTGAAAAGAACGAGTATCGAAGCCATGGAGCTCAGGCTGTGGGTATGCTGACGTCTCAGATGGCAAGTGAAGACTATGCTTGCTTCATTAAGTGGCTGTGTAACTTCTCCAGAA
>Danio_rerio.1.2038201.2038419.1
CTGATCCAGAAGGGCACAAAGCTGGTGCTGGAGCAGGTGGTGACATCCATCGCCTCAGTGGCCGACACCGCAGAGGAGAAGTTTGTGCCATATTACGACATGTTCATGCCCTCGCTCAAACACATTGTAGAAAACGCCGTGCAGAAGGAGCTCCGGCTGCTGCGCGGCAAGACCATAGAGTGCATCAGTCTCATCGGCCTGGCTGTTGGCAAGGAGAAG
>Danio_rerio.1.2040248.2040380.1
ATCTCCTACATGATCTCAGCCTGGGCGAGAATGTGCAAGATTCTGGGGAAGGAGTTCCAGCAGTATCTGCCGGTGGTGATGGGCCCCCTGATGAAGACTGCCTCCATCAAGCCTGAGGTGGCCCTGCTTGACA
>Danio_rerio.1.2043611.2043783.3
GTGTGCGGGTGGCGGCAGCTGAGTCCATGCCCCTGCTGCTGGAGTGTGCCCGGGTTCGAGGACCAGAATACCTCACCCAGATGTGGCACTTCATGTGCGACGCCCTCATCAAGGCCATCGGCACAGAGCCAGACTCTGACGTCCTGTCAGAAATCATGCATTCGTTTGCCAAG
>Danio_rerio.1.2045437.2045559.1
GATGAGAACGATGTGTACATTCTGACCAAAGTATCTGACATCCTGCACTCGGTGTTCAGCAGTTACAAAGAGAAGGTGCTGCCTTGGTTTGAGCAGCTGCTGCAGCTCATTGTCCAGCTAAT
>Danio_rerio.1.20794361.20794469.2
ATGGGCTCACGTGATGTGTGCAGTAGCACTGCCAGAGGCGAGGTTCAGCAATGAATCCAAGAGGAGTCCCATCGACACCAGCAGGATCCCCATGCAGCGATATAAACT
>Danio_rerio.1.21467438.21467554.1
ATACACATCCTGGTCCATGAGATGATCCTTATCGAGGTGTGGAAGCAAAAAGTGTTTCCCATCTTATGCCAGCTGGAGGATTTCAATCCAGAGAAGACTTTTCATCTTTACATGGTG
>Danio_rerio.1.21474691.21474816.3
TGGCCCAGACGTACAACTTGGATGTGATGGAGAGTTTACTTCCTGAGAAACCAAAATGTGGATCCTGTGGGAGAGAGGCCAAAAAGAGATGCTCTCGCTGCCGAGGAGAGTGGTACTGTCACAG
>Danio_rerio.1.21645980.21646099.2
ACCAATTCAAAAGAGAAAGAAGCAAGCCGGAAACAGGAAGAGACACTTCAAGACTCACAACAACCATTTGGCTGGATTACTGGAGGATTACTCAGATGGCGTGCCTGTAAAGAAGTGA
>Danio_rerio.1.22028057.22027920.1
GAAATGATCGGCCTTATTAAAAATTCAAAGATCCCCATCATCTGCATGTGCAATGATCGGAACCACCAGAAGATTAGATCTTTGGCCAACTACTGCTTCGATCTGCGCTTCCAGAGACCGCGAGTGGAACAAATCAAG
>Danio_rerio.1.22164394.22164562.1
GGGCACCTCCATGGCCAGCGCATGCGTGAGGCAAATCACCGTGCAGCAGTTCAGATTTTTGAGAGGGTCAACTCATCGCTGCTGCCCAGCAATATCCTGGACCTCCATGGGTTACACGTCAATGAGGCCCTGGAACATCTGGCTCAGGTCTTACTGGACAAA
>Danio_rerio.1.22336985.22337125.2
GCTGTCCGAGGAGCAGAGGGCCGACTTTAACCAAGTGGAGCTCGTCATGACCAAAGAGTTCATCTCGCACCAGCTCATCCATCTCATCGGTTGTCTGGACACCAACGAGGAGGGTGGCAG
>Danio_rerio.1.23377891.23377766.1
GTTCACGCGATCAGAAGCGGGAACAAAAAAGTTCTGAACAAGTTGATGGGTCTGGTTCAGAAAGAGACCAAAGGAAGAGCTGATCCAGTTCTGGTGAGGGCGATTCTACAGAAGAAGACCTCGTGA
>Danio_rerio.1.23383163.23382971.2
GTTTATGCCAGAGCCCAACCTGCCCCCTCTGATTCTGTATGAGGATAATGCATCACTGCCCACTGGCATTGATGCGTGCCAGGTGGTAGTGGTGCAGAAGATAAAGGAAGGGCTGCCAGAGCTACCAAGTGTCAAAAGAGACAGGCTGGTGCAAACGTACGGCATCCTACCTGAGCACAGCTTCACTCTGGTG
>Danio_rerio.1.23397782.23397584.1
GCTGGATACCAGATCACTCAACAACGTTTGCCAATCGCAGTAGATGGCGTGCTTACCTACAGCCTCCTTGGAGGGAAAAAGAGGAACCAGGTGATGAGAAAAAACGTGACCATCAAACAGATTCAGCTGGAACAGGACAGCGGCAAGAGTCTCCACGATGACGTCCGCAGCCAGACACTCATAGACCTCAACAGAGCAG
>Danio_rerio.1.23414339.23414830.3
GGTTCACCTTCAGCTCCGAGCCCTCCATCGAGGATATTCGGCGCATGCAGGCCGATTTTACGGACGAGCGGGACTGGAACCAGTTTCACCAGCCCCGCAACCTTCTCCTGGCCATGGTCGGGGAAGTGGGCGAGGTGGCAGAGCTCTTCCAGTGGAAGGGGGAGGTAGCCAAGGGCCTGCCGGACTGGACCGAGACAGAGCGGGAGCAGCTGGCGCACGAGCTCAGCGACGTGTTGATCTACCTCGTGGAACTGGCCGAGAAGTGTCGCGTGGACCTCCCGCAAGCGGTGCTCCGTAAAATGGCTCTAAACCGTCTGAAATACCCCGCCAGCAAAGTGCAGGGGTCGGCCAAGAAGTACACAGAGTATAAAGACTGA
>Danio_rerio.1.24533540.24533410.1
AATGAGAGAAGAATGGCAGACTTGAAACAGCTCTCGAATCAGCTGCAGCAGAAATGCAATGAGCCCTGCAGAGACACAGTTGAGATCCAACCCACCACAGGAACAG
>Danio_rerio.1.24661957.24662154.1
AATCTGGATGCTCTCCACGATCACCTGGGCACCATTTATCCCGGGATGAGGGCTCCCTCGTTTCGCTGCACCGATGCAGAGAAAGGAAACAATCTGATTCTTCACTATTACTCGGAGAGAGAAGGCCTGCAAGACATAGTGATTGGCATCATTAAAACCGTCGCTCAGCAAATCCACGGAACAGAGATAGAGATGAAG
>Danio_rerio.1.25002370.25002537.2
GCATGGGAGACAACACACCATAATGCCATCTAATGTGAACTACCGAGCCAACATTTGGGCCCTGAGAGAAGAAGGCTGTACACATCTGCTGGTTACCACTGCCTGTGGCTCTCTCCGGGAAGAGATCCAGCCAGGAGATATCGTCATCATAGATCAGTTCATTGACAG
>Danio_rerio.1.25793788.25793678.1
ATCCCCTCTGCCGGCCAGCTAATGGAGGCTGTGCGCGTGAAGATGAAGGAGAGGAAAGTGCTGACAGAAGAGCTGGCCACGCTCGCAACACCAGTCAGCGAAAAAGCCTGA
>Danio_rerio.1.25809218.25809033.1
GAGCAGCGCATGCATGCCCTACAGGCTCGTGTGGGAGCTGGTGAACAGGCTTTGGCTGCACTGGAACAGACAGCCACTGAGCAAATGGAGGGGTTGACCCAGCAGAGCTCCCATGCCTTGGAAAGGGTTCAGAGACAGCTAGGCCAGGCCTACTCCCAACTGGAGCAGCTACATTCTTTTAT
>Danio_rerio.1.267116.266999.1
GAAGCAAAAAACATCCCTCCGTACCCGGGGCCAAACAAGATGAGGGACTGTTACTGCACAGTCAACCTGGACCAAGAGGAAGTCTTCAGGACCAAGATTGTGGAGAAGTC
>Danio_rerio.1.26998455.26998627.2
CCAGTACCCCACATCGTCCCACTACACCCGCAAGTGGGACAAGTTGGTGGTGGAGATAAACGAGGAGGAGAAAAATGAGCAGGTGGAGGGAGACGCGGCACTCAACAAGCTCTTCCAGCAGATCTACTCGGATGGTTCAGACGAGGTCAAACGAGCCATGAACAAATCCTTT
>Danio_rerio.1.27017867.27018101.2
AGATTGGCAGTCAGTCGCCCAGAAGCGAATCGAGCTGCTCTCGACAGTGTGTAAGAACAGCAGCCTGAGAAATCTGACACACGTCTCCATCAGCAAATTTGTCCTCGACCGGATCTTTGTCTGTGACAAACACAAGATCCTTTTCTGCCAGACGCCTAAAGTGGGTAATACACAGTGGAAGAAGGTCCTCATTGTGCTCAATG
>Danio_rerio.1.27027674.27028223.1
TTAAACACCTATTTCAAGTTCTTAATTGTGAGGGATCCCTTCGAGCGCCTGATCTCTGCATTCAAGGACAAGTTTGTGAAGAACCCCCGCTTCGAGCCGTGGTACAAGCACGACATAGCTCCAGCCATTATATGGAAATATCGCAAGAGTCACCGTAACAACGACCTCGACGCCTCCGGCCTCCACTTCGAAGACTTTGTTCGCTACCTCGGCGATGTGGAAGGCCACCGGCGTATGGACCGGCAGTTTGGCGAGCACATCATCCACTGGGTGACATACACAGAGCTGTGCGCGCCGTGCACAATAAACTACAGCGTGGTCGGCCACCACGAGACGCTGGAAAAGGATGCCCCGTACATCCTTAAAGCAGCAGGCATCGACGCACTGGTGACCTACCCTGCCATTCCTCCAGGCATCACACGCTATAACAGGACCAAGGTGGAGCACTACTTCTCAGGCATCAGCAAGCGAGACGTCAGGCGTCTCTACGCACGCTATCAGGGTGATTTCCATCTGTTCGGCTACCCAAGCCCAGACTTTCTACTGAACT
>Danio_rerio.1.27819464.27819310.3
TGTCCTACAGCATGACTTGCAAACCTTTAAAGGGGGGATTTCACAGGATGTCATGGCTGCTACGATTCAGAGAGGAGTGGGAACCCACTACCAGATCATTGGACACAAGCTGTACAGGGAGCAAAACTGCATGTTCCCTGCTAGGT
>Danio_rerio.1.27843051.27842904.2
GTCGTTTACATCACTGTGTTACTCTGCGGACGGGGAGTCTGTTTTGGCGGGGGGTCAGTCCAAGTTTGTCTGCATCTACAACATCAAGGAGCAGATGCTCATGAAGAAGTTTGAAATCTCCTGCAACCTGTCCTTCGACGCTATGGAG
>Danio_rerio.1.27844636.27844486.1
GGTCACGAGGGTCCGGTGAGCTGCCTCTGTTTCAGTCCGGTTCAGTCCGTCCTGGCCAGCTGCTCGTGGGACCGAACCGTCCGGCTGTGGGACATGCTGGACAGCTGGCAGACCAAGGAAACGCTTCCCCTTACATCTGATG
>Danio_rerio.1.27854395.27854247.1
GTGAAAGTGTGGAACACCAACACCGGCCTCTGCTTTGTCACATTTACTGAACACACCAGCAGTGTCACAAACGTCACCTTCACCTCCAGTGGCTTCGTCATCGTCAGCGCTTCTCTGGACGGGACGGTCCGAGCGTTCGACCTGCACAG
>Danio_rerio.1.27854882.27854746.3
TGGGCCAGCTGCTGGTGTGGGAGTGGCAGAGTGAGTCGTACGTGTTCAAGCAGCAGGGACACTTCAACAACATGGCCTCGCTGGCTTACTCTCCAGACGGACAGTACATCGTGACGGGAGGGGACGACAGCAA
>Danio_rerio.1.27880701.27880589.1
TTTTCCAATTTGCTCGGCGCAGTCTATCGCCAGGGAAATTTGAACTTCTCCAAAGATGGCAACGCTGTTATCAGTCCAGTTGGAAACAGAATCTCTGTCTTCGACCTGAAGAA
>Danio_rerio.1.28199081.28201810.1
ATGGACAGCACTTCCAAAACTGATGCTTCCAGTCAGTTATCTGTTGCTTCTCAGGTTCCTTTCCTTCACTTGTGTACCACACTAGAAAAAATTCAAAAGTCCAAACTCCGTCCAGAGAAATCCAAGATCCTTGGGTACTTCATTGAGAAATGGCGTGAATTTCATTCTGCCCTCCACAAAGACAACCCCAAAACTACAGACTCTTTCTATCCTGCCATGCGCCTCATAGTCCCGCCTTTTGAACGAGAGCGAATGGCATATGGCATCAAAGAGAGCATGCTGGCTAAACTCTACATTGATGTATTAGGCCTCCCAAAAAATGGCCCTGAGGCTAATAAGCTGTTGAATTACCGTGCTCCGACCACATCCCAAGGAGAAGCTGGAGACTTTGCTGGCATGGCGTATTTTGTGCTGAAGAAACGATGCACCAGCCAAGGAAATCTCAGTATTAAAGAGGTCAACGACTTCCTGGATTCAGTAGCCACCAGCAACGCCACCAAGCAGAAAGATCTTGTCAAAAAGAGTCTGCTGCACCTCATCACCCAGAGCTCAGCTCTTGAGCAAAAGTGGCTCATTAGAATGATTCTGAAGGACATGAAGCTCGGGATCAGCAAAGAAACCGTTCTCCAAGTTTTCCACCCAGATGCTGCTGAGCTCTACAACGTCAACACAGACTTGAACAAGGTGTGCCAGCAGTTACACAATCCAGCCGTGTCCTTAAGTGAAGTCTCTATTGGACTTTTTTCTGCTTTCAAACCTATGCTGGCAGCTGTGGCTAACATCCGCAACGTGGAGAAACAGATGGGAAACAGCACTTTTTACATTGAGACAAAGCTGGATGGAGAGCGCATTCAGCTGCACAAAGATGGGGATGTGTACAAGTACTTCAGCCGAAATGCTTTTGAGTACACGCAGCAGTTTGGAGGATCCCCGTTGGAAGGATCACTGACGCCTTATATCCACCATGTTTTTAAAAGCAATGTGGTGAACTGCATTCTCGATGGTGAGATGATGGCATACAACCCGGCAGCAGACACCTTCATGCAGAAAGGGAGCAAATTTGACATCAAGAGGCTGATGGATGACTCTGAGTTGCAGACATGCTTCTGTGTGTTTGACGTGCTGTTAATAAATGATCAGAAGCTAGGCAAAGAAACTCTCAAGAAGCGACATGAGCTTCTTCAGACAGTTTTCACTCCAGTCAAGGGAAGGCTGCATCTGGTGCCAAAGGCTGAAGCCAGAACCATGCAGGAGGTGGTGAATGCTCTCAATGATGCCATTGACAGCAGAGAAGAGGGGATCATGGTGAAGGATCCTTTATCCATCTACAAACCTGACAAGCGAGGTGAAAGCTGGCTGAAGATAAAACCAGAATATGTGGATGGCTTGATGGATGAGCTTGACCTGCTGATTGTTGGTGGCTACTGGGGAAAAGGGAGAAGGGGTGGCATGATGTCCCATTTCTTATGTGCTGTGGCCGAAGCTCCAAAGCCTGGCGAGAAACCTTCAGTTTTCCATACCCTTTGCCGCATTGGCTCCGGCTACACCATGAAAGAATTGTATGACCTTGGTTTAAAGCTCACCAAACACTGGAAGGTCTACCGGAAAAACAACCCACCAGCATCCATCCTGTGTGGAACAGAGAAACCGGAAGTCTACATTGAACCCTGCAACTCTGTTATCATCCAGGTTAAGGCGGCTGAGATAGTCGGGAGTGACATGTATAAAACCAACTGTACTCTGCGCTTCCCCAGGATTGAGAAGATTCGAGATGACAAAGAATGGCACCAGTGCATGACACTGGCAGAGCTGGATCAGTTCCGCAGCAAGGCGTCTGGGAAACTCGCCTCTCGGCACCTTCACATTGACAACGGTGAACCGCAAAAGAAAAAGCGCAAGCTGCCAGTCAAACCCAAGAAAGTGATCGGCATCATTGACCACTTTAAGCCCCAGGACCTTTCCGGGGTGACCAAGGAAACAGATATGTTTGAGGACGTGGAGTTCTGCATCCTGAATGGCACCGAAGATCATCCCAAGTCTGAACTGGAAAAGGGTGTGGC
>Danio_rerio.1.28715954.28716065.1
CAGAGAGAGTCCTCCAGAGGCCGACACAGAGAGAAGGAGGATATAAAGATAACGAAGGAGCGTACCCCAGGCAGTGAAGAAGAACCCACAGAGTGGGAAACCAATCGTGAAG
>Danio_rerio.1.29147458.29147680.1
GACCTCCTCTTTAACCAGCTGTATTCGCGGCTGGTAGAGAATATGGTTGCTAAGGCTGTGTTCTTGGAGTCACTGGAGTCGTACATTGTAGCTGATCGTGTTGGACACCTCACTCCAGCCATTATGAGGGACCTCCTCGACCACTACCATAGTAATGGCATGATGGACAGTCTGGAGAGATGCATCGTCCACCTAGATGTTACCAGCTTGGACATACAGCAG
>Danio_rerio.1.293648.293812.1
ATGGCTGCTCATTCTACCGAAGAGCCGTTCCCCTTCCACGGGCTGCTCCCCAAAAAAGAAACCGGCGCTGCCTCTTACCTCACCCGGTTCCCCGAGTATGATGGCCGAGGGGTGCTCATCGCCATCCTCGACACCGGCGTGGATCCCGGGGCCCCCGGCATGCAG
>Danio_rerio.1.296439.296543.1
AAAGAGCGAAAGGAGAAGATGTGGGACCCGCCACACAGAGCAGCACTCGCTGAGGTTTGCCGCAAGACGGAAGAGTTTGACCTCGCTCATCCAAACCCCTCACAG
>Danio_rerio.1.296705.296829.1
ATTGAGAAGTTGCAGAAAGAAGAGTTGCAGTGTCAGTCAGAGCTCCTGGCATCGCTAGAAAAGAAGTACAGTGATCCTGGGCCTGTATATGACTGTGTGCTTTGGCACGATGGCGTCACATGGA
>Danio_rerio.1.297266.297429.2
GGCTGTAGTTGACACTTCAGAGTGCGGAGACCTGTCCCAGTGCACTGTGCTGAGCTCATACAGAGAGTCACATGAGTACGCCACGTTAGGAACTGTCGAGATGCTTAACTATTCTGTTAATATTTATGATGACGGCAACACGCTCTGCATAGTCACCAGCGGAG
>Danio_rerio.1.29798667.29798499.1
TACGCTGATATCATTGTGCACCGCCTGCTGGCAGTGGCTATAGGTGCAGACACCACCTACCCAGATTTAATGGACAAGCATAAACAGTCAGCTCTCTGCAATAACCTCAACTACAGACACAAAATGTCTCAGTATGCACAGCGGGCTTCTGTGGCCTTCCACACACAG
>Danio_rerio.1.29800814.29800600.1
GAGGTCCACACAGATTCAGCAAAGGCACTGGCTGACTCGCTTGATGCAGCCAAAGTGGATGGATTCCCATACTTTAACACGCTGCTGCGCATCCTGGCCACTCGCTGCATGATGCAAGCTGTCTATTTTTGTTCTGGCATGGACAGCGATTTCCATCATTATGGTCTCGCCTCGCCCATTTATACGCACTTCACGTCCCCTATCAGGAG
>Danio_rerio.1.29811932.29811765.2
TGAAATTACTAGCAGTAAAGTGTTATTTCCAGAGCACTTTCCCCTATCCAGAATTCAAACAGGAATTAAAAGTGGCTCCTTCCTCCAAGGCACCTTTAGGGCCAGCAGAGACAACTATTTGGAGGCAACTGTGTTTGTCCAGGGAGAGGGAGAAGACAGCACAGAG
>Danio_rerio.1.30018938.30019101.1
GTGTATTTGGATGGTTACCATGGTGACACCTCAGAAACCTTCTTGATTGGTCAGGTTGACGAGGTTGGGAGGCGACTGGTGGAAACCGCCAGGCGTTGCAGAGATGAAGCCATCGATGCCTGCAAACCAGGTGCACAGCTTTGTGTTATTGGAAATACTATCAG
>Danio_rerio.1.30736740.30736847.1
CTGAAGACAGAGCCAGGTCTTGGAGGTGCGATTGATGGCATGAATGTGAAGAGCCTGGAGGAGAGGTCAGAGGGAGATGTAGCTAGCCCTTCTTCCACTGGCACTCAG
>Danio_rerio.1.31116778.31116951.1
GAAGCTTGTCAGATCCCAGGAATAGGAAAACGCATGGCTGACAAAATTGAAGAGATTATGGAGAGTGGTCATTTGCGGAAGCTTGATCACATTGGTGAGGCTGTGCCAGTGCTGGAGCTTTTTGTGAACATCTGGGGTGCTGGGACTAAGACCGCACAACTGTGGTACCAACAG
>Danio_rerio.1.315296.315426.1
GAGCGTGCAAAACGCCTCAAGGAGGTGGTGTCAGCAGCAGACCTCGTCATCTCCCGCATCGACCAGACAGCCCTGGCTGTTTACCTCACCATGAAGACGGACCCACGGCCGGACGCCGCTTCTATCAAGAG
>Danio_rerio.1.31883592.31883830.3
GTGTGGAGAAACTTGTGCGTCATTTGCAGAAGCACAAAATCCCCACTGCAGTGGCAACCAGCTCAGCCGGCGTGACGTTCAAATTGAAGACGAGTCAACACAAAGAGTTCTTTGCGCTCTTTGATCACATTGTCCTGGGTGACGATCCAGACGTGAAGAATGGCAAACCTCAGCCGGACTCCTTCCTGGTGTGTGCCGGCCGATTCAATCCCCCAGC
>Danio_rerio.1.32905218.32905386.1
ACAGGGACTTTTGGACGAGTCTTCCTGGTCAAGGACAAAAAGAGCAGGGCCTTCTTTGCCCTGAAGCAGATGAAGATCCCTGACGTGATCCGACTGAAGCAGGAGCAGCACGTCCATAATGAGAAGGAGGTGCTGAGCGAGGTCAACCACTCCTTTCTCATCAGACT
>Danio_rerio.1.342539.342360.1
GAGCTGATGGACACCTTTGAATACCTGTGCCAGGAAAACACGCAGATCTTGTGGGCTATGCGTTTCCGCCTGGATCCGGAGAACAGCTTCGTGGATCGCTTCCGGCAGCGTTTTCACTTAGAGGAGCTGTACAGCCTTCCCAGTCTGAGTATCAAGCTGTACCGAGC
>Danio_rerio.1.34298180.34298015.2
GTTCCGTCAGCTCCAGCTGGGTACAGACAGCCGGGTGGCAGAACTATCCAACCAGGCCAAGCTGCACTCTTTTGAAGCTGAGCGTGCTAATATGGTCAAGGATGAGACGGCTAAAGCCCTAGCTCAGTGTCAGCTGGAGTGTGAGAAACACCAGAAGAAACTAGAG
>Danio_rerio.1.34312197.34312072.2
AGACCACTACAAGTCAGAATATGAGAGCAAATTAAGAGAGGAGTTGGAGAACATCAGGCTGAAAACAAGTCAGGAGATAGGCAACCTGCAGAGAACCTCCAGGGAGATGTATGAGAGGGAAAACAG
>Danio_rerio.1.34312560.34312379.1
CAACAATCAGTGACACTCCTGCAGAAGGACAAGGAGTACCTGCACAGGCAGAACATGGAACTCAGTGTTCGCTGTGCACATGAAGAAGACCGCCTGGAGAGATTACAG
>Danio_rerio.1.34316025.34315827.2
GAAGCAGCAGGCTCTGCGTAAGCAGGAGATGGAGGCCATCCTGCTCAGGCAGCAGCAGCTGGAGGAGACTAACCGACAGCTGTGTGAGAAAGCTGGAGAACTGCGGAGGTCTCTCAGGGATCTGGACCTCTCTCAGGACAGATACCAGGAACTTCGTGGTCTTCCTGAGGACAAAATATCTATACAGGAATATGTAGC
>Danio_rerio.1.35190785.35190891.1
AGGGCGGCCTATGCTCCCAGAAACTTCTTGGAAGCGTCTCGGCCCCCCTGGTTCAACATGGGTTCTCAGCAGGACTGTTCAGAGTACCTCAGATTTCTTTTAGACAG
>Danio_rerio.1.35295365.35295668.1
AAAAGCAAAGGAATGATGCCAGTGGGTAGCCATTCTGCAGAAGAGGTCGACCAAAACTACGTGCCCATGAGTGCCAACTCACCGTCACATCATCACTCGGGCAGTTTGCCAGAGCCAATGCACGAAACCAACTACGTCCCCATGACCCCAGGTACTATGGAGTTCTCATCCCTGGGAAAACAGGTTCCTCCACCCGCCCACATGGGATTTCGCTCAAGCCCAAAGACCCCTCCCCGCAGGCCGCTGCTTAGTGAGTGCCAGCCCCCACCTGTGGACCGAAATCTCAAACCCGATCGCAAAG
>Danio_rerio.1.35520156.35520299.2
TGATTTCACGGGGTCTGTGCTAAGGGTTGATGTAGACACAGATAATTGTGCCTCTCCATATTCCATACCACGGAGCAATCCCTACTTCAACAGCACCAACCAGCCACCTGAAATCTTTGCACATGGATTACATGATCCAGGCAG
>Danio_rerio.1.36458025.36457903.1
GTACCGGTCCATGTGTTTCTGGACTTTTCCACACTGGAGTGCAGACACCTCAGTGAATCTGTAGAGCTCTTTGTTCTCAACCTCATGGATGCCAACGCAAACTACATTAACAGAGAAGTCAA
>Danio_rerio.1.36471543.36471351.2
GCTGTGTGTGACAAAGGTGGGCGGTCTCTCCATGGCTGCAGCTGGAGAGCTCCACAGCCCAGTGAGCTGCAGCTCCGAACCAGACGACTCCATGGAGCCGTACACTACAGAAAGACTCAGCAGACTGCCAGGAGGATATAAACCTCTCACAGAACCATTCACAGCCCTCAACATAGATTTCAACAATGTGCAG
>Danio_rerio.1.36478631.36478483.1
GAGTCCTTCAGGTTCACTCTCTTCAAATGGGCAGAAGAACTGGACTCTCTGGGCCGCATTCAGTACCTTTTTGATTGCTATGAACAAGCTCTGGAACTTTTCCCCGATGACGAGGTGATCCTAAACAGCATGGGCGAACACCTGTTCAG
>Danio_rerio.1.366944.366769.3
ACATCAGTATATGGCTGAACCAGGCGGTGAAAGGGGTGAGGGACCGTGAAGGCAACAGCGTCCACAACGCCCACCTGCTCACTCTCTTCCACCGCATCTGTAAGCTGCTCTTCTTCCGCATCAGGCCAGTCTTTGTGTTTGATGGGGATGCACCGCTGCTGAAGAAGCAGACCCT
>Danio_rerio.1.37189827.37190063.1
TGCACATGTGACGACTGTAGCCTCTCTCACATCCTAACGTGTGGCATAATGGACTCTCCCATCGCCGAGGACCTCCACATCAAACTACCCATGCAAGGGGATCCTCCCCGGGACTTCTTGACAGAGGTGCACCCTCCTAGCCTCTCCTCCGGCAGTTCAGCGTCCGGCTCCAACTCCAGTTCTCCCATCACCATCCAGCAGCATCCGAGACTCATTCTGCC
>Danio_rerio.1.37227109.37226816.1
GAGATTCAGAGGCTGAACACTCAGCTCAGGGAGAAAGAGCTGGAGCTGGAGACCATCAGATGTCAGCCGGACCACGAGAAGGACCAGGAGATCCAAAGGCTACGGGTAGCCTTGCAGGAGAGGGAGCGGGCCGAGGCCACCAGAAGTGTCCTCTGTACCTCCCTGGCCGAGGAGGCCGACCAGCTGCGCGGGCAGCTCGGTGCAACTGTTAAGGTGTGCCAGGAGCTGATGGCGAGACTGGAGAAAGACAAAA
>Danio_rerio.1.390196.390347.1
CTCTCTAAAACTTCCCACGACTTGAGTAACATGGCGTCCATTTATATCGTCGATGTTGATAAAGCTCCTATTTACACGAGATACTTCGACATAAGCTACATCCCCTCCACTGTCTTCTTCTTCAATGGACAGCACATGAAGGTCGATTATGG
>Danio_rerio.1.39176388.39176520.2
GGCCAATAAGAACATCACCTTGACATTGTCCTGGAATGTAGTTCCCAACGCTGGAATCCTGCCCCTGGTGGCTGGAAGTGGACACGTCAGCATACCTTTCCCAGAGACCTACGAGACCACTAAGAGCTA
>Danio_rerio.1.401873.402021.3
ATGTGGTGCTGCCGGACAAGCCCAAACTGAAGTTTTTGAACAAGGTGCCGAACTTAAAAAAGGCCAAGAAAGAGGCAAAGAAGCTGTGGGATATCCAGGGACCAGCTAAGTCTGCAAATACCTTCACCACGGGACAGTACGCTATTGTG
>Danio_rerio.1.42238686.42238912.1
AAAGCAACTTTGGAGCTTGGAGCTACCTGGATCCATGGTGCCAATGGGAACCCAGTATACCACCTGGCGGAGGACAACGGGCTGCTTGAACACACCACAGATGGGGAGAGGAGCGTGGGACGCATCAGCCTGTACACCAAGAACGGTGTGGCTCACTACCAGACCAATGTCGGGAAGAGGATCCCCAAGGACCTGGTGGAAGAGTTCAGCGACCTGTACAATGAG
>Danio_rerio.1.42241149.42241322.1
GTGTATGAGCTGACTCAGGAGTTCTTCAAGAACGGGAAACCCGTCTGTGCTGAGAGCCAGAACAGCGTTGGCGTTTTTACGCGAGACGTGGTCCGCAAGAAGATCATGGTGGATCCTGATGACTCTGAGAGCACCAAGAAACTCAAACTGTCTATGCTGCAGCAGTACCTCAAG
>Danio_rerio.1.4384324.4384480.1
GCCTTCACACACACAGCACAGTATGATGACGCTATATCCGACTACTTCCGCGGGCAGTACAGCCGCGGCGTGTCCCAGCTGCCTCTGCGATACGGCATGAACCCCCACCAAGCACCCGCTCAAATCTACACTCTGCGCCCGGCTCTGCCACTCAAAG
>Danio_rerio.1.4384550.4384675.3
TGGTCAACGGTGCTCCTGGCTTTATCAACCTGTGTGACGCTCTGAATGCGTGGCAGCTCGTCAGGGAGCTGAAGGGAGCCCTCGGCATGGCTGCAGCGACTTCCTTCAAACACGTCAGCCCTGC
>Danio_rerio.1.4389889.4390071.1
GTTATCGGTATTGGTGCGGGGCAGCAGTCTCGTATCCACTGCACTCGGCTGGCGGGTGACAAAGCTGACAACTGGTGGCTCAGGCACCACCCTCGAGTCCTGAGCATGAAGTTTCGCAGTGGTGTGAAGAGAGCAGAGATGGCCAACGCAATCGACCAGTATGTGAGCAACACCATCGGAGAG
>Danio_rerio.1.44041785.44041597.1
GGTGATAATTCAAAGCCTGTGGTATCCTTCATCGCTGGTCTAACTGCTCCTCCTGGCCGTAGAATGGGCCATGCTGGCGCCATCATCGCTGGCGGGAAGGGTGGAGCCAAAGAGAAGATTGCAGCCCTCCAGTCAGCTGGAGTTGTAGTCAGCATGTCCCCTGCTCAGTTGGGCAGCACTATGTTCAAG
>Danio_rerio.1.44058900.44058784.1
GGGACATTTCACAGTCAGCAGGCTCTCGACTATGGCTCCCAGTTAGTTGGAGGAGTTTCCCCTGGCAAGGGTGGCAAGACCCACCTTGGCCTGCCAGTTTTTAACTCTGTGAAGGAG
>Danio_rerio.1.44070566.44070840.1
TCTGAGTGGCTCCGGTTGCTTCCTCTTCTGGGCATCTTGGCTTTGCTCGGCTATCTCACCATTCGCCCCTTTCTGCCTAAGAAGAAGAAGCAGAGGGACAGCTTGATCAATCTGAAGATCCAGAAAGAGAACCCAAAAGTGGTCAATGAGATAGACATTGAGGACCTGAACAGCGCAAATGTGTGTTACTGTCGCTGCTGGCGCTCCAAAACTGTA
>Danio_rerio.1.44862914.44863096.1
TTCCTCGGGCTGTGTGGGGCTGCCTACCGCCCAACAGAAGAGATCGACCTTCGCAGTATAGGCTGGGGAAACATCTTTCAGCTGCCTTTCAAACACCTGAGGGACTACCGCCTGCGACTGCTCTGCCCCTTCTTCATCTACAGTGGATTTGAGACGCTGTTTGCCATCTCTGGATTCACCCTG
>Danio_rerio.1.45205256.45205397.1
GGGAACTTCCTTCCTAACATCACTCAAGATTATATTCACAAGTGTAACTTTGACATGGTCAACAACACCTACTGCCCGATCTTCAGAGTGGGAGATGTCGTCCGCTACGCCCAGCAGAACTTCACTAATCTGGC
>Danio_rerio.1.45829711.45829840.1
GAGAGCGTGAATGTGGCCTCAGTGCGCAGTGTGACCAGAGTTTTAGATGCCTGGGGAAAACGCATCTTCAGTGAGATCAAAACTCTGCTGCACTCACAGCCCAGCACGCTGCTCCCCGACTACTCCAG
>Danio_rerio.1.46310620.46310764.2
TGGTGCTCAATTTTTCAAGATGTCGTCGCTGGAACAGAGGCTGTCGCGAATCGAGGAGAAACTAAAGCAGGAGAATGAAGAAGCTCGCCGGAGAATCGACCTCAACATCGACATGAGTCCACAGCGGTCACGACCGAGGCC
>Danio_rerio.1.46324583.46324725.1
GTGGAGTTGGCTACAGGACAGTTTCCCTACAAGAACTGCAAGACAGACTTTGAGGTTCTGACCAAAGTGCTGCAGGAGGACCCTCCTCTCCTGCCTCTCGGCATGGGTTTCTCCCTCGACTTCCAGTCCTTTGTCAAAGACTG
>Danio_rerio.1.46393561.46394679.3
AGAACCTGGCTCTGGAGGACTGGATTGACGCCAACGTGGACCTGCAGGGGCGTGGTGTCTTGCTGCTATGGAGGAATCGGCCCGCCGTTGTCATCGGGCGCCACCAGAACCCTTGGACCGAGTGCAACCTGCCGGCCATGAGGAGAGCGGGCATCCCTCTGGCTCGCAGGCGGAGCGGCGGTGGGACGGTCTTCCATGACCTGGGCAACCTCAACCTGACCTTCTTCGCCTCCAAGAAGGCGTACGACCGGCAGAGGAACCTGAAGGTGGTCACAGACGCACTGAGGCGCCTCCGGCCTGGACTGGATGTCCAGGCCACCGACAGGTTTGACATCTTACTGAACGGACGATACAAGATCTCAGGTAC
>Danio_rerio.1.46410167.46410317.1
GAGCGCCTGGAGCAGGAGCGCAAGGAGAAGAAGAAGCAGAAGGAGAAGGAGAGGAAGGAGCGCCTGAAGAAGGAGGGGAAGCTGCTGACGAAGGCCCAGAAGGAAGCTCGAGCTCGTGCTGAGGCCACGCTCATGTTGCTGCAGGCTCAGG
>Danio_rerio.1.46418858.46419019.1
GTAAAAGCGCTGCCCGGGATGGGAACAACGATAGATGTCATCCTGATTAACGGTCGTCTGCGGGAAGGAGAGACCATCATCGTACCAGGGGTGGAAGGGCCCATCGTCACGCAGATCAGGGGGTTGTTGCTGCCACCTCCACTGAAGGAACTCAGAGTGAAG
>Danio_rerio.1.46421256.46421387.3
AACCAGTACGAGAAGCACAAGGAGGTGTCGACGTCTCAGGGTGTGAAGATTCTGGGGAAAGACTTGGAGAAGGCGTTGGCGGGGCTCCCCCTGCTGGTGGCTCACAAGGACGACGAGATCCCCGTCCTAAGG
>Danio_rerio.1.46421482.46421613.1
GATGAACTGGTGCGAGAGCTTAAGCAGACTCTGAGCTCCATCAAACTCGAGGAGAAAGGTGTTTACGTCCAGGCATCAACGCTGGGATCGCTGGAGGCTCTGCTTGAGTTCCTGCGGACATCCAAAGTCCCT
>Danio_rerio.1.46424770.46424908.2
GCATGTTGCCGTGTTCCCAGTGAAGCTGCGAGTTCTTCCTCAGTTCATCTTTAACTCCCGAGATCCCATCGTGATGGGGGTCACAGTGGAGGCTGGAGTCCTGAAACAGGGGACGCCCCTCTGCGTCCCCAGCAAAG
>Danio_rerio.1.46425056.46425217.1
TTTGTGGACATCGGTGTGGTCACCAGCATTGAGATAAATCATAAGCCCGTTGACACTGCCAAGAAGGGCCAGGAGATCTGCATCAAGATTGAGCCAATCCCGGGAGAGTCGCCAAAGATGTACGGGCGCCATTTTGAAGCCACAGACATCATCGTCAGCAAG
>Danio_rerio.1.46924955.46925121.1
CGTAAGGGTGGCGAGCTGGCTTCAGCAGTTCATGCCTATGGGAAAACGGGAGACCCACAGATGAGAGCGCTTGTTCAACACATCCTCAGCCTGGTGTCACACCCCATTCTCAACTTCCTCTACAGGTGGATATACGACGGGGAGTTAGAAGACACCTACCACGAG
>Danio_rerio.1.46932853.46932961.1
GTTCTGCTGATCGGCAAATCCATCAACTTCCTGCATCAGGTTTGCCACGATAGAACGCCGCCAGGCAAAATCACGGCAGCGTCGAAATCTGCAGACACTCCAAAAGATG
>Danio_rerio.1.46934761.46934950.1
GCAGAGCTGCTGTCGGACCTGGAGGGAGCGTTCCAGGAGAAGATCGACGCGGCCTACTTCGACACCAGCAAGTACCTGCTGGATGTCCTCAACCGTAACTACCTGTTGCTGGAGCACCTGCAGGCCATGAGGAGATACCTGCTGCTGGGCCAGGGAGACTTCATCAGACACCTCATGGACCTACTGAA
>Danio_rerio.1.47116698.47116488.2
AGACATCAAACCGGATGAGCCAACCATGCTTTTTGTAACCAAGTGTCCATGTGATGAGTGTATCCCTCTGATCAGAGGAGCCGGTATCACACACATATACACCTCTGACCTGGACCGGGACAAAGATAAGGGAGATATTTCCTACCTGCGATTCGGCACCCTAAAGAACATCAGCAAGTTCATAGTGAGT
>Danio_rerio.1.47608707.47608278.1
TGGAAACCTCGTCTGTCTCCCCTCCTGGCCCTCTGCATCTTCTTGGTGTGTGAGCGGCACAGAGGAGAGGCCTCTGATTGGTTCCCTTACATCGATGTGTTGCCCACAGTTTACACCTGCCCCGCCTATTTCAGTGATGATGTCATGGCTCTTTTACCTGCCAGTGTGCGGAGGCGGGCCTTGGAGCAGAGGGAGGCAGTGAAGGAAATGCACTCCTCCAATCAGGAGTTTTTC
>Danio_rerio.1.48377268.48377429.1
GAGACAGAAATATTTGACTGGAAGAAGAAGGTCACCGAGGCTGCGTGCAAGCTCAAACAGCACGAGAATGTGCTGGAGACTGTCGTGTCTGAAAGGAACCTCTACAGCAAAAACCTCATTGA
>Danio_rerio.1.48788.48665.2
GTATCTGCTGCTGAGGACTCACCAGCTGCCTCTGGATGCCTTCCTGGTGGCTCTGAGGATGATGAAGGTGGAGGATGTCGACATCGACGAGGTGCAATGTATCCTGGCCAACCTCATTTACATG
>Danio_rerio.1.50417362.50417246.3
ATGCATCCAAAGAAGACATTGACATTGGTATGAAACTCGGCGCTGGTTATCCCATGGGGCCATTTGAACTTGCTGATTATGTAGGACTAGACATAGTAAAGGCTGTTATTGA
>Danio_rerio.1.50422773.50422645.1
GTTGCCGCATCAACGGGCCACTCTGTGACACTGGTGGACACATCTGGCGACATCCTCAAAAAGTCCATTAAAATGATTGAAGGGAGCCTTAAACGAGTGACGAAGAAGAAGTTTTCCGATAAGCCGGA
>Danio_rerio.1.50461.50358.1
GCGGAGCAGCAGCTACAGAAGAAGGGTAAAGGTCAGCCTAGCGAGATGTTGGAGAAAGCAGCAGAGCAGCTGATGAGCTGCTTCAGAGTTTGTGCCAGTGACAA
>Danio_rerio.1.50558769.50558902.1
GTTGCCCTTCATGCATGTGGCGTTGCAACAGATATGGTAATGGAGCATTGCATCCAGGCCGGAGCCGCCTTTGTTATTAGTCCTTGCTGCTACGGCTTCATCCAGAATGCTGTGAAGTTCAGCTTCCCCAAGAG
>Danio_rerio.1.5073192.5073892.3
CAGATTTGGACCAGCAGAGTTTACAAAGTGACCCAGAGGAGTCCTACCTGCGGGATCTCCCTGAGTTCCCCTCAGTGGAGGAGTTCCCCTCCATTGAGCACAGTCTGCTTCACTTTCCTCTGCGAGGCTCAGGCCAGGGAGAGGGAGCCCAGGCTGACACTCAGTCCGAAGGGGAACCGTTGAGCCCCGCCAGCCTCCTTATCCAGCACCTAGCATCCCCCCTCCATTTTGTGAACACACATTTCAACGGACACGGTCGACCACCTGGGGGTGAAGAGGGCACGCTGCCTGTGGCAGGTGTAGATGGGGGAGGAGAGAAGACGGAGCCTGCAGTCACCCAGGGTGCACAGCGTTCCTTGGAGGCCCTGAGCGAGGAGATAGTGAGCACTGCTATCTCCACTGTCGTGCAGAACACTCTGTCAGCCCTGCTGCGTTCCAGCGAGGCCAGCGAGGAGCCCTCTCTGGCTGAGTTTCTTCCCAGTGAAACCCCACCGGGCGCTCTGGAGACACCCACTGA
>Danio_rerio.1.51053019.51053189.1
TTGAGCGTTGTTGCTATTATCATGAACATAACGAGAACAGCCATGGTTGGAAACCTGCTGAGAGGCCTGTTGGAGAACCACACTGCTCACCCCAGCTTTGAGCCTTTAGCCAACCTGCAGGTTCAGTTTAACAACATGGCTGCGGTTATTGTCTTCTTTTCCTGGGTCAAG
>Danio_rerio.1.51061368.51061531.1
GAGGACTTGGATCTGGAACGCAGTTCGCTGACTCGACCCAGTAGTGGGCGGAGCTTCCCTCGTACCCAGGATGACTCAGAGGAGGATGACGATGAGGACAGCGGTCACAGCTCTCGACGTCGTGGCAGCAGCTCTGGGGGTGTCTCGTATGAGGAGTTTCAAGT
>Danio_rerio.1.51204799.51204606.1
GAGGAAGAGGACGGCTCGGAGGACGACGGAGACTCCAAGACCCAGTTCACCGTGACCGTGCGACCCGACATCGGCGTGTTCAGCTTCCTGGAGCACGCGGACGAGGAAGTGGATGGTTTCATTTCACCCGTGGACGACCTTTCCCCGTCCAAGAACACGATGGACACGAGGCTGTCCAATCTGCACTCAGCTACTAT
>Danio_rerio.1.5130298.5130488.1
TCGCAGCACCAGCGCCACCATCGCTTCTGTCTGCGCATGCTGTTTAAACATCCTGACAGTCACGCCCTCTGTGTTCTCTGCGGACATAACGCCATGGTGTCAGGGAGCTTCAAACATGCTCT
>Danio_rerio.1.52664853.52665061.1
ATTCCTAAAGAGGAGATGCACTTCCAGCCTCTGGAAGATATTGCTGAGAATTTGGAGGAGTCAGGAACTCGCCATCCTAACATGGCGCTCTTCAACCGCCTTCTCAACTCAGCCCCATCACCGACTGGCCTAATGGGAGGAGCCCTTCGACGGACCTCAGCACAGCTCCAGAGACTGCGCCACTCCCCCGGCATTGACCAGT
>Danio_rerio.1.53765387.53765270.1
GCTTGTTACTGTGATGATCACACTAAGAGTAAAGTCTTCAAACAGGAGAAGGGAAAAGGTCCTCCGTGTCCCAAATGTGGTCACGAGACACAGGAGACCAAAGACCTAAGCATGTC
>Danio_rerio.1.53839840.53840013.2
AGAAGGCGAGCGTAAATTTAACCTGAACGACAGCAGCGTGCCCACAGCCACACAAGCCCTCATGACCATGTATCGTCGCAATTCCCCGGAAGAGTTTAATCCGAAGCTG
>Danio_rerio.1.53848151.53848280.2
GTATCTGGACAGCGTGACCAATAAGGACAGCACCCTCCCTCCCATCCCTCACTTGCACTCTTTACTCACAGACAATGGAGAACCACACCCAGAGGTGGACATCTTCAAACTCGTGCGCAGCTCCTACGAG
>Danio_rerio.1.54205436.54204965.2
AGATCCCTTCAGCTCCTGGAGCACGGAGGAGAGGGAGAAACTGTTGCTATGTGCAGCCAAGATTTTCCAGATCCAGTTCCCCCTCTACACAGCTTACAAACACAACACACATCCCACCATAGAG
>Danio_rerio.1.54479483.54478686.1
GATGAAGAGGACAGCTCAGGCAGTGAGATAAAGACGCTGCGAGGTCACAGCGGCCCAGTTTTTCGTACCGCCTTCCTCACAGACAGCTCCGGCTTGCTCTCGTGCTCTGAGGACACAACCATCCGCTACTGGGACCTGGGCAGCTTCACCAACACGGTGCTCTACCAGGGGCATGTCTACCCAGTATGGGATGTGGACGTCAGCCCCTGCAGCCTTTACTTTGCCAGTTGCTCTCACGATCGCACCGCCCGTCTCTGGACGTTCTCCCGGACATACCCATTGAGGCTCTATGCAGGGCATCTTTCTGATGTTGACTGTGTGAAATTCCACCCGAACTCCAACTATTTAGCCACCGGTTCCACAGACAAGACTGTGCGGCTCTGGAGCACCCAGCAGGGGGCGTCTGTTCGCCTTTTTACGGGCCACCGTGGCCCTGTGCTGTCACTCGCTTTCTCACCGAATGGCAAGTACTTGGCGTCCGCTGGTGAGGACCAGCGGGTGAAGCTGTGGGATTTGGCATCTGGGACTTTGTTCAAAGACCTAAGAGGACACACAGATAGTGTCACCAGCCTGTCCTTCAGTCCGGACAGCAGCCTAGTGGCATCTTCATCTATGGACAACTCAGTGCGGGTGTGGGACATCCGCAACTCACACGGTGGGACGTCAGCTGACAGCTCGTCCAGCGAATTGGTGGGAATGTACACTGGAAACACCAGCAACGTGCTCAATGTCCAGTTTATGGCCTGCAACTTGCTGCTGGTGACGGGAACCGCACAAGAGCAAGCGGAGCAGT
>Danio_rerio.1.54484479.54484341.1
ATGAAGCGGATTCGCACTGAGCAGATCCAGTATGCCGTGGCTCAGTACCTGAAGAGGAGGCAGTATGTGGACACTGACGGCTCCCTGAAAGGAGCCAAGCTCTACCAGTCCCCCGAAGAAATGGCTGCAAGTCTCAC
>Danio_rerio.1.54639796.54639934.2
GCACATCTTTCTTGGCTTCACCAAATGTGGACGCTACGTTCTGTCTTACACCAGTGACTGTGGAGAAGATGATGATTTCTCTTTCTATACTTATCATCTTTATTGGTGGGAGTTTAACCTGCACAGCAGACTGAAGCAG
>Danio_rerio.1.54642063.54642169.1
GTCCATCATGTGCGACTGTTTGCAGGAGAGGAAATCTACAGTGACCTGTACCTTACAGTATGTGAGTGGCCAAATGATCACTCCAAAATTGTCATCTTCGGCTTCAA
>Danio_rerio.1.54644075.54644233.3
GTGGTGAGTGTCTTGAACACGGATATGTGCTCAACAGCAGGTACCAGGTGGTATATCCGTTCCCCACCTTTCAGCCAGCTTTCCAGCTTAAGAAGGACCAGGTCATTCTGTTAAACACTAGCTACTCTCTGGTAGCCTGTGGCATCTCACTCTGCCCAG
>Danio_rerio.1.54650484.54650588.2
GCCAAACACATACCATTCCAACCTGCAGGTTAGCTGGGACCTCAACACGGGTGTGTGTCGCACTGTGGGTGTTGGTGACCTCACAGAAGTCAAGGGTCAGACAAG
>Danio_rerio.1.54754556.54754699.1
GCCATGTCATGCGCCAACGAGGTGGTCTCCTACGAAATTGTTCTTTCAATAACAAGACTCATCAAAAAGTACGGCAAAGAGCTACAGGTGGTCACTTGGGACATCCTACTCGGCATCATAGAGCGACTGTTGCAACAGATTCAG
>Danio_rerio.1.54761233.54761362.2
TTTTTTTTCTCAGGTGTTTGACTTCTTCCTCATGATGCGTGCAGACTCTCTTCACCGTCTTGGGGTCCCAAACAAAGATGGTGTCATGAGATTCAGCCCTTATTGCTACTGTGA
>Danio_rerio.1.54763324.54763446.1
GAGACAGATTGGAAGGTGCTGAAATTGGTTCTTGACAAGCTGCCGTGGATGCTGCAGTACAAAGTGTTGCTGCTCACATCACCATGCAACTTAGATCAGCTGTGTTCTACACTGTGCTGCATG
>Danio_rerio.1.54763969.54764146.1
GTGACAGATCGTCTCATCTCAGAGCGATTGAAAAAGACTCCAGAGGGGTTTTCGCGCACAGATGTTCAGCTGGCAGTGATTCCTGTTCTTACAGCAATTACCTCCTACCACAACTACTTGGAGCAGTCAAGACAGGTA
>Danio_rerio.1.54834100.54833962.1
GCGTCCCACCAGTTGCGGTTTCTCCGTGAGTGGGCCGTATTTGGCAGAGCTCTGCGGCGCTCAGTCTGGGAGCTGCTGGGAGCTGCTCTGGCGTTACTGCTGTTGGTGCTGGCTTACTCACACACGGGACACCTGGT
>Danio_rerio.1.54837582.54837295.3
TCATCCTCCTCGCCTTGGTGTTGTATTTCCTCGTTCGGGGCATATTGGGCTTCCTCAGAGAAGGCTATAGGTACCTGCTGTCAGCCTGGAGACTCCTGGGTATCTGTAAACTGTCTCTAGCAGCGTCTGTATTCGGAATACACCTGTGCCGCTGCATAATAGCTAAACAGCAATGGACATCATACCTGAAGCACCCTCGGGATACATTCACAGATTTCTACCCCCTGGCCAAACAGACTCAGATGTACACCGTCATGTCTGCCTCGCTGTTGTTCATACTGGTACTCAAG
>Danio_rerio.1.54854260.54854058.1
GACGTGTGTCGTCCAAGACGGTTTCCACCTTGGTGTGGACGTGCTGCCATGTGGGGCAGCTGGGCAGGAATCGCTCTGGCCAATGGTGTTTCAGTTTGGGCTGGCTATGGGTTCAGTCAGAATGTTGCCATGATGTGGTTAATCTCCTGCTTTGCTAGTTTCTTCTGCTCATTTCTACTGTTGGAGCCAATTAAG
>Danio_rerio.1.54884932.54884774.1
GAGCGCAATTATAGAGTCAGAGTCCGCAGCAACATCACAAGAGCTCTGACTGCTCTGGATCTGACAACTGTGAGCGATATCCAGCAGACCTCCGCTGCTCTCGCACAGTGCAC
>Danio_rerio.1.54905650.54902004.1
TACACCGCACTGGTGTCAGTTTCCAATCGTTATGAGAACATCACTAAAAGCATCAACATGAGCGTCTACAGCATCCTCACTCATGTTAATATACAGACGGAGCCAGCACTTCTCCTCGCTGGCAAATCAGCTTTTTTTGAGGCTCACCCTTTGCCCACACCGTATGGAATTCACTATGAGTGGCACTTTGGAGATGGCTCTGTCACTCAAATGGGTCGCCGTGTGCCGCACACCTTTACAGACTCGGGCAACTTCACTGTTTGTGTTTCAGTAAACAACACCATCAGCTCTAATAGTGCTTGTGCTGAGATGTTTGTCTATAAGGAGATTGAAGATCTAACAGCTAAAAGCACTTCTCCCACAGAGCTTCACAGTCCTACAAAGGTGTGGGCACACCTTCGTTCGGGTAACAACATCACATGGACATTCTCAATGGGTGATGGGAAAATTTATACCCAATCTGAGCCTAACGTGTCACATACCTATGCGAAAGATGGTAACTATACAGTAAATGTGACTGCTATGAATGCTGTAAGCTCTGGATGGACAATCCTTCCAGTTCAGGTGTTTGTCTTCCAAGTTATAAGAATGGAGCCCTCCGGATGTGTCCGAGAGCAGACCACTGTCAACTTTCAAGCCTGGGTGTCTGGTAACGCATCAGCTCACCTTTATGAATGGAGCTTTGGGGACGGAAGTCCCACCGAGACACACCGTGGCAACCCCAGAGTCTCTCACACTTATTTGGCAAGTGGGAATTACCACCTTTCCTTGCTCCTTTCCACCGGTGCCAACAAGACCACCAAGGCCAATTTCTTTACCTGGGTATGTGTGCAGCCAGCTTTGAAAAACATCAGCCTTACCCCTGAGATATCCCATTACGCTGTGGGAGAAGAAATACAATTCTGGGTTAGAGCTGAGCCTCAATTTAACTACAGTTATCAGTGGGACTTTGGTAGAGAAGAAGACCCTGTGCTCATTCATGGTTCAGGGAGTATGGTGACAGCATTTAAGAACCCAGGTCTCTACATGGTGACGGTAAATGTTTTCAATAACATCTCCAGCAGTAACGCTAGTGCTGTCATTGAGGTTCTGATGCCCATTGGACCAATTGTCATTCAGCATAATGGCACTAAGTACAATAATTTGACACTTGGAGCACCATACACTTTTATCAGTTCTTCATTGGCCTCCAATGTCACTTACACCTGGAACTTTGGAGATGGAAATGAGGTTACAGGACAGAATGTCCTGCATACCTACAACATCTCTGGAAAATACAATATCACGTTGAAAGCAGCCAACACAGTTAGTCAGAATTATACTACTTTAACAGTTATTGTGATTGCACCAATCAGTGGGTTGAGAGTCAATGCAAGCTTGGTAAAAGTCCCTCTCAACGCCTCAGTCACCTTTGAAGCCCAAATGGAGGAGGGCGATCGGTCAAGTGTGCGGTACTCTTGGATACTGTGTGACCACTGTACCTCAATCCCAGGGACCTACACTATGTATTACACCTTTCGTTCAGTTGGGACTTTCAACATCATTGTGACAGCAGAGAATGATGTAGGAACAGCACAAGCAAATATCTTCCTGTTTGTTCAACGTGAGTTGGAGGGGCTGCAGATTTTGGCAGAGGAGACTGGGGGAGAGGGAAGCATCAGACTGGATGGTTGTTGCTTCTCTACAAACCGTGGTCTCCAACTTCAAGCTGGATTAAAGGAAGGCACCAACATGACCTTTACTTGGAACATCATCAGAGAGCAAGACCCTGACAGCTCATTCAACAAAACTGGGAAAACAGTTCAACTGAATTTTCCCAAGCCTGGTCCTTGTATCATCCTACTCTGGGCTGCCAACCTTCTGGGCCAGCTGTCTGTCAACAGAACCATCCGCTTCCTGGAACCAGCTGGAGATGTGCACCTTCAGATCAGCAAAAACCCAGTGGCAGTCAATGTTTCAGTAAATCTCACAGTACTGACTACAGAAGGCTCAGACCTACAGTTTCGTTGGTCTGTAGATGGGAATGCTCTGCAGGGGAATATTCCCTGGAAGACCCACACCTTCAACACTATTGGGGAAAAACAAGTAACTGTGGAGGTCTTTAATGAAGTTGGCTCAAGGACTGTGTCAAAGCTTGTCAGTGTCCAGGAAGTAATTTCTGGCCTAAACTTCTCGGTCACTAATGGGACTCAGGACAGTTACATAGCAACGGGTGACAGCATCTTTCTACAGGGGAAGGTAGTGACAGGAACCAATGTGACATGGACATGGCTGCTGGATGGAAAAACAGAAACGGGAAAGAAAACATCTGTAATTTTTCAGGAGCCAAAGATAGCCAATGTTACTTTGAATGCCACCAATGGTGTCAGCTCGCAAGTGTTTTCAAAGGAATTCTTTGTTCAGGAAAAGATTGATAAGTTGGACTTTAAGGCAAGTAAGAATTTTGTAGCAGTGAATGAAGAGGTGGACTTCATTATTTCCATGGCAGCAGGTTCGGACGTTGAACTGATTCTCAGCATCAGCGGCGATGCAACTGTTTACGCTAAGCCTAATGAGATCTACAGCCACGTATTCAACAGGGTGGGAACATACAATGCGAACCTCACTGCTCACAACCAGGT
>Danio_rerio.1.5511937.5512054.1
ATGCTCACGTTGGCCAGTAAGTTGAAGAAAGAAGACGGAGGAAAGACAGGCCGTGCCTCCGGAGCCTCAGACTCCACCTACAGGGTCTCAATCAGAGACCGCCTCCTTACCAAAG
>Danio_rerio.1.55553270.55553163.1
TATGAAGTGAAGGCTCCGATGCCCTCAGCCTGCTTCAGAAATATCTGTAAGCAGATGGCAAAGATGCACGAAGCCATTTATGAACTTTTACCTGAAGAACAGACACAG
>Danio_rerio.1.55557493.55557312.1
GATGGATCTCTGGAGCGTCTGACCTCAGCGGAGTTCGTTTGTCTTTCACAGGCAGTGGAGGGATTTGTCAGGGACACAGAGGAGGTCTGTGGCAGGCGAAGCGTTTCCCTGAGGGGCGCGTTGCAGAGCCAGGCCAACCGCTTCGTCCACCGCTTCCACGAAGAACGCAAGACCAAACTCAG
>Danio_rerio.1.582997.582839.1
TCTTGTGAAAACGCCATTGTGTGCTGGAAACCCGGGAAGATGGAGGATGACATTGATCACATTAAACCAAATGAGTCAAATGTGACGATTCTGGGACGCTTTGACTACAGCCAGTGTGACATTTGGTACATGCGCTTCTCCATGGACTTCTGGCAGAAG
>Danio_rerio.1.583602.583497.1
TTTGTCTCACAGAAAATTCACTTCCCCGACTTCTCAACACGTGACATTCATAGAAACTATGTGGACTGTGTGCGGTGGCTTGGTGATCTTATTCTTTCTAAG
>Danio_rerio.1.59782298.59782188.2
GTTTGCGGGAAACATGGACCGCACGGCCGCCAAAAACCTATTAATGTCCCGCTCTGATGGTACCTTCCTTGTACGGCAGAAAGATGGAGGAGAGTATGCTATCAGCATTAA
>Danio_rerio.1.60038803.60039032.1
ACCTGCAAAGCTTTTCAGGAAGATATGGTGAAATATCTGACCACTTTCCTGGAGCCTTGGTTCAAAACTCCAAGCTGTGCTACCTACCAGATTGCATTCAAGGCCCGCAACAGCAACCACAACAAGCGAGACGAA
>Danio_rerio.1.60065251.60064775.2
GGTGGAGGGCGACCCTGTGGTGATAAAAGCAGACGGTTTTCCCACCTATCACCTCGCCAACATTGTAGATGATCATTACATGAAGGTCAGCCACGTCCTGCGGGGTTCAGAGTGGCTGATCTCCACCTCCAAACATCTCCTCATGTACCGGGCTCTTGGATGGCAGCCGCCCACGTTCGGACATCTGCCGCTGCTGATGAACAAAGATGGCAGTAAACTGTCAAAGAGGCAGGGGGACATATTCATCGAAACATTCAAGAGAGACGGAGTCCTGCCAGAGGCTCTGTTGGATATAACAACCAACTGTGGATCTGGATTCA
>Danio_rerio.1.6572637.6572809.3
GTCCGTCTCGGGGTTGGTTCCAGCGTTCCAAGGTGCTGCAGATTCAGGCGTGCTTGAGGATGGTCATGGAGTGGGCGAGCAGGTCCGGTCTGGGACATCTGGCTGAAAAATTCTTCACCAAACTCAACAGCACAGTGTCCATATTGGCCACACCCCCCCAACAGCTCACTCAG
>Danio_rerio.1.688057.687910.1
GACCAGTTTCTCAGGGCAGCTCCAGTGTCAGGGGGTGTCGGGGAGTTCCTGATGAGAAAGATGGGGTGGAAGACAGGCGAAGGCCTTGGAAGGAACCGCGAGGGTACTGTGGAACCCATCGTTATTGACTTTAAGGTTGACCGCAA
>Danio_rerio.1.7720335.7718759.3
ACGTGCAGTCTCTGAGCCTGAATGGCTGCTACTGGCTGTCTGGCTCCACCATGGAGCACATTGCACGCTGCAGAGGAGTGACGCACCTAGATGTCACCGGTTGTCGCATCACTTCACTTCGCCTGTCCCGTCTCCTCTCCTCCCTCGCTTTCCTCAAATCCCTCGCTTTTGACGTGACACCGGGCTTCAACTCTGCTCAGCTCAGCTCAGAGGCGGTGGATGCACTGAGCCGCCTGTCGGAGCTTAGGCAGATGCTGTTGACACCAAGCTACGGTGTAGTGCCATGCTG
>Danio_rerio.1.80848.80644.1
ATGGAGAAATTCAAGGCAGCCATGGTTTTAAGTGCTGTAGGAGATGCCTTGGGCTACAGAAAGGGCCGTTGGGAAAGGTGCACCTCCGGAAAGATAATCCAAGAGGAACTGGCCTCTCTGGGGGGACTGGCAGCCCTGAAACTGGATCCTGATAACTGGCCCCTAAGTGATGCTGCGCTGATGCACATGACCACAGCAGAAGCACT
>Danio_rerio.1.8294122.8294252.1
GTGAATCCACAGCTGTTCAGCAGCAGAGAGAAGGAGCAGATGCGTGAGCTGATCGACACCATGCTGGCATACAACCTCTCTTACAGGCAGGACCGCACTCCAGAGGGACAGTACACCTACGTGCTGGAGCC
>Danio_rerio.1.8317452.8317255.3
TTTTGTTTGTGATGGTGAACGTGGCTGAGCTTCGCAATGGCAGAATTATGGAGTACTTCCGGGTGCGGGACTTTGAGGCTCCCCTAATCCGACTGGTTAACCTGTCAAATCACGTGACCTACCATCTGCCCTCTGACGCCCTGAACGTAGAGATCATAGAAAAGTTCTGCCAGGACTACCTCGAGGGCAAAGCTAAG
>Danio_rerio.1.8591613.8591482.1
GATGTCCAGTGGAATGACATTGACTACATGGACAAATTTATGGACTTTACATACGAATCAAAAAAGTTTGACACACTACCTGACCTGGTCAGGGACCTACATGCTCATAACCAACGCTACGTTATGATCCTG
>Danio_rerio.1.8889733.8889593.1
GAGCGGGATGGAATGCGTGCCATATTAGAGTCCTATGACACCGAGCTGGCGCCTACTGAGTACTCTCCTCAACTGAGCAAACGACTCAGGGAGGCCGAGGACATACTGCAGAAGACGCAGAGCCATAATGCAGAGATGGAG
>Danio_rerio.1.9130969.9131310.3
TTGTTTTAGGTAAAGAGTGTGAGGACATCTTCCGTCGGGGAGGAGTAGATTCCCAGATGTATATGATCCAGCCTGATGCGTTTTACCCTCCATACAAGGTTTTCTGTGATCAGGCTTCCCAGAATGGAG
>Danio_rerio.1.9132330.9132452.1
TGGCTTCTTATCCAGAATAGGCTTGACGGCAGTGTTGACTTTGGTCGACGCTGGGACGAATATCGCCGTGGATTTGGAAATATTGCCTTTGATTCTGGCAAGGGTCACTGTGCAACTCC
>Danio_rerio.1.9260138.9260334.2
GGACAACATGGGTTTCCCGGTGGTCGAATGTTCCAGCGACGGCTCCTTCGTTCTCTCCAAACCGCCCAAAACTGGCGGCCTCGTTTCATTTGGTACTGTCGCCGAGCAACTGGTGTATGAGATCGGAGACCCACGGCGATACCTGCTGCCTGACATCATCTGCGACTTC
>Danio_rerio.1.93296.93601.1
CACACTCTGGAGGTTTTGCAGAAGGAGCTGAATGAGAGCGAGCACCTCGTGTTCCAGGCTTTGCACAGCCTGCAGAGAGCGCTACAGGGAGACTACAGGGATGTGGTCAACATGAAGGAGAGCAGCAGGCAAAGGCTGGAGGCACTCAGGGAGGCAGCCATAAAG
>Danio_rerio.1.9507290.9506238.1
GAGGCAGGTCATTACAGCGATGACTCCAACTTCCTTCCTGGGCTGCCTCGCCGTGTAGCCAGCCAACCTGACGTCAAATTACACCTCTCGAGGAGTTCAAACACTGCCTTTAACCCTGCTTCTGAGTTCCGCCCTCTTGGTTACTACCCCCACCTGACGCGCCCCTCCAGACCCACCTACCTCCCACTAAACTCTTCCCCTCTGCCTGAACGCCCCAGTTCACTATGTATGATTGGCAGCACTGCGGGAAGCTACAGCGACTCAGACCCGGAGGTTTTCTATCCATATTACTGCCCTGCCCCTCAGGTGGGCAAGATGGTACGGTCCGCTGGACTAGCCAGGATGAGGTTTTCATCGGGGAGTCTTCAACTTGATGAGGAGGAAGAGGGAGAGGAGGAAGAG
>Danio_rerio.1.9648896.9648770.1
TGTAAGTTTGTCAGCATCGAGATGAAGTCAGCATTCGAAGAGACGGGGAAAACAAAAGAAGTCATCGATACGACCTACGGCTTCATAGACAGCAAGGGGACGGCGCCGATCAAATATGTCAAGTC
>Danio_rerio.1.9979844.9979744.1
GGGGAAGATAACCTGTTAATTCCAGTTCATGCTTACCCTGTCATCGATGACCTGCACATCCCTACTCATATCGACCTACCAGCTGTAGCACTCAGACAAAG
>Danio_rerio.10.100788.100919.1
GTGTCTGAGACAGCCGAGCGTATTGACATGGAGAAGCTTAAGGCTCGGGAACACATCATGTTCTTTGATGAGGTGCTGCTGTTTGAAGATGAGCTGCACGACCATGGAGTCTCTATGCTTAGCGTCAAAAT
>Danio_rerio.10.10364006.10364129.1
GTGATCGAAAACTGTCCTGTAACTGGCATTCAAGTGCGAGCTGATGATATCGGTGTGAAGAGGGTAAAGGCAGTGGAGACACAACACGGAACCATTGAGACACCTTGTGTGGTGAACTGTGCAG
>Danio_rerio.10.10398597.10398726.1
GTGTCTGATAAGTTCGCCTTCAGCCTGTTCGATCTGGACTGGGATGTCTTTATGCAACATATTGAGGGTGCAGTCAACAGAGTTCCTGCTCTGGAACAGACTGGCATTAAGTCCACTGTCTGTGGACCAG
>Danio_rerio.10.10447884.10448025.2
GCGCTTTCATAACTCGCTGACAGACAACAAACGGTGGATCAGAGAGAGGAGTCACGAGTCGTATGCCAAGAACTACTCTGTGGTGTTCCCCTTTGATGAGCCGTTGGCCAGCCGAAACATGAGGAAGGATCCTTTCCACCAG
>Danio_rerio.10.10539393.10539266.1
GGTGGTTTTGGCATCATGGAGGAAATGTGTGTCAACTACATTCACTACTACCCCCGTACCCAGCTGGAGCTCTGCAAGAGCCACGTTGACCAAGGATACCTGCAGAAATATTTTAGCTTCATTAACAG
>Danio_rerio.10.10564132.10563956.1
TATGAGTCAGTGATAACTCCAGGGAACGAGGCCATCGTGCATCACATAGAAGTGTTTGAGTGTTCTCCGGATATCCCCGCAGTTCCAGGGTACAGCGGCTCCTGTGATGACAAAATGAAGCCGAAAAAGCTCAACTTTTGCCGACACGTGCTAGCTGCATGGGCTATGGGGGCTGAG
>Danio_rerio.10.10565675.10565418.1
GAGGGGACTGTGCACATCATCTACGGCTTCTTGGATAAACCACTTGCCTCACTGGAGAAGCTGAACCTGTCCGAGATCCGCACAGGCGTACAGAGAGTCCTGATGTTGCGTCCCGACACGCCGCCACCTACCCTGCCTCCAGACGTACAAATGTTAGATGTAGTGGCACCAAATGTCAGCATGCCAAATCAAGAGACCACCTACTGGTGCTACATCCACAACCTGCCGGAAAATTTGCCCAAGAACCACATTGTTATG
>Danio_rerio.10.10568001.10567855.1
GATGCTTGGAGTGACAGCAAGGGTCATGTATCACTAGACAGCCAACAGGACTACGACCTGATTGAAGCCAAACAGAAAGCTGAAGGATATTACCTGCTCTTCAAAAGACCATTCAGTACCTGCGATCCCAGAGACTACGTCATAGAG
>Danio_rerio.10.10901688.10901511.1
GTGGGAGAGGACTGTGCAGAAAAGGGCCTCAGTCTGTTGGTACAACAGGTCCTGGGAAGGCCCCTGGACAAGACAGAGCAGATGTCCAACTGGGAGAAGCGGCCTCTACGCATCAGCCAAATTAGATATGC
>Danio_rerio.10.11241203.11241317.1
ATCGACATCTTGGTGAACAATGCAAGCGCCATCAGTCTGACGGGAACTCTGGAGACGCCGATGAAAAAGGTCGACCTGATGCTGGGAATCAACCTGAGAGGAACTTACCTGAC
>Danio_rerio.10.11294348.11294150.1
CCATATACGTTTGTAACAAAGGAAGTGCTTGAAGCAACGTGCGAGTGTCTGCTGGAGCAGGCCAAAAAAGCAGAACAGACTCACCAGCCTCAAGTCGAGGCAGAGAGGATGATTCTGGAGGAGTTTGGACACTGCCTCATGAGGATAATCAGCTCGGCAGGGAAAGCCAAATCAGACTGTGCCTCCATCAACTG
>Danio_rerio.10.11300795.11300598.1
GTGGCACCTAAGCCCTTAACATCAGGACCACAAGTAGTAACCACCACTCAGACTCAGCAACGTTTGATCATGCCTGCCACTCCACTCCCCCAAATCCAGCCCAACTTCACCAACCTCCCTCCAGGCACCGTCCTGACCCCAGCTCCAGGAGGAGGGAATGTGGGTTACGCGGTTGTGCCAGCACAATATGTCACACAG
>Danio_rerio.10.11309169.11309014.3
TGACTGTGGTGTCTGTGGCTTCCCCGACCTCCAGTGCTTCTCAGAAGTCTGTAGCACTGCCTGTGAATGTAGCACTTGGCCAGCAGATCCTTACAGTCCAGCAGTCAACATCTGTATCTCCAGTCAAGGTGGCCACTAGCCAATCAACAACGCAG
>Danio_rerio.10.11325041.11325192.3
TGGTCAATGAAAATGTCAGTCTCGTCATTTCAAGACAGCTGCTCACTGATTTCTGCACACATCTGCCCAACCTGCCTGACGCCACAGCAAAAGCAGTGTATCACTTCACCTTGGAAAAGATCCAGCCGAGGGTCATTTCCTTCGAGGAACAG
>Danio_rerio.10.11325822.11325925.1
GTAGCCTCAATCAGACAGCACTTAGCGACCATTTATGAAAAGGAGGGAGACTGGAGAAATGCTGCCCAAGTTTTAGTTGGCATTCCCCTCGAAACAGGACAGAA
>Danio_rerio.10.11327403.11327553.1
GTGTGCTATGCCAGAGTACTAGACTTCAGAAGGAAGTTTATTGAAGCTGCACAAAGATACAACGAGCTGTCTTATAAGTCAATTGTTCATGAAAGTGAACGCCTGGAGGCACTGAAGCATGCTCTGAACTGCACCATATTGGCCTCTGCAG
>Danio_rerio.10.11740007.11740197.1
ATGTTCACAGAGCTGCAGCAGATGAGACAGCAGCTTCCTGACATGGAGTTTGGGAGGCGGATGGCTGTGGAGAGAGAACTGGAGAAGGTGGATGGTATCCGGTTGACAAACATCATCTTTGATGAGACTGGCCACTTTGTTCTGTATGGGACCATGCTGGGCATCAAGGTCATCAATGTGGAAACCAACAG
>Danio_rerio.10.11745131.11745320.1
TGTGTGCGGATCCTTGGGAAGCTAGAGAACATCCGTGTGGTTCAGCTGAGTTTGTTCCAGGGTGTTGCAAAGGCCATGCAAGTGGCACCCACTGTGGAGATGAAAGCTTCTGACAACCCTGCCTTACAGAACGTAGAGCCTGACCCAACCATCTTCTGTAGTGCTTTTAAGAAGAACCGCTTTTACTTG
>Danio_rerio.10.11775399.11775184.1
GTCCCCGGCACAGCAGAGAGCGCCCGCTCCTGCGTCCGAGCTTATTTTGCAGATCTGCACGAGACCCTGTGTCGACAGGAGGAGATGGCGCTGAGCGTGGTGGATGCACATGTAAGGGAGAGGCTCATCTGGCTGAGGCAGCAGCAGGAGGATATGACCATCCTGCTGTCTCAGGTGTCCACCGCCTGCCTGCACTGTGAGAAAACACTTCAGCAG
>Danio_rerio.10.11775672.11775490.1
CATGCCGTTCTTGAGACTGAAGCCAATCAGATTCGTGCATCCATTCTCGACATGGCCCACTGTATCCGAACCTTCACAGAGGAGGTGTCCGAGTACTCGAGGAAGTTGGTGGGCATCGTGCAGCAGATAGAAGGTGGCGAGCAGATAGTTGAGGATGGAGTAGGCATGGCACACACTGAACAT
>Danio_rerio.10.11801107.11800829.1
TGTATAATTCGCTGCGATGAGGATGAGAGCCACACAGCCTCCATGTACTGTACCGTGTGTGCCACCCACCTGTGTGGCGAGTGCTCTCAGCTCACCCACTCCACTCGAACACTGGCCAAACACCGGCGGGTGCCACTGGCCGATAAGCCCCATGAGAAGACCCTGTGTCCACAGCATCAGGTCCACGCCATCGAGTTTGTCTGCCTGGAGGAAGCTTGTCAGTCCGGGCCCCTCATGTGCTGTGTATGTAAGGAGTATGGCAAGCACCAGGGCCATAAG
>Danio_rerio.10.13049809.13049661.2
AGCTCCAGGCCTGCTACCCATGGAGTCTTTCACAATGGTCGCTGTGAAGATGTTGAAGGAGGAAGCTTCAGCTGACATGCAGAATGACTTCCAGAGAGAGGCAGCACTCATGGCCGCATTTGACCATCCAAACATAGTTCGACTC
>Danio_rerio.10.13065925.13065655.2
CAGACTTTATAAGGGGATCGCAGGCTACTGCAGTGCATATCGTGGAGATGTTTGCCGCACAATATTGCACGACGATTTGCTGGTTTTCTTTAACTCGTCCTTCTCAAACCCTGAGGACACGCAGGAGTACTTTCTTCAGAGCTGGTGGGCAGAGGTAGAAGGGCTCAGTGGGGTGTGCAGTCCTGCATTACGCTCATTGCTCTGCCACGCTTCCTTTCCTGACTGCAACCCATCAGGGCTAGGACCTGCACCAAAACCTGTCTGCAG
>Danio_rerio.10.13087331.13087172.1
ATCTCCGGAGCCTCAGTAGAGGAGACATTAGTGGGAGAGGTGATACTCTCTGTTCTAAAGGTGACGGTGACTAAGCCAGCCCTATATACGTGCCTGGCTTCCAACAGACACAATGCTGGAGCCAACACTGTCAAAGCAACTGCAAAAGTCACTGTTGCAG
>Danio_rerio.10.13108255.13108128.3
AGCCACAGATCAAAAGGCATCCAACCAATCTAACACTACTGGTAGAATCCAAAGCAGTGTTGCCCTGTGTTACCCTTGGCAACCCTAAACCAGATGTCACGTGGCTCAAAGATGACGAGCTTATCAAG
>Danio_rerio.10.14385338.14385138.1
GTGTGGGCCAGCAACTTTCTTCCTAATGAGCCGGCCCTGTCAGACCGCTGTCAGAGAGCATACTATCAGAAACACGGAGAGCCAATGCTGCTGCAATATGCCAAACGGGAGGCTGAGAAAAAGGTACAGCTCACATATAA
>Danio_rerio.10.14434326.14434197.2
TAAGGTCATGTGTTTCCATCCCTGGTCGGACGTCACGCTCCCTCTCATGAAAAAAGAAGAGGTTGTCAAGGTGATAGACAAGTGGGCGGAGCTTGTTGAGGAACTAGGCACTATTTACCCATGGGTTCAG
>Danio_rerio.10.14561053.14560837.1
ATTCTGGATGGAGCTCCTCTCATCGCCATCCATAAGGCTCGCTACTACAAACGTAAGGATGGTTTGGCCCTCGGACCCGGGCCTTTCGTGACGGGACTGGAGTATGCCACCGACTGTAAAGCTACTGTAGTTGGAAAGCCTGAAAAGACATTTTTTACACAGG
>Danio_rerio.10.14562043.14561835.3
TGACCTTTACTGTACAGGAAAATGAGATCTTCACTTCTCTGAGTGCAGCAAGGAGTTTGTTAGAGCAGAAACAACACAGACCCCTGCTGCTGGTGGAAGACAGCGCCCTGGAAGATTTCAC
>Danio_rerio.10.1489064.1489202.2
GACCGACTGCTGTTTTAGCCCAGATGACAAGCTTCTGGTGACGGGGACGTCGGTGAAGAAAGATGAAGGAAATGGGAAGCTGGTTTTCTTTGACCGCATTTCGTTTCAGAGGGTCTACGAAATAGATGTCACCAACGC
>Danio_rerio.10.1498730.1498830.1
AGTGTTGTCCGCTGCCTGTGGCACCCAAAACTTAACCAGATAATGGTGGGAACTGGAAACGGGCTGGTTAAGGTGTATTACGACCCCGTTAAAAGTCACAG
>Danio_rerio.10.1522092.1521959.1
GTGTCGGCTCTTGGCTTGGACCCCTCTGGAGCCCGTCTGGTGTCTGGTGGATATGATTATGACGTTCGATTCTGGGATTTTGCTGGGATGGACCAGGCTCTGCAGGCCTTCAGATCGCTGCAGCCCTGCGAGTG
>Danio_rerio.10.15380140.15380267.1
GCTGATCTACAGACGAGCTCGCAGAGGCTGAATCTCTCCGCATCAAACTCGGCAGTCGCAGAGCTCAAACCCGAATGCTGCATCGATGACGTCATTCACCACGAAGTCAAAGAAATTGGGACACACAT
>Danio_rerio.10.15401268.15401368.1
GCTCCAGGGTATGGAGATATTCGGCTGTCTTTAGACCTGATTCCTGACACTGTCAACCTTGAAGAACCTTTTGACATCATCTGTAAAATCACCAACTGCAG
>Danio_rerio.10.15650174.15649995.1
GAGGAGTACGACAAGTACGGGATCCGCATCCGGGTGAAGTTTCACGCCACCACCCAGCTCCACGAGCTGACGCCTTACCATCAGAGTGGAGGAGAGCGCAGTGTCTCCACCATGCTTTACCTCATGGCTTTGCAGGAGCTCAACCGCTGTCCCTTCAGAGTGGTGGATGAGATCAATCAG
>Danio_rerio.10.16210436.16210538.2
GTGGTTTGACATTGGATGTTTAATCCTTGAGGACCCTGGTCAGAACATTCACATCGAGGTCTTCACTCAGGCAACCCCTATAGCATTAGAGCACGTCCAGCAG
>Danio_rerio.10.1624202.1624064.2
ACGTCGCTTCACTAACGTGTGTCTTGACAACATCTGTGGTTACCTCGTGGAGCTGCAGTCCCTGAGCCCAAACTCTGTCCTTCAACAAACCATCGGCAACTTCAAGTCCCTTCAGGCAAAGCTGGAGAAACTCCACTGA
>Danio_rerio.10.1624387.1624281.1
GATCCTTGCTGGCAACGCCTGAGGAAACCGCTTCATTTAGTGGAGTGTATTCATGTGCTTCTCTCAGGATATGTAGAAGACCCCAGCAGGGTACCAACTTATGACAG
>Danio_rerio.10.1631139.1630985.1
GTGAATTCTCCATACTTGGAAGAACATCTGATGCATATGATCAAGCAGGACCAGAGTAAAGTTCATAATATGGACCTCCTGTGGCGCTACTACGAGAAGAATCGTAACTTTGGCAAAGCCGCCCACGTACTGGCCCGCCTTGCCGACATGCACAG
>Danio_rerio.10.1631323.1631219.1
TTTGAGCAGATGCTGGGTTTGGCCCAGAGGTCTCAGGACGAGCTGTTTCACATCGCGCTCTACAACTGGCTGATTCAGGCCGACCTGACTGACAAGCTGCTCGAG
>Danio_rerio.10.1634486.1634348.1
GCTAATGAGATGCTGCAGAGCTCCAAGCAGATCCAGAATAAAGCAGATAAAGAGAGAACACTGAGAGAGTCTTTACGGCTCTACCAACAGATCAGCCAGCACACAGACCTCCCACTTGTTTGCTCCCAGTACAGACA
>Danio_rerio.10.1635981.1635790.1
GAGTTTCAAGAGCAGATGAAGGGAGCAAGTTTTAAAGATGTTGTGATAAGAGGCAAGGAGTTATCTGGAGCGCTCATCACAGGACTCATTAATGTCTACATCAAAGATAACGCCTCCGTGGATGCTATCAGCAATCACCTGCGCGACATCTGTCCGCTGCTGTACAGCAGCGATGACAGCGTTTGCTCCAAG
>Danio_rerio.10.16461458.16461616.1
CTTCCTAAGGCTGCAGTGATCACTCACCTCCAGAGCCTGAAGGCAGCAGCAGGTTTTTGGGCATTTGGGGCAACTGAAGATGATGTAATTTATGTCACCTTGCCACTCTATCACAGCGCAGCATCCCTGATTGGTGTAGGTGGAACTATAGAGCTAG
>Danio_rerio.10.1646555.1646385.1
ATGATGTCTAACGTGGATGGACACTCTTGGGCTCTTTGTGCCATTAATGAAGAGCGACCGGCCAAGATTTTTACTCCTCTGAACAAGGACCATATCCCCATCACCAGTTCTCCTGTGGTGGTCCAGCAGCACAACATCCCTCCACAGAAGTTTGTCCTCCTCTCTGC
>Danio_rerio.10.16937043.16937177.3
TGTTCGACAAGCACTACATCAACCGTAACTTCGACCGCACAGGCCAGATGTCAGTGGTCATCACACCTGGGGTGGGAGTGTTCGAAGTCGACCGCCTGCTCATGATTCTCACCAAACAGCGAATGATCGACAACG
>Danio_rerio.10.16948098.16948233.3
GTCCTTCTGGGGAGGCCATCCAGATCCATCATCAGACCAGGCAGAACATGGCGGAGCTGCAGGACAGCCAGCAGAGAGATCCCGCCCACACCTCTGCGGAGCTGCTGGAGCTCGCCTATCACGAGGCCACCGGAAG
>Danio_rerio.10.169514.169396.1
ATACTGGGCTCTTGCGATGCCAATCTACTTGCTGGTCGCAATAACAGTCTGTTTCATACTGTTATTCGGTGTGAACATGCGCAACACGGCACCGCTGGACTCTGTGGACAACATCACAG
>Danio_rerio.10.16958509.16958629.1
CTGGTGTCTCTGCGTCGAACAGAGGAGGAGGAGACCGTTTACTGGCTCAGCATGGGCCGCACCTTCCACAAAGTCTGCCTCAAAGACAAGATCATAACTGTTACTCGCTACCTGCCAAA
>Danio_rerio.10.16976438.16976607.1
GCTACAGTTCCAGAGCAGAAGACGGTCACTCTAGATGTGGACGTCAATAACCGCAGTGACCGAACTGAGTGGTGCAGCTGTTATTATCACGGCAACTTCTCCCTCAACGCTGCCTTTGAGATCAAGCTGCACTGGATGGCTGTCACTGCTGCAGTGCTCTTTGAAATG
>Danio_rerio.10.16979013.16979308.1
ACCGTGTTCCTGCAGCTGCCGTACGCTAAGAGGAAGTATTCGAGCGGGCAGCAGCGCCGCCGTAGAAACTCCACCACCTCCAACAGCCAGGGCCCGTTCGGAGGAGAGGAGAGGGTGGGCTACTACTGGGCCTACAACACCATGCTGACCAAAGCGTGGAGAACCGGAGTGCTGGGCGACGAGCGGCTGGCAGACCGGCTGCTCAGAGACTTCACCGACTTCTGCGGCAACAAAGACAACAGACTTCAGAGCTTCTGGGACAGCTGCCAGGAGAAGATGAACGCCAGCGCTCCCTGA
>Danio_rerio.10.17047692.17048148.2
GATGGACGACGTCATAGTCAACCAGTACGTGCTGCGTTCCTCCTCCACCTCCTCCTCCTCTTCTTCCTCCTCCTCCTCGGGACCCGTCATGCCGTGCGAGCCCCTGGATTGCCCTACCTGTGGCCACACATACAACTTTGCCGGGAAGCGGCCGCGCATCCTCTCCTGCCTGCACTCGGTGTGCGAGGAATGCCTGCAGATCCTCTACGAGTCGTGTCCCAAGTACAAGTTCATCTCCTGCCCCACGTGTCGGCGTGAGACGGTGCTGTTCACTGACTATGGCCTGGCTGCTCTGGCCATCAACACCAGCATCCTGAGCCGCTTGCCCTCTGACCCCAACGGGCCCGTGCAGTGGGGCGGGGACGCCGACCGCAGCTGCTACCAGACTGTGCGTCAGTACTGCCAGTCAGCCTGCACCTGCCAGATTGCCAACCCCTTGTCTTCCTGTGGTATCATGTAG
>Danio_rerio.10.17784506.17784685.1
GAACCAGATGTGGTGCCACAGACTGACCTGGTGCCCACCCTGGCTCTGCTACTAGGAGTTCCTATTCCGTATAGTAATGTTGGGCAGGTTCTCTTGCCTTTATTTCCACCGCATGAGCAGACAGAAGGTGCAGTTGGAGGTCTCAGCCAGCTGGAGGCACTGTGGATCAACACAAAACAG
>Danio_rerio.10.17786813.17787006.3
CAGTGAGTTGTCCATTGCTACTGTTCTGGCCCCTGGTTTGCGAGGTGCGTGGGAGCAGAGGACGAGCCTGTGGGGATGACGGAGAGGATGCTGTGATGGAGATGAGGCTGAGAGAAAACCCTCAGATGTTCAGCTCTGCTCTTCTGCAACTGTCAACACGCTACCTCCTTATTCACGGAGCACAG
>Danio_rerio.10.205383.205233.1
TCACTTCCGAAGTTTCTCATCCGAGGACATTTAGACGCCACTAACTGCGTGATCAGCCTGCCGCTTACCGGAGAGGTGGTGGTGGAAAACTCGGACGTCCCCATAAAGAGTATTGAACTACAGCTGGTACGGGTGGAGACCTG
>Danio_rerio.10.206101.205952.1
CCCATCCAGCTGATCAGCAGTAACATCGAAGTGGCCAAGGCTGGAAAAATTCCTGGAGGAAAGACTGAGATTCCCTTCGAGTTCCCTCTGCACACCAAAGGCAACAAAGTGCTGTACGAGACCTACCACGGAGTCTTTGTCAACATTCAG
>Danio_rerio.10.23333510.23333351.1
TCCCTGCGTGGCCATGTGGCATCAGTGTATCAAATAGCATGGTCAGCAGACAGCAGGCTGCTGGTCAGCGGCAGCAGCGACAGCACGCTTAAAGTGTGGGATATTAAGAGTGGGAAGCTCAACATGGACCTGCCAGGTCATGCTGACGAG
>Danio_rerio.10.23337057.23336922.1
GGTGTCCAATGCAGGACTCTGCAGGGCCACGCCCACTGGGTCAACACCCTGGCTCTCAGCACTGACTATGTCCTGCGTACAGGAGCTTTTGAACCCGCAAATGCCACTGTCAACCCTCAGGATCTCACTGGATCAT
>Danio_rerio.10.23337334.23337142.1
AATCCAGAGTGTCGGTACTTGGCCAGCAGCTCTAAGGACGGCTCAATACGTATCTGGGACACAGTGTTGGGACGATGTGAGAAGATCCTGACTGGGCACACTCAGTCAGTGACATGTGTGAAATGGGGAGGAGATGGACTTCTGTACACTTCGTCCCAGGACAGGACTGTCAAAGTGTGGAGAGCAAAAGAT
>Danio_rerio.10.23364718.23364898.2
AAGTTTGACGGAGGAGGAGAGGGAAGCCAAATACGTGCGCATGCTGACCAGTTCTCTGTTGGGGGTGAAGAGACTTCTCTTTCTGCTGCTTCAGGATGACAGGGCGGCCCTGGAGACAGGACTAGCACATCTTGTTAATTCTGGAAAGTTTTGGAAATATGGCAAACACAAGACTCCACAG
>Danio_rerio.10.23368436.23369170.3
CAGCAGTGCAGTTCCTGTTGGAGCGGGTGGTGGTGTGGCTGGCTGAAAAGGGGCGCACTGACACCGAACACCTGGTGGAGATGGTCTTCAGCTCGCTTTACTGCTGCAG
>Danio_rerio.10.23395047.23395241.1
GTCAAGGCCCGCTCAGCAGCACGGGAGGTGATTGCCACCTATTCTGTGGATGATATCTTCATTGAGTTGGTGATTCAGCTTCCACAGAACTACCCTTTGGGTTCTATCGCTGTGGAGAGTGGGAGGCGTGTGGGTGTTGCCGTACAGCAGTGGAGGAACTGGATGCTACAGCTGAGCACCTACCTAACACATCAG
>Danio_rerio.10.24860004.24860144.1
GTGCCTGCTGTCCTGGAGCTGGAGGCTGCCATGCACCAGTTACTAAGGCAACGGGCCACACGACTTGTCCAGAGACGACAGGATGATATTAAAGATGAATCGTCGGAGTTTGCAAGCCTTTCAAGTCAGTCCATCTTGAAG
>Danio_rerio.10.25093505.25093619.2
TGCAAAAATAGTTATCCACCTGCATCAAGTACCTGCCAACAAGGAGCCAGGTCCATACCAATACAGCAAGTACTCTTACATCAAGCTATCCTTTAAGGAACATGGGCAGATTGAG
>Danio_rerio.10.25114274.25115300.3
TTGGGATATCCACTAATGAACACTTTCAGGCTTGTTCCAGCGGCATTGATTCTGCTCTCTCACTAGAAGTCAGCTATGTGGAGTACAACCAAATAGGTCATAACAGCATCAACAAGGTCCGAGCCCTCACCCGAATCCCAATCAAACCCCTCCGTTCTCAGAGTGTTGAACTGTCCTGTGCCTTCCCTTTCACAGACAGAGATTTCATAAGAGTTGCTCTACGGTCTCCTCACACAGCACAGGAGGTGAAGAGCTCTGGACCGCTCTACCTGTCCCGTATCTTCTCCTATAAGTTGCTAGTGGAAAA
>Danio_rerio.10.25116020.25116178.1
TGGGGGCCATGGCAGCCGTGGAGTGTGTGCAGCGTGAGCTGTGGAGAAGGGGTGAGGGAACGAGTGCGTGAGTGTTTACTGCCCTCAGGTGTGCGAGGGATGCAGTGCACTGGCATGATCAAGGAGCAGTCCCTGTGTTCACTAGAGGATTG
>Danio_rerio.10.25152786.25152011.1
AGTGATGCAAATGAAGAGCGAGTGGCACGTGCAGTAGGTGAGGCGTGTATCCGTCTCCATCTGGCCGACGAGCAAGTCTGTCGGGATATAATCGAGCTGTTCAGGGATGACTTCATAAGGGCCCTGCAGGAGTCGTTTCTGTGGCCCACTGAAGCGTGTGCTGTGCTGGTGGGCCCTTCCTGTGGCAAATTTGATGTGTATGCACCTTGGAACATCACTTTGCCAAATGTTCCTAAGCCCCCCGTTAAACCACCCTCTCCTCCCAAACCGGGTTCTCCACAGAGCAGAGTCCTGTTTCTCACAGACGTCCACTGGGAC
>Danio_rerio.10.25893178.25894051.2
TTCCAATGGGAAATCAGTTACATGGACACAGAATGAGCGTGGATACAGACCAAACCTGTGGAAGAGGATGTCATTCCACGTGAAGAAAAAGGATCCAGTCGAGGCGAATCAGACAGCCATCATCAAGCCATTCTCTAAAGATGGGGATACACCAGCAGAC
>Danio_rerio.10.27291922.27292085.1
AAGGAGTCTGTGGATCTGGCTATACGCCTGATTGATGAGTCAGAGGTCCGAGGTTATAAACTGCATGTGGAAGCAGCACGATTTGAGCTGAAGGGGCAGTATGACGCCAGCAAAAAGAAGAAGAAAAGCAAAGATTATAAGAAGAAGCTACAGCAGCAGCAGAA
>Danio_rerio.10.27297429.27297566.1
AGACACCCGGACGGCGTGGCATCAGTCGCTTTTAAGGAGCCTGAGCAAGCTGATGCATGTATTCTGTCGTTCAACGGGCGCTGGTTTGGAGGAAGGCAGCTATCTGCTCAGCTTTGGGATGGAACGACAGACTATCAG
>Danio_rerio.10.27600981.27601884.2
GGATGGTGGGTCAAGTGCCAAAGATTTATCAGAGTGTGTGGAGCTTCTGTTGCAGTTGGATGAGCCAGCAGAAGAGCTCTGTGATAAATTCCTGAGCCACGCGCGGTCTCGCCTTGAGTCAGATCTTCAGGGCCTGGAAGCAGAGATAAGGCCGTACCCGTCCACCTCAGCCACAAAAGATGCTTCCGTGCATGGGTTGTCGTCTACAACAGCCCCCGGATCGCCGGCCGATGGCTCTCCCAAAAACAGCTCTCTGCCTTCCCCCGCATCAAACACTGACATTCTGGAATTCATCGACAGAGGCTGCAATGAGTTTGTGAGCAGTTTATGTTTGGTAATCACGTCCTATCAAGAACTGTTTATCAACCATGCTCAAAAGGGTGAGCTGGCATCCAAAAATATTCCTCAGATGGCAAATGGCAAGCTGCATGTCTTTGTGGATGATCTGGCTGCTCGATATTTCATGCTTGTCGAGCGGAGGATACAAGAGGAGAAAGGGGTCGGGGATAACTCCCTACTTGTACGTGCGCTGGACCGCTTCCACCGCAGACTCCAGGCTGTGGCCAAACTTCTGCCTGGCTCAGCTGTGCCAAACAAGGGGACGGAGATTGTGATACGGGCGGCAACGGAGCGAGTCAAGCAGTACCTTTCCGCTCTGCAGAGCTTCTACATGGACAGCTTGACAGACGTGAGGCAGGCTCTGGCAACTCCTCGTCTCTCTGTGGCTGGCACTTCTGTGGCTGGGCCAGCCTCTGGCAGAGACGCTCCAACCAGCCTACCAGAGCTGCTCTCCTCCCTGTCAGCCTCAATTCTCAATCAGATTAAGTCGGTGCTGGCGTCAGTGCATCTCTTTACAGCTAAGGACATCACATTCTCCAACAAGCCGTACTTCAAG
>Danio_rerio.10.27604502.27604717.1
GGTGAATTCTGCAGCCAGGGTGTACGTGAGAGCCTGGTGGTGAGCTTTATCAAGTTTGTGTGCCAGTCTTCTCGGCAGTTTTGTGAGACCGCCGGAGACAAAGGAGGTTCAACTCCCCCAGCCCTTCTGTTGCTGCTGTCTCGTCTTTGCTTGGACTACGAAACCTCTACCATCTCCTACATACTTACTCTCACAGATGAACAGTTCCTTGTACAG
>Danio_rerio.10.27606530.27606664.1
GTTCAGGGTCTGATTATCTCCCAAATGTTAAGAAAAAGCGTTGAAACCAGAGACTGGGTTAACACCATCGAGCCAAGAAATGTCCGCGCTGTCATGAAGAGAGTGGTAGAGGACACCACATCCATTGATGTGCAG
>Danio_rerio.10.27820654.27819424.2
GGACTCTGTTGAAAAGCGTCATCCAAGCCATCCGTCTCCGGTCCCCGTCAATCCAATCAGCCTTCTTAGCCACAGTCGACCTCCTGAGCACCACAGGAACCACCTGCCACCTGCTTCTGGAGAGCCTCAGAGGGAGAAGGAGAACAAGGCCAAAGAGAGGGAAAGGGAACACTCAGATTCCTGGAAAGACAACGGCACCGACGACCACAAGCTCAAGGACAGCCAGCACAGTGACAAGGACACGCCTGTCATCCATGACGGCCGAACGTCGGAGGACAAAATGTCAAACAGAGGATCGGCGTCACCCTATGTCCGGCAGACCAGCTTGGAACGTCCCAACGGTGGCCTGACGAGGGATGTCCTGGAGAAGAAGGTGGAGCTGCCATATGAGCACCAGAAGAAGAGCAGTGAGGTGAAAGTAAAGGAGGAGAGGAAGGAGGAGCAGGATGGAGGCACAGAGAGGGCCAGTGAGCACCTGCAACAGGCGTCCTCCACCCCAAATCTCCACCCTCCCTCCTCAGTGCCTGTGTCCATGGGCATGCCCGGTGTCCACCCCATCAACAGCATCAGCAGCCTAGAGAGAACTCGAGTCGTGGCGCCCTTTATGGGTATCAGTCCCATCCCAGGAGCTGACAGATTCCCCTACCCTTCCTTCCACTGGGACCCAATGAGAGACCCCTACAGGGGCCTGGACATTCACAGGCGAGACCCTTTGGCCAGGGACCTGCTGCTGAGGAACGATCCTCTGCACCGGTTGGCAGGGCCGCGCCTGTACGAGGCAGAGCGCTCCTACAGGGACCGCGAGCCTCATGACTTTAATCGCGACCACGCCCACCCCCTGGCCCTGGAGCAGAGGAGGGAACAGGAGCGCGCCCATCTGGAGGAGCGCGATCGCCTCAACATGCTCCGAGAGGACTACGAACACGGGCGCCTTCACCCCACGGTGCACCATCCTGCCCTCGACGGACACCTCCCCCACCCTGCCCCGGGCCTCATGGCCCCCGGGCTCGCTGGCATGCACTACTCCAGGGTGAGCCCCTCTGCCGCAGCGGCAGCAGCAGCCGCCGCCGCCGCTGCAGCCACCGCCCATCAGAATGGTATCCTGAACAAAACGCCACCCACCGCGTCTCTGAGTGCACCGCCCCCACTCATTCCCACACTGGGCGCCCGGCCCGGCTCGCCCAGACGGACTACTCCCCTGGGCACAGATATCAGAGACAGACC
>Danio_rerio.10.2799285.2799068.1
GACCCTCTGTTCTCTGCTCAGCGGCTGCCTCCTCATGGTTACCCACTGGAGCACCCATTTAATAAAGATGGCTACCGTTATGTCCTAGCAGAACCAGACCCGCATGCTCCAGACCCGGAGAAGCTCGAATTAGACTGTTGGGCAGGCAAACCCATACCTGGTGATCTATACAGGGCCTGTCTGTATGAGAGAGTGCTGCTGGCCTTACATGACAGAG
>Danio_rerio.10.28662958.28662853.1
ATCTTTGCAATCCAGTTGCTATCATATCTGTGCACCCAGTACGCCCTACCCAAGTCCCTGAGTGTGGCCAGGTTGGCCATCAGCGTCATGGGTACACTTCTTACAG
>Danio_rerio.10.28663414.28663307.1
GGTTACCCTCAAGCTCTGCTGCCTCTAACTGTGGCAGGCATTCCCTCCATCCATATCTGTCTGGACTTCATCCCAGAGCTGCTGGCCCAGCCCCAGCTGGAAAAGCAG
>Danio_rerio.10.28688009.28687875.1
GTGGTTACAGCTCATGCAGTTAGGGTTGCAGTGACCAACAACCTAAGTGCCAACATCACAGGATTTCTGCCCATTCACTGCATCTACCAGCTGCTTCGGAGCCGAGCCTTCACCAAGCACAAAGTGTCTATTAAG
>Danio_rerio.10.28707207.28707094.3
AGCTGCCTTCGCTCCTGCCGATCGTGGACGTGGCCGAGGCTTTGCTTCATGTCCGCAATGGTGACTGGTTTCTGTGTCTGCTGGTTGCCAATGTTCCTGACAGCTTCAATGAAG
>Danio_rerio.10.28708821.28708611.2
GCACAAGGCAGGTGGCTCTAATGCAGAGAGCATCCTGGTGTCACAGCTGCAGCACGGCCTAACTCTGGAGTTTGAACACAGTGATCCCCTCAGGAGACTCCGTCTGACCCTCAGTGAGCTCCTGGCTATCATGAACAAGGTACAGT
>Danio_rerio.10.30007230.30007988.1
AACAAAAATGCCATCGCTGCCAGATTAAATCGTCTCAAGAAGAAGGAATATGTCAACAGCTTGGAGCAGAAGATCGGCATTCTTTCAACAGAAAATAGCACGCTCAAACTAGAAAATTCTCAGCTGACCAAGAGAGTGGAAGAGTTGGAAGATGAAACCAGGTACTTGAGGGCTGTGCTGGCAAATGAGAGCATGTTAGCCCAGCTCTTGTCCAGGCTGAGCGGTGTGAATGGGATGAAATTATCTTCCTCGCTTTTCCAGGGGCCCAACTTAAACGAGCATGACTACGCCCTGCCCAGGAAACGGGCCAGAGTGGAGGAAAAAGAAACATCTGGTGGTGTGTGTCTACATGTGGACAAGAATCATGTCTCAGTGGAGTTCTGCACCAAGTGTGCAGAGAGTGCAAGCACGGTGCTCAAAATGTAG
>Danio_rerio.10.30645913.30645691.2
TGCCAAGATATTCCAGAAGACAAAGTGTAACATGTGCAACAGCCCCCTGGACCTGCCATCTGTTCATTTCCTGTGCTGCCACTCCTTCCACCAACACTGCTTTGAAAGCTATGCTGAGAGCGAAGCGGAGTGCCCAACTTGCACTCCAGAAAACCGTAAAGTCATGGACATGCTGCGTGCCCAAGACCAAAAACGCGATTTGCACGATCACTTCAACAGACAG
>Danio_rerio.10.30650953.30650820.2
GAAAAAGGTCCTGCAGGGGGAAGCTGTGTTGCTACTGAGGAGTGACAACACTGTGTTTGACAAGGCCCTTGTCCTCTGCCAGATGCACAACTTCAAAGAAGGCATCCTCTACCTGTATGAAAAAGGCAAACT
>Danio_rerio.10.30654206.30654020.2
CACCATTGGGAAGCTGGAGCCATCATATGTCATCAGGAAATTTCTAGATGCACAGAGGATCCACAATCTGACAGCCTATCTGCAAGCCCTGCACAGGCAGTCATTGGCCAATGCAGATCACACTACACTGCTGCTCAACTGTTATACCAAGCTCAAGGACAGTTCCAAGCTGGAAGAGTTCATTAAG
>Danio_rerio.10.30666863.30667049.2
GTTTGATCGGGGCTTGGGGGGCTTTGAGATGGACCTGCGACTTCGTGACCACCTGGCCAGACTGTTCAATGAGCAGAAGAAGAGCAAGAAAGATGTGCGGGAAAATCATCGGGCTATGGCCAAGCTTCTCAAAGAGGCTCAGAGGCTCAAGACTGTGCTGAGTGCAAATGTAGACTTCATGGCCCAG
>Danio_rerio.10.30800297.30799991.1
CCCACACAGAGGTCCACGTCGTTTTTCATTGAGGACATCTTATTGCACAAGCCCAAGCCCCTGCGAGAGGTCATCCCGTCGCCGTTCTGTAGCTCCTTGGCTTCCCGGGTGCCTATCCTGGAGTACGGATACCCACTGATGCCTACCCCAATATTAGCCCCACATCCGCACCATCCTCTCCACAAACCGGAGCACCACCAGTACTTCTTTACGTC
>Danio_rerio.10.32015598.32014865.1
GCCAAGAAGAAGCGGTACTTTGAGTACCCCCTTCTGGAGAGACACATGCAGTGCAAACAAAACTCATACTTTCTTGTTAGCATGCTTTTCTTGCGAGGCTTCCTCCTCCTGATCTTCATGACTGCTGCCTGCCTGTACCTGGCCTACTTCCATCTGTCTGCCTTCCTACAGGATGAGTTTAGCTGCTTCGTACGCACAGGGATGCTGCGAGATCAGAACTGGGTCCCTGAATTGGTTCAGTGTAAAATGATTGGCCAGTTAGTCTTTCAGGTGATAAGTGTTGCTAATGGTGCCATCTATATCCTATTGGCACCTATCGTCCTCTTCAGCCTCCTTCGACTCTTTGTTTGGGATACCACCTTCATTTCTATCTATGAGGTCCTCCCAGCGCTGGACCTCATCAACAGACGACGGCTAGGTTGCCCACTGAACGACCTCAATGTCCTCTTGCTCTTCTTGCGTGCCAACATAGCTCACTTGAAGTCCTACGGGCAGGTGAGGGCTTTGTGTTCTCTGGCACCTCCACAGGTGGGGAACACCACAGCACAACAAGGTTTACATGCAATGCTGACCCAAGAGGAAATAGAGGAGCGTGAAGAGGCAGCAAAGGAGCTTGCTGAGGAAGTTGGGGAGGCCAGGGAGGAAGGGAAACTCAACTTAGTGGACATCATGACTATTCTGGGAGCAGCACAGGGAAGAGTGGTGAACTGCAATGAGAAGAGGCCTCTGGTGGAGGAGAACATGAGTCTCG
>Danio_rerio.10.32241909.32242043.1
ATAGTGGACACCTTGTTCATCGGCCGCTATGTGCTTCTGGCTGTGGTGAGCACCATCTTTCTGGTGGCATTCTTTGTGCTGCTTCCCTTTCATTTCCTGGAACCAGTGTATGCCAAGCCCTTAAAAACACACTAG
>Danio_rerio.10.32275506.32275737.3
CACAGCCGCATTACCTTGATGGCTTTGAGGTTCTGTATCGCTCTCTGCTCACTGCCAGCTCAGACTGGGCAGCAGAGAAGGTGACATTCCCCAGCTTCCAGGCTCAGGTTGGCCCCCTAAAGAGAGGCTACAAGTATGATTTCAAAGTTCGGCCTTATGGCAGCGGCTTATATGGGAGGGAGAGCAACACCCGGCACCTGACAGTTCCTGAGA
>Danio_rerio.10.32278082.32278253.1
GTGTGGTGTGTGGAGCCCAAAGAGCAGCAGTACCAAAACTGGACGGTGGATAGTAGCCAACTGAGTCTTCATATCTCTAGCCTCAAACAAGGGGTACAATACTGGGTCACCATAGCTGCAGTCAATGGGGCTGGAGTAGGAATGCTGAGTGACCC
>Danio_rerio.10.32280295.32280615.1
AAGAAGGACAGCAGCTGCCTGGAGTCGACTGTTCCCATTGTGACCGATAGCTGCGGTGTCTACGGCACCTTTTATGTGGACCTCATGGGCAGTGGTCTTAAGACCTTCAACAGTCCGGGACGTGTCACTAAAATGTCTCATGGTTTGCCCCACAAAGAAGGAGCCGAAACTATCCAGATATTTACTCACCCTGCCAGCAAGCCCTCACCCATCATTAGCAGGGAGACTCTGCCATGGAAACAGGCCATACGACCCCAGCCCAAGATGGGTGTGCTAAGGGAATCATGGGAAAAGAA
>Danio_rerio.10.33027843.33029605.3
AATGTGCAGAAACCGACAGAGAAGCTCTGAAGTCTGCACTACAGGCTGCAGTGACCTCTGCATACAGCAGCCAAAGCAGGCTCCACGGTGACGCGTGTCCTCCTCAGGATGGAGAAGTCGAGTACGTGACAAAGTCTGAAATGAAAGAAGTTCTCAGTGTGTGCGAGAACGTTGTCAGGGAGGGAATCCTCATGGAGGTGGGGAGCTCGTTCTTTTCCTTGTTTATTGACCGCGTTGTGAAGATGGGCGAGAGAGACCATCTTCCGCTCTTTCTGCGGTTTGTGGACAGTTTCGATGTCATGCGCTTAGAGCTGATGGGATTCCTCGAGGTGGATCTGGAATGCGATGTCATGGTACAGCGTCTTATGGAAATGGTCACCGTGGAGTGGCATCTCGATTTGAAAAATTGCAGAGGTCAAGCGTACCTGGGCTCCGGTGAGGTTTCCTACAAGCTGAAAGCCTTTGCTTGCAAAGTGCAAGAGAAGTATCCTCTGGCTATAAGCACACACTGCTCTTGCTACTCTTTCAACACATGGTGGTCAAAATCCATCCCAGTGCCTGCTGTTAAAAGAGCCCTGGATACATTTGAAGAGGTGTTGATGTTTTTTGGCAGTAGCGTTGCTCTAGAAAAGCAGCTCGACCACGTGATAGACTTTGGTCTCAGAGAGAGCTACGAAAAAGTCCAGGAGTTGCAGGGCAAGTTCTGTTCCTGTTGGCAAGAGAAGCACGACTCTTACGAGGTGTTTGTGCAGATGCTGGAGCCTCTGGTCGAATGTCTGGAGAAAGTCAAAAACAACCCACAGAGATGGAAAGCGTCTGTATCGGAACTAGCTGGAGCACTTCTCCATAAGGTCATGGAGTTTGATTTCATCATCGCCATGGTGGTGCTGAAGAACGCGTCCTCTTTTACCAGAGAGCTGAGTGCTGGTATCCAGAAGGACCAGTTCACCGCTGCATCCCAGCTTTGTCAGATCAGCGGTATTGTGGCCACTCTGAACCGAGTGAAAACAAACATGAAGGTGTTTCACCAAAACTGGTTTGACGAGGCCTGTGCGATGGCACAGAGTCTGAGAGTGCAGATTGAAGTGCCTGAGAACTCTTTGCCACGGGACAGCATGATAAAGCCGGTCGGTTATTATAAAGATGGCCTAAGCGTGCCACTGGTAGACAACCTGATCAATACTGTGAAGGATCATTTCTCAGAAGACCACAAAGAAGCTCTGAACTTCCTCTCCCTGGTCCCGTGCTCAGTCACAGTGAGTTACGTGTTTGAGAGCTTGAAATCAAAGCCGCCCCTCTACAGCAGCGATCTGCCCGACGCCGACAACTTCTTCACCGAGCTGTGCTGTTGGAGAGTGACGTGGAAGACCAAAGTGGCGTCCGTGACCATCCCGAGCTCCATATTTCACACGTTACGCCTGCCACTCATGCAGTACTTTGGGAACATCAACACACTGCTGAGGATTATGTCGGTGCTGCCCAGCACAGCGCTGGAGGACTGCGGCGTTGTAATGCGCCACAAGAAGTTCCAAGAGTACCTGAGGGATACGAATCCCAAAGATAGGTCACCGTGCTTGGCTCTGCTGCAGGTGGGCACGGACTTCAGCAGAGACTTGGACCGCATGGTGACCCAGTGTTTGAAGGTTACGCCACAAGCCTTGGAGGGTATCTGTCTG
>Danio_rerio.10.33030461.33032310.3
TGAATGGAATCAGAGACGTCATACTGAAAGAAATACAGGAATCTCCGTTCTTCTCGCTCATCACAGACAAGGCTGTTAAAATTGGTGACAAGACCCATCTACCTGTTTTTGTGAGGTACGTTGGAGAGTCGGCTCCAAAAGTCGAGCTCCTGGGCTTTCTGCCGTTCGATGAAAACTGCCATGTTGATAGACAAGCGAACAACCTCGCAAAGATTCTCACTGAAGACTGGGGTTTGCCTATGTCGCAGTGCCGGGGGCAGGCATTCATGCAGCTGGGCCCAGGTTATCAAAGCTTGAAGAAAATGTCTTTGGAATTCCTCGGGAGCTACCCGCTTTGTGTTGTGACACCCAGTGAGTCTTGTGGCCTTGCCCATTGGCTGGCGAGAAGCGTGCCTTGCCCGTCGGTAGCAAAAATGCTGGATGTTACAGAAGACCTGCTGCTGTTCTTTGACGAGTCTCCTAGTTTGGAGAGACAGTTGGCACAGGCTATCGACGGGCTTTTAAATATGCCGAGGGAGGCCCTGGAGGAAATTCCAGAAACCTGTTGTTCGAGGTGGAAAAAGAGGGAGGACTTTTTTGACATACTCGCTGACACATTAGAGGGTGTTCTTAGCTGCCTAGATGCCGTGAGCTCTACTGCCACGGGTGCCAAATCAATGCATGCACAAGTTTTGTCTACTGCTCTGAGAAATATGGATTACATCATCACGCTTGTAATACTGAAGAACGCGTGCGCTCCTCTTCGTAACTGTAGCACTGTTTTTCGCTGTGGAAACCCTGCTGATATTCTCTGTGAAGTGGAAAAAATCCCCTCCATCATAGAGATTCTCAACAAAATGTTAGAAAATGTTAGCGCTATGCACTCCACTTGGTTTGAGCAAGCATTCCAGCTGGCGACCAGGGTCGCTCCAGAGCAAGTGTGCTTCTCAGAGGAAGCCAACAGCTATGAATCACCAGAAATATATTACAGAGAAAATCTCAGCATCCCTCTTCTGCAAAGTCTAATTGATGAAATGAAGTACAGCTTCTCAGACAGCCACCTAAAGGCTCTGTCAGTTCTGTCGTTGCTGCCTTCTTGCAATCCACAGCCTGTACTATCCGAGTCCACAGACAAGCCTTTCAGCCTCTACCTTACAGATCTACCCGAGCCCGAAGTTGCCGAACAAGAGCTCAACACCTGGGCAGGCGTGTGGAGGGAGAACTACCAAGATGTTGCTCTTCCAACATCCATCGCTGAAACACTAGTCCATCCCGAGTCCAAGAGCCATCCAACTGTTACCTTACTGCTTAGGCTAGTAGCTGTCCTGCCTAGTGTCAGTATGGAGTGTGATCTGATGAAGACTACCCTGAATTCGATGAGGGATCTGTTGAGAAACACTGTATGCAAAGGAAGCAAAACAGATCATGTGATGCTCCTCTCTCACTGCGCAACACTAACGAGGCTGCCAGAGGTCATTGAGAAGTGCGTGGAGGTTGATCCAGAGAGCAGTCCATGCCTGTCCCAG
>Danio_rerio.10.33338435.33338270.3
CAAAGGATGATGGGAGCATAGCAGTCGCCTTGGGTTACACAGCACACCTGGTCCTCATGATCTCATGCTTCCTGCAGATCCCTCTTAGGTATCCGGTGATCCACAAGGGTTCACGCTCTTCTATCAAGGACACCATCACTGACAGACTCACTGAGAAAGAGAGAGA
>Danio_rerio.10.33420270.33420109.1
AATCCAACTTGGCGGAGCCTGGACTTTGGCATGCTCCCAGACCTTCTGGACACCTCAGTGTCTTGCTTTGTGGTGAGAATCTGGGGAGGGCAGAAGGAACAGTACCAGCTCCTCATCGAATGGAAGGTTAATTTGGACGGCCTCAGATACACAGGGCAGCAG
>Danio_rerio.10.33603205.33606281.2
AAGCCAGACCATTGACAGGAGTGGGCCACTTATAAAAAGCCTACTCAGGAGGTCATTATCCATGGATAGCCCCGTTCCAGTCTTCTCCCCCACGCTGGAGCTCAAGGAGCTGCAAAATCGAGACCAGTCAGTTGTACAGATGGCACTGAAGACGTCTGTGCCAGAAACATCTGCCCACAACGGCGACTCAAAAAGAACGTCTCCTCTGGTTCTCAGGTCAAAGTATACCGGCAGGTATGATGGAGAAACTCAGGTAGAAGGAGAGGTGAGTGTGAAAGCTGAGCCCAGCAGTCCACTTGCTGACCCCATGGACATTGTACGCATCACAGTTGGTGATTCTTTGCCAGTCAGTCTCAAAGACTTTCAAACTAATTATGATCAAGGTCCCAGGGAAGTGTTAAATCCTGTGGGGAAAAGAAGGGACAGGCCAGACAACAGACGGTACCCATTAAAGAAGAGCAAACTATTTAAAGAGCATGCTCTCTCAGTTAACATGAATATGTCAAAAGCGGTACCTCAGCATGCCAGCGGTGACCCTAATGAGGACAGCGAGGAGTCACCTCAGAACAAGATTTTCAAATGCTGGAATTGTTTAAAGGTTTTCCGGTCAGGTGCTGGACTTCATCGTCATGTAAATATGTATCACAATCCAGAAAAGCCGTATGCTTGCGACATCTGCCACAAGCGCTTCCATACCAACTTCAAAGTGTGGACACACTGCCAAACTCAGCATGGTGTAGTACAAAACCCAGCATCGTCCGCCAGCTCCTCTGTTCTTGATGAGAAATTTCAAAAGAAGCTAATAGATATTGTGAGAGAGAGAGAAATAAAGAAAGCTTTGCTTTGGAAGTTAAAGAGGAATAAGCAAGGTTTGCAGTCTCCTGCAATTACAAAAAAGAGATCGAGGCCCAGCTACATATGCCCATACTGTGGCAAGGCATTTGTGTTCCAGTCTCAGTACAGGCAGCATTTAAGGACACATCCTGCTGAAAAAGCTGACCAGGACACAGCGAGGGAGAGCATCCTCTACCAGGAACAGGATGAGATCATTCAACAGAAGAACCCTGACACCGGTGTTTACTCCTGTAGACTTTGCAATATGAAGCTGTCATCGCTCTTGGAACAGGGTGACCACGAGAGAGGCTGTCGCCATGCAACCGTGTGCCCCTATTGTGGCCTGAGATTCTCAAGTCCAGTTGTCAAGAAAGACCACGAGGCACATTGTAAGTACAAGAAACTGACATGCCTGGAATGCATGCGCACCTTCAAATCCTCCTTCAGCATTTGGCGCCATCAGGTGGAGGTGCACAACCACAATATGATGACTGTTAAAGATCACATTCTCCTGAAGCAACAAGAGAACAATGAAGAGGAGTCTGAAATGCTCAAGGAGGAGCATTACAGTGATGAGCCTCTAACAAGTGAGAGCACAAGAGAGAACATCAGTTACAGTGATTCCTCAGGTCCACCTATGTATGACTCTGAAGACTCCTCATCCTATGTGCCTGAAGACCTGAGCATGGGCCACCATGGCAAGCTGGTAGTGAAGGAAGAGCCGTTAGAGGAGGCTGTGAGTGAGCGGGACAACCCCGATGCTGCCAAAAGTGGCTCCGAAGAACCCGGTGTGTGGCCGTGCGAGAAATGCGGAAATCTTTTCAGCTCTCGCAAAGACTTGGAACGACACCAGGAGCTGCTATGCCACATCAAACCATTCATCTGTCACATCTGCAACAAAGCCTTCAGGACCAACTTCCGCCTTTGGAGCCACTTCCAGTCTCACATGTCGACTGCTAACGAACCCGGAGCCAAAGAGATCGACAGAAACCCCTCACCTCTGAGCCCTTCCCCTCCACTTAC
>Danio_rerio.10.33618650.33618895.1
ACTGCTCTGGAGCTCCTGCAGAAGGAGGAGGAGTTAAGGAGCATCGTGACATTCTCCTCTCAGCTGGACGAATCTCTCGGAGGAGGAATTCCTGTTGGGAAAATAACGGAAGTCTGTGGAGTTCCAGGAATCGGAAAAACGCAGCTGTG
>Danio_rerio.10.33637936.33638117.1
ATGGCCGGCTCTGCAGCAGAGGAGAAAACCTTCCGACGGTTCTTGGAGCTCTTTATTCGGGAGATGAGGATGCCTCTGCAGGAGGGCGACCCGCTGCCGACGCGCCCCTTGTCGGACCTGGTGTCTGAGGACGAAGTGGAGGGGGAATGCCTCGACTTGTGTCTCCAGCACCTCTACAAATA
>Danio_rerio.10.33775994.33775818.2
CAGCCTCCTGGAGATCGACCCAGTCATTCTGATCCAGCTGCTGGATCTGAAGGAGCGCAGCAGCGTGGAGTCCCTGTGGGGTCTTCAGCCTCGGCCTCCGGTGTCTCTCCTCCACAGCCAAG
>Danio_rerio.10.34604673.34604840.1
ATTCCCGAGCTTGCAGACCATGGCATCTCACTGCCACCCAACATGCAGGGGCTGACAGAGGAGCAGATTGAGGAGCTAAACCTGAGGGATGAATGGGGAGAAAAGTGCATCCCCAGTGGAGGCTCTGTGTTTAGAAAGGATGAGATTGGGAGGAGGAATGGACA
>Danio_rerio.10.34611870.34611727.1
TGTCTGAACCACGAGGCCGTACACTTGGTCTCCAAGTCCTGCTACAGCAAACAGAAGTGTGCTGTTCCCGTCAGCAACCAGACCTTTAGGGACCCGTGCTTTCCAGGAACCAGGAAGTACCTCAGTGTGATCTATTCTTG
>Danio_rerio.10.353706.353530.1
GGGGAAAAGGGCCTTCAGGCAGTTCAGGGGACCAAACCTGCAATCATCACCGCCTCCAGACCCATCACCAAAATGATCGTCACCCAGCCCAAAGGCATGAGCGCCGGGTCCCAGGCCACCGCCACCAAAATCATCCCGACCAAGATCGTTTACGGCCAGCAGGGAAAGACGCAG
>Danio_rerio.10.359963.359698.3
GTGTTAGTTGTTCTGATGAGGACGAGAAGCCTCGCAAGCGAAGGCGCACAAACTCATCCAGCTCGTCTCCGGTGATGCTGAAAGAAGTTACCAAGGTGACCCCGCCGGTATCCAAGAACATCACGGTGCCTGTGAGCGGCAGCCCCAAGATGAGCAGCATCATGCAGAGCATCGCCAACTCCTTACCGCCTCACCTGTCCCCCGTTAAGATCACCTTCACCAAGCCCACCATCCAGACGACCAGCACCACCACGCAGAAG
>Danio_rerio.10.36012667.36012516.1
CGGTCTTTGTTTCGTACGTTCCTTATGTATGGCTTCCACTTCCTGGTGTGGTTTTTTTGCGTGAAGGGGATCAAGGACACTCAGTGTGGCTTCAAGCTTTTCACACGTGAGGCTGCACTCAAGACCTTCTCCTCTCTCCATGTAGAGCGATG
>Danio_rerio.10.36021762.36021594.1
GCACACTTAACCGCAGGGATGGTGGACCTGACACGCCATGAGAAGGAGAAACACTTTCTCACCGCCACCGGAGAGAAGCGGCTCTTCCCCAGTCTACATGATCCCCATTCCAGGGAGCTCTCTGTGGTGGTCCCGGCCTACAACGAGGAGCTCCGAT
>Danio_rerio.10.36033185.36033291.1
TCCATACTGATTTCGGACCCCACAGCTGAGGAGGAGACTCTGTCAACAGCACACCTGACGGTGGTGACTGATGAGGATGACCGGCTCTGCTCTGTGCACAAACCAG
>Danio_rerio.10.36056305.36056179.2
TGATGGTATTTCTCCACTGGTCCAGACTTCTCTGTTGGGAAAAGGGGTGAAGCACCGGCCCCCTCCCATCAAACTGCCGTCAGGATCAGGAAGCAGCTCCTCAGGT
>Danio_rerio.10.36271933.36270412.1
GACAAACCTAAGAAGCACTCCCCCAGGCGGAGGCTTCAGCACGCCTTGGAAGACCAGATTTATCGCATCTTCCGTAAAAGCCGAGTTCTCACCAACCAGAGTAGCAACTGCTTGTTCACGGTGCCCGCCAACCAGGCGTTTGTGTACGTGATCCCAGCACTAGATGAGGACCCCTTAGGTGCATTGCTCGGTCAGCTGCGGTCCAACTGCATGTTGTCTGAGCAAGACTCCTCCGTGTCCGTGTCGGGGCCGAGGCGCTATCAGCAGATGCGGCATTCAGCTCGGCACCCGAGCAGCAGCGGAGACTCAGGCAGCATATCGATGGGCAGTCAGCTGGTGGACTGCAGCTTGAAGGAATTCCTCTGGCAGCATGTCGACCTGGTGCTCACCAAAAAAGGTTTCGATGACAGCGTCGGCCGCAACCCGCAGCCTTCGCACTTTGAGCTGCCGACCTACACCAAATGGGTCCAGGTCGCCTCCAGACTCCACCAGGTCCTCATCAAAAACACAGACGAAGAAATGGCTGAGCTAGCCACAAAAGTGCAAAGCCAGGTGAAGGTTTTGGAGGGTTTTCTCGACGCTGACACAAAGTTCTCTGAGAACAGGTGCCAAAAAGCTCTGCCTCTGGCTCACAGCGCCTACCAGTCCAATCTCCCCCATAACTACACAACCACGGTCCATAAAAACCAGTTGGCTCACGCTCTGCGGGTGTACAGCCAGCACGCTCGAGGCGTGGCTTTCCAACGCTACGCTTTGCAGCTTCATGAGGACTGCTACAACTTTTGGAGCAACGGACACCAGCTGTGTGAGGAGCGAAGTCTGACTGACCAGCACTGTGTTCACAAATTCCACCTGCTGCCTCAGCC
>Danio_rerio.10.36609281.36609151.3
ATGGCACCGTGAGGCTCCAGAGAGAAGTGGTACTCCTCACAGATGACCGTAACCTCCGTGTCAAAGCTTTGACCCGTAACGTACCTGTGCGAGACATCCCTTCTTTCCTCAGCTGGGCCAAAGTGGGCTGA
>Danio_rerio.10.37379720.37379974.1
TCACCTCATGACCGCAGCCGGAAAGATGACGAGGATGACCCTGTTGAACAGATGATATCGCGCACTGGCTGCGCTGAGCTTCACTACGCCGTCCAGGAATGCATGGCTGAACATCAGGACTGGCGAGCGTGTCAAAGCCAAGTTCAGACGTTCAAAGACTGCATGATGAATTTCCAAAAGGCCCAGAAAGAACAGCTGAGGCAGCAGCAGCTGCCCTCCACCAAGTCT
>Danio_rerio.10.40629815.40629919.2
AGAGCCAGACGCCAGTAATCTAGAGGTGGACCACAGTTTCTTTGAGGAGAATGTCTGGCCTCATTTGGCCTTTCGAGTTCCTGCTTTCGAGAAACTTAAG
>Danio_rerio.10.4103592.4104946.1
CAGCAACCACAGCAGCGGCCTGGTAACATGCCTGACTTTCAACATCATGGCCCTCCAAGTGGGAACCACGCTGTCCCTGCTCCCTGTCTCCCCCTGGACCAGTCACCTAATAGAGCAGCATCCTTTCACGGTCTTCCTTCTTCCTC
>Danio_rerio.10.41265099.41265210.1
TCAGGACTGACCCAGGCTGTACGGGACAGTAAAATCACCCTGGAACAAGCAGAGTATGAGTTCCTGTCCTTCGTCAGACAACACACACCACCTGGACAATGTCCCCTCGC
>Danio_rerio.10.42447135.42446546.1
GAGACGCCTTTGCTTCAGCAGCCGGTGGCCGTGCACCGGGTCGTCTCCAGGATCGGTCAGCAAGCCGCCGTAGGCTCAGTAGCTGTGGGGCCGTTACATTCCTGGACCATAGGGGGAAGAGCTCTCGATGACCCGTTTACCGCTGCCCCATTTCAGCC
>Danio_rerio.10.44132509.44132301.1
GACCTGTCCAACACCAAACCTGGAACATCATCTGCCCCTTTTACTATCAACGCCCATCAGAGCGAGATTGCCTGTGTGGCCCTCAACCAGCCCGGCAGCGTGGCAGCTTCAGCCTCTCGTAAAGGAACCCTCATCCGCCTGTTCGACACAACGACCAGGGACAAACTGGTGGAGCTGCGCAGAGGAACAGACCCTGCCACTCTTTACTG
>Danio_rerio.10.45648451.45648259.1
CAGAGGCAAAGAAGGGAGCTGCACCTGCTGATGGCTGAGTTAAAGGACCGGGAAACAGAGTTAAATGCCATGGCTGCTTCCCATCTTAAGCAGCATCATGCCTGGGAACAGTACCGCCAGAGGGTGCTGACCTTGGAGCAGAACTGTGCCCG
>Danio_rerio.10.45684482.45684326.1
ATCGCGGTGCTGCGAGGAGAAAACGCCATGGCCAAGACCCTGCAGTCGGCCGTGGAAACGCTAGAGAGAGACAAAGCTCAGCTGCAGAGCCGCGTTCACAGTCTAGAGCAAAGGCT
>Danio_rerio.10.45971813.45971996.1
GTGAAAGCCATGTTCACCCCCAGAATTTCTCTGCCCCCTCTGTGTCGCGCTCTGGGGGGACTAGAGGGTGGCAGCCAGCGCTCTTTGCAGAGGAATGGCACCATCAGGAAGACATTCAGTGGGGGAATGGCAGCGATACGCAGACACTCCCAGTGTATTGCAGTAAAACTCCAGGC
>Danio_rerio.10.45976735.45976863.1
GTGTTTATGAAGCGAGGTGTGTTGTGCTATCTGGAGCAGCAGAGGGAGAAGCAGGTCACTGGTTGGCTGGTCCACCTACAGGCTGCCTGTTTGGGACATCTTGCCCGTCAGAAATATCGC
>Danio_rerio.10.46287896.46287786.1
AAAGTGCATGACATGCTGAAGAAGGGATGGGATGCTGAAGGGTCACCTTTCAAAGGGCAGGACTTTGACCCATCTATGTTTGACATCCCACCGAGTGCCGTGCAGTTCTGA
>Danio_rerio.10.46291563.46291420.3
GTGTTAGTCTGCAGACCAGTAGCGTGAGAGTATGTGTGAGGGATGGAGCCGAAGAGAAGACACTGATGGAGGGTGAATTCACTTTCAAGATCAACACTGAAAACTCTCTGTGGAGTCTGGAACCTGGACACTGTGT
>Danio_rerio.10.46301735.46301846.1
AATCGAGCCGCTCGTATCCGAGTGGGGAAAGGAGACAAACCTGTGACCTATGAGCAAGCGCATCATCCTCACCACATTGGCCACCGCAAAGGATGGCTGTCACAGCACACC
>Danio_rerio.10.46339173.46339436.3
TGTACCAGAAAACTACAAGAAACTCATACCTGGAGTCGAAGGATGGCCCTGCTCGGCCTGCCTCCAACATGGACCGCTTTGAAAGGTGTTTCTCCATCTTTAAACT
>Danio_rerio.10.46453323.46453167.1
GGTGTGCTACAGTCCTTGATTGAAAAGCACTTCCCAGCTCCAGACAGACAGAAGCTTTACAGCCTGCTGGGTATCGACCTCTCAGCAAAGAAGACCCCCTCTCCCAGTGACACAGCAGTAGAACAAGAACAGAAGGGCAAGAAGAGGAAAGGTAA
>Danio_rerio.10.46466517.46466190.1
AAACCTCAGCCATCAACCACCACGTTTGTCTTAAATCAGCTGAATCAGTTGCCTCCACTGGGAGCTGTTGTGACCAAACAGTCTGCTATTAACCCTGTCAAGCATACCATAACTGTCACCAAGGTGGTTCA
>Danio_rerio.10.4801070.4801184.1
GAGTCTGAAATCGGTGCACTCGAAAGTGAAGAGTCTCAGATTTCAGCCAAGGAGCAAGTTCTTCGAGAACGCCTGAAGGAGACAGAGCGCTCGATAGAAGACCTGCAGAAG
>Danio_rerio.10.5133470.5133272.2
ATACCACAAGTTGGTGTGGGGTCCATATGGTATGGATTCCCAGGGTCATCCCTCTGGTGTTCTCATCGCAGGTGGGGAGAATGGCAATGTTATCCTGTACGACCCTGCAAAGATAATGAGTGGAGAGAGCGACGTCATCATCGCTGAGAGCGACAGGCATACAGGGCCAGTGAGAGCTCTGGATGTCAACCCTTTCCAG
>Danio_rerio.10.5548973.5548817.1
ATGCCAATGGACACAGAGGTATATGAGAGTCCTTATGCAGATCCAGATGAACTGCGGAGTTCTACAGTGGATCGCTCACATCTTTTCTTGGAGGATGGAGAACTGGGCTCTGGGAATTTTGGTACCGTCATGAAAGGCACCTACAAGATGAGAAA
>Danio_rerio.10.6722061.6722167.1
ATATTTATAGTATACTTCATTGCTGGAGTGAAGAAGTTGGATGCTGATTGGGTGGAGGGATACTCAATGTCATACCTGGCTCACCATTGGCTGTTTGACCCCTTCAA
>Danio_rerio.10.6738224.6738528.2
AGGGATGTTTCCCTACACAATGCTGGCCACCAGTCCTCTCTTCTGCTACCCTGACTGGCCAAGAAATTTTTTTGCCCATTTCCCATCATTCCTCAGGGCAGTCCTGCCCCTCACTTCACCGGGGTCCCAGCCCAGCCCTTCCTGTGTTTACGAAGAAATCCAAGGCAGTGGCACTCAGCAAAGACAGACCCCAGCTGCTGCCAAATCATCCAAATTGAGACTAAAACACAAGCTGGGAGCCATTTTTACTGTTCTTTACTTAATGGAACAGTTCTTCATGCCCTACTCCCACTTCATCACACAG
>Danio_rerio.10.6742138.6742289.1
GTGTTCACACAGAGCCGTCGCTGGAAGGACCACGGAGACATGCTGAAGCAGTATGCTACATGCCTCCATCAGTACCTGCCTCGCTATAACATCTCCGATCCTGAAATCTACTTTGACATCTGGGTGTCCATCAATGAACGCTTCCAGCAAAG
>Danio_rerio.10.6742410.6742579.2
GATCTTTGATCCTCGTGTGGACATTGTGAGGGCTGAATGGTCACCTTTCAAACCGAACAAATGGCTCATGCCTCTGCTGGTGGACCTCTCGCCTTGGAGGACCAAGTTCCAGGAGATCGAGGGAAGTTTGGACAATCAGACCGAGATTGTCTTTATTGCTGACTTCCCAG
>Danio_rerio.10.6749249.6749396.1
CCTGCCGGGGCTTATCATAAGGTGTACACAGTGTCCGAGGACCCCTCTTGCTACATGTACGTCTATGTAAACACCACAGAGGCGGCACTACAGAAGAACTTCACCAAGCTGTATGAAATCCAGGAGCGTGTTCGCAATGGAACAG
>Danio_rerio.10.7181642.7181511.1
GTGAAATACACTAAGATCTACCTTCGAGATACCACTCTGATTTCTCCTTTCCCCATGCTGCTGTTTGGAGGCGACATTGATGTTCAGCACAGAGAGAGGCTCATCACCTTGGATGGATGGATTCATTTCCAG
>Danio_rerio.10.7200645.7200505.1
GTGTTTCATTTGGAGGACATAGTGGAGCAGACGGGATACGTCTTAGAAAAGGACTCAGAGTACAGCCAGAAAATTCTTGAAGAAGAAGAGGAAGTGACGATCTCTGTCACGCAAAAAGGTGGCAAGACTTTGCAGCACCAG
>Danio_rerio.10.7213694.7213568.1
AATGACAGGTATTTGATACTGACTGCTCAGCTGTATGACGCTAAAGAAATGGCAGCTGCTGCCAAGACCAAAGCAGACAAGGCGGGCCAGAGGATGGCACAGGACAGGATACGCATCATACAGCAAG
>Danio_rerio.10.7218243.7218130.1
GTTGCTATCCAAGCTGACCTGGAGAAGAAGATTATCAAATTGATCAATGAGTTCAGACAGGAGAATGGCGACAAAGGGCCCATATCAGGAAGACTTACAAGCAAGAAGTTGCTG
>Danio_rerio.10.7264967.7265077.1
GTGGTTCCAGTGATGCTCCATCTCCTCACTTCTGTCAGCTCAGTTCGTCTTTACATCCCCAAAGACCTGAGGCCCTATGACAACAGACAGCTCATGCTCAAGTCCATACAG
>Danio_rerio.10.7286010.7286172.1
GAATGTGCAAAGCGCATCGCCAAAGTGTCAGCGGACGCCAAGCTGGAGGTGGACGAAGAGAGCTATCTGAACCAATTTAAACCCCACCTAATGGACGTGGTTTATGCCTGGGCCAACGGGGCCACGTTTGCTCAAATCTGCAAAATGACCGACGTCTTTGAAG
>Danio_rerio.10.7629945.7630046.1
TTCGAGAGAGGACTGTTAAGATCAGCAAAGGGACAGGAGAATATCCCTGGGGCTTTCGAATACAGTTTTCTAAACCCATTGTGGTCACAGAGGTTGACACAA
>Danio_rerio.10.7634343.7634500.1
GATGAAGGCAAAAGGCAGGCACTTTCAGCAATAAAGATGGAAGGGGCTGAGGTGGGACCAGACACTTCACTTGGAAAACCATTTGTGTTTAAGTGTCACCCTCAGTCTGGTTTTCGAGTTTACTTCTTCTGTGCCACTTCCAACCAGGAAATGAAAAG
>Danio_rerio.10.8001832.8002289.1
TTCAGGATGCCTGGCTCAGCCCCAGTTAGTTACCTGGGACCATGGCCTAAAGATGTGGGTATCATTGCCTTAGAACTGTACTTCCCATCCCAATATGTGGACCAGACTGAGTTGGAGGAGTTTGATGGTGTGCCTGCTGGTAAATACACCGTGGGCTTGGGCCAAGCTCGCATGGGCTTTTGTTCAGACCGTGAGGATATAAATTCTCTCTGCCTGACTGTGGTCCAGAGGTTGATGGAGAAGAATGCCCTATCCTACAACAGCATTGGTCGACTGGAAGTTGGTACTGAAACCATTATTGACAAGTCCAAGTCTGTCAAGACAGCCCTCATGCAGCTGTTTGAGAACTCTGGCAATACAGATGTGGAGGGAATTGACACCACAAATGCTTGCTATGGTGGTACAGCTGCACTCTTCAACGCTGTCAACTGGGTGGAATCCAGCTCATGGGA
>Danio_rerio.10.8007562.8007687.1
CGTTATGCTTTGGTGGTAGCAGGGGACATTGCTGTCTATGCCACAGGAAGCGCCCGGCCTACAGGGGGGGCTGGTGCTGTGGCCATGCTGATTGGGCCTAATGCTCCTCTGGCCTTTGAGCGAG
>Danio_rerio.10.8009497.8009667.2
AGATGTACAGCCAGAGGATACCTACTTTGACCGGGATGTGGAGAAGGCATTCATGAAGGCCAGTACAGATATGTTTGAGAGGAAGACCAAGGCATCCCTGCTAATCTCCAACCAGAATGGAAACATGTACACCCCCTCTGTCTATGGCTGCCTGGCATCACTTATTGCACA
>Danio_rerio.10.8895870.8896012.1
TATGATGTTCAGTCAGCATCCACGTCTGAGGGAGAGCTGTACATCACAGGTGCGCCGCGGTACAACCACACCGGCCGCGTCGTTATCTACCGACTCGATGCAAATAACAGAATCGTCATCTCGCAGATACTGAAAGGAGAACAG
>Danio_rerio.10.9045898.9045772.2
GCTGCAGGACGGTGTTGTGTTGGCAGTGCGTCAGGAGTACGTTCCCATCGGCGACCAGGTGCTGACTCTGGGAGACGGAGACGAAGTCGCCGTAGTGCCGCCACTCAGCGGGGGCTA
>Danio_rerio.11.10478854.10478735.1
GCCAACCTGCTGTCCTCCCATCGTAGCCTCGTTTACCGAGTAGAAACCATTGCTCTGGGAGATCAGCCATGTGACCGTGGTGAAAATGTCACACTGTTCCTCTTCAATGACTGTCTTGAG
>Danio_rerio.11.10899241.10899116.1
ATGCTGTTGAACTTGCATAAGAAGAGCTGGATGGAGGGTCTGACCCTGCAGGACTACAGCGAGCACTGCAAGCTCAATGAGACCATCGTCAAAGAAATGCTGGAGCTGGCTAAGAACTACAATAAG
>Danio_rerio.11.10899666.10899559.1
GTTGTTATTGATGCCTTCAGATTGATCAATGCCAACATGATGGTGTTGGGTCACGAACCAAGACAAACCACATCCAACCTGGGTCATCTGAACAAGCCTTCAATACAG
>Danio_rerio.11.10908119.10908000.1
ATGTTGAAACATGGGCGTGCTGGTGTACCCATGGAGGTCATGGGATTGATGCTGGGAGAATTTGTTGATGACTACACAGTGCGAGTGATTGATGTGTTTGCCATGCCGCAGTCAGGAACG
>Danio_rerio.11.11910545.11910406.3
GTATTGCAAACGCTCTGGATCTGACAGACCGGATCCTGCCCAGACTGCAGGCTCGTCCCCAGTGTCGCCCTCTGCTGCTGCACTTCCCTCCTTACAGCCGGGAGGAGCTCACAGCCATTGTACAGGACAGACTTGTACAG
>Danio_rerio.11.12091476.12090105.2
GGAAGGTGATGTAAGATTGCTGAAGGTGCTACACAAGGCGTTTGGGAAGTGGTATTACATCCTTGGTCTGCTGAAGGTGACAGTCAACATATTAAGCTTCGCAGGTCCACTGCTCCTCAGTAGTCTTGTGAATTTTATGGAGGAAAAAGGTGCCCCAGTCAGCAGGGGTGTCTGGTGTGCCTTGGGGCTCTTTGCCACCACCCTGCTGTGCTCTGTTCTGCGAAACATCTTTGTCTTCGAGGTCTCCAAGGTGGCGCTGTCAGCACGAGCTGCTCTTGTGACAGCCATCTACAACAAAGCTCTGAGAGTCAGCAGCTGCAGCTTGGCTGGCTTTACTTTAGGAGAGGTGGTGAACTTAATGAGCACAGACACCGACCGTGTGGTTAACTTTTTCCAAAGCTTCCATGAGCTGTGGAGCCTGCCCTTTCAGTTAGCTGTCACCCTTTACTTGCTATATCTGCAGGTGGGTGTAGCTTTCCTTGGAGGACTGTCTGTAGCTTTGCTGCTGGTGCCATTCAACAAGTTCCTTGCTTCCTTCATACTTAGCAACAATAAAAAGATGCTCATGTGGAAGGATAACCGTGTTAAG
>Danio_rerio.11.12311921.12312121.1
AATGTCATTGATCGAAAGCCACACCCAGATGATGAAAACCTCGTCGAAGTCAAGTTTGCCACCACACCCATCATGTCCACATACCTTGTAGCTTTTGTCATTGGTGAATATGACTATGTGGAAAGCCAGTCATCAGATGGTGTAATGGTACGCGTCTATACACCGGTTGGAAAGGCTGAACAAGGGAAATTTGCCCTGGAG
>Danio_rerio.11.12315880.12315994.1
GAGACAGCATTGCTAATTGACCCGAAGAATTCCTGCTCATCCTCCAGGCAGTGGGTGGCACTGGTGGTTGGACATGAACTCGCCCACCAGTGGTTTGGAAATTTGGTCACCATG
>Danio_rerio.11.12326260.12326369.3
AGGACCTATGGGACTGTTTGGAACAGGCCAGTGGGAAACCCATTGCTGCAGTGATGGGCTCATGGACCAAGCAAATGGGCTTCCCCATAATAGCCGTTGACCAGGAACAG
>Danio_rerio.11.12334516.12334623.1
CTCCACAAGCAAGCAGACATGCAAGAGGAGAAGAATCGAATCGAGCGAGTTCTCGGAGCCATCTCTGCCCCCGATCTCATCCAGAAAGTGCTCAACTTTGCCCTCTCG
>Danio_rerio.11.12339269.12339424.1
GAAGACGTTCGTCCCCAGGACACGGTTTCAGTAATCGGGGGAGTGGCAGGAAGCAGTAAACAAGGCAGGAAAGCTGCCTGGAAGTTTGTCAAGGATAACTGGGAGGAACTTTATAACCGCTACCAGGGAGGATTTCTCATATCAAGGCTTATCAAG
>Danio_rerio.11.12355022.12355142.2
AGCGGGAATCTTCGACCCCTACATACCCCCAGAGGGTGATGCTCGTCTTTCCACTCTGTCTAAAGAAGGCCTGAAACAACGTACTGAGCAGATACGACAAAGTGCTGCCTCACAGCTGGC
>Danio_rerio.11.12970015.12971725.1
CAGAGGGTGAGTCAGTTGTTACACATTATCAGGGCTTTGCTGCTACCTCGAGGTCACGGAGTGCTGATTGGCTCAGACAGGGGCACAGGCCGCAAAACCACTGTGTGTTTAGCTGCCCACCTTACAGGCTATGAGCTACTAGAGATACATGCTGGCAATGAAAATAATCTTCATGAAATCCTGAAAGAAGCTGGGAATCAGACTAGGTCAGATGGAATCAATGTCATCATACTGGTCCATGAGGAAATCAGCCAGTCTGTCAGAGAAGAATTACTGGTACTGATGGCTCACGGTGCCTGTCCAGCACGCTACACAGAGGAAGAGCTGA
>Danio_rerio.11.1316706.1316532.1
GAGCTTAATGTGCGACAGTTGACACTTTCAACAGACAAGGACAAGTATGGTATCCGCCTGAGAGCCGAGCCAGACCACATGGTGCTGGGCAAGAGATTAAAGGGAGCCTTCAAAGCCGTCACTGCTTCTATCAAGGAGCTCACCAGCGAACAGCTTGAAGCCTTCCAGAAGAAAG
>Danio_rerio.11.1320459.1320338.1
GCTCCTTTCACACCCTTCATTACCGAGATGATGTACCAAAATCTGCGTCACCTCATTGACCCTGCTTCTGTCGAAGAGAAGGACAACAGCAGCATCCACTATCTCATGCTGCCTCAAGTCAG
>Danio_rerio.11.1325553.1325409.1
CTGTACCTCATCAACTCTCCTGTAGTGAGAGCAGAGAACCTGCGTTTCAAAGAGGAGGGTGTGCGAGATGTGCTTAAGGATGTCTTCCTGCCGTGGTATAATGCCTATCGCTTCCTGGTGCAGAATGTACAAAGGTTACAGAAG
>Danio_rerio.11.1330258.1330064.2
CATCGACAATCTGACAATCCCCTCACGGTGTGGTAAGGGCGTGCTGCGGAGGATCGAAGAGGTGTTTGACTGCTGGTTCGAGAGTGGGAGCATGCCTTACGCTCAGGTTCACTACCCCTTCGAAAACAGGAAGGAGTTTGAGGACAGTTTCCCAGCAGACTTCATTGCTGAAGGCATTGACCAGACCAGAGGATG
>Danio_rerio.11.1351629.1351512.2
GTGGGTTTTCAAACAGCTGTATGACAAGGGTCTGGTGTACCGTGGTGTCAAAGTCATGCCTTTCTCCACTGCCTGCAACACCCCCTTGTCCAACTTTGAGGCCCATCAGAACTACAAG
>Danio_rerio.11.1354342.1354223.1
GAGTATGAGATTGATAAGACTTTGGGGATCAAAGGACCTGAAGATGTGGCCAAAATGGGCATTGCTGAGTACAACAAGCAATGCCGAAGCATTGTAATGAGATACTCCAACGAGTGGGAG
>Danio_rerio.11.1354895.1354739.2
GTACACCTTCTACGATGGACCTCCCTTTGCCACTGGTCTACCCCACTATGGCCACATCCTAGCTGGTACCATCAAGGACATTGTTACTCGCTTTTACCACCAGAGTGGCTTCTATGTGGACCGGCGCTTTGGATGGGACTGTCATGGCCTACCTGTG
>Danio_rerio.11.14342376.14342155.2
GAACAACAACAATGTCCCGCTTAACAACAACAACAACAACATGGGACCCAACCGCCTCCGCAATCCCAACCTGAACCAGAACCCCCTCATCAACGTCCGCGACCGACTCTTCCATGCGCTCTTCTTCAAGATGGCCGTCACCTACGCACGCCTGTTCCCTCCGTCCTTCAGGAGGGTCTTTGAGTTCTTCGTTCTGCTCAAG
>Danio_rerio.11.14345806.14345989.1
ATCATGGAACTGGCCTATGTGTGTGAGTGGGAGAAGCGTCCGAAGAGCACACACTGCCCTTCCATCCCGCTGGTCTGCTCCTGGTCCTGCAGGAACCTCGTGGCCTTCACCACAGACCTGAAGAGCGAGGACGACGACAA
>Danio_rerio.11.14353302.14353733.1
TCTGGCTCCACAAACTTCGGGGAGAAGTTCTCTCGGGTGAAATTTTCACCGTCCCTAACGCTGTTTGGCGGTAAGCCGATGGAGGGCTGGCTGGCGGTGACAGTGAGTGGTTTGGTGACAGTGTCGCTGCTGAAACCGGGTGGCGCTCTGCTGACGGCGAGCGAGAGCCTGTGCCGGCTGAGAGGGCGCGTGGCGTTGGCCGATATTGCCTTCACCGGAGGAGGGAACATTGTGGTGGCTGCCACAGATGGCAGCAGCTCCTCGCCTGTGCAGTTCTACAAGGT
>Danio_rerio.11.1527041.1527313.1
GATCTTGATGGCTGGTGCAACCTCGCAGCCTTTGACCTCCCCGAGGACAGTCCCAGCCCAGAGCGACATCAGTTTCGTCTGGAAGGCAGCGCCTTGCAGGAACTAAGCAAAGGAAGCAAAGGAGAACTCATCCCCATCTCTCCTGGAGGCGTCACACCCCCCTCCATACTGAGCCACCGGAGCCGAAGGTGCATCGCTTTGTCTCCCGACGCCAACAAGTCCATGACTCCTAAGAGCACCCCTGTCAAAATCTTGCCCTTTTCTCCATCTCA
>Danio_rerio.11.16233723.16233931.2
TGGTGACAAGCTGTATGAAATATCAATGCAGGAGGAGGTGACGGCACGCCTGCACTTTATCAAGTTTGAAAATGCTTACATCGAAACATGCTTGGACTTCATTAAAGACCATCTAGTTAACACTGAAACCAAAGTTATCAAAGCCACAGGTGGAGGGGCACACAAGTTCAAAGAGCTAATCGAGAGGAAACTGGGACTCAA
>Danio_rerio.11.16240557.16240710.1
AGATTTGATGAGCTGCTACAGTTGGCCTCGAAAGGTCAGCATGCAAGTGTTGATATGCTTGTTAAAGATATCTATGGAGGATCATACGGGTATTTGGGCCTGACTGGAGATCTTATAGCGAGCAGTTTTGGGAAGTCTGCTACTGCTGACAAAG
>Danio_rerio.11.16255252.16255364.1
GTGGTTAAGAGAGCTGTAGCGAGTCAGCCTGACATGCCGGAGGCAGCCCTGCGTGCTGAGAAGTTCCGTCAGAAATACAGACACAAGCTTCAGACTCTTCGTCAACAGCCGTT
>Danio_rerio.11.16256857.16257008.1
ATTAAACAGAGGGAGAATGACATTGCTCTCAAGTACTATCAAAAGGCAGTGAAGTCCTTGGATGAGCTGAGCTGGGAGGAGAAACAGTTTGCCCTAGTCCGGGGTGTCCTGGCTGGGAATGTCTTCGACTGGGGAGCCAAGGCTGTGTCAGA
>Danio_rerio.11.16537896.16538105.1
ATGAGTGAGCTGAAGGACTGCCCCCCACTGAAATACTACGACTTTAAGCCCGTGGAGCATGTCAAGGTATGCCCCCGCTACACTGCTGTGCTGGGCCGCTCAGAGGATGATGGCATCGGCATCGAAGAGCTGGATACCCTGCAGTTGGAGCTGGAGACACTGCTGTCCTCAGCTACCCGCCGCCTACGAGCATTGGAAGAGCAGAGACAG
>Danio_rerio.11.16543041.16543291.1
ATCCTTACAGACTGGCAAGATAAGAAGGGAGATAAACGCTTTCTGAAGCTGGGGAAAGACCCAGACCCCGCTGCCTCATCTCGCCACAAACCAAAGAAGCAGAAATTGGACGGCAAAGGAGGTCATGGGCCAGGCCAAGGTCCCGGCAGACCCAAAACCAAAAACCTGCAGCCAAAAGTACAAGAGTATGAATTTACAGATGACCCTCAAGACATTCCCCGCAACCCTAAAAATGATGCGCCCAACAG
>Danio_rerio.11.16543673.16543778.1
TTCTGGGCCTCAGTGGAGCCATACTGTGCAGATATTACAAATGAAGAAATACGATTGTTAGAGGAGCTTCTTAAACCACCAGAGGATGAAGCAGACTACTTCAAG
>Danio_rerio.11.16544527.16544630.3
ATGTGGACTCGCTGCTGAAAAAGTCAGAATCCCAACACGAATCTCCAGAAGACGGTTGTCCCTTTGGTCCTCTTACACAGCGTCTGCTGCAGGCTCTTGTAGAG
>Danio_rerio.11.16553955.16554098.1
GATGCTCCTGTGGATAAGTGTGTGTTGGCCACAATGCGGTGGGGTCTGGTACCCTCATGGTTTAAGGAGAGTGACCCCAGCAAGATGCACTACAGTACCAGCAATTGCCGCAGTGAGAATATATTGCAGAAGAAGTCCTACAAG
>Danio_rerio.11.16602855.16603011.1
GCAGGAGGCTGTGCAGGGATGTGTGTGGATCTGACCCTGTTTCCACTCGACACAATAAAGACCAGACTGCAGAGTCAGCAGGGCTTTTACAAGGCTGGAGGCTTTAGGGGCATCTACGCTGGAGTCCCATCTGCTGCTGTCGGCTCCTTCCCCAATG
>Danio_rerio.11.16730580.16730417.1
ATTCAAAGCAACAGCTTGCTGTGTGACTGCCAGCTCCACTGGTTGCCTGACTGGTTGGTGGCACGTGGTTTGCAGGTCGGTATCAATGCCACCTGCGCCCACCCGGAAAGTCTGAAGGGAAAGAGCGTCTTTGAGGTTCCGCCCAGCAGCTTTGTGTGTG
>Danio_rerio.11.16968253.16968716.1
GAATATTTCTTCTGCTATGATCCCCGTAAGGACTATTGGAGTCATCTGGCGCCAATGAGTGTCCCTCGGAGTCAGGGTCTGGCTGCCTTGTATAAAAACTGCATCTACTACATAGCTGGTATCTGCAGGAACCACCAGCGTACTTTTACTGTGGAGGTGTACGACATTGAGAAGAACACATGGAGCCGCAAGAAAGATCTACCCTTTGACCAAGCCACAAGCCCGTATATCAAGGCCATGCTGCTGCAAGGCAAGCTACACCTGTTTGTACGAGCTACACAAGTCATGGTGGAGGAGCATGTGTTTCGCACTAGCAGGAAGAACTCCCTTTACCAGTATGACGATGAGGCAGACGTATGGACCAAAGTCTATGAGACACCCGATCGCCTCTGGGATTTGGGCCGCCATTTTGAATGCGTGGTGGCCAAACTTTATCCACAGTGTCTCCAGAAAGTGCTTTGA
>Danio_rerio.11.17309930.17309789.1
ACCTGGTTGAGTCCGAGGAGATGGCTGAATCTACAGGAGTACCAGAGCAAGAAGCTGATGCAAGAGAGTGGCGTGGCTGTCCAGCGCTTCTATGTGGCTGACACAGCTTCTGAGGCACTGGAGGCTGCAAAGAGACTCA
>Danio_rerio.11.18258004.18257861.1
GATCTGGAGCAGAGGCATAACACCATTCTGCAGATGTATGGAGAAAAGGCTGAAGAAGCAGAGGAACTGAGACTGGACCTTGAAGATGTAAAGAATATGTACAAAACCCAAATCGACGAATTGCTGAAGAACCAGAAATAA
>Danio_rerio.11.18269387.18269231.2
GGAGCTAGCAGAACTACACAAGGTAAATGCCAGCAGAGCCAGTGAGGCTGAAGAGGTGGCTCTGAGCAGGGAGACGCAGGCCAGAGAACAGCTGAGTCTTGCTCTGGAGAAGGCTCAGGAGGAGGCCAAGATACAACAGGAAGCCCTAGCAAACCAG
>Danio_rerio.11.18271011.18270885.2
TGAAGTGATAGGTCTGAAGGAGGAGAGCTCCACTGTTCAGTCCCTGAAGGAAGAGTTCACCCAGCGTATAGCAGAGGCAGAAAGGAAAGCTCAGCTGGCCTGCAAAGAGAGAGACATAGCTAAGAAG
>Danio_rerio.11.18635425.18634832.1
ATGGATCAGGGTAGTAGTGAGCAGAGTCCAGAGGAGCCGGACGCAGGAGGGCGAGCGGAGCCGGAGCTCGGCAGGAGGGCGTCGGAGTCAGAGCACGGCTTGTCCAAAATCACCCATAATGCCCTGGAGAACATGGGAGCGTTGGGCCATGGCCTGAAGCAATTCTTCCAGCCACAGCGCCGACGCTCCTCCGTTTCCCCGCATGACTCCGCCTCGTCCTGCGCAAGCGCCCCTCCCTCCGAACCCGCTGATGTAGGGTCAGAAGTAGGGGACACTCCCGCCTCCTCGGCTCTCCCTTTGGATTCTGACACCCCTGCCACTTCCGCCCCTCCTGCAGCTCTGAGCCGTGTCCTGCAGCAGATCCGAGGTCCACCAATGATAAAGCGAGGCACCAGCCTGCAGAGCCGCCGCAGCAAGGCGGGCGGCACTGGGGACCCTCCCCAGAAAGGTAGCCCACAGATCCACCGGCGCAGCACCCATGAAGCCCTGCTGCAGGCTGGACGCCCACGCTCCTCCTCGACCACAGACACACCCAGCAGCCCAGCCTTGGCTGACATGCTGCTGACCTCCGGTTACCACTCCACTGAAGAGCCCGA
>Danio_rerio.11.19579434.19579819.3
AGGAGATCGGCGCTTATGAGATTGTAACACCGGTGCGAGTGAATGAAGCCGGTGACAACTTTCCAACCAGTGTGCACTTCAAAAGGAAAAGGCGAAGTTTGGATGAGGGCACCAGCAATAGCACGGATCACTGGGCCGCGCCGAATATCCACTACAGGATATCTGCTTTCGGACAGGACTATCACCTCAACCTGACGTTGGATTCGGGATTTATCGCACCTCTCTACACTGTGACAATACTTGGAGTAGCCCGAGGAGAAAACGTAACGGATTTTGCAGCAGATGAGAGAGAGGATGAGGAGGATGAGGAGGACACGGAGTTAAGGCACTGCTTTTACAAAGGACAAGTAAATGCACATGCAGAGCACGCCGCAGTCATCAGTCTGTGCTCCGG
>Danio_rerio.11.19924211.19924416.3
ATATGGCGCCGTATTACGAGAGTCTGTGCAAGGAGCTGAAGTGGCAACTGGATAGTGACCTGCTGAGTAAAATGAAAAAGGCCAACGAGGAGGAGCTGAAGCGCCTGGATGATGTGCTGGAGGATGCAGAGAAGAACCTGGGAGAGAGTGAGATCCGAGACGTGATGATGGCCAAGGCAGAGTATCTCATCAGAATTGGTGACAAG
>Danio_rerio.11.19926261.19926406.1
GAGGGCGCCCTAACTGCATTCAGGAAGACCTATGACAAAACTGTGGCTCTAGGTCACAGACTAGACATTGTCTTCTACCTCCTGAGGATTGGGCTCTTTTATATGGATAGTGATCTCATCACACGCAACTCGGAGAAAGCCAAGAG
>Danio_rerio.11.19929153.19929261.1
GTTATAAAGGGAGCAGAGATCTTGGAGGTGCTCCACAGTCTGCCCTCTGTTCGCCAGTACCTTTTCTCACTCTATGAGTGCCGTTACTCAGTCTTCTTCCAGTCCCTGG
>Danio_rerio.11.20477531.20478322.1
AGGACTGCGCCGTCCGCGGCTCCCAAAACGCTGGCTTTCTCCATCGACTGGATCATGTCCAAGAGCTCGGAGCCGAAAGGGAACGCGGAGGAACGTCCAGAGGGGAAAAAACTGCTAGGGCTCTGCTCCCCAATCCCCTGCATGATCCCGCTACAGCCCTTCAGCTACGACCTCCAAGCCAAGGCGCTGATGAGCTATTCGGAGCTGTGGAGAGCCAGTTTTAGGGGAACTTTGTGCGGGTCGCCAGCCGCTCCGTGCAAAGGAAACTGCGGGTTGTGCGGCAAAGCGGATCCGAGCCTGAAGCAGCCGCTGCTGACGTCAGGGAGCAGGGTGGTAAAACCTCAGGTCGTGAACCAGGCCGTGGCCGTGCCTAGCAGTGGCTCGCTCTACTATTTCAATTACCTGGATTCTGCGTACCAGCAGTCGGAGCTGCTGGCCGGACACTGGCTCTCCAGCCCGCAGGCCCAGGCTTCTCTGTCGGCGCACCACAGACTTTTGTTGCTGGAGAATGCCAAACTGGCCGGTGTGGGGACTGACAAACTGCCCACACCTCAATACCCACACAAGGAACATCTGCCAGGGCAGCTGGACCAGATAGTGAAGGAGAGTCAGGGGCTGACAGCTGAGAAAAGCGGCATAAAGACGCACAGCAAACTCAGCGGCAGCGGCAGTGCGGACGGAAAACCCAAAAATTTCACCTGCGAAGTGTGTGGAAAG
>Danio_rerio.11.22117680.22117565.1
CTCTTCCAGAAGCTTCCTCTCTCCGACCACCCTCTTCTTCTAAGGTTGATTGCGGGACCAGATCCAGAGCAGCTCAGCTTTGTGCTTAAGGAAAACGAGACCGGAGAAGTAGAG
>Danio_rerio.11.22421152.22421276.2
TGGAAATGTTGTGGGCTATCACGTTGTAGCCCCCTGCAAACCCTGCCTGCTCTCCTGTAACAACGGCCACTTCTGGATGTTCAATAGCGATGCTGTTTCTACTCTCAACAGACTGGATTCAAC
>Danio_rerio.11.23200485.23200305.1
CACTACAGGATTGATGTTGAGCTGCCATTTCGCCTCCAGCCTGTCTCTGTTGAGAAGATGCGTTTCTTACGGGCTTGTGTGATTCGCTCCCTTTTCCATTTATATGAGCCGTTCACCTTGCGCGTGTCAAAGATTCCTCCACTGCCAGAATCCACACCCACTACCTTACTCAACTCCAAG
>Danio_rerio.11.2584367.2584488.1
AGGAAGCGCATGGCAGCAACTGAGCTCTCAAAGTCCATGAACGAGTTTCTCACTAAACTGCAGGATGACCTGAAGGAAGCCATGAATACTATGATGTGTACCAAGTGTGAAGGCAAACACAA
>Danio_rerio.11.2600815.2600641.3
ATGCTACCAGCCAGTACATACAGGGCCGAGAGGAGGAGCTGGAGGAGGGCCGCTTGTCTCCATCAGGTCTGCACTGTGCATTGGTTCTCATCGGCGTTTACCTCCGGAGCACAGGCGAGCCCATCATGGGCGTCATCAATCAGCCGTTTCACCACAAAGATCCAGCAGG
>Danio_rerio.11.26220656.26220774.3
CTCCGAGGGAGTGCTTTGTCTGTGGGCGTTTGGCAGAGTACGAGTGTCTTCAATGTCTGCCAGATTGCAAACTGCAGCCAGGGAGAATCAAACAGTACTGTACCACCTGTAATGCACAG
>Danio_rerio.11.27304604.27304497.1
ATGGCCAAGAACAAGGGGCTCACGCCGAAAAGGAAGAAAATTGACCGTAATCCCAGAGTCAAGCACAGAGAGAAGTTCAGACGGGCTAAAATCCGCAGAAAGGGACAG
>Danio_rerio.11.27397745.27398046.1
ATAGAGTTGCGCCTCAGCGACATGGTGCGACCAGCAAAGTCATCCGGTAAGTGTACGATTTCGATGGCGAAGGATTGGGCCAGCCCTCGATTCTCGATCTTTCGTGCCAAGAAGATGAAGGGCTGGTGGCCCCTGACTCGTCCAAAGACCGCCGAGGACTTTGAGAGGGAGGAGAAGGAGAAGGAGGAAGCCAAAAAGAAGGGACGCAAAAAGAAAAAGAAGAACAAAGACAAAAGGAGCAAGATGAGAGAGGAGGACATCCAGTACACTGACAGCATGGGCAACACTTTCCTGTTAATG
>Danio_rerio.11.27629284.27629156.1
GTGTTCAGCTCGGAGGGAGGCTGGATTTGTGTGAGCGAGGCTCTTCAGGTGCTCGGAGGTCTGGGTTATACTAAGAACTATCCCTTTGAGCGCTTCGTCAGGGACTGCCGCATCCTGCCCATCTTTGAG
>Danio_rerio.11.27632702.27632596.3
GGGGTCTTGGATTATCCAACACCATTTATGCACGACTGAATGAGATCATCGCCTTAGACGGCTCCATCGCCGTCACACTGGCTGCTCATCAAGCCATTGGACTGAAG
>Danio_rerio.11.28538107.28537938.1
TCCGATGAAGAGACACTGCACATAGACACAGAGGCCAAGCCTGAGGTCAAAAGTCGCAATTCTAAGGTGAAGAAAAAGAGCGGCAGCGCCGCAGGAATTCTGGACCTGCTGCAGGCCAGCAAGCAAGTGGGTGGGATCGACTACGGCACCAACAG
>Danio_rerio.11.28553393.28553287.1
GCATATGAAATTGAAAAACGGCTAAAGGTCAAAACTCTCACTCCTTTCCCCAACTTTGAGACGGCGTGCTGGTATGTGGGGCGACACCTCCTCGAACGATTCAAAG
>Danio_rerio.11.28623332.28622919.2
ATCTTCCATGTCAGAGCACTGTAGACTTTACTTTGGTGCTCTCCAAAAGGCCATTGGTGGATTTGTGGGAAGCCTTCAGGATGACCAGCCACCAGAGAAATTCATCTCACAAAGTAAGCTGGTGATTATGGTGGGCCAGAGACTGGTAGACACTTTGTACAGGGAAGCCCATCGTAAAGGGTCTAACCAAAGTCTCCTGTGTAAGAGCAACCACCTGTGCGCTCTCCTGAAGCAGCTAGCTGTGGCTACCAAGAAGGCGGCACTGCACTTTCCTGATAGGCAAGCTCTTCATGAAGCTCAAGAGTTCGCAACGCAGCTGGCCCAGAGAGCACAGCACTTTCGGCTATCGCTTGATCTCTGA
>Danio_rerio.11.28697579.28697189.1
GAAGCAGAAATGCTGCGTTCAATCTCCTTCCACCCCTCAGGTGACTTCCTGCTAGTGGGGACGCAGCACCCCACCCTGCGCCTCTATGACGTCAACACTTTCCAGTGCTTTGTGTCTTGCAACCCACTGGACCAGCACACAGACACCATCAGCGGGGTCAGCTACAACCCCACAGCTAATAGCTATGTCACCTGCAGCAAGGACGGCAGCATCAAACTGTGGGACGGTGTCTCTAACCGCTGCGTGACGACCTTCGAGAAGGCACACGACGGAGCGGAGGTGTGCTCCGCCATCTTCTCCAAGAACTCCAAGTACATCCTGTCCAGTGGGAAAGACTCGGTGGTCAAACTTTGGGAGATCTCAACAGGCCGGACTCTGGTCAAGTACACAG
>Danio_rerio.11.30821093.30820960.1
GTCTGTGAGGCCGGCCAGAGAGTAATGGTCATTGGTGGAGGTCTGACCAGCGCTCACGTCATCTCAATTGCACTGCAGCAAGGTGCCAGCCATGTGACATGGGTTATGAGAAAACACCTCCAG
>Danio_rerio.11.30822112.30821897.1
AAAGCGCTGCAGGAATTTGCTTTAAGGTGCGAGCGCTCGGCAGAGCTTCATAGCCTCCCAGAGCAGGTTTATATTCTGGATGAAAATGCGTTCTTTAACGACATGAGGCTCGGCAAGAAAGAGAGGAAACGTCTAAACATCAACTCTGCGCTAAAAAAGAGTTTGTCCTTCAGTCTGCCAGGAGCCAAACTAAGTGTGGATTTCTTCAAGGAGCAG
>Danio_rerio.11.31531927.31532112.1
TACGACCTGATCATACTGGTGAATGCAGTTTTCATCGGTCTTGATGAAGAGAATCCAATGATTGCAAACTCAGAGTGGGTTTTTCTGGCTCTGTATATTCTGGAGATTCTGCTGAAGCTGTATGTGTTTGAGCCCAGAGTGTTCTTCTCCAAACACAGTTTTTGGAACTG
>Danio_rerio.11.3196935.3197088.3
AGAGTGTGAAAGACTTGATTCGCTATTTACGCCATGAAGATGACGCCCGTGATGTCCGGCAGCAGTTGGGTGAAAGCCAGATTGTACAGAATGACCTTCTGCCTATTATCATTCAGCACAGACAGGACAAAGCCTTATTTGATGCCTGCATCAG
>Danio_rerio.11.3201229.3201384.1
AAAGTGGATGATGACGCCAGTGTCCATGATCGAGTGCTGTGGGCCATTCACATGAGCGGCTTTGATGACCTGATCAAGTTCCTGGCCTCAGCACAGAGTGAGCAGCAGTGGAGTATGCATGTGTTGGAAATCATCTCCCTTATGTTCAGAGACCAG
>Danio_rerio.11.32075453.32075561.2
GTCTGCTCTCCTCCATGCTGGTCACAGGGTCTCCCTCTCTCACGCCTGTAAAAACGCTATCAAAACAGACGCTCCTCCTGCAGCCATCTGGGACATCATGCGATGCTGG
>Danio_rerio.11.32086061.32085912.1
TTCTCAGGGCTTCTGGCTGCACTGCCCCCTGCTGTCCACCTGCTGACACTCAGTCAGTGGGATGAAGACTCGGTGCTGCTGAGATTGGAGCATCAGTACCAGAGCTCAGAGAGCAAAGTGAGCTCTCAGCCAGTCACAGTCAACCTGCAG
>Danio_rerio.11.32100553.32100451.1
TCATGTCATGCTACCAAGCCAGGCATGTTGAATGTTCACCTGGTCCCGCACACACATGATGACGTTGGCTGGCTCAAGACTGTGGACCAGTACTTCTATGGAG
>Danio_rerio.11.3210596.3210765.3
GTAACATATTCTACCTGATGGAGTACAGAGAGATTTTCCTGACCTTGCTGAGAAAGTATGATGAAACCAAGCAGCCTGAGTCCTACCTCAAAGACCTGGTAGAGTCAACTCATCTCTTCTTGCGAATGTTAGACCGCTTCTGCAAAGGCCGCAAAAACTTGATGGTGCAG
>Danio_rerio.11.32743851.32743956.2
TTTGGAGAAGGTCCTTGAAGCCATCACCACAGCGGGGGAATGGCGAGGCATTGAGAGGTTCAGTCCCATTGTGCAAGGACTACGAGATCGCTCAGTTCAATTACA
>Danio_rerio.11.3328880.3327408.2
GGTGAGCTGGATGCGGAAGACCTGAAGAAGCAATATACTTTTAAATCATCAGACCCCTACTCTTCTGACCCTGAGCGTCACCCTGTCCTGCACGCCAACAGCCTCAAGCCCTTCACGGCTGAACCTCCGCCCGAAATCCTCTCTGACAGCTACATCACGCCCACTGCTTTCTTCTTCAAAAGAAACCACCTGCCGGTTCCTCAGGTGGACCCCGATTCATATCGCCTACATGTGGAGGGGCTACCCAAAGGAGTGCTCACACTGTCTTTAGAAGAGTTGAAGACTCGATTCCCCAAACACACCATCACAGCTACCCTGCAGTGTGCAGGAAACCGCCGTAGTGAGATGAATAAGGCCAAGCAGGTTAAGGGACTGAACTGGGGCGTTGGTGCCATCGGTAATGCGACATGGAGCGGCGCCAAGCTCAGGGATGTCCTGCTGGCTGCAGGTTACGGGCCAGATGTAGCCCAGTGGGCTCGCCACGTTCAGTTTGAAGGACTGGATAAAGAAATAACAGGGAGTGCGTACGGTGCTTCAGTCCCTATAAATAAGGCAATTAGCGAGGAGGGCGATGTGCTGCTGGCCTATGAAATGAACGGCGAGGATATTCCGGCCGACCATGGCTTCCCCATTCGCGTGGTGGTACCAGGTGTAGTGGGCGCACGCAGCGTGAAGTGGCTGGGTAAAATAGTAGTCAGTGCAGAGGAGAGCAGCAGCCACTGGCAGCAGAAAGATTACAAAGGTTTCTCCCCAGGAATAGACTGGGACACAGTGGACTACAAATCTGCTCCAGCCATCCAAGAGCTGCCTGTTCAGTCTGCCATAACCACACCAAGAGAAGGCTCCGTGATCGATCGCAGCGAAGAAATGCTGACTGTGAAGGGCTACGCTTGGAGCGGCGGGGGCAGAGAGGTGATACGCGTGGATGTTTCTCTGGACGGAGGGAAGACGTGGAACGTGGCCAAGTTGAAGAGCAGCGACAAGGAAGGAGATCAAACTTCTCCTCCACTAGGACGAGCTTGGGCATGGAAGCTGTGGGAGATAACGGTTCCTCTTCCTCCAGAGGCCCAAGAGCTGGAGCTCATTTGCAAGGCAGTGGACAACAGTTACAACACGCAGCCGGACACATTCGGTCCAATCTGGAATGTGAGGGGCTTGCTGGGTAACGCCTGGCACAGAGTGAAGGTGAAGATCAACGAGGA
>Danio_rerio.11.3582675.3582851.1
GTGCGGAGGATGACGGGGGCACTGGTGGCAGTGGGCCAGGGGCTGCTCTCAGTACCCCAGCTGAAGAAAATACTGGAAGCAAGAGACTCTCTGGCCTACCCACAGGGTATGGCTGCTCCAGCCCACGGCCTTTTCCTCACCAGAGTGGACTACAGGGATACAGGTGAGAA
>Danio_rerio.11.36878672.36877887.1
CCAGAGAACGTTCAGGGGCCAGGATCCGCTGTAGACCCCAGTGAAGTTACCCTTCCTGGATGCTCCTGCCTTTCCCACTCGTGCTCCATTGACAGCTGTTCCTGCCTGCAGACCCATGGTCAGACGTATGATAGCACAGGCACGCTGCTCAACCTCAACAGAACAGACTCGGGTTTCTGCTCACCTGTATTTGAGTGTAATGCCCTTTGCACCTGCAGTGACGATTGCTCTAACCGGGTGGTGCAGAGAGGGCTGCGGTTCAGGTTGCAAGTGAACAAAACCCAGGACAGGGGCTGGGGAGTCCGGACACTAGAGAAAATCTCACACGGGACATTTGTATGCGAGTATGCAGGGGAGGTGATCAGTTTTGAGGAGGCCAGGCGCCGACAGCTTGCCCAGAGGTCTGAAGAAAATAATTACATTATCGCTGTAAGGGAGCACGCGGGCACGGGCTCCGTCACTGAGACGTTTGTGGACCCAGCCCAGGTGGGAAACGTGGGTCGCTTTCTCAACCACTCCTGCATGCCTAATCTGGTCATGGTGCCAGTGCGTGTGCACTCTGTAATTCCCAGATTGGCGCTGTTTGCTGGACGGGACATTGAAGCTCAGGAGGAGCTGACATTCGACTACTCGGGAGGA
>Danio_rerio.11.37059385.37059231.3
CTGTGTGTCTTTGGAGTGTCAACAAGAAGAAACCTCTCAGCACAGTGAAACGGGCCCACGGTTGCCATGGTGATGCAGGGATTGAGCAGCCTCATTGGGTCTCTTCAGTGGCGGCACTTCAGAACTCTGATACTATTGCCTCAGGTGCCT
>Danio_rerio.11.37187961.37187854.1
AACCACTGGTTCACTTACAATGAGACGATGACAGTGGAGAGTGTGACTCAGGCTGTGTCCAACCTGGCGCTGCAGTTTGGGGAGGAAGATGCAGACCCTGGTGCCATG
>Danio_rerio.11.37188599.37188473.1
TTGGGCTCCACAGCCATCGGTATCCAGACATCAGAAGGGGTATGTCTGGCTGTGGAGAAGAGGATCACCTCTCCCCTGATGGAGCCCAACAGCATTGAGAAGATTGTGGAGATTGATAGTCACATTG
>Danio_rerio.11.37250482.37250656.1
GACGTGGAGTACAGCCCGGTGGGAGAGGGCCTGGGTATGCGGGACTTCTGGCTGTACGTGTGGCTGCGGAGAGTGGCGGTGATAGCGACTCATGTCACCGGCCTGGGCCTGACGCTCGTCCTCTCCCTGCTGTCCAGACCCGGAAC
>Danio_rerio.11.37287381.37286946.3
TCAGGTCTCTCCTGGATGGCTCCGACACCATCTCCATCGACACAGCTGTGGTTTCCTCGCAGGAGTTTGGCTGCCTCCTGGACATGGTCTACACTGGGAAGCTGCCTCCAGGCAAACACAATGTCAGTCGCATAGTCTCCGCTGCAGACAGCCTGCAGATGTATGACGTGGCTGTTGGCTTTAAGCAAGTCCTCACCAGCCTGGTGAACCAGA
>Danio_rerio.11.37296700.37296575.1
ATCATGCACGCCTTCTCTGTGGCTCCATTTGACCAAAATCTCTTCATTGATGGAAAAAGTCTGACAGATGACTCAGCCACACTGGGTAGCCTGGGAATCATTCCAGAGAGCATCATCTGTCTGAAG
>Danio_rerio.11.37305355.37305155.3
GCGAGCCGTATGAGTTTATCCCCCTTGACTGGCTTAAGAAGTGGCTTGATGACTCCACTGCCACTAAAGAAATTGACAGCTCCCGCTTCTTGTGTTCTCATGACAAACTTCACCCAGACAAAGTGGGAGACACCAGGAAGGTTTCCATGCAAGCTGCACAACTCCTCTATGAACGCTATGGTGGAGGGCCAAGACT
>Danio_rerio.11.37306870.37306718.3
CAGCCTTTCTTCAGAGGTTGGTAGACCAAGACAACCACAAGTTTGAGGAATGGTGCAGTGAGATGACTGACATGAGAAAACAGAGTGTGGATAAGGGCAAGGCTAAGCATGAAGAGGTGAAGGAGCTCTACAAGCTTTTACCCGCAAGAGACG
>Danio_rerio.11.37312536.37312412.1
GATGCCCAGGAGTTCTCGAAGCTTTTCCTGTCTCTACTGGAGGACACACTGTCCAAACAGAAGAACCCGAACCTGCGGAACGTCATTCAGCAGCAGTTCTGTGGACAGTTCTCCTATGTTACTGT
>Danio_rerio.11.37315092.37314959.1
ATGGCGCCTCGCGTACAGCTGGAGAAAGCGGCTTGGCGTTGGGTGGAAACTGTGAAACCAGAAGAAATCAGGCAGGAGCATATTGAGCTAGCATATCGAATCAACCTCCCGGCCTGCAAAAGAGGTGCCTGCAG
>Danio_rerio.11.37322871.37323365.3
TGAATGTGGTAGATTTCTGTGGCCAGACAATCCAAGGTGACGGTATGATCATCAACTCACACCAGGAATCCAAGAAATACTACTTTGTGATCATGGGGACTGATTGCCACCTGACAATGCAGGCCAGCTCTCCCAAAGACAAGGTCCAGTTCTATTTCCGCTTCTTCCTGGTTTACAGCTTGCTTAGAGTGGCCCCCCTGAGTCCTGCACCTGTCTTGCCAGAGTCTCCGTCCCCCCACGGTTCTGCCCCTCTCAGCCCCAGATTGCAGTCTACCTCTGGCGAAAACTCAGAAGATCCGTGTCATGCCGGCTCTTACGTTCAGTTCTATGATGGTCGGGACAGAAGCTCGCCTCCCTTGGGGCCTCCTCTCTGTGGGAAGAGCCCACCCCGACCAGTGCTGTCCACAGGAAACTACCTGACCCTGAGGCTGGTGACCAGGGGGACTCAGCCTCGAGTTGACTTTGTGGGGGACTTCACCTCCTTCAGACTGG
>Danio_rerio.11.38574839.38574946.1
TGTGATCATTATAGAAGAGGCATAATATCAGGTTCATCCTGCAAGGCGCTATGTGACCAGAGAACGCTAACTCTGCAGCGCTGCATGTCCACCTCCTCCACACATCAG
>Danio_rerio.11.38812664.38812864.1
CTCCTGATGGCCCACGCTCTGCGGAGAATCTCTCTTTCCACGGCCCGACCCGTCGATTCACAGTTTGCCTTCGTCGCGCATAACCCAGGCTGCCCAGACACCCAGCTCTACTGCCATGTCTTTAAAGCAAGGCACGCCAGAGCAGTAAG
>Danio_rerio.11.38877761.38877064.3
GAGACACACTCATCGTTGAGGAGGAAAAAAACAAGCCAAAGCCTCAGGATCGTCCCGCTGTGACGAAAGGACCTAACCTCGAAGTTTCACCTGTGCTGGCACGCCGAGTGGTCCCAGCTGACAACTCCTGCCTCTTCACCAGTGTTTATTACGTGGTGGAAGGCGGAGTGTACGACCCCGCCTGTGCCCCTGAAATGCGAGGTCTCATTGCCCAGATAGTCTCGAGTGACCCCGCAGCTTACTCTGAAGCGGTGCTGGGGAAAACCAATGAGGAGTACTGCACCTGGATAAGACGTGATGACACCTGGGGAGGAGCCATCGAGGTATCAATCCTGTCTAAGTTTTACCAGTGTGAGATCTGCGTAGTGGATACTCAGACAGTGCGAGTAGACAGATTTGGGGAGGATGCTGGCTACCACAAACGCGTGTTGCTGATCTATGATGGCATCCACTACGACCCACTGCAGAAAGAGATCCCCGGATCTGACACCCCACCCCAGACTATCTTCTCGACCACAGACGACGTAATCCTGGCCCAGGCCCTCGAGCTGGCAGATGAGGCTCGCCGCAAGTGGCAGTTCACAGACGTTAACCGCTTTGCCTTGCGCTGCATGGTGTGTCAGACAGGCTTGGTGGGACAAAAGGAAGCTCGTGAGCATGCCAAGGAGACAGGCCACACTAATTTTGGTGAAGTGTGA
>Danio_rerio.11.39199421.39199228.1
CATGAGCCTTCAGCACTAGACACTGTGGAGGCCTTTCATCCTCAGAAGAAGAAGTGGGAAAGGTTGGCTCCAATGAACCACCCCAGATGTTCTGCCTCTTCTATCGTCATCAGAGACCGCCTCCTGGTAGTGGGAGGAGTCAACCAGGT
>Danio_rerio.11.3960955.3960836.1
GTTCACTATAACTTCAATAAGATCCTGATGCTGCAGGAGCCTCTCTTGGTTGTAGGTGCCTTCTACATACTCTTCTTCACCGTCATCATCTATGTACGTCTGGACTTCGCCATCACAAAG
>Danio_rerio.11.3961259.3961121.2
AAACATTCATGTGGATACACCTTACAAAATCAGTCGCATGCCAAACCAGCTGCACTATACATACCTGGACACCTTTGGGCGGCCAGTGCTGGTGGCCACCAAGAACAACCTGGTGGAGCAGCACATTCAGGATTTCGTG
>Danio_rerio.11.39782316.39782167.1
GATGAAGACAATGACTTTGGAGAGGAGGAGGATGAAGACGGAGGAAGTGACTATGAAGAAAAAAGAGGGAAAAAGGGAAAGAAAGCCAAGGTGGAGAAGCCCAGCAAGCGGGGGCCGAAGAGAAAACGGGCTGCAG
>Danio_rerio.11.4028327.4028504.1
ATGCAAGAGGTGCACATCGCAAAGAATGTGAAGCTAATTGACGGCCCAGGAGTCGTGGCATCGCCATCCAACCCTCCGGCCTCGATGGCTCTGAGGAGCCTGCAGGTGGAGGAGGGCGGTGAGAGCGTGCTGGAGGCCGTCAGGAATCTTCTTAAGCAGTGTGATAAG
>Danio_rerio.11.4029447.4029589.1
ATCATGCTTCAGTATAACGTCCCAGACTTCAGAAATTCTCTGGAGTTTCTGACCCTTTTCGCCAAAAAGCGTGGTTTTTTGCAGAAGGGCGGCGTTCCCAACACAGAGCAGGCAGCCACCACGTTCCTTGCAGATTGGACAGG
>Danio_rerio.11.40348865.40346943.1
CTCCTTCATGCCACTCTGCTGCTGAAGTGTGCCTTCACAGACAGCCTGTTCAGCTCTGAAGACGAAGCCTTCATCCTCAAACGGCTGGTGGTGCTCTCCCAGCACCCGCTCCTGAGCACGCCTGAGAAACTCTTCTACATGGACTGCATCCTGCACTTCCCGGAGAACCGGCCCATCAGCTGCAGCGACGGTGACGAGACCCTCCCCGTGCTCCTCACGCCGCAGCTCGCTTCAGCTCTGGTGCCCACCGTGTTTAATGACAGCACCACCCTGCTTGCCCGGTTCAACATGCTATCCCTAGTGTACCTGGAGGAGGGGGAGGAAGGCCAGGGAGGCCAGGGGCTGGCCTACCTCTACGAGCACCTGAGCTCGCTGCTGAGCATGGTGGAGAACGGATGCAGCAGAGAGCTCGTTGTCACCTTCTTCAGAGCGGCCTTCCTTTTCCTGTATTATTTCTGCCACGTGGAGCGCTACTCCAACGACCTGACCAAGCAACTGTGTCAGCTCTACTTCCACCACACCAAGCTGGCTCCACATCTCATCAACCTGGCTGACCAGACCCAGGACAGACTGTCTGAGTCCAGCTGGTCTGTGGGGCTCCTCAAAGCTCTGCAGAGGGTCATTACTGAGGCTCCACTCACCCAGCTCACCTCACACGACCTCAGCCGGCACCTCAAGATGCTGGTCCGAGTGGCGGACGAAGGAGAGATCATCCAGCAAAGCACCCTCACCTTCCTCTCCAGCATCATCACACCCTCGTCATCCTCATTGTGCACAGGTGGCGATTGGCGTCTGGGAAACGACATTCTCAGGGTCTGCCGCCGTCTGCTCGTCCACCCAAGTCTGGATTCACTGCTGACTCCTCTGGCTGATGTCCTGCACCTCATCTGCCACTACGCAGACATGGAGATCCAGGACCACGCCCGTCTCTACTACACCCTCCTGACCACGCTGTCAAGGGAGAAGCTGGCTGGGGT
>Danio_rerio.11.418139.418002.2
GAAGCTAGATGTCAGCAACCTGAAGGAAGACATCAGCAAACTGAAGTCTCAAATTGTGGAGTCTCCAGAGGAGCTGAAGAGCCAGATGGAGAAGATGAGGGAGAACGTGAAGAACATCAAGA
>Danio_rerio.11.42044792.42044926.1
GTTCGAGAGGCCTACCTACACTTCATGGTTTCCATTGCGAAGATAACCCGAGAGGACAGGAATTTGACTCAAGATGACGACCGAGTGTGGGAGGAAATGATGCAAGTGCTGGAGCTGGAGACAGACATTGCCAA
>Danio_rerio.11.42055455.42055558.1
CTAAATTTCAGTGAAGAACACTACTTTGAGAACATCCTGGAGAACCTCAAGTCAGAAGCCCACAAGAGTCTGAAGAAGCTCCGAGAGCCCGTTGATCCTGAC
>Danio_rerio.11.42113746.42113628.3
GTGGAGAAAAGGTCCTACTACACTTTATCCAAGATTCACCGGGAGACTACCTGCCTTTGGAGGAGATTACCAAGGCTCTGGGTATCTCAGCCACAGTAAAAGCAGG
>Danio_rerio.11.42133756.42134630.1
CTAGGAGGTGGATTTGGCTACATCGTAGGTGGCATCAATTGGGACCAGACACAGTTTGGAAGGTCAATGGGAGGTCAACTCCGGGTCATATACCTGTTTACGAGCATCACTTTGGTGATCGCCACAACAATGACTCTAATGAGCATCCCTGAACGGCCCTTACCAAAAAGCCAGCCAAACAAGAACTCAAGCAAAAACAGTCTGAAAAGCCCTAGCCTCCCTCTTCCCCCCTCCCCACCCGTCCATCCTGGACCAGATTTGGGACTAGACGAGGAAGACGAGGACGGTCTCTACAGCTACAATTTCTCAAAGTCTCACCCATGTAATCCTGACCCCTTGGCCCATTCTTGCAGTGCAAGTGCGCGTCTTTGTGCGGGCCTCAATAGCCCCATATCGCCCCTAAGCCCCCTCACTCCAAAGTATGGCAGCTTTATTAGTAGGGACAGCTCTCTCACTGGCATTAATGATTTTGCCTCTTCATTAGGAACCTCATACATCGACAGTGTGCTCATAGACTGCTACACAGGTCAGCAGACACCACA
>Danio_rerio.11.43065390.43065511.1
GAGATCTTCGGGCCCGTCCTCGCCGTTTACGTTTATCCTGAGAAGGACTACAGAGAGGTTCTGCGGCTGATCGACGCCACGTCGCCGTATGCGCTGACCGGAGCTGTGTTCGCCAAGGAC
>Danio_rerio.11.43585803.43585349.3
TGCAGGTGGAGCAGGTGATCCCCCTGCCCAGTCTCGAGGAGGTCACCACCTACGAGGCTCTGCCCAGCGTGGCTCACCCCTCCGACCACATCGCTCTGGTTTGTGACCTCCGGTGGA
>Danio_rerio.11.43601905.43600930.1
TGGACTCAGGTTGGATGTGAGAGAGTTTACATCCCATCCAATCAGGACATCAGCTTCAGGCTCAAACTGAGCTGCACGCCCAAAGATGGAAGTCGCAGTGGCCCGGCCAAGGAGCTGGTTTCTGTGGGAGCTGTGGAGGCTGGACCAGGTGTGTGCTTGTTTGACAACCGTCATGCTTTCACAGCCAAAGTCACGGACTGGCCGACTGTGAGAGTGGTGTCGTATAACATCCTCGCTGACATCTACGCCCAAACGGACCTTTCCAAGACGGTGCTGTACCCGTACTGCGCCCCCTACGCCCTGCAGCTGGACTACAGACAGAACCTGATCAAAAAGGAGCTTGCCGGGTACAACAGCGACATTATCTGTCTGCAGGAGGTGGATAAAGGT
>Danio_rerio.11.43640038.43640184.1
GAGAACGACGAGGTTCTGGTGGCAGGTTTCGGACGTAAGGGTCACGCCGTCGGTGACATTCCCGGAGTTCGTTTCAAGGTGGTCAAAGTGGCCAACGTGTCTCTGCTGGCACTCTACAAAGGCAAGAAGGAGAGACCAAGATCATAA
>Danio_rerio.11.43793574.43793758.3
AAAACATCTACAGTCAGCTGGATGAGGAGAGCAGCGAGTCATCCAATCACAGCGCAGCACTGACCACTGAGCGGCCGTGGCCCCGCCCCAAAGTCTTCATCTGCTACTCGAACAGAGACTGTCCCAAACACACCAGTGTCATCCAGAGCTTTGCCTTCTTCCTGCAGGATTTCTGCTGCTGTGAG
>Danio_rerio.11.43852056.43852216.1
TTGGAGGGTCCATGTGTCCTCCAGGTGCAGAAGGTGAGAAACATCTCAGCTCCTAAAGACCACGAGGAGTCCCAGGGCGCGCCGCGAATGCTGCGCCTGCAAATGACAGATGGGCACACCACCTGTGTTGGACTGGAGTTCAAACATCTGTCTAAGATCAG
>Danio_rerio.11.46167658.46167514.2
AGCTGGTCTGCCTCAGAAGGTGAAGTTTACTCTGCTGACGGGTCACTACACTGTGAAGAAAGGAGATGCACTGCAGCTCAGCAACACAGAAACAATGCCCATCCTGCCCTCCACCAGCTGCACCGCCCGAATC
>Danio_rerio.11.46182556.46182415.2
CAGGACTTATGGCCGTGCACCAAAAATGATCCACCTTGAAGCTAATTTTGTCCAGTTTAAAGAGGAGTTGCTCCCAAAGGAGGGCAACAAAGCTCTTCTCACCTTCCCCTTCCTCCACATCTACTGGACTGACTGCTG
>Danio_rerio.11.467404.467282.3
CTGCCCCAGCGCCGAGGAAGACGAGGGGGGAACTGATGAAGGATGTGGATGCAGAGTATTACGGCTACAGAGACGAAGACGACGGCGTCCTGCTTCCTCTGGAGGCGCAGTACGAGAAACAAG
>Danio_rerio.11.469209.469097.3
CTGGTCTGGGTGAGTTCAGGATTCGGGATCTGAACGATGAGATCAACAAGCTGCTGAGAGAGAAAGGTCACTGGGAGGTCCGCATCAAAGAGCTCGGAGGACCCGACTAT
>Danio_rerio.11.5633989.5634151.1
GATGGACCACTCAGGGTGCTGCACACCATGTTGGTGGATCCTAACTCCATCATAAAGAAACCAGGAGCAAAAGATCTGCCTGTAACACAGGGAGAGGTTGTGGATGTCATCCAGCTCACCAACAGCAAGAAAGCTCTGTGTCGCAACAAGTTTGGGAAAT
>Danio_rerio.11.5684581.5684895.1
CAGGATTTGTTAAGGCAGCCAGAGATTGCAGTACTGGTTAACCTGCGTTTGGAAGACACGCCCTGGACAGCTTCACGCATCGCACGCTTCCTGTCGACACCCTCTCCAGATATCCCACGGAGGCCTGGCGCACCGCTGACCTGGCTGGACATCTACAATGACATAAACCAAACTATCTCCACTCTTGCACAAGTCACAGAG
>Danio_rerio.11.570490.570692.1
ATGGAGAGCAGCGTGATCCGTCTGACTCACTGTCAGAAGGAGATCTTCTGCTTCTCTGTGCCGGAGGAGTGCCCGAGCTGCGGGGAGGAGCTGAGGGGGAGCAGACTGCAGGAGGCACCGGTCAGCCTCCCCTCCCCCTTTACCAACGGGCACAAGACCTCCTGCTGCCTGCTGGTCGCACCTGCACACGACAACCTGGACAG
>Danio_rerio.11.5809764.5810037.2
GGAAGAAGACTTTGAGGATGACCTTGGAGAGGAAGGTCTACCTACAGGTCATGACGCAGTGGCCCCTGGCAAGGGCATCCTCCTGCTGCCTCACCGCCAGCTTCACCCCCATTCCCAGCTCCTGAAGGTCCGTCCCAGTGTTGAGCAGGAGTCCCGCTCAGCAGTGGGAGCACATCTGCATTCACATGCCACGCATAGCCATTTGAGTGGGCAGGACCATGGAGACTGGACCTACGAGGAGCAGTTCAGACAG
>Danio_rerio.11.5922977.5923084.1
AAGGGCAGCAAAGCTGATAGCAATAAATCAAAGAAGATATTTGTAGGTGGAATCCCCCATAACTGCGGCGAGCCTGAACTCAGGGACTATTTCAATAGATTCGGAGTG
>Danio_rerio.11.5936785.5936938.1
GTGGAAGTAAAGAAGGCCGAACCTCGTGACAGCAAAGCTCCTGGCCAGCTTGGCCCTGGCCAGTGGGCGCCCAGGGGCATCTTGAGTGCAGCTAATGGTTGGACAGCACAGCCTGCCCAGGGCTGGCAACAGCCTTATGGGCCACAGG
>Danio_rerio.11.6048293.6048495.1
GTGGAGGGGCTTGGGGATCTGATCCACGCAGAGACAGAGGCCCAGAGGAGGCAGGCTCTTAGACAGATGTCAGGCGAACTGGGACGCCTGTATCAGGACTGGAGCGACAGACTGAAACG
>Danio_rerio.11.7360031.7359914.2
CCCAACCAAAGCCAGTCTCTACGGTGCCATCCTCTTCACCATGCAGGAGGCCCACTGGCTGCCAGTGTCCAAGAGCACCCTTATCCTCATCTTCACTCTCTTCATGGCCACAAGCAAG
>Danio_rerio.11.8310544.8310421.2
GAAGACTGTGAAGGAGACAATTATTGAGAAGTTTGCTGGCCCCTATGATCACGGGAAGTACTCGCCCTCAGTGCAGAAGACCCTGTATGAAACTCAGGTTCTAGTCCTGGATCGACTTCCTGAG
>Danio_rerio.11.8313762.8313550.1
AAGGTGGAGTTCGTGCGAACAGGTTACGGCAAGAAAACGGTGAAGGTGCTGGTCGTCCGGAGGCAGGGAAGACAGCATTCTATCATTGAGGTGAAGGCTGACGTGGAGCTCACGCTCAAGTCACGCAAAGATTATCTAACTGGAGACAACTCAGACATCATCCCTACTGACACCATTAAAAACACCGTCCACGGTTTGGCCAAGCTCAGAGGG
>Danio_rerio.11.8324673.8325007.3
ATATCTACACAGGCTGGGTGGCTCAGGAACTGGGCGCCGACCTTTTAGTGGAGTCCTGGCAGAGACAAGGTCATGACCTGCCCTCCAACTGCTCGCTGGCCAAACACACCATGAACATTAAGAAAATCCAGCTTCCCAGATCAATCCTGTTTTATTCGCACAACGACCACTCAAAGTGGTGCGTGTCACAACTTTATGAGGACCAGGTGACCTGCCTGGGAGACCTGAACAGAGAGATGGGCCAGCTGTGGCGAGGTGGCGGTTTGATCTGTTCCTCCAACCCTTTGATTTATAAGGCCTTCAGGCAGGTGGTGGATTGGTACATTGACTGCT
>Danio_rerio.11.844708.844593.1
TCAACCAGGGATCGGACTCTGGATCAGCAGTGCACAGTCAGCAGACCAGGCCTTGCCATGATTGCCGGAGCGTTGGCTGTTGAGATGATGGTCTCCATTCTACAGCACAGTGAAGG
>Danio_rerio.11.880113.879996.1
GATGGTTCAACTCCTGCTCGTTGCTGCCCAGCTTTGGGAACGCTGTACAACACCAACACTCTTGATGCCTTTAAGACTACTGATAAGAAGGCTCTGTTGGAGAAAGAGGCCAAGGAG
>Danio_rerio.12.10257486.10257626.3
TGGGAAAGCTGTACGCGGTGCTGAGCGATAAGGAGCAGAAGGCTATTTATGATGAGCAGGGGGTGGTGGACGAAGAGTCTGACGTCCTGAAGCAAGACCGCTGCTGGGAAGACTACTGGAGACTGCTTTTCCCAAAG
>Danio_rerio.12.10259791.10260045.1
ATCACAGTCCAAGACATCCTTGAGTTTGAGAAGACGTACAAGGGCTCTGACGAGGAGCGACAGGATGTGATCAAGCTTTACTTACAGCACGAGGGAGATATGGACGCCATCACCGCCTCAGCTCTGTGCTGCTCCCAAGAAGATGAGCCCAGGTTGTGCAGCATGATCCAAGATGCCATCGATAGTGGCGAAGTAACAGCCTTCCCAGCTTTTACTCATGAGACCGAGAAGAAGAA
>Danio_rerio.12.11253974.11254084.1
GCCCGTCTAGATATCCTGAAGATCCACTCCAGGAAGATGAATCTCACTCGTGGCATTAACCTGAGGAAGATTGCAGAGTTGATGCCTGGAGCTTCTGGTGCTGAGGTTAAG
>Danio_rerio.12.11426207.11426093.1
GTGAACGCCCAGATGCAGCACGTTGTTGAGCAGTTTCAGCTGGGAGAAAATGAAAAGAACGCTCGAAGCTTGCTGGTTCAACTCATGCAGGAGATTTTTGTAGAGTTCTTCCCAG
>Danio_rerio.12.1153881.1154073.1
TGCTTTTCCCAGGTCCGGTACCGTGCAGACTGGTCAAATGAAATGGCATTCCGGAGTATTTTGATCAGCCCCAGGATGCTTACGGATCACATGCCCGACATTGTGCTCCGAGCACTCGGCACTCTGACCAAGGACAAGCCCTTTTCCCTGTGCCCTTCATCTTTAAGCGACAGCCAGCACAACGCTATCTGA
>Danio_rerio.12.1220536.1220416.3
TGAAGGTAATGCCATTTGCTAATTTGATGGGCCTGCTCGCCTCTGGCACAGACTCGACCTCAGTGCTGCGCTGCATCCAACAGGTGGCGCTGCTGGTTCAGGGGAACTGGGTTGTCAAGAG
>Danio_rerio.12.12277170.12277298.1
GGCTCCCAGAGAGAGCTGCTGAACCTCTCGCAACAGGATTACGCCAACCGCATCGAGGAGCTGAACCAGTCCCTAAAGGAGGCCTGGTCCTCTGACCAGAAGGTCAAAGCCCTGAAGATTGTCATCCAG
>Danio_rerio.12.12284328.12284528.1
GTGGGCATGGAGGTGGCCCCCCACCTGAAAGACAGCCTGAACCGCAACTTCTTCGACCTGCTCGGGACTTTTCGACAGATCAGCAGCGAGAACGTCCGGGCCCAGCTGGTGCTGCAGATGGTGGAGATGCCCGAGTACCTGACACTCTACTCACCTGCCATCAGCTGGATCCTGCAGTGTATCGCGTACAGAGCTCCAGAG
>Danio_rerio.12.12285828.12285939.2
TGCTTTGCTTTTGAATTCAGTAATGAGGGCGTTCAGGCCAGAGTTTGTTGCAGCCAGAGCCACAGACTTCATCGGTATGATCAAAGACTGCGACGAGGCCGGCTTCCCAAAG
>Danio_rerio.12.12296260.12296374.1
GCATGTGCCGCCTACAGTTTCATCACCATCCCATCTCTCAGCAGCATCTTCAGTCGACTCAGCCTCTATCTGTTGTCCGGTCAGGTTGCTTTGGCCAATCAGTGTCTGTCCCAGG
>Danio_rerio.12.12299299.12299464.1
GACCATCCAGAGCATGGGGTGCTCTACTTAGTCCGGGGTCTGCTCAACATGGTCCAGGATTATACCTGGGAAGACAACAGCGATGCAAAGGTGCGGGTTTACATCAGTGCTCTGCCCCTGCTGGCAGCCATGAGCCAGGAAACCTATCTGTACTCTATCCCCAAAG
>Danio_rerio.12.12299542.12299660.3
TGGATTCTAATGAGACGCTCTATGGTGGAGATCCCAAATTCCTATCAGAGATCAACAAGCTGTGTGAGACTCTGATTGGACAGATCCTCGACCACCTGAAGACACTCGGTCGTGACGAG
>Danio_rerio.12.12406492.12406343.2
TCTGGCTAAACTCTTCAGCCAGATGGACCAGAACTCTCCAGAGAGAGTAGCATTTGTTTCCAGAGCCTTGAAATGGTCCACAGGAGGGTCTGGCAAGTTGGGTCATCCAAAACTACACCAGCTGCTTGCTGTCACTTTGTGGAAAG
>Danio_rerio.12.14767897.14768011.1
ATGCCTGACGTCCTGTACGAGGAGGTGATCGAGGTGGACGAGCGAGTCGTCCTCAGGCAAGATGGTTGTCAGCTGCCCAGAAAAGATCCCGAACGGATTGTCACAG
>Danio_rerio.12.14776680.14776875.2
ATGGTCCGAGCATGAGAAAGCAGTGGGCTCTCTGGCTCGTCGCTTGGGCTTCAGCCAGGTGTCTCTTTCTAGTGAGGTCATGCCGATGGTGCGGGCGGTGCCTCGAGGATATACAGTCTGCGCCGACGCCTACCTCACACCCAAAATTCACCAGTATCTAAAAGGTTTCACCTCGGGCTTCAAAGATGGCCTGAAG
>Danio_rerio.12.14790297.14790467.1
TACAGCGGCGTGCTGTCAGCGTACGGTCTGGCTCTAGCAGATGTGGTGGAGGAGGTGCAGGAGCCGTGCTCTCTGCAGTACGAGCCGGCGTCCTTCAGTGAGCTCGATCAAAGGGTGGAGCAGCTGTCCAAACGCTGCCGCGATACACTCTGTGCGCGAGGCTTCACCAG
>Danio_rerio.12.14813631.14813815.3
CTGTAACTGAAGCTCTGATGGCTCCAGCCCAATACCCAGGCTGCTCTGGGACTCGAAATCTCCATGACAACCTGTCAGACCTGCGGGCTCAGGTGGCGGCCAATCAGAGAGGGAGCCAGCTGGTGGGGGAGCTGATTGACAGTTATGGACTTGCTGTGGTTCAGGCCTACATGGGATACATCCAG
>Danio_rerio.12.14814302.14814448.1
AGCAACGCAGAACTGGCAGTGAGGGACATGCTGAGAGACTTTGCACGGCGACGGCGGCAGGAGACGGGCTCCTTGGAGGTGGAGTCAGAGGATTTCATGGACGACGGAACACCAATCAGACTGCGGGTTCAGATTAATGAAGA
>Danio_rerio.12.14818610.14818744.1
GGCAGTGCGGTGTTTGACTTCACAGGGACAGGAACAGAGGTGTGGGGGAACTGCAACGCTCCACGGGCCATCACCCTGTCTGCTCTTATCTACTGCCTGCGCTGCATGGTTGGACAGGACATCCCCCTCAATCAG
>Danio_rerio.12.14821486.14821635.1
GGTTGCCTCGCACCCATCAATGTCATCATCCCTCCTGGGTCCATCCTCCAGCCTTCCCAGAATGCAGCTGTGGTTGGAGGAAATGTGCTCACATCCCAGAGAGTGGTTGATGTGATTTTTAAGGCGTTTGAGGTGTGCGCGGCCTCACAG
>Danio_rerio.12.14887893.14888055.1
AAAGTGGTGCGTCGCGTCAGCGTGAACGAGCGCTCCAGTCTCTACCGCCGGGAGCACCACAAAGAAGCCATGGTGTGGCAGGAGCGCGGTCGACAGCCCGAGCCACAGGATGATGATGAGGACAGACAGACCGACAATGAGTTGCACCAGCATGC
>Danio_rerio.12.15290963.15290817.1
GGTTACCTGTGCCTGCCCTACATGGCGCTGCAGCAGCATCACCTCCTGTCAGACGTGACGGTGCGAGGCTTTGTCGCCGGAGCAACCAACATCCTCTTCCGTCAGCAGAGGCACCTCAGTGACGCCATTGTCGAAGTAAGTC
>Danio_rerio.12.15555860.15555996.1
GTAACTAGTGACCTGTTCGACATCATGTCGGGCCAGACAGATGTGGACCATCCACTGTGCGAGGAATGTACCGACACTCTGCTGGACCAGCTAGACACGCAGCTCAACATCACAGAGAACGAATGCCAGAATTACAA
>Danio_rerio.12.15572131.15572277.1
TACCAGAAGGAGTACAGCGAGTTTAAACGGCAGCAGCTAGAGCTGGATGATGAGCTCAAGAGTGTTGATAACCAGATGCGCTACTGCCAGATTCAGCTAGACCGCCTGAAAAAGACCAACGTTTTCAATGCTACATTTCACATTTG
>Danio_rerio.12.15572384.15572533.2
GCACAGCGGCCAGTTTGGTACCATCAACAACTTCCGCCTGGGCCGACTCCCCAGTGTCCCGGTGGAGTGGAACGAGATCAACGCAGCCTGGGGACAGACGGTGCTTCTGCTGCACGCTCTCGCCAACAAAATGGGGCTGCACTTTCAGAG
>Danio_rerio.12.18226954.18226721.1
TCCACTCCCCCCGAGTACCGCGTCCAGGACATGAAGGTTCCCACCGCTCTGTTTTCAGGGGGGCAGGATACGCTGGCGGACTCAAAAGATGTGGCAGTCCTCCTCACTCAG
>Danio_rerio.12.18390421.18390573.1
TCGGTGCCTGACTGTCCGGGTCACATGACCATCCTGGACGAGCCGCTGCTCGTCTGTGGCGGCGACGCCTTCACCCACTCCAACTTTGATGGCTGCGTGGAGTCCGCACTGA
>Danio_rerio.12.18686813.18686956.1
GTGATGATCGGCACTGCTCTGAATGTTAATGAGATGAAGAAGCTCGTGGTTCACATGGGGGAGATTGAGCATCCGTGGAACTGTCCTCACGGCAGGCCAACCATGAGACACCTCGCTAACCTGGACGTCATCTCACAAGACTGA
>Danio_rerio.12.18689007.18689180.1
AATATTCCCATGGGCCAGGGCACTTATACCTGGCCAGATGGCAGCACCTTTAAGGGGGAGGTTTACAACGGTATACGACATGGGACAGGAACCTACAAATGTACCCAAAACAGCTTGTTTTACAGCGGGCAGTGGCATCAGGGCAAGAGACATGG
>Danio_rerio.12.18735838.18735721.3
CCTCTGTGGAGCTGACGAGGGAGTTCTGCGAGCAGTTGGACAGCTTGGTGGGCCCTCAGCTTACTTTGCTGGCATCTGATATTTGTGAACAGTTCACAATCAACCGCAGGATATCAGG
>Danio_rerio.12.18859556.18858997.1
GACACTCCCAAACCTCGTATCCCCAAGGTCACCAGCGACAGCTTCATCTCTGAACTCGTCTCTGATCGAGAATCGGGGAAGACCTCGAGAGATGTTGGAAAAGCCACTCCCACTGTCCTAGAGGAGGACACCATCTCACATGAAGGAGATGCCAAAGCCCCCTGCGCTGGTGTTGCTCTCTCTCCTAGCCAGTCTGGCGGCCCTCTTGATACCCAGTGGAGTAATGTGGATCTGGAGGAGGCACAGAGCCAGCAGGCTCAAACTGGAGCAGTGCTGGACTCAGCTGACACCTGCAGCTTGTCCTCAGTAGCCACCTACACCCTTGCCATGGAGGATCCTTATGGTGGAGACGAGCACCCTCTGTGGGCCTGGGTCAGTGGAGGAGGCTGCTCTGTGGACAGTCACTCCCAGCTCAGCTGGTTTAACTC
>Danio_rerio.12.18959768.18959872.1
CAATTGCGAAAGCTAGTGCTGGAAATCATCCATCGCATTCCAACAAATGAGCACCTTCGTCCACACACCAAGAACATCCTCTCTGTGATGTTCCGCTTCCTGGAG
>Danio_rerio.12.18975898.18976132.1
CCCTTGGCCTACAGCACACTAGCAGACCTGGTGCATCATGTGCGTCAGAACTTGACCCTGACAGATTTATCTCTAGCTGTGCAGCTCTTCGCTAAAAACATTGATGACGAGTCACTTCCCAGTAACATTCAGACCATGTCCTGCAAGCTGCTGCTCAACCTGGTGGATTGTATCCGCTCAAAATCAGAGCAGGAAAACGGAAATGGGCGAGACATCCTGATGAGGATGCTGGAG
>Danio_rerio.12.18976269.18976599.1
GTGTTTGTACTTAAATTTCACACCATTGCACGCTACCAGCTTGTGTCCATCTTCAAGAAATGCAAACCTCAGTCAGAGATGGGTGTTGTTGATCCGGGGGCGATACCTGGGGTGCCAGCCACACCCACTCCATCCACCACCCCTGCCATTCCACCACCTGCTCCTCCAACTCCTGTTGCTGTGACACCTCAACCACCTGCAACGGCCTTTGACCGAGGTGGTGAGAAGGAAGACAAGCAGACCTTTCAGGTGTCGGATTGTCGCAGTTTGGTCAAGACCTTAGTGTGTGGAGTGAAGACAATTACTTGGGGTATCACCTCTTGCAAGGCACCTGGAG
>Danio_rerio.12.18978231.18978425.1
GTGCAGGTGGCAAATAATCAGCAGACATACATCAGGGTGGCTAACTGCCAGACTGTGCGCATGAAGGAGGAGAAGGAAGTTTTGGAGCACTTTGCTGGGGTCTTCACCATGATGAACCCTCTTACATTTAAAGAGATTTTTCAGACCACCGTTCCCTACATGGTGGAGAGGATCTCGAAGAACTACGCACTGCAG
>Danio_rerio.12.18978521.18978712.1
ATCGTGGCAAATTCGTTCCTGGCCAACATCTCAACGTCTGCTCTGTTTGCCACGATCCTAGTAGAGTATCTTCTTGAAAGACTGCCAGAGATGGGCTCCAATGTTGAGCTCTCAAACCTCTACCTCAAGCTCTTTAAACTTGTTTTTGGCTCAGTATCACTGTTTGCTGCTGAGAATGAGCAGATGCTCAAG
>Danio_rerio.12.18980709.18980874.1
CCGCACCTCCACAAGATAGTAAACAGCTCCATGGAACTGGCTCAATCAGCTAAGGAGCCCTACAACTACTTCCTGCTTCTCCGTGCTCTCTTCCGTTCCATTGGTGGAGGCAGCCACGACCTTCTCTACCAAGAGTTTCTACCCCTTCTGCCTAACCTGCTACAAG
>Danio_rerio.12.18981886.18982142.3
TGAACATGCTGCAGAGTGGCCTTCACAAGCAGCACATGAAGGACCTGTTTGTGGAGCTCTGTTTGACAGTGCCAGTGCGTCTGAGCTCCTTGTTGCCATACTTACCCATGCTAATGGATCCACTGGTATCTGCACTCAACGGCTCTCAGACTTTGGTCAGCCAAGGCCTTCGTACCCTGGAGCTGTGTGTGGACAACCTACAACCTGACTTCCTTTACGATCACATCCAACCTGTCAGGGCTGAACTCATGCAG
>Danio_rerio.12.18982229.18982429.1
GCTTTGTGGCGTACTCTCCGTAATCCAGCAGAAAGCATCTCCCACGTAGCGTATCGGGTGTTGGGAAAGTTTGGAGGCAGCAACAGGAAGATGCTCAAAGAGTCTCAGAGACTACATTATGTAGTGACTGAGGTCCAGGGGCCCAGCATCAAAGCTGAATTCACTGACTGCAAAGCATCCATACAGCTACCCATGGAGAAG
>Danio_rerio.12.18996236.18996435.2
CTTTACTGAGAAGTGGATCCCCAGTGTCATCATTTCTCACCGCTATAAGGCACAAGACACACCTGCCCGCCGAACTTTTGAACAGGCCCTGACTGGAGCATTCATGTCTGCTGTGATAAAAGACCTGAGGCCCAGTGCGCTGCCCTTCGTAGCCAGTCTGATTCGCCATTATACTATGGTTGCTGTGGCTCAGCAGTGTG
>Danio_rerio.12.18998852.18999112.1
GTGTCAAATGGAGCAGTAGCCATGGCGAAGACCACCCTGGAGCAGTTGCTGGTGCGCTGTGCCACTCCACTGAAAGATGAAGAAAAGACAGAGGAGTTGCTAGCTGCACAGGACAAGTCTTTTCACATGGTCACCCATGACCTGGTCCGAGAGGTCACCTCCCCCAACTCGACTGTTAGAAAGCAGGCAATGCACTCCCTGCAGGTGCTAGCCCAGGTCACTGGCAAGAGTGTTACTGTGATCATGGAACCACACAAAGAG
>Danio_rerio.12.19001224.19001385.1
GTTTTGCAAGATATGGTTCCTCCCAAGAAACATCTGCTGCGTCACCAGCCTGCCAATGCCCAAATCGGCCTGATGGAGGGTAACACTTTCTGCACTACTCTGCAGCCCCGCCTCTTTACAATGGACCTTAATGTCATGGAACACAAGGTCTTCTACACAGAG
>Danio_rerio.12.19014927.19015091.1
AGTTTTCTGAAACACAAGGATGCCAAGCCGTTACGAGACGTATTGGCCTCTAATCCCAACCGCTTCGTCCCCCTGCTTGTTTCTGCTGGCACTGCAGCAACTGTTCGGCCTGGATCTCCCTCTACTGCCACAGCCAGACTAGACCTGCAGTTTCAAGCTATTAAG
>Danio_rerio.12.19015184.19015365.1
ATTATTAGCATCATAGTGAAGAATGATGAGGGCTGGCTTGCAGGGCAGCACTCCCTGGTCAGCCAGCTGAGGCGAGTCTGGGTCAGTGAGGCCTTCCAGGAAAGACATCGCAAAGACAACATGGCAGCCACTAACTGGAAGGAGCCAAAGCTGCTGGCCTATTGCTTGCTAAGCTATTGCAA
>Danio_rerio.12.19018781.19018979.2
GCGTAACTACTCGGAGATTGAGCTGCTGTTCCAGCTGCTGAGGGCCTTTACGGGTCGCTTCCTGTGCAACATGACCTTCCTGAAGGAGTATATGGAGGAGGAAATTCCCAGGAACTACTCCATTCCTCAGAAACGTGCCCTGTTCTTCCGTTTCGTTGAGTTTAATGATCCCCACTTCAATGATGAGCTTAAAGCAAAG
>Danio_rerio.12.19027857.19028063.1
GTCTTCCACAGCTTGTTGAAAGCCCACACAATGGAGGCCCGGGCCATAGTCCGCCAGGCCATGGCCATCCTGACTCCGGCAGTGCCTGCACGCATGGAGGACGGCCACCAGATGTTGACGCACTGGACTCGCAAAATCATTGTGGAGGAGGGGCATACTGTACCACAGCTGGTTCACATACTGCATCTCATTGTGCAACACTTCAGG
>Danio_rerio.12.19042778.19042991.1
GAGCAGCCAGCCCAGGCGAACATCTCCAACATCTGCACAGGACTGGAGATTCTCTGCTTCCTGTTGACAGTGCTGCAGCCCCCAGCCGTCCTGGCTCACTTCAAGCCGCTCCAGCGGGGCATCGCTGCGTGCATGACCTGTGGCAATACCAAAGTGCTGCGTGCTGTCCACTCCCTCCTTTCTCGTCTCATGAGCATCTTCCCAACTGAGCC
>Danio_rerio.12.19045970.19046116.1
ACACTGATGATCCTGAAGTCAGCCTGCAGTTACAATGCCAGCTACATTGACCGCCTCATCTCGGTGTTCATGCGCTCACTACAGAAGATGGTGCGGGAACACCTGAGCCCCCAGCAGGCTAACCCAGGGGTCACTGAAACCAGCACAG
>Danio_rerio.12.19054556.19054772.1
AGGGATGAGAGCCTTTCAGGAAGCGACATCACATCAAAGTTGGAGCCAGCCTTCCTTTCAGGGCTTCGCTGCACTCAGCCAATGATCAGAGCCAAGTTTTTTGAGGTGTTTGATGCCTCTATGAAGCGGCGCGTCTATGAGAGACTACTGTACATCTGCTGTTCTCAGAACTGGGAGGCCATGGGCAGCCACTTCTGGATCAAACAGTGCATAGAG
>Danio_rerio.12.19057787.19057966.3
TGTTACTGGCAGTTTGCGAAAGAAACACCATCATTGGCACCAGCTGCCAGGGATCCATGCTGCCATCTATCACAAACGTCATCAACCTGGCTGACAGCCACGACCGCGCCGCCTTTGCCATGGCAACGCACGTCAAGCAGGAGCCTCGCGAAAGGGAAAACACCGAGACCAAGGAGGAG
>Danio_rerio.12.19059855.19060001.1
GATGTAGAAATTGACATAGAATTAGCACCAGGTGACCAGACAGCCATTCCCAAGACTAAGGAGCAAGCAGAGAGAGACACAGGCAACCAGCTGCACATGCTCACCAACCGCCATGACAAGTTTCTTGACTCATTACGGGAAGTCAAG
>Danio_rerio.12.19067832.19067969.1
GAGATTTTGGACTCTCTGGCAGAGCTCTACTCTCTACTCCAAGAGGAGGATATGTGGGCAGGCCTGTGGCAAAAGAGGTGCAAGTTTCCTGAGACAGCAACAGCCATTGCCTATGAGCAGCATGGCTTCTTTGAACAG
>Danio_rerio.12.19070813.19070948.2
CTGTTCTAAGGAACTGAACCAGTGGGAACCACTGACTGAATACGGCCAGTCTAAAGGCCATTCAAACCCTTATCTGGTGCTCGAGTGTGCTTGGAGGGTTTCCAACTGGACTGCTATGAAGGAGGCTCTGGTGCAG
>Danio_rerio.12.19075487.19075678.1
GTGGAGCTGAGCTGCCCTAAGGAGATGGCTTGGAAGGTGAACATGCACCGTGGCTACCTGGCAATCTGCAACCCAGAGGAGCAGCAGCTCAACTTCATAGAACGGCTGGTGGAGATGGCCTCCAGTCTGGCCATTCGTGAGTGGAGGAGATTGCCTCACATTGTTTCCCATGTGCACACGCCATTGCTTCAG
>Danio_rerio.12.19100465.19100626.3
TGTGGCTCCTCAGCTTTGACGACAAGAACACTCTGGCCGATGCTGTTGACAAGTACTGTATTGGAGTCCCACCCATCCAGTGGTTGGCATGGATACCACAGCTTCTGACCTGCCTGGTTGGATCAGAAGGAAAGCCTTTGCTTAACCTAATAAGTCAG
>Danio_rerio.12.19119104.19119335.1
ACAGACTTTGACTTCAGTGTGCCAGGCTCCATGAAGCTTCACAATCTCATCTCCAAGCTAAAGAAGTGGATCAAGATTTTGGAGGCGAAAACCAAACAGCTGCCCAAGTTCTTCCTCATTGAGGAGAAGTGTCGCTTCCTCAGCAATTTCTCTGCACAGACAGCTGAAGTTGAGATTCCGGGCGAATTCCTAATGCCCAAACCCACACACTACTACATCAAGATTGCAAG
>Danio_rerio.12.19126535.19126738.1
GTCCTGAGGGACATTCTCAAAGAGGTGCAGGGCAACATGGTTCCCCGCAGCATGCTGAAGGAGTGGGCTCTCCACACGTTCCCCAACGCCACTGATTACTGGACGTTCCGAAAGATGTTCACCATCCAGCTGGCCCTCATTGGTCTGGCAGAGTTCATGCTCCACCTCAACAGACTCAACCCTGAGATGCTGCAGATAGCACAG
>Danio_rerio.12.19129542.19129736.1
GACACAGGAAAGCTCAACGTTTCTTACTTCCGCTTCGACATCAATGACGCCACGGGTGACCTGGATGCTAATCGCCCCGTTCCATTCCGCTTGACGCCAAACATCTCCGAGTTCCTGACCACCATCGGCGTCTCTGGCCCACTCACCGCCTCGATGATTGCTGTGGCTCGGTGCTTTGCACAGCCAAACTTTAAG
>Danio_rerio.12.19384153.19384262.1
ATGTTTGACAACTCTCACTACCCCTTCAACTGCTTCAACTACGATGGTGATGGATACCCTTCCTCCAGCACGGACGAAGAGAAGAAAATGTGCAGACCGGCGTACAG
>Danio_rerio.12.19387734.19388117.1
GTTCCTCGGACTGAGGGCAATGAGAAGGGAAAGGGAAACTTCTGGACTTTTGCCACTGGCTGTGAATCCATGCTCGATTTGTTTGAAAACGGCAACTTTCGCCGTCGCAGACGCCGGAGAAACATGAAAATTGGCCT
>Danio_rerio.12.19436992.19436855.1
ATTCGACGCTGGGGAAACGTGGAGTGGGCCCATGACTACGACATGTATGAGCTGAGGGCACGGACTGCTGCTGGTGCCCTTTTTGTTCACCTCACATCCGAGAGTTCGACTGTCAAACATAAACTTCTGCAGGACTGA
>Danio_rerio.12.19437189.19437074.1
CTTGAATATGTGATCACCCAGCTGAAGTCTATTGTGTTGTCACTGGGCATGATTGACAGGCACCTGAGCGTGGAGCAGGCTGTGTTGCTCTCCAGACTGGAGGAGGAATACCAG
>Danio_rerio.12.19551107.19551818.1
AAACCAAAGACTTTCTTCACCGACACCCACTTGTACATCGAAAATGTTCGAATCCCCAGAGATAAGCTGGTTGGTCGGAGCCGGCCCGGGCGCTACAGTCACATTTTGGATGACTTGTATAAAACCAACGCCCTGCCTCCCACAGCCAGACGCAGCAGGATAGGAGTACTGTATGTGCCTAGAGGAGAAGGCCTGGCTGACATGCACATAGTCATCAATGGGGAGGACATGGGAGCTTCTGCAAAGGGAATCTCTACTGTGGGGCCTCTCTATGCTGTGGTGGATGTATTTGCTGCTACCAAGTGTGTTCGGATTGTCCAGGTGGAGTATGG
>Danio_rerio.12.19573233.19573357.1
GGAAACTGTTACGTGTGGAACCTCGCTGGAGGCATCGGGGATGAAGTGACTCAGCTCATTCCCAAAACCAAGATCCCTGCGCACAAACGCTATTCCCTCCGCTGCAAGTTCAGCCCCGATTCCAC
>Danio_rerio.12.19576327.19576490.3
TGCTGGCCACCTGCTCGGCAGACCAGACGTGTAAGATCTGGAGGACGTCCAATTTCTCACTGATGACAGAGCTCAGCATCAAGAGCAATAATCCGGGAGAAACATCCAGAGGCTGGATGTGGGACTGCGCCTTCTCCGGAGACTCGCAGTATATTGTTACAG
>Danio_rerio.12.19601005.19600827.2
GAGCAACGCGTTCATATACCTGCACATCCTGCTGGAGGGCGCCGTGTATGCAGAGTTCACCTACGAGGTGTTTGGCTTCTGTAGGGAGATGGACACCACTCTGATCAGCCTATCTGTGCCTTATATCCTGTTGGCCATCAAGACCTCCTTCTTCTACCTCTGCATCAAGACAGACCCAG
>Danio_rerio.12.20446630.20446748.1
CTGGATGAGACGCTGATGGAGAGATTGTGGGGCCTGACTGAGATGTTTCCTGAAACGGTGCGCACAGCTGCAGAGGTGTCTGCACACTGCTCAGTCTCGTTGATTAAAAAGTTCTACAG
>Danio_rerio.12.20515987.20516167.3
AGTTGACTTTCTGGTTCTACGTGAAGGAGCACCTGAACCGCCACGAGCTCCAGCGGTTTTACTCCCTGCGCCAGATCTCCTCAGAGCTCGGCCGAGGTCGTGCCTGGCTGCGCTGCGCCCTCAATGAGCACTCGCTGGAGCGCTACCTGCACACGCTGCTGGCTGACCGCCCCCGTCT
>Danio_rerio.12.20641534.20641650.1
GTGGCCGAGATGCATGGGGAATTGATAGAGTTTAATGAGCGCCTGTACCGTTCGCTCATGGCCAAAGACCACCTCATAATCCAGATGAGACAGGAGCTCATTGACCTGAGAGGACCG
>Danio_rerio.12.20688270.20688410.1
GTGTATATCCGCATCCTGGACAATGAGTGGAACGTGTACAGGCGTTACACCGAATTCAGGGAGCTCCACAATCATCTGAGATCACAGTTTCCACAGGTGGACACCTTCAACTTCCCACCCAAGAAAGCCATAGGGAACAAG
>Danio_rerio.12.20754438.20754567.1
GACACACCCCAAGCCAACGATGGCGGAGCCAAGACGCCACGGTCGAAAACTTCATCACGTTTTCCCAGACTGGGCCGCAGGAACACCCAGGAAGCCAGACCTGAACCTCAGAGCGGTGACCTTTAA
>Danio_rerio.12.21002986.21003408.1
CCCTTTAGAGAAGGTCAGGAGAAAGATCTGAAGGCAGCCTTGAAGGGGACCGATCCCTCCATTCCTCTGGTGTTTGTCAGTGGAAACCATGACCTGGGTAACACTCCCACTCCCAGCACAGTGGAGCAGTACTGCAGGGAATGGGGGGATGACTATTTCAGCTTCTGGGT
>Danio_rerio.12.21063494.21063674.1
ACTATCCGTCACTATCTGGACCCCTTGTGGCATCAGCTGGGAGCAAAGACCAAAGCACTGGTTCAGGATCTGAAGGTGCTGAGAGTCCTCCTGCTCTACCTAACCCAGTATGACTGCATCACCTTCCTCAATCTCCTTGAGTCGTTGCACTCCAGCCAAAAGATCTTTGGCTCTAATTC
>Danio_rerio.12.21689230.21689434.1
ACCAAGACATATTTTTCCCATCTAGACATCAGTCCTAACTCATCCCACCTGCTTGCTCATGGGAAGAAGATAGTCCTGGCTATAGCTGAGGGGGCCCAAGACATCAGTCAGCTAACTGTCACCCTGGCTCCCCTGCAGACTCTGCATGCCTACCAGCTCCGGATAGACCCCAGAAACTTTAAG
>Danio_rerio.12.21740895.21740775.1
TTACCGACATTGCTCCTGTCAGAGTGTGTGCTGGTCTACATGACACCATCTCAGTCCTCCAACCTTGTTCACTGGGCAGCAGAAACCTTTCACACTGCCATGTTCATCAACTATGAACAG
>Danio_rerio.12.23036033.23035906.2
TCTCCTACAGCTGGAAGGAGGCGGCACTTTGCTGGCCTCGTTACAGGCTCTGGGTTGTAGCTGCGCCATCAAGAAACAATCCCTCCCACGCAGTGTGAGCTGGATGAGAAGAGCTCCCTGTGCGCAG
>Danio_rerio.12.23818075.23817917.1
TTTCAGATCGACCGTCTGAACCCGTCATGGACGTCGTCACTGTCTTTAGGGGTGATTGGTCACTCCCCCGACCGGCTCAACTTCCCCTCCACGGCGTGCTGTCTGAAGCGCTCAGCCTGGCTCCTGCAGCGAGACTCTGTCTTCCACAACTCCCTGAAG
>Danio_rerio.12.23845778.23845268.1
GTGAACTCGTGGAGCGGTTCCATCGAAATCGGCGTGACGGCCCTGGACCCCGCCGCACTGGACTTCCCCAGCAGCGCCACAGGCCTTAAGGGCGGCTCCTGGATCGTGTCGGGCTGCTCGGTGCTACGCGACGGCCGCTCCGTCCTGGAGGAGTATGGCCGCGACCTGGACCAGCTAGCCGAGGGCGACCGCGTGGGCATTCAGCGCAGCTCCCGCGGAGAGCTCCACCTCTGGGTTAACGGGCAGGACTGCGGCGCGGCCGCAAGCGGCCTGCCACCCAAACTGTGGGCGGTGGTGGACCTGTACGGGAAGTGCACGCAAGTGACAGTTGTGAGCTGCGAGCCGCCA
>Danio_rerio.12.23916832.23916964.1
AAACGGATGTCCGTCACAGAAGGGGGAATCAAGTACCCCGAAACAACAGAAGGAGGACGTCCGAAACTTGGTGGCCTTATGGATCCGAGACAGGGGGTCATAGAGCGAACTGGGAGATGTCAGACATGTGCAG
>Danio_rerio.12.23917835.23918116.1
GGTCACGGGGGCTGTGGGCGCTATCAACCACGCATTAAACGCTCTGGCTTGGAGCTGTATGCTGAGTGGAAACACGTTAATGAGGACTCACAGGAGAAGAAAATCTTGCTGAGTCCCGAGCGTGTGCATGAGATCTTCAAGCGCATCTCAGATGAAGAAGACATCATCTTGGGCATGGACCCCAAGTTCGCCCGACCAGAGTGGATGATTGTAACTGTGCTGCCTGTGCCTCCACTGGCTGTAAGGCCTGCTGTAGTGATGCAGGGCTCAGCTCGCAACCAG
>Danio_rerio.12.23920360.23920569.1
GGTGAAGTGATGAATCTCCTCATGTTCCTCTCCACCTGGGATGGGAAAATGCCTCAGCCGGCCATTCTCAAACCTCGTCCTCTGTGGACTGGCAAGCAGATCTTCAGTCTTATCATTCCAGGACACATTAATGTGATCCGCACACACAGCACCCACCCTGACGACGAGGACAGCGGCCCTTACAAGCACATATCACCCGGCGACACTAAG
>Danio_rerio.12.23921131.23921334.1
GTCATTGAGAAAGCTCACAACAATGAGCTGGAGCCGACCCCTGGTAACACACTGAGGCAGACCTTTGAGAACCAGGTGAATCGCATCCTTAACGACGCTCGAGACAAAACGGGATCGTCTGCCCAGAAGTCTCTGTCCGAGTACAACAACTTCAAGTCCATGGTGGTGGCTGGATCTAAGGGCTCAAAGATTAACATCTCACAG
>Danio_rerio.12.23921855.23922038.3
GTTACATCCAGCGTCGTCTGATCAAGTCTATGGAGTCTGTGATGGTGAAGTACGATGGCACAGTGCGAAACTCCATCAATCAGGTGGTGCAGCTGCGATACGGTGAGGACGGCCTGGCGGGAGAGAATGTAGAGTTCCAAAACCTGGCAACAGTGAAACCCTCGCACAAAGCCTTTGAAAAGAA
>Danio_rerio.12.23922259.23922430.2
GTTCAAATTTGACTGCACAAATGAGCGAGCACTGAGGCGAACGCTGCAAGAAGACGTGGTGAAAGACGTGATGACCAACGCTCATGTGCAGGGCACCTTGGAAAGGGAGTTTGATAAGATGAAGGAGGACAGGGAGATTCTACGAGCAATTTTCCCCACAGGCGACAGTAAG
>Danio_rerio.12.23924070.23924174.1
GACGAGGAGGTGGTGGACAAGATGGATGACGACGTCTTCCTGAGGTGCATCGAGTCCAACATGCTGACAGACATGACTCTGCAGGGCATCGAGCAGATCAGCAAG
>Danio_rerio.12.23924925.23925111.1
GTGGATGTGTTGATGGAGGCGTCATCCCATGGAGAGTGCGATCCCATGAAGGGTGTGTCAGAGAATATCATGCTTGGCCAGCTAGCCCCAGCGGGGACGGGCTGCTTTGACCTCCTGCTGGACGCTGAGAAGTGCAAATATGGCATGGAGATTCCCACAAACATACCCGGCATCAGTGTGGCTGGAC
>Danio_rerio.12.23925403.23925552.1
AGCGGCATGACCCCTGGAGGAGCAGGGTTCTCCCCCAGTGCAGCATCAGACGCAAGCGGCTTCTCTCCTGGTTACTCCCCTGCTTGGTCTCCCACTCCTGGCTCTCCAGGATCTCCGGGACCTGCCAGCCCATACATCCCGTCTCCAG
>Danio_rerio.12.23983879.23984119.1
GATGACAGCACCAATGCCAGCTTCCTGGGATGGGTGGTTGCAGCATACAGCATCGGACAGATGGTGGCCTCACCCATTTTTGGCTGGTGGTCCAATCATCGGCCACGCAGGGAACCACTGGTGTGTTCCATCTTCATTAACTTGGCAGCCAACATCTACTATGCCTACGCGTACCTGCCGAAGACCAATAACAAGTATCACATTCTCATGTCCAGAGTCTTTGTGGGCTTCGGAGCAG
>Danio_rerio.12.23990284.23990387.1
GGAGATCGGCCTGTGTTGTTAATCGGCTTGATCATTATTTTCTGTGGCTTCTTTATTCTTCTTCCATGGGGAAACCATTACCCTAAAATCCAGTGGGCAG
>Danio_rerio.12.23992462.23992688.1
CCAGCCCCGAACAGTACTGTGGAGCCAACGGGGTGTCCAATCGAACAAACCTGGTGCCAGTATACTCCTGCTATACACATAGCTCAGTTCTTCTCAGCGGACTTCCTCATTGGAGTGGGATACCCAGCCTGCAATGTGATGTCCTACACACTGTATTCCAAAATCCTTGGACCCAAACCTCAG
>Danio_rerio.12.24146172.24146273.3
GTAGTGAAAGCGGTCGGAGTACCCCCAGCTTATCCACCTATTCTGATGGCAAATCCCCCTCATCTACTTCTACATACGTGGCTGCTCCCCGGCATTTCCACATACCAG
>Danio_rerio.12.25074208.25074102.3
CCAGCAACATTGTCCTGATGTCAGACAAAGCAGTGCTGGTGGACTTTGGGCTGACAGTGCAGATGACAGACGATGTATACATTCCCAGAGATCTGAGAGGAACAGAG
>Danio_rerio.12.25087890.25088114.1
TTGACTGAAGCCTATCAACTCACAGAGGAGAACAGCAGGCTGCGTTTCCTTGTCTGTTCCCTGCTCAAGGATATTGCTACCGCTTATTTTCCAGAATGCACCATCAAACCCTTTGGCTCATCAGTGAATGGCTTTGGAAAGCTTGGCTGTGACCTGGACATGTTGCTTGATCTGGACAGCATCAGTGGACG
>Danio_rerio.12.25093157.25093383.2
GGTGGCGATGAAGAGCACGGAGCTGCTCTACCTGTATGGAGAGCTGGACCCTCGGGTGCGCAGCCTGGTGTTCACTGTGCGCTGCTGGGCCCGAGCTCACGGAGTCACCAGCAGCATCCCTGGGGCTTGGATCACCAACTTCTCCCTCACTGTCATGGTGCTGTTCTTCCTGCAGAAGAGGAGTCCTCCCATCATCCCCACACTGGACCACCTGCGTGACCTCGCAG
>Danio_rerio.12.25208752.25212761.1
CTGACCTACAAGAATGAGTCAACAATAGCAGATAAGCACCTAGAAAACTTATTGATTCAAGAGAAAGCCAATGCTTTACGTGCAGAGGATCTCAGCAACCTGTACGAGGTCAAATGCGCAAAAGGAATCCCTGAAAATGAGTCCATTGAACAGAGGGCGGCGCGGATCCTGGGTATAGCCGTTCCAGTGGAAGCTTT
>Danio_rerio.12.26434797.26434590.1
ATGGCGGTGCAGCCGAAACAGAACCTGTCCATGGACAGCGCAGCCGAGCACGGCTTTCTTAACTTCATTTTCTCCATGCCGGAGAAGCCGGACACCACATTCCGGATATTTGACCGTAACGATTACTATACGGTTCACGGGAAGGACGCCATATTCGCGGCGAAGGAGGTTTTCAAGACGAACGGGGTCATCAAGTATTTGGGTTCAG
>Danio_rerio.12.26624795.26625022.1
ATGTGGGACCATGAAATCAGAGCCATGGCGTCCACTCACGCTATCATCGCCGCTTCGGTGTTCATGGCGACGGTGCTACCTGCTGTGCTCGTACCGGGCTTCTCGGTGTACGGCACACACCTGCTGTGGCTCTACTCGGTGTCCGCTGCGGTCACCGCGGTCAGCGTGGCCGTGTTCTGGCTGCTCGGGATCACACCGCCCGCCAAGAAGCACACGCTGGGATACAAG
>Danio_rerio.12.28642673.28642813.1
GTGGTGCGGATGGTGATGCGGCACCATGAGGAGCTGAGGCAAAAGGAAGAAAAAGCAAAGCGGGACGAGCATGCTAAAATCAGACGAGTCGCCTCTTCTATCGCAAAGGAAGTCAGGGCTTTTTGGAGCAGCGTAGAGAAG
>Danio_rerio.12.28648787.28648956.1
CGCTGCGACGTTTCCATGTTTGACCTTATTGGTTTGGAGAGCCGCGTGTCCCGTTACCAGGCAGATGTCTTCCTGCCACGCTACAAGGTCAGCCGCCAACTAATCCAGGAGATCATGGAGTCCCCCGAACCTCCTCCAAGGCCTAAACCAGTCCGCATGAAAGTCAACAG
>Danio_rerio.12.28657090.28657269.1
GCGCTGTGTCGTGCTGAGGATGAGGAGGACATAGTGGCAGCCTCTCAAGCCAAAGCAGAGCAGGTGGCCGAACTGGCGGAGTTCAACGAAAACATACCGCTGGATGACGGAGGGGAGCAGGAGGAAGTGGAGGAGCTCTCTAAAGCAGAGCAGGAAATAGCCGCACTGGTGGAGCAG
>Danio_rerio.12.28657558.28661697.2
CTCACGGTCGCCTCGCAAGCGGCAGTCAGCGGACGGTGAAGTGCTGCGGGGACTGGTTGAAGATTCACCATCAGCCAAAGTTCTGCGGAAGCTCCCGGGCCGGCTGGTCACAGTGGTGGAAGAGAAGGAGCCACGAAAGAGGCGGCGGCGAGGAAGTGGGACAGGAGG
>Danio_rerio.12.289976.289875.1
TTCCTTGAGGGTGGGGTTGGCCACGTGGAGATGCTGTTCAGGTGTAACTATTTAGCACTAGTAGGAGGAGGCAAGAAACCAAAGTACCCAACCAACAAAG
>Danio_rerio.12.29171850.29172042.1
GACCCCCACGGGGAGCTGCAGGGCCAGAATGTGCTGATCGTGCGTTATTCAGTCGAGTTAACAGCTGCTCGCTTTGGCATCACTGTCGAGAAAGTCAATGAGCTCCTGGCCTCCGCCAGAGCCAAAATGGCCGAAGTGAGGAAGAGTCGGCCACGCCCTCATCTGGACACCAAGATGTTGGCCTCCTGGAA
>Danio_rerio.12.29173050.29173218.1
CTGATGCTGTCGGCCTACGCTCGTGTTGGAGCTGTGCTGGGGGACAAGGACTTGGTGGAGAGAGCAGTGAAGGCTGGGGGTTTCCTAAAGGAGCACCTGTGGGACGCTAAGCGGCAGACCATCCTTCGATCTTGTTACCGTGGAGACCAGATGGAGGTGCAACA
>Danio_rerio.12.29193246.29193445.3
ATCAGGATGGAGCTGAGCCCAGTGCTAACTCAGTCTCAGCGTTTAACCTCCTCCGACTGTCCCACTACACTGGAAGACAGGAGTGGCTCCAGAAGTCCCAGCAGCTACTGACGGCATTCTCTGACCGTCTGACCACTGTTCCCATAGCCCTGCCTGAAATGGTGCGAGCTCTTATGGCCCAGCACTACACACTTAAACAG
>Danio_rerio.12.29997256.29997102.1
GTGACAGGGCTGAGCGTGTCCCCCGGGAAGGACCAGCTGGTTGTGTTCCACACCAAGGACAGCAGGGATCTCGTGGTGTGCCTGCAGGGTATGGTGCCTGCCAATGAGAGCCGCATCGGGGAGCTAGTTGGCACCCTGCTTAGCCATTTCAAGAG
>Danio_rerio.12.30175350.30175475.1
TTCCCCATGATCAACGAGTTTGGTGAGGACACTAACTCCTACTGCTCATTTGAGAGCAAAGAGACGGCGATGCTGCACTCAGAAAACGGCAGCCTGCAGCAGAGAGTCAACGCCCTGACCCACGAG
>Danio_rerio.12.30353886.30354051.2
GGGCGGCTACATCATAAAGCCTGTTTCAATCGAGTTCTGGCAGGGACAGACAAACAGACTTCACGACCGCATCGTCTTCACCAAGCTGAAGGACGGAGAGTCTGAGCTGGGAGAGTTTCAGCACGCTGCAGAGGGAGGCTGGGTGTACCAGCGACTGTCCCCATGA
>Danio_rerio.12.30478497.30478637.1
GCAGTGGAGGCCGCACAGCTGGCAGAGGACCTGAAGGTGCAGCTGGAGCACACGCAGGCCAAGCTGAAGGAGATCCAAGTCTCTGTGGCTGAGAACCGCACTGCCCGGGAGAGGGAGAGCAGCAACCTGAAGCGAGCACAG
>Danio_rerio.12.30792142.30792330.1
GTTTTGATGCTGATTGATGCCAGCTTTGGCTTTGAGATGGAGACATTTGAGTTTCTCAATATCTGTCAAGTACACGGTTTCCCTCGTATCATGGGTGTGCTGACTCATCTGGATGCATTCAAGAACAACAAGACTCTGAGAAAGACAAAGAAAAACCTCAAACATCGCTTCTGGACTGAGGTGTACCAG
>Danio_rerio.12.30792407.30792549.1
GGGGCCAAGCTCTTTTATCTGTCTGGCATGGTGTATGGTGAGTATCAGAACCAGGAGGTGAAGAACCTCGGCCGCTTTATCTCCGTTATGAAGTTTCGTCCTCTGGTGTGGCAGACATCCCACCCCTACGTCCTGGCTGATCG
>Danio_rerio.12.30807362.30807550.1
CTGAACAGAGCTGAGTTTGAAGACATGGACGATGAGTCGAGGGTGCAGTATGAAGGCTTCCGGCCAGGAATGTACGTCCGATTAGAAATTTCCTCCTTACCCTGTGAGTTTGTAACGAACTTTGACCCACATTACCCCATCATCATCGGAGGCCTGGGAACCAGTGAAGGCAATGTAGGATACCTGCAG
>Danio_rerio.12.31897653.31897524.3
GCTGTCGGATGGAGACATTTCCCTGTGAGAGGAAGACATTGGAGACACTTAAAGAGCTGCAGGGGAACTACATGTGTTGGAAAGGTTCCAAAGGCTATTCCCCATACACATCTCTCTGTCCCTACTACAG
>Danio_rerio.12.31929346.31929176.3
AGGACAAGCAGTGGTACAGGGCTAAGATTCTGGCTTATTCATCAGAGGAACGTGTCTGTGTGGGGTACCTTGATTTTGGCAACTCTGAGGAGGTCGGGTTAGGTCACCTTAGACCCATCGCTTCCTCACTCTTAGCCCTTCCCATGCAGGCTATTCCATGTGGTCTAGCAG
>Danio_rerio.12.31958040.31958252.1
AATAAGAAATGTGATGAGGCGAGGCAAGAGAAGGAGGCCATGGTGATGAAATACGTGCGGGGTGAGAAAGAGGCCCTCGACCTGAGGCGGGATAAAGAGAGTCTGGAGAAGAAACTGAGAGAAGCCACCAAAGAGGTGGATCGCCAGGCCCTGCGAGGAAACCAGCTGGCTCAGGAGAAAGGGCGGCTGCAGCAGCTGTATGAAGCAAAG
>Danio_rerio.12.31959689.31959793.1
GAAACTAAAGACAAACTGAGAGAGACCACATCCAAGTTGGCCCAGGCGAAGGAAGAGACTGAGCAGATCCGCAAGAACTGCCAGGACATGATTCGAACATACCAG
>Danio_rerio.12.31968923.31969112.2
GAGACAGCAAGAGGTGCAGAGTCTGCAGGAGGAGCGGGCAGGACTGCAGACGGAGGTGGCCCAACTGAAAACCAGAGTAGAAGAGCTGAGGGATGAGCTGGTGACTCAGAAAAGGAAGCAAGCTGCTAATATCAAAGACCTCACAAAACAACT
>Danio_rerio.12.32105408.32105265.1
TGTCCAGGTGCTGCAATGCTGCTTTTCTTCTTGCCCGATGGACAGACGGTTCTTCACACCGGAGACTTCAGAGCTGACCCCTCAATGGAGACCTGCCCTGAGCTTCTCAGCTGCAGGGTACAGACACTCTATTTGGATACCAC
>Danio_rerio.12.3244956.3245098.1
AACAATCTCGGGGGCCCAACAACAGCTATCGCAGGCTTCTGCTCTTACTTCTTTGATGCGGACAAGCAGATTGTGTTGGACAAGCTGTACGACAGATCATCTGGAACCATCACAGAGCTCCAAACTCTGCCAGAACTCAC
>Danio_rerio.12.3247638.3248003.1
TATGGCTCCAAGAAAAGCGTAATCATCCTGACCAGTGGAGCTACTGCTGGTGCTGCAGAAGAGTTTGTTTACATCATGAAGAAGCTGGGCCGCGCCATGATCATTGGCGAAACTACAGCTGGGGCATCCCACCCACCCAAGACCTTCCAGGTCGGCGAGACCGATATCTTCCTCAGCATCCCCACTGTTCACTCCGACAATTCTGCAGGGCCAGCCTGGGAGGGAGCCGGCATTGCACCTCACATTCCCGTCCCAGCTGATGGTGCCCTCGACACTGCCAAAGGCATCTTCAACAAGCA
>Danio_rerio.12.33101414.33101304.3
TGGAGCAGATGGACCTGGAGGTACGAGAGATCCCCATCCAAAGCAGAGCCATGTACAACAGCAGGCTGAAGAGCTATAAGCAAGAGATGGAAAAGCTTGAGAAAGACTTT
>Danio_rerio.12.33166805.33166702.1
AATTCAAAGTTCCTGTATGCCAAGGACGCTCCCTATGTGATTGATACATCTGAGATCGGCTCTGAAGTATTCATTGGCATCGAAGCAAAAGGTCTAAGTAACAG
>Danio_rerio.12.33207470.33207583.1
GGCAAGCCGAAGAAGAACGAAAGCTGGTGGGGAATAGCATGTGGTGTGTTCAGGATGCTGAGGAAGAACTACGGTTGTGTCCGCGTTGATTTCAACCAGCCCTTCTCCCTGAAG
>Danio_rerio.12.33347692.33347836.1
ATGGAAGCAGGATCTGTGGTGCGCGCTGTGTTTGAGTTTCTCCCCAGCGTCTCCGAGGAGCTACCACTATTTACTGGTGATGTCATCGAGGTGCTCAGTGTCGTGGATGAGTTCTGGTTGCTCGGCAACAAAGATGGCGTTACAG
>Danio_rerio.12.33350824.33353010.1
AATGTCTGGGGTGCCCGTGGTCTCTTCCCGACATCATGTGTGAAGGAGCTGACCCTTTCGTGCCGTTCCCGGCAGCTGTCTGAGCGCTCAGCCCAGGCCCAGGCGTCAGAGCTCCCACCTTATGCTCTAGGTCAAGCCCGGGCCCTTATGAGCCTCCATGCGCAGCTCAGTGAGGAGCTGGACTTCCGTGAGGGGGACGTGATCATCATCACAGGCCTGCCTGAGCCGGGCTGGTTCCAGGGCGAACTTGATGGCCGTAGGGGAATCTTCCCAGAGGGGTTTGTGGAGCTATCAGGTCCCCTTCGGTCTCCTCAGGAACCTGTAGACTCCCAGTATTTGAATAAAGACCCTCAGCCGTGCATCTACGAGGAAACCTTTGAGGCTGAAGAGGGGAATGAGGAGGCAGGAATGGAAGAAGAGGAGGAAACGTTGAGAGAGGAAGAAGAACAAAAAGTAGTCGAGGAAGAGCAGGAGGAAGAGGAGGGCGGAGTCTATGGAGTAGCACTGTATGAGTTTCGGGCCATGGAACCAGGCGAGTTGGACTTTGATGTGGGGGATCGAATCCGTATTGTCGGCACATTGGAAGATGGTTGGCTAGAGGGACAGGTGCGAGGGCAGCGGGGTATCTTTCCTCATCGCTTTGTCAAAATAGAGGGGCATGTGCA
>Danio_rerio.12.33389312.33389510.1
CCCAGCCACGTCCCGCAGACAGACGAGCACCGTGCAGAACTTCTGGTGCGCTTTGGCCCTGAGAAACTTTACCAGGCAGATAGGAATTTTAACGCTGCGCAGGATCTGGATGTCTCTATACAAGAGGGAGACCTTGTGGGTGTAATCAAGCAGCAGGACCCCATGGGAAGCCAGAACCGCTGGCTAATTGATAATGGAG
>Danio_rerio.12.33433799.33433911.3
CATTCAGAGCTTTGCTGCAGATTCGAGCAATTAGGAAGAAACTCAGTCCTCTGTCACCTAGCAGCTTTAACCCCGTCATCACTTCCCAGACCTCCGACTCAGAGGAACACTCG
>Danio_rerio.12.33479457.33479317.3
AGTGCACGTTCATAATCCTGGACAAGCAGCGGTGGGCAGACCCCAGTGTGGAGGAGGAGCAGTGCATGGTGGGAGATGTCAACATCTTCCTGACTGATCCAACAGACCCTTCGCTGGCTGAGCTGGAGATCATGATAGCAG
>Danio_rerio.12.33804517.33804633.1
GAGCTGAAGAAGAGAGCGGCCATCCTGGAGTGTCAGCTACGGAAGAGCGAGGCGGCCAAAAAGGGTTTCGAGATGTCAACGGGAAAACTGCTGAGCTTTGTGGAG
>Danio_rerio.12.3391974.3392102.3
AGCTTAAGGGTTTGGGTGCCGACTTTGTCTTCGGTTTTGTGCAGTCCATGGACGGGGAGCGAGATCCTCGCAACCTCCTGTTGGCCTTTCAGATTGCCAAAAACCTAATTCACGGAGGCTATGATCTCG
>Danio_rerio.12.3408453.3408620.2
TTTTTCGGTGGATGAGGTGGTGTTGACGTGCCGCAGCCTTCAGAGAATAGCAGAGCGGGTCCAGGACAGCGAGGAAGCGGGGCGCTGCTTCCACGACGTCTTCATCCCACACCTGTTGTCTCTGGCGCTCCAGGCAGCACTGCAGGGTAA
>Danio_rerio.12.35062980.35062829.3
GAGGGGTTTGGACTGAGGAAGCCCTGGATCAGTTTGAGAGGCTGACATATTGTGCCTCTTGGAGACCCCTGCAGGCCAAACTGTGCAGCTACTCTCACTCGGAAATCTCCTCATGGCCCAGTGTCAAGCTCTATGACAACAGTGAGGGCAAG
>Danio_rerio.12.35132937.35132821.1
ATGGGTGTTCTGCCCATTTTGCCCCTGCTCTTTCCTATTATGTGGGTGCTGGTGAATGCTTATGGAGAGGCCAGGGTCCTTGCTGAGTTCAGCCGTGTGTCACCAGCTGGCCTG
>Danio_rerio.12.35136117.35135966.1
GATGATGAACACATTGTGCTTGAACCAGGAGATTTATTCCCACCATTCTCTCCTCCTCCTTCACCACGGGCCAATGAGAAAAGAGGACCCCAGAGCCCCCAGCAACACCGCCTCTTCAGAGTGGTCCGTACACCAGTCCTGGACA
>Danio_rerio.12.35293555.35293420.3
ATGATGGAAACCAGGTGTCCAAAGCATTAGCCTGTCAGCAGGCTGAACACACTCATGCTGATGTACCCTGTGGCATTATGGATCAGTTTGTATCTGTTCTTGGCAAGGAGGGACATGCATTGCTCATTGACTGCAG
>Danio_rerio.12.35305933.35305693.3
GTCCTACTGGAAGTGGGAAAACCACCTTTATCAGTGAGTTGGCCCTGGACCTTTGCATGCAGGGTGTCAACACTTTATGGGGCAGCTTTGAGATCAACAATGTCCGTCTAGCCAAGATCATGCTGACACAGTTCGCCATGCAGAGGCTGGAGGAGAACCTGGAACACTATGATTTCTGGGCAGACAAGTTTGAAGAGCTGCCGCTTTACTTCATGACTTTCCACGGGCAGCAGAACATCAA
>Danio_rerio.12.35309185.35308370.1
ACAGTCACAGACATCAAACAGTATCTACGCTCGAAAGATATTCCCTTCCACGATGGCTACAGCTGCCTCCACATTCCCAGCATCTTTGTGGATTTGTCAACCAGGAAGGAGGTCTTCTCCCTGTTCATTGACAAAACCACGGGACAGTTTCTGTGCAAGGACACGCTGGTGGAGGGGAGCTGGGAGGACCTCCAGGACTGTTTGGAGGTGATGCAGAAGGACGGGGAAGAGTCCCTTAACCCTAATGTGCTGCTGGGGTATCCAGAGAGTGTGGAGGAGCAGGAGGAGAGAGAGAGGGAGCTGAGAGAGGTGCAGAGGATCTGGTCCACCTCTGTGCCACTCACTGACCTCCCAGAGGATGAAGCTCAGCTGATTAAAACCATGTTCCAG
>Danio_rerio.12.35313681.35313889.1
AATGGCAACGTGAGGGAAGAAACCATCACGAGCAAAACGTCTCAGCAGATATCTGAGCTTTTGACTAAGCTGACCAATCAGTCCGGTCTGGAAATCATCCGCATCCGCAAACCCATCCACACAGACAGTCCCAGCATCCAGGGCCTGTGGCACCCTTTCACCAACCGCCCCCCGTCTATCGGCCCCATAAGGCCACA
>Danio_rerio.12.35403595.35403766.3
GAATCTCTTATATTGCTCCACACCTGAACAACTTGTATTTCCTGACACTGTGCCAGCGTTACGGGGTTTACCAGGTTATCCGCTGGCTATTTATGCTCAAACTGGGACTTAGTGTGGCTATGCTGCTAGCAGGGGCTGACCACATTTATCTGCTGTGTGTCTTCATTGCTAG
>Danio_rerio.12.36269913.36270193.2
GGGTAAGGCTGAGGATGCTGGGAGCTGGAGGATTGTCCTGGGGAAGCACCAGCTGAAGCGTTCAGAGACAGCAGAGAGGATTATCCCGGTGAAGAGGATCTACCGGCACGAGAACTTCCGCTATCCCGCTCACAGCGAGCTGGACTACGACATCGCCCTTGTTAAGTCTGCCACAGATATCCTCCCCTCAAACTTCATCCGCTACGCCTGCCTGCCGCGCAAGCAGACCAGCCTCAAACCGGGACACTACTGCTGGGTGACCGGCTGGGGAGACACCCG
>Danio_rerio.12.3636957.3636840.1
ATCCGCGTGAACACCGTGAACCCCACAGTGGTGATGACTGACATGGGTCGCTTGGGCTGGAGCGATCCTGAAAAAGCCAAGAGCATGAAGTCCCGGATCCCCCTGGGCCGCTTTGCAG
>Danio_rerio.12.36483111.36482977.3
GGGTGCTGTGTGCTGTCGCATCCCTGATGACCTCTGACCTCCTCTCTCTGGAACAAATGTTTGGAGCCACACAGCACAGACTTCGCCAGCTGAGCGAGGGCCCTCCAGGACCGGTGGCAAACAAAGCCACCAAG
>Danio_rerio.12.36550675.36550551.1
ATAGTGTTGTCGTCTCTGCGCTACGGCATAATCTCGGGCTCCTGGGTGGAGCGAGTTCACCTGTGGCGCTTCAAGGGGGTCATTCAGTGCCTGCCTATTATCGCCACAACCTTCTGCTGTCACCC
>Danio_rerio.12.36552255.36552112.1
GTGACCGGCAGTTTTCGCGTGCTGTTGCTGATTGCAGTGTCGCTGTTCATCGTACTCCCTCTGAGTCTGCAAAGGAACATGATGGCCACTCTGCAGTCCTTCTCAGCTATGGCGTTGATGTTCTACACCCTCTTCATGTTCACG
>Danio_rerio.12.36554945.36554828.1
TGTGGGATAGTGCTGGGAACTATCCTGCTGTTCTTCTGTTCGTGGATGACCCACAAGTCTTGTATGTTTCTGGTCCACACGGCCAGCAGCACCAAACGAAGGACCTATGCTGGACT
>Danio_rerio.12.37153695.37153799.1
GAGCTACACTGTACTGAAGACAACTGGTACACTCTGGAGCCCAGAACAGAGACTTACCCTGATCGTGGCCAGTGCCACCTTAACCTCAAGTTCATCCACAAAG
>Danio_rerio.12.37171331.37171537.1
TGCGTGGTTGTGAACGACCTGGAGCACTTGCGGACTGTGTTGACCCGACTTCCCACGCAGCTGAACTGGGCAGGGCTTCGAGACAGGACTCACGATGTGATAGGAGAAAGCCAGTTCAAAAACACGCTGCCATCACAGCTCCAGCAGGCCCAGAGCATCTTGGGCCGAGAGATCCGATCAGCTTTAGACACTCTTGGGAAGAAG
>Danio_rerio.12.37664810.37665169.3
AGGGTCCCCCACCGCTTCCCACGCACTGCTGCATGAGTGGCTGTCACAACTGCGTATGGATTGAACACGCAGAGCAGCTGCTGGAGTACTACAACGATGGAAGCGAGCGAGCGCTCGTTGCTATTGAGGAGAACGTCCTCGATGAGAACCTTAAAACTTACCTGAAGATGGAGATCAGACTCTTAAAAAAGATGTGA
>Danio_rerio.12.40250032.40250256.1
ATGTTTGAGCGGGAGTCTAAGCGTGAGAAGATCCTAGAGGCACGGCAGAGGGAGGTCCGTCTAAAGGAGAGGAGTCGCTCGGAGCAGAGCAGAGAAGAGGAGGTGGGCCGTGAGGAGGGAGAGGAGGACCCCAAGCATCTGATCGCCAGAGCTGAAAGTGATTTCT
>Danio_rerio.12.40377979.40378098.1
AAGGTGCTGAAGGACCTGGACCTGGAGAAGATCATGACGGCTCAGGCCAAGAATCTGAGCGGAGGCCAGAAGAGGAAACTGTCTGTGGGCATCGCCATTCTAGGAGATCCCAAG
>Danio_rerio.12.40380432.40380571.2
AATGTCTATCAGCGAGGCATGTGACGCAGAAAAGATCACGTCTTTGGTTAAGCAGCACGTTCCCAAAGCCAAGTTATCCCGACATCACGAGGCGGAGCTGACCTTCACTCTGCCCTTTGAGAGCATGGACACGTTCCCAG
>Danio_rerio.12.40394391.40394510.2
GAGGGCCATGCGAGCCGCTTTTAAGAACCGTCAGCGCGGAGCCATCCTCACCACTCACTACATGGAGGAAGCCGAGGCTGTGTGCGACCGCGTCGCCATCATGGTTTCTGGGCAGCTGAG
>Danio_rerio.12.40394624.40394776.1
TGTATCGGTTCCATCCAACATTTAAAAGGAAAATATGGCCGCGGTTACAGTTTGGAGGTGAAACTTAGAGAAGAGCTGACGGGGCTCCAGCAGGTGGCGCTGTTGCATAAGGAGATCCTACGAATATTCCCTCACGCCGCTCGGCAGGAGAG
>Danio_rerio.12.45923663.45923493.1
CAAGCCATCTTGAAGTTCCACTACACAGTCCAAGAAGAGGCAGACTCCTGTTTAAGTGGGAGGTGGTCATTTACGGACGTGCCCATGAAGCCTTTCAGGACTGTGATGCTGATACCCACAGACAGAATGCCAGCCATCATGGAGAAACTCAAAGAATATCTATCAGTGTGA
>Danio_rerio.12.45973725.45973875.1
ATGCCAAATGAAGAGATTGATGTTAAAAACCTGGCATCGGTAGAGAAGTATCGCAGCTACAATCGTTACTTCAGGCAAGCGGCGGAGGCGAGGAACAAGGACGTATGGTGGAAGACTTACAGGA
>Danio_rerio.12.46616724.46616535.2
GACTCTTGCAGAGTATTGCCCAAAGCTGCAGTCGCTGAAGGTGAATCACTGCCACAATGTGACAGAGTCCAGCCTCGATCCTTTACGGAAGCGCAATGTAGTGATTGATGTTGAGCCGCCCTTACAGAGGGCACTTGTACTTCTGCAGGATGTGCTAGGATTTGCACCATTCATCAATCTCCAGATATAA
>Danio_rerio.12.47683812.47684013.2
AGGAGCTGAAGAGGTGGAGAAGGAGTCTCTCATGATGGAGCTGACGAGGCTGGTTCAGAAGGTGGTGAAGGAGAGCAGCTGGTGGGAGAGGAGGGGGGTCGATTGCAGTATCCTGGCAGCAGCGTTCCTCTGCCTGCC
>Danio_rerio.12.48196907.48197013.1
TTCGATGAGCTAGTAGAAGCCTACTCAGAGCAGGTACGAGGGTTATTAGACGGGGGAGTGGACATCCTTCTAGTGGAAACCATCTTTGACACTGCCAATGCAAAG
>Danio_rerio.12.48266477.48266683.1
GCATTTGCTGAAGAGCTCCATGCTCGTGTGCGCAAGGAGCTGTGGGGCTACAGCACTGATGAGGCTCTGCATACCTTGGATCTCCACAGAGTTCGATACAAAGGAATCAGACCGGCAGCTGGCTACCCCAGCCAGCCCGACCACACAGAGAAGACTATCATGTGGAGCCTGGCAAATATCCAGGAGAAAACTGGTGAGA
>Danio_rerio.12.48861511.48861335.1
GGTAAGCTGGATGATCATTTCCCTCTGGTGGTGTGGCAGACTGGCTCTGGAACTCAGACTAACATGAATGTCAATGAGGTGATCAGCAACAGGGCTATTGAGATCCTGGGAGGGAAACTGGGCTCCAAGGACCCAGTTCACCCCAATGACCATGTCAACAAGAGTCAG
>Danio_rerio.12.48862055.48861945.1
ATCCAAGTGATCAAGGCCTTTGGTGTACTGAAGAAAGCAGCTGCTCAGGTGAACAAGGAGTACGGCCTGGATCCAAAAATAGCCGAGGCAATCGTCCAGGCTGCAGATGAG
>Danio_rerio.12.48863533.48863399.3
GGATTGAACGAGACACGTTTGGGGAGCTCAAGGTCCCGGCCGACAAATACTACGGGGCCCAAACTGTCAGATCGACCATGAACTTCAAGATAGGGGGACCAAGTGAGAGAATGCC
>Danio_rerio.12.49050881.49051018.1
GGCACCAGTGAGAAAGACAGACCGTGCCTGACATGTGGGAAGAATCTGGCAGATTGTTTAGGACATTATGGCTACCTGGATCTTGAGCTGCCCTGTTTTCATGTTGGTTATTTCAAAGCCACGATAGGAATCTTACAG
>Danio_rerio.12.49060588.49060750.1
CATCGTATGACAGGAGCAAAAACCCAGATGATCATGGAGGACTGGGACTTCCTCCAGCTGCAGTGTGCCCTTTACATTAATAGTGAACTTTCTGGTATCCCCCTCAATATGGCACCTAAAAAATGGACTAGGGGCTTTGTGCAGAGGCTCAAGGGAAAGCAAG
>Danio_rerio.12.49076765.49076892.3
GTGCTTACCTCTTGACGCTGAAGGACACCTTCTTTGACAGATCAAAAGCCTGCCAAATAGTAGCGTCAATCCTTGTGGGTAAAGATGAAAGAGTTAGGATCTCTCTCCCTCGCCCGGCCATAATAAAG
>Danio_rerio.12.49084660.49084824.1
GTGGTGATTCACAACAGTGAGCTGATGTGTGGTAGCATGGATAAGGGCACCTTGGGATCTGGCTCGAAGAATAACATTTTCTACATCCTGCTGAGGGACTGGGGACAGCTGGAGGCTGCCAACGCCATGTCTCGCTTGGCAAGACTTGCTCCCGTGTATCT
>Danio_rerio.12.49085010.49085182.3
CAAACAGGGGTTTCTCTATTGGAATCGGGGATGTTACACCAGGCCAGGGCCTGCTGAAGGCTAAGCAGGACCTGTTGGATGATGGCTACAAGAAATGTGACGAATACATTGAAGCTTTGGATACGGGCAAGTTGCAGCAGCAGCCAGGCTGCACAGCAGAAGAAACCCTGGAG
>Danio_rerio.12.49086028.49086139.1
GCTCTCATCTTGAAAGAGCTGTCCGTCATCAGAGACCGAGCTGGTAGTGCCTGTCTAAGGGAGCTGGACAAGAGCAACAGCCCTCTAATTATGGCTCTCTGTGGGTCCAAAG
>Danio_rerio.12.49094921.49095034.1
GCGGTCTACACGTGTCCAGATGAACCTGCACTGAGTCAAAATGAGCTGGTCCTCACTGCAGACGCTATCATGAAGAGAGCTGACTTCTTATGCTGTAGAGACAGCTTCTTGGAG
>Danio_rerio.12.49104978.49105142.1
GTAAATGCAGAAACGGTGCGTTACTCCATCTGCATGTCTAAACTGCGAGTCAAACCTGCAGACATCGCTGTACACGGGGAGGCGGTGGTGTGCGTGTCTCCTCGAGAGAACAGCAAAAGCTCCATGTACTATGTGCTGCAGTCACTAAAAGGAGAACTTCCCAAG
>Danio_rerio.12.49110669.49110800.1
GTCGAGAAGACCTTGGGCATTGAGGCTGCTAGATCCACAATCATAAATGAGATTCAGTACACCATGGTGAACCACGGAATGAGCATTGACCGACGTCACGTCATGCTTCTTGCAGATCTCATGTCCTATAAG
>Danio_rerio.12.49113100.49113232.1
GGTGAGATCCTGGGAATCACCAGGTTTGGTTTAGCAAAAATGAAGGAGAGTGTCCTCATGCTGGCTTCTTTTGAGAAGACAGCCGATCATCTCTTTGATGCTGCCTATTTTGGACAGAAGGACTCAGTTTGTG
>Danio_rerio.12.49613706.49613859.3
CAATGGCCGCGTCTTCTTCGTCCTCTTCTGCGGGAGGAGTGAGCGGCAGCTCCGTGACTGGCTCCGGGTTCAGTGCTTCCGAGCTCATCCCACCAAGGAAAGTCCTCTATACGTATCCAAAAGGCGCAGGGGAAATGATGGA
>Danio_rerio.12.49620609.49620718.3
ATCAGCAAGTGTCTCGAATGGAGAAACTCGCAAGCTTGGTGGAGGAGCTAGAAGCAGACGAGTGGCGGTATAAACCTATTGAACAGCTACTGGGATTCACACCATCTTAA
>Danio_rerio.12.5526000.5525684.1
CGTCAGCTGGCCAGCAGCATGACCAGCAGCAGCACTCTTCCTCCCAGTGTAAGCGGGATCAGTAAGGAGCTGGCAGAGCTGCGCCACCTTGTTCAGTTCCCCGAGGAGATCGCCTGCATCCTCACGGAGCAAGAGCAGCAGCTTTACC
>Danio_rerio.12.5636495.5635748.1
GGAGCAATTGGAGCTGCGTGTACACTTGTTATTCTTCGCAAGCTGGGCAAGAGTGTCCACTACTACATCTCCGTGTGGTACTATGCTGTCATCGGGTTAATCGAGTGCATCATCACCGTATCCGTCCTGGGTGAATGGAAAATCCCATTCTGTGGCCGCGACCGCTGGATGCTGATGTTGATCGCCATCCTGGGTATCGCAGGCCAGACCTTCCTCATAAAGGCTCTGCAGATTGAGAAGGCCGGACCCGTAGCCCTGATGAGAACTGTGGATGTGGTGCTGGCGTTCATCTTCCAGTTCATTTTCTTTAGCCGCGCACCGACATGGTGGAGCCTCGGGGGAGCGCTGTGCATCGTGGTGAGCACCAGTGGAGTAGCAATAAGGAAGTGGTATAATAGTTCCCGTAGGAACAGATGA
>Danio_rerio.12.5638847.5638673.2
ATGCCCAGGTCTTGGCTTGTTCTATGCTTTCCTGTCCACAGTTTTCTTCTCCATCATTACCCTCTTGGTGAAAACTATAGAGGGAATTCATGCTATAGAGATCAGTGCCATACGATGCTTCTTTCAGATGCTGTTTGTCGCACCAATAATCATCTATTGCAA
>Danio_rerio.12.5752286.5752026.3
AGGTGGTGGCGTCGCTGCAAGCTCAGCTGGAGCAGCGGAGGAAAGAAGCAGAGCAGAGAGACGCGTTGTTCCAGAGTTTGTCACAGGAGACGGAGAATCTGAAAAACAAGCTGGCCACTGTTTCTGCCCGATGTCAGACTCTAGA
>Danio_rerio.12.6370203.6370329.3
AGGAGGAGGAGGAGGAGGAGGAGTTTCTGGAGAGCCTGCCCACAGACATGATGGAGCAGGAAGACCTGCAGCAGATGACCGCCATGGCTCGCCAGGCGTCCTTCATCACCAGGGACCTGTCGTCATG
>Danio_rerio.12.6379142.6379273.1
CTGCTGAGTCTGAGGATTAAAGAGGTGGAGATGAAGAAGGACATCGAAGCCGCGGCACCAAAGAAGAAGTTCATGACCAACAAGGAGAGGAAGAAGAACCTGTCGAGGATGCAGAGGAAG
>Danio_rerio.12.6741800.6741684.1
GTGAGAAGTCGAGGGCTGCCAGAGGACCACGCAGGACCCATTCGGATCATTGATATAGAGGGCATAGATGCCAACATGTGCTGTGGAACCCACGTCTCCAACCTCGGTCACTTACAG
>Danio_rerio.12.6805905.6806048.1
ATGGGCTATGCAAACCCTCAGCAGACGGCTGCAGGCATACACACCCGTTTGTACAGCAGAGCCTTCATCGTCGATGACGGCAAGCGCAGGGTGGTGTTCGTCACGGCAGACATAGGAATGGTTTCACAGAGGCTCCGACTCGAG
>Danio_rerio.12.6850892.6850613.1
GACGGCTCTCCCATCGAGGTGACGCTGGCCAAGCCGGTGGACAAAGACAGCTACGTTCGCTACACCAGAGGGACGGGAGGCCGGGGAGGCTCTCTGCTTCAGACCGACTA
>Danio_rerio.12.8830768.8830587.1
GAACTGTTAAAGGAGACACGGCAGGAGTGGGCCAATCGAGTGGTGGAGTTACTCTACAGCATCTTCTGCTTGGACACCCAGCAGATCACCCTCACACTGCTGGGTACCATACTGCCCAATCTACTCACAGACTCCGCCCACTGGCGCAGCCTGGCAGACCCACCTGGAAAGGCACTGGCCAA
>Danio_rerio.12.8841016.8840838.1
GTGATCCTGTCAGACCCCAGTCCTTCAGGAGAGACGCCCTTCTTCGAAACTTGGCTGCAGACATGTATGCCTGAAGAGGGCAAGACTCTGAACCCAGACCACCCCTGCTTCAGACCCGAGCCTGGGAAAGTGGAGAGCCTGGTAACCCTGCTGAACAACTCATCAGAGATGAAACTAGT
>Danio_rerio.12.8854582.8854453.1
ATGAAGATGGTCAATTTGAAGCAAGCCATTCTGCAGGCTTGGAAAGATCGTTGGAGTGATTACCAGTGGGCCATCAACATCAAGAAAAACTTCCCAAAGGGAGCTACATGGGACTATCTCAACCTTGCAG
>Danio_rerio.12.9938468.9938596.1
GTCAAGTTAGCAGAGTTTTCTAAAACCCCGGAGGATTTCTTGAGGAAATATGAGGAGCTTAAGTCCAAAAATGTTCGGAACCTCGACCCTTTGGTGTATCTGCTCTCCAAACTCTGTGAGGACAAAGAG
>Danio_rerio.12.9956888.9957060.1
ATCGACTTAATGCCTCACGATGTCATCACTCAGCTGCTGCGAGTGTTGGCCATTGAGACCAAACAAGAGAAGGCCATCATCAACGCCGATCCGCCAGACGTGGCCCTCAGCGGGCTCGAGGCCTTCTCCTTCGACTACATCGTCAAATGGCCGCTCTCGCTCATCATCAACAG
>Danio_rerio.12.9962557.9962700.1
GCTTCAAACATCGATGATGTGCTTTGCCATCACACCAGCTTCCTGGACAACTGCCTAAAGGACTGCATGCTGACCAACCCCGAGCTGCTCAGGATCTTCTCCAAGCTCATGTCTGTCTGCGTCATGTTCACAAACTGCATGCAG
>Danio_rerio.12.9967973.9968136.1
TTTTTAGCCGATCACGCCGACTCCCTCCAGACCGACGCCAGCTTCGAAGCCACCATCAGCAAGTTTGACAGCAACTTCAGCATGCTGCTGCTGGACCTGCTGGACAAGCTGAGCATCTACAGCACCAACGACTGCGAGCACAGCATGATCAGCATCATTTACAG
>Danio_rerio.13.1001176.1001027.1
GATGAGATGCGCAAAATCCCAGTTCCAGCTCACAGATACACACCGCTGAAAGATAACTGGCTGAAGATTTTCACTCCCATTGTAGAGAACCTACAACTTCAAGTTAGATTCAACCTCAAAACAAGGAATGTTGAAATCAA
>Danio_rerio.13.1010175.1010309.1
GTATGTTGCGTGGAGTTTGACAGGAAAGACATCAACATGAACAAGCTGGTGGCCACTTCACTGGAGGGAAAATTCCACGTTTTTGACATGAGGACCCAGCACCCTACCAAAGGCTTCGCCTCTGTTTCTGAAAAG
>Danio_rerio.13.10185380.10185202.1
GTGTTGCGACAGAAGCAGGTGGAGAGTCCGGAGGTCAAACAGGTGTCTGTTCGCAGGTTTGCCACATTTGACCTTTTCAGCAGAAAAAGGCTTGTGGCACGAGACCATAGTGATACCTCAGATGACCAGTGGGTGGAGTACAGAAGTGTCTACTTTCCTGAGTACAGTGCCTTACTTAG
>Danio_rerio.13.10220103.10219927.1
GTTGGAAACCATGACAGGACTCGGATTTCTTCCAGTGCTGGTCAACTCTATGTTCGTGCCATCAACATGCTGCTGCTGACCCTTCCAGGCACAGCCACCACCTACTACGGCGAGGAGATCGGCATGGAGAACATTAACGTGACAGCAAGTCAG
>Danio_rerio.13.10222399.10222198.1
TTCATGGTAATAGAGTCATACGATTATGAAGAGGTGTACAAGACCATGATGTACTATGGCACCAAGCTGGAAAAGGAAGGTGACTTCCCCTTTAACTTTTACCTGCTGGATCTACCCCAAAACACCAGTGGAGCATGGGCTAAGCATCTGGTCCACCTCTGGATGGGCAACATGCCCAAAGGAAAATGGCCCAACTGGGTG
>Danio_rerio.13.10228503.10228378.1
GTGAGTATCTTTGGGAACTCATCATGGACATACGATGAAGTTAGAGGGCAGTGCTACCTCCACCAGTTTCTCAAGGAGCAACCAGACCTGAACTTCAGAAACCCAGATGTCATCAATGAGATGA
>Danio_rerio.13.10507460.10507222.1
TGTGGTAAAACGTCTCTGCTGGACATAATAACTTGTCGGGATGAAGGAGGCATCATGAAGTCCGGTGAGATTCTAATTAATGGGAAGCGCAACACGCCCCAGCTCGTCAAGAAAAGCATCGCTCACGTCCGCCAAGACGATCGGCTTCTTCCTCACCTCACCGTCCGAGAGACTCTCTCCTTTGTTGCCAAACTGAGGTTGCCCACTCACTTCACACAGGCTCAGAGGGACCAGAGG
>Danio_rerio.13.10512958.10513079.2
TGAACGTGTGGGTCCGTGGTGGGACTTACCCTCCTACAGGAAACGATGGACTCGTCAGATCCTGAATGATGTCTCCTTTCATGTTGACAGTGGGCAGATCATGGGCATACTGGGCAACTCAG
>Danio_rerio.13.10648261.10648399.2
AGAGCGGGATGAGTTACTGGTGGCTCTGCGTGCTGTGAGGACCAGTCAGCAAGAGACACAACAGAGGGAGTGGTCGGCCTGTCTCCAGGTCAAACAGGCTGTGGAGATGGCAGAGGAAGCAAACCTGCAGAA
>Danio_rerio.13.106746.106645.1
TTTTCTCAGTATCTGCATGAGAATGCAGCCTATGTGCGCCCCCTGGAGGACAGCTTTCTCCAGTTATACCAAAGCATCACAGAGGACACTGTCACAGTACTG
>Danio_rerio.13.11512980.11512812.1
ATGCCTCGTCTGGAAGTGCTGGCCAACGTTGCTCTCAGGGTGCCGAGCATACTGGTGCTGGACCTGCTCTACAAATGTGACATTGAAGGTGTAACGGAGCACCTCAAGGCAAAAAATGAAGACATGCTCTTCAAATACAAGTATGTCATCTGGAACATGTATTAC
>Danio_rerio.13.11772640.11772488.1
GATCATGACAATGACGCCACGCTGCTAGCAGCCTTGACGGAGATTCTTGACAATGTAGAAGATGAGAACCTGTCTCCGTTTGACATACTGCCTGACTCAGACCTGCTGTCAGGTCAAAAGGGCAGGGAACAGTCTCCG
>Danio_rerio.13.12413171.12413025.1
ATGGAGCATTTCTTCAAGCTAACTCCAAATGCTGGTGCTGGTGAGATGCCCAGGAAGCAGGCACTTGAGACAGTGAGGAACAATATCGAATGGATTAGGAGGAATGAAAATGAGATCAAGGAGTGGCTGGA
>Danio_rerio.13.12497964.12498107.3
TGAAGCCTGGCATTCGCTACAGAGAGCTGGGTAACATCATCCAGAAGCACGCTCAGGCCAACGGCTTCTCTGTGGTGCGCAGCTACTGCGGCCACGGCATCCACAGACTTTTCCACACGGCTCCCAATGTGCCGCACTATGCCA
>Danio_rerio.13.12634890.12635006.1
ATTGTGCGGACTCTCTGCCTCTTTCTCACTCCTGCTGAGAGGAAGTGCTCTCGCCTCTGCAGGGCCGACGACTCCTTCAAGTATGACACTGGCCTGTTTGTTCAGGGTCTGCTCAAG
>Danio_rerio.13.12642913.12643022.1
GTGTTCATGCTGAAGCCAGGCCTGTCCCTGCGGAGCACCTATCTGGCCCAGTTTCTGCTGCTGCTCCACAGGAAGGCCCTCACTCTGCTCAAGTACATCGAGGACGAAAC
>Danio_rerio.13.12672869.12672985.3
CCACCATTCTGTCCTGTGGATGGATTATCTATTTAACTTATTACAACTCACGCAACATTGGCCTCATTCTCACCCTCATCATCAACAGACTCTACAAGGATGGCTACATTCACATCG
>Danio_rerio.13.12675274.12675448.1
CCCAAGGCAGAGACGAGGCTTTACGTGACTGTCAACGGCTTTGAGTTCCATGTCTATAACCGGACTGACCTCTACGCACGACTGCAGGAGACCTTTGGACTGGAACCCACGCTTCAAAGGCCCAAAAAAGATGAAGAGAGGGGGCGAGAGGACAGAAACAAGACACTGGAAAG
>Danio_rerio.13.12685153.12685346.1
GGTCGCTTGGCATTTGGGAACCACTACCTCCCACAGACTCTGTGCATGAACTTTGAGGATGCCTGCCTGACGTATGCCACCAAACCTCCCTCCAGCCACTTGGACCAGTACATGCACATTGTCAAAGGCTCACTGGAGAATGTGCGGGTCATGCTGGTTCCCAGTCCTCGCTACCTGGGCATGCAGAATGACGA
>Danio_rerio.13.12716523.12716660.1
CACTGCAGCAGCGAGGGTCCCGAAGCTCCATCCGGCTTCTTGGAGCGGCTGTGTTTTGAGATGAAAAAGGGCTACAAGGAGACAAAGCTTCAGCTGCTCCTGTCCCCCGTTCACATCTTTGTCAGTGACAACTACCAG
>Danio_rerio.13.12735037.12735832.3
CAGTGCGCTCACCCCTCTGCTCTCCTCTCAAGCGTCAGTCCTCTGTGCACTCTGGTCGGCTGGGCAGCACCAAGAGCCTGTCGGCGGCCGTTTTCACAGATAAGCCGCCACCGGTGTTGTCTGGAGGCGTGCAGTTCAGCAGCGAGGTTTCCCGCAGTGATGAGAACGTCTTGGATTCCCCCCATCAGCGTAGAAGCTACGGCTCCTTTCCCTTCACGCCATCAGCAGACTCGAACACCTTCCATCAGTACCGCTCTGCCGACTCCAGCATGTCAGTGGCCGACAGCGAGGCCTACTTCTCCGCTGCTGAGGACTTTGAGCCAATCAGCAGCGCTGACGAGGGACCGGGGACTTACCCAGGACGCAAAAAAAAGAGGAGGCAGCAGATGCAGC
>Danio_rerio.13.12756291.12756441.2
GCAGTTGAATCTTCTCAGCACAGCCACACCTGCCATTGGAGCCTGGTTGGTTCCCATTGACCAGCTCAAATCGTCACTTCGGAAACTGGACATGGAGGGCACGCTGCGCGTTTGTGCAGTCATGGGCTGCATCATGACCGAGGCTCTGGAG
>Danio_rerio.13.12756572.12756724.1
AAAAAGAGCATCCACATCCCGATCAGGAGCAAGTACAACCGCGTGACCAAACGAGCCCGCTACCTCCACGAGAACCCCTCCTGCATGCTTTGTAACATCCTGCACCGCTACCTGCAACAAGCTGACTACTCTGTCATAGAGGAGGCTACTATG
>Danio_rerio.13.12773697.12774412.1
CAAGGCATGGTGAACCTGCCTCCCCTTGAGTTCAAGCCAGCGTTGCTGATTGAGACTTTCAGTGTGAATGCCGTGGTGATGGAGAAGTCAACCAGCGCTCCTCTGGGCCCCACCGCAGCCCCGCTCTCCTTCCACGACCTCAACCGCCGCCACTACAATACATTCCACTGTGACTTCACTACAGCCTGCCAGGCCATCAGCCAGCGCGTCGACATGGCCCTGGTGCGCCTCATCCATCAGTTCAGCACCATGATCGATGATATCAAGGCCACGCAGACTGACATCAAGCTGAGCCGCTACACCGCCGGCTCGGCCTCCCCGACACCCACCTTCAAGGCCCGGCCGTATCGCTACTTCAGGTCATCGGACTTCAGCCGCAGCTCCCGTGGAAGCCTGAATGGGGCGG
>Danio_rerio.13.12775856.12776101.1
CGCAGCCTTGTGAGCTCCGAGCCTCAGCACGTCACGCTCATCGTGTTCGGCATTGGCATGGTGAACCGCACACACCTGGAGGCAGACATCGGCGGGCTGACCATGGAAGCAGAACTGAAGAAGATACATGGAAGTTTCACCCTGAAGGAGAAGATGAAAG
>Danio_rerio.13.1277793.1277399.3
GAGAGAGAGAGGAGTTAACTTTAACTGCAAACCGTTTAATGGGCCGGACGCTGTCTGTGGAAATCTCTGTTGGGACAATCAGAAACCCGCAGCAGGAGGAGGCGCTACAAAAAGCCACATCCATCATAGATGAAATAGTGAAAAAGTTGCTGGACGACATGGAGGGGAGCAGGCAGAAGCTGCTGGCCCTGCACGCCGCATGTGTGACTGAAGCACCGGCCGTTCCCATCAACCAGAAGTTTCAGGCCATTGTGATCGGTTGCGCTCTGGAGGACCAGAAGAACATAAAGCGGAGGCTGGAGACTCTATTGAGAAATGTTGAAAATGCTGAAAAGAACATCAAGATTATGGATCATCAAAAACTGGA
>Danio_rerio.13.12782853.12782958.1
ATTGGCTCTTTTGAGCACAACCTGACCACAGACCTGCTCAACCACCTGGTCTTTCTGCAAAAGGTTTTCATGAAGGAAGTGAACGAGGTCATTCAGAAAGTGTCAG
>Danio_rerio.13.12787206.12787417.3
CTGTGCTCTTCTGGCTAAACTACAAAGCAGCATATGACAACTGGAATGAGCAGCGTATGGCCCTCAACAAGGACATCCACGTGGCCACAAAAGAAGTGGTGGATAAGCTGCCAGGCATTCAACAGACCTCTGCCCAGGCATTCAGCACCCTCTTTCTCCAACTGACTGTCAATGACCTGGGTATTTGCCTGCCAATTACCAACACATCTCAG
>Danio_rerio.13.12789906.12790132.1
AGCAGCAGCGCTGGTACCTGGACTCTCAATGTGCTTTGGAAGATGTGTGGAATCGACGTTCACATGGACCCCAATATCGGCAAGCGCCTCAACGCTCTGGGTAACACCCTGACGTCCCTGACGGGCGAGGAGGACATAGACGACATCGCTGATCTGAACTCTGTGAACATGGCAGACCTTTCAGATGAGGACGAAACCGACTCCATGTCACCCACCACGCACATG
>Danio_rerio.13.1279166.1279057.2
GGTGGAGGCTTTACGCGAAGCGGCATCGGCCATGGAGCAGGAAAGGGAGTGCATCCTGGAAATGATTCAATCTCTACAGAACAGTCAAGAAATGCGTAACATCTGTG
>Danio_rerio.13.12793867.12793990.1
AAACTGGGGGCCAGCGAAGGGACTATCAACCAAGAGATCCAGCGCTATCAACAGCTGGAGTCTGTGGCCGTCAAAGACATCAGGAGAGATGTCAGAAAGAAGCTGCGTCGCTCCAGCATGAGG
>Danio_rerio.13.12826870.12827008.1
GCTGTGTGTGACATCGGCTCGGCTTCCTTCAAGTACGACATGAGAAGACTGAGCGAGATCCTGGCCTTCCCGAGAGCCTGGTATCGTCGAAGTATCGCCAGACGCCTCTTCCTGGGGGACCAAACCATCAACCTCCCA
>Danio_rerio.13.12839761.12840012.1
ATGGATGCAGCCCATCACCGCCACTGGCCCGGGGTGCTGAAGGTAATCGCCGGCTGCCACATCTCCCTCTTCCAGACGCCCTTGCCTGAGGATGCCGTGCAGCTTGGCGGGTCGATGAGCCTCCATGGCAATCACATGACTCTGGCCTGCTTCCACGGGCCAAACTTCCGCTCCAAGTCGTGGGCCTTGTTCCACCTGGAAGAGCCCAACATCGCCTTCTGGACAGAGGCACAGAAAATCTGGGAGGATG
>Danio_rerio.13.12840817.12841020.3
GCTCCAAAGACGACTCTACCTACATCGTGCAGACACTGGATTTCCATCTCGGCCACAACACGATGGTCACGAAGCCGTGTGGTGCTCTCGAAAGCCCAATGGCCACCATAACCAAAATCACACGACGGCGACATGAAAACCCTCCACATGGTGTCGCTACTGTCAAAGAATGGTTCAACTACGTCACTGCAATGAGAAATGAAG
>Danio_rerio.13.12960192.12960326.1
GAGGAGATCACCAAGGAAGAGATTGACCTGTTGAGTGATGCCTGCTCAAAGCTGAAGGAGCAGAAGAAACTGCTGACTCTGGAGAAAGAGGAGCTGGAAGAGCTGAAGGATGATGTCCAGGAGTACAATGAG
>Danio_rerio.13.12965596.12965734.2
GGAGAACCTGGTCAGCATCGACGAGCTCATCAACGTCATGCGGCAGATCCAGAACATTCCCGAGCACAAGCTGCAGAGCATCGCCGAGGCCCTCGACGACAACAAGGACGGGAAGATTGACATCGACGACGTCATCAA
>Danio_rerio.13.1302451.1302631.1
ATGATCGCTGCGGCGTTTTTGGTCCTACTAAGGCCATACAGTATTCAATGTGTGCTGCTGTTGTTGTTGCTTTTGCTGGGGACTATTGCGACAATTTTGTTTTTCTGCTGCTGGCATCGCAGGCTTCGTAATGGAAAGCATCCAATAAAATCTGTGCTCTCTGGACGCCCCAAGAGCCGCG
>Danio_rerio.13.13104722.13104547.3
AGAAGGAAGACTACTACGCCGACATCCTTATCTACGTGACAGGCTGCGTGCTCTTCATCCTCGCCGTGGTCATCGCAATCCTCTGTCGTATGAGGATGACCACGCAGAAGACTCTGCCCACGCCTCCCGTGCAAAAACTGTCAAAGTTCCCCCTCAAGAGACAG
>Danio_rerio.13.13844045.13844210.1
TTCTGCACTCCCATCGCCTCAGCTTGGCTGGTGGGTGGTGGTAAAGTTACGCCAATCAGCCTGTTCGACGACACCACCTACAGCAGCCAGTCCGAAACAGAGGAAGATGAGGAAGACGAAGATCCAGGGAAAGCGCAGGAATCTGCAGAGTCCAGCGTTTACCT
>Danio_rerio.13.13858006.13858693.3
AGGTCTACCTGTACATCCAGATGCAGCTCTGTCGGAAGGAGAACCTGAAGGACTGGATGGCTCAGCGCTGCCTGCCGGAGCAAAGGGAGCACAACCAGTGTCTGGACATCTTCCTGCAGATTGCAGAAGCTGTCGACTTTCTGCACAGCAAGGGGCTCATGCACAGGGACCTCAAG
>Danio_rerio.13.13858786.13858959.1
CCCTCCAACATCTTCTTCACCATGGACGACGTAGTGAAAGTGGGAGACTTTGGCCTGGTGACAGCGATGGACCAGGAGGAAGATGAAGATGAACCAAGCGCCCTCACGCCCGCCCCACTCCTCACCCGCCACACAGGCCAGGTCGGCACCAAACTCTACATGAGCCCAGAGCAG
>Danio_rerio.13.1406082.1406186.3
AGCTGGAGCGTTCAGATTGGGGATCTGATATGCCAAGTGTGAAAATGAATTTAGATAACCACAAAAATGTACACAGAGTGATCGAAGAATTCCAAATGAG
>Danio_rerio.13.1466889.1467387.1
ATCCTCCAGAATGAGTTTAAGAGCCGCAAACCTCAATATGAACAACTCGAGGAAGCTGCCTCCGCCATCCTAAGCTCATCAGGCGATCAGGACCCTTCAAGTGGGAAGCTGGTGAAGGAGCAGCTTGCTGCAGTCACTCAGAAGTGGGCAGGCCTCACAGGACAGCTGGACCAGCGAGACAGCCATATTGATCAGGCAGTGGTGAAAACCGGGAAGTTTCAGGAGTTACTGAGGAGCCTCAGTAACACTGCCACTCAGCTGGAGAGTCAGCTCACAAACCATCAGGGCCTCAGCACGCAACCTGATGCTGTGAAGAAGCAGTTGGAGGATGCCCAGAACATCTCGGCTCAGCTGCGAGAGGAGAAGAAGAAGCTGAAGGAGGCTGAGGCCATCAATGAAGAGCTCACGGCGATGGTGACTGAGGACTACCTCAAAGCAGACCTCGCAAGGCAGCTGGAGAGTGTTTGCAAGCCTTTTAAGCAGTTGGAAGAGAAAGCAG
>Danio_rerio.13.1470585.1472053.1
ATTGAACAGTTAAACTCCACCTTTGCCAGTTCTCAGCAGTTTCATCAGACTTCCAAAGATTTACAGTCATGGCTGGGTGAGAAGCTCCAGGACCAATCGAAGCCCAAACCCATCTCTGCCAAAGTGGAGGTTCTGCAACAAACTGTAGAGGAGCACAGTAAACTCCAGAAGGCTCTCAGTGAACATGAAAAAGCTTTTAATACAATCATTGGAGAGGGAGAGATGCTTCTGCACAACATTGATGGTGCGGAGAAGTTAGCACTACAAGGTCAGCTCACTACCCTCTCATCCAACTGGGAAGAAGTGAAGAAGAGCTCCGCAGAGCAGGCTGACAAACTCCAAACTGCTCTGATGAGATCACTCAAGTATCAGGAGCATGCAGAGAAGCTTAACTCTTGGATTCAGGAGTGTGAGGCTAACGAGGGCCGAGTCAAGCTCACCGTTGATCCTGCTGCTGTGGAGACTTCCATTTCTCAGTTGAAAGCTCTCCAGAAGGATGTTGATAAGCACAGAGGGTTGGTGGAGCAGCTCAACGCAGCTGCAGATAGCCTTCTTGAGGTGGCCAACACAGACACCGACGCTATAAAAGAAGAGAAGGCTAGCACTGGTAAAAGAGTAGACAATATAGTGGAAAGTCTGCAGAGCAAAAGGGAATCTTTAGAGAAGATCTCGCACACAGTAAAGGAATTTAATGATGCGTGCAAAGAGGCAAAGACTCAGCTTGAGGGAGCTAAGAAGCAAGTGGATGCCTATGAAACACAGGGAGTTCAGGCGCACAGCAACAAGAGCCTAACCAACATGAAAGCCCAACACAAGAGTTTAGAGGCTGTGCAGAATCAAGTAGAGCACATGAAGGCCTTGGCCAAGGACCTTGTGGTGGATGTCCCAGATGCTGAAGGAGTGACAGACCTCTTACTACAGGCAGACAGCATAGAAAAAGACTACGGCAACCTTAATAAGAAACTGGAGGAGACGTGTCAAGCATTGGAGGGTAAACTGCAGGGTATCGGACAGTTCCAAAACAACATCCGCGAGATGTTTGCACAGTTCACAGAGTTGGACGATGAGCTGGACAGCATGTCCCCAGTGGATCTCAATTTGGACACTCTTAAAGAACAGCAGGACAGCATTCAGAGTTTTGTGGCTAAGCTGCGAGAGCTGATGGCTAACACAGCCAATGCTGGAGACAGTTGTAAGAAGATGTTAGAGTCTGAACCCTCACCTGACCTTCTGGGCCTGAAGAGAGATCTGGATGCTCTGAGTAAGCAGTGTGGCAAACTGTTAGACAGAGCCAAAGGAAGAGAGGTCCAGGTGCAGAGTACTCTCACAAAGCTAGAGGAGCTGTATGGTAAAGTAAATCAAATGGAAGATAAACTCTGCAGAGCTGTGGACAAGGAGGCATCCCAGGAGCCGGTCGGCATGGAGACAGAAGTGCTCAACCAGCAGCTGGAGGCTTTCAAG
>Danio_rerio.13.15658725.15659055.1
ATGAGTTTTGTGGAGTACTCGGACTTCATTCAAGATGGGGATGTTGCCATCCTTTACCTGAGCCACAACAATGTGATGCCTGTCAAGGTGCAGCAGGGTGCCCAAACGCAGACACGCTATGGAGTCATTCGCCACTCCACAGACCTGATTGGTCAGCGTTACGGGTCAAAGGTGACCTGCAGCAAAGGATGGTTCCATGTGCTCCACCCAACGCCGGAGCTATGGACAGTTGCCCTGCCACACCGCACACAGATCCTCTACACCACAGACATCGCCTTCATTACCATGATGCTGGAGCTGAAGCCAGGGTCCATCGTGTGCGAGTCAG
>Danio_rerio.13.1641426.1641602.1
GGTCCTACCCTCCCTGCTCAACACGTGATTGAGGTTTGTAAAAAAGTGGTCCTGGAGCAGATGTCCATGTTTGCCAACTCTGTGAAGAGGACATGTGCTGCTGTCTGTCCTCTGTACGGGGATGTTCCCATGGGTGCCCCTGGTCCCCCTGGACAGAAAGGACCCCCCGGACCACC
>Danio_rerio.13.1656614.1656879.3
GTCAGCGTGGACGTCCTGGCAGAGCCTTCAATGGCCAGCCTGGAAGGCAGGGTCAAAGGGGGCATACGGGCCGGCCTGGACTCAGGGGCCATCCGGGTCTTAGAGGACCTCCAGGTGTGTGCGTCACCTCTGGGTGTGCTCAGCTGAACTCCACT
>Danio_rerio.13.17166904.17166778.1
TACTTTGTTCTGTACAAGTTGCCACAGCTGAAGTTTCTGGACACCAGGAAAGTAACCAAAAGAGAAGTGATGGAGGCACAGGAAAGGGGCGCATTCATGAAAGTGGTCAAGCCTAA
>Danio_rerio.13.17177368.17177229.1
CTGACTGATATCGAGGCCTTGCTGGAACACTTGGCTGATGTGACCCCATCACTCGAGTACCTAAGCCTGCTGGGAAATGAGGCCTGTCCTAACCAGCTGGTCAGCCCGGATAAGGACGAGGACGACTACCAGCGATACAG
>Danio_rerio.13.17178721.17178593.1
AGGTCACTGGCAGGCCTCAAAATGTTCACTGAGCTGGAAGAGCTGATCGTCGACAACAATCTGCTTGGAAATGACCTCCAGTTGCCCAGGTTACCCAACCTCCACACCCTGACGCTCAACAAGAACCA
>Danio_rerio.13.18241507.18241374.3
GAGTAATTTCCACTCTCAGAGCTGTGCCAAAAAAAGAAGGTATCCTTGGCTTGTACAAGGGTAATGGGGCTATGATGGTCAGGATATTTCCTTATGGAGCCATCCAGTTCATGGCCTTTGACAAATATAAAAAG
>Danio_rerio.13.1840163.1839941.1
GATGACGAGGAACTTCTGAGATACATTTGGAGAGAGTATTTACACCCCAAGCAGTATGAATGGGTTCTCATTGTGGCTTACATTATTGTATTCTTCGTTTCACTCATTGGGAACTCGCT
>Danio_rerio.13.18446038.18446179.1
GTGTTTCCCGGGGGTCTCCTCCAGCCTCCAGTGAGAATGATGGCACAGCCGCAGCCTGTCCGAAGAATTGAGCCTCCGCCTCGTTTCCCCACTCGCAGTGATCGAGGCCCTGAGCTCATCCTCAG
>Danio_rerio.13.18450174.18450287.1
GTGATGCTGCTGGCTAACCCCAGTATAGAGGAGCTTTATCATAAGTCCTGTGCTCTGGCAGAGGACCCACAGGAAGTCAGAGACTCCTTCCAGCATCCTGCTAGACTGATTAAG
>Danio_rerio.13.18463225.18463413.1
GTAAATGACCTGCGCAAGGAGCTCGATTGTCGCTCTCTAAGCTCTAAGGGGTTAAAGTCACAGCTGATTGCTCGCCTCACCAAACAGCTAAAGGTGGAGGAGCAGGTGGAGGAGTCCAAGGAGCCCGAGAAAGTAGAGACCAAGGATGTGGAGGAAGAGGAGCCAACACGCACTGAGGATGACAGAGAG
>Danio_rerio.13.19330618.19330808.3
AGTTTCTTGAGGTTGGCAAGAAGCAGCCGGCCTTGGATGTCTTGTACGATGTCATCAAAAGCAAGAAACACCGAACATGGCAGAAGATCCACGAGCCCATTATGCTCAAATATCTGGAGCTCTGCGTCGATCTTCGCAAGAGTCACTTGGCCAAGGAGGGTCTCTACCAGTACAAGAACATCTGCCAGCAG
>Danio_rerio.13.19340676.19340812.1
GTGAACATCAAGTCTTTGGAGGATGTGGTTAGGGCCTACCTGAAGCTGGCAGAGGAGAAGACTGAGACAGCCAAGGAGGAGTCCCAGCAAATGGTCCTGGACATCGAAGATCTGGATAACATCCAGACCCCAGAAAG
>Danio_rerio.13.19367795.19368185.1
ATGTTTCAACCTACACCCAAGAGGTGTTTTACTATAGAGTCTTTAGTGGCGAAGGATAATCCGGTACCGGCGTCCCGCACCGAGGAGCCCATCAGGCCAGCGGCTCTCAGCTATGCAAACTCCGGCCAGATGAACCCATTTCTGAACGGCTTTCACTCCGGCGGCAGGGGCGTCTACTCTAACCCGGACTTGGTTTTTGCCGAGGCGGTCTCTCATCCGCCAAACTCTACCGTTCCAGTGCATCCGGTGGCCCCGCCGCACGCTCTGGCCGCTCACCCGCTTTCATCCTCACACAGTCCGCACCCGCTTTTTGCCAGCCAGCAAAGAGACCCCTCAACTTTCTACCCCTGGTTATTACACAGATATAGGTACTTGGGTCACAGGTTTCAAG
>Danio_rerio.13.2146817.2146929.1
GTTGAGTACATGTTGGTGGAGTTTGACGACAAGGATGAGAAGGTTCGCCTCGTCCTGAATGGTGGAGATATTTTAGCAACTCTGCAGGACCAGGGAGAAAACATAAACCCCAA
>Danio_rerio.13.2168248.2168352.1
GTGCAGCTCACTGACTTTGAAAACGCAGCATATGTGGTGTTTGTGGTCCTGCTGACCCGGGTGATCCTGTCCTACAAACTGGACTTCCTAATCCCGCTGTCAAAG
>Danio_rerio.13.2170123.2170243.1
GAGGGAGTATTTCAAGGGCTTATCCCAATCCTTAACTGCTATCTGGAAAACATGGAGGTGGATGTGGACACCAGGTGCACCATCTTGAATTATCTGAAGCTAATAAAGAAACGTGCCTCAG
>Danio_rerio.13.21865428.21865285.3
ATACTCTGAAACTACAATTTGCAGAGTTGGGAGTCCCAGAAGCTTTATCCGAGATGATTCGCAGTCTGCAGGGAGGGTCTGACCCACATGACCTCTGCAGCATCAAGATTGCCTCCAACCTAATGGTGTCCCTGCT
>Danio_rerio.13.21868042.21867914.1
CAGCAGGACCAGTTAGTCCAGAGTGGTGTAATCCCCAGACTCGTTTCCATAATGAGGGAGTATCCTGACAATGATCCACTGGTCAATGTCTGTCTGCTGGCCTTGTGTAACCTGGCAGACATGG
>Danio_rerio.13.2212584.2212466.1
GACCCTGAGATTTGGCGCTTGGCTTGTTTAAGAGTTTGGGGACGGAAGTGCACTAAACTTGTACCCTTCACATCCTGGAGGGAGATGTTCCTGCAAAGGCCCAGAGTCCGTTTTGATG
>Danio_rerio.13.2235774.2236101.1
GATCAGGGCAGAGGTTCTGGCTGCTCCTCTAGCGCCCCTGCCAGGATTGCACCGGTAGTGCGCACAGTTTGCTACATTGCAGCGGAGCTGGTGCGTCTGGTGAGCTGCGTTGAGTCGATGAAACCAGTGCTGCAGTCGCTCTACCACAGGATCCTCCTCTACCCTCCTCCTCAGCACCGCACCGAGGCCATCCGCATCATGAAGGAG
>Danio_rerio.13.2240385.2241328.1
GAGGAGCAGGACTTGTCACGGACAGAGTTTGACTCGTGCGATCAGTACTCCATGGCTGCCGAGAAAGACTCGGGGCGCTCTGATGTGTCCGACATCGGGTCCGACAACGTGTCGCTGGCCGATGAGGACCAGCAGTTATCCCGCGACTTCCCAGGTCACCGCTCCCTGCGCACTGCCGCCCTGTCCCTCAAACTGCTCCGCAACCATGAGGCTGACCAGCAGAGCGCCCGACTGTTCGTGCAGTCTCTGGCTGGGCAGCTGCCCCGCCTGCTGGGGCTGTCCACTGCCACGGAGGTGGATCTGTTGCTGCAGAACTTCTCTTCCACCTTCTGCTCTGGACTGCAGGC
>Danio_rerio.13.2258206.2258385.1
GCTGCGTGTCACAAAGAGCGCCACGTATCCCAGAAGGCCGTTTCCTTTATCCATGATGTTCTCACAGAGGTGCTGACGAGCTGGGCGGAGCTTCCACACTTCCACTTTAACGAGGCACTGTTCAGGCCTTTCGAGCACATCATGCAGCTGGAGCTCTGTGACGAGGACGTTCAGGACCAG
>Danio_rerio.13.2259676.2259817.1
GTAATAACATCGATAGGAGAGCTGGTGGAGATGTGCTCTCCTCAGATCCTGTCAGGGTGGAGGCCTCTGTTCAGCGCCCTCAGGACGGTGCACGGTAGCAAGACTGACACCAAAGACTACCTGCTGGGAGAATACTCCATGG
>Danio_rerio.13.22970173.22970290.1
GTGATTCTGTACACTCTGATGACCTCGGAGAGATACAATCCTGAGGCCGGCTTTCTACTTTACCTCAAGACTGGCAACATGCACCCTGTAGCACCCAGCCACATGGACCGCAGAG
>Danio_rerio.13.22973842.22974063.1
GTTCGTATCCTGCATGCGTGTGGTTTTAGTGTGTTGCTGACCAGCTACACCCACTCTGCTGTTGATAACATCCTTCTGAAGCTTAAACGTTTCCGAGTTGGTTTTCTGCGTCTGGGTC
>Danio_rerio.13.22979322.22979534.1
GGAGAGCTGTTAAAGGACTGGCGTCGCCTGAATGTAGCCATTACCCGCGCCAAACACAAGCTGCTGATGGTGGGCTCGGCCACAACGCTACGACGCTACACACCAGTGGAGAAACTTCTCAACCATCTTCAACAAGAGAACATGATATCCTTTAAAA
>Danio_rerio.13.23026492.23026363.2
GCAGCTGGAGATGGACCTAAAGATAGAGAGGGAGTGGAGGCAGACGTTACAAAATGACCTGCACAGGGAGAGGGACTCAGTAGCTCAGCTCAGCACAGAGGCGCTGCAGATAAATGGTCTAAAAAA
>Danio_rerio.13.23043321.23043048.1
GGAGACGGGCGATGGCAGGCTCCTATCTTCGCTTTGGCCAGAAAGGCGTCCGAGACCATTTCAGGAAGCATTCACGTCCTGCCCAAAGTGTCGGAACACAGGACGTC
>Danio_rerio.13.23182670.23182522.1
TTTGCCCGTCAATTCAGTCGAGACGAACCCCTGACGTTTGACTGGGTCTGTCGCCACATCAGCTGGCCTCTGGCTCCACCCAAAAACATTAAAGACCTGGTTCACCTGGAAGCTGTCCATGACGTGTTGGATCTCTACCTCTGGTTAAG
>Danio_rerio.13.23235199.23234753.1
ATGGCGTCCTTCAACAGCAACGAATGGAGAGCTATCTGCGACAAATTCACGAACGCCCAAAATCTCACAGAAATAGAATCACGAAACGATAAAGAAAATGACCCCTTCCGCTCTAAGTACAAAGCCAGGGAGCTTCTCAGAGAGATATACTGCTCGCTGAAGAATTTTGAAGCCGGCGAAGGTGAAGAGGAGGGCGGCGGAGAGAGCGGCGAACAACGGCCGACAGAGCAGCCGGTGGACGGGCAGAGAGAGGACCTGTTCGGCCAGGGCTTCAGCGGTGATTCACCAGCCGGGTTGCGGGCCGCAAGACTCGGAGCTGTGGAGTACTACCTGGGCGTCAACCATGTGGACACGGAGGAGCTTTCAGCCGGGCAGGAGCACCTAATGAACTGCATGAAGCTGCTGGAGAGATGCAGAGTGTCGTCCCCGAATGTGTCCCTGTTTATCCAAGT
>Danio_rerio.13.23765811.23765626.1
CTTTCAGGGAAGTCATTCCCATTGTGTATGAGGCAGCTCCACCAGTCTCTTAGAGAAAACCATCATCTCCGCCATGGAGGTCGGATGCAATATGGTCTCTTCCTCAAAGGTATCGGCCTGTCTTTGGAGCAGGCACTGCAGTTCTGGAAAATGGAGTTCATAAGAGGCAAAGTGGATGCAGACAAG
>Danio_rerio.13.23829848.23829711.1
GTGCCTTTTCAAGATGCCCTGGATCTTGTGCGACTGAGGAAAGTGTACCTCAAACAAGGCTATGCGTACATTCCCCATCAGGATATTGTCACCATTGTTCTCAATGATTTCCGCACAAGGCTGTCGAAAGCTCTTGC
>Danio_rerio.13.23832588.23832468.2
GGAAGATCTGAGGCGCTGGTTTATACAACAGGAAGTTGATCTTTTCCGCTTCCGTTTTAATGACTTGGACCCAAAACAACAACTGGAATTTCTTCACAAGAATAATCTCCGCTATGACAC
>Danio_rerio.13.23859323.23858938.2
AGAAAAGCCCACTGGTGGAGAGGCCTTCACAAGACCGCGGCCAGTGTCACTCAGGGCCAAACCCCACACATGGGCTCTGCTGCGAGGACGCAACAAAAGCTACTCCCTGGGTCACTATTCTGGAGAAAAGGCGGCGCAGAACCTAAACATGATGCTGTCCTCAGAGGTAGGGATGGGCTGCTCCCTGCTGGACATGGACACCGAGGGCCAGAAACGAGACTGCACCGTGCCGCTCTGCCGCATTCAAAGCTCCCCTGCACGGCCCTCTGTCTTTGAGCTGGACAAAGAGTT
>Danio_rerio.13.23895626.23895825.1
GCTTTGCCTCCCACTACAATGGCTCTGAGCATCTACTGCTCCTCCATCACTGTTTTCTTCGTCCTTATCAAGCTCGCCAACTATCGGCTGCACTTGATGTTCGACGAGGGCGAGGCAGTGGTCCGCAGCAGCCTTTCTGACCTCAGCAAAGCTCAGGAGAAGAAAAGTAATGCCTCAGATTCTTGCCTGCC
>Danio_rerio.13.23899018.23900064.1
GAGGAGACATACTGTTCTGATGAGATCGAAGTGGTTCTGGTAGACAACTCTGGCCCCGGACCTGTGCCAGCTCACTTGGACGACAGCGACACAGTCAAGATCATCATCACTATGAGCTGTGATCCTCAGACTGCTGCTCAGTTGGAAGAGAGCGTCAAGCAGAGCCTTTT
>Danio_rerio.13.23901828.23901970.2
TCCACAGACAGACAGAGAAAAGGATCCGGATTACGATTCCCTTCCTTCGCAAACGTCTCAATCTGAGAGCTCCATGCTGCAGGTCATCTGCAGACCAGAGGCTACCAACAAAGAAGAGGCCTACACCTTTCATACTGTACAC
>Danio_rerio.13.23903421.23903556.2
TGACCTGCTGTCAACTTCCTCCAACTCAGAGTGTCAGGACGGCCTTGTGGGCGGTCACAGTGACTGCCCTTTCCAGCGACGCATCATCCCTGCACACAGGCTTCGGCCACGAAGGACGCACCCCGAGATCTTCCAG
>Danio_rerio.13.23903722.23903864.1
GAAGAGGATTCTTTGGATGACTCATCAGAGACGTCCACTCAGGAGAAGCCGGCCAGGAAAATTTATTACAAACTCAAACTGTTTCCTGGGAAGTGGATCAACATTTTATATGACCGACTCACGCTGCTCGCCCTTTTGGACAG
>Danio_rerio.13.23935790.23936211.3
GCCAGGTCTCCTCATCTTCATCCACACTCAGCTTGCTGTTTGGGAAGCGTAGTTTCTCCAGCGGCCTGGTTATCTCCGGGTTGTCCGCTGCTGAAGGGGGCAACACCACCGATACACAGTCGTCCTCCAGTGTCAACATCGCCATCGGGCCCTCACATAGGTCCAGCAGCA
>Danio_rerio.13.24125183.24125443.1
ATGACAGACCGTTACAACATCCACAGTCAGCTGGAGCATCTCCAATCAAAGTATATTGGCACAGGACACGCCGACACCAGCAAGTGGGAATGGCTGGTCAATCAGCATCGTGATTCCTACTGCTCCTACATGGGACATTTTGACCTGCTGAACTACTTTGCTGTAGCTGAGAACGAGAGCAAAGCGCGTGTTCGTTTCAACCTGATGGAGAAGATGCTTCAGCCATGTGGACCACCAGCAGATAAACCTGATGATGCCTAG
>Danio_rerio.13.2415092.2414893.1
CCTTGTTTTGAAATGTTCTACAATCATGTGAAGGAGCTGTTTTCGAGCGGAGTCACGCTCACTCACATGGAGAAATGCGCCCTGATGGAAGCTCTGGTTCTCATCAGTAACCAGTTCAAAGACTATGAGAAGCAGAAGGCATTTGTAGATGAACTGATGGCCTCAGTGGTTGCAGAGTGGACTTCAAATGAGATTAGG
>Danio_rerio.13.24224327.24224185.1
GACTCCAAGGCTTCCCTGTCAAGCAGCATTCCCTCTCTCAACACTAGGATGACCCACCATCTGACCGAACGCAGCTGTCGATTCCTGAAGAGTGCCTCAGAGGTTCCACGACTCTACCGCAGAACTAATAA
>Danio_rerio.13.24477288.24474054.1
CCATCGTGGTACCGCTGTTTGAAAGTGCTTTTGAGTCTCAACCATCTGATTCTCGAGCCAGATCTGGACCAGCTTTTATCTTCAGCCTGGATTAATGCCGAATGCATGGAAGCACGAGTG
>Danio_rerio.13.24481524.24481381.2
GATGGCTGCCATCTACTCGGGTATCCATCTGAAACTAAAGAGCCCACAGACTCCATGGGATAACAAGCTGAAGCTGGCACGTTTTGCCTGGATCTCTTCACAGTGCCTGCTGCCCAACAAAGAACAG
>Danio_rerio.13.24604123.24604438.1
GAGGTAGTTCTGGGTTTCCTGGAGGATGCGGAGCCGTGGCGGCTTCGGTCTCCTCAGTTCCCGAGTAAAGTCGGAGGGAAGCCGGCGTGGCTCAGCCGGAGAGGCCTGCCCTCTCTGCCCGAACTGGAGTGTGAGATATGCCGTCTTCCTATGGTTTTCCTGCTGCAGGT
>Danio_rerio.13.24605196.24605435.2
TTCGGGAGTTAAACTGTGTTGGGTGTGCGGATGCCCCGGTAACAAAGCCTGCTCTCGGTGCCACACTGTGACCTACTGTGGAAAACACCACCAGACCCTCCACTGGAAACAATCTCACAAGAAAGAGTG
>Danio_rerio.13.2476208.2476063.1
GTGCGTCTGAACCCAGCAGAGAGCTCAGACGTGCTGAAGCGCTGGGCAGAACACCTCTGCTCCCCACAGGTCAACCATAAATCCAAAGCCATTCTGGTGCTGCTTTCACTGGGCTGCTTTTACAAAGTAGGAGAGATGCTCCACAG
>Danio_rerio.13.2479817.2479652.1
ACGGACCGGGCGGTGCAATTACTGTTGGAGACGAGCGCAGACAACCCCAGCTACTACTGTGATTCACTCAAGGCCTGCCTAGTGACCACCATCACCTCTTCAGGCCCCTCGCAATCTACAATCAAGCTAGTGGCCACCAATATGATAGCTAATGGCAAGCTTGCAG
>Danio_rerio.13.24942109.24942362.1
TGGATACAAGGTTTCGCAAACAGAAATACCGAGTTTGTTGAAAATAAAACAGTATGCTACACATGTGGGAATCATATATGTTTCCTGAACTTGGAGACAAGGACGCAAAACGCGTTTCCGAGTCCTGGCAGAGGCATTGGTGCATTGACAGCCAACGGAAACAGTGGGATTTTTGCTTTCTCCGAGGAAAAGCTATCCCCGTCGATATATGTGTACACTTTCCCTGAGCTTCAGTTGAAGAATGAACTTAA
>Danio_rerio.13.24967234.24967043.1
AATGATTTGACTCATCTCCAAACATTGACTGATAAGTGGCGGCATTGTGCTCAAGCTGCGCTGTATGAACTGCAATCAGAAGTCCCTATTGATGGACGAAAAGCCAGCCTGTCCGAGCTGATTGACCTGTTCAATCTGGATGACAGCATTCTGCACTTTGACCGCAAAGAGGAGGACTTCAC
>Danio_rerio.13.2497657.2497510.2
TCTCCTGCAGGATGCTGAGAGCAAGTCGGAGACAAGCCAGGCTATCTCAGCCAGGGAGCATTTTGTATTCACTGACACAGATGGACAAGTGTACCACATCACTGTAGAGGGCAACACAGTCAAAGATGGTGCAAGAATTCCACCTGAT
>Danio_rerio.13.2498517.2498393.1
GAATGGTCCCCATCCCACAACCTGAAGAGTCTAAAGAAGAAGCAGATGGCTGCGAGGGAGGCCATGGCTCGGCAGACTGTGTCAGATGCCGAGCAGAGTAGCGTTGAATCCTCAGTAATCAG
>Danio_rerio.13.2563224.2563113.2
GGGCTGGCAGGGGCTCATAGCTCAGGGATGTCACTCCAGTATTCTCATAATAGATCCTAAGACCGCCCAGACCATCCAGGTGCTGGAGAGACACAAGGCAAATGTGGTCAAG
>Danio_rerio.13.25681417.25681544.3
TGACATATGGAATGACCAGCTCAAGCGCCTACTATTACACTAACGCCATGACGAACCTGTTTGTGAATACACCCAGTAGCAGTGGGGTTATGTTTCAGTCTATTGGCTCCATGGCTGACTTCTGGAC
>Danio_rerio.13.25736357.25736493.3
ATCTTCCTCTCGGCCTTGTGTTAATCCGTCAGAAAGCGCTGGTTGGCCACTTACCGGGAAACCACAAAGTCTACAAGATCACCAAGATCGCCGTCATCCCCTTGTCTGACGAAGAGCCTCAGGAGCTCGAGCTGGAG
>Danio_rerio.13.25739990.25740118.1
CTTTGCAAGAAGCATCACTTTGGCATTGACAAACCAGAGAAGCTGGCCCAGTCTCCAGATGAGTCCAAGCTGATGAAAACTTTAAGTCAGATCAAATCTAATGTGGCTGTGCCCATCAAGAAAAAG
>Danio_rerio.13.25740509.25740694.1
TATTCTCCTGCTTTCCAGGTCAAGGAAAACAAAGAGAAGGAACGCCTGGAGAGGCGGCTGCTGGATGAGCTGTACAAGATATTCATGGACTCCGACTCCTTCTACTACAGCATGACCTACGACCTGACAAACAGTGTCCAGCGTCAAGGAGACTCTGATAAGTCTGACTTGCCTCTGTGGAA
>Danio_rerio.13.25765050.25764917.3
GTGTGCGTAACGTCACAGCCTTGGGGAACCTGATCTCGTGGCAGAAGGTTGATTATGACTTTAACTACCATCAGATGGAATTCCCCTGCAATATTAACGTGCTCATCGCGTCAGAGGGCCGCTCGCTGCTGCCG
>Danio_rerio.13.25779016.25779136.1
GTCATAGTGCAATTTCAGCCCTCCTGCGTACCAGATGAGTGGGGCACAACTCAGGACGGGCAGACCAGACCCAGAGTGGTGAAGAGAGGGATCGATGATGACCACGATGAAGTGCCTGATG
>Danio_rerio.13.25789184.25789369.3
TAAAGGAGTCTCTCTCCAGGATGGGCTCTGACCTGAAGCAGGGCTTCATCAGCTCCTTGAGGACTGCCTGGCAGACCCTCAATGACTTTGCTCGTGCTCACACCTCGAACGCCCAACTTCAGGCCCAGCTGGCCATCGTGGCCAATCAGATCGAAGAGGAAGA
>Danio_rerio.13.25809403.25809246.3
GCATGTCATACCCCAACTGGCCCGAGACGAGCCCGGTACTGCTCAACAGACATGATGCCACTAATCCGGTCTTTACAAGATATGCCAATGATAGTGTTTATGCAAACTGGATGGCTTTGCCTTCACCCGCAAAAGCTGTGGACAAGCTTGATAGCTAA
>Danio_rerio.13.25810415.25810236.1
GATTACCTGGATCTGGCGGCGTCCACTCCAGCCGATGCCCTGCTGTACGACGACGCCCTCTCTGAAGAGGACACACCACTAGTGGACTGTAATAACGCCCCTCTCCCTCGAACCCTCCCCTCCACATGGATTGAAAACAAGCTCTATGGTAGAATCTCCCATGCATTTACTCGATTTTA
>Danio_rerio.13.25814810.25814596.3
GTCCATTGTATCTCATCGTCGAGTATGCCAAGTATGGGTCACTCCGTAATTTCCTTCGTGAGAGTCGGAAAGTTGGCCCGAGCTATATGGGCAGGGATGCCAACCGAAACTCAAGCTACCTGGAGAACCCAGACGACAGGGCTCTCACCATGGGTGACCTGATCTCCTTTGCCTGGCAGATTTCCAGAGGCATGCAGTACCTGGCAGAAATGAAG
>Danio_rerio.13.25816686.25816430.3
TATGTGATGAAATGTGTAAGACCGTCATTGCCACGGCTCTTCTCCTCTCCTTCATCGTGTCCATCCTTCTGTCCTCATACTTCATCCGCCGATACCACAAGAACTCGCCAAAGCCCCCGATAGCATCTGCTGAGATGACTTTCCGTCGGCCAGCTCAAGCCTATCCCATTAGCTTCCCTGCCAACAATGTCCGCCGGGGCTCGCAGGAATCAATTGAGA
>Danio_rerio.13.25956946.25956800.2
AATCCGCAAGATTAAAGGGGTGTTTGTGTTTGGGGATCCGGAGGTGTCGGTGGTGGCCATCGGCTCGCATGATTTTGATATTTTCCGTCTGTCTAACGCACTGACGTCAAAGGGCTGGAATCTGAACACGTTGCAGTACCCGTCCAG
>Danio_rerio.13.25959289.25959181.3
TTGCACCTGTGAGCGTCCACGCAGCTTTTGACAAAGCGGCACATTATTTTGGGATGAAGCTGGTTCACATTCCTCTCGACAAGAAAACTATGAAAGTGGATGTGAAG
>Danio_rerio.13.25961999.25961871.1
GTATATGGAGATTTTGCATGGAGCAATCCACTCCACCCAGACATTTTTCCTGGCGTACGGAAGATGGAAGCAGAGGTTGTCAGAATGGCTTGCACACTCTTCCATGGTGGGCCTAACTCCTGTGGCACA
>Danio_rerio.13.27002025.27002141.1
AGTTTCAACCTTGAGTGTGGCATCTGCTATTCATATCGACTTGAAGCTGCCATCCCTGATCAGGTGTGTAATGACCCTCGCTGTGGGCAGCCCTTCCACCAGACTTGTCTTTATGAG
>Danio_rerio.13.27561978.27561869.2
AGTTGATGACCTGTCCAGCGATATGTGCCTTCAAGGTTTGGCTGTGCAGAGTCTCCATGGTGACCGTGAACAGTGTGACCGTGAAGAAGCTCTCAAGGACTTTAAA
>Danio_rerio.13.28005880.28006094.2
AGAAGATGCCAGTGACTTGGGCCTGGCCTGTATGCAGTCCAGACTTGGGGGGCTAGGCGGGGTGGTGACAGTGGATCCTCAGGGCCACTGGGCTGCCCGCTTCAGCAGCAAACAAATGTCGTGGGCTGCAGCCCAGAGGGATATTATGCACTATGGCCTGTACACTGGAGAACACTTCAC
>Danio_rerio.13.28129090.28128945.1
GAATTCCAAAGCACTCGGGAAGCAAAGAGGAGATTCCTGGCGGCCTATTCCCTCATGTTGGACTTCTACGGCGTCAAGCTGCTGGATAAGAGTGGCAACGTTGCTCGGGCTCCGAACTGGCAGGAGCGCTTCCAGCACCTTAATGA
>Danio_rerio.13.28741754.28741886.1
GATGGCAAGATCGTCGTCCACAGCAGGAGAAGTGATGTGCCGGTGGAGTTTTCAGGTCATAACCAGGAGGTGAACTGTGTGGATGCTAAAGACGGACTCATCATCAGTGGATCCAGAGAC
>Danio_rerio.13.29432338.29432532.1
CTGGCTCCAGGTATGGGTGTAGCAGTCTACACGGTTCTCGTGGCCCTGCCGCTGAGCGTAATAATGGCACTGTGCGTGGGAGTGCTCGCATATCGCCGCAGATGCCGACATCTCCACGGAGACATCACCGATTCTTCATCAGCTCTCACCACCGCGTTCCACCCTGGCAACTACAAACCTCCCAGACAGG
>Danio_rerio.13.29469321.29469429.2
ATTTATTGGTTCTGCAAGAATCTCACTGAAAGACTTGGCCAGTGGTCATGCGAAATCCCTCCCATCCAAGAATATACCACTTGTCAATGAGAAGCAGCAGTCTTTTGGG
>Danio_rerio.13.2992149.2991986.1
GCCCGGATGCTGATGGTGGAGGAGAACCTGATGACCACCATCATCAGGACCTTTGTGGATCACCTCCGCCACAGAGACCCGCAGGGGCGCTTCCAGTTCGACCGCTACACCGCCCAGCAGGCATTCAAGTTCGGGAGAGTCCAGAGCCTCATTGGTGACCTCAA
>Danio_rerio.13.2999775.2999665.2
AGATGGCCTGAGGAGGATCCTGTGTCAGGTGGGACTGCAGAAAGGTCCAGAGGGAGAGAACTCCTCACTTGTCGACCGACTGATGCTCAACGACTCCAAGATGTGGAAAG
>Danio_rerio.13.3000119.2999999.1
AGAAACACCAGCCGTCAGTCAAAGCCTCTCCGGGTTCAGGTGATGCACTCGTCTGTCGTTGCTCATCAGTGTTTTGCTCTGAAGGCTCTGAGCTGGCTGGGTCAGATCATTCAGTACTC
>Danio_rerio.13.30182186.30182076.1
GGTGCCCCCACACCTAAGAGGATAGAATACCCTCTGCGGGCTCATCAGAAAGTAGCCATCATGAGGAATATTGAAAAGATGCTGGGAGAAGCACTCGGAGATCCACAAGAG
>Danio_rerio.13.30188494.30188388.1
GTTGATTTTGATAACCCAGACTATGAGAAGTTTCCAAATTTTAAAAATGTTGTTGGCTATGAGGCTGTCGTGGGCCCCGGAGACGTGCTCTACATCCCAATGTACTG
>Danio_rerio.13.30189528.30189383.3
GCAATGTGACGCCAGCGCATTATGACGAGCAGCAGAATTTCTTTGCACAGATTAAAGGCCATAAGAGATGCATCCTCTTCCCTCCAGACCAGTTTGAATGTCTCTATCCATACCCTGTTCATCACCCCTGTGACAGACAGAGCCA
>Danio_rerio.13.30258154.30256712.1
TCATGGGAGGAGAGGCTGGCAGATGTGGTCACCCCTCTGTGGAGGCTGAGTTATGATAAGCAGCTTGAGCTCAAGCAACAGAATCAGGAGAAGATCCTGTCCCAGCTCTCTGGGCATCTTTCTGGTGACTCACCTGTCAGGGATAAACTCAGCTTTCCTGTGTTGCCTGTTCTGCCCTCACCAGTGAGAGATGGCTACCGCAACAAGTCCACATTTTCAGTCAACAGAGGAGTGGATGGCAATCCGAAGACGGTTGGATTTTACGTGGGCACAGGCAGGAAGGGGAACATCGTCTGTGTCAGCGGAGACCACCTGCTCAACATGCCACAGAAGCACAAACTAGTGGCCAGGTGCTACCAAGACTTCATCCGCCTGTCCTCACTGGAGCCCTGCCTGCTGTTCCACACCGGGGGTCACTGGAGAGAGATCACAGTGAGGACCAATAAAGAGGGCCGCACCATGGCCATCGTGTACTTTCACCCACAGAGCCTCACCCGAGCAGAAGTGGCCGTCCATAAGGCAGAATTGGTGGATTACTTCACGCAGGGTCCTGGATCGGTCTGTCAGCTGGACTCGCTGTACTTCCAGGAGAGCAGCATGACTCGGTGCACCCATGAGCAATCTCCCTACCAGCTTCTGTATGGTCAGCCACACATAAATGAGGAGGT
>Danio_rerio.13.31106791.31106922.1
TGGAAGCGTCAGCGTCTTCGAGAAAGGGAGGAGAAGAGAGAAAGGGGTGAGGAGCTAACCGATGACAGCGATGCAGAATTTGACGAAGGCTTCAAAGTTCCTGGTTTCCTCTGGAAAAAGCTTTACAA
>Danio_rerio.13.31123940.31124158.1
GTGTTCTCAGGTTTGATAGCTCTGCGTAAGATCTGTAACCACCCGGACCTTTTCTCAGGCGGACCCCGGATACTGAGAGGAATCCCTGAGGACCAGCTAACTGAAGAGGAACACTTTGGCTTTTGGAAGCGCTCGGGCAAGCTGATTGTTGTGGAGTCACTGCTACGTCTCTGGTTCAGACAGAGCCACAGAGTCCTGCTCTTCACTCAGTCCAGACAG
>Danio_rerio.13.31234366.31234218.1
TGTGTCGTGATGGTGAGTGGCCTCAGAATCACAGAGGGTTTGCTGCTGTTTGGGAAGGAGAGCCTGCTCTTGTGTGAGGGATTCACCCTCAGCCCTGCTGGAGACGTTTGTTGCAGAAAGCATCA
>Danio_rerio.13.31277048.31276587.3
GTTTAGCGGTGAAGAACCTTCGTGCCTTCCACTTGCTGCAGGCCTCCTTGATGCATTCTCAGGATTCTCTGCTGGCCTGCCAGCTTCTTCGAACCTTACAGACAATATGGGAGAGAGACCCAGCCAATTTCTTCCTTTTGGAGTGGACTGTTCAGTCAGTGGCCCAGCTGGCTACTTGTGTGTGGCGTAAACCAGCTCCCGTCCAGAAACTATTCTTTTCCCTTGTAGAGATGGT
>Danio_rerio.13.31308697.31308875.1
GATGCAGTTGACCAGCAGGGTGCGACAGCGCTTCACGTCGCAGCAGAGAGGGGTGGAGTGGAAGTGTGCTGGATACTGCTGCAGAGAACAGGGTGCGGGATGCTCCATCAGAAGAATCATAGCGGCCTCACACCACTGGATCTCAGCAAACAGGGCAAAACATTTAG
>Danio_rerio.13.31572754.31572599.1
TTTGAGCTGGTGAAGAGTATGCTCCCTGCAGAGCACCACAAGGTGCTGACAAACATCCGCAAGGCTGAGGCTCGGAACAAGAGGCGGAAACAGGCCACAGAGGAGCAGGACGACTCTGAAAGTGAGCAGGAAGCACCTAAAGCAAAGGGTGAAAG
>Danio_rerio.13.31584598.31584471.3
GCAGTAAAGAGGACACAACCACACTCCATGTGCTTGGCCTTTTGAAGGAGCTGATGGGGACGTTTCCTCTGGGAGCTGTCAAGTCCTGTTGTGAGACTCTGCTGCGAGTGATGACACTCAGTCATGTG
>Danio_rerio.13.31593717.31593579.1
ATGGTGAAATCGGGGAAACTTCGCTCTGGGACGGCGTCGAAGCTCAAACGGTGGAAAAAGGGACACAGCAGCGACTCTAACCCGCAGACGAGTCGCTTTCGTCAGGCTGCTAAAAGCCGCTTCTTCAGCCGACC
>Danio_rerio.13.31634309.31634468.1
GATGGTGAGCTGACGTTCCTGGGCCGAGTGCTGGCTCACTTGCCTTTAGACCTGTACCTGGGGAAGATGATTGTCCTGGGCCACGTCTTTGGTTGCCTGGATGAGTGTCTCATCATTG
>Danio_rerio.13.31697424.31697642.3
TGGCTAATGGAGTGCCCTATGAAAAAATTGCACAAGAGGGAAGCAGCATCACATCACTGGAGATGTTCTTCTCTGGTTTCCCCCGCATGGTTGGCCTCTCCTTCTTCCCAAGGCTGTGTCAACTTACCATAATAGGCCAGAACATAGAGCACATTGATGGACTTGAGTGCTGTCCTCTGCTTCAGGAGCTCTGGATAGTCCAGTGCCATCTGA
>Danio_rerio.13.31703110.31703292.1
GAGTTGAGCCACCTTGCCCGACTGCCCCGTCTGAGTGAGTTAGCATTGAAAGACCCCACGTCAACCCCAAACCCGGTGTGTCTCCTTTGTAACTATGAGACCCACATTCTTTACCACGTGCCAAGCCTCCAGCGACTCGACATCTATGACGTCTCCAGCAAGCAAATCAAGGATGCAGCTGAG
>Danio_rerio.13.31727695.31727912.1
AATGAGATAACCCAAGTGGAAGGCTTGGAAGGGCTTCGCCAACTCAGAGAGCTTGTGTTGAACAGAAACCGGATTAAAACTCTGACCAAGAACTCTTTCGCAGCCCAGGCTCTCCTCCTAGAGCTGCACCTGGCACAGAACCGGATCCGGGAGCTGAACCATCTCGATCCTCTGATTGAGCTTTGCAAGCTCTCCCTCGACATGAACAAGCTGCAG
>Danio_rerio.13.31747391.31748094.1
ATGGGGCCAGATGTGCCCCTTCTTAATGAGTACAAGCAGGAGTTCTTCTGGAAGCGCTTCCCCCAAACTGTATTGGGGGGTCCACGCTTCAAGTTGGGCTACTGTGCCCCACCTTATGTATATGTCAATCAAGCAGTCTTGTTCTTGACACCATGGCTTTTTGGGGGCATCGGGACCCTACTCAGTCAGTTGCAGCTGCTTCACGAGCTCCATGCTGCTGTGCTCTCTGGTATACTTATGTGCGGGGCTGCGGCGGGTGTCCAGGCCCTGGCGCTGTATGCTGCTCGGAGGAGCGGCACAGTGGAGAGACTTGGTGCATCCAACATCCTTGTTGATGAAGAAGAAGTGGAATTTACCCACTGTGTCAGCACAGAGACTGTTCGATTCATTGCTCCTGGAAAGCGTTTTGGGCTTAATGTGGTGCTGCATACAGTGCTAGCTGGGGTGCTCTGTGGCTTTGGGACATGGTATGTGTTCCTTGGCAGACTCACTGCTCTTTATGGCAGTATTGGTGCATCACTGGTGGTCTTCGTCCTGAGTTGGGTGACACTGTGTATAGCTGAATATTCTCTCATTGTAAATACGGCTACAGAGACAGCCACTTTTCAGGCACAGGACACTTATGAGATAACCCCACTCACGCGGCCTCTTTACATTTTTATTTTCATCGCTGTGGATTTGGCT
>Danio_rerio.13.31758352.31758603.1
GGTACCTACACAGGGCGAGTGCTGACCCTTCAGGAGCAGCTTGTACAGGTGGGCCGTCTCAATGGAGAAGGGGTGAGAGGCCAGTGGGCAAACCTCTCCTGGGAGCTCCTGTATGCTACTAATGATGATGAGGAGCGGTACAGCATTCAGGCCCACCCCTTCATGCTAAGAAACCTAACCGTTCAGGCAGCCGATCCGCCTCTAGGATACCCTATTTACTCATCTGCCCCACTTCACTTCCCTTGCCTCTGA
>Danio_rerio.13.31884583.31884714.1
GAGCAGTCTCAGCTTCCTGCCACCCTTTTACTCGCCCAACACAAAGTTCGCGCTGCCCAGCTTGAGACCCAGATAGAGCAGCAGAAACAGGCTGTGAAGCCCACCAGTCTGTTTTCAACTGGAAT
>Danio_rerio.13.31906932.31906808.3
GTCAGGTGATCATGGACAAAAATCCTGGTGTCACCTGTGTGGTCAATAAGACGAACATAATCGATTCCACTTACCGCAACTTTAAGATGGAGGTGCTGGCTGGAGAGGAGAACATGGTCGCCAA
>Danio_rerio.13.32149507.32149249.1
TACACAATCAAAGGGATACAGAACCTGATATTTTACGGATTGCCCTCCTTCCCACACTTCTACAGCGAGGTGTGTAACATGCTGGCAACAGCAAGTCAGGGGGAGGAGGCCAGCTGGACCTGCACGGCACTCTACTCGCGCTACGACGCTCACAAACTGGCCGCCATCACCGGAGCACAGCGAGCAGGACAGATGCTGAACTCCAACAAGGCTGTTCACCTCTTTGTCACGGGAGGGGA
>Danio_rerio.13.33031134.33031279.1
GCGAATTTCAGCACACTGTTTGTGTGCATGGTGCTCAAGTTCCCGCAGATCTTTGTACTGATGCGAGCGAAATCTACGACCGGAGTGAGCCTCAACAGCCTTCTGCTGGAGCTGATCGG
>Danio_rerio.13.33288959.33289061.2
TGACTGCGCCCCTGCCTTTGTGGCCCCACAGGGAAGAAGTGCGGAGACGGCGAGGAGACTGTGGGACGTCAGCTGCGAGCTTCTTGGAATCGAGTGGGACT
>Danio_rerio.13.33316039.33315803.1
GTGGGCAGCGCTCTACTGGCACTTCTGGTGGAGCAGGCCAGTCTGAAGCAGTCAGAACTGGATGTTCATCCGGTGCGCTCCAGCATGAAGCAGCTACTTCGTTCTCTTGACAGCCTCTGTCCCTTCGAGCCAGATAGAGACCTTAGCAGACCAGATTATGTCCGCAGTTTCTTTGACTACATCAACACACTAGCATCTGTGTTAGTGCGTAGCCTCAGTTCAGA
>Danio_rerio.13.33358067.33357903.1
GGTCATGTTGTACACAACTGGAAGGCACGCTGGTTTGTGTTGACCCCAGACAAGTTGTTGTATTACAAATATGAAGGAGGTAAAAAGGACTCATGCCAGCGAGGGAAAATCCTGCTGAAGGACTGTGTGATAACATGTCCTTTCCTGGAGTATGAAAATCGGCCG
>Danio_rerio.13.33414271.33414131.1
GGTAAATCTGGTGAGCTGAATCAGCTCCTGAACGAAGTGAAGTCCATGCAGGACAAAGCTGTGGCATTTCAGCAGGAGAGGGATCAGGTGATGATGGCACTCAAGCAGAAGCAAATGGAGACTACGGCATTACAGACTGAG
>Danio_rerio.13.33460092.33459985.1
ATGATTGCTGCTGGAATGCAAGTACCAACTCTGGATGAAATCACCAAGAAGGAGCAATCCATCAAAGAAGCTCTCAACTACAAGTTCAATGATAAAGACATTGAGGAT
>Danio_rerio.13.33494863.33494993.1
ATGGCTGGTGGAAGGAGAGGAGCGAATCGTACCACGTACTGCAGACCTCCGTTAAGCAGTGATTCAGGCTCAGTTGGCAATGGAAACCACACAACCAGCTCCCCGGTCACAGGGGTGAGATCTCGTACGAG
>Danio_rerio.13.33836893.33836750.1
GAGCGCTTGGCGAAGGAGAAGAAACTGTCTAAAGACCTGGGCCAGGCAGCCACTAAGCTCCAGCAGCTTCTTAAAGCTACTCAGGAGCAGCTGACCAAAGAGCGGGAGACGGTGAGAACACTACAGGAGCACCTGGAGAACAAG
>Danio_rerio.13.339950.339772.1
CAGTTGCAGCCCAACAGCGCGTCTGGCAGCGGAGCTCTGGAGCACGATCCCTCCTCGATCTACCTGCGCGTCCCCGTAGGCGAGGCCATCCCAGGACCTCTCCCTTTGGGTGTGTCGGTTATCGATGCTTCAGTGGCTCTGTTTGGTGTGGTGTTCCCTCATGTCTCCTTCAAACACAG
>Danio_rerio.13.340208.340045.3
GCAGCTTCAATGCTCTCCTGAGAGAACTGGTGGCAGAGTTTACTTTGACCGACAACTCGGCCAACACTACCACGTCTTTGCTGCGCTCTCTGTGTCATTATGACGACAGCGTGCTCATGGGCTCATGGCTACAGGAGACTGACCACAAGTCCATAGAGGATCAG
>Danio_rerio.13.356553.356662.1
GTATGCAAGCGTATGGACATGATTTGCCAGCGTGTCCTGAATCAGGGATTCCTGAAGGTGGAGCGTTACCACAGCCTGTGCCAGAGGCAAGTCAAAGCCCAGCTGCCCAG
>Danio_rerio.13.3596866.3596972.1
GTGTGGCAGGCGGGCAAGCGTCAGGCCTCCAAAGCCTTCAACCTGTACGCTAACATCGACATCCTGCGGCCATACTTTGACGTAGAGCCGGTGCAGGTGCGCAACAG
>Danio_rerio.13.3600378.3600491.1
GGTTACGGCCTGTTTGGTCCCTGCATCGTCCTCCTTGTCACCTACAACATCCACTTCCACTTCCTGTTCTACGGGCTATGGCTGCTGCTCGGCGGCCTGTCCACGCTGCGCATG
>Danio_rerio.13.3611343.3611503.2
CCTTCATGGCAGCCCGCTATTGGACGCCGGCCTAGTGACCCTGAACCCCGCCCTGTCCACCCATCCTTCACTGGTGTGCCTGGATCTTGGTGACTGCATGCTGGGAGACGAGGCGCTGGGTCTGATCTGCGGGATGCTGCCGCCAGACGGCGCAAAGTCAG
>Danio_rerio.13.3616977.3617172.1
TTCCTGGACATGGTGGAGAATTACCCGACCAGCCTGCGGGTCCTGGTTCTGGCTGAGAACGACATCAGTCCGGAGCTCCAGCAGCAGATCTGTGACCTGCTGTCTGAGGGGGAGGATGACGATGACAGAGA
>Danio_rerio.13.36198441.36198319.3
GAGCCAACATCTTTCTGACATCATCAGGCCTGATTAAGCTGGGTGACTTTGGCTGCTCAGTGAAGTTGAGAAACAACACTCACACAATGCCAGGAGAGGTGAACAGCACTCTGGGAACAGCAG
>Danio_rerio.13.36212936.36212775.1
AACGAGGCACTGCAGCTATGCATTAAGATAAGCCATGCCATTGACCGCGTAGATTACATGTTTACCACAGAGTTTAAGGCCGAGATCGACGAGTCCGAGTCAGCCACTCTGAATCATTACTATAGGGAGGCGATGACACAAGGCTACAACTTTGCCTTCGAG
>Danio_rerio.13.36213438.36213289.1
GTAGAGAACATGCTGTTGATAGTGATGCAGTCAGCTCACCTGGTGGTTCAGAGAAAGGTTTTTCAGCAGTCCATGGAGGATGTGCTCACTCCTAACCGAGAGCAAACATCGAGTCAGCCTCTCATCGCGGGCGCTCTGGAAGAGCTCAAG
>Danio_rerio.13.36215211.36214942.1
GTTCAGATACCGGGCTTGGAAGAGCTTCAGGTTTTTGTCCCCTGTGGCTTGATGAATCAGCGACCCGTCATCCTGCAGCTTCTTAATGCTGCAGCTGGCAAAGACTGTTCTAAAGAGCCCGATGAAATCGCTGAGGACGAGGCCTACCTGCTCATGAGCAAACACAAAGCCGGGGATTCCACTACTGATTCTGACTGGGCTCAGTGGGGTGGAGAGCTTCTCAAGCTGGTCCCACAGATGGAAACTGTTGACACTTTAAGGGCCATGAAG
>Danio_rerio.13.36219960.36219803.1
GTTTACTTTGACTACATGCACAGCTGGATCCAGATGTTGCAGCAGCTGCCTCAGGCCTCTCATAGCTTAAAGAACCTGTTGGAAGAGGAGTGGCACTTCACCAAGGTCATCACTCCTTACATCCGTGGAGGAGAGGCCCAGTCTGGGAAGCTTTTCTG
>Danio_rerio.13.36222647.36222495.1
TTGGTGCGCGAGTGTAAAGAGGTCCTTAAAGGAGGTCTTCTGATGAAGCAGTATTATCAGTTCATGCTGCATGGCGTGGTGACTGACGCTCAGGGCTTGCAAATAAACGCCAATATTGATGAGTTTGAAGAAGATCTTCACAAGATGTTGG
>Danio_rerio.13.36357317.36357748.1
GATGTCTCTGTAACCTGCTCCACATCTGACTTTGTCGTCAGGATCAAACCAGCTTTCTACGGTCTGGGCGCAGAAGCAGAGGAACTGCTGTTAGGAAGCAGCTGTAAAAGCAACGGGCTTCTTAGACCATACGGCGACCTTCTTTTCTCGTATCCCCTGACCGCCTG
>Danio_rerio.13.36517250.36517145.2
GGACCCTGGAGGGGGTATTGAGATGGCAGACTTCATCCGACAAGAGACTCCACCAGTGGACTGCAGTTCCAGGAACTCCTATATTGGGATGGAGTCTAACCAGCAG
>Danio_rerio.13.36540000.36539892.1
CTTTCTGCTGTACATGGAATCCAGTCTGCTTTTGATGAGGCCATGTCATATTGTCGCTATCACCCATCCAAGGGATACTGGTGGCACTTCAAGGACCATGAGGAGAGAG
>Danio_rerio.13.3655240.3655131.3
AGCTACGGAAGGTGGAGAGGGACAAGAAGACGATGGACCAGGAGATCGTGCAGCTCACCAACAAACTGCTGGACGCTAAAAACACCATCGACCGTCTGGAGGAGCTCAAC
>Danio_rerio.13.37057548.37057438.1
GAGCAGGCCTTCGATCCCTACGAGACTTTGTCTCAAGACATCCTCGGCGGGGAATTTCATTCACATTTCAACAGCTTGATGGCACGACCAACAGTTGGCCTCTACTTCCAG
>Danio_rerio.13.37097314.37097159.1
GGCTGTCTGCGGATGGACCCGTCTGAGCGGCTGACCTGTGAGCAGCTCCTCCAGCATCCGTACTTCGACAGCCTGAGAGAAAGAAACGAGAGCACATCTCGACAGCAGGACCGC
>Danio_rerio.13.37189920.37189707.1
TACGACCACATCTTGAAGTGGGAGCTGTTCCAGCTGGCAGACCTGGACACGTACCAGGGCATGCTGAAGCTGCTCTTCATGAAGGAGCTCGAACACATCGTCAAGTCCTACGAGGCGTACCGGCAGGCGCTGCTGTCGGAGGTGGAGGCACGCAAACAGCGGCAACAGTGGTACGCCCAGCAGTCTAACAAGAACTTCATAGGGAACATGTGA
>Danio_rerio.13.37194273.37194003.1
ATAGGTCGAATACAGGCCAAGTCTCTGGGGAACCTGTCCAGTCTGACGGGGGAGGACCTCCCCCTTCCGGCCGGTTGGACCGTTGACTGGACCATCCGTGGCAGGAAGTACTACATCGACCACAACACTAACACTACACACTGGAGCCACCCTCTCGAGAGGGAGGGGCTCCCTCCAGGCTGGGAGAAGGTGGAGTCCGCTGAGTTTGGGGTCTACTATGTGGATCACATAAACAAGAGGGCACAATACCGTCATCCATGTGCTCCAAG
>Danio_rerio.13.37327434.37327549.1
GCACCCTGGTGTCCAGCGTGCCAGCAGCTCCAACCAGCGTGGAAGGAGTTTGCGGACTGGGGAGAGGACATGGGGGTCAACATAGCAAAAGTGGATGTGACAGAGCAGCC
>Danio_rerio.13.37328785.37328913.2
CTCTAAGGACGGCGTCTTCCGCAAGTACCAGGGAGCTCGCACTAAAGATGACTTCCTCAGCTTCGTTCATGACCAGAAATGGAAAGCAGTCGAGCCGGTTTCCTCTTGGTTTGGACCGTCTTCCTT
>Danio_rerio.13.37383104.37383259.1
GTGATAGCCAAGCGAGGCCGTGAGTACATTCTGAGGCATATCCCAAACATGCACAAAGACCAGTTCGCTCTCACGGCTTCAGAGGCACACCTCAAGTATATCAAGGAGTGCGCCCAGCTTGATGATGTCACAGTCCACTACTACAGACTCTACAAG
>Danio_rerio.13.37387440.37387748.1
AAGAAGCAGTACCGGGAGTCATACATCAGCGATGCTCTTGAACTAGACATGGATCATCTGGACAAGCGTTCCCGTGCTAGTGGCAGCAGCGCAGGCAGCACGTCTCATCACAAGCGTCTGTCTCGCCACTCCACTACCAGCCACGGCAGCTCGCATACCTCCGGCATTGAGGCGGACAGCTTCAGGGCCCCCAGCCAGGCCCCGCACAGACCCCTGCGCACCTGCAGCTCGTCCACAACCAGTCACGGGAGCTCGCACACCTCTGGCATCGAGAGCAGCGGCAAGGAACGCAACCTAGATGATGA
>Danio_rerio.13.37488033.37487833.1
GAGATGCAGAAGATTTTCAACAGCTACAAGTGTCTGATGATCTCCATCAACCTGAGCAGCCGTCATTTCCTGCGTGGCGACAGCACCGAGCTGCACGAGCAGCAGGAGGCCCTGGACTCAGCCAATCACAGCTGGACTCAGGCCTGCAGCGGCCTGGAGAGCTGGGAGAGGAGCCTGCACTCTGCTGTCATGCAGTGTCAG
>Danio_rerio.13.37592715.37592456.1
GCAGAGCTTCCTGACGGCTCCAAGGTGAAGGCATCTACCGAGGAGCTTCAGGACGTGTTGCAGTCCTGGGAACAGTACCAGGACAGGCTGGACTGTGAACACAGAGCGCTGTCTGCACTGGAACTGCGCACTGCCAGGCTGCTGGGTGTCCCTGCCCACCTGGAGCAGGCTCCTCCTATTCCACTCTGTCAGCAGCTGCAAGCAATGCAGGGCCGATA
>Danio_rerio.13.38075097.38073905.1
GACTTCTTCTGCCTCTCACTGGCATCCGGGTTTGTCCAGCTGCGGTACAATCTTGGGGACGGCACCCACATCCTGCAGTCCTCTGAACAAGTGGACTTAAGCGGCAGGACCTGGCACACGGTTAAGGCTGGCCGAACTGGTAACCGAGGCTTCCTCAGTCTGGATAAAAAGGAAGTTAGAGAAAATGTGACCGAAGGCATGGCCACGCTTGATGTTGCTACTGACGTCTTCGTCGGAGGCGTGTCGACTCTGAGCTTTGTCTCCACGGATGCAACTGAAGGGGATCCTGTGAGCTTCACTGGTGGCCTCCGAGAGTTTACACTCAATGATCGAGAGTTTGAGTTAACAGAGAGGGGAGCTTTAAGTGGGGCCAACATAGGTGACTGGGATGGGACAGCCTGTGGGTACAAGGTGTGCCAAAATGGAGGTCACTGCAGGGCAACAAGTAGTGACTCGTTCACTTGTGTATGTCCGCCATTATGGACCGGTTATGTGTGTAACCAGTCTGTGAGCTGTGTAAACAACCTCTGCAAACATGGTTCCTTATGTGTGGCATCTAGTGTCACCTCATATCACTGCAATTGCCCCTTAGGGTGGAGCGGGAGGTACTGTGACAAGGAAATGTCCACAGACACTCTGAAGTTTGTTGGAAACTCTTTTGTTAAATACTGGGACTCTAAATACAACACAAGAAACTTAAAATACACACAGGTTTCTTTCAGCTTTCTCACAGTCTCCAATGACAGTCTGATCATGTGGATGGGAAAGGCTGAACACGAAGATGATGACTACCTTGCAGTTGGACTTGAAGGGGGCCATCTTAAAATAACAGTCAGTCTTGGAGAAAGACTTTCCCTCCCATTGATTTTCAGAAATCTCACTCTCTGCTGTAACAAATGGCACAATGTCTCTATATCTCTAAATAGCACCGTTATTCAAGTGTCACTGAACAGCCAGGAGATCCTCTCTGGAAATGTAGATCCATTTGAGCGATATGTAGCCTTAAACTACGGGGGGCAGTTTTACTTTGGAGGGTTTGAACTGTACAGAAACATATCAGTTGTGACCTTGGGAATGTTTTCAAATGGCTTTGCGGGGAATCTTAGAAATGTCTGTTTGTTTGGAGATACCAAGCAAGAGCTGTTTCTTAAAAAAAGTGAAGGTTTTAATATCTTTGATGGAAACGAGTA
>Danio_rerio.13.38100614.38100442.1
GATGCTGAGGACTGGTTCTGCGAGTGCCCCCCATTATACACCGGACGGCTGTGCCAGCTCACCTCCTGTGAGCGCAACCCCTGCAGTCACGGAGCCACATGCATCCCGAAGTCACCATTAGAGGCCGTTTGTCTGTGTCCCTATGGAAGACAGGGTCTGCTGTGTGA
>Danio_rerio.13.38246451.38246327.3
GTTGGACAGGCCTTCACTGTGAGGATGACATTAATGAGTGCCTTCCACAGCCCTGCAACCAGGGGATATGCATTCAGAATGATCCAGGCTATGGCTACACCTGTTTCTGTCGTCCTGGATTTGTG
>Danio_rerio.13.386028.386174.1
GTAAAGGAAATTGCTGCAGAGTATTATACGGACCTGCCTCAGTACACATCTTGGGTGAAGGTCCTATACGACTTTATTATGGATGATACCATAAGCCCATATTCACGAATCAAGAGGAAACTGAAAGGAGAGGTCAAACAGGAGT
>Danio_rerio.13.39063455.39063351.1
GTTTTTCCACTGGATTATATCCTGATCACAGTCATCACAGTGTACTTTGTACTCACATCCATGGCCGGCATTCGTAACATGGGCATTTGGTTCTTCTGGATAAGG
>Danio_rerio.13.39086023.39085898.1
GCATATGGTATGTCTGTTATGCCTTTGAATCTGATAAAAGGCACCCGGAGTGTTAAGTATGAACGCCTGGAGAACACTGAGGACATTGATGATGTTGAGCATCAGATTGAAAAGCTGAAATCCAAG
>Danio_rerio.13.39763413.39763539.2
TTTACCTCGACCCGTCAAATCCACATGGCTTAACCGCAATGCTCCAGCACAGAGCAAAGACTCAGTCATCCCACCTCTGGAGAATGTCGTGTTTGGCAGCACTTATGTCAAGCAAGTATCGTCAGAT
>Danio_rerio.13.39895987.39896820.1
CTCTGTTCGTATGTGGGTTACACCTCCTCTGTGTACTGCACAGCTTCTGTACTCACCCTGGCTGCCATCGCCCTCGACCGCTACCACTCCATCATAGACTGCTTGCGCTACAGCTCCCGCTGCACCCTGTGGAGAATTTGTGCTGTGGTCCTGTGGATCTGGCTGCAGGCTTTGGTCACCAGTTGCCCCCCACTGCTGGGCTGGAGCTCAGTCAGCTATGTGGACCCCATGTACAGCTGTGCAGTGAACTGGGCCAGCAGTCCTAGTTACACCGCTTTCATGGCTTCCCTCTCGTACGTCTTACCTGCAGTGGTCATCCTCTTCTGCTACGTGAACATTGTCAAGGTGGCCCGCAGCCACGCCAGGAGGATTCACACTCTCGAGGACTCCGTGCAGCGCTGCAG
>Danio_rerio.13.40635172.40635052.1
AATATCTTCCATGGATCAATGTCACTGGACCAGCTCTACTTAACACGACCCTTGCCCTCTCTCTCAGACTATCGCTCACCAATTAAAGGGCTCTATCTGTGTGGCAGTGGCTGTCATCCAG
>Danio_rerio.13.40647726.40647592.1
GATGTAAGCCAGATCCTGGTTGGTTCAGATGGTGATGCTAAGGGTGTAGTGCTAAAGGACGGCACAGAAATCCACAGTAAAGTTGTTTTATCAAATGCTACCCCATATATTACCTTCAAAAACCTGACACCACAG
>Danio_rerio.13.40659392.40659237.1
AAACATGGGCTGAAGGTGTATATGAGAGACCCACATGCCTTCACCCCCATGTTGGAGGAAGGGGTGAGAGGTGCTCCTCCACGTTCTCTCACTCTGGGCGCAGATCTGGCCACCAACCAGATGGAGATCGGCAAGTTCTCACAGAAGGATGCTAAG
>Danio_rerio.13.41116435.41116596.1
ATTGTGCGCAGTGACATTGCACTGGACAAGCAGAAGGGCTGCAAACTGGCCAGCCATCCTGACATAATGCTGGAGCTGCAGAGGGAGAAGGCGGCCACCACCCAGCTTGTTCTGCTAAAAGAGCAGCTGTCCAACATCTACAGCAACATTACAATAACAG
>Danio_rerio.13.41312188.41312330.1
TTTGATGAGTGCCTGTACATTGCTGTGAATGGAGACGGCGAGGAAAAGGAGGAGGATCTAAGGAGGAAAATCTACGTGATGAATAAGATGATTGAAGTTTTGTTTGGCATGGTGACCCTCAGTGGGAACCTCCTCAGGAAAGA
>Danio_rerio.13.41313129.41313237.2
ACTGCGCGCCCGGGACACGGAGCAAAGGCTGAGACTGTGGAAGCATCTCCAGAGTCTGCTGGAGACCTACAGCCACCTCCGAGAGAATGATCAGAGCTTCTTAGTGGAG
>Danio_rerio.13.41361759.41361611.3
GGCTACTGACTTTCCCAGATGGAACTCATGGTGTTCCACGAAATGAAGGCTTGTTTCAAAACCACAAGCTGCTGAAGAGAGAAAAGTGTCCAGGAGTGGTGCAGCGTGCACAGGCTTCAGCCTCCAATGCTCACAGCCT
>Danio_rerio.13.4236446.4236586.1
AGTTTATGTTTATTCACTCCAACGGCGGCCAAGGATGGCCCTCCATCCCTCATCCCCTCTGGCCCCATCGCATTTGGGACAACCATTGCCGCTCATGTTGCCAAGACTCGCAAAACACTGCTAGTAGAGGACGTCATGGGG
>Danio_rerio.13.4252763.4252905.1
ATATATGCAAAAAACCTGGTGAATGCAGACAGGTGTGCACTCTTCCAGGTAGATCACAATAACAAAGAACTATACTCTGACCTGTTCGACATTGGGGAAGAGAAAGAAGGCAAACCTGTCTTTAGGAAAACCAAAGAAATTAG
>Danio_rerio.13.4255675.4255861.2
AGAGGTGGACCTGAAAACTGGCTACACCACGCGGAACATTCTGTGCATGCCCATTGTGAGCAGGGGGACCGTTATAGGTGTGGTGCAGATGGTGAACAAGTTAAGCGGAAGTGCCTTCACTAAAACAGATGAGAACAACTTTAAGATGTTTGCTGTCTTTTGTGCTCTGGCCTTACACTGTGCAAAT
>Danio_rerio.13.42573900.42574046.1
GCAGACGTCAGCTGGTCGATCAACGGAGTTCCCAAAGGCATCATCAAGCAGTCTCTGGGTCATGTGCCCATCATGGTGAAGTCCAAGCTGTGTAACCTGCATGGCATGTCCCCCAAAGAGCTCGTAGAGCATCACGAAGAAGCCGAG
>Danio_rerio.13.42574926.42575058.1
GAAATGGGAGGTTATTTCATTGTGAATGGAATTGAGAAGGTTATCCGCATGCTGATAATGCCAAGGAGGAACTATCCTATCGCCATGTCAAGACCCAAGTGGAAGAACAGGGGTCAGGGTTACACTCAGTACG
>Danio_rerio.13.42578321.42578544.1
GCTCTGGTGGACTTCACAGACTTCCAGATCTACCAGGAGCTGATCAAAGGCCGCGAGGACAATTCTTTCTACAAGACCTGTGTTTCTGAGATGCTGCGCATCGTCACGGAGGAGAACTGCACCACCCGCAGCAAGGTGCTCAATTACCTCGGAGAGCGCTTCAGGGTTAAGATGAACCTCCCTGAGTGGTACACAAATGAACAGTGTGCCAACTTCTTGTTA
>Danio_rerio.13.42581046.42581217.2
TGAGTGTATCTGCATCCACCTGAAGTCAGATGTGGAGAAGTTCTACCTGCTGTGTCTGATGACAAGGAAGCTCTTCACTTTTGCCAAGCAGGAGTGCATGGAAGAAAACCCCGACAGCATCGTGTGCCAGGAAGTGCTCACTCCTGGTCAGCTCTACCTCATGTTTCTGAAG
>Danio_rerio.13.4263019.4263174.2
GAAGGGTTTGCTAATAGCCTGTCTTTGCCATGATCTGGACCATCGGGGGTATAGCAATGCCTACCTCCAGAAGTTTGACCATCCACTGGCTGCTCTGTACTCAACCTCCACCATGGAGCAGCACCACTTCTCTCAGACTGTTTCTATCTTGCAG
>Danio_rerio.13.4267996.4268107.2
GGACCGTGTGATTGGTCTGATGATGACAGCATGTGACCTGTGTTCTGTTACCAAGCAGTGGCAAATCACACGACTCACAGCCAACGACATCTATGCTGAGTTTTGGGCTGAG
>Danio_rerio.13.43136087.43135917.1
AAACGGGTGGTGAACGTGTACAGGCTGATCACACGAGGCACGCTGGAGGAGAAGATCATGGGACTGCAGAAGTTCAAGATGAGCATTGCTAACACTGTTATAAGCCAAGAGAACGCCAGCCTGCAGAGCATGGGCACAGACCAGCTCCTCAACCTCTTCACACTCGACAAG
>Danio_rerio.13.43139608.43139483.1
GTTCAGCTGTATGAAGACTTTGCAAAGTCTAGAGCCAAGGCCAGTGTGGATGACAGCATCTCTGTAGCTTCTACAGAGGAGGAGGAAAAGCCCAAGCTGAAGGCCACAGGCCATGTCTTCCAG
>Danio_rerio.13.43141507.43141366.1
AATAATGTCTTGGAGCTCTGGTCGTTGTTCGACTTCCTAATGCCGGGCTTCCTCGGAACAGAAAGGCAGTTTGCTGCACGCTATGGTAAACCAATCCTAGCCAGCCGAGACGCCAAAAGCTCATCGAGGGAGCAGGAGGCAG
>Danio_rerio.13.43145768.43145616.1
GCGGGTATACCAGACCCTCCTGCCATGTCTGCTGAACTGATCCGGCAGAAAGCTAGAGAACGTCACTTCCTGGAGCAGCTGCTAGATGGCAGAAAGTTGGAGAACTACAAAATCCCGGTGCCCATTAAAGCAGAGCTCCGGAAGTACCAGCAG
>Danio_rerio.13.43146108.43145960.3
GTGTCATGGAGCAGCTGGATGTGGACATCGTGCCCTACATTGTGCTGCTGGTAGTACCAGTGCTGGGCCGTATGAGCGACCCCAGTGACAGCATTCGTTTCATGGCCACACAGTGCTTTGCTACACTCATCCGCCTGCTGCCACTAGAG
>Danio_rerio.13.43160095.43159921.3
TGCTGGGGGCTTTGTGTCGGTGTATTTGTGACCCTCAGCTCAATGCTGCATCCCAGGAGATCAGACCAGCAGAATCTTTGGCTCAGCTATTGCTCTTCCATCTCAACTCCAAGTCTGCCCTGCAGCGTATCGCAGTGGCATTGGTGCTTTGTGACTGGGCTGCACTGCAGAAG
>Danio_rerio.13.43166686.43166562.1
GTACCCTTCATAGTGAACACACTATGGGATGCACTTTTAGACCTGGATGATCTCACTGCTTCCACCAATAGTATTATGACTTTGCTGTCCTCGCTGCTAACCTATCCACAGGTTCGACAATGCAG
>Danio_rerio.13.43170258.43170082.1
GTAGTGGCTCCTGTTAGGGAGACATGTGCTCAGACACTGGGTGTGGCCCTTCGCCACATGAATGTATCTGGTGTTTCGAGGACTGTAGATGTCCTGCTGAAGCTGCTGAAAGAGGACCAGTGGGAGGTGCGCCATGGAGGCCTGCTGGGGATCAAGTATACCTTGGCTGTTCGTCAG
>Danio_rerio.13.43511195.43511337.3
CCCAGCTGAAGGCAGATGATCCTGAAGGGGAACCCCTCATCTATGGGGTTTCAGGACAAGAGGCCATGAAGTATTTCGTCGTGACCAAAGAAACCGGTGTGGTCTGGCTTCGACAGCAACTCGACCGTGAG
>Danio_rerio.13.43664682.43664837.1
GGGGTGAACAGCATGTTCCAAGTGTTTCTGACAGGAAACAATTCAGAATACTTCACCATCTCCCCCACAGCGGTGCAAGGGCGTGCCGACATCAGGATGAGGGTTGCCATGCCGCTGGACTTCGAACAGATTCGCAGCTTCAGTTTTTCAGTAAGT
>Danio_rerio.13.43776712.43776847.1
GTGATCATATACGTAGACGATGCCAATGATGAGGTGCCGGTGTTTACCCAGCAACAGTATAACCGTCTGGGCCTGAGAGAGACCGCTGGCATCGGCACCTCTGTGATTGTGGTGCGTGCCACTGACCGTGATAC
>Danio_rerio.13.43783551.43783700.1
GTGTCCATCACCATTCTGGATGAGAATGACAACAGTCCAGAGTTTGACATCACATCTGATTATTCAGTCGCCATCGCAGAAAACACACCCAAGGGTAAAAAGGTGGCAGTAGTTCTGGGAAGGGACAGAGATGCTGGTTTAAATGGACTG
>Danio_rerio.13.43818283.43818504.1
ACCTCAACCACCATCTACGTTCGCATTGTGGATGAGAACGATAACGCCCCGGAGTTCCCCGAGGAGGAGTACGTCACAGTGCTGAGCGAGGGACCAGAGACAGTGGGTGCCACCATCGCTACGGTAACGGCCATTGACCCAGATGAGGGTTTGAACGGCACCTTGCGATATGCCATCGCTTCAGGCAACCTGATCCAGACTTTTAACATCAACAGCATCACG
>Danio_rerio.13.4383987.4383883.3
ATGGGGCGAGGGTTGCCTCCTCCACAGGAATAGACATCCTGCTGCTGGATGATTTCAAGCTCGTTATTAACGACACCACACACCTCGTTCGACCACCGAGGAGAG
>Danio_rerio.13.43844419.43844538.1
GGAGAGATCTACATCCTGTCCCCTCTAGACAGAGAGACCAAGGATCACTACACTTTAACAGCTGTCGCCCGAGACAATCCCGGCGGCAGTCCAAACAACAGACGAGAGAACTCTGTCCAG
>Danio_rerio.13.43863454.43863615.1
GTTGCAGCAAACGCCAAAGTGGGCTCAGAGCTTATCAAGTTGGTGGCTATAGATAATGATATAGGCAACAACAGCGTGGTCCAGTACCACATTGTTACGAGCCGCTACTTCAACTCACAGAACAACAGCAGTGTGGATGTTGGCAGTGTGTTCATGAT
>Danio_rerio.13.43870367.43870489.1
GGCACATTTGGTCGAGAGCCTCAAGCGAAACCTGAGGATGATCGTTACTTGAGGGCAGCAATTCAGGAGTACGACAACATTGCTAAACTGGGCCATATCATGAGGGAGGGCCCTATCAAG
>Danio_rerio.13.43872570.43872680.1
GGTTCCCTGCTCAAGGTGGTCCTGGACGACTACCTGAGACTGAAAAAGCTCTTTGCAGCACGGCTTGTCACAGCATCCACAACCGAAGGAGACATCTCATCTGTCACTGAG
>Danio_rerio.13.43888382.43888193.1
TTCTTGAAGCTGTACACAACCATGCCAGTAGCCAAGCTGGCCGGCTTTCTGGACATGACAGAGCAGGAGTTCCGCATTCAGCTGCTCGTCTTCAAACACAAGATGAAGAATCTGGTGTGGACCAGCGGCATCTCAGCGCTGGACGGAGAGTTCCAGTCTGCCTCTGAGGTCGACTTTTACATTGACAAG
>Danio_rerio.13.43889604.43889431.2
AGATCTGCAGGTGTTCGAGGAGCTGTTCAGCTTTGCCTGTCCCAAGTTCTTGTCACCTGTAGTGCCAAACTACGACAACGTCCACCCGAACTACCACAAAGAACCTTTTCAACAGCAGTTGAAGGTCTTTGCTGAGGAGGTGCAGCAGCAGGCCCAGCTCTCCACCATTCGAAG
>Danio_rerio.13.43891061.43890928.1
ATTAACAAACAAAATGAGCAGATGCACGGCCTGCTGGCTATCGCTCTGACCATGTACCCGATGCGCATCGACGAGAGCATCCACACCCAGCTGAGGGAGAAGTACGGAGATAAGATGCTCCGCATGCAAAAGGG
>Danio_rerio.13.43893106.43892936.1
AGTATGTACTCGCGTGTTCCAGAGTGCCAAATCACCACATATTACTATGTGGGTTTTGCCTACCTTATGATGAGGCGCTACCAGGATGCCATTCGAGTCTTTGCTAACATCCTGCTCTATATCCAGAGAACAAGAAACATGTTCCAGAGGTCAACGTATAAATATGAGATG
>Danio_rerio.13.43895192.43895038.3
GAGACCCAGAAAGCGTGGCTGGAGAATATGGACGTCACTCCCTGTACAAGATGTTGGGTTACTTCAGCTTGGTCGGGCTTTTGAGGCTTCACTCTCTGCTTGGTGACTATTACCAGGCCATCAAAGTCCTGGAGAACATTGAGCTCAATAAGAAG
>Danio_rerio.13.43895443.43895272.1
TTTCAGTCATTCAGTCAGTACCGCTGTAAGACAGCCAAAAAGTCTGAAGAGGAAATTGAATTCCTGAGGAGCAATCCGAAGATCTGGAACGTCCACAGTGTCCTCAATGTTCTCCACTCCCTGGTGGACAAGAGCAACATCAACCGTCAGCTTGAGGTCTACACGAGTGGAG
>Danio_rerio.13.43900428.43900215.3
GTGACCCTAAAGCAGACCTTGCCTACGAGAGGCAGTATGAGCAGCAGACCTACCATGTCATCCCAGAGGTGATCAAGAACTTTCTGCAGTATTTCCACAAAACCATCTCTGACTTGATTGACCAGAAGGTTTATGAGCTGCAGTCCAACCGGGTGTCTAGTGAGAGCATTGAGCAGAAGATCTACGAGATCCAGGACGTCTATGAAAACAG
>Danio_rerio.13.44251812.44251620.2
GTCTGAGGTTGGCATCCTGACCTCGACAGCTCTGCTGAACAGAATCATAAGGCAGGTGACATCGGAGGCTCTGCTGCAGGAGATGGTTTACTTCCTGCTCGGAGAGGAGAGAGAACCCGAGACTTCAGCTACAATCGCTCAGAATCCACTCAGACACAGACTCATCGAGCACTGTGATCACCTATCAGATGAG
>Danio_rerio.13.44254271.44254075.1
GATGGCAGGATTGTGGTGAAGGCTTGTGAGGGCCTGATGCTGCTGGTCAGTTTACCAGAGCCTGCTGCTGCCAAGTGTTTGACTGAAAACACCGAGCTCTGTGAGCTTCTCACCGACAGGCTGGTCTCCTTTTATAAAGCCCTGCCACAGTCTATGGACCCCTTGGACATTGAGACTGTAGAGTCAGTCAACTGGGG
>Danio_rerio.13.44269019.44269165.1
ATGTCTTCAGTTCCTGACGGGAAGAAACTCATCCGCAGTCCCAGCGGCCTTCGCATGGTTCCGGAAAACGGCGCCTTTAGCAGTCCTTTCTCGCTGGACGAGCCGCAGTGGGTTCCGGACAAAGAGGT
>Danio_rerio.13.4576158.4576320.1
GTGATGGAGTATGAGAACAGGATACGAGCCTACTCAACTCCAGACAAGATTTTCCGCTACTTTGCCACTCTGAAGGTCATCAATGAGCATGGAGATGCTGAGGTTTACATGACGCCTCAGGACTTCATACGCTCCATCACACCTAATGAGAAGCAGCCTGAGA
>Danio_rerio.13.4628267.4628467.1
GTCCAGAGCATCATTCGTTCCCAGACCAGCATGGGTATGCGACACCGCGATCGCTCTACCACAGGCAATACCCTGAAGACAGGCGGCTGCAGCTCTGCTCTCACCACATACTTCTTTGGAGGGGATCTGAAGGGCAAACTCACCATTGGCAGTTTCCTGGAGTTTCAAAGGAAACTGCAGCACGACGTGCTCAAACTAGAG
>Danio_rerio.13.4635185.4635293.1
GGCATCACATTTGAGGAGGTGGAGAACTTCTTTACTTTCTTGAAGAACGTAAATGACGTGGACACAGCTCTGAGTTTCTACCATATGGCTGGAGCCTCCATAGATAAAG
>Danio_rerio.13.4650823.4650665.1
ATGGGAGCCAATGGAGACTGGGGCCAGAAAGCTAACGATGTGCTCAGGTTCACAAAAGGCAAATCATTCCGCCACGAAAAAACAAAGAAGAAGAGAGGAAGCTACCGCGGGGGAGCCATCTCCACTTCAGTCAACTCCATTAAGTTTGACAGCGAGTGA
>Danio_rerio.13.4672218.4672574.1
ATGCCTCGGTACGAGCTGGCCCTGATCCTGAAGCAGATGCAGCGGCCGGAGACGGCGGCAGTTCTGCGAAGGACGGTGGAGACGTTGATGGAGCGGGGCGCCTTGGTGAGAGACCTGGAGAACCTGGGAGAAAGACAGCTGCCCTACAGAATGACCAAACACAACCAGAGGCACAGCCGAGGGACTTACTTTCTGGTGGATTTCTACGCAGCTCCTAGCATGCTCGCTGGCTTACTGGATCACCTGCACCGTGATGTGGACGTTGTGAGGCCCACTGTGCTGAAGAAAGACGCCCAGGTCCCCAACAGTAACTGCTGCGGA
>Danio_rerio.13.47557884.47558110.3
AGGTCACGGGACTGATTTGGAGTCAGGATCTGAGGATCCAAGAGGTCAGGAGGCTTCTGCAGAGCTCCAGACCTGTCCGGGTTAGTGTTGTCCAGCTGCCAGAGGTGTCTGACCATGAATACATAGAGGAGAAAGAGAACAA
>Danio_rerio.13.47568173.47568407.1
GGCCATGAAATGACCAGCATTGGGCTCCTCCTTGGTGTGTCTTCAGCCAAACTGGGCACCATGGACATGTCGATCACTCGCCTACTTGGTATACACATTCCTGCCCTTCTGCCGCCCACTTCCACTGAGCTGGATGTGCCACACAATGTTCAGGT
>Danio_rerio.13.47604975.47605113.1
TCCATCTTGTCGAGAGATGGGGTGTTGTATGTAAAACTACGGGCTGGCCAGCTGCCCTACAAGGACGACCCTCAAGGTTGGAAGAGCCTGCTAGCCACCACAGTCAACCACCGCAACTCTGGAGT
>Danio_rerio.13.49071799.49071669.1
AAAGCTCAGAGTGTTGAAGAAGAGCTCATCAGTAGCCATCGTGAAGAAACCAGCCAGCTGAGGAAGGTGATTTCCCAGAAAGAGGATGACTTGCACAAAACTGTTCAGAAATATGAACAGGTTATACAG
>Danio_rerio.13.49087411.49087264.1
GGAATGGTCATTGCTGAGACCAAACGGCAGATGCATGAGACGCTGGAAATGAAAGAAGAGGAGATTGCACAGCTGCGCTCCAGGCTCCAGCAAGCTATAGCCCAGAAAGAAGTAGTACAGGAACAGAAAGAAAAGGCTGAGAAATCAG
>Danio_rerio.13.49387092.49386938.1
AGGGGCACAGCCACATATGATGGCACAGCAATCGCCAGCGCTGTTGTCAAGGAGCTTGCTGAGAAGATCTGCTGTCGCACTCTGTTCTCTACACATTACCACTCCCTGGTGGAGGACTATGCCAACAACCCTGCCGTGCGTTTGGGCCACATG
>Danio_rerio.13.49399249.49399044.3
TATTCAGTGCTGGCGCCCTTGTGTGGGCAAAAATGGAAGGGCACCCCTGGTGGCCGTGCATGGTGGTACCCCAGCCTCTGACTGGGCAGCAGATGAGGGGCCATGGTCGTGACCAGCGCATACATGTTCATTTCTTTGATGAACCTCCAACAAGAGGATGGGTCAGCTCTAATAGAGTCAGAGAGTACCAAG
>Danio_rerio.13.50080710.50080522.1
AATGACTTCAGCAGTGCTAAGGAACTGAAAGCTGAGATGAAGGCGGTGTACCTGGAGCGGGACCGGCTCGAGGCTCTGGCCAAGAGGCTGCACAGCCTCAGCTCAGGGAGCAGCCAGGAGCTCGCCAGGATGAAGGAGCAGCGGCAGCAACTCAGACAGGAGCTGGAGCAGAGGGAGGCCCAGCATG
>Danio_rerio.13.50143650.50143520.2
TGTACCAGATGCAGTGGATATCCTGAACGAGGCAGACATAAAGCTGGATGGAGTCAGGCAGAAGATTGGGCAGATTGCTGAGGAGCTGAGAGGAGAGGATATTTATCAGTTTCACAGAGCCTTCACACCAG
>Danio_rerio.13.50799728.50799535.3
AGGAGATGGAGATTGTGACAGTGTCTGATCCCTCGCTGCTCGCCCCCTCTGACGTGTCTGCCATTGCCCTGGACTTCAAGGTCCTCCACCCGGTGGTGATAACCCGGCTAGGGGTGTTTCCCAGCGGGACCCGAGCAGAGCTTCAGAGCAACGTGACGGTGAAGCTTCTCCAGCTGGACCAGGAG
>Danio_rerio.13.51259400.51258958.3
CCTCCCACTCCTTCAACTACGTCCGACCTAAAGAGTTTGTAGCCGCTCAGACCCTCTCACCGGTCAGGAGTCCTTCCCCAACAGAGTCACCAGTACCACTATTACACGAGCTGGCTGCTGAGCTCAACTCCTCCGCCGCTAGCTCCCCTATTCTCCTTCCACCCCTCTCCCCACCACCCAGGATTTTCCCCACAAGGGTCCTCAAGTCTCCCACCAGCCCACCGTCTCTCGTATCCTCGCCTACACCGGGGTCACTGCATAGCTTGTTCGCCCTAAGAGCCCAGTCACCCCCTCATGCTTCTTCTCCCACCTCCAGCAGCTCCACCCCGAGTCCCATCCAAAACCCCGTCGCCTTCCTCAGCTCTGTCCTGCCATCCCTGACCCCAAGCCAGCCCACCAACTCAATGGGCCTGCCCAAGGGAGCTCC
>Danio_rerio.13.51329308.51329122.1
GTTGTCCCTCATTGTCCACGGTGTCCAGATATCCCCCTGGCAATCATGAAACCAGACATCGTCTTTTTTGGAGAGAACCTTCCAGAAATGTTTCACAGAGCCATGAAACAGGATAAAGATGAGGTGGATCTCTTGATCGTCATTGGCTCTTCACTTAAAGTCCGACCGGTTGCCCTCATCCC
>Danio_rerio.13.53655170.53655282.1
TTCACATGGAAGAAAGTTGAACCTAAAGGGAAAGGCCCATGCCCTCGGAGGCGTCAGTGCTGTTGTATGGTTGGAGATCGAATCATCCTCTTTGGAGGAACCAGGTGA
>Danio_rerio.13.53864387.53864222.1
GATGAAAATGCAGCGTACCTGGCAGGACTGGGCACTGTGGGCATGGAGATCTATGAACAGGTGCCCAAACTGGAGGCAGTGGTCATTCCTGCTGCAGGACAGTATGGTCTACTGGCTGGCACCGCTGCAGCCATCAAACACCTCGACTCTCGCATTCTTGTCATA
>Danio_rerio.13.53984120.53983894.2
GGCCAATGAGGGAGATGCTTACCCGCTGGGGGCTCTTCCTGTGGGGACGCTGGTGAACAACCTGGAGGTACGACCTGGGAAGGGATCAGAGTATATCCGGGCTGCAG
>Danio_rerio.13.549098.549231.1
TTTGACATGGTTCATGACCCAGCAGTAGCTCTGGAGGCGCTGATATCGTTAGGGTTCGAGCGTGTGTTGACTAGTGGCTGTGACAGCTCCGCTTTGGAGGGACTGCCTCTCATTAAACGGCTTGTTGATCA
>Danio_rerio.13.5656722.5656828.1
GATGTCATAGAAGAAGTGTCCAATGATGGCAGCCAACCTCCCAAGAGAAGGAGAATGGGCTCAGGGGACAGCTCTCGAAGCTGTGATACCTCAAGTCAAGATCTTGG
>Danio_rerio.13.5659043.5659173.1
CCGACGTATTTCCCAGCAGAAAACCTGACGGAATACAAATGGCCACCAGACGATACAGGAGAGTACTATATGCTGCAGGAGCAGGTCAGCGAGTATCTGGGAGTCACGTCGTTCAAGAGGAAGTATCC
>Danio_rerio.13.5673932.5674040.1
CCTAAGGTCATTCCCAGTGATATATGTGGCATTTGCCAGAAGGGTAAAGAGGCCAACAAGAAAGGCAAGCCAGAGGCTCTCATTCACTGCTCCGAGTGTGAAAACAGCG
>Danio_rerio.13.5766524.5767531.1
GTTGTGGATGGTATGGCCTGCTTGCGCCACTGGTATTCATGTAAGGACTGGGCATGTGGGGGCCAGTGGAGGGAGTACTTGGATATCCTAAAGAGATGGGTTGAGGCATTTACATCTGCAGGCATCCGACTGGTCTTTTTCTTTGATGGAGTAGTGGAGGAGCAGAAGAGGCAAGAGTGG
>Danio_rerio.13.5903449.5903564.1
CTGAAGGAGCCGCCGATGATGAAGGGCTGCTGGGAGCCCAACCTGAAGCTCAGAGAAGCTCAGAGACTGTTTGAGGACCAGCTCGTCGGCCCCGAGTCCATCGCCAACATCGGAG
>Danio_rerio.13.6258472.6258690.1
ATGCTGCTCTCTTTGGTTGTGCACACATACTCGCTGCGGTACTGGTTTCCTGCTACGATCATGCTGGGGACAGCCCCGGCTTATCTGCTGTCATGGGGGGCTTGGCGCTTGCTGTCAACTATCTTACCATCGAGTTTGTACCACAAAATAGACGACCGGTTGTACTGCATCTACCAGAGTATGGTCCTATTCTTCTTTGAAAACTACACAGGAGTTGAG
>Danio_rerio.13.6270291.6270452.1
CTCGCTGTCCTGAAGCACACTCTAACACCCAGAATGAAAGCAGCTCACGTAGCCATCGATACTATGAAGGGCCACCTGGATGCTGTGTATGACGTCACAGTGGCCTACGAGGGAACGCTGGACAGCTCCGGGCAGAGGAGATCTGCACCAGCGATGCCAG
>Danio_rerio.13.6543000.6542806.1
ATGTACCTGAAGAAACTCATAGACATCATCACTTCAGAGAACATTAAGATGCCCTACGAGATGAAGGAGGTAGCTCTGGAGGCACTGGTCCAGTTATGGAGGATCCCCAGTTTTGTCACTGAGCTCTACATTAACTATGACTGTGACTTTTACTGCTCCAACCTCTTTGAAGACCTCACCAAGCTGTTGTCTAAG
>Danio_rerio.13.6570710.6570592.3
ATGCTAACCACGAGGCAGCAGCGGAGGCCATCGAGAACATGGCAGACGCCGTTACGCACGCTAGATTTGTAGGAACAGACCCGGCCAGTGATGAAGTTGTCCTTATGAAAATTCTACAG
>Danio_rerio.13.690313.690210.1
GTATTGGCTAAACTAGCCTGTGGTCTGAACAAGCCCAACAGACAAACTGTTCTTCCTCTGGACTCTGTGACAGAACTTTTCAGCAGTCTCCCCGTTGGCAAGAT
>Danio_rerio.13.7624521.7624664.1
GTGTCTGTGCTGCTTTACCATGGCTCTCAGCTGGAGAGGACCAAGGTGCTGAAACAGATCTGCCGGCCTCAGGGGCCTCTTAGCATGTGTCCTGTGGTCATCACCTCCTTTGAGATCTCCATGATTGACAGAAAATTATTACAG
>Danio_rerio.13.7697122.7696922.1
AGCATGGAGAGCCTGGAGGACACGTGGGTTTCTCAAGCCAACGCACTGCAGAGAAAGGGTCGAGCAGGTCGCGTGGCCTCGGGGGTCTGCTTCCACCTCTTCACCAGCCACTGCTTTAAACACCAGCTGGCTGAGCAGCAGCTGCCCGAGATCCAAAGAGTGCCTCTAGAGCAGCTCTGTCTCCG
>Danio_rerio.13.7708847.7708726.1
TCCTCCAGACGCTACAGTTCTATGCTTGAACAGAGGAAGAATCTTCCAGCCTGGCAAGAAAAAGAGCACATCCTAGATGCACTGGACCAGTGTCAGGTGCTGGTGATCAGTGGGATGACTGG
>Danio_rerio.13.7712325.7711442.3
CAGGCCAGCCTGGTGTCAGCAGCTATTCTCCTCCTGAGTATGAGCTGGAAGTTCGTTTCCCCAAAGGGAACCGTTACCCTTTTCAAGCACCAATAGTTGCCTTCAGTACCAATGATGAGTCTCTCTTGGCTGCGGGGAGGCTCCATGTGACTGAGAGTTTATTTGGGGAGGCATTGTCTGCAGCAGAGAGCAACCAGCCTGTTGTTTACACCCTGATAACCTTGTGTGAGGATGAAAATACCATGAAAGAACTATTGTCCATGCGGCATCACAAATACAGCACCCCGCCTCCTGT
>Danio_rerio.13.8049212.8049081.1
GAGAGAGGAGAGAACAGCCAGCCAATGAAAGAGGAGGAACTCATTGCTCTCATCGATGACGTTCTGAGGGACGATGACAAAAACAATGACGGCTACATAGATTACGCAGAGTTCGCCAAATCGCTGGAGTAG
>Danio_rerio.13.8102803.8102937.1
TCGCTGAGTCCTTCATCAGTTGCACTATCCCGTCTTGAAGCGGCTCTGTCCGAGGTGTCAGACCTCAGCTCTACCCGTCGCCACGGGCCCACCTACATTTGGACCATCCTGGAACGCATTTGGCTGCAGGC
>Danio_rerio.13.8175445.8175253.1
GTGGGGTGTCTGTGTCCAAAGGGATTCAGTGGGAAATTCTGTGGGAACACCACAGATTTATGTCGAGGCAAACCCTGTTTCCGAGGAGTGCAGTGCCGGTCAGAGTCTGGCCAGTTCACCTGCGGTGAATGTCCAGATAACACTTTCACTAATGGGAAAAAAGGATACAAGTGCTTTGAAA
>Danio_rerio.13.8194849.8192943.1
GCAGACTGCACCAATACCTTAGGCAGCTATAACTGTGTCTGCCTCAGTGGATACACTGGAGATGGTACAAACTGCCAGGACATAGATGAGTGTCAAAGAAACAATGGGGGTTGCCATGAATATGCTCTCTGTACTAATTTTGAGGGTGGACGAAAGTGCCAGTGTAAAAGTGGCTTCAGTGGTAACGGCTTTCAGTGTACTGATATTAATGAATGCACAATACCGAATATTTGCCATTGGAACGCCACCTGCACCAACACCCCAGGGTCTCACGTCTGTACCTGTAATCCTGGCTATAAGGGCATCGGAAAGTACCTGTGTCTCGATATAGATGAATGCACAGAGACTCCAAACGTGTGTCTTTCTGGAGTTGGCTACAGAGGTTGTACAAATCTCCCTGGATCCTACAGTTGCGTATGCAGCACTGGCTTTGAAAATAATGGAAAGAATTGTGTGGACATTGATGAATGTGCCGCCAACACCTGCAGCCGTTTTGCAGATTGTGAAAACAGCATAGGGTCATACAAGTGTACTTGCAAAAGTGGCTTTGCTGGGAATGGGCTGACGTGTGTAGACATAAACGAATGCAATGGAAACAATGAATGTGACCCCAGGGCGGTGTGCATCAACAGGATGGGCAGTTATGAGTGCTCTTGTCCAGCTGGTTTTGTTGGAAACGGAAGACAGTGTAACGACATAAATGAGTGTGAAAGAGCTAACATCTGTCCTTCTACCACTACCTGTGTGAACACCGGTGGCTCGTACTACTGTGACTGTGGCCGCGGCTTTATCTTCAATAACTCCCAGTGCATTGACGCGGATGAGTGCGTGCCCGGCCGCTGCAGCCCCTACGCAACCTGCACCAATTCACCTGGGTCCTTCTCATGTCAGTGCATGGAGGGATACAGGGGGAACGGTTTTACCTGTGAGGATGTGGATGAATGCTCGCAGGCTAAGCAGTGCCACACCAGTGCTCTTTGCATTAACCTTCCAGGCTCCTACAACTGTACTTGTCAGGTGGGTTATTTTGGAGATGGGATAAAGGAGTGCAGGGATATAAATGAGTGTGTGGTGGATAACGGAGGTTGCAGAAACAAAGCTACATGTGTCAACAATCAGGGTTCCTTTTCATGCCTGTGTCAGCCTGGCTACGTCTTGATTAACCGTACTCTTTGCCAGGATATAAATGAGTGCAAGGAATTGAACAATCCCTGTGGTGTGAATGAAGAGTGCAATAACACCGATGGGGCTTACCAGTGCCCATGCCGGGTTGGGTACTACCGCCCTGGTAGCAACATGAATTGCATCGATATTGATGAGTGTAAAGACAACCCATGTCATCTCCATGCCGCGTGTATCAACACGCAAGGCTCATACACCTGCACCTGCAAGAGTGGCTTTGTAGCAAACGGCACTCAATGCGTGGATGCAGACGAGTGTTCTCAGAAGGATATATGCCACGCACGAGCAAACTGCACTAACCTAATAGGGAACTTCTTATGCACTTGTCAGGAGGGTTTCAGAGGCGATGGCTTCTTCTGTCAGGACGTGGACGAATGCTCCATCACTAATACAACCTGCCCCGCTTTCTCCACATGTATCAACTCGGCCGGTTCTCACGTCTGCTCATGTTTGAATGGTACAGTGGCCTTTAATAACACTTGTGTGCCACCCAGCCCACTGTGTGACCCTGCGTGCCACAGTCGTGGCCTGTGCCACCGTTCACCAACTGGATACCAGTGTGTCTGTGACTTGGGCTACACGGGTAATGGACTGACTTGCTCCGACATAGATGAGTGCCAGAAGGAAAATGTTTGTCCTCAAAATGAAATGGAGTGTAAAAATATCCCAGGATCATTTTCCTGCATCTGCAAACAGGGCTACACTCTCAATGGAAC
>Danio_rerio.13.8242408.8242259.3
TGCAGTGGATGGAGGAGAAGCTCAAAGCAGCAGATGGTCAGTCTGGAGACTCAGAGGTGCGTCTGTTTCAGCGGTGCCAGGAGCTGCAGGCATTAGTGCAGGAGAAGGAGGATGTAATCGCACAGCTGGAGCAGCAGCTGGAGGAGCAG
>Danio_rerio.13.9002142.9002283.1
TTTAAAGTGTGGGTTCCCAGTTTAACCGACGTGACGCTGGTCCTGATGAATATGGGAGTGCCATTTGTTAAACTCTTCCCTTTTGAGAATCTACAACCTCCATTCACAGAAGGAGATCT
>Danio_rerio.13.9188597.9188708.3
ATGTGGTGTCTCAGTTCGGGATGGAGACCATCATCCTGTATACAGCCCTGATGCTGAAGAAGAGGATTGTTGTCCATCACCCTCGGATTGAAGCGTTGTTGGAGTTCACGAG
>Danio_rerio.13.9190976.9191083.1
GCAGGGTTTGTAAATCCGGAAGTGAGCAACAGAACGGATTTGTTTGATGTGTTTGTGAACCTCCCAGACAGCACCATCACAGTATCCCAGAGTGCTAAAG
>Danio_rerio.13.9224282.9224136.2
GTACTTCATCTTCACATCTTTCTGGGCCTACAAAATCTACTATGTGTATGGCTTCATGATGCTGGTCCTGGTTATCCTGTGCATTGTGACTGTGTGTGTCACCATTGTGTGTACATACTTTCTTCTCAATGCTGAGGACTACAGATG
>Danio_rerio.13.9226647.9226508.1
GTTGCTGTCTGCTGTATCTGCTTCTTTGTCATCCTGCCTCTGAACCTCGTGGGAACAATTTTGGGGAGGAATCTGTCTGGCCAGCCCAACTTTCCCTGCCGAGTTAATGCTGTGCCGCGGCCGATCCCTGAGAAGAAATG
>Danio_rerio.13.9235747.9235625.3
AGGAAGTCATGCAGTCAACATACTGTGAAATAGAGTTGGACAAAGCCAAACGGGATGCTTTTGTTTACGCCATAAAGAACCACTACTGGTATCAAATGTACATAGATGACCTGCCAATCTGGG
>Danio_rerio.13.9415348.9415232.3
TGCAGTGGTTCAGTCAGTATAAGAAGTCTCTGGCCTCCTTCATGCGCTCTCTGGGGGGCGATGAGGGTCTGGACATCACGCAGGACATGAAGCCTCCAAAGAGCCTCTACATTGAG
>Danio_rerio.14.1030714.1030830.3
GTGTATTTGGCACGGTGGAGATGAAACCCCCCACGGTCGGCACTTGGCTGGTGGAATGCACTATTGGAGATTATCAGCTGGCTGGCATGAGGGCTAAACTACTGGTCTATGACCCA
>Danio_rerio.14.11247177.11247348.1
GATGCCGTTCTGTTCCACAACACCATCTTCTACAACCTGCAGTACGGGAAAATCAACGCCACGCCAGAGGAGGTCTATCAAGTAGCTCGTCTAGCAGGCCTCCATGACGCTATCCTCAGGATGCCCAATGGCTATGACACCCAGGTTGGGGAGCGGGGCCTCAAGCTCTCAG
>Danio_rerio.14.11252542.11252649.1
AACATCCTGACTTCAATGAAGGAGATGGTGAAGGACAGGACGTCTGTGTTTATCGCCCACAGGCTTTCCACAATCGTAGACGCAGATGAGATTATAGTGCTCAATGAG
>Danio_rerio.14.11709218.11708991.1
CTTAAGATATATGAGGATGACTTCAGACGGGAGCGGTCGGACAAACAGATGCTGCAGAGGCTGCTGTTACAGAAGACGTCTGAACACAAAAACCCTGTGCTCATCCACCGCTGTAATAACGAGCAGCAGCTGCTAGGGGGCGACAAGAGACCACAAAACGGAGAG
>Danio_rerio.14.11713471.11713346.1
ACTGAGATATATGAGGCAGAATATCAGACAGAGCACAACGACCACAAGCACACGCTGCAGGAGAACCGAAAGCTGAGGAAGAAGAGAGAGGAGATGCGCCAACAGGTGGCACTACTGCAAGAACAG
>Danio_rerio.14.11718387.11718244.1
CTGATGAAGCTGAACGAGGACTGGGACCAGGTGTACCGCAGTGCCACGCTGCGACTACAGCACAGGCTGGAGGCTTTGGAGCTGGAGAACAGCGCAATCAAACAGCTAAACAACAGACTGCTCCTCAAAGTTGAACATCAGCAG
>Danio_rerio.14.11721152.11721002.1
GAGGAGCAGGTGACTCTGATCACAGAGAGTCTGACAGTCACCTCGACTGACCAGGAGAAACTGCTGCTGCTCAACAAGAACACTGAGCTCCGCAGAGTCAACAAGGAG
>Danio_rerio.14.12170666.12170858.2
TAGCACTGCAATGTTAGAGGAGAGCCAGGATGGTATGGACAGTGGTACCCTAAGTCCTGCCTCCGCTCGACAGGTCACCATCCAGCGCCACCCGACTCAAGGCTTCGGCTTCATTGCAGGCAGCCAGAGACCTGTCATTGTACGCTCCGTCTCTGC
>Danio_rerio.14.1223819.1223691.1
GCTGACCAGTGCAGGAAGCTGTCATCCAGTCTTCAGGCTCAAAATCCAGGACATCCACGGCCGGTCCTCATCCAGGTGGCTCAGCTGTGCAGAGAGAAGCAGCACAGCAGGGCCATAGAGCTGCTCCAG
>Danio_rerio.14.1228926.1228802.1
GATATGACTGAGGAGGACATCCAGTCGGAGCTGGCTGTCATCCATTCTCAGATGGCGTACGTCATGCAGTTGCAGGGTCGCACAGATGAGGCTCTGCAGCTCTACAACCAGGTCATCAAGCTCAA
>Danio_rerio.14.1234929.1234818.1
GAAGATCTGGGTCTGCCTGAGTCAACGTATGAGCTCTGCTACAATGCTGCCTGTTCTCTGATTGGCCAAGGAAAGCTTACAGAGGCCCTCAATAAACTACAGCAAGCAGAAG
>Danio_rerio.14.1235165.1235022.1
TTGTACAGACTGGAGCGCTACGATGAGTGCAAGTCTGTCTACACGGATCTGATCAGGAACTCCCAGGACGAGTACGAGGAGGAGAGGAAGACCAACCTCGCCGCTGTGGTGGCTGCAATGAGTCAGTGGGAGAAGGCTCCAACG
>Danio_rerio.14.12420546.12420755.1
ACTGACATCAACCTCCCCTACCTGACTATGGACGCCTCCGGTCCCAAACATCTTAACATGAAGCTAACTCGTGCTCAGTTTGAAGGTATTGTGGCTGACCTTATCCGCCGCACCGTGGCTCCTTGCCAGAAGGCCATGCAGGATGCTGAAGTGTCCAAGGGAGACATCGGAGAGGTGCTACTGGTGGGAGGCATGACACGCATGCCCAAG
>Danio_rerio.14.12421189.12421293.1
GTGTTCTCCACAGCAGCTGATGGACAGACTCAGGTGGAGATCAAAGTGTGCCAGGGTGAGAGAGAGATGGCGACAGACAACAAGTTGCTGGGTCAGTTTACTCTG
>Danio_rerio.14.12446796.12446938.1
GTGTTCAAGCCATACAAAGCATCTCAGCATGACATGTGTCGCTTCCACTCTGAAGACTACATTGACTTCCTACAGAAGGTCAGCCCCAATAACATGCAGGGCTTCACAAAGAGTCTCAACGCGTTTAATGTGGGAGATGACTG
>Danio_rerio.14.12461255.12461412.1
TATTTGGAGCAGATCCGTCAGACGGTGTTTGAGAACTTGAAAATGCTGAACCACGCGCCCAGCGTTCAGATCCACGACGTCCCGTCCGACATGCTGAGCTACGAGCGCAACGACGAGCCCGACCCCGATGAGAGGGGAGCTGAGGAGAACT
>Danio_rerio.14.12486910.12486745.3
CTCAGGAAGTGCTCCGTCCTCCTACCTTTGTCAAGAAGATGGTGAACTCCAGAGCTCTAGAGGGCGACACGGTGAGGTTAGAGTGCAAAGTGGATGCTTCCCCTCCACCGCAGCTTTTCTGGAAGAAGGATAAAGACATGCTGCACATTGACCCCAACAGAATGAG
>Danio_rerio.14.1266283.1266453.2
GTTCCTGTACCGGCACCTGCTGATGTTTTTCAGCAAAAATGCAAGTCTCACTGAGAAGTCAATCTTCCAGCAAAGCAGCAGCAGCAGCTTCCTCAGCCTGAAGAGTGGTGTAACTCTTCACCTCTATGTCAACCAACTGCCAAAGGGTGCTGCTCAGATCCCTTC
>Danio_rerio.14.12692135.12692236.2
GTATCGGTTATATGGGCAATGGAAGAATGAGACATATTCCAGCCATCCATTATTGGTTAAAGTCAAAGCTCAGACCGTGGATAGGGCCAAATACATCATGAA
>Danio_rerio.14.12704508.12704625.2
TTTTGACCTGTTGATCTTGAAAGAAGTGGTGCAGAAAATGGCTGGCATTGAGATCACCGATGAGATGACCTCGGAACAGTTAGAAGCCATGACTGGAGGCGAGCAACTCAAAGCCGAG
>Danio_rerio.14.12710238.12710417.1
GGTGGATACTTCGGCCAGATCAGAAACACTAAAAAGTCCTCTCAGCGTCTGAAGGAGGTGCTTCTGGATCACGAACTAGCACTACCGTTGTGTTTACTCATGGCCCAGCAACGAAATGGCGTGGTTTTCTTGGAGGGTGGAGAGAAACATCTTAAACTTGTTGGACATCTGTATGACCAG
>Danio_rerio.14.12710604.12710768.1
TGTCATGACACATTAGTGCAGTTTGGTGGTTTTCTGGCCTCCAACCTCAGCACGGAGGACTACATCAAGCGGGTTCCCTCTATTGACATCCTTTGTAATCAGTTCCACACTCCACATGACGCTGCGTTCTTCTTGTCTCGGCCAATGTACGCCCATCAGATACTG
>Danio_rerio.14.12719933.12720064.1
GAGTGTGCCAATTATCCCGGCTTCCTCACCATCTTCAGAGCCACAGGCTTTGATGGAGGAAACAAAGCAGATCAGCTAGATTATGAAAACTTCCGCCATGTGGTTCATAAATGGCATTACATGCTGACTAAA
>Danio_rerio.14.12721300.12721484.1
GCATCCGTTCACTGCTTGGAAACAGGAGACTACACCCACATCAGGAACATTTTAATAGTACTTACCAAGATCCTGCCCTGCTACCCGAAAGTCCTGAACCTGGGCCAAGCACTAGAGTGCCGTGTCCACAAGATCTGCCTTGAAGAGAAGGATAAGCGACCAGACCTCTATGCCTTAGCAATGGG
>Danio_rerio.14.1272286.1272418.2
CTCTCCCTTTAAGAGTGGATCTGCCCTAGCGAGCCGTCTGTGCAAAGCAGCGATGATGCACCGCTTCAGGTTGGTGGCCAAAGAGGCTCAGAGGACGGACCTGCTGGCCACAAGTACCTACAGAGAAGCAAAG
>Danio_rerio.14.13979927.13980036.3
GTGGAGCTGATAAGAACGTGGTGGTGTTTGACAAGAACGAAGAGCAGATCGTGGCAACGCTTAAGGGTCACACCAAGAAGGTTACCTCTGTCATTTACCACCCATCTCAG
>Danio_rerio.14.13997727.13997339.1
GGTAAAACCCCAGAGAAGGACGGCTCACTGGGCGGAGCTCTGCTGTCTGAGGTGAGCACGCTGTTCGAGATGCTGATGACGCAGAAGGCCGACGCCCACCCCGGCCCTCGGCCCGACGTCCTGTACCGGCTGTCGGCGGCGTACCGTCGCTCTCTGGGCCTGGA
>Danio_rerio.14.14448519.14448687.1
ATGTCGGTGACTGTGAAGGCCTACCTGCTGGGGAAGGACGAGGCGGTGAAGGAGATCCGCAGGTTCGCGGTTGATCAGGACGTATCCTGCAGCTTCGAGTA
>Danio_rerio.14.1537178.1537072.3
AGTTGCTGCATGACTTTTACTCCTGCATTCCTCCTGAGAAACTCCAGAAACAGAAGGTGGCCTCTATGACTGAAATTGTCAGCAGCCAGCTCTTCCAGAGACAAG
>Danio_rerio.14.18509397.18510062.1
AAGGTGCAGCTGTACAAACGGACAACATCCATCATCTTTTATGGGACAGACTTCCGGGCATATGAGGCGCCTCTCCCTCGTCTCCGCCACCAAACCTGGGCACTGTTCCACGAAGAGTCACCTATGAATAACTATGTCCTCTCTCATGGACCGGGAATCCGGCTGTTCAATTACACCGCTACGTTTCGCAGGGAGTCAGACTATCCCTTGACCCTTCAGTGGCTTCCTTCTCTGGAGTACTTGCTGGAGCCTGTAGCTGTGTCCTTGGAAGAGAAGAACCGCCTGAGGAGGGAGGGTCTGGCTCCAGTGCTCTACATGCAGTCTCACTGTGATGTACCGTCAGACAGAGACAGATATGTAAAGGAGCTCATGAAGTACATAAAG
>Danio_rerio.14.18556397.18556236.1
AGTAGTAAACGGTGTGCGGTCATCGGGGGGTCCGGTTTCTTGGGCAGACACCTGGTGGAGAAGCTGCTGGACCGAGGCTACTCTGTTTCTGTGTTTGACATCCGTCAGAGCTACGAGCTGCCTGGCGTAACCTTCTACCAGGGAGACCTGTGCGACAAACA
>Danio_rerio.14.18567887.18567656.2
GATTGGCCGTCATTCCAAGTCACTGGACACGCAGAGATTTGTGTGCGCCCTCTGCACTGGTCAGCTTGTCTTGTTGACGCCTTCTAAGCCACGTGCTCCCACGCCTTTTGCCAACTTTGTCAAGGAAAATTACTCAAGTGTACGACAGGAGCTAGCAGGACAGAGTCATGCAGAGGTGATGCGGAAACTTAGTGCAGACTTTGCCTCAAAGACTAAACTGAGTCAAAGCTGA
>Danio_rerio.14.19030488.19030158.1
CAGGAGTTCTTGGAGCTGACGGTGGAGACAGATTCAGAGCAGCCCCTCCCTCCTCCTAAAGAAGTAGCCAGGAAACTGAGAGCTCTGGCAGTCCAGACTGTGCAGTCATGGCAATCGTCTTATGGCTCTGCTTATAAGAAGCTGGCACTGGGCTACCACTTCCTCAAACAAGTTAAAAAG
>Danio_rerio.14.192785.192423.1
CAGGTTACCGAGCTGAAAGAGCGACTGCGGCCCATGCGGGGCTTCTGGGTGTCCCTCCCACACACCATCTGCAACGATGAGAAGATGGCTGCCGACGTCACTAATGAGGACCGCTGCTGGAACGGGCAGACCCGGGGGAGG
>Danio_rerio.14.19578453.19577740.1
AGCACGTTTGCTGAGAGTGTGGGATCCAGCTGCCTGAGTGCGGCCCGTCTGAGTGCCTATCTCCCCCAGAGTAGCCACGACTCAGCCAATTACAGCAACAATCAGTTGGAAAACAACCAGGCGGCTGCTGCCAAGATGGCCAACCTCCAGCTCAATAACTACACTCAGCTCATCCCCTGCTGCTCCTCCACCTCTTCCTCCTCCACATCATCCTCATCTGCTTCCACTGGATTCATTGTCCCAAGGGTGGTCCGGGGTCTCTCTTCTCCGCTGGACAATGATTTGCACTTTCACCTCATCCGTGGCTCTGATGTAATACTCTCTGCAGACCGTTCAGCTGCTTGCATTCATTTTCTGGACAGCAGTCGGACTCTGGTGTTCACTGACCGGCCCTTTCACGTAGGTGAGACTTTGTACGTGGAGGTTGGCCACCTGGGCCTGCCATACTTTGGGGCGTTGTCATTTGGTTTAACATCCTGCGACCCAGCTAATCTACATGCTGGGGACCTGCCAGCAGACCCCGAAGTTCTTCTGGACCGCAAAGAGTATTGGGTGGTGCACCGGGTCTTCCCGATGCCTTGCTCTGGAGACGTGCTCAGCTTCAGTCTGCTGCCCAGTGGAGAGGTGCAACACGGGGTGAACGGAGTGGGACGTGGCAGGCTGATCTGTGTGGACTCCTCTCAGGTCCTGTGGGCCTTTTTCACCCTGCATGGGGCTGTTAACAGACTCAGGATA
>Danio_rerio.14.19712453.19712560.1
ATTTGTGCCATCATCGGAGGGGCGTTCACAGTCGCGGGGATCATCGACTCCTGTATTTTCACTGCTTCTGAGGCCTGGAAGAAGATACAGATTGGCAAAATGTCATGA
>Danio_rerio.14.19720968.19720848.1
TATTATAATTGTGTGCCCTTTGCTGGCTGTGTGTTCGTGGGGCCCTCCAAAATATGCCAGCCCAGAGTGAAGACCTTTGAAGAGTTGCCTCTTGAGATGCATCCACAGAA
>Danio_rerio.14.19782448.19782276.2
TCTGGAGATTAAGGATGTTTGTCAGGAGGACTCCGGGCTGTACACGGTGGTCCTGAAAAACAACGATGCTGGGCTGGAGAGGAAGCTCAACATAACGCTTGTCGTCAAC
>Danio_rerio.14.19785258.19785141.3
AAAGACCATTTATCCACCTCGACTACAGAATTGGACCGGTTGTGGAGATAACTGCTGGCCAGAAGTCATACAAATTACAAGTAAATGTCTCTGCCTTACCGGCACCCGAAACGCAATG
>Danio_rerio.14.20002596.20002431.1
AAGCTGCAAGAGCAGGATGAGCGTGCAGAGCAGCTGAAGGACCGTCTGCGCTGGGAGCAGCAAGAGCTGCGGGTTCGGCTGGAGCAGCTGCAGAGGGGCACGGAGAGGATGAGGAACGACAGCCAGGGGTCGACCATGTCCTCCGAGAGGTCGGACTCAGACAGAG
>Danio_rerio.14.20052180.20052787.1
CACGTGGTAGCAGAGGAGGAGGCTCGTAAGGCCCACCAGCTGTGGCTCTCTGTGGAGGCTCTCAGTTACTCTCTAAAGACTGCTGAAGCTGACGTGCCCACTGTGCCTCTGGAGAATGCCGCTCAGGCCGTTCGCGACAGCTGCCGAGACAACGACTTTGCCTTGGCGCTGGCGGCGGCTCTTCCAGAGAAATCCCTGCAGCGAGGCGTGTACAGCGAGGCCTCTCTCCGTGCCCGTTTCAACTCCTTGCGATCGCTGGCCCGCCGTGTTGCTCTCATCGATGAATCTCGTAACTCCTTGTATCAGTATTTCTTGTCCTACCTTCAAGCTGCACTGCTGTTTGAGAAGAGTCAGGAAGCTCCACCTAGCCAGCTGAGCTCTGAGGATTTAGATCCATTCAAGCTTCTGTCATATGCTAGCTACTGCTTAGAGCACGGGGACCTGGAGTTAGCAGCTAAACTGGTGAACCAGCTGAGAGGAGAGGCCAGGAGAGTGGTGCAGGACTGGCTCATTGAAGCCAGACTCACACTGGAAACTAGGCAGGTAGTGAATTTGCTGTCTGCTTACGCCAATGCTGTGGGGTTGGGTACCACACAGGCACCGTAG
>Danio_rerio.14.20111962.20112153.1
GATGGTAAACCTTTAGCAGGCCTGATCCAGGACCACATGGTATCAGGAACAAAGATGACAATACGAGGCTGCTTCTTCACCAAAGACCAGTACACAGAGCTGGTGTACAGAGGGCTGACAGACAAGCCGGGCAGGGTGAAGTTACTTCCTCCAGCCATAATCAAACCGCAGCCGCTATGGACGGGAAAACAG
>Danio_rerio.14.20113594.20113743.1
GTGGTGTCGACCCTCCTGCTGAATGTGATCCCAGAGAAAGCTGTGCCTCTCAACCTGGCTGGCAAATCAAAAATTCCTAGTAAGGCGTGGATCCAGGTCCCGCCACGAGCCACTCCAGGGTACCAACCCGAGAGCATGTGTGACTCTCAG
>Danio_rerio.14.20119611.20119776.1
TGTGTCATAAAGCATCTGGAGGGTTTGGTAGTGCAGTATGACCTGACGGTAAGAGACAGCGATGGCTCTGTGGTCCAGTTCCTGTACGGCGAGGACGGACTAGATATCCCCAAAACTCAGTTCCTGCAACCAAGACAGTTCCCCTTCATAGAAGACAACTATGAG
>Danio_rerio.14.207773.207624.1
AGTGACCAAGTACCTGTTGGAAACATCCCAAGGAGCATGACGGTGTACGTGCGTGGCGAAAACACACGTCTTGCCCAGCCAGGAGACCATGTAGCCATCACAGGAATCTTCCTCCCTCTGCTGCGCACAGGCTTCAGTCAGGCTGTTCAG
>Danio_rerio.14.21871634.21871111.2
CTCCCCTTAGGAGAACTCTGACCTCCCTGACCTCAAAGACATAAAGATCATGGGTTACTCTCTGCGCACCTGGGACTACAGGTACACTCTGTGGCTGGGCTT
>Danio_rerio.14.21883997.21883827.1
GAATACCTGACCCTGTATCCTCTAGACCAAATGACTCTGGCCTCCGACCCAGATATCCCTGAACGCCTTCCCACTGTGGCCTACAACCCCTGGACAGATGTAAGGATGAGAGAGGATGTGCAAAAACTCAACATTAGCTTCCCCTACGGATCTATACCAAAAGACTTCCAG
>Danio_rerio.14.22069433.22069329.1
GAGGACATTTCCAAACTGAGGAGAAAGATTGAGAAGGCCAAGAAGCCAGCCGAGAAAATCAGCAATGGAGACGATATTCTAAATGAAGAAATAAATGATTATAAG
>Danio_rerio.14.22083866.22083747.1
TTTGAGGAGATGAACAGTGAGCTGGAGGAGAACAGAGAGCTGGCAGAAAATCGTCTCATTGAGCTGCAGAAGCTCGAGCAAGACCTGCAAAATGTTCAGCAGGAGAACGGCAGCATGAAG
>Danio_rerio.14.22923077.22926271.1
GATTTGGAAAAGCAGACGGAGAAGGAGCTGGAAAAGTGGAGGAAAGAAAAACCATCGTCCACGTTTGACCCCAGAGGTCGCTGCCATGGATACCGGAAGGCGTGGGCTAGAGCTCGGCAGCATGAAATTGAGAAGGAGAGGAAAGAGAGAGAGAAAGGGAACCTCTCTGTCCCACTAACTCGCTCAGCCTCCTCTCTCTCACTGTCTCCTTCCCTCCTTCACAAGAAGTGGAGGAA
>Danio_rerio.14.23111839.23111620.1
ATGGCGGAAATGTTTTCAACTCTTTTCGGGTCAAATGAAGCTCAGGGACCACCTGGTTCTTCGTCTCTGGGTTTTGGACCGGGGAAGCCTCCACCGCCTATGCCGCAAAATCAAGTTGCCATGGCGGGTCAGATACCACCGCAGCTCGGGGATGAAGGGCCTGCTCTACGGAAGCCTGGAGCCATGAATGAACCTTTCTATTTACTGCGGGAGCTGCCTG
>Danio_rerio.14.23113002.23112807.2
GCGACCAAGCGGGGTCCCTGAGCAGGACTTTTGCAGCTTTTTGATGCCTTACTATCAAAAGCAGGAGGCCTACATGCGACGGGAGCTGAAAAAGATTCAAGCAGAGAATGCTGCTCTAGCACAGAAGGTTCAGGGTGGAAGAGAGAGTATCAGTCAGACTGAACACCGAATTTCTGCTGCTGTTGATGAGTGGAAG
>Danio_rerio.14.23516626.23516732.1
TCTCTGAGCCAGTGGGTTCATGCCTGTGATGCACTTGAGCTTCCTGCCCAGCAGAGGGAGCATTTGGACTCTTTTATTGACCAGCTGTACAAGGACATTGAAAAAG
>Danio_rerio.14.24569066.24569215.1
AAAGAGCTTGGAGATCGGCAGTCAGAAAGTTTGGAAAAGGTTCGCCAGCTTCTGCCGCTGCCCAAGCAAACCCGAGATGTCATAACCTGTGAACCTCAGGGTTCGCTGATAGACACTAAGGGCAACAAGATTGCTGGCTTTGAGAAGGAG
>Danio_rerio.14.25497575.25497296.1
GATGGCATTCTTGCAGGGTGTCATTCGTGCAGTGTTTGTGCACAGGGTGCATGCAGAGAAGGAGGAGAGACGGGAGTAACTTGCGATTGTCCTCCTGGACGCAGTGGGGCTCTGTGTGACCAGACGACAGGCACAAACCCCTGTCAGAACAACAG
>Danio_rerio.14.25852233.25852380.3
GTGACTCGTTTCTCAGCCTGTCATCAGAGATTGAAGCCGCCTATAAGGAGTACCTGGCGCACTACAATCATGTGACGGAGGTGGAGAACAGCTACAAACAGAAGGAGGCTCTGTGGAACGAGGTTGTCAGAGTCATCAA
>Danio_rerio.14.25856718.25857035.2
GACGTTGAACACACTGCTCCTGACGGAGCTCCCTCAGTTTAACGGGCTGGCTCTGCAGATGATGTGGAGCACGTTGGGGACGTTCAGCTGTCTGCACAGAGATCTCGCAGCAGACATGGAGCAGCTGTTTCACAGCTTCGCTCAGCAG
>Danio_rerio.14.26518139.26518300.2
TTATCCGGAGCTGAAGCCCATCCAGTCCATCAATGCCCACCCGTCCAACTGCATCTGCATCAAGTTTGACCCCACAGGGAAGTATTTCGCCACAGGAAGTGCCGATGCGTTGGTCAGCCTGTGGGATGTGGAGGAGCTGGTGTGTGTCCGCTGCTTCTCCAG
>Danio_rerio.14.267553.264899.2
CATTCAGCACAATAGAGCTCTCACAGTTTCTCTGCCAGAAGAAGTAACAATTCCTGCCGGCTGCTTGGTTGAACTCATTGAGGTGAAAACTGTAAATGGGAC
>Danio_rerio.14.27116473.27116010.1
TACCCCGCGGACCCGGACTATTACGGCCGTCCAGCGGTCCAGGATTTCCCTCAGTTTGACATCGTAGAAGACACCTACTCCACCTCCACCATGGACTCCCGCAGGAACTCTCGGTTTGGTGGCTTCCCATTCCCGCTGGACCGCTGCGACCGCCGTGCACCCCTGCCGCCGTGCTACAGCAACCAGAACCTGGATGACTTCCTGGGTCCGGATGGTCTTCCTCTTCCGAGCTCTCAGTGCCCCAACGAGTACACCGCCATCAGCTACTACCCCACCCAGCACACCCGCAGCCTCGACAACGTCACGGGCTATAAGAGACTCAGCATGCGCCTCAGCGTTGCCATGCCCTCATACGCTGA
>Danio_rerio.14.27470066.27469940.1
TATGCCATCCTGCTGACCATGGTCCTGACAACCTTTATCAAGTATCTTCTGCATACTATTGACCTGCAGAGTGAGAACCCCTGGGATAACAAGGCTGTCTATATGCTCTACACCGACCTCTTCACAG
>Danio_rerio.14.27473539.27473387.1
CATCTCATCGAACGCTCATGGTACGCCGTGACCGAGACGTGCCTGGCTTTCACTGTGTTCAGGGATGATTTCTCTCCTCGCTTCGTCGCCCTCTTTACCCTCCTGCTCTTCCTTAAGTGCTTCCACTGGCTGGCTGAGGACCGGGTGGACTTT
>Danio_rerio.14.27602041.27602161.1
GACGCCTACCCAAAAGGAGTCATCCCATTGGCTGCCATCCAGATGGCCCGTCCAGCCAAAGACAATAAATTTGAAATTGTGACAAGTCACCGGATCTTTGTGTTCAGGACGGATAACGA
>Danio_rerio.14.27606934.27607116.1
CTCTTCATCATGCTGGGGAACGACCGGGCCAACGACTTCTGGGCGGCCCGTCTGTCCGTCTCTGAGGAGTTGGACTGCGACGCGTCGGCCGAACAGAGGAGAGAGTTCATCGCCCAGAAGTACCGCGAGGGTCGATACCGCCTCGCCCACCCAGCGTTCAGCAGCCAGGAGGAGCTGCTCAAG
>Danio_rerio.14.278299.278501.2
GTTTGGGGCAGTGTTCTTGTGGGACTCTGGCTCATCAGTGGGAGAGGTTTCTGGCCACTCAAAATTAATTAACAGTGTAGACATAAGGCAGAAGCGCCCTTACCGCCTTGCCACTGCCAGTGATGACACCTGTGCCTCCTTCTTTGAGGGACCTCCCTTCAAGTTCAAGTTCAC
>Danio_rerio.14.29455047.29455166.1
GTCCGGCATATCCTGTGTGAAAAACATGGAAAATGCATGGAAGCAATGGAGAAACTGAAGGCTGGAGTTCGTTTCAGTGAAGTAGCTACACAGTACAGTGAAGACAAAGCCAGACAAGGA
>Danio_rerio.14.29479868.29479650.1
CAAGCAACCCAAGGCCAGACAACACTGCTTGTGGTGACCGGTGGCACAGTCAAGTTTGAAGGGAACAAACAGCGTTTTTTCAACCAGAACTTTCTCCTAACAGCTCAGGCTTCACCCAACAACGATCAGCCCGTGTGGAAGATCGCTAGCGACTGTTTCCGCTTTCAAGACTGGAATAGCTGAGGCTCTGCT
>Danio_rerio.14.31230937.31230786.2
CATCAAGCAAAGCGACAAGTACAGTCAACTGATCCTGACGTCGCCCTCTGCTGCTGACACGGGGGCCTACAGCTGCTGGGTGATAGTATGTGATGGCACAGAGTGTGAGAAGGACCACGATCGCGCCTACGTCTCATACATCTATTTCAAAG
>Danio_rerio.14.31232772.31232493.1
TGCCAGCAGGTCAAGCGAAGAAAAGACATCGGAGAGAACCGCATCCGGCCAGGTGGGAAACGGGTAAAGGTGTGGCCTACGCTGAAAGACGGACGAGGCAGAGGCCATTCCCTCCTGACGCAGGTGTTGGATAAAGGCCGCTTCCTCCGCCTGGGCCAGAGCACCATTTTGACTCCTGGGACAAACATGGAGCTGCGCTGCAAAGGCAGCAAAATCGGATGGTCTTACCCGACTTACCTGGATACTTTCAATAACTCACGCCTCAG
>Danio_rerio.14.31268968.31269130.1
GTACTTCACAGTTTGGTGTGCAGTGTGGACAAACTGGCTGCAACTCCTTCAGGATGTCCTCTGCTTATTCACTGCAAGAACTTCCAGGTTCTTCATTTTATCATTTCTAAAGAACAGGAATGCCACGATATTCATCTGTCCCTGCAGCGGCTCTCCCAGCCAG
>Danio_rerio.14.31421231.31421111.2
TCAGAGGTATGAGACGCTACTGAAAGACATGGAAAAGAAATCCGAACAGCATCGAGAAGTGTTGTCAAGTTTACAACAGGAGTTTCAGAAAGCCCAGGGCCTCGCTGTGGGCAAAGTCT
>Danio_rerio.14.31510142.31508365.2
TGATTCTGAGGCTTGGTCAGTGCGCCAGCAGCTCAGCTCAGAGCAGACACAGCTGACCCTGGTCCTGAGCGCTGGGACGTCTCAGCAGGAGAGCCTGAGTCTCCAGTCACCAGAAACACTTTCCAGCCCAGACCAGGTGTTCACCCCTGGCAGCAGCGGCCTGTCCGGCCAGTCCTTTGACTTCAGCACTGCTGGCTGCAGTGTGGGCTCCTCTGATGAACCAGGGAGCTCTGCTGCCGAGGCCATGCAGCTAGAGGGTGACCCTCGCTCCAGTATCTCTTCGCTGGAGGAGGAAAGCTTCTTTCAGCAGCATCCCACTGAAACCCCATCAGCTGCTTCTTCCCCCACTCCAGTCACTGTTGAAACAGTAGCAGACTTAGACTTTTTAACCCAGAACATTCTCCTGCCACCTTCCTTCCAGCTCGACCCTCCACTGCCAGTTCTCCCCCTGCCTCTCCCCCCTGTGCCCACCTCACAAGCTCAGCAGACCAAAGAGTTTGTGTGCACACCCCCCTACACCCCCCAGGTGGGTGGGGCTAGCTTTCCTTTTGGCGAACCCCTCTTCAGCTTCGACCCCACAGGCACCACTACTCCTCCGCCCTCCGCTACGACTGCCACTGCCACCACCTCCTTGGCCCCCTCGGCATCCTCCACAGCCCCACCAACTACTGCCTCCAGCCCTGCTCCTCCCACTACCCTCTCTACCAAACTTCCTCTTGCACTACCTACCCCATCTACTGAACTCCTTTTCCCCATCGAGCCCTGCAGTGTCTCCCTGTATGAGAAATTGCCCCCAACACCTGACAGCCCCGGAGATGGGGACTGCACAGTGATGACCCTTCCTGAGGTACGGGGTCCACTGTATGTAGATGTACCACTGGGGCCCCTCCAGTGCCCCCCCGAAGGCCTCCTGACTCCCGAGGCATCACCTGGTAAACAGCCATGCCTCTCCTTTTTCTCCCTTGAGAGGGAGAAGGAAAGGGCGGAAATATCCCTCCTAGCTCAACACATCAGCTCTCTGGCAGAGGGATTCTACCTGGATCCACTCTTGTCAAAACTCTCTCCTCCCTCTGTATCACCATCCTCCACCCCTCCCTCCCCCTTCCTGTCTCCAGCCATTGAAACTGCTGATTCAGTCCACATGCTGAAGGAGTTTTATCCCATCAAAGCATGGAGAGGTCTGGACATCCCCATCTTCCTCGACGATGATGATTCTCTGTTTGAAGAGAGCATCCTAGAAACCCTCCTCCAAGATGAATTTGCTCCTTCCCAGTCACCTGGCCTCTCTTCCCCCTTGACCTCCCCTATGCCCAATCCCTCGAGCCCAACATCTCCTCAAACCCCAGTATGTTGGCGCCAACCCTCCCAGTTTGAGGGAGTGGGCCACGTCTGTAGCGTCCAATCGGCGCAATGTAACTCCATGGCTGGGTGCGGGGCGACTGTGGCTGCTGAGGCCGGGGTGAAGGCAGAAGGGGAGGGGCTAGCGGAGGAAGCAATGGAGATCGAGGTGGTGTCATCTCCTGTGTCCTCTTGCTCCTCCATCCCAGCTTCCCCTCCCCTCATCCTCACTGCCTCCCCCAGCCCCACCACCTCCACGCCCATCGCCTCGCCCACGCCTGCCGTGTCTTGCACTCAGTCCCTCCTGGAGGAACTGGCCGTCCTGGAACCCATGTTTGGGGCAGGTGCCTCGATCGCCCCTGGCTTAGGGCAACAACCTGAGTTGTATCAACTCCAATGTCATCCATCGCCACAGTGCTTCCACAAAG
>Danio_rerio.14.31863206.31863064.3
ACCCCTCGGAGCTTCTGACTTCAGATCCGGTGGAGCTCCAGTGCATTCCCATGGAAACCCATTTCTGCCCCGTCCCCAAACTGCTGGTGGCGGCTCCTGTGGCACTAAACTCAGTAAGCCTTTCCCGAAACCCCA
>Danio_rerio.14.33713005.33715226.1
AGTGGGTTGGGTTATGGAGGTCGTGGGTCGTCGTCAAACTTCTTGGCAAAAACACAGCAGGAGTACACAGCAAAATATGAAGCCCAAAACTTTCGGAGTTCAGACTCTTACTCTCAGCCGCCCAGGTACAATGGGTACGGGGGAGGGGGGCGATCAGGAGGCTGGGATTCAGGACGTCAGGGTTTGGGCTACAGCCATCAAGACAGGCCGTCATCGAGCAGGCTGTTCAGCAGAGTCTACAACAGCCCGGGGAGGAGCAGTCCTAATGTTTCTCAGTCGGGCTCTTCGTTGCAGCCTCTTCCAATATCTCACCCAACATTAGATGAGAAGCAAAGGCTGATTGCCAATGTAGCATCTGCATTGGCTGTTGCTTTTAGGGACCCTATGTACATGACGGGAAGTGACTCACCAAACTATAATTTCATGTTGAGCCGTAGCATCCAGGCCTGCAAAACCAACCCCGAGTATATTTATGTGAGCCTGAAGGATATTCCTCAGGCTGATCTACCAAAGAACAAGAAAGTACCGACAGATGGCTACGCCTGTGAACTGAGATGCCAGGGTGTGTATCTGGCTACCGGATACTCTGGAAGTAAAAACGGGGCGAGAGACAGAGCCTCTGAGCAGGCTGTAAAACTTTTCCTGAAAGCTGTCGAGGTTCGTGTCGTGCAGCGTAAATTCAGACACACTGTAGTTAATGACATGGTCGTGTGTCAGCTACACAGCCCGACACCAGCATTTTTGCCTGCACTCCGCAACCCGGAAGATAAGCCGACACCTAGCTCCAAGGGCCAGTACGAGCCTGACAAGCGTAAGCACTGGACAGAGTTTGTGGTGTTGGACAATGCTCACGACGCTATCTGCATACTGAACAACTCTGCAGCTTTTAATCGCATGGAGATAGACTATAAATTCGATCTGCTACCCAACAGCAGTACATGGCTGTGCAGCGTTTTCCTGCAGGGCGAGCTGGTGGCACAGGCGATGGGCACCAAAAAGAGCTCTAAGCACGCAGCAGCACAGGAGGCGGTGAGGAAACTTCGCCTGAACCAAGCGCAACGGCAGCAGCAGCAGCAGATGCAGCAGCAGCTGCAGCAGCAACAACAACCGCAGTCTCAGTACTCCAGAGGAAATTTTCAGTCAGATTATGGTGGACGATTCGGGCAGCAAGGTGGCAAAAAGAAGCTGAGCGAGCTGGTTATCCTAGAAAACTCTGACAATGCAATCTGCATTATTAATGATACCGCTCAGTTTAATAAAGTGACTGCTGATTACAAGTTTACAGTTCTGCCCGATCATCGCTGGAAGTGTGAAGTTTACTTAGAAGGACAGTATGTCGCAGCAGGAATAGGGCCAAAGAAAACAGTGAAGCACATTGCAGCGAAAGAGGCTTTAGCCACACTGAGACAGACACAGGCTGTGGTTAAATCCAACTTAAGAAAGGAAGGTCACAGCGACGCCATATCACGTTCTCAGATCATGGGTCGCTCAGGAGAAGAGGCCACGAGGCAGGAGATAAAGGAAGACAACATTGGAAACCAGCTGCTCCGGAAGATGGGCTGGAAAGGAGGCGGTCTGGGCCGAGACGGGGACGGAATTGCGGAGCCAATCAGAGTGAAGGAGCAGTTCTCAAGGGAGGGTTTGGGTATGGACACGGATAAAACCGCAAATCAGCTCAGCAAGCGCGACATCGAGGACATCATTCGGAACTACGCCAGTTCAGACCGCCAGGACGACCTCCGCTTCTCCACTGACCTCACCAATGACGAACGTAAACAGATCCACCAGATATCCCAGAAATACGGGCTGCGAAGCAAGTCGTACGGACAGGGACGGCAACGCTTCCTCGTCGTCAGCCGCAAAGTACACAAAGACCAGCTCATTGGTCAACTTCTACAGGAAGGACAGGTGGGCCGATATGAGCTTGTGAAACCTCAG
>Danio_rerio.14.33820042.33819607.1
ATGTATGTTGGATACCTACTGGATAAAGAAAGCGGCATGTATCACCAAGGGCCTGTAAGAAGATCAAGCATCAATCTGCCTCCACAGAATTTTGTTTCAACACCACAGTACCCCGACTTTACTGGATACCATCATGTGCCAAACATGGATACGCACCCACAATCTACGGGGAGCTGGGGACCTTCATATAGCGCCCCTCGAGAGGACTGGGGTGCTTATAGTTTGGGACCCCCTAATACTATTCCTACACCCATGAATAACTCATCTCCTGGACAGGTTCCTTACTGTTCAAACGAGTACGCACATATGCATCCTCCGGGATCTGCGGTATTACAACCGCCACCGGACAACGTTAATGTTGCACAACTTTCTCCTGGCAGGGAAAGGCGTAATTCATACCAATGGATGAGCAAAACTGCGCAATCGTCGTCTAC
>Danio_rerio.14.34326008.34325895.1
ATGAAGGAAGACAAAGAAAACACTCGACCGAAGGAGAAAAGGGTGGAGATAAAGTATGAAGATGGAGAGAAGACGGAGAAGTCCAAGGAAAAGAAGGAGGCCATGACAAAG
>Danio_rerio.14.34485688.34485821.3
ATCCTTTTATTCTTCCACACCAGCAAGTAGACAAGGGGGCCATTAAATTTGTCTTGAGTGGAGCCAACATCATGTGCCCCGGGTTGACATCGCCAGGTGCTAAACTCTACCCAGCTAAGGCTGACACAGTTGT
>Danio_rerio.14.35145980.35145876.1
AAAAAGCCTTTGCTGAAAGGTTGTATCGAGCTGTCCAGAATTAAGTGCGTGGAGATTGTGTGTACTGATGTGCCCATACCATGCAGCTTTAAGTACCCTTTTCAG
>Danio_rerio.14.37905980.37905831.3
ACATGTCTGATGGCACGGTGGGAAACATGGTGGATCTCTGCATCACAGAGTCGTTCCAAGTGAAGCGCCAGATGTTGCTGAGCGCGTCTGAGGCCGCTGAGATGATCCTAAGAGTGGACAACATCATCAAAGCTGCACCCAGGTC
>Danio_rerio.14.37906710.37906604.3
CAGGCTGCTCTGAGATGCTGATGGCCAAGGTTGTGAGTGATCTGGCCAACAGGACGCCAGGAAAGGAGTCGGTTGCCATGGAGTCATTTGCCAAGGCTCTGATGATG
>Danio_rerio.14.37907180.37907053.3
CAGGTGGGGAGATCACCTCCACCTTTGACCACCCAGAGCTGGTGAAGCTCGGGCACTGCAAGCTGATCGAGGAGGTGATGATCGGCGAAGACACGCTCATCCACTTCTCTGGAGTTGCCATGGGT
>Danio_rerio.14.37907572.37907467.1
AGGCAGCTCATCTATAACTACCCAGAGCAGCTCTTCGCTCAGGCTGGCGTCATGGCCATCGAGCACGCCGACTTCGCTGGCATTGAGCGCCTCGCTCTCGTCAC
>Danio_rerio.14.3917504.3917186.2
GGGCACGGTGGAAGCTCGCTTTGTTTACGTCTTCGTTTTGGGAATCCTCTTCTCGGGCACCAAGGACCTGTTGCGATCCCAGATCATCACAGCAGATGCCAAACTGAAGAGCAGGGGATTATGGGAGATTTACAGTGGCTTGGTTTTGTTGGTTTCGCTGCTCTTCCGTGCTCACAACCTGCCAGTCCTCTGCTGCTGCCTGCTGATCCAGACGCTCATGGCTCAGTTTATCTGGAAGAAACTCCACTATGATGCCGCCCAGACTACCATCATGCACTACTGGTTTGGTCAGGCCTTCTTTTACTTTCAG
>Danio_rerio.14.393386.393273.1
GTCTTTGCCGTTACTGTCACTGATGAAGACTCTGGTTCAAATGCCCAGCTACACTACTCCTTGATGGGCCGCAACGCTGAGAAATTCAAGATCGACCCAGTCAG
>Danio_rerio.14.40053968.40054243.3
GTGTGAATGTTCCCGAGATCCCCTGTGTGTCCATGCTGCGGCACCTTTACCTGAAGTGGGTCCGCCTTACCAAACCACAGCCTTTTAAGGACTTTCTGTGTGTGAGCCTAAGGACCTTTGTTATGCGCAACTGTGCAGGGCCGACCAACTCTCTCAAATACGTTCCCCTGATTACTGGCTTGGCTTCAGCCCGGAACCTCGAGCAGCTGGAGCTGGTACGAGTTCCCTTCTTGGGAGGGCTGATCCAGCACGTCGTGGAGGATAGCTGGAGATCAG
>Danio_rerio.14.40057081.40057251.3
GTAAAATGAGCCATTCAGAGCTGGTGAAATACGGGCTGGCGGATGTTATCGAGAACCCGGGAATCATCACTGATATTGGGATAAAGGTGGTGAATGAGGTGTTCACCAATATTAAATACCTGCTAATCTACAACTGTCCTCACCTCCACAACCCTCACCACTGGATTAC
>Danio_rerio.14.40362703.40362556.1
ATTCAAGGTTATGCCAGGTTTACAAATGATCCTGAGCCAACTGTGGAAGTCAATGGAAGAAAATATACAGCACCTCACATCCTCATCGCCACTGGAGGGCAACCTTCTGTTCTGAGTGATGCAGAAGTTCCAG
>Danio_rerio.14.40404131.40403944.3
AAAAGCCTACTCGTCCTTTACCTCCACAGCCTCCTGACCCACCAGCTTCCTCTGCAGGCATGACAGTTGTAGCTGAGTACAATTACACACCCATGACAACACAAGACCTGGAGCTAAGGAAGGATGAGGAGTACACCATCCTGGAAAAGTCCGATGCAAACTGGTGGAGAGCTCGAGACAAATATGG
>Danio_rerio.14.40647984.40648160.1
CGTGATCGTATTACCAGTTTTAGGAAAACGGGGACGAAGAAGGAAAAGCCCCTGATACAGCACCCAACAGATCCCCTGTCTACCCAAACTGAACTTCCTGTTCCTCAGCCCCTTTTTGATGAGCGGTCCATGAACCTCTCGGAAAAAGAAATCATTGACCTCTTTGAGAAGATGATG
>Danio_rerio.14.41068205.41068329.1
GCCGAGATCTTAAAAAGCAGTTTGACCAACATGGAACGGCACATTCAGAGGCTTGAGAACGACATCGAAAACTTCCCCAAAACAGATGATGAACAAGATAAGTTTGTGGAAAAGATGTC
>Danio_rerio.14.4155878.4155603.1
AATGAGGTGCCCCAAATTGTTGGGGAAATTTACCAAAAGTTCTTTGTGGAGAGCAGAGACATTCCAGTGGAGAAGTTTCTTCTGAAAGAGATCCAGCAGAGTTTGGTGGGGAACAGAGGAACACAAGTCTTT
>Danio_rerio.14.42179289.42179422.3
CTGATGGTCGTCATGGCATAGTTAGAGTAGACCGTGTTCCTTTGGCCTGCAAACTGGTTGATCTGCCCTGCATGATTGAGTCACTCAAAACGGTGGATAAGAAGACGTTTTACAAGACTGCAGATGTCTGCCAG
>Danio_rerio.14.4490210.4490342.1
CTTGGCTTCCTGGGTCTCCTCCATATGGAGGTGTTCAATCAGAGGCTGGAGCAGGAATACAATGCTTCTGTTATCGTGACTGCGCCCACCGTGCCCTACAAGGCTGTGCTCTCCTCAGCCAAACTCATCAAG
>Danio_rerio.14.4494185.4494318.2
TCGCAGGGCGGTCCAGAAGAACATGGTGTACATAGATGACCAGCGTGTCATGATGAAATATCTCTTCCCTTTAAATGAAATTGTGGTGGATTTCTATGACCTCCTCAAATCACTCTCATCTGGATACGCCAG
>Danio_rerio.14.45858593.45858439.3
CACTGGGAGAGTTCATGCATCCATGTGAAGATGACATTGTCTGCAAGTGCACAACAGAGGAAAACAAGGTTCCCTATTTCAATGCCCCAGTGTACTTGGAAAACAAGGAGCAGATTGGGAAGGTGGATGAGATATTTGGCCAACTCAGAGACTTT
>Danio_rerio.14.47035386.47035521.2
GTATGGCTTTTCCAACATGCGCTACATCGCCTCCCTCATCAGTGGGGTGGGCATTTTTATGATGGGAGCAGGCCTCTCTTGGTACCATGGCATCATGGGATTGCTGCACCCGGAGCCCATCGAGTCTTTGTTATGG
>Danio_rerio.14.47037799.47037906.1
ATGCAGAGCCGAGACCCCAGCACCAATGTGGTGCTGCTGGAGGATGCTGCTGCTGTACTGGGAGTTATTCTGGCTGCTGGTTGCATGGGGCTCACCTCACTTACAG
>Danio_rerio.14.47041405.47041570.3
GTAACCCGACCTATGATAGTTTGGGCTCTCTCGGCGTTGGCACATTGCTGGGCGCAGTCTCCGCCTTCCTCATCTACACTAACACAGAGGCCCTGCTGGGACGCTCCATACAGGCTGAGCGCGTGCAGAAGCTCACAGAGTTTCTGGAGAACGATCCTGCTGTAAG
>Danio_rerio.14.47546722.47546937.3
CAACCTGTCATGAGAAAAGAGGACTTAATGAAGCGCCCGGGAAATCGGCTAAAACGTCAGGGAACAAAGTATGTCCCTACAGTCACCCATCAACCCAGAATTCCAGTGGATCCTCTGCTGGGAACGCACTCTCTACCTCAGCAGACCTTTGTAAGACCACTCCCAAGCACTTCAAGACCATGTGCCGTCGACCAACGCCACCAG
>Danio_rerio.14.47705546.47705684.1
GCCCTGCGGTTCATCAGGCCTGATCCTCGTGGTCGTGTGACAGACCCCGTTGGAGACGTTGTGTCTTTCATTCATAGTTTTGAGGAGAAGTATGGGCAGGCACACCCTGTCTTTTACCAGGGAACATACAGCCAG
>Danio_rerio.14.47709684.47709855.1
GAGGAGAGGAACCAGACCCAAGTGCTAAGGCAGCAGCAGGATGAGGCCTATCTGGTTTCGCTCCGTGCCGACCAGGAGAAGGAACGAAAGAAAAGGGAGGAGCAGGAGCAGAAGAGGCAAGAGGAGGAGAAGGTCCGACAGAGTGCTCTTGCTGAAGAGCGGAGACGACGA
>Danio_rerio.14.47717881.47718063.1
GTAATACACGATTTCCTATTCTCTTTGAAAGAAACTCCAGAGAAGTTTCAGATAGTTACAAACTTCCCTCGCCGAGTCTTGCCCTGCCTTCCCACTGAAGAGCAGCCCAACCCACCCACGCTGAAAGAGGCAGGACTCAGCCGCTCCGAGGTGCTTTTTGTTCAGGACCTTACGGACGATT
>Danio_rerio.14.48169095.48169335.1
GGCAGTAAACAGCTCCTGGAGAACTATCCGCTCTTCATCACGAATAAGCAGTGGGACGAAGCTGTCAACTCCTCTAAGAAAGATGGCAGACGGCTGCTGCGCTATCTGATTCGCTATGTCTTCACCACAGATGAGCTCAAGTTCTCCTGTGGTTTAGGCAAAAGGAAGCGGTCAGTCCACTCAGGAGAGGCAGGCCTGGAAAGACGACCGCTCAACCCTGTTAAAGTCAGCTGCCTCAGAG
>Danio_rerio.14.49298637.49298770.1
ACCATGGGCCCAAACAGCATGATGTTTATCCGGGGCCTCCTGGACAAACTGACATCTAATCAGCAGAATATCCTGAAGTTTATTGCCTGTAATGAGATCTTCTTGATGCCAGCAACTATTTTTATGCTGTTCAG
>Danio_rerio.14.49312826.49312703.1
GAGCTTCAGGTTCATGAGGGGAATGCTGATTTCCTCATTCCAGAGTATCGCAACATCTTGGATGAATCTGCTAATCTCCTTGAAGAGTACAAGAAACAGCCAGCACACCTTGAAAGGCTTTA
>Danio_rerio.14.49325585.49325399.2
GCATGTGTCAGGCTCCGACCTTTTTGTGTGCGCAAGTTACATCTACAACCACTACTGTGACTGCAAAGATCAGGACTACTACCTCTCTGGAGACAAGATCAATGACATCACATGCTTGTCCACAGAAAACCTCACTCACCTCGTCCCAGTCCTGGCATGCCAAGATCGAGTGCTCAGAGTCTTGCAG
>Danio_rerio.14.49325852.49325677.1
CCCGTCTTTAAAACACTTCCTGGGCAGAAGATAGCCCGAATGGACCTTGGAGGTGCTGCGGGAACTCCCCAGGAAAAGATCTTTGTCTGCTCTGGTTCTCAGGTCCGAGGATTCACCAAGAAAGGCAAACAGTTCCTCACTTTTGAAGCCAACCTAACTGAGAGCATTAATGCAAT
>Danio_rerio.14.50989501.50989626.1
CCATGTATCATAGCTGACTGTGGTGAGCATAAGGATGGGGACAGCTGGGGCGCTGCACCAAGTGATGGAACAGGAGATGCCCACCCAGACTTCCCCGAGGACTCCGACATCGACTTTAAAGATGT
>Danio_rerio.14.51119906.51120135.1
GTTGAAATGGAGAGGTTTGCAGATGAGGCAGATGTGGTGATAGTTGGTGGAGGTCCTGCTGGTCTTGCAGCAGCTATTCGTCTGAAACAGCTAGCCAACAAACATGAGAAGGAGCTGCGAGTGTGCGTTGTGGAGAAAGCCCCTCAGATTGGAGCACACACTCTGTCAGGAGCCTGTCTGGAGCCCAGTGCCCTTACTGAGCTCATTCCTGATTGGAAGGAGCGCGGG
>Danio_rerio.14.51248254.51248391.1
GTGTCTGTACCCGGCACAGTGTCAGCGCTCTGCATCGAGCGTCCAGCGGATGTGGAGGAGGGTTTCTCAGTCCAGGCTCCTTTGGTGTACCACTTTGGCTCTACTAGTCCAGGGACCAACATCAAACTTTACAACAAG
>Danio_rerio.14.51664687.51664818.1
ATCACAGACCTCAGACAACGGCTAGCCGAGTCACAGAAAACTGTGCTTGAGCTGGAGGCTGAGCGGGAGCAGAGGCAACGCGACTACGACAAGAAGCTGCTGCTGGCCAAGTCCAAGATCGAAAATGTCCAG
>Danio_rerio.14.51729648.51729755.1
ATCAACAAACTGATTGAGTATTACCAGCAGCTGGCCCACCGAGAGAAGCAGGAGAGGGACAGGAAGAAGATGGCCAGGAGACGACAGTGCATGCCCCTGGCGTTCTCG
>Danio_rerio.14.51744446.51744553.1
GAGAGCCAGGTGCTGCTGACCCTGACCAACCCAGTGGAGAACATCACCCATGTCACACTGACTGCTTGTGAGGAAAATGACCCTGATGAGATTAATAGCACTGCAAAG
>Danio_rerio.14.52617661.52617914.2
TGAAGAGGATGATGAAGATTTTGGAACTCCTGAGGTGCTATGTCGCCAGAGTCTGAGTCTGGTTTACAGTACAATTGATGAGAACTACCCAGAAGGCACTTTGCAGCTATTGTCTGACCTACTACAGCCTGGTTACTATCCCCCCAGAGATATCACCTCCCATCTACTCCACGGCATTCTGCTCGACCTACAGTCTCCTCATCACCTCTGCGTGCAGGCTTTTAAGCTCCTGATGAGGTCACAAAG
>Danio_rerio.14.53372394.53372227.1
ATGAAGCTCAATCCCTTTGTAACATCCTCCCGTCGCAAGAACCGCAAGAGGCACTTCAATGCCCCCTCACACATCAGGAGGAAGATCATGTCTTCCCCCCTGTCTAAGGAGCTCCGCCAGAAATACAACGTGAGGTCCATGCCCATCCGCAAAGATGACGAAGTCCAG
>Danio_rerio.14.53578988.53579152.1
GGAGTGAAGAAGAGCGCCATAGGTCAGAGGATCGTCTCCACGCTTCCCTACATCCGACAGGAAGTTCCCATCATCATCGTGTTCCGGGCACTGGGCTTCGTATCGGACAGAGACATCCTGGAACATATCATTTATGACTTTGATGACCCTGAGATGATGGAGATG
>Danio_rerio.14.53582061.53582204.1
GTGTTGAACCGTCTCACCTTCGCATCCACACTGTCTCACCTGCGCCGGGTCAACTCTCCTATTGGTCGAGATGGAAAGCTGGCGAAACCTCGACAGCTGCACAACACGCTGTGGGGGATGGTGTGTCCGGCTGAGACGCCCGAG
>Danio_rerio.14.53583886.53584025.1
GGTCACGCTGTGGGGCTGGTGAAGAACTTGGCCCTGATGGCCTACATCTCTGTGGGCTCGCAGCCATCGCCCATCCTGGAGTTTCTGGAGGAGTGGAGCATGGAGAACCTGGAGGAGATCTCACCTGCGGCCATTGCAGA
>Danio_rerio.14.6221014.6220868.1
CTGCAGGATCGGACCCAGTTCAGTGATGGGGATCTTATCCAGCTAAAGCGCTACTGGGACCGAGGCATGACCAGCCTGGGCTCAGTGTGCAGGGAGAAGATCAGCGCTGCAGCAAACCAACTCAATGTAGACACTGAAATAGTCAAG
>Danio_rerio.14.6502550.6502726.2
GTTTGCAGAGCAGCACAAGTTTGCAAAGCCCAATGACGACAGGGCCTTGGGGCTGATGAGAAAGAGCGCACGCTCTGTCATGGAAGAACTGGAGGACATTGTCATTGCCTATGGCCAAAGTGATGAGTTCAGCTTTGTTTTCAAGCGATCTTCTACCTGGTTCAAAAGAAGAGCCAG
>Danio_rerio.14.6505880.6505987.1
GGAACATTGGCTGGGGATAAAAATGAGATCCTCTTCACAGAATTTGGTATCAACTACAACAATGAATCTGCCGTCCACAAGAAAGGTACCACCCTCATCTGGGAAAAG
>Danio_rerio.14.713498.713626.1
ATGTCAGCCCAAAAGGACTGTGAGTTTTTGGTGAAAAGAGCCCGGGAGCTGGTCTCTGATGATCCCTGTGCTGCCAAAGCCTGGCTCATCACTGCCAGGACCCTTTACCCTGCAGACTTCAACATACAG
>Danio_rerio.14.7154866.7154753.1
CGTTTACGCATCTTCCACGAGAACCTGAAGACTGCTGAGAAGCTCCAGGCTTTGGATCAAGGTTCAGCCGAGTATGGAGTCACCAAGTTCAGCGACCTCAC
>Danio_rerio.14.716344.716484.3
TGTGTGATGTGCTTCCTTTGGTTATAAACAACATGGATATGCGCCTGCCTGCCAGCCTAATGCAGAAATACATGTTGAAAGCAGCAGAATTCTACATTGGTTATGTTACCCGTGGGCCCTCGCCTGATGGACAGATACA
>Danio_rerio.14.7304272.7304151.3
GTCAGGATGCCAATCTAGGCCAAACCACTCACGTGACACTCGACGGGTCAAAGGTTTGTGATGACAGCGCACCTTCCTTGCTCCCCGATGTGCCTCTCGGAGAGCTGAAACCGGGCGAAAAG
>Danio_rerio.14.7329116.7328983.1
ATCTGCCGCCTGTGTTTCCAGCATAACACTCCTCTAGATGCTATAGCCCAATTCCGAAAGCACATCGACCTGTGTAAGAAGAAGATCGGCAGCGCTGAACTGGCCTTTGAGCACTCTGCATGGATGTCTAAACA
>Danio_rerio.14.7351569.7351694.1
GTACCATTTGCCCGCTACCTGGCCATGAACAAGATAACCAACATCAAGCGTTATCACATTGCTAAGGTCTATCGTCGTGACAACCCAGCCATGACCCGGGGACGTTACAGAGAGTTTTATCAGTGT
>Danio_rerio.14.7351795.7351902.1
GATTTTGACATAGCAGGGCAATACGATGCCATGATCCCAGATGCTGAGTGTCTAAAGATTGTACATGAGATCCTCAATGAGCTGGACCTCGGAGACTTTCGTATTAAG
>Danio_rerio.14.742133.742645.1
GCTCACGCAAAAGCATGGCACACCTACAACACCAACTTCCGCGCAACTCAAAAGGGTAAAGTGTCCATTGTTTTGGGCTCCCACTGGGTGGAACCTCAAAGAGGCAAAGCCATTGATGCAAGTGCTGAGCTCTGTCAGGAGTCAATAGAGGCAGCTCTGGGCTGGTTTGCCAGTCCCATCTTTGGTGAAGGGGACTATCCAGTCTCTTTAAAAACCAAGCTTGGGGCTCTTCTGCCTGCATTCACCCCTGAAGAGAAGCTCTGGGTGCAGAAGACAGCTGACTTTTTTGCCCTGTCCTTTGGGCCTAACAACCTCCGTTTGGGGCAGAGTGTAATCGGCTATGGGCAGACGGTAACCCCAGACCTAAGACGACTCCTGGGCTGGATAAAGCTGGAATATGGGAATCCAAGTGTCCTAGTAGCTGAGGGAGGCTGGTTCTCTGAAGCCACTGTGGGAAAGGAAGACACAGTGGGCATCTATCTGATGAAAAGCTTTATCAACCAAGTCTTGC
>Danio_rerio.14.8619274.8619470.3
ATGAGGAGGTACGTGTGGAGCTGCAGTCGGTGCAGCGAGAGCTCCAAAGCGTTCGGGATGAGGCCACGACAGCGGGGACGAGCAGGGACCGCCTTACGCAGGAGCTTCAGACTAAGCAGGCCCAAGTTTGCTCTTTGGAGGGCCAGCTAGATGCTGCTCGTACCCTCAACAACAAACTCACCCAGGAAATCAAA
>Danio_rerio.14.888004.887861.3
TGAAAGCAGAAGCTCGCTCAATCTACAGCACTTACCTGTCTGAGAGTGCTCCCTACTCGGTGAACATTGATGACACAGCAAAGACGGAGGAGAAGGACCTTGAGCAGCCTACACCTGACATGTTTAACAAAGCTCAAGCGCAG
>Danio_rerio.14.9666920.9667106.1
AACCGAGGTCCACTGGGAAAGTTCAGCACTGACGTTGGGAATCGAACCACCATCAGGATGAGTTACCCAGAGGGCACGCCTCTTAGCTGGGCTGACACAGACCCAGACACTCTGTTTGTGACGGTGGTGTATAAAAGCGGAGACATCACCTGGACCTCTGCTATGATCA
>Danio_rerio.14.9667208.9667366.1
CTGTGGGACTGGTTATTTTTCTGGCAGAAGGTTCCAGATAGAATCCCTCTTAAAGCCAGCAAGTTCAGACTTCTAAACCCACACGTGATCAGAGAGACTGCACTGGACCTCCTGAAATATCCTCTTCCCAGGCCACGCCTGTGGGGCTGGGACCAG
>Danio_rerio.14.9688807.9688616.1
GTGCCGTGTTACTCGTACGGGCAGAAGCTCTCCAAGCTGGCGATACTACGTATAGCCTGCAATTACATCCTGTCTCTGGCTCAGCTCGCTGAGCTGGACTACAGTTCAGATCACAGCAGTGTGAGCTTCTCTCAGTGTGTTGAACAGTGCACACGGACCCTGCAGGCTGAGGGAAGGAGCAAGAAGAGGAAG
>Danio_rerio.15.10359563.10359396.1
GTGGTGTGCAAGTACCTCAGCTTCGATTCTACTGTGTCAGACTACCAGCTGCTGCAAGGTGTCGCCCAAGCAGCAAAGGTTTACTATAACTACACCGGAAGCTCTCCCTGTCTAAACACATCACAGACAGCAACCAGCAGCCTTGGCTACCTCGGCTGGTTTTACCAG
>Danio_rerio.15.1091517.1095473.1
GTAGGTGGTGTGGTACAGTTGAGCTGCCATATCCAGGGTGATCCAAAGCCTCTCTTGGAGTGGATTTTACCAGATGGAAGCAAGGTCAGAGCTCCTTATTCCAGTGAGGACAGGAGAATAATAATTACTGCTGAAGGGAAGCTCACTCTTCGAGGTGCAGATACCTCTGATACAGGCCTCTACTGGTGCATTGCCACAAACTACCTGGATGCAGATATCCTCATCTTTCGAGTGACAGTTCTGTCCATTGATGTGGAAGAGGCTGAGGTCAATGGTGTTCAACTCTCTAGGCCACTGGGTGAAAAGCTTGTTTTTGACTGTAGCTCCTCGGGGAGTCCTGAGGCCTCAGTGTCTTGGATTCTGCCTGACCATTCAGTGCTTGACAAGCCTCATGGGAACAGAAACATTTTTAAGAATGGAACATTGCTGATTCAGGGTATCACAGCAAGGGATCGAGGATTTTATAGGTGTTTAGTTGCTAATCATCTTGGAGTTGACCTACTTGTGTCTCAGGTGAC
>Danio_rerio.15.1173432.1173533.1
GATGTGGATGAGGTTTATGCGGGAGATATCTGCGCCCTGTTTGGAATCGACTGTGCCAGCGGAGACACTTTCACATCCAAGACTACTGCTGACCTGTCCATG
>Danio_rerio.15.123781.124018.1
ATCATGTCTGGTGGTCCAGCGGTGAGGATCAGCATCGAGTCTTCCTGTGAGAAGCAGGTGCAGGAAGTGGCCCTGGATGGGACAGAGACCTATGTCCCTCCTCTATCCATGTCCCAGAACTTGGCAAAGTTGGCACAAAGAATTGACTTCAGCCAGGGATCCGACTCAGAGGAGGACGTTGAGGGGGAACCCAAGGACCGAGAGTGGGGCAAGCAGGATGGAGAGGAAGAAGA
>Danio_rerio.15.1270960.1271135.1
ATCCAGCGGGCTTGGCGTGACTTCCTGCAGCGACAGGAAGTGGAGAAAAGGAGCCCTTCCCCACCATCCCTCTCCTCCTCCGATAAGATGAGCATGTCAATCAGCATGTTGACCCTGTCAGATGGCAGCACCCCAGTAAGTGATGCCC
>Danio_rerio.15.12934807.12934973.2
CATGGATGTAATTGTGGCCAGTAGCATTAATGCACTAAATGGAACAACGGTAAAAATCTCTTGCGTGTTCACTTCCTGCTATAAGATGGATGTTACCAAGTTTGCCATGAATTGGACCTACCAAGAAACACGCAACGATACACACGA
>Danio_rerio.15.13489923.13490102.1
CAGCGCAGGCATTTTACAAATCCCCAACTCTTCTGTGACTACTTCACCAACAACAATCCTGCACTGATGCTGATGCCTGCAAGACGGGAGTTGGTGAGCCTGCAGCCGTATGTGGTCCTCTACCATGACTTTGTCACTGACACGGAGGCTGAAGACATCA
>Danio_rerio.15.13561169.13561396.2
AGTCCTTTTAGCAGCCGTGAGTCCGTACTTTCGGGCCATGTTCACCAGCCCGCTGGTGGAGTCTCGCCTCACAGAGATCCGGCTGGAGGAAGTGACGCCATCTGTCATGGAAACCATCATCCAGTTTGTGTACACTGGGGAGGCTGGGCTCTCTCTGGATACAGCTGAGGATCTGTTTGTGGCTGCCAACCGGCTTCAGGTCATGCCCCTCCAAGACCTGTGCTC
>Danio_rerio.15.13563118.13564642.1
TTTCTTTTTGAGCACCTCTCAGTGGACAACTGCCTGGGGATGTACTCTCTGGCTCGCTCTCACCATGACCAGCTCCTGCTGCGTGCCTCCCTGCGACTGGTAGCCCAGCACTTTCCCCGGGTGGCCCGCCAGAAAGACTTCCTCCTGCTCGACCACGGCACCTTAGGCAGTCTTCTGAGCTCTGACCGTCTGGGCGTGGACTCGGAGGCGGAGGTATATGACGCGGCACGCCGCTGGGCAGAGCACCAGCCTTTGGATCGCTACGCTCACATGCCGGCGCTGCTTCACCACCTGCGGCCTGGGCTGTTGTCCCAGGAAGAAAGCCGAAGACTGAGCCAAGAACTGGGGCCAGCAGCAGCAGGAGAAGGCCTCGGCGGGCCTCTGAGACCACGAGAGGGAATGTTTGAGAAAAAGATTGTCTGTGTGGACCTGACGCCTCGGGAAGATGAGTATTTAGCTGCAAGAGACTACACGGTGGACTGCTTTGATCCTCGGACAGGGAAGTGGGAGAAGCTAGCACCACTCGGCTCACTTGTCAGTCCTGGCTGCACAGCTGTGGGCGACAGGCTTTTTGTAGCTGGTGGGATCCTGCGGACCGGCTCTGTGTCTGCAGCCGTGCATGAATACGATGCTGTGTTGGACCGCTGGATAGAGCAGCCTTCGATGGTCCAGCCCCGGGCCATGCTAGGCCTCCTTGGATGTGGAGAGTCACTTTATGCTTTGGGTGGCAGCAACCGCTCAGCTCTCCTGGACTCCAGTGAGACTCTGGACCTGACCACACTTCAGTGGAGTCCTGGGCCTCGGCTACCGCTCCCCCTGCGCGCCTTTGCCTGTGCAGCACTACGTGGAAGACTTTACCTCCTGGGTGGAACCACACTTGAACAGAACCGAGCTGTGGTCCACTCAGGCGTGTTTATTTATCACACCCTGACAGACTGCTGGACACGTGTGGCACTAGATTCAGGTGCCACCTGCCTCGCTGGAGGAGTAGCAGTGCGAGGTGGAGTGTGCGCCATTGGGGGATACATGAGGGATACCACCAAGTTCCTGGATGGAAACTACACCAACCTGGAGACATTAGACGCTACAGGCCGTGTGCTGTTTTTCAGAGAAGGCAGAGGGTCAGGAGTGGAGAGGGAGGTGACTGGGGGAGGGGTGCTGGTCAGTGCAGAGCAGCGAGGGGGAGCGGGTGGTGGAAGTGACCGAGCTCCAAGCCCCGTCGTTTTTCCGGGGTTGCCTCGGCGGATTGCAGCAGGGGGTGTGGCCAGGTGGAAAAGAAGGATTTATGTGCTGGGAGGGGAAAACGGCTCACGCTTTTACGACAGCGTTTACTGTTGGAAACCCGGCTGGCGCAGCTGGGTCCAGAGACGGGAAAAACTTCCAGGAGATACCGGAGGCGTGAGCCAGTTTGGGTGCACCACTCTAAAATTCCCTAAAAAACACAT
>Danio_rerio.15.13620843.13621024.3
TGATGCTGTCAGAAGTCCTGAAGGTGCTGCGAGGAGCTGGTAAAGTGGGCTCTTCGCTGGTCTCCACTCAAGGCGAGCAGCTCCGATTAATGGCCTGCAACTCGTCCCTGGGAGCAGGGGTCAAAGTTGCTCAGGATGTGGTAGAAGGACTGGTTGGCACATTTATGGGTGG
>Danio_rerio.15.13635881.13636022.3
TGCTAGAGGGAGATGAGTTTTTCCAAGTCCCCGAGGTGATTGATGAGCTGTCAGGCCACAGGGTGCTCGCCATGGAACTGGTGCAGGGCGTCCCACTGGACATGTGCGTAGAGCTGGACCAGGAGACCAGGAA
>Danio_rerio.15.13880582.13880709.3
ACTACGAGGCATCTTTAAAGAAGGAGGGGGGGATCCCAGACGGTCCCGTGCTGGAGTCGCTGCTCGCTGGGGAAACCCTGGACAAGAAGGTAGAAACCAAGGAAGAAGAGCCCATGAGCGAGTGTCAG
>Danio_rerio.15.14009543.14009650.1
GTGGTCTTCTTCACCAACCAGTTGGGGATTGCTAAAGGCAAACTGAGACCAGAAGTGTTCAAGTCCAAAGTGGAGGACATCCTTGCCACTCTGAAGCTGCCTGTGCAG
>Danio_rerio.15.14280449.14280606.3
ATATGGGCTCTTTGGTGCTGGAAGTCCTAACCAAACCAGATCATCTGCCAGTTGCACGGGCTCAGGTCGCTGGCATCTCCCGCCTGTCACTGTCACAGTCAATCAGTGGATTTTACACTCTTGTATCTCCAACATCTGAAAAGCTGGGAGAGCTACAG
>Danio_rerio.15.14316696.14317494.3
ATGAGGATTATGAGGAGGTTGTAGTGAAGCTGAGGCCTTTAAATGAGGTGACCTCATTAACAGACAAAACCAGTCCCTGGACCAGCATCTTGTCAGATCCTGAATTGGCCTCTCTGGAGAGCCTGGAG
>Danio_rerio.15.14466352.14464948.1
TGCAAAGAATACAAGAAGCTCCCTGTTGCTGTGATGAGAGAGGCGGTGCCGTATGACTTTGGAGGCATTGACATCATTGATGAGCTGACAGTAGCTCCTCCCAAGTCAAAAGGTTCTAAGAAAAGCAATGAAGAAGAGAAACCAGAGAGTGCAACTCAGTCTACGATGTTGGGTCCCGAGGAGCCGTCGCTCAGAAATGTTGTCACCGCCGCCGAGGATTTCATCAAGGTTCTCGCTACTGTCTCCACGTCGCAAAGCTCCAGTACCAACTCTGGTAAGGTAGAGGAGCAAAGTTCAGAGAAGAAAAAGAGGAAGAACACAGGGAAGAAGAAGAAAACAAACAAAAAGAAAAAAGGAAACGGAAAGGGGAGGAAGAGAAAAGTGAAAACAGAGGCAGGTGTGAAAGCAGAGGAAGGAGC
>Danio_rerio.15.14468700.14468184.1
ATGTGGTCAGTCTTCTTCGTCTTTTTGTCTTATCTGGACACAAACGTCGTTAATGGCGACCTCCTGAGTGGCGCTTTGGACGCAGAGAAGGAGGGCAAAGAAATGTTCTCCACGCTCAACGGCACCGTGTGCGCAAAAATGTCCACGGTGGGGGAGAATTTCCTCTACCAGGTGTCAGACGGAGCCGAGGTGGTGCGCTCGGTAGTCAGTCCTGCCGGGAAACTATTGAACTGCTCCGTGATAGTGGAACAGATGCAGGTGAAATCTTTCATGCACGAGTGCAGGTTGGGGCT
>Danio_rerio.15.14504669.14504877.1
AATCTCCCCGCCCTCGTTCTGAAGATCATGAGCGGTACGTTTGCGCCGATCTCAGACCGTTACAGCCCAGAACTCCGACAGCTAATTCTCAACATGCTCAATTTGGATCCATCCAAACGGCCTCAACTCAATGAAATAATGGCTCTCCCCATATGCATCAGGCCCCTGCTTAACCTCTACACAGATATAGGAAATGTAAAAATGCGCAG
>Danio_rerio.15.14529420.14529578.1
GGGGAGGTGTACACGTGGGGCAAGGGGGCCCGCGGCCGCCTGGGAAGAAAAGAGGAGGATTCTGGGATACCAAAGCCAGTGCAGCTCGATGAAAGTCACCCGTTCGCGGTGACGTCGGTGGCTTGTTGTCATGGCAACACCCTGCTGGCAGTGAAAC
>Danio_rerio.15.14838172.14838357.1
CTGTGTCAGGTGGTGCGGCTGGTACCGGGCGCATACCTGGAGTACAAACAAGCTTTACTTAACGAGTGCAGACGGCAGGGCGGGCTGCGGCTGGCGCAGGCGCGGGCGCTGATCAAGATCGACGTCAACAAGACTCGCAAGATCTATGACTTCCTAATCAAAGAGGGTTACATCACCAAGGCGTAG
>Danio_rerio.15.1490246.1490123.2
GGCATTGGAGCTGGCAGTTAAACACAAGACCCATGTGGACACTGTGCTGGCCTATAGGGAGAAGTTTCTACAGAAATTTGGCAGGAAGGAGACCAATAAGAGATTCCTGCAGTACTCTGAAGG
>Danio_rerio.15.1495066.1494895.2
TGAGTTCAGACGTGCACCCCAAGTTCTAAACTACATTGGCACCAAAGTGACATTACGCCAAGGAGATGGTTCATTGGTGTACAGCAGTGTACTACCCTTTCCTGCCCTCCTGCATGAATACAGCATCTCTGCACGCTGGGAGGATGCACTGCGCCTCTGCTGCTATGCAAA
>Danio_rerio.15.1505531.1505413.1
GTGAGGAATGTGCTGAACGATGCAGTGGACTTGTTGGAGTTTAGAGATCGAGTCATCAAAGCATCTCTAGCATACGGTCACCTAGTGGTTGCAACTTCCCTCCAGTGCTATGTCTACA
>Danio_rerio.15.1509765.1509586.1
TGGTCCTATGCGTTGGAGAAGCCCAACACAGGAAGTGTTTTCAGCTTGGCCTGGTCTGCGGATGGCACCCAGCTGGCCGGGGCCTGCGGCAACGGGCATGTCATCTTTGCCCATGTGGTGGAGCAGCACTGGGAGTGGAAGAATTTTGTGATCACTCTTACAAAGAGGAGAACCATGCAG
>Danio_rerio.15.15149106.15148971.1
GTGAATGTGGTGCCTCTCACCATCCAGCTGATGTACCAGTTCTTCAAACGAATGATGGGGTTTTTCTTCCCAGGAAGAAATGTTGAAGAGGAGGAGGTCACAGATGAAGAAGACAAATTTAGGCTGGTTACTAC
>Danio_rerio.15.15149303.15149193.1
GTCGTACTTCGCCCACAGAGTAACTGCCAGTCTGGACGCCAGTTTGCTTTGCGGATTTTCAGCAAAGTGCGCCCCCCTGTGGGAGGAATCTCTGTGAAGGAACACTTTGAG
>Danio_rerio.15.15155326.15155205.3
GTGCTGTGGACACCTTCACTCTCATTCATCATGATCTTGAGATATCCACTAACCCAGTTCAGTATGCCATGATTCTGGACATTGTCAACAACCTGCTCTTACACGTGGAGCCCAGACGCAAG
>Danio_rerio.15.15166790.15166600.2
TCAGCCCAGAATCCTCTTGTACAGCAGCACACTGCGCTGGATGCAAAATTTCTGGGCCACATGGACAAGTGTATCTCGGCCAATCTGCAGAGGCAAGCTCTTCCATAGCCTCAAGCCAGTTCGCAAGAAGCTTGGTCAGCACTACAAGCAGATGTCCTACACAGCTGCCTTTCCACAACTACA
>Danio_rerio.15.15190536.15190418.1
CTGCTGTCATTCCACATCAGCTCCATCAATGTGATGGTACTAAACCTAGCACTGTCAGAGTCTCTATGGCACATGACTATTGCAGGTATCACCTTGTTACTTGACCACCAGAGTAAAAG
>Danio_rerio.15.15202076.15201956.1
CCCTATGATGGGAAATGGAGCAAGACAATGGTTGGCTTTGGTCCAGAGGATGACCATTTTGTTGCTGAACTGACCTACAACTATGGTGTGGGAGAATATAAACTTGGCAATGACTTCTTG
>Danio_rerio.15.1538012.1538188.3
AAGGAGATGACTACGAAGTCATCCCCAACAGCAAGTTCTATGTTTCCAGGACTGCCAACAAAGATAATTCCTCAGCCTACCATATCAATGGCAAGAAAGCCACATTCAAAGAAGTGGGTGCCTTACTGCGAAGCCACGGTATTGACCTAGACCACAACAGATTTCTGATCTTACAG
>Danio_rerio.15.1542177.1542341.1
GGTGAGGTGGAGCAGATTGCCATGATGAAGCCTAAAGGTCAGACAGAGCATGACGAGGGCATGCTGGAGTACCTGGAGGACATTATTGGCTCCTGCCGTCTCAAGGAACCCATCCAAACTCTGGCTCGCCGCATTGAGCTACTCAATGAGCAGAGGGGAGAAAAG
>Danio_rerio.15.1546296.1546436.2
TCATGATCTGCAGAAACGTGTGGTTGATAAAGAGCAGGAAAAGCAAAAGATCTCGGAGGACACCAAGGAGCTCACTGAGAAAAATGCCAAGTTATCAGAAGAGATGGAGAAAATGAACCAAGAACTCAAAAATGTGGAAAA
>Danio_rerio.15.1551755.1551916.1
GGAGACCTGGGAGCCATAGATGAGAAGTATGATGTGGCCATTTCATCTAGCTGTGGTGCTCTGGACAACATTGTAGTTGATACCATTGACACAGCTCAGAAATGCGTCACATTCCTAAAAGAACAGAACATTGGGGTTGCTACCTTCATTGGTCTTGACAAG
>Danio_rerio.15.15564825.15564971.1
AACGAATCGATCATAAATCGGGCTACTGGACGCTGTCTGGAGGTGGTGCCGGCTAATGTTTACTTCGGTCACCTGCTGGTCCTGCAGCCCTGCTCGGGGCAGAGGTGGACCATCAAGAACGCTATGAAGCA
>Danio_rerio.15.156045.155822.3
CAGGCTGTGGAGGTGTTTTGACTGACACCGAAGGAAGTTTCAGCTCTCCAAATCACCCTGCGTCCTACCCCCCAAACTCGCTGTGTGTGTGGGTGATTCAGGTCTTGCCCCCCTACGTGGTCCAGATTCATGTCTCCTCTTTGACCGTGGAGGGACCCTCTCCTTGCCTGTTTGACTGGGTGGAGGTGCAGGAGCAGATCGAGCAGACTTCTGTGGTTACCAG
>Danio_rerio.15.1563520.1563702.1
GCCTCCAAGCTGTCCCTTCATACCATTGAGGACAAGCCAGCAGAGGAACTCCCTGTGCTCACTCCGGCTGAACTCGATGAAATCTCAGATCCCAACATCATTATCAACAAGATGATCACATTAGAGACCCAGTGTGCTCAGATGAAGCCCAACCTCGGGGCCATTGCAGAGTACAAGAAGAAG
>Danio_rerio.15.1565400.1565632.1
GAGGAGCTTTACTTGCAGCGTGTCGCCCAGCTTGATGAGATTACTACAGAGAGGGACAAATTCAAACGTGGCTACGAGGACCTGCGCAAACAGCGCCTCAATGAGTTCATGACTGGATTCAACATGATCACAAACAAGCTGAAGGAAAACTACCAGATGCTTACACTGGGTGGTGATGCAGAGCTGGAGCTCGTGGACAGTTTGGACCCCTTCTCTGAGGGCATCATGTTCAG
>Danio_rerio.15.15837787.15837678.2
ACATCATACCAACCCTGTCGGCACTGAATGGCGCTGGAAAATGGATCCTGCAGAGAAAATCCTGGAGGATGCCCTGGAAAAGCACCAGAACATGATTCGACAATTCAGAG
>Danio_rerio.15.15908205.15908338.3
AACCCTCATATTCCAGTGTTGTTCAGCTTGCCCAGAGTGTTGCAGCTGTTAGGCCTCTTCTACACTGGCCTCCTGCCCTTTGTTCCAATCAAGGAGCAGTTCCTGGAGATCCCCATGCCCTCCATTATCACCAA
>Danio_rerio.15.16110338.16110473.1
ATGGCCTTCAAGTACTTGTCATGGCTGCTCTACCCTCTGTTTGGCTGCTATGCGGTCTACAGTTTATTGTACGTAGAGCACAAAGGCTGGTACTCATGGGTACTCAGCATGCTCTATGGCTTCTTGTTAACCTTTG
>Danio_rerio.15.16289791.16289948.1
AGAGGAAATGTGACAAAGCTTGGGGAGCTGATGGTGGAGTTCCCCCTACACCCAGGCCTCACCAGGGCCCTGCTCAAGGCTGCCTCCCTCGGCTGCCAAGACCTGTTGCTTCCTGTGGCGGCCATGCTGTCGGTGGAGAACATCTTCATCAGGCCAG
>Danio_rerio.15.18237239.18237408.1
GAAATCTTTCCTGTGGAGACGATGCGTAAAGCGGCCCAGCTGGGTTTCGGTGGGATTTACGTTCAGCCAGATGTCGGAGGATCTGGCCTTTCTCGGCTGGACACATCGATCATCTTTGAGGCTTTGTCCACAGGATGTGTGAGCACCACAGCCTACATCAGCATCCACAA
>Danio_rerio.15.1881136.1881263.1
ATGTCGATATTTACGCCAACGAATCAAATCCGGCTGACCAATGTAGCGGTGGTGAGGATGAAGAAAGGCGGGAAGCGATTTGAAATCGCCTGTTACAAGAACAAAGTTATGAGCTGGAGATCAGGAGC
>Danio_rerio.15.1882560.1882689.1
GAAAAGGACCTGGACGAGGTTTTGCAGACGCACTCTGTTTTCGTCAATGTTTCCAAAGGCCAGGTGGCGAAGAAGGATGACTTGACCAAAGCTTTTGGGACTGATGACCTTACAGAAATCTGTAAACAG
>Danio_rerio.15.1884737.1884901.1
GCCCTGGAGGTGATTCGGCAGCTGAAGGAGAGCATGGAGATCCAGAGAGCCCACATGAGGCTGCGGTTGGTGCTGCCAGCCAAAGAGGCCAAGAGGCTGAAGGAGAAGCTGAAACCGCTCCTGCAGGTCGTGGAGAGTGAGGATTTTGATGAGGAGCTGGAAATG
>Danio_rerio.15.1886823.1886972.3
TCTGTCAGGTATGTCTGGTGGATCCCGGCTGCTTCAGGGAGATCGATGAGCTGATCCGCTGTGAGACTAGAGGCCGAGGCTCTCTGGAGGTTCTCAGTCTCAAGGATGTGGAGGAGGGAGATGAGAAACTATAGTAA
>Danio_rerio.15.19335915.19336166.1
CCTCTGCAGATCAAGTCCGTGGTGGCCCCGGATCATGTGAAGGGTTACATCTACGTGGAGTCGTACAAGCAGACGCACGTCAAGGCCGCCATCGAGGGCATCGGCAACCTGAGGATGGGCTTCTGGAACCAGCAGATGGTCCCCATCAAGGAAATGACGGACGTGCTGAAGGTCGTCAAGGAGGTCACCAACCTGAAGCCCAAGTCATGGGTCAGGCTGAAGCGGGGCCTGTACAAGGACGACATCGCTCAG
>Danio_rerio.15.19337761.19337866.2
GTCTCTGGGAGGAGAGGTCAGCCATGACGGAGACTTCATGATCTTTGAGGGGAACCGTTACAGCCGCAAAGGATTCCTCTTCAAGAGCTTTGCCATGTCTGCTGTG
>Danio_rerio.15.19339804.19339959.1
GACCCTCTGGAGTTTCCGGCTCACGAGGTGAGAAAATATTTCCGGATGGGCGACCACGTGAAGGTGATCGCCGGGCGATACGAGGGCGACACTGGCCTCATCGTCAGAGTGGAGGAGAACTTTGTCATCCTGTTCTCCGACCTCACCATGCACGAG
>Danio_rerio.15.19341425.19341571.1
GTGCTGAGCATGCACGGGAAGGTGCTGACTGTGCGCCACCAGGCGGTGAACCGCAGGAAGGACAACCGCTTCGCCGTGGCGCTGGACTCAGAGCAGAACAGCATTCACGTGAAGGACATCGTCAAAGTCATCGACGGGCCGCACTC
>Danio_rerio.15.19341667.19341792.1
GGCCGTGAAGGCGAGATCCGTCACCTGTTCCGAGGCTTCGCTTTCCTCCACTGTAAGAAGCTGGTTGAGAACGGAGGAATGTTCGTCTGCAAGACCAGACACCTGGTGCTGGCGGGCGGATCTAAG
>Danio_rerio.15.1944380.1944262.1
GGTCTCCTCAGCATGGAGAAAATCCCAGTGATAGTCCGATTTCTGCCAGTCCTCTTCAACCAGCTGTTCAAGGTTCTGACTCAGAATGACAATGATGAGGTCACTACTGCCACCACCAG
>Danio_rerio.15.19454545.19454441.1
TTGGCAACGGGTTGGCGCTTTAAGAAACGTCCGGGCATCGATTACCTGTTCCAGCAGGTGGCGCCGCTCTACGAGATCGTCATCTTCACCGCAGAGACTGGCATG
>Danio_rerio.15.19461716.19461597.1
ATGATCATCGAGCCAACGAGCCCAAAGCTGCTGCCCGACCCCCTGAAGGAGCCGTACTACCAGCCTCCTTACACGCTGGTGCTGGAGCTCACCGACGTCCTGCTGCACCCGGAGTGGTCG
>Danio_rerio.15.19596708.19597076.1
GTGTTCATGTCTGTAGATGAGCAGGACGCAGGAAGCCAGGAGACCCCCAGTGGAGAGGACAGCACTCCCACAATGACCAACCTGGTGCCCCCCGTGGCCCTCCCACAAGAAGAGCGTCCTCTGGTAGAATTCGATTCCCCCGACTCAGGGCTCCCCTCCTCCAGAAACTACTCTGTGACCTCTGCTCACTCCCAGATCCTGTCTAGTATCGATGACGGTCAGAGCACAGAGGAGGAGGGTGGGGGCGCGGAGGACGGCAGGACTCCCAGTGAGCTGGCGGGGTGCCGGGACTCTCTGACAGAAGACCGGCTGTGCAGTCAGCTGGACAAACTGGTGACCAGTGGAGCAGCTGCTGAGGGGACGTCACCGTCGCTCTCTTCCTATAC
>Danio_rerio.15.19887347.19886681.1
ATGTCCCGTGTCTCCTCCACCGCAAAGCGCTACGCTGGCCCCTCCTACACCAGCCACTACAGCTCCTACAGCTCCTCCCTAACCCCGGGCCTTAGCTCCTACAGCGAGCGGGACAGGCTGTCCTCCTACAAGTCCACCTCCTCCTCCTCTTCATCCTCCTCCTCAGGTTACTTATCCTCTAGCTATCTGAGCAGCGCCACCGTCCGCAGCCGCAACTACAGCACCTCCTCGGACCCTGAGCGTGACCGGGGTCGAACCATCCCTCGCACTGACATCCTTGGCAGCAGCAGCAGCCGCCGGAGTGAGAGCCTCAGCAGAACCCCGGTCAAGAGCTATGGAGGGTCAGGGCTAAGCGGAGGGTCAGCCTACACTGGTTATAGCTCCTACGCTTCATCCCCAGCCCAGTCCAGCTACCTCTCCTCTTCACCGGTGGCTTCCAGCATCTCGCTCAGTCGACGAAAATCTGTATCCCAGAGTGACCTGAGCAGGGACCTGGCCTCTCTGAGCCTCAATGATGCCTC
>Danio_rerio.15.20846021.20846244.1
TTCTACTGCCCACTGGGGAGCCCCACTCCAGTCCCATGTCCTAAAGGAACATATGGTCCACATGCTGGAGCTGTGTCCATGGACAGCTGTCTGAAGTGTCCTGCCCATCACTACTGCCCTAGACCAGGCTTGTATTCCCCCCTTCCCTGTGGTCCAGTGGCTCAGCAGCCGGTGCCTGGCCAGGAAACCTGCAACTGCCCAGAAGAGGGACA
>Danio_rerio.15.22777456.22777321.2
TGACCAGACAGACCCCTTCAACCGCAGTCCTCTGACAATGGACCAAATCAGGCCAAATGAGGAACTCAAACAGCAGATCTTACAGTGGCTGGAGAAGCATAGGCAAGAAAAGCTTCAGTTGGGGCCCAGCGGCTA
>Danio_rerio.15.22780402.22780245.1
TCTCATGCAGACAGACAGCAGCAGGAAGAGGAGACCTATGCAGATGCTCCAGATGAATTCTTGGATCCCATCATGTCCACCCTGATGCTGGACCCTGTTCTTCTCCCCTCTTCCAATGTAACAGTAGACCGCTCAACTATAGCAAGACACCTTCTCAG
>Danio_rerio.15.22780650.22780503.1
GATGAGGAGAATTTCTGTGCCACTGTCCCAAAGGATGGGCGATCGTATTCTCCTACTCTTCTCTCCCAGACCATTAGAGTATTGAAAAAGATCAACAAGCCTGGGGATATGATTGTAGCTTTCGGACTCCTCGCTGATAAAATAAAG
>Danio_rerio.15.22790445.22790319.3
GTCTTGACAAGGAGACCTGCCTGATCCCTGTGCCTCCCCAGCAGCCGATGGAGTCGGCGCAGTCCTACAGCCTTCTGACTGAAAACCTCATCCTCACACAACTCACCCAGCATCTAGGCTTTCACAG
>Danio_rerio.15.22791229.22790993.1
GAACACATCCAGCCCAAAGACCCAGCTAATGGTTTGCAGTACCAGAAGAGCCTGCTGGGGACAGTATTCAATATATCCTGCTTGCTGAAAACCCCAGGTGTGGTAGAAGGGCACGGCTACTTCCTGAACCCTTCCCGCTCCAGCGCCCAGGAAACAAAGGTCCAAGAGGCCAACATCCACCAGGT
>Danio_rerio.15.22794591.22794479.3
GTGACCCTAGTCTGAGAGGAGGTAATGGGATCCCTCCTCGGTGTGTTTACCTGGAGGAGATGGCTGCAGATCTAGATGGGCAGGACTGGCTGGACATGGACAACATAGAACAG
>Danio_rerio.15.22822716.22822368.3
TGAACCCTCTCAGTAAAGTGGCGAAGCAGTCCCTGTATGCCCAAGGTGTTCCCCGTAGCCACAGTGGCCAACGGGTCAAGGTCCTGGCTTCTGTCACTGAAGGGACAGACCTCTCTGAGAACTGGCATCCCATTCTCAGTGTTATACGAGAGAACGCCTCATCCTGGGATCAGCAGCATGTCATACAGCAACT
>Danio_rerio.15.22829610.22828187.1
AGCATCTTGATTACGACAAGACTGTCTGCTTTGGACTGTATCCCTCAGAAGTATGTTACTCGTTACGCACAGATATGTGGTTTTAATGACCCATCACGCCAGCGGGCGTACTTCACCAGTCGCCTTCTAAAGCAGAGTGACACTGCATATAACCAAGAGGCCCAGGATCTTGTAGAACTGCTTTACCTTAACCTCCAGAGAGAAAGCCAACTTGCTGCTGCATGTTTCCTTCCATCGTACTGCTGGCTCACTTGTGCAACTTTACACTTTCTGCATTTTACCAATACCAAAGCCCCCATCCGCACGCTAACTGGCATTTACACAAGTTTCCTCAGGCTCAATTTTGGGGGTGAAGTGCTGGGTACAGGAGCAGGGACGAACATGCCCATTCAGGAACACCAAAGTTCTCTGATGTTATATGTTGTCCGTACAGTAGGTAAGCTTGCATTTGAAGGTGTGACATACAAACGCACATCCTTCTCAGAAGCAGAACTAGAGCAGTGGATAGGAGGGAAGACAAAGACAGATGAGGAGCTTCGTCAGCTGGCCATGTTCCGCACTGATGTGCTAGACTTCTTTTTGGCTCCTTCCATAGAAAGTGGTAAATGTATATCACAAGACCTAAGGGAAAACAATGAGAGGCAGTATGTGTTTGCTGTCCCAGCCATGCAAGAATACCTGGCAGCACTCTATGTAGTTCTAGGAGAGAACAAATCCGCTCTTGAAAAGCTCACCAACAAAGTGTCTGTGGCCATTGGTCAGGCAAGTGAGGATGTCAATGCCCTTGTTAACATCTTTTCTAAGTTCATTCCCCTCCGAATTTTTGCAGTATTTAATCTTCTTAAGCTTTTTCCAAAGCTCTATGAGAAAATCAGCAGTCTCAACAAAGGCAGTATAGCCAGAACCATGGCAGCTGAGCTGTTCCGCACTGAGGATAGCTACAACGAGGATGTTCTTGACCAGGTAGAGCAAAGCCTTTTAGGAGTCCATGGCCCACAGCAACAGCAGTACAGTGAGCGTCAACCTTTTGAGCTGTACCCTATCTTCATGGGTGGGCTATTGCACTATGGTAACCGTGTGCTTCTCCAACAACTTGGCTGCAGCATTCAAAGCACCACTGTGGCCCAGATCACCCGTGCCATTAGGAAATACCT
>Danio_rerio.15.22832538.22831919.2
TTCTCTTTTACACAGGGTTACATCTCTAAGAGACCTTGTAAGCAGGAAGTACCTACACCTGAAAAAACACCCCCTTCTAAGTGGGGAGGGAAACCAGGCCAAGAATGTGCTCTTCCTTTTCAACGGAATGGAAAAGATGCAACTGGATTTCCGAATTGGAGCCTCAGAGCTTTGCAGTGATCCTAATGAGGGACTGCCTCCGAGTGTAGTTGTGGTAAACCTGCTAAGAAAGTATCTGTTGCCTGAG
>Danio_rerio.15.23037683.23037562.3
CTGTGATTCGGAATTATGGTAACCTGCTTCTGGAGATGTCTGCGATCGTTCCTGATGGGATTGTGGCGTTTTTCACCAGCTACGTGTACATGGAGAACATCGTGGCGTCCTGGTATGAACAG
>Danio_rerio.15.23136899.23136641.3
GTGTATCAACAGCCTTGCGGATGTGCTACAGGGGGTATGGGTACCCTCTGACGTTGTTCCTGGAGGAAGGTGGTGTAGTGACCGTGTGCAAGATTAACACACAAGAACCAGAAGAACCGATTGACTTTGAGTTCTGCAGCACTAATGTCACGAACAAGGT
>Danio_rerio.15.23137082.23136974.1
GCTGAGATCTTCCAAGAGTTCACCATAAGAGAAGATCTGGTGGCTTTTCAGATCAACCTCACTGTTCTCCTCGATTGCCTCAATATATTTGGTGGAACCACAACACCAG
>Danio_rerio.15.23137360.23137166.1
ATGCCTCTCGCCACTCAGTCGCAGGGTGATGACGAACAGTACGTTTTAGTGGCGAGTTTGGACAATGCTCGCAATCTCTCCAACATCCTGAAAGCAATCACCTTCAAAGATCACGCCATCTTCACAGCTACAACCAATGGCCTTAAGGTCACAGTGGAGGACTCGAAATGTCTGCAGGCCAATGCCTTCATCCAG
>Danio_rerio.15.23144168.23143894.3
GTGGTTGTAAGTGGATCCGGATTCCTGCCATTGTGTATTCCACACACGTGGCCACCACATTGATCCCAATCCTCGCCCACATCCTCTTCTATCAGTTCCCTCTGAAACCCAATCCTGGTCCTCAGACTGTCCAGGAGCGCTGGTTGCTAGTCTCCATATATGCACCATACCTGTTGGTGCCTGTGCTGCTCCTCCTCACCATGCTGATGTCCTCGACATATAACAACTCCTCTAAGCCTGGGAACGTGTCAGCCAAGGCCAAAAA
>Danio_rerio.15.23514789.23514640.1
GTATGCTACCATATGGGCAGCAAGACAGACCCAGACCAGAGAGATTTGCAGAAAGACAAGTCTGATATTGAGATTCTCCAGCATTACATCGCCCGCTGCTTTCCTGGCCTCGTCCCTGAACCTGCTATAGTGGAGAGCTGCTTGTATACG
>Danio_rerio.15.23940485.23937322.3
AGGAATGGTTGGGTGTGGACCTTCCCTCGTACGGCCTGGGCACAGGTCTTTTAGCCTGGATGGAGTGTTGCTCCATATCTGACTCTCTGCAGAGCACCATGCTGTCCTGTCTCACTCTGGACCAGCACAAACCTGACCACGTCAGCATGTTCAGCAAAGGCCTGCTAGTGGCTCTGACTCAGATGCTGCCCTGGTGCTCCGTCTCCCAATGGAGCAGGCTGCTGAGAGCCCTCCGTGAGCTGATCACATCCAGCCGCCTTCACGTGCCTTTCTCTCTGGAGTACGTGGACTTTCTGCCCCTACTGGACCTGAGGAAGTTTTCATGTGAACTCCGCCTGTCGGTCCTTCTGCTTCGAGTCCTGCAGCTGCTCTGTGGCTCCAGCTGCTCTGACTGGCTGTTGGCGGATGGCTGGGCACACGTGGGCAGGTTATATGCCCACGCTGTGAGGGACATGAT
>Danio_rerio.15.24227681.24227077.1
AAGGCCTACTACCTGCGAGGGAAGGCCCACGTGGAGGTGTGGAACGAGGCGGAGGCCCGGCAGGATTTCAGCAGGGTGCTGGACCTGAACCCGGGCATGAAAAAGGCTGTCAAGAAGGAACTGGCCATACTTAACATGCGTATGGAAGAGAAGAACGAAGAAGACAAGCTCAAATACAAAGGCATGTTT
>Danio_rerio.15.24462727.24462579.1
ATGCCGTGGCAGAGTGTGGAGCATGTTGGTGACCAGAGTCCTTATGTGACATCCATTATAATGCACATTAAACAAAATGTGCCAATTATCAGAGACAATCTCGCCTCCACACGCAAATATTTCACACAATTCTGCATCAAGTTCACTAA
>Danio_rerio.15.24468612.24468465.3
CCAGCACTAACAGCGGGGGTCTTACCATCAGCAGCCTGTTGAAAGAAAAAGAAGTCTCTGAAGCAGCAAAGTTCACTGTAGACGAGCTCTGCCTGATCTGTAGCATCCTGAGCACTGCGGAGTACTGTCTGGCTACAACACAGCAG
>Danio_rerio.15.24490074.24489955.2
AGCCATGACCAGAAAGAGGCAGTATGGTGAGGTGGCCAACTTGCTGCAGGGAGTGGTCAACGTGCTTGAACATTTCCACAAGTATATGGGCATACCCCAGATCAGACAGCTATCAGAGAG
>Danio_rerio.15.24688981.24688788.3
GGCACAGTGCAGATACAGCCATGGTAAATGGTGACGGGGCTCATGAGCATACGGAGGAGACGGACTCAAAGCAGGATGGGAATGGCGAGGCAGACGGAGGGGAGGAGTCTAACGAACAGGAAGTGATAGTGATCCAGGACACAGGCTTCACTGTAAAGATCCAGGCCCCGGGGACAGAGCCATTTGACCTGCAG
>Danio_rerio.15.2484835.2484635.1
ATGAGGTCGCCCTATTTCCCAGCCAGATCTGTGCTTTTCCACAAGGAGCCGAACGGAGTGACGTACAGAGTCCCAGCTCTGCTCTACCTGCCCCGCTCCACATCCTTTCTGGCCTTCTGTGAGGAGAGGCTCAGCCCGTCCGACTCTCAGGCTCACCTGCTGGTTGTGAGGAAAGGCACTTTCTACAGGAACTATGTGGA
>Danio_rerio.15.24859986.24860104.1
TACCTCCAAGAAGAGGGGCTGTCAGCTACAAGCCAAGCTTTCATTCATGAGAGCCCCAACCTGAAAGAGTATGCCGAGCACACCACAGGAGATGGGACTATTCCTGCTTGCGTTTTT
>Danio_rerio.15.24975583.24976016.3
CACTGGTGTGTCAGGGTGTGTCCGAGCTCCCTGTGAAGAAGAGGGTTGAGTCCAGAAGAGCTTTGTCAAAGATCACAGAGGCCCGTTTTCCTGATGCTCGTCTCTTCCCTCTGGACTCCGAACAAGATGCCACACTACTTCTCAGACACCTGGGGACTCAGAGACAGAGAAAGTTGGGTTTCCGCTCCAAACGGTCACATCTCCTTGCTCAACATGTCACTTTTACACCCAACAACCCTGTTGATAGTACAAGTGGACCCACTGGCCTGGGCACACTCTGTGTGTCCGGGTATGTCCGTGGCCGCCCTCTGCGGGTTGACAGACTGGTACACATCAGTGGTCATGGAGATTTTCAGCTCAGCCAGATTGATGCCCCAGTAGACCCTCTTCC
>Danio_rerio.15.24988079.24988189.1
GGCTGGTATGTGACCCTGCACATCATTGATGTGCCTTTTTCTGTGATGGAGAGTGTCCAGTCAGGCAAACCTCTGGTTCTCGTGTCTCTCTTGCCCCACGAACAGAAG
>Danio_rerio.15.25309293.25309139.3
TCCCCATAGACTCGACAGCAGGTATCAAGATGCTGTATGTGTTTGTGGATATCCAGATGGACAATGCACACTTCCTGGACACAATCAAGTTCAACTTCTCTCCTGGACAGTCCCTTGCACTCGTCAGCACAATTCAGTTTGTGGCGGCACTGCAG
>Danio_rerio.15.25891396.25891070.1
GCTGCAGAAGCAAATATTGTTATCAGCTCCTCCACTGACTACACATTGACTGTGTGGAAAGATCTGGAACACAAGCCTCTTCGCCTGTACAAGTCACCATCCGACCCCATCCACGCCTTTGACCTTTACGGTTCAGAGATTGTAACGGGAACAGTGGCTAATAAGATCGGAGTGTACTCTATGGCTGATATCTCCTTGAGCCCTGTTAGCAGCACAAAACTGAGCACAGAGAACTTCCGCGGTACTCTGACCAGCCTTGCAGTCCTGCCCACCAAGAGGCTTCTGCTGCTGGGCTCTGAGAATGGTGCCATTAGGTTATTAGCTTAA
>Danio_rerio.15.25898096.25897263.3
GTGATACAGCAATCCGGAAACTAGTACCTAATCATGAGCTGGTCTGGGAGTTGGCCCAGTCTTACCATCAGAGTGTAAGTCAGAGTCAAGAAACATCCACCATAGGATCCAGGGTGGATCCACTTCCACCGTCTGGTTTTGGCAGACGTGTGGATTGTAGCACGTTCCCATCCCCCTCGACTAGTTCCACCCTGCAAGGAGACTTGCTTCCTGAGTCAGGCACATTTGGGAGCCACCTCGTAGGAAACCGAATTCAAGTATCCAGAGACACTGACTATGGTGGCTGCCCAAATGTTGGCTTGACTCACCCTTGGGGACGCTCTAGTCATACCACACCTATCATTACAACAGCCTCCACCTTCACAACACCATCCACTGGTGCAGCTTCTTTCTCCTCCTCCTGGGTGTCCAGCCCCACGCCAGAGGACAGCGTCTTGAAGCAGGAGCTCCCCCGAAGTAGCCGCTCCCTGCAGGGCAACTGGCTGGCCTACTGGCAGTATGAAATTGGTCTTAATCAACAAGATCCACATTTCCACTTCCATCAGATCAGATTACAAAATTTTCTGGGTCACTCGGGCACCACAAAGTGTTTGGCACCTCTTGCAGGAGAGGATTACTTTCTTTCTGGTAGTAAAGACAAGACTGTGAAGCTTTGGCCGCTGTATAACCAGGGTGATGGTACGCAGGATGTGGAGCCCAGGCTGACGTACAATGACCATCGAAAGTCAGTGTTCTATGTTGGACAGGTGGAGGCTTCACAGGAGGTAGTCAGCTGTGATGGTACCGTGCACCTGTGGGACCAGTATACAG
>Danio_rerio.15.25904619.25904261.1
ATGGATTGGCTGATGCATGCAGCTGAAAAAGACTTGGGGATTGAAAGACGGCAGCAAGGCCCAGGGCGCCGTCCTCAAGAGCTTGTAGCCCTTGTTCCTGTGCGCTGGGTGATGGGCCTGAGAGAGAGGCGAGTCATGCGCTGTGCCCGTTTTGACAGCATCAGTGAGGCAGAAATTTGCACATACCTTCAGTCTTCCCAGGCGAAACTGCCCCCTGGGTGGACTAGAGTGTGCATTCAGGGTCTGAGGAAAAGTAAGCTGAGCTACAGACTGGCCAGAGAGCCATGCCACCAACAAATGGAATTTCTGTCACAGGATTCTTACGCCAAAACAATGCAGAGTGTCTCACAGCATAATATCAG
>Danio_rerio.15.26185965.26185851.3
TGGCTGACGAGTTGCTGTCGGAGGCTCTGGCTGACGTGGCAGCAGAGTTTCAGGATGTCGTGGAGGAGTATGCTGAGGCCGTCTTCACCTCTGAGTTCCTGCAGCC
>Danio_rerio.15.26361752.26361885.1
ATGCTGCTGGTAACTGCCGACACCCTGGGACACGACTTTCACGTCTTCCAGATCCTCACCCACCCGTGGGCATCTTCGCAGAGTGCCGTTCACCATCTCTATACGCTGCATCGTGGGGAGACTGAAGCCAAG
>Danio_rerio.15.26755997.26756232.2
GAAAGAGTATCCCGTGATTTCAAAGAGCATGGTTCGCCAAAGGCTCATTTCAACGCACAGTCACCTAGCGGGGAAACTTGGAGCAGGAGTTATCGCGGGGCATCCTCAAGTACTGTCCTCTTACCAGTATGATACTGGGGTTCCTTTGCCTAACCCAGACTCCCAAGATCCCATTTCTACTCACTTCCCACAAAGCAGAGATCCCAATCTTCTTTATCACTGCTTCAAACACAGAG
>Danio_rerio.15.26811339.26811227.1
GTGGAACTGAAGATGAAGTACAATGACCTGCACTCTAAGTCGAGAGGTCTTCTCCCAGGCAGTCGCTGGTATGAGATTCAGGCCTACAGAGCGCTGAACCAGGCCCTGGGGAG
>Danio_rerio.15.26845548.26845327.3
GGTCCTGCCGCTACTACCACGGTGTGCAGAGGATGCGGGACCAGAACACTCTACAGCACGTCCATGGGTTGCGGGCAGCCTGGGACATTGAGGACCTGGTGACTCTGGGCAAACGGCTTCGCTCATGCTCTTACTTTGCTGCCCGTGAACTCATGCAGAGCGCCTGGATTATCTTCTGCCCGTATAACTACCTGCTGGACCCAATGATTAGAGAAAGT
>Danio_rerio.15.27599147.27599008.1
GAAATGGAACCCCTTGGCTGGATCCACACACAGCCCAATGAATCGCCGCAGCTGTCCCCACAGGATGTCACTACCCATGCCAAGATCATGGCTGATAACCCTTCATGGGATGGAGAAAAGACCATCATCATTACTTGCAG
>Danio_rerio.15.27599396.27599256.1
ATTGCAGGCTACCTGTATGGCACCAGCCCACCTGACAACCCCCAGGTGAAGGAGATCCGTTGTATTGTCATGGTGCCCCAGTGGGGGACTCACCAGACTGTCCACCTGCCCAACCAGCTGCCTGGTCATGAATACCTGAA
>Danio_rerio.15.27599896.27599755.2
GGCCATATCTGCTGCGAACCTTCATCTCCGAACCAACCACATCTACGTCTCATCTGACGACATCAAGGAGACGGGTTACACCTACATCCTGCCCAAAAATGTCCTCAAGAAATTCATCTGCATCTCAGATCTGCGAGCACAG
>Danio_rerio.15.27600492.27600299.1
GCCTTCTCTCGACTCATCCTGATCCTCAGAGCGCTCCATGTCAACAATGACCGTGCCAAGGTGATCCTTAAACCTGACAAAACAACTATCACCGAGCCCCATCACATTTGGCCCACGCTCACTGATGAGGAGTGGATCAAGGTGGAAGTGCAACTCAAAGATCTAATTTTGGCCGATTATGGCAAAAAGAACAA
>Danio_rerio.15.27601244.27601116.1
ACCTTTGAGGGTAACTTGACCACGAAGCCCATCAATGGAGCCATTTTCATCTTCAACCCGAGGACCGGTCAGCTCTTCCTCAAAATCATTCACACCTCTGTGTGGGCTGGGCAGAAACGTCTGGGACAG
>Danio_rerio.15.27601571.27601330.2
TGCGTATGGTAACTGGTTCCCTGGAGGCAAGCCTTTGATCCAGCAGGCCATGGCTAAGATCATGAAGGCCAACCCTGCCCTGTATGTGCTCAGGGAACGCATCCGCAAAGGTCTGCAGCTGTACTCCTCTGAGCCCACTGAGCCGTACCTGTCCTCACAGAACTACGGTGAACTGTTCTCTAACCAGATCATCTGGTTTGTGGATGACACGAATGTCTACAGAGTCACTATCCACAAGGTAA
>Danio_rerio.15.27601857.27601666.2
GGACGTGATGGACAGCACCACCACACAGAAGTACTGGATTGACATTCAGCTCCGATGGGGTGACTATGACTCCCATGACATCGAGCGCTATGCCAGGGCCAAGTTCCTCGACTACACCACAGACAACATGAGTATCTACCCCTCTCCCACTGGGGTGCTCATTGCTATTGATCTGGCCTACAACCTCCACAG
>Danio_rerio.15.27602150.27601990.1
GTGTTTGACCAGGAGTTGGATGCTCTGGAAATTGAGACTGTGCAGAAGGAGACCATCCACCCCAGGAAGTCCTACAAGATGAACTCATCTTGTGCTGACATACTTCTCTTTGCATCATACAAGTGGAACGTCTCCCGGCCTTCTCTGCTTGCTGACTCAAA
>Danio_rerio.15.27602714.27602585.2
GGAAAAGGCCAGTGGCTTTGAGGAGTCCATGAAATGGAAGAAGCTGACTAATGCCCAGAGATCTGGTCTCAACCAAATCCCCAACCGTCGTTTCACTCTTTGGTGGTCACCCACCATCAACAGAGCCAA
>Danio_rerio.15.27602959.27602790.1
GTGTTGAAGCAGAATCCGTTCTGGTGGACCCACCAGAGACACGATGGTAAACTGTGGAACCTGAACAACTACCGCACAGACATGATCCAGGCGCTCGGTGGTGTGGAGGGCATTCTGGAGCACACACTCTTCAAAGGCACTTATTTCCCCACCTGGGAGGGTCTCTTCTG
>Danio_rerio.15.27603456.27603277.2
GTGGTCCAAGCAGACAGATGTGGGCATCACCCACTTCAGGTCTGGAATGAGCCACGAAGAAGACCAGCTGATCCCTAACTTGTATCGTTACATTCAGCCGTGGGAGAGCGAGTTTATCGACTCTCAGAGGGTCTGGGCTGAGTATGCTCTCAAGAGACAGGAGGCCATTGCCCAGAACAG
>Danio_rerio.15.27604480.27604364.1
GTGACCAAAGAGAGGACCGCACAGTGTTTCCTGCGGGTGGATGATGAGTCAATGCAGCGTTTTCACAACAGAGTGCGTCAGATCCTGATGGCCTCTGGATCCACCACATTCACCAAG
>Danio_rerio.15.27606169.27605977.1
GTGGGTATCGAGTTCATGGACTTGTACAGCCACCTGGTGCCAGTGTATGATGTGGAGCCCCTGGAGAAGATAACTGATGCTTACTTGGACCAGTACCTGTGGTATGAAGCAGACAAGAGACGCCTGTTCCCACCCTGGATCAAACCTGCTGATACAGAACCACCACCGCTGCTGGTCTACAAGTGGTGCCAAG
>Danio_rerio.15.27606671.27606508.1
GATGGTCCCTACATCACTGCAGAAGAGGCCGTGGCCATTTACACCACCACTGTGCACTGGCTGGAGAGTCGGCGGTTCTCCCCAATCCCGTTCCCTCCACTGTCTTACAAACATGATACCAAGCTGCTCATCCTGGCGCTGGAGAGGCTCAAAGAAGCATACAG
>Danio_rerio.15.27606963.27606757.1
GTACCTGGATTGCCTACTCCTATTGAGAACATGATTCTGCGATACGTGAAGGCCAAAGCTGACTGGTGGACCAACACAGCCCACTACAACCGTGAGCGAATCCGTCGCGGAGCCACTGTGGACAAGACGGTGTGCAAGAAAAACCTGGGCAGACTGACCCGTCTGTACCTGAAAGCTGAACAGGAGAGACAGCACAACTACCTGAAG
>Danio_rerio.15.27608295.27608176.2
GTACCGCGAGCATTGCCCTGCTGGACAGCCAGTGAAAGTACGTGTGTCATACCAGAAACTGCTGAAGTACTACGTGCTCAATGCTCTCAAACACAGACCACCCAAGGCCCAGAAGAAGAG
>Danio_rerio.15.27608921.27608816.2
GTACCACACACCAAATGTGGTTTTTATCAAAACAGAAGATCCCGATCTTCCCGCATTTTACTTTGACCCGCTGATCAACCCCATTTCACACAGACATTCTGTTAAG
>Danio_rerio.15.28694540.28693491.1
CAGATAAGCCCCAGCGCACTGTCCAAGCTGCGTTATCTGGAGTCTTTGGATCTGAGCCACAACAGCTTGGAGAGCCTCTCACCGAGCTGTTTCTCTGGGCTCCCCCTGGTTGAAGTTGACCTCAGCCACAACAGCTTCCGGGAGTTCGACATGGACGTGTTTGCTTCCAAGGTTCACGGTGAACGTGTCAGTGTGGATCTGTCTCATAACAAGCTCGTTTCAGTCTCTACTGCTTTGCACGGCCGAGTTTTACACATCCAGAGCTTAACTCTGTCGTCAAACCAGCTGTCAAGCGTGCCGAGCCTGGCAGGACTTCTGCTGAGGTATCTCAATCTGGATGGAAACCCCATCGGACAAATCACAGAGGGAGCCTTTGCTCAGCTGAAAGATCTGGTTTACTTATCCCTGAGTGGCCTCCCCGAACTCGAGCAAATCCAGCCAAGGAGCTTCAAAGGTCTCCAGAGCCTGCAAGTTCTGGATCTCTCAAACAACCCGAAGCTCAAGAGCCTGAGCCCCACAATGTTTAGTGGGCTAGACTCTCTGCAGGAGCTGAATTTGACCGGTTCTGGCGTAGCATCGTTGCCAACTAACATGCTGACATATCTGCCCAGCATTAAGAGTATCACACTGGGACAAAACAACCACTGTTGGAGGACCCAGAAACAGGGACAGTTCCACCGGCAGATGGGGCAGGTCCAGCATAACGAGGTGCTGACCTGTAACA
>Danio_rerio.15.3081687.3081574.2
TGGCCCTCTTTCGGAGCGCTTTGAGGTTACGACTGGCCCCGGGGCCCCTGAGCAGTGCAAAGCTCCCTCCACCACATGCAAGTCCTCCAGCTGTGTTGTTGTGAGCTGGGAG
>Danio_rerio.15.31913616.31913942.1
TATGTCGTCATTCTCTTCCAGCCTGTCACCCTTACTTGTCAGTATCAGACAACGGCCACTCAGCTCCCTATTGTAACGTGGAAGTATAAGTCTTTCTGTCGGGACCCGGTTCAGGCTGCACTCAATCCCAGCAGTGCAGACAACATTCTGTCTCAAAACAACCCCAACTATAACCCCATCATTGAGTGTGCAGACAACCAGAGGACAGTGCGAATAGTGGCCTCCAAGCAAGGCACTGCAGTTACCCTCGGCCCTGAGTACCAGGGGCGCAAGATCAGCAT
>Danio_rerio.15.31916196.31916315.3
ATGCAGATCTGAATATCGCACAGACTGCATGGGGAGACAGTGGTGTCTACGTCTGTTCTGTCGTCTCTTCTCAAGATGTTACAGGAAATACTGAAGACTACACAGAGCTCCTTGTACT
>Danio_rerio.15.34647135.34646991.1
ACTGCAATGTCGTCCCCACAGTCTGAACTGGACAGCAGCAGCGCCATACTGGATGACAAAGAGGATTCTTATTTCAACGAAATAAGAAATTTTATCAGCAACACAAGCCAGAACCAGACATCACCGGACCCCTCAGAGGAAGG
>Danio_rerio.15.36180491.36180331.1
TGTTCTCGGTGGTATTGGAGTACGGTTAACCCATTGCGGCGGTGCAAATACACATGTACAGTCCGAGAGGTCCGACCAATTGTCCCAGAGAAGCCAGTTGAGGAGATGCCGAACCAGGGAGATAATCACACCATTGCTCACAGCCC
>Danio_rerio.15.36555473.36555311.1
CTTCAGGGGACACTGGACCTGAACAGTATACTGAAGAAAGCAGAGAATCATTTCTACAACTACTGCAAGCGCTGTGCTTGGGATTATACGAATGGTCGCTGCAGGCCTGATCGGAGCAAACACGAGGACTTTTTTTATCATCTCCG
>Danio_rerio.15.36565617.36565432.3
GTGGGGTGTGTCCATCTGAGCGTGGCCTCGCGTGGCGGTTTTTGTTCGGGATGTATCCATGCGGTTCAACAGCTTTAGAGCGCTCGTTGCTGCAGGAGCAGTTGGTCGTACGTTATCAGGTGATGAAGAGAAAGTGGCAGCACTTCCTCCCCTCAGCCATGCGAATGCACCTCAATGGCACTGA
>Danio_rerio.15.37789977.37790188.1
CGAGACCCAAGCTCCTCTAGCTCCATGTCCTCCCGGGGCTCAGGGGGCCGGCGGAGAGGAGAAGGAGGGCGAAGGAACCCTGCAGATATGGGCCTCAACACCTCCGGAGCCTTCCAACCAGGAGATGAAGAGATAGAG
>Danio_rerio.15.38759667.38759830.1
TCTGTGCCCATCATTTCCCACTCACGCTGGTTGCTAAAGAAGGGCGAATTACAGCTAATGGGGGGACCAAAGAGTACTAGGACCATGCGAAGCCGTAAGCTCTACCAGCCTGTCTACCTGTTCCTTTTCAACAATCTGTTGCTGGTCACCAAACGCA
>Danio_rerio.15.38766025.38766242.3
GCTGGATGATGGGTGAACGGCTCCATGATGGTGAAAGGGGATGGTTCCCTAGTCGAGTAGCAGAGGAAATCCAGAACAAGGAAGTCCGAGCTCAGAACCTGAGAGAAGCCTTCAGGATCCAACAGGCCTATGAA
>Danio_rerio.15.40368956.40369095.1
AAACCCTCCCACCCCCTGCTGGACTCCTTCATCCATCACATGGGCCTGGGGGGTCGCGGCCACTGGGAGTCACCTCTGGGCTCGGTTCCTCGTCTGCCCAGCCACAGTGCCTGTGAGATGGGAGAACTCACACAGACAG
>Danio_rerio.15.40799781.40799664.1
GTGGCGCGCACCACCTTGCTGCCAGGCCTGTTGAAAACCATAGCAGCCAACAGGAAGATGCCACTTCCCCTCAAACTGTTTGAGATATCAGACGTGGTGCTAAAGGATGAGACCAAAG
>Danio_rerio.15.40807997.40807882.1
ACGGAAGCAGTGCGACCTCACGCTGTGGCAGCAGTCTTGAGGAACATCACTTTCACACAGGAGCGCTATGACAGTTTCATTGAGCTGCAGGAGAAACTACATCAAAACATTTGCAG
>Danio_rerio.15.41815123.41815623.2
AAGCGACGGGAACGCGTACCTGTACATACTGATAGTCATGTCTTTCTACGGAGTCTTCCTCTGTGGTATAATGCTGGGCTACTTCCGCTCCAAGAGGAGGGAGAAAAGGAGGGTGAACATATTCACGCGCCTAGTGCACGAGGAGGAGCAGCGGGAGTGGGGTGCACTGCCAAAGAAGCACAGCCTGAGC
>Danio_rerio.15.42028949.42028841.2
TCGAACACCGCTGGCCACGTTCCACGAGGGGAAACACAACATCGCTCACATGGACATGGATCCATCGAGAGGCCTGATGGTCACTTGTGGAAGTGACCGCATTGTTAAG
>Danio_rerio.15.42720909.42721095.3
AGCCCTACCCCGACGGCTGGAACCTACCTGGCAGAGGAGCTCAGAGAGGAAATGTTCTCAACCTGAATGGAGCAGGAGACCCGCTCACACCAGGGTACCCTGCTAAAG
>Danio_rerio.15.43084570.43084430.1
GAAGTTGTAGGAGGCATGCTGGACTTGGAGCCTCGACGTTGGAGAAAGATGATTAAAGAAAACTTTGATGACCAGAGGAAGAAAGTGTTACAGTTTGCACAGTGGTGGAAACCGTATGACTGTACCAAGACTCAGGGCTAG
>Danio_rerio.15.43088287.43088132.3
TGTTCCGACGTACTTTGGTGCGGATGTTCGAGGCCCAGGAGCTGGACTGTGTGTTCATGGAAACGCACATGAACCCCCGCAGGAGACAGCACATGGTGTTAGAGTGTATCCCACTACCCAAAGAGCTGGGAGATATGGCACCCATATACTTTAAG
>Danio_rerio.15.43915383.43915174.1
CAGAGTATCCACCAGTCCCTGGCTGCACTGAGCAAGGTCATCCGAGGGACTCAACTGTTAACTCCAGAAGTCCAGAAACTGGCCACTGCCCTACTAAATCAAGAG
>Danio_rerio.15.43922693.43922577.1
GTAATTTCTCAACTGCGCATCCTGAGCCGCTCAGTCGCAGCAGGTTCAAAGTTTGACAGGGAGCTCTGGTCAAATGGACTGTCACCGATCCTGAACTTATGGAAGAAACTCAACCAG
>Danio_rerio.15.43990272.43990138.3
TGGCTACAGCTCAGGGGAATATTCTGGAGAACAGGGAGCTAATAGACAGCCTAAACCAGACCAAAGCAAGCAGCGCCCTAATCCAGGAGTCACTACTGGAATCACATAGGCTGCAGGCCTCCTTGGACCAG
>Danio_rerio.15.44010354.44010228.2
GTTTCAGTGTCACACTGCAGAGGCAGCTAAGTTGGAGGCTGATGTGTCAAAAGCTCAGGACACGATCACTGCTGCCCAGCAGCTTATATCACAACTGGACGGAGAACACACACGCTGGAATGCACAG
>Danio_rerio.15.44023252.44023144.1
GTGATGCAGCTGGCAGGTCTGGAGGGGCAACAGGTGGTTTTACTATTAGAGGACTATCAGTTTGTCCACCCAGCTTTCTTAGAGATGGTGAACAGCCTGCTCTCATCAG
>Danio_rerio.15.44029336.44029192.1
TATCCAGACAGGGAGCAGCTGCAGACTATCTACTCGGCTTACCTGCAGCCAGTTCTCCAGCACAGCCTGGGCAGCCAGGCAGCCTGGGCCAGCACAGGGAAAACACACCAGCTGGCTGGGTCTCTTGTGCAGCTCTATGAACAG
>Danio_rerio.15.44034117.44033966.1
GTGTTGACCTATAAGGGGTTCTATGATGAAAATCTGGAGTGGGTCAGTCTTGAGAACATACAAGTGGTGGCCTCCATGTCCACAGGGGGTGCTGTCGGGACCCATTCACTCACAACCCGCTTCTCTTCTATTGTACGCATCTGCACAATAGA
>Danio_rerio.15.44047704.44047440.1
CTAAAGAAAGCATTGGAGCTAAATGAACAGCTAAGACAGCGTATGGGCGTAGTTGTTGTCGGGCCAAGCGGAGCAGGCAAGTCCACACTGTGGAGGATGCTCAGGGCGGCTCTCAGCAAGACAGG
>Danio_rerio.15.44073384.44073001.1
GATCTGAACAGTCGTGCTCAGGCGGAGGTGACGATCAGAGAAGCTCTGAGGGAACTGGATTTGTGGGGAGCTGCAGCTACCTTCACCCTCACTGAGTACACAGACAGCAGTGGGCGCACTCTCACCCTCATCAAGGACTGGAAGGATATTGTCAACCAGGT
>Danio_rerio.15.44144313.44144545.3
GCGGAGCCCTGGGGAGATTTGTCCAGAGGAAGCTGAGTGGTCTTAAAATCTTTGAGGAACCATTTGTATTAGTGAGAGAGAACCTGAGAACGGGTTTTGCCATCTGTGAACAGTGGGTTGTAGCCTGTGAGCATCTGACTGGACAGGTATGGGAA
>Danio_rerio.15.44164156.44164317.1
AATCCTCGTTCTCAGTCAAAGAAAACAGGAAGTAAGCTGCAGATCACCTGGGACAACCCCAAAGAGTTAGAAGTCTACATTGGCAAGCTGCAGGCTGCTGCTGAAAAACTCTCCACCGAAAACAGGAAGTTACGAAAATGGCACACTGACTTCATTGAGAAG
>Danio_rerio.15.44172282.44172424.3
AGGGCTTCAGGTCTGATGACATGCGGGCATGGCGTCAGCACTGGAACCATCAGCTGTACAAAGCTCTTGAACACCAGTATCAGACTGGGCTGGAAGCACTGAACAAGAACTTGCCAGAAATACACATTGATCTCACTTTCAA
>Danio_rerio.15.44186683.44186826.3
TGCCCACCGTGGAGCTGGGCTGCGGCCTCGGCGTCACTCTGCTCCTCATGCTCATCCTCTTTGTGGTTTATCACGTCTTCTGGCTGGAGCTGCTGCTGCTCTATCGCTCCTGGTTCGGCACAGACGAGCGGCACAC
>Danio_rerio.15.44262245.44262081.1
GAGAAGAACACAGCACTGTATCGTCCTGCATTAGAAGAACTGCGCAGACTGATTCGCTCCTCAACCACCTCCATGACCTCAGTACCTAAACCCCTGAAATTCCTGCGCCCTCACTATGGCAAGCTCAAAGAAATCTATGAGGGCATGGCCCCTGGAGAGAACAAG
>Danio_rerio.15.44379711.44379543.1
CTGCGTTACGGTGAGCCCACCCTGAGGCGAGCGGTGCCCCTGGCCCTGGCCCTCATTTCTGTGTCTAACCCGCGTCTGAACATCTTGGACACCCTCAGCAAGTTTTCCCATGATGCTGACCCCGAGGTCTCCCACAACTCCATCTTTGCCATGGGCATGGTGGGCAG
>Danio_rerio.15.44382585.44382443.1
TCTGGTAATGTGCTAAAGGTGCAGCAGCTTCTCCACATCTGTAGTGAGCATTATGAAGCCAAGGAGAAGGAAAAAGAGGAGGACAAAGATAAGAAGGACAAGAAGGACAAAGACAAGAAGGAGACTGCTGCTGACATGGGCTCCCACCA
>Danio_rerio.15.44382765.44382664.1
AAAGGAGAGGCAATTGAGACAACTCTGGCAGCTCTGCAGGTTGTCCCTGAACCTTTCCGCAGTTTTGCCAACACGCTAGTGGATATTTGTGCATATGCAG
>Danio_rerio.15.44808395.44808646.2
GGACCTGGAGAGGGCGAATCAGACGCTGAAGGACGAGTATGACGCCCTGCAGATCACCTTCTCCGCCCTGGAGGAGAAGCTGAGGAAGACCACCGAGGACAACCAGGAGCTGGTGTCCCGCTGGATGGCCGAGAAGGCTCAGGAGGCGAACCGGCTGAACGCCGAGAACGAGAAGGACAGCAG
>Danio_rerio.15.45488172.45488582.1
GGTCCCCCATCTGACGACACGCAGATGGACAATAGCCTGACGGGCTCCACCATGTCCCTGTGTCTCATAGGCCCCAATGCTGGCACCAAGGAGGCTCCCAGGCTCAAGGACAAGAAGAGTGCCCTGGCCAACATGGGGTTGCTCCCTAATGAGCTAGCACGAACTAGGCACAGATTCTCGTTTGACGGCGGGGATTACTCCATTTTTCAGAGTCATAGTTACCCACGCAGAGCGAGGACGAGGTGGCACAAATCCACCAACCAGCTCAACATGGAGTCCTCGCCGCTCGCCAACAGGAGAGTTACATTCAGCAGCACTGAGTGGATGCTAGAGAGCACAGTCTGA
>Danio_rerio.15.45931533.45931688.1
CCCCCCTCGGTGCCAGCGTGTCGAATCCAGGGAACGCTGGATGTAGGCAGTGACATCATCCTGATCTGCAAATCAGAGGAAGGTATTCCCACGCCGTCCTACTCCTGGGAGAAGCTGGACGCGCTGCCCAAGCTGCCGCACAACGCCATGCAAG
>Danio_rerio.15.46532079.46532198.1
GAGTGTGAGCAGCTCCAGAAAATGTACGCTGTCCAGCAGGATGAGAAACTCCTGGAGCACACCCAGCAGCAGCATATCCTGTACCAGCAAGAGCAACAAATCCTCCACCAGCAAATCCAG
>Danio_rerio.15.46533053.46533338.1
CAGGTGACCATTCAGGTGCAGGAGGTGGAGCTGGGAGGTGGGGCACAGAGGCAGAGCAACTTTCTGTCCACGCCAGGCGGACACAGAGTCCTCGGGAAGCAGCTTAGCGCAGACAACGCCGAGTCGCACAG
>Danio_rerio.15.46544705.46545096.3
TCCAGCCAGAAATCCTCAGGGTGAATGCCCACTATAGTGAAACCTCAGACCCTGGCCTCTCCCTGGTCCTCTTCGCCTTGGTGCGGTCAAATCCACCTGCCACGATCACCTTTGTTGACCAGTCCGGCCAGTTGGTGGCCAATACCTCTGACTTCCTCATTCTGGACTCACGAAGCTACCCGTGGCTGACCAATCACACGCTGAGAATCACGCTCAGCAGTCTATCAGGAAATGTCTCGCTGAATGCCAGCAACAGTGTGGGAACGGCGCAAAGCAACCTCACACTGGCAGGT
>Danio_rerio.15.46555806.46555692.3
CAGAGATCCAAGAGTATGCAAGAGAGATTGGCATTGACCCCGACAATGAGCCAGAACTTCTGTGGCTGGCAAGGGAGGGCATCGTCGCCCCTTTGCCTCCTGAGTGGAAGCCTTG
>Danio_rerio.15.46582052.46582153.2
GTCGCAGCAGCATGCCAAAGTTGTCCCATGGATGAGAAAAACCGAATACATTTCCACAGAGTTTAACCGATACGGTGTTTCCAATGAGAAAGTGGAAGTCAA
>Danio_rerio.15.46582240.46582345.1
ATTGGAGTGTCTGTCAAACAACAGTTTACAGAAGAAGAGATCTACAAGGACCGAGACAGTCAGATTTCTGCTATTGAGAAGACGTTTGAGGATGCACAGAAATC
>Danio_rerio.15.46583066.46583171.1
ATGTGGATCAATCCATGTGCTCAAGTCATATTTGACTCTGATCCTGCACCTAAAGACATGTCTGGACCAGCAGCTGTGGAAATGATGTCTCAGGCCATGATCAGGT
>Danio_rerio.15.46583426.46583554.1
TATGATTACAAGATAGCGAGGGAGTACAACTGGAACGTTAAGAACAAAGCCAGCAAAGGCTATGAAGAGAACTACTTCTTTATCTTCAGAGATGGAGATGGTGTTTACTACAACGAGCTGGAGACAAG
>Danio_rerio.15.46583687.46583792.2
GGTGCGCTTGAGCAAGAGAAGAGCCAAGGCTGGAGCACAGTCTACAACAAACGCTGTGCTGGTGTGTAAGCACAGAGACATGAATGAGAAGGAGCTTGAAGCTCAG
>Danio_rerio.15.467363.467215.3
GAGAGTACGCTGGTTTTGATGAGAGTCAGCCCACAGCTGAGAGCGGAGGAAAGGGGAAGGTCATCAGCATGCTGAAGGAACAGTACGGCTATGAGACTGTGGTGATGATCGGAGACGGTGCCACTGATCTTGAGGCCTGCCCTCCAGCT
>Danio_rerio.15.46803360.46804802.1
GTGGAGTATTATAACCCTTTGGCTCAGACCTGGTGCTCTGTCAGTCCACTTCCCACTGCTATCTTCTACCCTGAGGCCAGTGCTTGTGGCAGTGTAATCTATACGCTGGGGTCAGAGGTGGAGATCACTGACTCCTTTAACCCCTCGCTCGACTGCTTCTTCTGCTATGACGCCCTGCAGGACCAGTGGAGCCGCCTGGTGGCAGAGTTTGGCCAGTTCTTCCACGCTACACTGGTCAAGGCTGTGTCAATTAATAAGACACTGCACCTCTGTGACTTATCTACATACAAAGTG
>Danio_rerio.15.469253.469119.2
GACACGCAAAGCCATGGGCGGCTCAATGACCTTCAAAAAGGCCCTGACTGAGCGTCTTTCCATCATCCGATGTTCCAGAGAACAAGTCAATAAGCTGATAACAGACCATCCACCTCAGCTGACTCCAGGTGTCAG
>Danio_rerio.15.46934737.46934925.1
TGCTCTCCATGGCGAGATAATGCATGCTGCACAGCCAACACCTCTGCAGAAGCCCATGACGATGCTTCCTATCTCTACAACTTCAACTGGAATCACTGTGGTATTATGAGCAAGGAGTGCAAGAAACATTTCATCCAGGACACTTGTTTTTATGAGTGCTCACCACACTTGGGACCCTGGATACAACC
>Danio_rerio.15.47348316.47348582.1
GTCAAGGAGTTCTATCGATCCTGCATCAACATCCAGGAGATTGACAAGCTGGGGTCTGACCCCATGATGGAGGTGATAGACAGCTGTGGAGGGTGGGACCTGGTGGGGGCTCCCCCTGGTGCTGCAGGGTGGGAAAGGGAGGGTGCACCACAGAGGCCGGACTTTAATGAGCTGCTCTATAGGACGCAGGGAGAGTACAGCACTGCTGTCTTCTTCTCCCTCACAGTCAATGTGGATGACAAAAACTCCTCAAGGAATGCTAT
>Danio_rerio.15.4857864.4858050.2
GTTTGACGACCAGTACACGCTCCGAGTGTCCTTCACCGACGGGAAGTCCAAGAAGTCGAGGGAGGCGGACTTCACCAAGTCGGTGTCGGTGTTCTTCGACGAACACGGGACGCTGGTGATGGACCAGTTTGAGAAGAGCGTTTCTAAACTGCACGACACGCTCGCCGCCGATAAGAAGACCAAATAA
>Danio_rerio.15.499473.499234.1
GTGGATGAGATCTTCACCCTGTCCTTGTCTCACTTGTGTAACCCCGAAAACCGAGGCTACACACACTTCCGCACCGGTGACAAATACGGATACACTCTTCCGGTGTTTAGGAATGGCAAACATCGAGTGTGGGGCCTGACTGCTGTTGCCCTAGACCATACCCTGAAACTCATTGTCCCTCCATAACAG
>Danio_rerio.15.539971.540088.1
GTGGAGGAGGCAATGAGTGGGAGGTATCTCCACAGCAACTTCTCTCTGCACTGCCCTCCAGGCCTGGACCTGCCTCCAGAAATCACCAAGCCCTTCACGTCCAACAACCTCAAG
>Danio_rerio.15.6404466.6404321.1
GTGCTGCTGTATGACCCTTTGTTTGACTGGACCATGAACCCCCTGAAAGCTTTTTACCTGCAGCATGACGAGCAGCAGGAGCTCAACGCAACGCTAAGCTCCACTATGGGGGGAGATGACATAGACAACAGCCGTAAATCCAG
>Danio_rerio.15.6414768.6414628.1
GTGGATCCGTCCGGTGCCTATGAAAACCTGGTGACTGTCAGGTCCTTCATGCCACACTATCACCTGGCCGGAGGAGTCAACCTGCCCAAGATCATCGACTGCGTCGGCTCTGACGGCAAAAGCAGGAGACAGCTGGTCAA
>Danio_rerio.15.6426209.6426071.1
GAGCGTTCGGATGTCGCCCGGAAGATCATCGCCTCCGTCAGGAAGAAGCGAGGCGAGATGATCCGAGGGATCGAGCGCCTGTGCGATGCCTACATCACTCTGGCTTACATGGATGCCAGCAGACACAAAACAGAGAAGA
>Danio_rerio.15.6433676.6433459.1
GCAGTAGAGGTGATAGAGGGGGAATCGGGACTTCAGGACTCCAGGCTCCAGAACCAGCGCACTGAGGCGTTTTTATCTCTGGCCCGCTTCTCTGACGCTCAGTACCAGAGCATCGACAAATACATGAACTCGTCTGAGTTTGAGAACAAACAGGCCCTGCTGGAAAAGGCCAAGGAGGAAGTGGGCTTGATAAAGGAGCATAAAGTGACCTCCAACAG
>Danio_rerio.15.6474383.6474184.1
ATTTCTATCCAGAGGATTCTGCTGGCGGTGTGTGAAAGAGCAGCGGAGACGACCAACCGCTACGAACGGCACCGCATCCTCCTCATGTACCATTTGTTCGTCAGCCTGCTGCTCAGGGAGGTGAAGGACGGTCTGGGAGGAGCCTGGGCCTTTGTTCTCAGAGATATAATCTACACGCTCATTCACCATATTAACAGCAG
>Danio_rerio.15.6553587.6553732.1
TTTCTGCAGCGCTATGTCCAAAAGGAGACGGAAAGCATGCAATCAAGCAAATCCAACGTCACGGCAACCACGCTGGCCACGCGGCAGAAGAAGATGGCTGAAATATGCAGCCTGATCAAATACTTCATTCGCTGTGCTAACAAAC
>Danio_rerio.15.6713625.6713942.3
CCCTGGTGGAGCTCTCCATCCACAAAGTGGCTCTGAAGCCTGTCTCCAGCCACCTCTACTCCTGCATAGAAACCTCTCGAACCAATGATGGCACCCTCGAGCGTCTCCAGAGCAACCTGCGCTTGCTGGAAAAGAACGAGGTGACTGAACTAGGAGGTTCAGCAGGAGTCGGAGTTCCTGACTCCATCACGCTAGATCGTATCCAGCAGAAATGGAATAATATGCACGATGTCTACTCCCCAAACAAGAAAGTGGAGATCATGCTCAAAGTCTGCAAGAGCATCTATCACAGCATGAGTGCCAATGCTA
>Danio_rerio.15.7068572.7068702.3
ATGAACTTGAAGAGATGCTGAACCCCATAGGAACCATTCAGACCAACCCATACACTGAGAACGCTACAGCACTGCACATCCACTTCCCAGAGTACTCTTCACACCCCATCGTCTTCCCTCCTTTCGACAAG
>Danio_rerio.15.9209336.9209720.1
TGGAGGCCCATGACGAGAGAGGAGCTGGAGGCAGCTAACGGGCCTGGATGGAGGAAAGTGCGCTGTTACCTGGTGCTGCTGTTCTGGCTCGCCTGGGTCACCATACTTGCCACTTCTGTCGCCATCATAATAAAGAGCCCCCGGCCGGTTGCGACGCCCTTGAAATGGTGGCAGAAGTCTCTGTTCTATCAGCTGCAGGCC
>Danio_rerio.15.9462815.9462641.3
TGGGCCATGCAGTGCTGTCCATCAATGGAGTTGATGTGATCGGGAAGAACACATCAGAAGGAAAGGACATCCTTGAATACCTGAAAGATCCTTCAAATTATCCCGTGTCTATTCGCTTTGGACGAGCGCGCCTGAGCTCCAATGAGAAGCTGATGCTGGCGTCCATGTTCCACTC
>Danio_rerio.15.9463084.9462910.1
ATGGTGATATACAGTGTGTATGTGGTGAACAAGGCTGGAGGGTTAATTTATCAATATGATAACTATGTCCCGCGAGCAGAGGTGGAGAAAACCTTCAGCTACCCTTTGGACTTGGTGCTGAAGCACCACGACGAGAAGGTGGTCGTGTCGTTTGGACAGCGGGACGGAATCAGAG
>Danio_rerio.16.10486450.10486648.1
CTTTGGAAACACGAGTGCAAACGTGTGATAGCGGATCGATTTACGATGCCAGGTGATGTGGAGTGGTTTGACCAGGCTCTGGCAAAGCTGGTGGAAGAACATCTTGGTGAAGAGCACAAGAAAATGGTGGACTATGGAGCAGAAAGATATTTTGTTGACTTCTTGCGAGATGCCCCTGAGGCCACAG
>Danio_rerio.16.11633012.11632846.1
GGGGACTGTGAGGATCACGCCACCCTGCTGTGCAGCCTCCTGCTGGGTTTTGGCCTGGATGCATACGTGTGTGTGGGCACCAAAGCCAAAGGAGTGCCACATGCCTGGGTCCTGACCCGTGGTACTGACGGGAGCATCACTTTCTGGGAAAGCCTGACAGCGCACAG
>Danio_rerio.16.11794037.11793906.3
AGGTACCCATCACTTTTCTGCCCAGGGACAGAGGGGACTATGCCCAGTTCTGGGACTTGGAGTGCCACCCTGTGTCTGAACCCCAGCAGAAAACCCGAATCCGCCTCCAGCTCTGTGGCAC
>Danio_rerio.16.11808022.11807762.1
ATTCCACTGTCGGGTTATGGCGGCACCAGCAACATCATCCTAGAAGACCAGAGGAAACGTGCAGATGGCTACGTAGCAACACTGACCGACATCGCTGTTGGCTGTGTGAGCAAAGTGTGTCTGTGTGTGAGGAACACAGGCTCCAGAGCTGCTTTCATCAAAGCTGTGGCCTTCTCTGATGTGCAAATACAATCACTTATGGAGCCCTCAGTCATCAGCCTCGCGCCTTCACAGTTTGTACTGAAGGAAAGAACCCAAGAG
>Danio_rerio.16.11808297.11808109.1
CAGCTCCAGAGTTTATTCAGTCCTGAAGAACGTCTAACCCGACATGGAGAGCTGTCCATCCGTCCCAGAGAGGATGTGACCGTCCACCTTCTTTTTGCTCCCACCAGAGTGGCCTGCATGTTGGCCAAGCTGGAGATCAAACAATCTGGAGTTCGACCTTCACAGCCTGGGGTCAAATTCAC
>Danio_rerio.16.12029201.12029407.1
GCCAGTGGCCACTTCAGCTGGGTTCCTAGACAGATGTTTAGCGGAGATGCAGCTGAGGAGGAGGGCGAGAGTGACGGAGACAGCGACAGAGGAGACGAAGACAGAGGCGAGGGAGACGAGGCTGAACTCGTCATTGACATCCCTAACGAGTGA
>Danio_rerio.16.12056997.12057121.1
GCTGTCAAAATCACCCCGGCTCATGACCATAATGACTACGAGGTTGGAGAGAGACACAATCTGGCCTTCATCAACATCTTGGATGAAAATGGCCTGCTCATTAACGTGCCTCCTCCCTTCCTG
>Danio_rerio.16.12057344.12057447.1
GGCATGAAGCGTTTTGAGGCCAGGAAAGCGGTGCTTCAGGCTCTCAAAGACAGAGGCCAGTTTAAAGAGATCAAAGACAACCCTATGGTTGTCCCAGTTTGCAG
>Danio_rerio.16.12064087.12064245.2
CCGTTCCAAGGACATTGTGGAGCCGCTGCTGAAGCCCCAGTGGTATGTGGACTGCAGAGATATGGGCAAGGAGGCTGCTGATGCTGTCAGAGAAGGCAGACTCAAAATCATCCCTGACCACCACCTCAAAACATGGTTCAACTGGCTGGACAACAT
>Danio_rerio.16.12081520.12081631.1
TTCTGCTGGAACAGTGAGGAGGTGGACCGTGACATGGAGTTCATAATGACCATTGTCAAGACGATCCGATCGCTCAGGGCTGACTACAATCTAACCAAGACCAGAGCTGACT
>Danio_rerio.16.13743056.13743258.1
TGTGTGTTGTTAGACTCTGAACAGGGGACTATGTGGGACCTCTGGGCCCTGGACTGGGTGCATCAAAAAGCTGAGTGTTTGAGGTTCTGCATTGGACGCTCTGTCACACATGTTGGACAGCTTCCTGTTTCTGCTGATATAGAGTACGAGTTTGGCACTCGCAACCCTTATAACTTTCTGCAAGTCACCTACTACAAG
>Danio_rerio.16.13747059.13747242.3
CAGCCCTCTCCCTCTCGCTGCTCTCATGCCGACAGTCATGCGTGACTCAAGTGGCCACACGACCTGGAAGGATTTCTGCTCAGGAGGACTTCCTGCCAACACAGCTTGAGCATCTGCACATCGCACAGTTTAAAG
>Danio_rerio.16.14284107.14284333.3
GTGTGCGCTGGCGGCGGAGCAGGATGTCATCAGGCGGCGGAGCAGAGGAGGGCGAACGGGGTCACCGTGGAAGGAACACAGAGCTGAGGAGGAGCATCAGCGACATGAACCTCAGTCTGCGACGTCGCCAAGGCAA
>Danio_rerio.16.14287185.14287389.1
GATTTTGTTTTGTACATCATGTCGGGACATATGCATGTGTTTGGAAGGAAACCCACAATAAGGGAGCGAGAGAAGGATAGAGAAAGAGAGAGGAAGGGGAAGAGGCCGCTGAAGGTGGACACGTTCCTGTCTGCTCCTGACCTTTTGGCCAGACACTTACTAGTCCGGAGAGACTCCGCTGTTCCAGAGACACCCACTGGACAAG
>Danio_rerio.16.14376259.14376601.3
CATCACAGTCCCGTTCCCAGTTCAGCTGCTCTGCCTGCGACCGCTCTTTCCCTCTTCTCTCCTCGCTCCTCACGCACCAACACTCCCACACTCCCGAGCAGCGTCTCCTGGCTGAGGCAGAGGCCGA
>Danio_rerio.16.14506203.14506797.1
ACTGGCATGGCAGTGACTCCGGGCAGTACCATTTCCAGTAGGGGGGTTTCTCCAACACCTGCATCCTCCAACCCTTTTGGGGTGGCTCCTCCTATGACCTCCATCTCACCTCAGCCCTCCTCACTCGGCCTTAGTGGCCTCCGCACCAGTCCTGTGCCTCCCAATCCCATGCTGGGCATGGTGCAACCAGGAATGGGCATGGCGCCAATGAGTATGGGAATGGGGGCTCCAGGAATGGGAATGGGCCTGGGCATGATGCAACCCAGCCCCATGGGCATGCCGTACAGCGGGCTCTCCCCAATGGCACCCCCAGGCTCAGGTCTGATGGGACCCGGAGTCGCACCACCTCCTCAGCTAATTTTGGGTGGGCCCACAGGACCAGGAGGGGTGATGAGTGCTGGAGGATCAGTGGGAGGTGGAGGAACGACGGGCACGAGCACCAACCCGTTTCTTCTTTGAG
>Danio_rerio.16.15775671.15775817.1
TCAGACCCTCAGCTGTTTGAAGACCAGTTTGAGGAGCTTGTCACAGAGCTCACAGAGAGAGACTTTACAGATCCCGTGCTGGCAGACGCATTGAAAAGACTGAGAGAG
>Danio_rerio.16.15992881.15993044.1
GACTTGAATCATTATGTGGTCGGCTGGACTGATTGGAACCTGGCGCTGGACCCAAACGGTGGACCAAACTGGGTTAAAAACTTTGTGGACAGCCCTGTTATAGTCGATGCAACACGTGATGTCTTCTATAAGCAGCCGTCTTTCTACAGCATGGCCCACTTCAG
>Danio_rerio.16.16034840.16034990.2
GTTTGGCTCCCGGTCGGCTCGCATCTTTCGTCTGTTGCTAAGAAAACGTCACCTGGAGCAGAAGCAGGTGGAGGATTTTGCTATGATTCCAGCCAAAGAGGCTAAAGACATGCTGTACACACTGCTGTCACAGAACCTGGTCCAGCTACAG
>Danio_rerio.16.16042329.16042430.1
GAAATCCCAAAGACTCCTGACTACGCTCCCTCTCGCACCTTCTATCTTTACACTGTTAATCAACTCCCGACTGCAAGAATGCTGCTCCAGAACTGCTACAAG
>Danio_rerio.16.18317338.18321239.1
GAATCTGATGGAGATTCAGCCCAGATGTCTTCCAGCCACAAATCAGTTGATTCCAAAAGTAAAACAAACTCTGACAGCAGAAGTAAAGATGTAAGAAAATCTTCCTCTGGTTCACATGCAGAGGAAAGGGAAAAAAGCTTCTCAAAGCGCTCAGAGAATTATGAAAGGTCATCTAGTTACTCGAAATCAGACCGTGATTCCAGACACACATCCTCACGCTCATCCCGATCAGAGAAAGATCGCCGAAGGTCCAGATCTAGATCACGGTCTAGATCAAGAGGTTCTCGAACAAGTTCGTCACACTCCAGATCAGACAGAACTAGAAGTGACAGAGGATCACGCTCTGAAAGGTCCTACTATCATGAGTCAGACTGGAGATCACACAGGAGTTCTCCACGCAGGGATAGAAGACGTTCTCGCTCTCGGACTGACAGAACTCGGGACAGTTCCGACTCTGAAGATGACCACAGAAAAACGAGGTCGAGGACAAGTGACAACAGTAGGTCATCTAACCACTCAAGCTCACATAAAGAGTCAAAATCATCATCTTACTCAAAATCTGAAAAAACCTCAAAATCTGTAGATTCACCTCACTCTTCAGAGTTGGATAAAAGAACACAGTCCTCAAAGTCTGAAAGGAGTACAAAGCGGTTATCGGA
>Danio_rerio.16.18322400.18322531.1
AAAAAAAGCAAATCTCATCGAGATATCAAACGAATGCAGTGTGAGTGCCCGGTGTTACCCAGAGAGGACCGAGCAAGGGGCGTACTAGCATGCGGGGATGACTGTTTAAACCGGCTGCTGATGATTGAGTG
>Danio_rerio.16.18323582.18323705.1
AACACCTTTGTACTGGAATACTGCGGTGAGGTTTTGGACCACAAAGAGTTCAAAACAAGGGTGAAAGAGTACGCTCGCAATAAGAACATCCACTACTATTTTATGTCTCTGAAGAATAATGAG
>Danio_rerio.16.18326727.18326871.1
AAAGAAGCACAGAAATGCTTCTGTGGAGCACCCAGCTGCAGAGGCTTCCTGGGTGGGGAGAACAGAGTTAGTGTTCGAGCAGCTGGCGGGAAGATGAAGAAAGACCGCAGTCGAAAGA
>Danio_rerio.16.18347978.18348079.1
ATGTCGCAGTTCATAGTGCAATGCCTGAATCCTTATCGGAAGCCAGACTGCAAATCTGGACGCATCAGCAACACAGAAGACTTCAAACACCTGGCTAGAAAG
>Danio_rerio.16.18352845.18353006.1
CTAACTCACGGAGTTATGAATAAGGAGTTGAAAGCTTGCAAGAATCCCGAAGACCTCGAGTGCAATGAAAATGTGAAGCACAAGACCAAGGAATACATCAAAAAGTACATGCAGCGATTCGGCGCCGTGTACAGACCCAAGGAGGACACAGAGGTG
>Danio_rerio.16.18369176.18368863.2
CAAGCAGGACAGCCGTCTTTACACCAACCTACCTCCACAAAGACAGGAAGAGGTGGAGCGCCTCCTGCAAGAAGGAAACGGCCGAGGCTGGAGGCACCTTGGCGCGGCGCTGGGTTATGAGCCTGAACAGCTGGATCTGTTCGGGCGCGGAGAGGCCCCGGCCCACACACTCCTCTCTAACTGGGCCCAGAAAGAAGGCTCCAATCTGGGACTGCTGTGCTCTGCACTGGCCCGCATCGAGAGGCCCGACATAGTAACAGCTCTTAACTGTCCCGTGCAGGGGGTTTCCGTGGTCTGA
>Danio_rerio.16.18417787.18417671.1
GGTGGTTTCTCCAGCGGCTTGTCTTCCCGGCCAGTACAGATTCTCTGTGGGCATGACCAGGAGGTAACCTGTGTGGCCATCAGCACTGAACTGGACATGGCTGTCTCAGGATCAAAG
>Danio_rerio.16.18462924.18462768.3
TTGGAGATGATGCTGGAGTCATCACTGTCAGACCTGAGGGACGCCCAGGGAGCGTTCCTGCCTTTCTGTCCCAGTCTCGTTCGGCTCCTCAGGCTGCTGCAGGACTTCCTGTTTGCAGAGGGTACAAACAACCACGCGCTGTGGAGTGAAAAG
>Danio_rerio.16.18466524.18465832.1
GACTCCCTGCATTTCAAGTCGTTTGACTCGGTGGATCAGGGGAGCCACTCATCCTCTACCTCCAATCCGGTTGACATCGCCTCGTCTCACCATGAAGAAGAGGGAAGGGACTACCATCCGCTCTCCCCCTTCGGTACATCACCTTTTGATTTGGATTTGCCAGGTGTGGGAGAGACTGGCACACACACACCTGCTGGTAGTCTGACCAACACACCATCCCCTCTAGAGCACTACAAACCATTCCCACCGCTCAGACCAAGGAAGAGCTCCAGTTTGTCCAATGTGCTGGATGACACCAGCTATGGGACCGATCCTCCTACTGGAGACACGATCTCCAACACGTCCAACCCACAG
>Danio_rerio.16.18520009.18519697.1
AATGGTCTTCTCTCCATCACCCCTTACTCTGTTGATGACCTCTTCTCGGTCCTGCGGGCATGGTGCTGCCGGACCTCCCCTGAACCCAAGGACACCAGACTCCCGCGGCTGAGCTTGCAGTGCCTGACAGCGATGATCCATCTCCTGCACACCAGCAGCCCTGTGGAGCGGCAGGTGGAGATCAGGACCATCCTGGAGAACTACTTCCAGCTCCTCAACTGGAACCGTCCACTTAGCAGCGAGCAGGAAGACAGGGAGTCCTGGGAAGACAGCCTGATCTCGCTCCAGAGCCAAATGCT
>Danio_rerio.16.18610044.18609915.1
ATTCTAGCAACAGCCCGAAGGAACAGGATTACCTTTGGCACTCAGATGAACCAGCACAGCTCCCGCTCCCATGCCCTGCTTTGTATCACTGTTCAGGGCACTGACCTCGCCACTGGTTCCAAAACCAC
>Danio_rerio.16.19300267.19300145.1
GATGAGGTGGATATCAATCGCTGTGCTCACTTGCAGAAAGAATTGATTCTGTCTGCCATCGACTCGGTCAATGCGGATTCCCCATCGGGAGGATATCTGGTCTACTGCACGTGCTCAAT
>Danio_rerio.16.19302374.19302235.3
CTCAGCTGATGAGAAACACAGGGGTAATAGTGGCTAATGATGCCAATGCTGAAAGACTGAAGAGTGTGGTGGGAAACATCCACCGTCTGGGGGTCACCAACACTGTGGTCTGCAACTACGACGGCAGAGAGTTCCCGAAG
>Danio_rerio.16.19309330.19309131.1
CTTCTGCCTCTAGACCTGAAGGCAATCTATCAGCGGATAAAGGACAACATTGACCTCCTGTGCAATTTCTCAACAAAAAGAGAAGAGGGGAAAGACCGAGCAGACTACATCTCACTTCTGAAAAAAGATCTCTGCACCTATTACAGCTACAACGAGTTCCTCATTGAAAAATTTATGGACCTATTCCCTCTTTCAGAG
>Danio_rerio.16.19317950.19317742.1
CAGCTGCTGCACAAACTCAGTGTCAGGGCTGCTGATGGTCCTCAGAAGCTCCTGAGGATGATTAAAAATCCAGTGTCTAATCACCTACCTCCTGGCTGCCCTCGTATCAGCACCTCCTTCTCTTCGGGAGAGGCCGTGTGCCCACGGACTTTGGTACCAGAGGGACCAGCCGCAGTGGTGATTGGAGCATTCGCACATGGAGC
>Danio_rerio.16.19318189.19318048.1
TGTTTGCTCATGCTGATGGACAGTCCGTTGAACAGGGCGGGGCTGTTGCAGGTTTACATCCACACAGAGAAAAACGCTTTAATCGAGATCAACCCGCAGACCCGCATCCCAAGAACATTCACACGCTTCTGTGGCCTTATGG
>Danio_rerio.16.19755043.19754891.1
GAATTGGTTGAAACTGCTCGTAAGGCTTTGATATCTCGGGTAGTGGAGCTGACAGATGAGCGTTCAGCTCTTAAACTGGAAGTGGAAACTCTTCGGGAAACACTCTCCCGATTGGAGGGGCGGGTGAAGGAGAAGGAGGAGGAAACTAAGAG
>Danio_rerio.16.20119997.20120118.2
TGCCAGCATTGTGCGTTCCCACAGAGAGACCAGTCAGTACAGAGTGGAAGAGCTCCAAGCTCTCAGGTGGAAACTCTTCAGCAGAGAGGAGATCCAAACCTACCAGAGCAAA
>Danio_rerio.16.21962359.21962238.3
CCTCTCACCACACATCACTGGACCAAAGCTCTCCGCCTCTGGGCGGCACATCGCCCACTTGCCAGTATACTCTGCCATCGCCCGTAGAGAGCAAGGACGACTTCCCCTTGAGGAAGACAG
>Danio_rerio.16.22275174.22275281.2
GTATAGCCTACCTGTGGTCGTTATTGTGGTCAATAATAACGGCATATACAGTGGAGTAGATTCTGAAACATGGAAAGCAATGAAACAAATGGGAGAGCTGACC
>Danio_rerio.16.22356285.22356088.1
TTGGCGCTCAGAGCTTCCCCGTCTTATCAAAGTTTCACAGCTGCTTTAGTGTCAAGAGAAGGTGACGAGCTGAAGAGCGACTTTATCAACGGCATGCACAGGGATCTGGGAGTGTATCTGCCTGCCATGGAGAAGCAGCTGGCCATTCTCGATGCACTATATGAAGAATACAACCTTGAGTCTGACGAGGTGGTATGA
>Danio_rerio.16.22359532.22359331.1
AAAATTCACCAGAAGCTGAGGTCAGACCCTGAGAGCTTTTCCACACTACAGTCTATTGTGCTGCATGAAGTAGAGACAGATGTTGCCCAGGTGCGCAATTCTGCAACCGAGGCTCTGCTGTGGCTCAGACGAGGGCTGAAGTTCCTCAAGGAGTTTCTGTCAGAAGTCAACGCTGGAGAGCAAGACATCCAGGGAGCACT
>Danio_rerio.16.23943098.23942929.1
GTCTCAAATCTACAGAAGACGTTAAAGGCCAGCGCCGCGTCTCCGTCATCAGGCCCCGCTCCCGCTGGAGCCGCCTCCAATCAGGACGCAGACCAACCCGCTGAGCCACGAGACCCCGCTTCCTCTCAGGAACCGAGACAACCAGGCAAAAAGAGCTCAAAGGTGAAAGG
>Danio_rerio.16.2481889.2482008.1
ATTGCTCTGGGAACGGTCACCAACGTGGAGGAAGCTGTGAAGTGGCTCAGTTACACCTACCTTTATGTTCGCATGAGGGCCAACCCGCTGGCGTACGGCATCAACCACAAGGCCTCTCAG
>Danio_rerio.16.2491985.2492139.3
GTCACATGCTGCACCACGTCAACATCGGGTTAACGGTCAAACAGTGTGTCCACCAGATCCCCTCGATCTCAATGGAGGCCACCATCCAGCCAATCACACGCACCGTGTTGCGTGTTCGTCTCATTGTCACACCTGATTTTCGCTGGAATGACCAG
>Danio_rerio.16.25052243.25053002.1
GGTCACACAGTGGATACCAACAGCGCCTTTCTAACTAAAGCGCTTAGGAAACTCGGAGTGTCTGTGCAGCGCATAACAGTCATACCGGATGTGCAGGAGGTCATTGCCAAAGAGGTGGCCCTCCTTTCATCTCAGTATACGCACCTCCTCACATCGGGGGGTATAGGTCCCACTCACGATGACGTCACCTTTGAGAGTGTTGCCATAGCATTCCACGAGGAGTTATATGCCAATCCAGAGCTCAGCCAGCTAGTTGAAGAATTCTTCGGGGTTGGGGAGAAAAACAGTGCTGCTATAAAGCTTGCGATGGTGCCTCGCTCAGCCAAACTTAACTATGGAACTGACCCTCAGACTGGACAAAAGCACCGCTACCCTCTGGTGAG
>Danio_rerio.16.25625180.25625334.3
CGGTGAACACTGGAACCTCCCTGGTGCTATCCAGCCTGCTCTCAGTGCTGGTATTCGCGGGGATGCAGATGTTCAGCAAGCAGCTGGCATCCACCGAGTGGCTCACCATCCTGGGAGGTTTTCTGGGCTCAGTCCTCTTCATCTGCTCCCTGACT
>Danio_rerio.16.26131842.26132035.1
TATGGAAACTTTGTTGACAATCTGCGGCTGTACGTCCGTGGAGGCAGTGGAGGGATGGGTTTACCCCGCCTTGGAGGACAAGGAGGGAACGGGGGAGATGTTTGGGTGGTGGCGAAGAAGAACATGACCTTAAAAAGGATAAAGGACAAATTCCCACAAAAACGTTTTGTAGCGGACGCAGGAGCCAACAGC
>Danio_rerio.16.26961207.26961353.2
ATGTCCGAGTCCGGTCACAGTCAACCCGGCATGTATGGGCAAGGCCGCAGGAGGAGGCGACGCCGAGGGGACAGAGATGTTGGCCCTCCGGGACAAAACCTGTCCGGACCCAGTCGAGATCGGGATTACCAACCGAGGGAGCGAAGG
>Danio_rerio.16.26969720.26969831.2
AGTTTTCCTCCAGAACAAAGCCAGACGGGATGATTTCTGCCCAAGAAATCTGAAGAACATGCATATGGTGGTCGACAAATTAATGGCTCATTCTCACCTCAAATACAAAG
>Danio_rerio.16.27273506.27273693.1
AAGTGCAAATTCTGCACCAAGACTTTCATGAAACCAAGGTACCTGAGACGTCACATTCTGACACACAATGAAGTAAAACCATATCGCTGTAAGGCCTGTGATAGCTGCTTTTCAAGGTACGATCATCTGAAAGTACATCAGACTCGCTGCAAAGGTAAAAAA
>Danio_rerio.16.27586971.27588229.3
AATCCAGGTTAAAAACTCGCCAGGGCCTCAGACAGCTCCTTTACCACTGTCACACATGTAACCGACGCTTCAAAAACCACCTAGAGCGGGAGCGCCACATGTTAGTCCACGGGCCTAAGCGTCCCTACGCTTGCCTGCTCTGTGACCATGCTGTGACCAAGATGGTTGCCCTCTCTGCTCATGTCAGGAAGCACCTCTTCCTGTACGTGTGCTCCGTGTGTAACGAGAAGTTTGTCAGCTCGCAGAGGCTGAAGGGTCACTTGACAGAGTGTCACCCAGGACTAGATCAAGAGCAGACCTTCACTGACTGCATCAACAGCAGCTACTATTTGGCTCAGCCTGGAGGAGACAT
>Danio_rerio.16.28261546.28261719.1
ATGCGCCTCACGTTGCAAATGTTGATCTCCCACGGCCGGATGGCCCGGAGGATGGGTTTGGGCCCGCGGTCCAGGATCGACATGCTGCGCAACATTTTGACAGGACTGGTCCGACACGAGAGGATAGAAACCACGCTGGCCCGAGCAGATGAAGTCCGCTTCTACGCCGAAAAG
>Danio_rerio.16.28635206.28633731.1
TGTGCAAAGTGCAAGGATTCTTTCAATGGCACACCAGTGAATGGGCGTCAGTGCTACCGTCAGTTTAATGTGGACACAGAGTGCTGCTTTGACCCCACATCGCAGACCAACTGCTTCCATGATCCCACTATTCGCAACCTGCCCAAGGGGCGCACTGTATTCTTTGCTGCCCAGCCAAAGTTCACCAATGTGGACATTCGGGTCACCATTGATGTCACTTTTGGTGAGGTGGAGGTGTACGTGTCCAACTCTCATGACACCTTCATTGTGGACGTAGATCGATACACAGGGATTCACACCATCAAGATCGAGGAGGAATCTGTAGTTCCAGGGAAAACTGCCGGGACTGAAAAGGATTCCCCTCCGTCCCCTATAAAGGTGTTTGCCAATACCTCATCCAGCTTTGCAGGTTCTGTGCTCTCCCAAAGCCTGCAAGCAAAACCTCCAGGAGCGGAAAGGGAAATCAGAGAGGAACGTGCTGAAGGACTCATCACTTATATCACCGTGTGGAAACCCCAGACAGTGCTGATTGTCCGTGGTGTTCGAGATCGCGTGGTGATCACCTTCCCCCATGAGGTGCACTCCTTGAAATCTAGTCGCTTTTACATCGCTCTGAGAGGTGTGGGAACTGAAGAGAGACAAGGAGAGTCCCAGGGCCTGCTTTTTCTGCGACAGGACCAAGCCCACATTGACCTTTTTGTCTTCTTCTCTGTCTTCTTCTCCTGCTTTTTCCTCTTCCTGTCTGTCTGCGTCCTCCTGTGGAAGGTTAAGCAGTTCCTGGACTTCCGTCGGGAGCAGCGTCGCCACATTCAGGAGATGACCAAGATGGCATCAAGGCCTTTTGCTAAGCTCACTATATACCTTGAGCCGGAAGAGCCTCAGCTCATCTACTTGCCTTCATCTGGTGGAGGCGTAGGGGGCAGCACTGTGTCGCTTGCTCATGCCCGCACAAGCAAGTTAAGTGGAGTAGTGGTTGGCCAGAGGGGCAGAGCAGGACCTGTCTCCTATAAACATGACCCATCCTCCGGACCCACAGCCCATCACCACCATCACCTCACCTTGGGTGGAGGAGGCAACAGCGGCCAGCATTTACCACTGCACTACTTGAACACCCATCATTATGCCAGTACCACAGCTGGCAACCCAGCCTCACATCATCACCACCCATCCACATACAGCGCTTACCAGCACTTTTGCCGTCCTGACCCTTTCCTCTCTCAGCTTATGGGCTTTTCCTATTCCTCCTTCAAGGTGGGGCCCATTACCCTGGAGCCCACAGATGATGGTATGGCTGGAGTGGCTACAGTCCTCTTCCAGTTGCCGGGGGGTGTCTTGGCTCCAAACCGCGCCTGTCTGGGCTCCGCACTGGTTACTTTGCGACAGAACCTGCAGGAATACTGTGGCCACGGCAATGGAGGCGGGCATCCAGGAGCGGGTGCGGGCCGCAAGGGGCTGCTAGGGCATCAGCACCTGACCACTATGGCTATGTA
>Danio_rerio.16.28661471.28661268.2
GGAGGTGGTGGGTCGCTGGGCAGCTCCGCAGGAAAAGGAGCTGAAGCTCCTGGCTCGACCAGATGGGAGTCGACTTTTCTCTAACCTCACTCGGGGAAACCATTACCTTGTTCAGGCGGAGGGCTACCTGAACAACTCTGGCTCAGGACAGACAAGTGAGATGGCCTTGATTTGGAACAGAAC
>Danio_rerio.16.28949126.28949670.1
CAGCAGAGGGATCTGAAGTGGAGCCTTGCAGGAGTCCAGCTTTTCTCTGGGGAGGGTCTCGATACGTGTGTGCGTGTCCTGCAGAAGCTATGCAGCGTGTTACTGCAGCCGTGGCGCGTGCACGGGCACATGGGTCCGACGCCGCAGCGCTGCATGATCCTCAGTATATGTATCAGCACGCTCCGGTTGCTCCGCACCATGCTCACCGAGCTGCTGCGCGGCGGAGCTTTCCAGTTCAGGGACACTCGCGTGGCCAGCGTGTTGGTGACGCTTCACATGATAGTGTGCTCCATTCCTGCTTCTGGGCGTCTCGATGGGGAGGAGACCAGAGTGCAAGTGCTCATTGTTGACGTCCTGCTCACCTTTACGCAGGGTGTTAATGAGGAGG
>Danio_rerio.16.28953258.28953737.3
ACCAGGACATTTCTCTCGTGGTGTCTCCACCTGGTGAAAGCTGTGTGTCAGAGGCTGAGCAGCTGGCCAATGCACTTCCGGGACGAGAGATGATGTCATCGGTGTGCAGTTCTCTGTTGGAGGTTTTGGGGAACGCAGAGAGCAGCGTGCCCCTCCTCCTCACCTGCATCAGGACTTTGACATTCCTCACAGAGCACGACTACGGACTCTACCACCTCAAA
>Danio_rerio.16.28958426.28958601.1
GTGAAGGTGGATCTGGTGGGTCTGGCTCAGGAGTGTTGTCCAGAACTGGACCTGAAGGCAGAGCTGGAGCGCTCCTTCTTGTCTGAGCCGTCCTCTCCGGGTCACACAAAACCTACGAAAGGCTTCCGGCTGGGCAAACACAAACATGAGACATTCATTACGTCTAGGTACA
>Danio_rerio.16.28961513.28961859.2
CGGGAAGTCTGACTACGTTGAGCCTGCAAAGAGAGCTCACATCATGGCTGCTCCTCGTGGCCGAGGAGGTCGAGGAGGGTTTGGGCAGAATGTCTCCCGACCGCACGATATCTTCCGCCTGCGCAAACAGAATACTTCCCGTCCTCCAAGCATGCACGTGGATGACTTTGTTGCAGCGGAGTTTAAAGACATTACGACCCCTCTAGGGCTTCTGCCTCCTAAGCGACCTCCAAAGAGCGCCCCCAAACCCCCCACCAGAGGGCTATTCACTGGTAACAGAGGCAGAGCTACTTTCCACAGCCAGACTCGCTTTTTCACTCCACCACAGCCTAAAGGTGTACTGCT
>Danio_rerio.16.29102058.29101927.1
GCAAACTACACAGACCCACAGACAAAGCTGCGCTTCACATCTTCTGAGGAGTTCTCCTACATCCGTCTCCTGCCCACTGATGTTGTTACAGGCTATCTTGCTCTTCGAAAGGCAACGTGCATTGTGCCCTGA
>Danio_rerio.16.29104817.29104706.1
CATTCGGGTATTGGCGGAGCAGCAGCAGGCAAAAAGAACCGGACCTGGAAGAACCTCAAACAGATTTTGGCATTGGAGCGTACCTTACCCTGGAAGCTCAATGATCCCAACT
>Danio_rerio.16.29385999.29385854.1
GTGATTTTCCTGACTACTCTCTTCTACCTGCTGAGCTCCAGTGGAGAATACTATAAACCAGTTAAATGGGTGATCAGCTTAACTCCTCTCTCTCAGCCGGGACCCTCCAGTAACATCATCGGCCAGTCTGTTGAAGAGGCCATCAG
>Danio_rerio.16.29387188.29387057.1
AATGTAACCCACTCTGGACGGCATCGCGGGCATAAGATGATTCACAGACAGAACAGCTGGCTGGGGGACATCCTGGACTGGAAGGACATCGCTTCCTTTCTGCAGGAAAATATCGAGACACTACTGTC
>Danio_rerio.16.29389262.29389156.3
AGATGGTTGTGTGGCTGGAGCGATCTCTGGATAAAATCATCAGTATCTTCATCATCTTCCTCTTGGTCACAGGGACCCTGCTCATGGCTCTGCTGCTCACTGCTATG
>Danio_rerio.16.29428678.29428816.1
TACGGGAAACCGGGGTGTGATGCAGAGACGTGTGACTACTTTCTGAGTTATCGTCGCATCGGGACAGATGTGGAGTTTGAGCTGAGCGCGGATACGGATGGCTGGGTGGCCGTAGGTTTCTCATCTGATAAGAAAATG
>Danio_rerio.16.29428890.29429136.1
GGAGGAGACGACGTTATGGCCTGCGTGCATGATGATAACGGGCGCGTGCGGATACATCACTTCTACAACGTCGGCCAGTGGGCCAAGGAGATCAAGAGGAATCCGGCTCGAGACGAAGAGGGCATATTTGAGAACAATCGCGTCACCTGCCGTTTCAAGCGACCGTTATACGTCCCTAGAGAGGAAACGCTTGTGGACTTGCACCTCTCGTGGTACTACCTGTTTGCATGGGGACCTGCTATTCAAG
>Danio_rerio.16.29445638.29444739.1
ATTCTGGTAAACAGCCAGTTCACCGCAGGCATCTTCAGGGAGACTTTCCGCAGTCTGAGCGGAGTCCAGACAGATGTCCTCTATCCCTCCCTTAACACGCGTATCTTTGACGAGGCAACCACTGGAGCTCAGAGCCTGGAAGGACTGCTCCCCGAAGGAACTACCTGTCTGTTTCTCTCTCTGAACCGATACGAAAGGAAGAAGAATTTAGGCCTGGCTCTGGCAGCTTTGGCAACCCTGAGGAGCAGCCTTCCTCCTGGCCAGAGAGCAGGCATTCACCTGGTGGTGGCAGGAGGCTATGACGATCGCGTCACTGAGAATGTTCAGCACTACACTGAACTGAAAGAGCTAGCAGCACAGCTTCACTTGGAGGACTGTGTTACTTTCCTCCGCTCCCCCTCAGATTCGCTGAAGGTGGCGCTGCTGCGGGGCAGCACCGCCGTCCTCTACACCCCTAGCAGAGAGCATTTTGGGATAGTTCCTGTGGAGGCCATGTACTGTTGCTGCCCCGTTATCGCTGTGAACTCTGGGGGGCCCCTGGAAAGCGTGGCAGACGGGGAGACGGGCTTCCTGTGCGAGCCCACGGCCGAGGCCTTCTCTAAGGCCATGGAGAGGCTCGTCAGGGAGCCACACCTCCGCAGGGACATGGGACAAGCTGGGAGGAGGAGGGTAGAAGATAAGTTTTCTCTTCAAGCCTTCTCAGACCAGCTGTATGGATACATTGTCAGGCTGAGCCA
>Danio_rerio.16.29451330.29451005.1
AGGATGGCACGGGTAGTTTTCCTCCATCCTGACCTTGGTATTGGGGGAGCAGAGCGGCTGGTGGTCGATGCCGCCGTTGCTCTGAAGTCTCAGGGATGTAGCGTTCAGATCTGGACGGCCCATTATGACCCAACACATTGCTTCTCTGAGACCCTCGATGCGGAGCTTCCTGTGGTGTGT
>Danio_rerio.16.29454610.29454714.2
GAAAGCTACCAGCAGTGGTACACGCAGCGGCGGCAGGACCACGGGATCTGCCGGCACAGGCGGCATGTGGCGCTTCTACACTGAAGACTCACCGGGACTCAAAGT
>Danio_rerio.16.29707032.29707212.1
GAAGCAGCACCCACTGAGTCCCTGCTGAACTGGCAGGACTATGAGGGTCGGACGCCCCTTCACTTTGCCGTTGCTGATGGCAACGAGGCAGTAGTGGAGGTGCTGACGTCTTATGAGGGCTGTAATGTAACAGCTTATGATAACCTCTTCAGAACACCGCTGCACTGGGCTGCTTTGCTGG
>Danio_rerio.16.29713190.29713419.2
TGCACGTGTTGACCTGGTGGACGTAGATGGTCACACTGCTCTGCACTGGGCAGCTCTAGGAGGGAACGCTGAAGTCTGTCAGATACTGATGGAGAATGGGATAAGTCCCAATGTACAGG
>Danio_rerio.16.29717177.29717386.2
GTACACCCCTCTGGACTATGCTCTGCTGGGGGGGCACAGTGAGGTGACTCAGTTCATGCTGGAGCATGGTGCTCTGTCCATAGCAGCTATCCAGGACATCGCTGCTGCCTCAATCCAGGCTGTCTACAAGGGCTACACTGTCCGCAAGGCCTTCAGGGAGAGAAAGCAGCTGCTCATGCGACACGAGCAACTGCGCAAGGATGCAGCCAA
>Danio_rerio.16.29778090.29778229.1
CTTCAGTATGTGTGGGAGTACCGCAGCCCCAGTAAATCTGTCCCCCCACACTACCAGTGCAAACTGTGTGCCATGGCCAGCTTGCAGCATGACATTGTTGACCATGTGAAAGGCTGGAAACACTGCTATAGATACATG
>Danio_rerio.16.30729455.30729568.1
AACTGCACTAATGTCTCCTGTCTGAAGATAATGTGTGTGGTCGGCCGGTTGGATCGCGGGCAGAGTGCTGTGGTAAAGATCCGATCGCGACTCTGGGCGCACACTTTCCTGCAG
>Danio_rerio.16.30782489.30782647.1
CAGCCCAGGGTTAGTTTCCCACACAGAGCTCTCAGTCTTCCTCCCAACACATCGTACGCCAACCTGACTGCGCTGCTCACCGTGGCAAGCTCCCCCTCACACATCCAGCACTTTCCCCACCTGGAGATGCTCAATGGCAACAGCACAG
>Danio_rerio.16.30977721.30977888.1
GTGGCGGTCCAGGTGAACGGGTCGGGTTACGCCTCCGACATCTACAGAGACGTGGTGGCCTCGTTCAACATCCTGCAGCGGGGAAACATCACCGTGATCAGCAAGAAGTGCCTGCTGGAGCCGTCAGAACCAAACTACA
>Danio_rerio.16.31247153.31247455.1
CTCAAAGCTCAGATGTCTATGCTGCTCAAAGGCCACACCCATTTACAAGCTGAATTCTGGGTGTTTTTTGACGAGCTCCGCCCACCTCCAGCACATCCTGGACAGTTTGAAGAAACCCATTGGCCAGAAGATGGAGGCGGCGGTTTGGAAGGTGGAGAGGGCGTCAGCCAAGATTCAGGAGGCGGGGCCAGTGGCGGGTTTGAGGAGGTGACGTTGCCAGAACTGGAAGAGGAAGAGGAGGGACATAAGATCCAACCAATGACAAACCGGCGTCAGAGAAGGAA
>Danio_rerio.16.31674992.31674646.1
ACTTCCCCTAGAGAAGTATTCGTGCAGTCTAACACATCAGTCTTTCTCCCTTGCCCTGTGCACTCCTTCCATGCCACTTATCGATGGGAAAAGGACAACTGCATTAAAAACTACCCCTGCATTTTTTCTGGAGACTTCTGTGTCCTGGGGCCAGTTGTTGACACACCCCTAAAGGAAGGTGTCTTTCGCTGCATGGCCACCGAAGACGGATTCAAGGTGGAGGTTATTTCCTTCAGGCTGGTAAACGATGGGAGGCTTCTGGCTGCCTCCCTCGCCTTCACCTTGGGGCCATCACTCCTGCTTGCCGTGGCTACCCTGTGGCT
>Danio_rerio.16.31678323.31678154.1
GGACACCTGTATGTTGCTACAGCGATGGAGGTCCAGCGACTGCCTCTGGCTGACTGCGGTCGCTATGGTGACACATGCAGAGAGTGCATCCTTTCCCGGGATCCATACTGTGGCTGGGACAAGTCCAGGAGGAAGTGCATTGCCATC
>Danio_rerio.16.31685359.31685184.1
GTTGATGAAGGGGGTGTCAAAACCCTGATGGCAGACTCTTGGACCACCTTCTTGAAGGCACGGGTGATGTGCGGTGCAGGAAACACTCAGCAACAGTACAACAACTTGAAGCAGGCAGTGGTGCTGACTGCTCA
>Danio_rerio.16.31685588.31685449.3
ATCCACAGTTTGCTGGAGCATCTATAATCCCCTCTTCAGAAAAATACAAGGAGGAAATCTACTTTTTCTTCAGTGAATTCAACAAGACAGCCAGAGTGGACGAGGAGCCATACAGGGCTCGCATAGGCCGAATATGCATG
>Danio_rerio.16.3178553.3178680.1
GTGACCGTTGGTCGGGACTTTGCCTGCAGTGTATGGAGTGGCAACCAGTTGTCTATGAGTCTTAAATGGCATGAAACCATGTCTCAAATAGATGAGAAGACCTATCGATATTTGGCTTGCAG
>Danio_rerio.16.32712967.32712836.1
GCCAAACACACTCAGGATAACAGTGTGTGTTGGGGTGTGGATGGTGAGAGTGGCTGTCTGTCCGACATGGCAGCTCTCGGGATCTGGGAGCCGCTTGCTGTCAAAGCTCAGACCTATAAGACCGCCGTCGAG
>Danio_rerio.16.32721558.32721409.1
GTTCCTGGTGGGATCATCGAGGACTCGTGTGTGCTGAGAGGAGTCATGATCAACAAAGATGTGACGCACCCAAGGATGAGGAGGATGATCAAGAACCCACGAATTGTCCTGCTCGACTGCTCGCTTGAGTACAAGAAAGGAGAGAGTCAG
>Danio_rerio.16.33591976.33591854.1
GACCTGACTATGAAGCTGAGTTTGATCCAGAGTGTTGGCCTCATAGCCAAAGCCATCAGCGAGTGTGTGAAGAAACAAGGCTACATCTTCTCTCGCAAGCAGGAGCTCATTACTGTTATG
>Danio_rerio.16.33603875.33603756.1
AGCTTCCTGTATCGATGTATAGGAGTGACTCTCCAGCACTGTTTCAATAAAGAGCTGGTCAAAAAACAGTTGCATGAACTTCTCCTCGCAGCTCGGCACAATGATGCAGTCGAAAGA
>Danio_rerio.16.33607800.33607659.1
GTGAATGCAGCTTTTCCATTCAGTAACAGAGATCATGGCGCTCCGTCCCTCTCTCTCCTCCAAATCCTCAGTAATAACATTCACCCCAATGCAGAGGCAGTCTGGGACAAAGAAATACCTCCACTGCT
>Danio_rerio.16.33869038.33868841.1
AGTTTTGTGAGGATGAGGATGATGAAGGCGGTCTCAGGTGTGTTCAGGACTCAGGTGTTCTCCTCCAGGCGGACCTCGCTTTCCGACGCTCATCGTTTCTGTCAGGACGGCTGCAGCCACGACACCTGCTGCGACGGATTCATCCTCAACCAGAACAGCCTGGAGGGAG
>Danio_rerio.16.34146314.34146491.1
GTGCGCAAGCAGGTGGTGAACATCCCCTCTTTTGTGGTTCGCCTGGACAGCCAGAAGCACATTGACTTCTCCCTGAGGTCTCCGTATGGCGGTGGACGCCCAGGCCGCGTCAAGAGAAAGAACGCCAAGAAGGGCCAGGGTGGAGCTGGAGGAGCTGACGATGAGGAGGAGGATTAA
>Danio_rerio.16.34287671.34287366.3
AGCCCAGAGAGCTGCCCCGCCAGAGGCTCCCCGAATCCTTCAACCTGGTCACGCCTCTCTCTGGCACCTTCTCCCTGCGCACAGACTCCTCCGTGTCCCTCTACAGGGCCCGTATGGAAAACAGGAATGTGGTACTGCGGGTGCTAAA
>Danio_rerio.16.34333017.34333146.3
GTCCACCTGTGAAGCAGGGTGCAGCTCTTCTTCTGGGCCTGTCCATCACTATCGCCACCTGCCACATCCACACACTCCACTCCCTGGTGACCGTGATCGGAACATGGATTATTATCAAAAGCAGCTGGAG
>Danio_rerio.16.34333218.34333344.1
GCCCCAGCGCTGAGCCTCGGCTGGACCTTTCTCTACCTCCTCTTCTTCCGCCTGGTCACTAAGTTTGGTCTGCCATCACCAACACCTTTCGCCAACGCCGTCCAGCTACTTCTCACGCTCAAG
>Danio_rerio.16.34333434.34333590.1
ATGGTGAGTCTGGCCAATGAGGTGCAAAGCTTCCACGTGGAGAAGAAGAAGGACGTGAGCTCCTTTGCAAAGTCCCCCGTCGTTGGCGGTCTGTCGCAGGAGCCTTCCATCTACGACATTTTGTCATATAGTTACTGTTATGTCGGTATAATGACAG
>Danio_rerio.16.34567280.34567387.1
GCCATGTTCAGCCTGTGCATGGTGGAGAGCGAGGCAGACGAAGTGACTCTGCAAGGAGTGACCAGCGTTGGACTGAAGCACGCTTTAGATTTCGCTTACACTGGACAG
>Danio_rerio.16.34589573.34589734.1
GTGCTGGATCTTAGCACGGAGGGAAAGGAGGAGGTGTTCTACGGGCCAACGTTGCCGTTTGCCTCCAATGGGATAGCGGCCTGTTTCCTTCCTGCTCCTTACTTCACCTGCCCAAACCTACAAACTCTACAAGTACCCCATCACAGGATAGGTGCTGTTTAA
>Danio_rerio.16.34883081.34882769.3
GGATGCTGGAGGAACTGGACCTGGGCTGGTGTCCCACGCTGCAGAGCAGTACGGGATGTTTCCAGCACCTCGCCCGCAGCCTTCCACGTCTGCGCAAGCTCTTCCTCACTGCCAATCGCACTGTCTGCGACTCAGACATAGAGGAGCTGGCAGCCAGCTGCCCCTGTCTGAGGCATCTCGACATTCTGG
>Danio_rerio.16.34887137.34886924.1
TTCATGAAGGCCTGTGGTCTCAGCCTGGTCTGCCTGGAAATGTCATGCTGCCACTTCCTGAACGAAGCCTGTCTCGAGGTCATCTCCCAGACTTGTCCTGGACTCCAGGAGCTCAACCTGTCCTCCTGTGATCGTCTCCACCCACAGGCCTTCACGCACATCTCAAAACTTACACGCCTCCGCAGGCTGGTGCTTTACCGAACAAAGATAGAG
>Danio_rerio.16.34986042.34985863.3
GTCAAGTGGACTGGGCGGCCCTGGCACAGGCATGGATAGCCCAAAAAGAGTCTACAGGAGGAGAGCAGCAGAACATCCAGCCCAATGGTCAGGAAATCCCAGGCCTTGAATCTGTTGGACAGAATAATCACAGCAACTTTCAGGGTGACCCAGCATTTGGCAGAATGTGGCAACCAG
>Danio_rerio.16.34997837.34997183.3
ACCATCAGCACCACCAGGGGGCCTTCCAGGCTCTGTCCCACAGTTACACACCCAGTTCCAAGGAGTGCTCCATCCAGTCCTGCCTCCACCAGTTCACCTCTGTGGAGCTGTTGATGGGCAACAACAGGCTGCTCTGTGAGAGCTGCACTGAACGTAGGATGAAGCAGCTGCGCAAGAGC
>Danio_rerio.16.35290379.35290265.2
AGTCAGACGAGAGTCAGTGGAAACGGAGATGCACAGGTCCGAGGACAAGGGGAAGAACTTCGTTCACACCAAGAAGAGGGGCTACGATGTGACGCGAAACCCCCACCTGAACAAG
>Danio_rerio.16.3531810.3531953.1
GCTGTGGTGAACTGGGACCCTGTTGATCAGACGGTGCTGGCTGATGAACAGGTGGATGAAAATGGGCACTCCTGGAGGTCTGGAGCTCTGGTGGAGCAGAAGCTACTCACACAATGGTTCATCAAGACTACAAACTATGCCAAG
>Danio_rerio.16.35380183.35380054.2
GTATCGCTGGGCCTTCATCCCAGAGGCTTCAGACGATTCGGGGTTGGAAGTGAGACGTCAGGGGACTCACCAGAGAGAGTTTAAGCCCTACATTGTCCGACTAGTGAAGCTGCTGAGGAAACGAGCCAAG
>Danio_rerio.16.35390356.35390222.1
GTGATTCCTGTAGCCAGTGAAGAGCAGCTGCTGCTGGTTGAACTGGTTCGCTCTGTCAGTGCCATGCGCACTGAGACTGTTATGCAAACAGTCAAAGAGGTCCTGAAACAGCCGCCTGCTATCGCTAAGGACAAG
>Danio_rerio.16.35391460.35391349.1
CCACAGTGGATGGCTCTCTGCATTCCTCCTGACCTGATTCTGACTTTGCTAGAGGGCGTGACAGCCATCATCCATTACTGCCTACTGGATCCCACCTCCCAGTACCACCAG
>Danio_rerio.16.35393839.35391733.1
AGGGTTGGACAAGAGGATCTCCGAGGTTTGACAGTGGGTGACATGGAGCCATTCTGCCTGACTGTAAACCCCTTGAGTGACAGCCTGTCCATAATGAGTCTGAGCAGTGAGAACTTGCATCTAGCTGGTGAATATCAGCCTGCTCACCAACAGGGGGAGCCTCAGAGTTCAGACTCCACTGGTTCTCATTCTTCTACAGCAGAAAATGGCAGCTTTGAGGAACCAGAGGGAGTCAAAAGCATGATAAATGGCTCAGACCCACAACCTGGATCCTCAGATGACCCCTCTGAGGATTCTATAGAGGAAGTTGTGTCTTGTGTTATAGGTGAACTCATCGACAGAGTTCTACAGCTAGTTGATGAGGGCTCTCTTGAAGTATCATCTCCACCTGAAAACTGGCCCCAAACCGACACTGACAGCACCACCTCGGATACATCCACTGGTACCCGCCTGGACTCTGGGCTTCCTCATTGTTCCAACCACCAGACTGTGCCAGAGATGTTGGCTGAAGGCACACTGGAATTTCTCACCATCACACCAGCTGATATGTCAGCAGACGGACAGCACAAAGAGGGCATTACCCGCCATAGTTCCTCTCCTTCCATCGTCACTTTGCCAGACAGCTCCAACCCGGCCACCCCAGACCACACCCTTCAGGTGGATGACCCTCAGGCTCGCAAACGTAGCCATAGCAGCATCCAGCTTAGCCTTAAAGGGAAAATTATGGAGAAGCTGGCAGACAAGTCTCCAGGGGCAAAGCCAAAGATCAAGAAGACTAAGAGGAAGGACGAGGAGAGACAGAGGAAGGCAAATCAAGCAGACAAACTGCGCCCGCCCAGTATTTTCTTTGGTGATAGTTTAGATCTAGAGAACTGGTACAGCTGCGGGGAAGGTGAGGTGTCGGAGATAGAGAGCGACACAGGCTCGCCCAGCGGGGGCTCTGGGATGACTGTTGGGGGTGTCAGCGTTACAGGACGCAGATCATCCTCTGCCCCACCTCGTTTTAACATCCACCCCCTCTACCAGCACGTCCTCCTCTACCTCCAGCTTTATGACTCTTCCCGGGCACTCCACGCCCTGTCAGCCATTGCAGCCATGCTTAGAGCTGCTCCCTCAGGGTTTGTAAGCGCCATCTCCACCACCAGCATCAACAACACCTACACCCCACAGCTGTCTTTGCTTCAAAACCTCCTAGCCCGTCACCGGGTTTCTGTCATGGGCAAAGACTTTTACTGCCCCATTTCCCAGGACTCCCACTCCCATTCGTTCCGCAGTGCCATGTACCTGGAGATCATCATCTCACTCTGTCTCTACTTCCTAAGAAGTTATTACTCTGCTCATGTGCCTGCAGGCCCTCAGGACTTGGCAGGGAACCGGGCCATGCAGTTAACCAGTGTGGAGGTCTTAACTCTCCTTTTCAGCGAGCTAGCCAAAGTCACAGGTGGCTCAGCAAAGGGCTTTGCTAGTTTTATAAGCGATGTCCTCTCTAAGTGCAAAGTTCAGAAGGTGGTTCTACACTGCCTTCTCTCTTCCATATTCAGTGCTCAGAAATGGCACGAGCAGAGGGTGGCAGGGGTCAACATGGCCACAGTGGAAGAAGGTCTCTCTGAGGACAGCATTATCAACCTGTCAGAAGACCAGATAGACAGCTGTAGTGCAGTCCAGGCCCAGCTGCTCAGACTGCTGCAGAGTCTTGTTGTGCTTGAGCACAGGGTCCTTCTGCCAGCTGATGAAGGAGCAGAACCTGTAGGAGGAGGGGCAGGAGGTGGAGGGACTGGAGGCAGTGCTGGAGCAGGGTTTGAGATACTGGGTGGGGAAGTGGAGCATGTCAACCCTCAGCAGCCAATGACATCACTGCAGTACCTCCACGGACAGCCTATCACAGCACAGGGTATGTTCCTTTGTTCGGTCATCAGGGCCTTGCATCAGCACCACGCGTGCAAGATGCACCCACAGTGGATCGGACTCATCACAGCCACACTACCCTACATGGGGAGAGTCCTAAGGAGGGTTGTGGCCTCAGTCACTCTGCAGCTGTGCAGGAACCTGGATAATCTTCTCCAGCAGTACCGCTATGAGACTGGGATCACTGACACCAG
>Danio_rerio.16.35394202.35393937.1
TCTCTCTTCATAATGCTGGACTGCCTGAGCTATTGGGATCCATGTACCAGTGCAGTTGGTCGGGCTTGGCTGAATCAGGTCCTTCAAAGACATGACATTGCCCGGGTCCTCGAACCACTCCTCCTCCTCTTGCTCCATCCCAAGACCCACCGAGTCTCCATTCAGAGGGTGCAGGCGCAGCGCCACTTAGCCCAAGTCTTCCCTGAACCGCCTGAACGGGAGCCATCAGAACCCATTTACAACAGAGACTCTGGCT
>Danio_rerio.16.35395985.35395448.1
CAGAAAGAGTGCATTGCTGCCTTCACGGCTGCCTGCCAGCTCTTCCTTGAATGCTCCAGTTTCCCCGTCTACATCGCAGAGGGGAATCTCAAGTCTTCACCCA
>Danio_rerio.16.35402972.35402852.1
CCTGCTATCCTGGAAGACGTTCTGATCGAGGTGTTTCGAACTTTGCACACACAGTGCAGAACAGAGCTGGACCTCCAAAACCAGAGTCCCTTCAGCAAAGATCACACACACCTCAGCAG
>Danio_rerio.16.35403174.35403060.1
GCAATGGTGGGGATTTTGCAGGGCAAGGCTCGAGGCGGAGAGGAGGAGAGCATCCTCATGCATGACCTCAAGCCATTTCGCATCCTGATCAGTCTACTGGACAAACCAGAGCT
>Danio_rerio.16.3574829.3574970.3
GCCTTTTGAGCGCCACTTGGCAGACCACTGGCTTCCTGTGGACGTGTACATCGGAGGGAAGGAACACGCTGTTATGCACTTGTACTATGCTCGCTTCCTCTGTCATTTCTGCAAGGATCAGGGTCTTGTGGCTCACAGGTG
>Danio_rerio.16.3683657.3683758.1
GGAGGATATGGAGAAACCTGTGAGATTCTCATCCAGCACCACAGCAGGCTGTTCTTGACCCTCATCCAGATGACGCAGAATAATGACATTAAAGAGAACATG
>Danio_rerio.16.37936.38056.1
CACTCAGTTCGTCTGTTGGGTCAGAAGAAAGATGGAGGCCGACGACTTGGAGGAGCTCGACTGGACCTCCCCAAGATCAGGAAGAACCCTCTCATTGAAATCATCTCAATTAACACTGG
>Danio_rerio.16.38127430.38127260.1
GAGATCCACAGCAAGCAGAAGAGCGGCGTGGTGGAGGACTCGCCCCGCCGTGGCCCGGAGTCCCTCCCCGTAGGTCACCACGACATCATCACGGACATCGCCACCTTCCAGACCACGCAGGGCTTCATCGTCACCTCGTCCAGAGACGGCATCGTCAAAGTCTGGAAATGA
>Danio_rerio.16.38135352.38135187.3
GGTGGCACCCAAAGGGCCTGCTGGTCGCCCACCTGCACGAACACAAAGCTGCCGTGAACCGCATCCGAGTCTCCGACGAGCACTCCATCTTCGCCACGGCGTCCAACGACGGCACCGTCAAAGTGTGGGACAGCCAGAAGATGGAGGGAAAGACCACGACCACCAG
>Danio_rerio.16.38141401.38141200.1
GGCATGACCGAGGCCGAGGAGGACAAGCTGCTGGCGCTCAAAGACTTCATGCTGAAATCCAACAAGGCCAAAGCCAACATGGGCGAGCAGAGCCACGCGGGGGAGGCGGGCCAGACCGGCGTCATCGACCTGGCCATGCTAGGCATCACCGGCCGCCAGGTGGACCTGATCAAACCCAAAGCTGAGGGCGAGGACAAGCGAG
>Danio_rerio.16.38144207.38144062.3
CTCCGTTCCTGTGTCACCCCAACCTGTGGATCCGTTACGGCGCCGTGGGCTTCATCACCGTGGTCGCACAGCACCTCAACGTGGCCGACGTCTACTGCAAGCTGATGCCCCACCTCAACCCCTTCATCACCCAGCCCATTATCCAG
>Danio_rerio.16.38149476.38148867.1
AGCTCCCGTGAGGAGCAGGGCCTCATCGTGCTCGTCTCTGTCATCACTTCCTGCCTCCAGACGCTGCGCTGCTGTGACTCCAAGCTCGCCGCGCTGGAGCTCGTCCTTCACCTGGCCCCCCGGCTCAGCGTAGACGTCCTGCTGGACCGCATCACGCCGTACCTGCTGCACTTCTGCAACGACCCCATGCCCCGAGTGCGCGCCCAGGCCGTGCGGACGCTGGCCAAGGTGCTGGCGCTGGTGAAGGAGGTCCCGAGGAACGACGTGAACATCTACCCCGAGTACATCCTGCCGGGCATTGCCCACCTCGCCCAGGACGACGCCACCATCGTCAGGCTGGCATACGCAG
>Danio_rerio.16.38151619.38151486.1
TGTGTGATTGCCGAGCTGTTCACAGAGGGCGTCCCGCTCTTCGATCTGTCCCAGCTGCTGGCGTATCGTAAAGGACACTTCCAGACAGAGCAGGTCCTCATGAAGATCGAGGACCGCAGCGTCAGAGAGCTG
>Danio_rerio.16.38164688.38164834.1
GGGGCCTTCAGCCGTTTGGACCCGACTGGAGCCTTCGAGAAGGCCACAATCGACCGCATCCCAACGGGCCGACTCGGCACACCAGCTGAGATCGCAAACCTGGCAGCTTATGTGAGCAGCAACTATGCCTCCTGGATGTCTGGAGC
>Danio_rerio.16.38351230.38351063.1
CAGATTTCGGACGCCGTCTCCCGCGGGGCGAAGGTGGTGAAAGGTGGGAAGCGCCTCGACGGCTCATTCATGGAGCCGACTCTGCTGGCCGACGTCACCGCCGACATGCTGTGCACGAAGGAGGAAACCTTTGGGCCGCTCGTGCCCGT
>Danio_rerio.16.38353704.38353546.1
ACGTGCGTGTGCTCGAACCGGTTTCTGGTCCAGAGTGCCGTCTACGATCGCTTCGTGGAAAAGTTGGGGGGAGCGATGGATGCCGAGCTGCGTCTGGGTCACGGCTCGGAGCCCGACACCACGCAGGGGCCGCTCATCAACGCCCGCGCCGCAGAGAAG
>Danio_rerio.16.38355425.38355282.1
GCCGCTGACACTGTGAAGAAGGTATCTATGGAACTGGGTGGCCACGCCCCCTTCATTGTGTTTGACAGCGCAGACCTTGACAAAGCGGTGGGCGGAGCCATGGCATCCAAGTTCAGGAACTCGGGCCA
>Danio_rerio.16.39567731.39568061.1
ATGTACACGACAGAGCGCAGGCGAATGAGCCTGCGGGACTCAAAGAGGAAGGATCCAGTACGCGTGTCCGCTGGAAGTTTGTGGCAGGACTCTTTGGTGTTAGAGCTGAGCGCCAGCAACGGCTCGGGTAAACAGATCGTTTCTCCGCGGAGTCGAACCAGAGCAGTGTCAGTGGCATACATTGTCAACGAGGACGCGTCAGTGCCGCACACCGAAGAAAACTTATCACTGAAGTGTCTGAAGGAAGCCTGCGCGGACGCACACGCTGTTCTCAAAACGATTTCATTTGACAGAATTTCCCAAGGCACTACTGACATTCTGGACAGTTTCTACAATGCAG
>Danio_rerio.16.40222292.40222174.2
CAGGACTCATCGAATCACCATCACAAACTTCTGCCTGGGAAAGCACCTGGTGAGTGAGGATGACCTTCTGAAAGACCAGAGAGGAAGTCCAGCTTACATCAGTCCTGATGTACTAAG
>Danio_rerio.16.40235718.40235575.1
ATTTTGACGCTGGAGGAACGAGTAGACTCTGCTAAAGAGACCCAAGAGGAGAGGCAGGGGAAGATGCTGCTGCACACAGAATACTCACTTCTTTCCCTGCTGCACAACCAAGATGGTGTGGTCCACCACCATGGCCTCTTTCAG
>Danio_rerio.16.40808116.40808301.1
GTGATCCACCGGCTGCCGATGCCGAACCTTCGTGACGAGCTGCATCACTCCGGCTGGAACGCCTGCAGCAGCTGCTTCGACGACGCCTCCAAGAAGAGAAACTTCCTGATCCTGCCGTCGCTCATCTCATCCCGAATTTACGTGGTTGACGTGGGGACGAATCCCAGAGCGCCCAAAATCCACAAG
>Danio_rerio.16.40914240.40914442.3
TGCCGCTGCTGAACATCCGTCAGTCAGAGCTGCGGCTGCGCTCGGACAGCGTCTTCCTGCTGCGCCAAGCCGCCCTGTCTCTGGACCTCCTCATCTTCAGGGACCAGCTGGACCTGCGAGCGCTGCAGCGAGCCAGCCGCCTGCGGCTCACGTTGGTCGACCACAACGTGCTGCCCAG
>Danio_rerio.16.4130234.4130419.2
TCCTGTCCTGTTTAACGGTTGCAGATCGGGGGAGATCTTCAGCATCGACCTCCGACAGCGCGGCCGCAGAGATCACAGCTGGAAGGCCAGTCGCTTCCATCAAGAATCAGCCATCACCTCTGTACGCGTCCTGCAGGATGAGAACTACCTGCTGGCTGCTGACATGCTGGGCCAG
>Danio_rerio.16.41328813.41328926.3
AGATGAGAGATAAGCTGCGGAAATGGAGAGAAGATAACTGCAGAAACAGTGAACAGATCGTGGATGTTGGTGAAGAGCTCATTAGTGAACATGCATCTAAACTGGGAGATGACA
>Danio_rerio.16.41376582.41376686.1
TCTGCAAGTCACATCGCTGCCAGTCCTAAAGTTAGTGCCAAGGTGAAGAAGGACAACATGAAGTATGCTGCTTGGGCTGCCACTCAAATAAATAGAGCCTATAAG
>Danio_rerio.16.41858212.41858054.1
CCAGAGATTGAGGAATGGAGCTCTTGGGATGAAGAGGCTCCTACAAGTATTAAGATTGAAGGTGGCAACGGCAATGTCTCCCCCCCACCCAACGATGTAGATGAAGAGCCAGACTACTTCAAAGACATGGCTCCCACCATCAGGAAAACACAGAA
>Danio_rerio.16.42715246.42715402.1
ATAGCAGACGGTCAGCGTGATCTGATTCGCTCCCACAGTGTGAAGAACAGACACTTCATAGGAAACACCAGCATGGACGCTGGCCTCTCATTCATCATGGCCAACCATGCCAGGGTCAAACAGGATGACCTGGTTTTTGACCCATTTGTAGGCACAG
>Danio_rerio.16.42719171.42719335.1
AGCCGTAAAAACCAAAAGTGGCGAGGGCCCGACGAGAACATCAGAGCCAACCTGCGGCAGTACGGGACACAGAAGATGTACGTGGACGTGATGGTGTCTGATGCCTCCAAGCCTGTGTGGAGGGATGCTGCTCTGTTTGATGCTATCATTACTGACC
>Danio_rerio.16.42724988.42725122.2
TGAAGAGTCTCACGTCCCAGTCTCACAGGCATATCACCTGAGTGACATCTTCACAGATCTGTTAAACTTCTCTGCCCACCACCTGGTCATGGGAGGGAGGCTCGTCTACTGGCTGCCTGTCTACAGACCAGA
>Danio_rerio.16.42980868.42981011.3
AGTGCAGGTCGGAGTGCGACTCCTGCTTCAACAAGAATTTCTGCACGCACTGCCGAGCAGGGTTCTACCTTCACCTGGGCAAGTGCCAGGAGAACTGCCCTGAGGGCATGGTCCGCAGCGACGCACAGAGGGAGTGTATT
>Danio_rerio.16.43009915.43010085.3
AAAACCCTCTGTACTGCCCCGACCGCTGTTGTGCCTTCCAGTGTGATTTAACTAAAGATGACCTGATGGAAAATGTGCCGGAAAGCAGCGTGGATGTCATCACACTCATCTTCGTCCTGTCTGCTGTCCATCCTGACAAAATGAAG
>Danio_rerio.16.43010242.43010383.1
CCTGGAGGATTTGTCCTGTTCAGGGACTACGGACTTTATGACCATGCCATGCTCCGATTTAAATCCGGAAATAAGCTGGGAGAGAACTTCTATGTACGCCAAGATGGAACTAGGTCCTACTTTTTCTCTAAAG
>Danio_rerio.16.43166400.43166267.3
GTGTCAAAAATGTCCATGCAGACCACGCAGCGAGTCACATCGGTAAAGCTCAGGGAATCGTAACATGTCTGAGAGCGACTCCTTATCACAGCAGCCGACGGAAAGTCTACCTGCCCATGGACATCTGCATGTTG
>Danio_rerio.16.43183784.43184266.1
GGACACATGACAGTGGTCAACGACCCCCTGAGGACGGTGTCCGTGCTGGAGCCAGGGGGGCCAGGCGGCTGCGAAATGAAAGTGAGGACAACAGTACGAGAGACGGCTGAAGAGGCTGAGTGCCTATATGCGCAAAATGCTGGTTTCTTCAATACATCAACAGGGCATTGTCTGGGAAACGTGGTGAGCAACGTCAGGGTGGTACTGGACAGCGGGGGCCTGCAAAATGCCCAGTTTGGAATCAGAAAAGACGGCAGCCTAGTGTTTGG
>Danio_rerio.16.43768465.43768671.1
ACAATGGTTCTAGCAAGCGGTGGGCAGGATGGCGCCATCTGCTTGTGGGATGTCCTGACAGGGAGCCGAGTCAGCCATGTTTACGGTCACTGTGGTGATGTCACCTCGCTGGTGTGTACAACCTCTTGTGTCATCAGCTCAGGACTGGATGACCTCATCTGTATCTGGGACCGCAGCACTGGAATCAAGCTGTACTCAATACAGCAG
>Danio_rerio.16.43787220.43787089.1
GTGGTGGATTACTACAAAGAAGCATGCAGGGCTCTGGAGAACTCAGAAACGGCTTCCATGCTGGGAAAGATCCAGAAAGACTGGAAGAAACTGGTTCAGATGAAGATTTATTACTTTGCTTCTATCGCACAT
>Danio_rerio.16.44286814.44287203.1
GATGACGGCTGGTTCGTGAAGGTTCAGCCGGAGGTACGAGGCATCGAGGGCTACCCGGTGGTGCTGCCGTGCACCTTTGGCCATCCGCAGCACTCCCAGCATTCCTCCCTGCAAGTTGTGTGGCGTCTGGGCCACGGCCAGGGAGCCACTGTCCTGTACCGCTGCACCAGCCGGTCCGGAGCCCCCACCTGTGAGCCAGGGCCGAAGCAGGACCAGCGCTATCGACTGGAGGGAAACCCGAGGGAGCACGACCTGTCGCTGCGCATCAGTAACACCATCCTGCAGGATAATGGACGCTACTACTGCCGAGTGGAGGTTCAAGGACGAGAACACATCAGCTTCGAGGACAAGATGGGGACCAGACTGAGAGTGGA
>Danio_rerio.16.44392021.44391866.1
ACCGACCTGTCGGTGGATGAGTCCAGTCTGACAGGGGAGACCACGCCCTGCGCCAAGTCCACCGCCCACCAGCCGGCATCCACCAACGGAGACATCGCCTCCCGCAGCAACATCGCCTTCATGGGGACGCTGGTGCGCTGCGGCAAAGCAAAG
>Danio_rerio.16.44460797.44460680.1
CAGCAGCGGGTGCAGCAGGGCCTGGAGGATGGAGCCAGACTCCCTTCTCTGGATTTTGAGAAGCTTAGAGGAGAGAACAACAGTTTGAAAGAGGAGCAGCAGAGACTCAAAAAG
>Danio_rerio.16.44470277.44470092.1
GAGGCTCAGAGGGAGAACGCGTTCTTGAGGGCGCAGTTTGCAGAGCGCACAGACTCTGTTGTTCTGGAGAAAGCAGAGGCAGAGCGCAGACTCGCGGCAGTTGAGGCTGAGACGCGGCGACTGACCGAGAATCTGAAGGAAGCCTGCGAGAGGCACACGGAGGAGATGAAGAAACAGGAAGAGAGG
>Danio_rerio.16.44470481.44470364.2
ACAAAAGCAGCACATGGCCCAGCTGGAGCAGCGTCTGAGGGAAAGCGAGCTGCAGGTTCACGGAGCCCTCCTGGGCAGAGGGGCTTCTTACGGAGATATGTATTTGCTGCGTCTACAG
>Danio_rerio.16.44571023.44570877.1
TCCAACTACTATGTGCGGATCCTGAGCACCATCGACAGAGAGCTGCTGAAGCCCAACGCCTCAGTGGCCTTACACAAGCACAGCAACGCTCTGGTGGACGTGCTCCCCCCGGAGGCCGACAGCAGCATCATGATGCTGACGTCAG
>Danio_rerio.16.44935307.44935201.1
ACGGTGATGGAGTTCCGACATCCTGATGGTCGTGTTGTTGCTGTGGTGCTGCCTGGACGGAGCCTGCTGGTCATGAAGGGCGAGAGCAGATATGTCTGGACTCATGG
>Danio_rerio.16.44949639.44949527.1
ATGGTGGATGTGATTTTTGCTGATGTTGCCCAGCCTGACCAGACGAGGATCGTTGCTTTGAACGCTCACAACTTTTTGAAGAACGGCGGCCACTTTGTTATCTCAATCAAG
>Danio_rerio.16.45281103.45280763.3
GTTCAGCGTTCACCGCCTCAGATAACCTCTCCCTGAGTTCCTGGGTGACCACGACCTCAGGTTTCTCAGGTTTTCAGCACCCACAGTCCCTATCGGCCATGGGCACCGGCACTGCTTCCCTGCCCCACCCCATCCAGGGCTCCCTGCCCCCTTACAGCCGACTGGGCATGCCGCTGACGCCCACCGCTCTGGCTGGAACCATGCAGGGCAGCGGTCCCTCTTTCCCCTCCTTCCACATGCCACGCTACCACCACTACTTCCAGCAGGGCCCCTATGCTGCCATCCAGGGACTCCGCCATTCCTCCACTGTGATGACACCATTTGTATGA
>Danio_rerio.16.45951831.45951977.1
ACAGTGCTTAAGAACAACGACTTGCGATCTAGACAAGAGTTAACAGCTCATCTGACCAATCAGTGGCCATCTCCCGATGCCATGGATGCCAATGCTGTTGCCTTGGATACACTGCTGTACAGGAAGACTACAGGACAGTGGGAGGA
>Danio_rerio.16.45975887.45975778.1
ATGTACTGGTACAACTACGAGATGGGCAAGAGTTGGCTGTGTGGCTTGTCTAACATCACAGAACCCACGCTGACCATCACCTTTGTATCCGGAGCTGTTTCAGGATC
>Danio_rerio.16.46075387.46075111.1
ATGTCGTGCCGGGACATCCACGCCACCAACGCTTTTGCCTTCATCATTGCCATTTTGTCTGTAGGTGGGATCACAGTGGCAGCATTAATTCCGCAGTGGCGTATAACGAAACTCGTCACCTTTAATCGCAATGCCAAGAATATCAGTGTGTATGATGGGCTGTGGGCTAAATGTGTGATGCAGGATGGCTATTCAGGATGCCTCTACTATGATTCAGA
>Danio_rerio.16.46124581.46124704.2
GACGCTATCGCCTGCCAAGTCTCCCACCTCCTCCACAGGATCTATTGCATCCAGCAGGAGGTACCCATACCCTATGCCTCCTCTCCCCGATGACCAGAGGAAAGCCAACAGGCAGAGCGCCAGG
>Danio_rerio.16.46138119.46137966.3
GAATGACCTGCAGGAAAGCAACAGACCCGGTCGACTGGCCTCCACTGGTGCTCGGCTTGCTCACCCTGCTCAAGCAGTTCCACTCCAGATACACACAACAGTTCCTGGCTCTCATTGGTCAATTCATCCGCTCAATCATGGAGCAGTGCACAAG
>Danio_rerio.16.46143545.46143442.1
GTTGGTCAGATGCAGATTCTCAGACAGCAGATCGCTAATGAGCTTAACTACTCCTGCAAGTTTGACTCCAAACACCTGGCGGCTGCACTGGAAAACCTCAACAA
>Danio_rerio.16.46147220.46147058.3
TGACATGTTACATTGACCAGATGAACACCTGGTATGACCTGAAGAGCCACCAGGAGGTGACTAACAACAGATTGTTCTCTGAGATCCAGAACACCCTGGGTACATTTGGCCTTAACGGACTGGACCGCCTGCTCTGCTTCATGATTGTCAAGGAACTTCAG
>Danio_rerio.16.46147433.46147309.1
ATCCAGGACTGGCAGAGTGTGCACCAGTCCACCCACATTCCTATTCCCAAGTTTCCCTCTGTGGATGAGTCTGCCACCTTCATCGGTCGTCTCTGCAGAGAAATCCTCCGAATCACTGATCCCAA
>Danio_rerio.16.46153729.46153563.1
GTCCAGGAGTTCCACCAGCTGGAGTCCAACCTGCAAGTTTGTCAGTTCTTGGCTGACACCAGGAAGTTCCTGCACCAGATGATCCGCACAATCAATATCAAAGAAGAAGTGCTTATTACCATGCAAATAGTTGGAGATCTGTCCTATGCGTGGCAGATTATTGACAG
>Danio_rerio.16.46159813.46159700.1
GTTATCAGTATTTACATGGGGATCACAGTGAACCTGGTGGAAGCCTGGGAACCATACAAAGCTGCCAAGACTGCGCTCAACTACACCCTGGACTCTGCTAACATCAAAGAGCAG
>Danio_rerio.16.46666768.46666935.3
TGGTAGCGAAGCTTCAAAAGAGGTTTCTGGAGGAATCCTACCCGTCGGCCAATCACATTCACATAAAAGGAGCAGACCGGCGAATGATCTACAAGAAGCCATCTGCCATCAGCCAGCACCTGAGGAAGCTAGTCAACCAACGACAAGCCAAGCCTCAGAGCGAGTGA
>Danio_rerio.16.47498177.47498042.2
GGAGGTGTATCACACCAAACGCATGCAACACGTCATCTGTATAAAGTGGTCTGCAGACAACAAGTACATCCTGAGCGGCTCAGACGAGATGAATATCCGACTGTGGAAAGCCAACGCAGCCGAGAAACTAGGAGTG
>Danio_rerio.16.47507485.47507378.1
GTGAAGGTGTGGAATCTGTCCAAACACGAGTGCGTTCGGACGTTTCAGGCACATGAAGGTTTTGTGCGGGGAATGGTTGTGCGTTACTGTGGGACCTCTTTCTTTACG
>Danio_rerio.16.47872029.47871893.1
GAATTCATGAAAGCCACAGTGGACCTTGCAGACCTTTTAGGCCTCCATCTCGTTATGTCTCGCAACGCTGGCAAAGGAGAGTACAAGATCATGGTGGCTGCCATGGGCTGGGCAACAGCAGAGCTCGTGATGTCGAG
>Danio_rerio.16.48762566.48762689.3
TGAGGGAACTTTGTGTGAAACTGATGTTTCTGCATCCAGTGGACTATGGCCGCAAGGCCGAGGAGCTGCTGTGGAGAAAGGTTTACTATGAAGTCATTCAGGTTATCAAGACCAACAAGAAG
>Danio_rerio.16.48762784.48762940.1
CACATCCACAGTCGCAGTGCTCTGGAGTGTGCCTACAGAACTCACCTGATAGCCGGCGTGGGTTTCTACCAACACCTGCTGCTCTACATCCAGTCACATTACCAGCTGGAGCTGCAGGATTGCATTGACTGGACCCACGTCACAGATCCACTGAT
>Danio_rerio.16.50491243.50491091.1
GGTTCTCCGGGTGAAGTGCTGAAAGACCCTCGAGTCCAGTGCTGGATTGAAAACTACCGCAACCTGCTGGACGCTTGGAGATTCTGGCACAAACGAGCTGAGTTTGATATCCACAGAGGCAAGCTGGACCCCAGCTCCAAACCACTAGCCCAG
>Danio_rerio.16.50495468.50495299.3
GTGACCTGAACCTGAATGTGGTTGCCATGGCTCTGTCAGGCTACACTGACGAAAAGTCGTCCCTGTGGAGAGAGATGTGCAGCTCTCTGAGGCTGCAGCTGAAGAACCCCTACCTCTGCATCATGTTTGCCTTTCTCACCAGTGAGCCTGGAGCCTACGATGGCGT
>Danio_rerio.16.50507492.50506190.2
GAGCGGTTCCAAGCCCGACATCCTGTGGTCCCCCCACCACCCGGACCGCTACGTCATCTGTGACTCTGAACTGGGACTGTACCGGATCGGACCTGTGGGCAGCGCAGAAGCCAAGGCTGGCACCCTCCCACTCTCCGAGGAAACTGCTGCTACATTACTGGCCATCAATTCTGACACCCCTTATATGAAATGTGTGGCCTGGTACCCCAAGCACGAGCCGGAGTGTTTACTTGCCGTTGGCCAAGCCAACGGCAGGGTTGTGCTTACCAGCTTGGGCCAGAGCCACAACTCTGCATGCAAAGAGCTGGTGGGGAAAGAGTTTGTGCCCAAACATGCCCGTCAGTGCAACACTTTAGCTTGGAACCCTGTGGACAGCAACTTGTTGGCTGCTGGGTTAGACAAGCACAGGGCAGATTTCTCTGTCCTCATATGGGACATCAGCAGTAAATTGTCCCCAGAGACCAGTGTAGCAGCTGAGAAGATTCGCCTTTCATCTGTCGATTTGGACTCTAGCACAGTGGTGACCAAGCCGTTGTATGAGTTAGGCCAGAACGATGCTTGCCTCTCGCTTTGCTGGCTGCTCCGTGACCCAAAGCTGTTGCTGGCAGGCATGCACAGGAACCTTGCGATATTTGACCTGAGAAACACGAGTCAGAAAACATTTGTAAACACGAAAGCCATCCAAGGTGTGACAGTCGACCCGCACTTCCATGACCGCGTGGCCTCTTTCTTTGAGGGGCAGGTGGCCATTTGGGATCTGAGGAAATTTGAGAAGCCTGTGCTCACGCTGACTGAGCAGCCCAAGCCACTCACAAAGGTAGGATGGTGT
>Danio_rerio.16.54716096.54716212.1
GCAGGACCCATGCCTAAACATGTGGCCTTCATCATGGATGGTAATCGACGTTTTGCACGTAAGAAAAACATGGAACGGCAGGAAGGACACATGCAGGGCTTCAACAAGCTGGCAGAG
>Danio_rerio.16.54718881.54718997.1
GAAAATCTGGAGAAGCATGGTGTTTGTGTCCGAGTGCTGGGCGACTTGAATATGCTGCCACTTGACCTTCAACAGCTTATTGCCAAAGCCGTGTTCACAACCAGGAATCACAATAA
>Danio_rerio.16.55580725.55580614.1
TCGAAGGGCCTGGTTGATGCAGCACACTTCTGCTATTTGATGGCTCAAGTTGGTCTTGGCGTTTTCACAAAGAAGAGCACCAAGATGGTCCTGATTGGCTCCAACCACAG
>Danio_rerio.16.55608807.55608626.3
GGCCCAAGGGTGTGATCAATGACTGGAGGAAGTACAAGCAGCTTGAGGTGGAGCAGAAACAAGAGCAGAAGAAGGAGATGGAAAGACTGATCAAGAAGCTGTCGATGACATGCCGCTCTAACCTCGACCAGGAAAAAGACCAAGAGAAACAGAAGGCACTTCAGGAAAAAATCCAAGGCAAA
>Danio_rerio.16.56182262.56181994.1
AGCTCCACAGGCCTGATATATATTGACCCCACTAACCTGCGGCGCTCAAGTGCAATCAGCTCTAGTGCTGCTGCAGCTGCGGCAGCTTTGGAGGCCAGCAACTCCAGCAGCTACCTGACATCTGCCAGCAGTCTCGCCCGCGCCTACAGCATTGTCATCAGGCAGATCTCAGACCTCATGAGTCTGATTCCCAAGTATAACCATCTTGTCTACTCCCAGTATCCTGCTGCTGTCAAGCTCACCTACCAGGATGCTGTTAACCTGCAG
>Danio_rerio.16.56184365.56184108.3
GTGCCAGCAGTGTCCCTGCCTTCTTTTCAGAGGATGACTCTCAGTCCAATGACTCCAGTGACTCAGACAGCAGCAGCAGCCAAAGTGACGATGTTGACCAGGAGACGTTCCTGCTGGATGAGCCTCTGGAAAGGACAACTAACGCGTCACATGCTAACAGTGCAGCTCAGGCTCCTCGCTCCATGCAGTGGGCTGTGAGAAACACCCCCAGCCAAAGGACACCAGGAAGCGCTCCCTCCAGCACCTCAACACCAGC
>Danio_rerio.16.56191728.56191489.2
CAATTTCATCCCTCAGCCCATTGGGAAATGTCGGCGTGTTTTCCAGGCTCTGCTGCCCTATGCTGTGGAGGAGCTGTGTAATGTAGCAGAGTCACTAATTGTCCCAGTGCGAATGGGTATTGCAAGACCGACCGCTCCTTTCACATTGGCCAGCACCAGCATTGATGCTGTTCAGGGTAGCGAGGAGCTTTTCTCTGTTGAACCGCTGCCACCACGACCCTCACCTGACCAGTCCAGCAG
>Danio_rerio.16.56194402.56194276.3
ACTCTGACATGCCAGACCATGATCTAGAACCTCCCCGCTTTGCTCAGCTGGCTCTGGAGAGAGTCCTGCAGGATTGGAATGCCCTCAAGTCAATGATCATGTTTGGTTCTCAGGAGAATAAAGACCC
>Danio_rerio.16.56469514.56469382.3
TGACCTTTCTTAGCAGTGCCTACAACATCCAGAGCCTCCAGAAGAACTCTGTCTTTGCAGACTTGTTACCTGATGAGATGGACATGCTCTATTCAGCCTATGGAGATGACACAGGGGTTCAGTGTGCTTTAAG
>Danio_rerio.16.56510426.56510532.1
GTGGAGAGTTTGACAGCAGCAAGAAATGCCTGCCAGGCAGGAACAGAGCCTTCTGATGCCATTCGTGTGGTCAACTCTGTCCTCACGCAGCTGGACCAGATCAAACG
>Danio_rerio.16.56754956.56755099.1
TCGAGGACGAGAGCGTCCATCGCAGTGTCCTCATTTGAACACGTGGCCTCGTTCAAGAGGCCTCACTCCACCATCTCCAACAGCAGCACCTCCTCCTCCAGCAGCCAGTCGTCCTCCTCCCTGCTG
>Danio_rerio.16.567906.567280.1
TACCCGCCCCCCTCTATCCTTGGAAGACCTATTTATTACACTTCACCCTTTTATAGCAATTACACAAACTATGGCAACTTCAGCCCCCTGCAGGGTCAAGGGATCCTGCGGTACA
>Danio_rerio.16.56938109.56938273.1
GTAGCAGGCAGGCTGCACGTTGAGCTGATGCGAGTGAGTGGAGCTGTACCAGAGCGCCTGTGTAGCGGGGACGACTCTTCGGAGAACTCCAGTGAAAATAGTTGCTACGAGGTCATGGACACCAACGGCGAGATCGTCCACATGGCCAAAAGGCTCACCTGCAGG
>Danio_rerio.16.57067809.57067949.3
GTGAAGGGGAAATTCGTTGTATCCAGTTAAACATGGTAACTAAGTGGATCGCGGAATTTCAAGCTGCCCACAAACTACCTGATGAGGATGTTGTTTTTGATGTGCTCTGTGGAGATTTCAACTTTGACAACTGCTCACCTG
>Danio_rerio.16.57751855.57751971.2
CTGTGCCTTCGCTAACACCCCCAAGTACAGCCAGGTGAAATCAGCGGGTGGAATCATCGTACGCAAGGATTGGGTGCTGGATTGCCACAAGAGGAAGCAGAAAATCTCCTACAAA
>Danio_rerio.16.5792133.5792257.3
ACCCAACTGAAGTTTACACGTGGGGAAACAATACAAATTTCAGCCTCGGTCATGGCAATCAGGAGAGCCGACAGCACCCTGAGCTTGTTGATGTCTTTGCCAGGACTGGAGTTTACATCAAGCAG
>Danio_rerio.16.57963892.57963766.1
AAGAGGAGAGAGGACGAGGTGTCAGTAGGGAGCACACCACTGGTCAAACAATCTTCAAATCAGGCCTCAGACTATGCCAGCAGCCCAGTCAAAACTAAGACTGTGACAG
>Danio_rerio.16.5803161.5803274.1
CAGGTGGTGCTGTGCAAGTTCCACTCTGTGTTCTTGTCTCAGAAAGGCCAGGTGTTCACCTGCGGGCATGGACAGGGAGGAAGGCTTGGCCATGGAGATGAACAGACTTATCTG
>Danio_rerio.16.58046383.58046237.1
ATGTTGGAGTCTTATGTCACACCGCTCCTGATGAGCTATGTAAACAAGTACATCAAGAATCTGAAGCCATCTGACCTGCAGCTCTCTCTGTGGGGCGGTGATGTGGTGCTGAGCAAGCTGGACTTGAAGTTGGATGTACTGGAGCAG
>Danio_rerio.16.5805752.5805932.3
GTTACTTACTGGATCCAAATGGAGAGAAGTGTGTAACAGCCCCCCGGCAGGTGTCAGCTCTGCACCACAAGGATGTAGCCATATCTATGGCAGCAGCTAGTGATGGCGCAACGGTAGTTGTGACCGAGAAGGGGGATGTGTACCTCTTAGCTGACTACCAATGCAAGAAGATGGCTTC
>Danio_rerio.16.58151979.58151801.3
GCCCTACATTTGCTGCAGCACTGTGTCTGTCAGGAAGGAGACAGGGCAGTGTCATGGTGTACAGAGCAGGACGGTACCCCTCACAGCCCCTGGGCCCCGTCACCTTCCTCTGGAGACCCCGCACACAGGGCTCAGTGCACAGGCAGCTGTGGATCTGGGCTCATCCCACTCTTAAGCAG
>Danio_rerio.16.5840314.5840439.1
ATTGAAGAGCGGGCCATCCAGGATCTTCTGTTCCACTATAAAGCCCATGACAACCCAGATGAGCTGATAGTGGTGGAGAGGTCTTCCAGAGGTCCCATGGCAGTCCCGACCTGGAACAAACACTGA
>Danio_rerio.16.58478296.58478128.1
GAAGACAAAAAGGCCAACAGCTCCATCCGATTCCACTCGTTCAGTCGGAAAGAGTCCATTCCTGAAGATGAGCTGGAGCTGAGAGAGCGCAGCTTTGACTACAAACACAGATACTGCGGTCACTGTAACACCACCACCGACATCAAAGAAGCCAACTTTTTTGGAAG
>Danio_rerio.16.58481518.58481342.1
TCTAATGAACTCCCTCCTCACCTGGAGAAGATAAAACAGCAAGCTAATGATGCTTTTGCACGGCAGCAGTGGACACAGGCAATCCAGCTGTACAGTTTAGGCATTCATCAGGCGAGCAGCAACGCCATGTTGTACGGGAACAGAGCTGCGGCCTATATGAAACGCAAGTG
>Danio_rerio.16.58488417.58488230.1
TTCCTGCCTCACTCTGGAGACAGAATTTTGGTAACGGGTGCAGCCGACACAAAAGTCCACGTGCATGACCTGACAGTGAAGGAAACCATCCATATGTTTTCTGATCATACAAATAGAGTTAAACGCATCGCCACAGCACCCATGTGGCCCAACACCTTCTGGAGTGCTGCGGAGGACGGCATCATCAG
>Danio_rerio.16.58488922.58488811.2
TCTGCTGGCTTCAGGCTCGGATGATCAACATGCCATTATCTGGGATCCATTCAGGCACAAGAAGCTAACAACTATGCACACAGGTCATGCAGCTAACATATTCTCTGTAAAG
>Danio_rerio.16.6173343.6173236.1
ATCGAGGCTCACCTGGACACTCTGATCAACGAGCAGGCATCCTACGTGCTGACCAGAGCCGGACTAAGTTATATCTACAACTGTGTCCAGCAGCACAGTGCTGAACAG
>Danio_rerio.16.6229251.6229108.1
GAGATGCTTGAGGCTCTGAAGGCGTTGTCGGTGTTCTTCACTGAAAACAGTTTACGCACCAGGAGAAATCTTCGCGGGGATATTGAGAGGCGAAGTCTGGCGATCAACGAGGAGTTTGCGCTAATATTTAAAGAAGTAAAAGAG
>Danio_rerio.16.6322648.6322493.1
ATAGTCAATGAAGCAGCCAAGTACCGCTACCGCTCTGGGAACTTGTTCGACTGCGGCAACCTCACCATTCGGGCTCCGTGGGGGTGCGTCGGCCATGGAGCCCTTTACCACTCTCAAAGTCCCGAAGCCTTCTTTGCTCACTGCCCGGGCCTCAAG
>Danio_rerio.16.6349642.6349466.1
ATCAGCCCCAAAGGTGACGTGTGGTCCCTCGGATGCATCCTGTACTGTATGACTTACGGGAAGACTCCGTTCCAAAGCATCACCAACCAGATCAGCAAGCTGCACGCCATCATCGATCCCTCCCATAAAATAGAGTTTCCTGACATCTCGGAGAAGGATTTGCTCGATGTGTTGAAG
>Danio_rerio.16.6458375.6458509.1
CGGCTAAAAAAGAAATTTGAGGATCTGAAAAAGCGACACATACATGACAAAGAAGAATGGATGCGCCAGAAGGAGTCATTGTTGAGAGAAGTGGCTGACATTCAA
>Danio_rerio.16.6498392.6498534.3
GCAGTATGATGGTAGATCTGGAGGAAAGGGTGAGCCAGCTGGAGAACTGGCCAGAGGGCAAAGGCCTCATAGTTCAGGGTGCAGCTGAAACGTTCTGCTCTGGGTCGGACCTTAATGCTGTCCGAGCAATATCTAACCAACA
>Danio_rerio.16.6821199.6821327.1
GTGCAAGATGTTACAATGGAGATTCAGGACCTTTTACAGTGGTTGGAGAATACAGAACTGAGACTGTCCTCTTCTAAAACCATGTGGGGCATGCCGGACTCTGCAAGTGAAAGGCTCAATGCCCACTTG
>Danio_rerio.16.6823408.6823563.1
GCAAAGCTCACAGAGGGACTCAATTTGGCCAAGGAGTTTCACAGTAGTGTCCAGGAACTACTCACTAAGATGAGCAAGTGTGAAGAGTCTATGGGGAATCTGCCAGCTCCTAGCTTTGTTCTGGACACAGTTTGTGCACAGCTCCACGGTCACAG
>Danio_rerio.16.6824770.6824889.1
TTTAATGAATCTTGGCGCCTCCTGGTGGACTGGATGACAGAGGTCGAACAGACATTAGACACACATAAGGAGATCGCGGTGTCCCATGAAGAGATTAAGCAACAACTGACAGAGCAAAAG
>Danio_rerio.16.7158147.7158284.1
ATGGAAAACTTCATTCTGTACGAGGAGCTTGGGGCAGGCTGCAACTCAGTTGTCTATAAAGGAAGAAGGAAGGGCAATCTCAACTATGTTGCCATCAAATGCACTGACAAGACCAAGAGACCTGAGATTACTAACCAT
>Danio_rerio.16.7618710.7618518.1
AAGCTGGTAGTCTGCGCCGGCTGTATGCTGTTCTTCCTTACTATCACTCGGTCCTTGCCCATAAAGTACAACGTTGACCCCGACTTTGTGAGCCAAGCCTCCTTCCTCACCAGGCTCACTTATGCTTTCTTCTCCATACAAGCTGCAAGGCCCAAATTCTACTTCGCCTGGAC
>Danio_rerio.16.7946469.7949094.1
CGCATACGCTGCGAGGACTGTGGATTCATGGCGGATGGCATCAGCGGCCTCAACGTCCACATCTCGATGAAGCATCCTTCCAAGGAGAGGCATTTCCACTGTTTGGTCTGCGGCAAGTCCTTCTACACCGAGAGCAACCTGCACCAGCACCTGACCAGCGCTGCCCACCTTCGCAACGAGCAGAACAGTGTGGAGGAGCTGCCCGAAGGGGGCGCAAGCTTCAAGTGCGTCAAGTGCACAGATCGATTTGAATCAGAGCAGGATCTGTTTTATCACATCAAGGAGAAACACGAGGAGCTCCTGAGGGAGGTCAACAAGTATGTGCTGGAGGACACGGAGCAGATCAACCGCGAACGGGAGGAGAACCAGGGCAACGTGTGTAAATACTGTGGCAAGGTGTGCAAGAGCAGCAACTCTATGGCCTTCCTGGCACACATTCGCACTCACAC
>Danio_rerio.16.7950870.7950984.1
TCTAAGCCCTTCATGTGCAAGATCTGCAACTTTGCAACCGCTCAGCTGGGAGACGCCAGGAACCACGTGAAGAGACATCTCGGCATGCGAGAGTACAAATGTGACATATGCGG
>Danio_rerio.16.7978515.7978718.3
GTGTGAGGCCTTTCCCCTGCCCTCACTGCGACAAGATCTTTCGTACGTCGGGCCACAGAAAAACACACATCGCTTCTCACTTCAAAAGCTTGCAGCAGAAGAAGCATAAATTTCCACGGAAAGCAAACAAAGCCAAAGTGTCCAAAAGCAACCTACCTCTACCAGATATCCCCTTACAGGAACCCATCCTCATCACTGAC
>Danio_rerio.16.8603325.8603452.1
CTGCTGTTACCCAGGGTGAGCTACCTGACTCTGGTCACAGACAAGGTGAAAAAACACTTCCTCAAAGTGATGAGAACAGAGGATGTGGAGGAGATGTGGTTCGAGTACGAAGGAACGCCACTCAAATG
>Danio_rerio.16.8931116.8931233.1
TCTGCACCTTCACTATTCCTCAAGAGTAATTTTGAGTATTTGAGAGGAAACTACCGGAAAGCAGTGAAGCTGTTGAACAGCTCCAATATTGCAGAACATGCTGGACCCATCAAGAC
>Danio_rerio.16.8934455.8934660.3
CAGCTAAAAAATTCACAGGTATCCCGATGTGTGCTTTACTAGCCAACAAACGTTACGAGCTGTTGTATAACTGCGGTATTCAGCTTCTGCATATTGGCAGACCTCTGGCAGCATTTGAATGTCTGATGGAGGCGGTGCAGGTTTACCACTTCAACCCTCGGCTGTGGCTGCGGCTTGCAGAGTGCTGCATCTCTACTAACAAAGGG
>Danio_rerio.16.8944833.8944963.2
GTTCCTCGGTCACCTCTATGCTGCTGAAGCCCTCATCTCATTGGACAGGATTTCCGATGCTATCGCTCACCTTAATCCAGAGAATGTCAGTGATGTGTCAGTGGGCATGTTGATGAACGAACAAGACCA
>Danio_rerio.16.9027548.9027417.2
TGACCGCTCTAACCCCAGTCTTCATGAGATGGGACACTTCATTATTCCCATCAAATGTGATCTTCCTACACTACAGGTCTTCCTTCAGAACCATGCCCCTGAAGCCCGACGGCGCATCCAACGCAAAAAC
>Danio_rerio.16.9040878.9040623.1
TTCCGCTCAGTCAGCTTTACTCTGCACACAAACGATGTTTTGAGCACAGTGATGGATGTTTTGACGAGCTGCAGCCTGCCCATGGAGCACATGAAAGGACTAACGGCGAGTAAAGCAGCAAGTAAAAGTCCGACTGAGACGGGGAAGCCTTTCTACAGAACCATCAAATGGGATAAAAGCTATTACACCTTCACGGGCTTCAAAGACCCCGAGCAGGAGCTGCAGCAGGCCCAGAGAGCCGAGCCTACACTCAG
>Danio_rerio.16.9043694.9043544.1
GAGGTGAATGAGAACTCGCTAAAGAGGCTGAATGGCTATCTGGAGAACTTGCAGAAGCCTGGCTCACGTTCAGTTCAACCCATGAAGCTCACCTTTTATCTAAGGAACACAAA
>Danio_rerio.16.9220952.9221187.1
GTGTCTCTGCCCTTCGTCCTGCTTTGCCTCTACCTGTCCCTCTACGTCATGATGATCTACTTCCTGATGGAGGGGTGGGCTCTGTCCATCTATGATGAGAACCCCACATTCTGGACACACATTCTGCTATTCATCCCTAGTATCATCTATGCTGTGGTCATAGAGGCGATGAACCTCATCTACAGATATGCTGCCGAGTTCCTCACTGAATGGG
>Danio_rerio.16.9270673.9270429.3
GTCAGAGGAAGGTGTTCGATCTCTCTTTGGGAAGCTGTCTGTTCTACAGTCAGGTTTATGACAATGGCACCTCCTTTATACACGACAACTGTACCACCTGCACCTG
>Danio_rerio.17.10067646.10067504.1
CCCTCTGCGGCCCCAAGGAACCTTACCTTTGACCTCTCGGAGCAGCACCTGTCTCTGAAGTGGGCGGAGCTTCAGGTGGACGAGCTGCAGGGTAGACTGTTGGCCTACAAGGTGCAGTGGACTGTGGGAGGAGAGGCTCAG
>Danio_rerio.17.10517161.10517053.1
GGTATGATTCCAGGCTTCGGGACAGACTTCATGAGTAAAGGCAACGAACAGGAGTCAATGGCTCGACTGAAGAAATTGATGACCATCATGGACAGCATGAACGACCAGG
>Danio_rerio.17.10520649.10520501.1
CAACCCGACAACATCGTGTACGTGATGGACGCCTCGATCGGGCAGGCCTGCGAGTCCCAGGCCAAAGCCTTCAAAGACAAAGTGGACGTGGCGTCGGTCATCGTCACCAAACTGGACGGGCACGCCAAAGGAGGAGGAGCTCTGAGCGC
>Danio_rerio.17.10554466.10554631.1
GAAAAGCTGAGGATCCTGCAGGCTTTGGTGGGGAAGGTGCTGACGTTGGCATCCAGCAGAGACTTGATTGAAGACTGTGTGGAGGAGCAGCGAGCGGCGAGGCACGAACTGAGGGAGATTAGAGCTGAACAGCACCGTAGGGAGAGGGAGGAGGCTGCACATAG
>Danio_rerio.17.10592356.10592103.3
AGAAGGTGGGGTCAAAGGTCATAAGCGTGGCAGTGACTCCGAATGGCTATGCCGATGCGGTAAACGGAGATCGATTCGTGATGCCTGAAGAGAGACAGATGAGCTTCTCCTCTGTTCTTGACATCATCGAGGGGAAG
>Danio_rerio.17.10626139.10626439.2
GACGGGTCCGTTCGAGGTGTGCGCTGACCTGGAGGAGTCCATGGAGTTCGTGGAGCCGGAGGCGGAGGGGCCGGCGGAGGAGAGCGGAGACGAGGCGGTGACGGACGAGGAGACAGACCTGGGGACGGACTGGGAGACGGTGCCCAGCCCGCGGTTCTGTGACATCCCTTCACAG
>Danio_rerio.17.11927463.11927616.1
GAGCTAGAAGGCCGGCTTGATGGTCAGCTGGAAGTAGTTCACTGTGACTACTTTAAACTAGACCCCATTGGTCTTGGCAATGTGAAACCCCCAGCTATGTTCACCGATAAACTCTTCACTGACCTGGGAATCTCAGAATCTGCTTGGAC
>Danio_rerio.17.12047381.12047215.3
GTTTCAGGTTATTTGACTGCAGCCAGCCTCTGTACACTCCAGCTGTTTGGCACAACGTGAATCCTTTGCTGGATCACAGAGTCCACTTTGCCTCCCTCCACACCTCCCAGCGTCTGCTAGACTACCTGCAGAGCAGCGCTGTGGTGCTGGAGCTCTGGGGCCTTCA
>Danio_rerio.17.12049456.12049322.3
CTCTGGGTGAGGATGACATCCTGATTGACCCATCAGAGATACTGGGTAGACGACTAGACTTCCAGCTGGTCCTGGATCAGTGTTGTGGCTTACGCTGGATCAGAGAGGCCCGCAATCGAGGGGTTCAAATTGG
>Danio_rerio.17.12052831.12052545.3
CATTACCCAGAGATAAAGACCCATTCTGGGATCCAATTGAGCCTCTTCTCCTGGGCACTGCCCACCTTTGGCTCCAATCGTTGGCCTTCCGCATTCCTCTGGAAGAGCAGCTAGA
>Danio_rerio.17.12065439.12065297.2
GGCAAAGCGTATCCAGAACCGTGCAGTGGTGAACGAGAGCCCCACCGAGCGCCTCGTTAAAGAACTAAAGGCAGAGAACGCCAGACTGTTGCAGCGTCTGAGCCGTCTGGGCCAGGAGGGACGCAGGGCGAATGACGAGACCA
>Danio_rerio.17.12092792.12092642.1
CCACAGCCACTGTCAACCATCACCAAGCGCACTGCTAATGAGAAGATAATGTCCAGAGCTGGTTTTATCAACAATGTCTTGACCAAGATTGAAGAAGTGTGGTTAGGCAAAGGAGCTTCACCACAGTGCTCTCCTGCCAACAG
>Danio_rerio.17.12094595.12094451.1
TGTCTCATAGAAGCATGGTACCTCCTCCGGCAGCACTCTAATCGCCTCAACATGACTGAGCTGCTCGGTTTCCTGTATGAAAGCTGCCAGGAGTTGGGCCTCATCAAGGAGCTCCTCAAGCTGCCCCTGGGCCTCAATGAACAG
>Danio_rerio.17.12094871.12094681.1
AGTTCGTTTGAGCTTCTTTTGCACCCAGCTGCTTCTCAGTTTCACTTTGAGTGGCAGCATGAGCGCGTTCTGCAAGCGCTGATGTGCCAGGGCCAACAGTCAGTGGCTCTACGATACTTCCATGTCACAAAACCTGCAGTTTCCAACACTTCACAGGCCAAGCTTTGCCTGTCTGTGCTGTTGCACAACAG
>Danio_rerio.17.12100879.12100729.1
GGTCTCGAGTACTGTGAGGAACGTTACAGTCAGGATTTAAGTGGCACGGCTTTCCCTCTCCGGGCACAGGCCACAAACACCCGCCTGCTGAGTTGCCAGACTATTGAGAAATTCAGACCTCATCCTGACAGGGACGACAGCATGAATGAAG
>Danio_rerio.17.12103479.12103272.1
CTGCAGGTAGTGACTAAATCTCCTGCAGAGATCCCCAAGCTAAGAGAAGTCAGCACAAGAGAGGGCAGACATCTTTGTCTCCAGTTGAATGGACCCAGTGGAGTTGGAGCCACAGCTCTGCAGTACATCTCCAGGACCAACCACCTGGCAGTAGGATTTTCTGATGGATACTTACAGCTGTGGAACATGAAGACTTTAAAGAAGGA
>Danio_rerio.17.12104194.12104014.1
ATCACAGCTATTGAGCCATTAGTGAGCTATGGCGGAGCAAGCACGTCAACACAACACCTTCACCAGGGTTTGCGCTGGTTCTTTGGAATTGCAGCCGTAGTAACGGATCTCGGTCACGTTCTCCTTGTGGACCTCTGTCTCGATGATCTTTCCTGCAACCAAAGTGAACTTGACGCTTCAG
>Danio_rerio.17.12104845.12104592.1
AGCGGGTTGGCCTGGCTGGCCTGTGGACCCCATTTGGAGGTTGTCCATGCAGTGACAGGAGAACGGCTGTCTGCATACTGCTTCAGTGGTGGAGGGGAGCACCCACCCAATGTCCTTGCCGCCAGAGACTTCAGCTGGCTCAAACGGTTCGGGCTTC
>Danio_rerio.17.12105116.12104996.1
ATGCATGACCTGACTGCACAAGTCACCAGCAGCTTGCTGCCTTTCTCAGGAGTGACTGTAGACGCTCTGGGGGAAGATGAGATTACGCTAGATTCTGTTCTTCATGGGAGTTTTACTGTTG
>Danio_rerio.17.12604776.12605044.2
TGAGATTGGGAAGCTGAAGAAGCTGGAGACCCTGAGTCTGAATGGAAACCGGATCCAGCAGCTGCCCCCCACACTGGGCCAGCTCAAAGCCCTGCGGACCCTCAGCCTGGCCGGGAACCAGATTTCAGAGTTCCCCTCCGGACTCGGAACGTTGAGGCAGCTGGACTTGCTGGACCTGTCCCGAAACAAGATCCAGAACGTCCCTGAAGAGGTGTCCGAGCTGCAGGCCATCGAGATCAACCTCAACCAGAACCAG
>Danio_rerio.17.12663963.12664171.1
GTGCCTCCTATGCGTTCTAAGCCGTACTACAGTGTTGTGCGCAGAGAGCAGGACAGTGGCGAAACGCTGTACTGCACTAAGGAAAGTTTCCTTCAGGCTCGAGTTGTCTTTATCCGCTGGCTGGTTTCCTTCTGGCTCGAGCCACGACCCAACACACAAACCCACATCCCAGGAACAGAGGGAGAGAATGTCCCCAAGAACATACAG
>Danio_rerio.17.12690982.12691195.1
CGGCCTGTCGATGATCCGGGGGTTCCCTCTGAGTGGACGTCACCCGCTAGTGCCAGCGGTTCTGATGTCATCAGCTCCGACAGCCAGTCAGACTCCTTTAATGCCTTTCAGTA
>Danio_rerio.17.12785409.12785554.3
GCTCCTGCCTAGAGATTCTTCGGGGAGAAAGTCCGGCTCTTGGGGAGGCCGGGAGCGACACGGCATCCCCCATGTCTCCTCGGACTAGCAAGAGCCGCATGTCCATGAAGCTGCGACGCTCCTCCGGATCAGCCAATAAGACCTGA
>Danio_rerio.17.1343162.1343274.3
ATGATGGGAGAACCAAACCGGTGCCCAGAAAGGGCCACGCGGAGTCTTTTGAACCTGCAGACAACAAATGTCTCCTCAGAGCGACTGACGGCAAGAAGAAAATTAGCACAGTG
>Danio_rerio.17.14319367.14319149.1
TCTTTTAAGAATCTGGTTGCCAAGAAGAAACGTCTCATTGTCCTGTTCAGCCACTGGCTGCTGCATGCTTACGGCATCATCTCAATCTCCCGACTGGACAAGCTGGAACAGGACCTGCCGCTGTTGGCCCTCGTGCCAGGACCCGCTCTGTTTTACATCGTCACAGCCAAATTCACTGAGCCCAGCCGCATCCTCTTGGAAGCTGGCAATGGACACTGA
>Danio_rerio.17.14322795.14322589.2
TTCCAGTGCTTTACTACAACATGTGACCGCCATGTTGGAGTGCAGTATGTCAGCTGTGGTCACTCTGCTGGTCACAGAGCCTGTGGGAATGCTCACTATCCGTTCTTGTCGAGTGCAAATGCTTTCAGACTGGTACACCATGCTGTACAACCCAAGTCCAGACTATGTCAACACATTACACTGCACTCAGGAAGCTGTGTACCCACT
>Danio_rerio.17.14324376.14324222.1
GTTTGTCCTCGAGGAGAGCGGGCCAACATGCAGAAAGTGTGTGAGCGCTGCATCGAGTCTCCTGAGATCTATGACTGGCTCTATCTGGGATTTATGGCCATGTTGCCTCTTGTGTTGCACTGGTTCTTTATTGAATGGTACTCTGGAAAGAAGAG
>Danio_rerio.17.14700997.14700756.1
GAGTCATATAATGTTGAGATAGAGCTTCCAGCAAGAGTTGGCTTCAGCAGAGGAGAAATTCCATATTTAATATTTTCCCGAACTGAAGGCCCTTACTACAGTGTCACCAGTAATGAGCAGAGTGTTAAAAACCTCTACCA
>Danio_rerio.17.15013591.15013407.1
ATGTGGAACTTCGTGGGGATAGTGCGAGGCTACAATGACGAGCAGGACAATGCCATTGATGTGGAGTTTCACGACACGGCCGTGCACCATGCCATGCACCTCACCAACTCACTGGGTCACACCATGGCTGATCTCTCCCAGGAGGGTGTGCTGCTGGCCTGCCCCAGCACAGAAGAGCTCGCTAG
>Danio_rerio.17.1502536.1502394.3
AGTCTGTCCCCTCTGACAAAGAGCTCAAGTCCCGACTTGCTGCTCTGAAAGCTCCCAGCAAGCCAGTACCTTCTGCAGAAGAGATGGAGGACCGTCTGGCCACTCTGCGGGGCCTCCCTCCACCATCTCAAGCTCCTCGACCT
>Danio_rerio.17.1512910.1513054.2
GTATATTAAGTGGACAGAACAAACCTTCCCCCAGGGAGGAAAGGAGAGCAACCTTACCACACTGCTGGAACGAGTCGTGACCAGATTTACAGAGGAGAAACATTATCACAATGACCCCCGCTATGTTGACCTCTGGATCAAATTT
>Danio_rerio.17.17375026.17374829.1
GTTCTGCAACCAGACTTCAGGTTGAACTACTGTCAGCTGTGGCAGGCTTTGATTAAGGGCGACATGTCAGGGGTGGAGCGTTACAGCCGCAGACTGGGTGCTGGGGATCTGTACCCTCTCTTTGCCTGTGTCCTGACTGCTCGGTCCTGGAAGGCGGTGAATGCCGGTATTAGTTCTGTACCTGTCACCCGTTCCGAG
>Danio_rerio.17.177244.177091.1
GACCCCCTGTTCAGGTTCTTTGAGCGTGAAGTGAAAATGGGAGGTAAGATGCTTCAGGAGGTCCGTCAGGATCTGTCCGACGTGGTGCAAGTGTGCGAGGGCAAGAAGAAGCAGACCAACTACCTGCGAACACTCATCAGTGACCTTGTCAAAG
>Danio_rerio.17.177823.177615.3
GCACTGACATGATGGGTAAGATGCTGAAAATGCAGATGTTGGAGGATGAGGATGACCTTGCCTACGAGACTGAGAAGAAGGAGCGCACTTCATCCACATCTGACACCCAGCCAGCCTGGATGAGGACCCTCCACACCACCGCCTGCAACTGGCTGCAGCTCATGCCGCAAACGGTTAATCCTCTCAAACGCACAGTGGAGAACATCAAG
>Danio_rerio.17.17898568.17899020.1
GAGGACCGCTCCATGCTGGAGAAGCCTGATCTGTCTCTTCATTCCCGCATGGCTATCCAACTCCGCCTGGCTGAGAAGCAGATCCTAGAGAAGGCGCTGGCTTGTGGCCGGGCCAAACGTCTGTATTTCCAGAAAAAGCTGGAGGAGGGGGCGTCGCTGCCTTGTTATGAGGAAAGTGATATCGCTTTGCTGGAGAATACTGAAGCGGATGCAAAACTTCCAGTTATCCTGCGTAAGGTGGAGGAAGGCCAGGAGATCCAGGTGGATGAG
>Danio_rerio.17.179247.179144.2
GCGTGAGGAGTTCATGCACTGGGTGGAGATGCTTCCTGACACTCAGACGCCATCTTGGCTCGGATTACCGAGCAATGCAGAGAAGGTCCTGCTTACCACTCAGG
>Danio_rerio.17.182876.182702.2
TGAGCTGCCATATGATCCAGAGTTCCAGCACTTCTTACGTGGTAAGGAGATTGTACTGACAGGCACACCACTTCCCAAGGTGAAGGGTCTGACCGCTGAGCAGAGTGAGGCCATGGTTCGACTCAGCCGCCTGCCAGCTTTCAAAGACTTGGTTGAAAAAGTCGAGGCTGACGAG
>Danio_rerio.17.183623.183489.1
ATGCACTTCCTCTACCAGTACTCTCTTCACTTCTTCTTGGACACGTATCACACAGTGCTGTATGAGAACGCCAACCTCAAGAACATTAGTGATCATTCACAGAGGCTTGCTGTCATCACCAAGGATCTTTTCCAG
>Danio_rerio.17.185782.185636.1
GACGTAGAAAGCTACGACCCCATCCTAAACCCGGTGCTGAACAGAGAGGTCCGCAGGACTGGAGGGCGTGTTCTCATCACCCTTGGAGACCAGGACATTGATCTGTCACCTTCGTTTGTCATCTTCCTCTCCACCCGAGACCCAACG
>Danio_rerio.17.186063.185910.2
GTACCCACTAATAATCGATCCATCAGGCCAAGCCACACAGTTCATCATGAATGAGTACAAAGACCGCAAGATCACACGAACCAGCTTCCTGGATGATGCCTTTAGGAAGAACTTGGAGAGTGCTCTGCGTTTTGGAAACCCACTGCTGGTTCAG
>Danio_rerio.17.186268.186141.1
TTCCGCACAGATATTGCTAGAACTGAGTACCTGTCCAATGCAGATGAGAGGCTCCGCTGGCAAGCAAACTCTCTCCCAGCTGATGACCTCTGTACTGAAAATGCCATCATGCTCAAACGGTTCAACAG
>Danio_rerio.17.19259708.19259440.3
ATTGTTACCAGCGGCTGGAGTTTCTTGGCGATGCAATTCTAGACTACCTCATAACAAAGCACCTTTACGAAGACCCACGGCAGCACTCTCCTGGAGTACTGACTGACCTGCGCTCAGCGCTCGTCAACAACACCATCTTTGCCTCTCTGGCTGTTAAATACGATTATCACAAGTACTTCAAGGCCATCTCGCCAGAGCTTTTCCACGTCATCGATGACTTTGTGCAGTTTCAGCTGGAGAAGAATGAAATGCAAGGCATGGACTCTGAG
>Danio_rerio.17.19274192.19274010.2
GTATCGCAACTTCGACCAGCCTCATCGCTTCTATGTCGCTGATGTGTACACAGACTTGACGCCACTCAGCAAGTTTCCTTCGCCAGAGTATGAGACTTTCGCTGAGTACTACAAAACAAAGTACAACCTGGACTTGTCTAACCTTAACCAGCCACTCCTGGATGTAGACCACACCTCCTCTAG
>Danio_rerio.17.19279316.19279177.3
GTGAACTGGATGATCACCTGATGCCCGTGGGAAAGGAGACGGTAAAATACGAGGAGGAACTTGATCTTCACGATGAGGAGGAGACCAGTGTCCCAGGCCGGCCTGGTTCTACCAAGAGAAGGCAGTGCTACCCCAAAGCC
>Danio_rerio.17.19290052.19289918.1
GTGCTGGTCATGACTTGCCACATATTCCTTCATGTTCTGAAGAATAAAATCTTACCATTGTCGAAAATCAACTTGGTGGTGTTTGATGACTGCCACCTGGCCATCACAGACCACCCTTACTGTCAGATAATGAAG
>Danio_rerio.17.19336591.19336731.1
GCCTGCAGTCTGGTGTACTATGGGCTGACTCTGGGGGCAGGCGAAACGTCTGGTAGCCGGTACGTTAATGTGGCGATGTACGGCCTCGTGGAGCTGCCAGCCTACCCACTCTGCATATACTTCATCAACAAACACTG
>Danio_rerio.17.20070973.20071115.1
GAAGTCATTGATTTGACAAAAGACCTCCTGACCTCACAGCCGGCAGAGACTGTTGCCAAAACAAGTGGCTCAGACACAGTTCCCGTGAAGCATGGCTGGAAAGTGGGAGACAGGTGTCTGGCTATGTGGAGTCAGGACGGACA
>Danio_rerio.17.20755646.20755769.1
CTCCTAGATGTCCTAATGCAAGAATCTCGTCTCTACCTCATCTTCGAGTTCCTGTCCATGGACCTGAAGAAATACTTGGACTCCATCCCCTCGGGCCAGTACATGGACTCTATGTTGGTCAAG
>Danio_rerio.17.20759166.20759279.1
AAAATGCTGACCTACAATCCCCCCAAACGGATCTCTGCCCGTGAGGCCATGACGCACCCTTACTTTGACGACTTGGACAAATCCACCCTGCCAGCTGCCAACATCAA
>Danio_rerio.17.21960555.21960430.1
ACGGCTGAAGAGCTATGGAGAGGTGTGTTGGCTGAGTCCGGTGCTGGAGCAAGGAAGGGTCGAGGGAAGCGTACCAAACGCAAACTAAGGAGAGATCTGAACCGAGGACAGACCATTGGAGA
>Danio_rerio.17.22401990.22401853.1
GCTGCACGGGCGAGAGGCGTGGACTGTGTTGTGGCTCCGTATGAAGCTGATGCTCAGCTGGCTTACCTCAGTAAATCTGGTTTGGCCCAGGCAGTCATCACAGAGGACTCTGACTTGCTGGCATTTGGGTGCAAAAAG
>Danio_rerio.17.22402564.22402445.2
GTATGTGTGGTACTGCATGAAATTTGTGGACATGCTCTTGACCTTCAGTGTTAAGCCCATACTGGTGTTTGATGGACGCAATCTGCCTTCAAAACAAGAGGTGGAAAAGGCTCGCAGAGA
>Danio_rerio.17.22402840.22402680.1
ATGGGAATCTCTGGACTGCTGCAGTTCATCAAAGATGCAGCAGAGCCCATCAACGTGAAAAAATACAAAGGCCAGACGGTAGCTGTGGACACCTACTGTTGGCTGCATAAAGGAGCTTTCTCGTGTGCTGAGAAACTTGCTAAAGGAGAACCGACCGACCA
>Danio_rerio.17.22414672.22414809.1
CTTTTTGGAGTTTTCTGGGCTGCGTACAGTGCTGCTTCACTGCTCGTCGGAGATGAATTTAAAACAAAGAAGCCCCTTCTCATATATCCCATTTTCCTACTGTACATCTACTTCCTGTCACTATATACTGGAGTGTGA
>Danio_rerio.17.22437425.22437562.1
GCCCAGCAGATACTGTCAGCCTGCCAGGAAAAGATTGATGTGTCAAACACTGAGGGTTACGAACTTTTTATCACCCAGCTGAAAGAAGGCCTGAAGAATACCTCACATGAGACAGCAGCTAATCACAAAGTGGCCAAG
>Danio_rerio.17.22445169.22445362.1
TGGGCAACAGTGACCTTCCATCTTCCCCACCATGTGCTGAAGCTCGTGGCTAGTGCCATTGTCAACGAGCTGAAGAAGATAAACCAGAACGTAGCTGCCTTGTCTGTGGCCTCATCCATCATGGACAGGCTCTCCTACCTCTTGTCAAGCGCCAGGCCTGAGCTTGGGGTGGGCCCTGGGCGCTCTGTAGATAG
>Danio_rerio.17.22447983.22448152.1
GTGCACTTGAAGTTTGACATCAACCCATATGACCCAGCCATTCTGAGACAGTTGATCCTGTCCAGTGGTGAGCAGGGCCAGCATGCACTAACCGAGTCTCGGAGACCAACTTTGGCATGGTTAGAAGAGTCATCCTCCTGCTCCGATTTACCCAAACTCGAGGGAGATAG
>Danio_rerio.17.22448430.22449669.3
CTGTACGCAGGACTATACCCGTGCTGCTGCTGTACAGTATCAGAGAAGTAGATGACAAGTCCTCAGGACAAGTCTTTGCTCAGATGAATAACCTAATGAGCAAGGGGCTCCATGAGGAGGGCTTCACTGTGCCACAAATCATTGAGATGGAGTTTGACACCCACGAGCAGCTTCTTCTTCAGGACCCCCCCATCACTTATATTCAGCAGTTTGCTGATGCTGCCAATCTGGCAGGGTTGGATGGGCATATGGAAAAATGGAGCACACTGGCTGCAGCAACAGCCTCCACTCCGCCTCGACCTGGAGCACTGGTACAGTGCTTGAGGCTGCCCAAACAGCTCGAGGAGGAGAATCTCTATGTGGACTCGATAACACCCTGCTGGGATGGTGTGCACCTGCTGGTTGCCCTGCAGCCCTGTGGCTCTGAGTCTCTGAGTGCTACAAACCAAGTAGAAGCTCTTAACAATCTCAACCGCCTGCACTCTGCACTCTGCAGCCAACGAAAAGCAGACCCCTCACATCCAGTTGCGAATGGGGTGGAAGGCCACCACCCAGGGGGATCGCCACCACAGACACCGCTCATCCTTCCCCCAGGAGACCAGCAGCAGCAAAGGTCCCCAAGTGATGAGAGTGGAGGCGGATATCTTGCACTATACAAGCTCAACTATTCCACCCGTATTGTCACCTTGAATGAGGAACCTATCAAAGTACAGCAGATCTGGGACTCTCGGGATGCCATTACCTCACTTATTTTGCTTCCCCCTGATGTGCTTGACAGCAGGGAAGATGACAGTGAAGAGGCTCCTGAGGAG
>Danio_rerio.17.22449721.22449923.1
GAGGTGACAGGCCTGGGCCACCTGGTGGTAACCACACGGGCTGGGTTTATTATGATACTGGACCTGTCCACACTAGAGGTCCTGGCTAAGGTGGAGCCACCCAAAAAGGAGGGGTCAACAGAGGAGACGGACCCCTTTGTCTCAGTTACCTATTGCTCTGGGACAGATCGCCTTTGTGCCTGCACCAAAG
>Danio_rerio.17.22450551.22450700.3
GTGGAGAACTTCATTTCCTTCAAATTGGAGGTGTGTGTGAAGATGTAGATGACGGAGACATGTTTATTGATGGCCCCCTTTCTAAAGGGGCTGAACTGCTGCTTGAGGGGGCCAAGCCCTCCTCTAACCCTTCTAGTCCCGGGATCACAG
>Danio_rerio.17.22451343.22451503.2
CTCTAGCTGGGATGAGCATGTGTTTGAACTGGTGCTGCCTAAGGCCTGCATGGTGGGCCATGTGGACTTTAAGTTTGTCTTGAATGCCAACATCGTCAACATTCCTCAGATCCAGGTCACTCTGCTGAAAAACAAAGCACCTGGGCTGGGCAAAGT
>Danio_rerio.17.22453898.22454064.3
GCATGGCAGGAGGGAAGTACCGCTCTTTCCTGGTTCACATCAAAGCAGTAAGTGATAAGGGCACGGAGGAGAATCCCCGCCCCGTGGTGAGAATGCCTAGTTCCAAGCCTCAGGGCACCAAAGCGCACTCACTGTCAACCCTCCTTCAAAGGGCTCAGGCTTCTAAG
>Danio_rerio.17.22456182.22456313.2
AGAAGGAAAGGAGAGTCTGCTGGTGAAAACCAGGACGAGGCTTACGGATATTGTACGGGTGTGTTTCTTTGAGGCTGGCCGGAGTATAGCACACAAATGTGCTCGCTTTCTTGCACTTTGCATTAG
>Danio_rerio.17.22460262.22460482.2
AGGAGCTCGCCGTTTTGTAACTCTGGACTTTGGCCGTCCTGTTTTGCTGACGGATGCTCTGATCCCCACTTGTGGTGACCTGGCCTCTCTGTCCATAGACATCTGGACTCTGGGTGAGGAGGTGGATGGCCGCAGGCTGGTGGTGGCCACAGACATCAGCACCCACTCCCTCATTCTGCATGACCTGCTGCCACCACCTGTTTGCAGGTTCATGAAG
>Danio_rerio.17.22462406.22462625.3
GCCATTCTGTCCCCTCGGTGCTCCAGAGCACATTCCATGCCAAGGCCTGTGAGGAGCTCTTCAAACATCTTTGCATCAGTGGGACGCCCAAGATCCGTCTTCATGCCGGCCTGCTGCTGGTGCAGCTTTGTGGAGGCGAGCGCTGGTGGGGCCAGTTCCTCTCTAATGTACTGCAGGAGCTCTACAACTCTGAACAGCTGCTCATCTTTCCCCAGGACAG
>Danio_rerio.17.22464809.22464939.1
CAGTGGAGTTTCATAAATAACAGCCTCCAGTCTCAGAACTCCAGCAGGTCAGCCAAAGGCGGCAGCAGCCTGGATCGCCTGTACTCACGCAAAATCCGTAAGCAGCTTGTCCATCACAAGCAG
>Danio_rerio.17.226606.226496.1
GTCCAGTCTAAGGTGAACTTGAAGTATGACTCCTGGCACAAGGAGGTTCTCAGCAAGTTTGGTCAGATGCTGGGGCAGAACATGCAGGACTTCCATGCTCAGATCTCCAAG
>Danio_rerio.17.227059.226883.1
GTGTGGCTGCAGTACCAGTGCTTGTGGGACATGCAAGCTGAAAACATTTACAACCGTCTTGGTGAAGACCTCACAAAGTGGCAAGCCCTGCTGGTCCAGATCCGCAAAGCTAGGGGAACCTTTGACAATGCTGAAACTCGAAAAGAGTTTGGACCAGTGGTCATCGACTATGGCAAG
>Danio_rerio.17.227463.227323.1
GTGGGTGTTCACTATGAGCTTTCAGAGGAGGAAAAGTTCTACCGTAATGCCCTCACACGGATGCCTGATGGACCTGCGGCCTTAGAGGAGGCCTACAATGCTGTGGAAGACATTGTCAATGAGGTGGAGCAGTATGTTAAG
>Danio_rerio.17.230285.230136.1
ATTGAGCGTATCCTGGGAGTGCGTCTTCAGGCTGGTCTTAAGGCTTGGACTCAGGTCCTCCGTGGCCAGGTTGAAGACAAAGCTGATGTGGACATGGACACAGAGGCTCCACAAGTCAGCCACAAACCAGGAGGGGAGCCCAAAATCAAG
>Danio_rerio.17.23046346.23046162.3
TGGTTTCTGAGTTGGAGGCGTCGAGGATGATCCTGGTTAACAAGCCTCAGAAGAAAGCCCAGGAGTCCGGAAGCCCTGTGTTCCAAGAACTGAAGGGCATCTGCATGGCACTGGGCATGTCCAAGCCTCCAGCCAACATCACCATGTTCCAGTTCTTCAGTGGCATAGAGAAGAAG
>Danio_rerio.17.230803.230624.1
GTGGACGACCTCTTACTGATTGAAGAGAAGATTGACTTGGAGGTTCGTTCTCTGGAGACCTGCATGTTTGACCACAAGACCTTCTCCGACATCCTGAACCGTGTGCAGAAAGCCGTGGATGACCTAAACCTGCATTCTTATTCCAATTTGCCCATCTGGGTCAACAAGCTTGACATTGAG
>Danio_rerio.17.232056.230980.1
GTATCTGCAGTGCCTCAACATGCCCCTGGAGAGACAGTTGAGCCTCAAGATATGAAGGTGGCTGGAGTTCTCTTTGACGCTGCTGATGCCAATGCTATTGAGGAGGTCAACCTGGCATATGAGAATGTGAAAGAGGTCGATGGCCTGGATGTGTCCAAGGAGGGCACGGAGGCCTGGGAAGCCGCCATGAAACGTTATGATGAGCGCATCGACCGCGTGGAGACCCGTATCACGGCCCGCCTGCGTGATCAGCTGGGTACTGCCAAGAACGCCAATGAGATGTTCCGCATCTTCTCCCGCTTCAATGCTCTCTTCGTGCGCCCCCACATCCGTGGTGCCATCCGGGAGTATCAGACACAGCTCATCCAGCGTGTGAAAGATGACATCGAATCGCTGCACGACAAGTTCAAAGTGCAGTATCCTCAGAGCCAGGCCTGTAAGATGAGTCATGTCCGGGACCTGCCTCCCGTGTCTGGCTCCATCATCTGGGCCAAGCAGATAGACCGTCAGCTGACTGCGTACATGAAGAGGGTTGAGGATGTTCTGGGAAAAGGCTGGGAGAACCATGTGGAAGGGCTGAAACTGAAGCAGGATGGAGATAGTTTCCGGGCTAAACTCAACACTCAAGAGATATTTGATGACTGGGCCCGCAAGGT
>Danio_rerio.17.23608325.23609151.3
GTTATGGGGAGATCTATCCAGTCACCCTGCCTGGTAAGGTGGCTTGTGTCTTCTATGCCATGGTGGGCATCCCTCTTATGCTTCTGGTCATCCTGGATGTTGGAGACTTCCTTGCTATGGTGATGTCTAGAGCCTACATCCATGCTCACACCCTTTCCAAAAAACTCTTCTCCCGTACCTGGTCCCCATGGAAGACTGAGAAGAGAGACTCGAGGCACCAGGTCCAGGAGGATGGTACTTTTGTTTTCAGCCATGACGTTGTGATCCGCGAGCCCCTCGACATCCGACAGGTGCTCCGCAGCCAGGCAGATGTACGGCACAAGTCCATCCAGCTTCAGAACAACAAAGAGATTTTTGAAAAGATTCTTGCCAGAGAGAATTTACTGAGAAAGGGTCCACTGCTCAGGACGCTGTCCTGCCCAGAACTCGATCGTCTGCCGCCACCACCCAAAGGATATGCCTTGTGGGATTTCACAGGATTAGGAGATGAAATGGAAACACTGAATGTCCCCTTCGTGCTCATTCTTTTCATCGTCTTTGCCTACATTTGCTTTGGGGGCTTGATTCTGCCAATATGGGAAACTGATTTTAAAGACTTTGACCCCTATTATTTTTGCTTCATCACCCTCACTACCATTGGTTTTGGTGATATTATACCCAAGCACCCCAAGTTCTTCATGCTTACCTCGCTGTTCATCATTGTCGGCATGGCCATCATGTCCATGGCTTTTAAATTGAGCCAAACACGAATTGTAAGCTGTTACCGCCAATGTGTCAAGTTCATCAGCAGAGGAAATGT
>Danio_rerio.17.236810.236624.1
GTGACTAAGCTCGATCGTGACCCAGCCTCGGGCACAGCCTTGCAGGAAATTAGTTTCTGGCTGAATCTGGAGAGAGCCCTTAACAGGATCCAAGAGAAGAGAGAGAGCCCAGAGGTTCTTCTCACTCTGGACATCCTGAAACATGGGAAACGTTTCCATGCTACTGTCAGTTTTGACACAGACACCG
>Danio_rerio.17.23724511.23723622.1
ATGATTTACTTAATACTCGTTTCCGCGGCTTTCGGAGCAGTCGTTACTCTGATAGTGCAGTTCCTGCTGATATACCGGAGGAGCCCTGAGCCCGTAGGCAGGACAGTGCAGTATGTCAAAGTAGTGCCCGGTAACGCGCTGAAGGATTACTTTAATAGCCATCATGCCGAAGCAGGCCAGCAGCAGGACAGCACGACATGTACCGCATCTAAGCAGCCAGAGGCCGCCTCTACACGGCAGCAGGAAGCAGCCGTCACCGGCGGCGGCCCGAAACAACAGCCGCCACCGCCTTCCCAAAGCGAGCCCATCGATGCAGGAAAAGCCGAAACGTGCCATTTCCTAAACGCTATCTTTCTGTTCCTATTCCGGGAGCTCAGAGACACTCCCGTCGTCAGACACTGGCTCACCAAAAAGATTAAGGTGGAGTTTGAGGAGCTGCTGCAGACCAAGACAGCTGGTCGGCTCCTGGAGGGACTCAGTCTGAAAGATTTCTCTCTGGGGAATTCGCTGCCGGTTTTTAAAACCGCCAAACTGATGAAGCCGGTGCATGTGAACGAGGACGGGATGCCCGAAGAGCTCAACTTCGAGGTGGACATCGAGTACAATGGCGGCTTCCACCTCGCCATCGACGTCGAGCTGGTGTTCGGAAAGTCTGCTTACCTGTTCGTTAAGATGAGGCGCGTGGTGGGCAGGCTAAGGCTGCAGTTCACGCGCGTGCCCTTCTCCCACTGGTCCTTCTCCTTCCTCGAGGATCCGCTGGTGGATTTTGAGGTGAAGTCCCAGTTTGAAGGAAGGCCACTGCCTCAGCTCACCTCCATCATAGTCAACCAGCTGAAGCGGGTCATCAAGAAGAAGCACACGTTACCCAACTACAAAATCAG
>Danio_rerio.17.23771119.23771279.1
GTGGAGGAGTGCATCCAGTACTGCCACAAGCACATGAGTGCTATTGTGGCTACTCCCTGCAACATGAACTGCATAAACAGCAACTTGGCCACACGGATCGCTGAACTCTTCAGCCACAACGAGGCCGACGACATCAGGGACAAAAAAGACAAGTTCAAAAG
>Danio_rerio.17.23773674.23773784.1
TGTGGTCTGTGCCTTAAGCTGTTGACCAAAGACACAGAGAGGAAAATTTCTTGTGTTCCGGGGAAAATCAATATTGACGCTTGTGGAGAGATCATCTATACACACACCAG
>Danio_rerio.17.23776410.23776562.1
TGTGCAGAGCTGACGCAGTGCAAGTACCACCCAGACAGCGTCCTGTACCCTGGCATGGGTACAGAGAGAGGCTGGCACGGTGCAGGAATATATCCGTGCTGCAACCAGCGGGTTCTCCGCTTTGACCCCTCTGGGATACCAAAG
>Danio_rerio.17.238864.238609.1
GATGGGGATAAAATGGCCCCCTCTGTTGAGAAGAAGATTGCTGAGCTGGAGATGGGCCTTCTCCACCTGCAGCAAAATATTGAGATTCCTGAAATCAGCCTGCTCATCAACCCCATCATCACAAATATCGCCAAGCAGTGCTATGAGCGTGGGGAGAAGCCCAAAGTCACTGACTTTGGCGACAAGGTGGAAGATCCTACTTTCCTGAACCAGCTGCAATCTGGAGTTAACCGCTGGATCAGGGAGATCCAAAAG
>Danio_rerio.17.24425217.24425358.2
GGAGTTGATTTTATTGTGGAGTAAGCTTCAGAGGAGGCTTGACCCCTCACCAGTGTCTCTTCTGGAACGATGCCTTCAGCTAGGTGCCATTGCCAAAACAGTCGACCATTTGCTTTACTTGGTCCGTGTGATTCAGACAGAG
>Danio_rerio.17.24436869.24436973.1
AACAAAAAACAAGGATGCAACAACCCAGAGATCCTTGCTGTTTTGGGTCATGAGCTTGGCCACTGGAAACTTGGCCACACCGTCAAGAATATCGTCATTAGTCAG
>Danio_rerio.17.24438360.24438503.1
ATGAATTCCTTCCTGTGCTTCTCCTTATTTGCTGTCCTGATTGGACGTAAGGAGCTGTTTGTAGCTTTTGGCTTCGATGACAGCCAGCCCACATTAATAGGCTTGATGATTATCTTCCAGTTCATCTTTTCTCCTTACAACGAG
>Danio_rerio.17.24439918.24440142.1
CTGTCTTTCTGTCTGACGGTCCTGAGTCGCAGGTTTGAGTTCCAGGCAGATGCTTTTGCTCGCGCCATGGGCAAAGCCTCAGAGCTTTACTCAGCTCTCATCAAGCTGAACAAAGACAACCTGGGCTTCCCTGTGGCTGATTGGTTGTTTTCCATGTGGCACTATTCCCACCCTCCTCTCCTTGAGCGCCTCAGAGCACTGGGCAACACCAAGCAAGACTGA
>Danio_rerio.17.24444938.24445039.3
TGAAGTACCTGGCTTTCCTGCGCAAGAGGATGAACACCAACCCCTCTCGTGGTCCGTACCACTTCAGGGCTCCCAGCAAGATCTTCTGGAGGACCGTTAGAG
>Danio_rerio.17.2489431.2489198.2
TCAGAGTTCCTACAAAACCTTCCAGGACCCTGTCCGGAAGACATACAGCGGAGACTTGCTACTGAAACATTCACAGCACTTTACACAAGACAAACCTTTCACTCCCAAGACCTTAAAATCAGATAAGAGCTCATACCTGTCAAAATATCGCTACTACAGAGCACCACAGAGAAAACCTACTCAGGA
>Danio_rerio.17.25055091.25055384.2
TTCCTCCTCCCAGGGCAAAGTCAACCCCTACTCTGTGATTGACATCACTTCCTTCCAGCAGCAGCAGCTTGACCAGCAGCATGGACCCGCCTCTCCCACCCCCTCGCCCACGGAGCCCAAAGAACGAGAGGCAGAAGGCCAGGATCCTCCCGGCAGCCCTGCTGGCATCGCCTCAGGATACTCGGTGCCTGTGCCGTGTGGCTATGCGACCCCCTCTGGAGTACCGCTCATCACCCCAGCTTACACCACGCCTGTCATCATTCGACACCTCTCCGTGGATGAAGATG
>Danio_rerio.17.25063605.25063721.1
CTCTCTCAAGATCTGACACGCTTGAAAGAACACTATGAGAAAAAGATGAAAGATCTAATGGCAAACACAGTGGGAACGGTAGAGCTGCAGCAGTTAAAACAGAAACACGAGCAGAAG
>Danio_rerio.17.25080300.25080421.3
AGGAGGACAATGTGCAGGGCTGGTTCTTTGCAGAGGATGATGGAAATCAAATGAAAAAGCAGAAACACCCCCTGCTGCTTCGACAGATGCCCGTGGTCATGTCCAAACTGCAGGAGTTTAAG
>Danio_rerio.17.25269830.25269952.1
GTGGACATGACCAAAGTGAACCTAGAAGTCATCAAACCTTGGATTACGCAGCGAGTCACCGAGATTTTGGGGTTCGAAGATGACGTCGTCATAGAGTTCATATTTAACCAGCTTGAGGAGAAG
>Danio_rerio.17.25410827.25411019.1
GAGTATCACGCCCCGGGCCTCTCCGAGGAGACTCTGGCCCAGTGGAGCCGCGTGGCCGACTTGTTTGAGGAAGCCGGAGCGCGGGTGGAGCAAGTGTCCCTCCCCCATACGCAGTACTCCATCGTGTGCTACCACGTCCTGTGCCACGCCGAGGTGGCGTCCAACATGGCCCGGTTTGATGGCCTGGAATACG
>Danio_rerio.17.25414816.25415021.2
GAACTACCAGCACTACTTTGTGAAGGCTCAGAAAGTTCGCCGGCTCATCACGAACGACTTCCAGCACGTGTTCAGCTCTGGTGTCGATGTGCTGCTGACGCCTACCACGCTGACTGATGCGGCTCGTTACCGCGACTTCACTCAGGAAGATAACCGAACGCGCAGCGCACAGGAAGACGTCTTCACGCAGCCCGCCAACATGGCAG
>Danio_rerio.17.25453120.25452956.1
GTGATGTTAGAGGTGGAAGATAAGGATGTTTTGGGCTCCCAGCTGTTGGTGCTGACAGGTCAGAGGCTGAGCTACTCACTTCTTCACAGCCAGAACCAGACGCAGGCCGCCATGGAGCTGCTGGCCCGCCTGCCCCCCACCCTCTGCACGTGGCTGAAGGCAATG
>Danio_rerio.17.25457338.25457123.1
GCGGACTCAGCGGTGGAGGAGGTTTCTGCCCCAGAGTTGTCCATCGAGGAGGCGTGGTCTGGAGCCGAGGGCCCAGCTTCCATTGCTGAACTTGCCCTGGAGCAAAAAGGTGTTCACTACCCGCTGGTCCAGCACCACTGCCTGTTAGCATCCCTGCTACATGCTGCTATGACCTTCAGTGTCAAGGTCAAACCATTCAGCCTTTTTGATAGCAAG
>Danio_rerio.17.25459521.25459388.3
TTCCAGAGTTGCTGTTAGCGCTATGCCAGCGGTTCCCACACTCTCTCTCACCTGATTTTCTCTTCGCCCACTGCTGCTGGGAGTATGTGGTGCAGTGGAACAAAGACCCAGAG
>Danio_rerio.17.25461048.25460888.1
GCAGTCGAGGAGTCATGGGACCCACAGTCTATCTCCCCCTGGTGGCAGCAAGTCCGCACTACATGTGTTCAGTCCCACAACGCTGCCGCTGCCCTGCTGGCTGCACTGGTCACTCACCGTGCTGCTAAAGCTAGCATCACAAGCCGAGCTGATAGCAAG
>Danio_rerio.17.25655824.25655674.3
GTGGTCTTGCTCTAGCTGTGGTCCAGTTCTTCTATGTGAAGTATCTGGTACTGTTTGGCCTTCCATCCATGCTCGCTACTTTGGATGAGCTGGTTCCCCCAAAGCTTCCCCGTTGTGTCAGCATCATGTACAGTTTCACAGGCATGTGGAG
>Danio_rerio.17.26434951.26434814.1
TCCCTTGGAATCGGTGTGACGGGCATCAGTCTTGGCATCAGCAGCTCGTCTTTTTTGGACTCATTTTCCCACCACCCCTTGGGGCACTCGCCCATCAAAGACGAAGAGGAGCCGGACCCGCAAGCC
>Danio_rerio.17.26503965.26504081.1
CTGTTGTATACCAAGGTCAAACTGGAGGCTATGTGTAGAGGACCCGAAGAAGCTCTGCTCACCTGTAAACACATGCTGCAGATCTGGAAGAGCTTTTACAACCTTACCAACCCCAG
>Danio_rerio.17.26588950.26589091.3
GTTTCCATGATGATCCCTTATCCATCCTGCCGGAGAATGGCCTCAGCAACCGCATCCGTGGACTGTTTGAAAATGCCATAGCAACAGAAACTGGGGCTCATTGTCCTTTACTCTGGAGAATGTACATCCACTTCCTG
>Danio_rerio.17.26660012.26660186.2
GATATTTTCAGCCTGTGAGCTGGGAGTATTTGACCTGCTGCTCAGGTCCCAGGAGCCTTTGAGTGCCCAGCATGTTGCTCAGGAGCTGGGCACCAGCTTGGATGGGATGGAGAGGCTGCTGGATGCGCTGGTGGGCATCGAGATCCTGGAGGTCGA
>Danio_rerio.17.26826324.26826998.1
CGCTCTGATGGACTATGGGAGAGCTGCCTGCAGGTGGAGCGCTCTGACTTGAGGCAGTGCTGGCCTGTGGCTGGTCCGTATCAGAGAGACCCCAGGGTTCGTCTGGCACAGGGTTTGGTGCTAACCTCCTTGTTCCTGTGCGGCACTGGCATTGTCCTGGCTTGTATCGGGGTCCGCTGCTGGGCAGATCTCCCTCTGAGAGGTGTAGCAGCCTCAGGAGGACTTCTGGTGGTGACAGCAGGGCTGCTGAGCCTGACTGCGTTAGGGGTTTACACCCACAACCTTAAAAGACTCGGGATGGAT
>Danio_rerio.17.27036601.27036497.1
TTGGAGCTGGCGCAGAGTGGGAAGTTTAACTCTCAGATACACGTAGAGTTCACGTGGGAGACGCAGTCTCAGGAATTCTATGACAGTGAAGATGACCTAGATGAGAGG
>Danio_rerio.17.27039429.27039249.1
GCCAGGAAGGAATACATTGTGGCAAAGTACGCTGAGCGTCGGTACGTCCTACGCAGAGAAGAAGCAAATCCTAGCCTGCTTTATGAAGCCGTGAGGAACCGTGACCTCGCTTTGCTTCTGCAGCTCTATGCTGAGAGAGCAGATCTGGCCAAACCACTCACACTCCCCGAAGGACAG
>Danio_rerio.17.27077213.27077088.1
ATGCCGGAGCGAATAAGCGTTTCGGACTTTGTGGTCCTGACAAACGAGGATTTGTCTTCTCCGGGGACTTCAACGTTTCAGTCTAAAATGAGCGACTGTCGGAGCACAGTTTCAGCCGTGGAGGAG
>Danio_rerio.17.27086403.27086135.2
CTCTCTGCTTGATGTAGAGGGTCTGCTGGGTTTGCCCCCCAGCCTGCTTCAGATAACCGAGGACCAGCTTCCTGGCACCTCCTTCACTTCAGACCCCAACACCCCCTTTGTCAGTTTTTCTCCACCTTTGGACCACGATGACTACCTCTGGAGCCTGGAGGACAGCGAGGGAGTGTCAGACTTCTTCGACACTTACGATCTCGGAGATTTGTTGAAAAGCTGA
>Danio_rerio.17.27303478.27303897.1
CACTCCCACCCTCACCCACCAGAAAGCTGGGGATATCCTCAGGCCCAAGCCTACGGCCCCCCACGGCCTCTCCATGAACTTTATTCACCTTCAGCTTTGGAGCCCCACTATGGGCCCCTACTCATGCCTACCGTGAGGCCACCTCATCTCCCCACCTTGCCAAGCCACTATGAAGTGAGCAAGCTGGAGCCCACTACCTCATGGCCCAGCCTGCTCCCCCCAGGAGATGTCAGCCAGACTCTGGCACTCAACATGGATGCAG
>Danio_rerio.17.28151987.28151876.2
TGACGTTTACCTGTCATCCAGGGATCGGCAGATCCTAGACTGGCACTTTGCCAACTTGGAGTTTGCCAACGCTACACCTCTCTCCACCCTTTCTCTCAAGCACTGGGATCAG
>Danio_rerio.17.28154805.28154663.1
GTACCAAAAGAAAAAGATGAGATGGTGGAGCAAGAGTTCAACCGACTGCTGGAGGCCACCTCTTACCTCAGCCACCAGCTGGACTTTAACTTCCTCAATAACAAACCAGTGTCTCTGGGTCAGGCTTTGGAGGTGGTCATACA
>Danio_rerio.17.28158598.28158424.1
GTGGAGTACCGCGAGATGGACGAAAGCCTGGCTAATCTTTCGGAGGATGAATACTACTCAGAGGAGGAGAGGAATGCCAAAGCAGAGAAAGAAAGGAAGCAGGTCATCCCTCCTCCACCCCCACCAGTGGAGGAAGAGAATGACAGTGAACCAGACGAACCGTCTGGT
>Danio_rerio.17.28734331.28734470.1
ATGGCCGATGTGGACCCAGACACCCTGCTGGAGTGGCTCCAGATGGGTCAGGGCGATGAGCGTGACATGCAACTCATTGCTCTGGAGCAACTCTGCATGCTACTGCTCATGTCAGATAATGTTGACCGCTGCTTTGAGAC
>Danio_rerio.17.28738736.28738963.1
GTGCTGGAGTTGATCTGTACCAGAGAGTCTGGCGCAGTGTTTGAGGCAGGCGGGCTGAACTGTGTGCTGAGTTTCATCCGAGACAGTGGGCACCTTGTTCATAAAGACACTCTGCACTCAGCCATGGCCGTTGTGTCCCGCCTTTGCAGCAAGATGGAGCCCCAGGACTCTTCTCTGGAGACCTGTGTCGAGTCTCTGTCTAGCCTCCTCAAACACGAAGACCACCAG
>Danio_rerio.17.28740659.28740773.1
ACTCTCCTGCGTCATGGGGCCAACCCTGACCTGAGGGATGAAGATGGAAAAACACCTCTGGACAAGGCTAGGGAGAGGGGACACAGTGAAGTTGTAGCTATACTGCAGTCTCCTG
>Danio_rerio.17.28741125.28741299.3
GAGACTGGATGTGTCCGGTGAACAAGAGTGATGACAAGAAGAAGAAAGATGTTAACAAAGAGGAGGAGGAGGGCAGTGAACCCAAAGGAGACCCAGAAATGGCTCCTATCTACCTAAAGAGACTTCTGCCTGTTTTTGCACAAACATTTCAGCATACCATGCTGCCTTCTATTAG
>Danio_rerio.17.28744761.28744900.1
GTGGCAAAGCAGTGGTACGACTTTGAGCGCTCATCCTTTGTCTTTGTGCGGAAGCTGAGGGAAGGGCAGACCTTCACTTTCAGGCACCAACACGATTTTGATGAAAATGGTATCATCTATTGGGTCGGAACAAATGCCAA
>Danio_rerio.17.28745031.28745354.2
GACTGCCTACGAGTGGGTAAACCCCGCTGCTTATGGCCTAGTGGTGGTGACATCTTCAGAGGGCCGGAACCTCCCCTACGGGAGACTGGAAGACATTCTCAGTCGGGATAGCTCTGCTCTGAATTGCCACACAAACGACGACAAGAATGCCTGGTTTGCTATCGACCTTGGCCTGTGGGTCATTCCCTCAGCATACACTCTGAGGCATGC
>Danio_rerio.17.28745456.28745622.2
GTCGACAGCCACGTGGCCTCTGGACCCATCTAAAGAAGAGAAGCAGGGCTGGAGGCACATTAGAATTAAACAGATGGGAAAGAACGCCAGCGGCCAGACACACTATCTGTCACTATCTGGACTTGAGCTGTACGGCAATGTCACTGCAGTCTGTGAGGATCAGCTGG
>Danio_rerio.17.28747512.28748348.1
ACAGCGATCTCCATGGGGCTAGTGAGCGTGAGCTCCCCTGATGTCAGCTCAGTGTCGGAGTCGTCTAGCAAGGACACGCCTTCCCAGAGGCCTATGTGCTCGGTGGCTAACGCCCGGCTATCGGTCAGCTCCCTCTTGGCTGCCGGCGCTCCCATGAGCTCCAGTGCCAGCGTCCCTAATTTGTCTTCTCGTGAGGCCAGCTTGATGGAGTCCTTCGTCCGCCGCGCACCCAACATGTCGCGCACCAATGCCACAAATAACATGAACCTGAGCCGCAGCAGCAGCGACAACAACACCAACACGCTGGGCAGAAACGTCATGAGTACTGCCA
>Danio_rerio.17.28751528.28751750.1
GTGGCTGGGCTGGGTACAACCCGGGAGGTGGAGTTGCCTCTTACCAACTACAAGTCCACCATCTTCTTCTATGTCCAGCGGCTGCTGCAGCTCTCCTGCAACGGAGCTGTGAAGACGGATAAACTGAGGCGCATCTGGGAGCCCACGTACAC
>Danio_rerio.17.28757733.28757883.3
AGGGTTTTAATCGCGTGTTTCCAATGGAGAAACTAAGCTCTTTTAGCCATAAGGAGGTGCAGATGATCCTCTGTGGCAACCAGTCTCCTTCCTGGACTGCTGACGACATCATCAACTACACAGAACCAAAGCTTGGTTACACCAGAGACAG
>Danio_rerio.17.28758624.28758768.1
CCTGGCTTCTTGCGGTTTGTGCGAGTCTTATGTGGAATGTCATCTGATGAGCGTAAAGCCTTCCTGCAGTTTACCACTGGCTGCTCCACCCTGCCACCTGGTGGTCTTGCCAACCTGCACCCCCGCCTCACTATCGTCAGGAAG
>Danio_rerio.17.28764374.28764237.1
ATGATCAAGTTCGTGCTAATGGTAAACCGACAGGGTCAGACCAGGCTGTCCAGGTATTATCACTCTGTGGAGCTGAGCAGGAGAGCAGCGCTTGAGGCCGATGTAGTACGCTACTGCCTGAGCCGCAAGAAAGA
>Danio_rerio.17.29291611.29291471.1
GTGGAAGATGTGAAAGGTGAGCTGATGGAGCGGTACAAGGTGCTTCCTGCGCTCAGCAGCCGACTGTCGGAGCTGGAGAACCAGAACGAGGAGCTGAGGGAGAAGAACCGGCAAATGGAGCAGAAACTCGCCACCATGCAG
>Danio_rerio.17.29357135.29356902.1
GTGGAGCTGACTCACCTGTCCGCCTGCCGGGATGCTCTGTGGGGGCTGGACACGCACGGCCGGGTCAGCATTCGGACTCTGTCCCCGTCCTGCCCTGCCGGACTGCATTGGACCCCCCTGGACCTGAGCCAACT
>Danio_rerio.17.29359831.29359591.1
AGCATCTCGGACTACGTGGTCTTCGATCAGGGCAGTCTGTTCCAGACCCTGCTGCAGGCCACGCAGAGTGTTGCCACAGTAACCAGAGCACCTGTGGAGCGCGTTGTGGCCTTCCTGTCACAGTACTCCCAGTGCCAGCCGAGCCTGGTCAGCGCTAATGCCAGCGGCGTCTGGGTGGCCTCAGGGCGGAACCAGCTTCACCTGGCACGCGGCAGCCT
>Danio_rerio.17.29364211.29364028.1
AGGTATGTGTGGTGTCTGGACTTTAAAGGTGGGCTGTTCTGCAGCCCTCTGCCTGAAACTGGACTCACTTGGCAGCGCTTTGAGGATAACGTCCACCAGATGGCATTATCGCCTTCAG
>Danio_rerio.17.29369125.29368993.1
GTGATCATTGGAGCTTTGGAGAGCAGCGGAGACATTGTGTCTGTCTCCTGCTGTGACAACGAGATCTTCGTCCTGAAAGGAGATCGTGACATCATCCGCCTGTCCAATAGCCCCGAGGGTCTTGCCTCCAACT
>Danio_rerio.17.29369532.29369226.3
TACCTCAGTTTGAGTTGTTTCCTCGTCCTGACCCGATTGGAGGGTACCGTCCAGCAGACCGCCAGCTCGGGCTGCTTCGTTGTTTCCTGAAAGAGGGCTGGATCCTCAGTTGGAATGAGTACAGCATCTATGTCCTGGACTG
>Danio_rerio.17.29370126.29369995.1
CTGCGGCGTTTCAATGTTGTCGGCCTCCATAAAGGCTCTGTCACAGCGTTGGCGTGGAGCACAAACGGGATGAAGCTTTTCTCCGGTGACGATAAAGGACGAGTTGTGTTCACCTCTCTGGACCTGGACCA
>Danio_rerio.17.29370634.29370506.1
GGGAAGTATGATGCAATCACAGCTGTGAAGCTGCTCAGCTGCTTTGATGACCTGGTTGCTGTAGGAACCTCTTCAGGACGGGTTGCAGTCTTTCAGCTGGTATCTCCGCTTCCTGGTCGCAACAAACAG
>Danio_rerio.17.29370945.29370727.1
GTGCAGCGGGGCTTCAGGTCAGTCCTGGTTTACCTGACAGCTTTGGACAGTAGCAGTGACTTCCTGGCTGTGGGCAGCAGCATTGGTATGCTCTACCTGTACTGCCGCCGGCTCGCACACCTGAACAAATACAGCTTAGAG
>Danio_rerio.17.29655314.29655167.1
GCTTGTACAGGTGGTGGATGTACTTTAAGTCCACCAAGCCAGGCTCAGACTGAAGAGAGCACCCCCGAAAATGTCCCTGCACCACTGGTCACTCCTTTGTCCCCCAATGCGCTCAATGTCAGCTGGACTCCTCCTGACACTCCGAATG
>Danio_rerio.17.30451974.30452159.1
CATGGCCCTCTTCCTCAGCTGACTGGCAGTGTAAGTGATGTACTTGTCAGTTCTCTACTTCAGAGCTGTTATCTGAGCTCACAAACACTGCCCAGAGTCTACCAGCACTATGGGCCATCACCCATTCAACCACTGTCCACTGAGATGCAGATTCTGCTCACTGTCTATTACCTTGTTCAGCTTG
>Danio_rerio.17.30459658.30460006.2
GTTTCCAAAGCTGCACAGTGCTGTGATCCGGACCACAGTTTTGATCCAGCACTACTGTGTTGCTCTGATGGCTGTGTCAGGAAGGTTCAACCGTTCCCACAATCTCCAAAAACACACTTCAGTGGAGACCATGGAAATTGTACAGTCACTGGTCAATGCAGCACAGCAGTGTCCAGCCCATCATGGTCACATGGTACTTGTGCGAATCCCCTCTTTGGCTCTGGCAGCGTGGGCCCACCAACGGCTGTCCAGAGTGAGGAAGCAGCTGGGTCTGGAGGAGAATTTTGAAATCATACTGGGGAATCC
>Danio_rerio.17.30468395.30468870.1
AGGCCTTTGCTGAGTAAAATGATGACATGTACAGAGCAGTCACTTTATTATCGTCAGTGGACGGTCCCTCGCTCGTACCACATGGACAGCAGCAATCGCACAGAAGGCCGAAGTGACAACTTCCACCCTCGCAGGTTGCTGCTCAGTGGCCCCCCACAG
>Danio_rerio.17.30843419.30843588.3
AGGACGACGTGTTCGGTCTGGACGGGCAGGTCGAACACAAGCTGGCTTTCCTCAGGAATCACGTTCCCAGAGAAACCAGCCTGGTCCTGATCGGTCACTCCATCGGCTGCTACATCATTCTGGAGATGATGAAGAGAAATCCTGAGCAGAAG
>Danio_rerio.17.30875919.30876110.1
ATATTTTATTACGGAGCGACTGACCACTGGTGCCCGCTGCAGTATTATCACGAGATCAAGCAGGACTTTCCTCTTGGCGACTTCAGGCTGTGTGAAAACGGCTTCCGTCACGCCTTCGTGCTGGACGCCGGACGCGAAGTCGCCGAAATGGTGTTTGAATGGATCCGTGAAGATTTAAGGA
>Danio_rerio.17.31682098.31682300.1
TTGAAGCAGACAATCCTGCAGGAAGTGGCTCACACAGTGACCTCTGACCTCTGCATGGTCTTTCTGTCCGGCTGGCTCCATCAGCCGTTCATTCCCACGCAGAGCAGACTCAGGCTGGAGGCGTTGCTGCTGGAGACCGGGCACCGCCCACTGTGA
>Danio_rerio.17.33505893.33506057.1
GTGCGTAACGAGTTCTATAAAGACAGCCAGGGCGTGCTGCTCGTGTACGACGTCGGCCTGAGGGAGAGCTTCGACGCCCTCGACAGCTGGCTCGGCGAGATGAAACAAGAAATGGGCTCTCAGGCCAACATGGACAGCATCGTGTTCGTCGTCTGCGCCAACAAG
>Danio_rerio.17.33506146.33506268.1
GTGGACCTGACGAAGCGGCGGGTGGTGGATGAGGGCGAGGGGCGCCTGTGGGCGGAGTCCAGAGGCTTTCATTACTTTGAGACATCAGCACAGAGCGGCGAGGGCATCAACGAGATGTTTCAG
>Danio_rerio.17.33703979.33704345.3
TGGAGGGGGCGTGGCCTGCCGAATGGTCGTCTCCGGGAGCCGGGATGGCGAAGAGGAACCTGGTGGTGGCCGACGACGCGGCTTTCAGAGAGAAGAGCAAGCTGCTCACCTCCATGGAGAGGCAGAAGTGGCTCAACTCGTACATGCAGAAACTGCTGGTGGTGAATTC
>Danio_rerio.17.35411437.35411598.2
GCAGCATGTGCCTGTGCACGAGTATTCTGAGAACCTGAAGGAGATGACCAGGTTTCTGGCCTCTGCTGGTGTAACTGCTGACAGAGTTATATTCATCACACCTCCCCCCTTGCATGAGCCATCCTGGGAGAAGGAGTGCATTCTTAAAG
>Danio_rerio.17.35525279.35525115.1
ATGCGTTTCCTGGACTGTCGAGAGGGACGGAAGGATCCTTCCAAATCCATCCTTGATGTTGGAGTCAAGGAGGCGATTTGCTTCAGCGGCTTCGATGAAAAAATGTTTCTAAAGAGAGGGGGAAAATATGTGTGGAGCAAAGCTGATATGAAGCTAGAGTGGT
>Danio_rerio.17.35526097.35525948.1
GTCTTTCAGTGCCTGCTGATTGACGGGGAAAACGCAGGCGAGACAGCCCTGAGAGAGGCAGAGAGGTTTGTCATCAGTGATCAGCAGTTTCAGGAGTTTCTGGACAGACACAGCAGCGTCTCCTGCCTTGTTCCTGAGTCTAATGAGAAG
>Danio_rerio.17.35538270.35538503.2
TTGGCACAGCACAGCGGCCTATGCCATCGCCACAGCGGTGAGTGGTCCAGTGTGCAACCTTCCAGGAGAAGGTTCGGAGGTGTACTGTTGGCCCAGTGACCTGTTTCAGCCCAGCCTGGTGGTCTTACTCACCCTTGACCCCGAGGAAAGGAAGAGGAGACTCAGAAACAGAGGCCAAGGAAAGACTGATGAAGAGGAAGAGCTGGATCACAACCAGCTGTTCAGACTCA
>Danio_rerio.17.35542483.35542603.2
AGTGGAGGAGGCTTATCGGAGGATCAGCGGCCCAGCTTGTGTTACTGTGGATGCTAGTCCTTCTGCAGACCGAGTGCTCCAACAAGTACTGCTTTTAATTAGGGGCAAATGCCACTTGTAA
>Danio_rerio.17.3567.3743.1
TTTGTTAGGACAATCCTATCCCAGGGTCACTTGACTCCACTGCCTCTGTATGTCAGTCCTGTATTCTGGGCCTATGACTTTTCCCTGCGAGTCTACCCAGTACCTGACGTCATTGTCTTCGCAGACAAATACGACCCCTTCAGCATCACTAACACAGACTGCCTCTGTGTCAACCCG
>Danio_rerio.17.38380712.38380819.1
GCGCTGTCTGCAGCAGGGCTTGGTTCTGGCTTGACTGAGGCTTTGGTGATCAATCCATTCGAGGTGGTGAAAGTCAGTCTCCAGGCCAACAGGGATTCCTTCAAAG
>Danio_rerio.17.3850683.3850532.2
GTGGTATCTGGTTCCTCGAGTGCTGAGGGATGTGTCTACAGTGGATCTGTCTGTCTCAGTGCTGGGGGAGAAGCTCAGCATGCCGCTCTGCATCGCTGCCACAGCAATGCAGAGGATGGCTCATCCTGAAGGAGAGACAGCTACAGCAAAAG
>Danio_rerio.17.38630259.38630402.1
GATGAGAAGCAGCGGTTCTCCTCTGTGTTGCTCCTAGCTCGTCTTCTGGCAAAGTTTCTGGGATTCATTTCCTTTCTGCCTTACCAAACATCCGAGAAGCCGTCCAGAGAAATACAGGATACTGCTATAGCCCTGCGCAGCAAG
>Danio_rerio.17.38762886.38763036.2
GTATTTTGATGATGGAAAGGAGTTGGTGGCTCAGATCCACGACAAGCAGAAAGAGCTGCCTGAAGATGTGGGTGAGGACTTCAGCAAAGCAGAGTCTTTCCACAGAATGCACGCCGCGTTTGAGAGAGACATCACCACTCTAGGCAAACAG
>Danio_rerio.17.39993229.39993409.3
TTTTGCTGCTTGCATTTAAGGAGTGCCACAGAGTTCTGAAGCAGTGCAATAACCAGCCCTTCCACAGGGACGCCACTGATCACTATATGTGCAAACACATCCTCCATGTCCGTCCATATAAAGTCTCACGGGAGCCTGTCAGCATACATCTGCCCATCTCCAGACTATTGGCTG
>Danio_rerio.17.41091701.41091226.1
CGAAGAAATTGTGCCCTCACCCCTCTGGCCACCAGCCAGCAGCACAACCAGGGTCCCCTCTCTCCTGCCCGGCTGCGACGTCTGCGGCTCCTTTTAGATGCCAATCTGGATCGCCACTCTTCAGAGGAAGAACTCGAGCGAATC
>Danio_rerio.17.41159276.41159103.1
GGTGCTGGCGATAGCTTCATTGGAGCCCTGGCATTTTACATGGCCAACCACCCACACATGCCTCTGGAGGAGATGGCCCGCAGAGCCAATCTGGTGGCAGGGGTGAGCGTGCAGGACATTGGCACGCAGACGTCTTTTCCGTACAGACGGGACCTCCCAAATGAA
>Danio_rerio.17.4118259.4118478.2
AATGGGATCAGCTCTCCTCTCTCGTTTTGATGTTGTCTTCCTGCTACTGGACATCCCAGATGAGTCACATGACCGCCAGCTGTCGGAGCATGTCATGGCGA
>Danio_rerio.17.41379113.41379222.1
GACACAGCGCTGGACCCTGGAGAAGATGTGGCCCTTCTCTCAGTGAGCTTTGAGGACGCTGAGGCAACCCAAGTCTTTCCTAAACTGTATCTGTCCCCCAGCATCGAACA
>Danio_rerio.17.41418843.41418997.3
TGGACCTCCCGCTGTACTTCCCCAGAGACCAGCCCACCCTCACCTTCCAGTCTGTGTACCACTTCACTAACAGCGGTCAGCTCTACTCTCAGGTGCAGAAGTCATATCCTTACAGCCCACGCTGGGATGGCAACGAGATGGCAAAGAGGGCAAAG
>Danio_rerio.17.41707893.41707710.1
GTGCTGCACTGCTGTGTGGCTGGATCTAACCTGCACACCCAGCAGAGCCACTATCTGCTCACCCTGTCTGACTTGTCCAGTGACTATGACCTCATGCTGGGTCAGGTTAAGAGCTTCGAGCCACCCCCGTCACAGGCAACCACCACGGACTTTGGCAACCTACTCACCGTGGCTGA
>Danio_rerio.17.42655097.42654980.1
TATGACATTGTGGCTGATTGCTCAGACAACGTCCCCACTCGTTATCTGGTGAACGACGCCTGCGTGCTCAGCGGCAAACCTCTCGTGTCAGCGAGCGCCTTACGAATGGAAGGGCAG
>Danio_rerio.17.43062267.43062425.1
GTGGTGGGCTACGCATTCGATCAAGTGGACGAGAATTTGACGACTCAGTATCACGAGACTGTTTACTCGCTCCTAGACACGCTCAGTCCGGGTTACAGAGAAGCCTTTGGGAATGCTTTGCTCCAGCGGCTGGAGAGGCTGAAGCAAAACGGACAATGA
>Danio_rerio.17.43127509.43127383.1
TATGACAGCGATGTGACAAGGGAGAACGAGATCAACTACACCATCAAGGCCTTATCCACCAACATGCGACCAATGACGGGCGTGAAACCCCACTTGCAGCTGAAAGAGCCCTCTGTGGATGAAAG
>Danio_rerio.17.43463831.43463729.1
GTGACGATATACCAGCCTAATGGTGGAAAAGGTTTTCCTGTGCTGGACTGCCCGCCAGCTCCTCCAGAAGATATTCTCATTTGTAGCTACGAGGATCTTCCAG
>Danio_rerio.17.43465484.43465380.1
GTGAGCATTTTGGACACGGGTGAAGTTTGTATGGAGCTGTTAAAATGTCAGAGTGGTCAAGAAAGAGTCAAAGAAGTCCTCCGGATTTCCTGTGATGGCTCAATG
>Danio_rerio.17.43615887.43615771.3
GTGTTGCTGATCAGCTGCAGACCAACTATGCGAGTGACCTTCGCAGCATCCTCAAGACTCTTTTTGAAGTCATGGCAACCAAGTGCGAGGAAGGAGACAATGATAAGCAGAAGAAAG
>Danio_rerio.17.43628905.43628703.3
TGGCTGCAGGCTCCATTATCATGAACAGGGAGATAGAGAGCATAGCTATGAGACCCCTAGCTAAGGATCTTACTCGCAGCTTGGAGGAGGTACGCAACATCACCAGAGACCAGGCCCTGCGAGACCTCAACTTGTACACAGACCGCATGAAGGACGCATTGCGACATTTTGACAGCCTTTTTGCTGAGTTTGAGCTCAG
>Danio_rerio.17.44043446.44043556.1
GAGGAGATTGACAGAAAGGAGAAATTGACTGCAGGATTGGGTCAGACAGTCACAGAACTGCAACAGCTCCTACAAACTGTCAGCCGGCAACTCACTAAGAGACAGGA
>Danio_rerio.17.44472738.44472629.3
GTAAATACCATGACCTGGAGCGGCAGTTAATCCAGGAGTTCACTGCAGCTCAGCGCAGGGGCGAGATTGGACGTATGCGAGAGGTTGCAGCGGTTCTATTACATTTCAAG
>Danio_rerio.17.44477241.44477047.1
GTGGCCTTTCAGCATTTCCAAGAGCTCGACGAGCACATCAGCTATGTGGCCACTAAGGTTTGTCACCTGGGGGACCAGCTGGAGGGGGTGAACACGCCTCGCCAGAGAGCTGTGGAAGCTCAGCGTCTGATGACCTACTTCAACGAGTTCTTGGATGGAGACCTACGCAGCGATGTATTTAACAACCCAGAGAAG
>Danio_rerio.17.44937719.44937164.1
ATGTTCACCCGGATGTTAAAACTGAGACTTCTCAACGCTGTAGCACCTGCGTACTTTTTCACCGCTACAGCAGTCACCTTCATTTTGCACTTTGGCTTCTTCATACCAACAATTTTCCCAAGTCAGGGTACATCACTGGAGGGGTCCAAAGTTTTACATACAGTTATTTTCCTTTTCTTGATGTTCAATGCGTTAGGGAATTACATAATGACTATTAAATACCCAGCTGAGAGTGCCAACGAGACTGTGATTCCAGTGTGCTCACCACACTGCTCGGATAAAGTGGACGCGCACTACCTCCTGAACGGCCGTCACTTTTGCAAACTTTGCAAGAAGGTTATCCTTAAGAGGGACCACCACTGTTTCTTCACTGGAAACTGCATCGGCAACAAAAACATGCGCTACTTCATCATGTTCTGCATCTACACATCCTGCACATGTTTATACTCTTTGGTTCTTGGCGTGGCCTTTCTAACAGTGGAGTACTCGATCTCTTTTGAGAACCCCCTGACCTTTTTGACTCTTCTCCCGTTCTCCACTGGTTACTTCTTC
>Danio_rerio.17.45171456.45171014.2
CAAAGAGGAGGAAGCCGAGGCTGAGTGTCAGAAGAAGTTCTCTGCTCTTCCTGTCCCCAGCCACATCATTCAGCCCATCTACCAGGACATGATGGAGCACAGAGAAAAGGAGAGGAAGGAGGCCCACGAACAGAGGAAGCAGTTCTTGCTTTCCATTCAGAAGCCTTTCAGCTTCCTGCAGAGAGAAAAGGAGAAAAGGGAGAAACTGA
>Danio_rerio.17.45186956.45187063.3
TGTCCGACATGCACAGCTCTCTCGTGTGGTCAACCAGCCATTCGCTCGCAGAGGAGCTCCTCGCGCTGGATGAGGAGCGCTTTGTTGACGCCATCAACTCTGCCTTT
>Danio_rerio.17.45280065.45280191.2
GTTCAAAGTGGATATGGGGAAGTATCCAACCATCAAACGGTTAAATGAAGCTTTACTTGAGATTGAAGCTTTCCAAGTGAGCCACCCATCACGCCAACCAGATACACCTGATGATCTGCG
>Danio_rerio.17.45288100.45287913.2
TGACTTCTGGTTCCCGCTGAACTCCTCTGCTTCTGGACCTGAACCACCATGTGCCCGAGGACACACTGCAACCTATGACCCAGACTCTAAAGCAGTCTTTGTTTACGGTGGCCTGAAGGAGGGTCGGCGCTACACGGAGCTGTACATCCTTAATACTCTGACCTGGAAGTGGAAGCTT
>Danio_rerio.17.45569617.45569793.1
ACGGGCCTCACTGAAGAGCAGCTGAAGTCTCTGGACAGTATATTTGAAGGCACATACAAAGCCAAGTATCCCATTGTGGGTTACACAGCATCCCGTATCCTGAACGAGGATGGAAGTCCCAACAAAGACTTCAAACCCGAGGACCAGCCTCATTTTAAAATCAAAGATGAATTTT
>Danio_rerio.17.48357873.48358046.1
GCAGAGATAGAGTCTCGGATGGAGCTGGAGAGGAGGCTAAAAGAGGCTGAAGAGGCTCTGCAGAACTTGGAGAAAGGCCTGAACTCAGTGGAGCGTACCAAAGAGAGAGATGAGAAGATGAAGGGCGACGTCACGCAGCTGAGGAGTGAGTGCAT
>Danio_rerio.17.48375123.48373684.1
TCCAAGGTACGAGGAAAAAGCCATTCACTGGAATCTTTACAGCGAAGGATGGATCCCGTCTGCTCTTCAACCTCCACTACTACAACTACGACTACATGCACCTCGTCAGAGTCGGGCGCTTCTTCTTCCTACAGTTGGGATGGTGCACGAGATCACTGGGCTAGAGTCTCCAGTCCTCGAGCTCGCACTATGGCCACTTTCAACTCCCTAATGGGCCGCAGCCTCAGCCTCGGCGACCTGAGCCACTCTCCTCAGACGACACAGAAGGTGGAGCGCATAGTAAAGGAGGTGAAGCGCAGAGGGCTGAAAGCTGTGTCTGAAAGAGACCGCAAGATAGCAGCTTTGATGCTTGCCCGATATCAAGAGGAAGACATCATGAGCCAGACCCGCTATGTGGCTCACCTTCAGTGGGATAGCGAGCGCAGGATGGAGGAGCTACGTCGCGAGCAGGAGGAGCGAGAGAAACAGCGTGCCGTGCTTCAGTGTCAGAGAGTGTGGCAGACACAGGTGTCGCTGCGTCAGCGAAGACTCAGCCAGCAGGAGCGACAATCAGCAGCAGCCAAAATGCGACAGGTCGAGGAGAGCGAGGAGCGATGGAGGGAGCTTGCAGAACTGCAGGAACGTAACCGCCTGTTAAAGTTACAGCAGGCAGCACGAGAGGAAAAGCACAAGAAGGCTCTTCAGGAGCAGAACCTGAAGGCTTTGGAGGAGGAGAGGGCTGCCATGCTGGAGCAAGAGAGGCTGCTGCTGAATGAGAAGCTCACCATGGCTGAGCTGAAGAGGCAAGAGAAAGAGCACCAAGCTCAGGAGGAGAGGCGAGGTCTGAACAAAGCAGAGAAGAGGCGTCACATCGCCCTGATACAGGAAATCGCCCGTAGAGAGAAAGAGGAGAGGGATGAGACCAGGAGGGCAGCGGAGGAAAAGCTCAGCCGTTCCCTTGAAAACTACGAACAGATAGTTGAACGTCGAGGGAAGGAGCTGAAAGAGAAGGCCAAGCGCGAGGAGAAGCAGATCCAGAAAGCACGCAAGGCAGCAGAAAAGCGCGAGAGGCAACAGCAGCAGCTGCTGGAGGCTCGCGTAAAGGAAGCAGAGAAACGAGCCCAGCAGGCAGCTTTGGTGGCCGAGGAGAGGGCCAAAGAGAAAGCGCAGCGGGCAGTCCAGAGCCGACAGGAGAAGGAGAGACTCCAGAAGCTCAACAGGCAGCGCGTGGAGGAGGAGGAGAAGCAGAGGCGTCTGGAGCTGCTCCAGTCCATCGAGAGGAAGCTGGAGAAGAGCGAGCAGATCTTCAAGGAGAAGAAGGCAGTGTTAGAGAGCGCCCGATCCGTGGCTAGAGCCTCTTTTCACGTGCGAGACAAAGTGCGGGAGGAGACCAACATGCGTACCTTTGATAAAATGGCCCTGGAAGCTCAGCTCAAAGCTAGTCTTGATGAGAA
>Danio_rerio.17.4839066.4839169.1
GATGAGATCCTCAAGGCAGCTGTAATGAAATATGGGAAAAACCAGTGGTCCCGTATCGCCTCCCTGCTGCACCGAAAGTCTGCAAAACAGTGTAAAGCCCGATG
>Danio_rerio.17.4840623.4840784.2
GTACGAGTGGTTGGACCCCAGTATCAAGAAAACAGAATGGTCCAGAGAAGAGGAGGAGAAGCTGCTTCACTTGGCCAAGCTGATGCCCACCCAGTGGAGGACCATTGCTCCTATCATAGGAAGGACTGCTGCTCAGTGTCTGGAACACTACGAATACCTGCT
>Danio_rerio.17.4842899.4843026.1
GACAAAGCAGCTCAAAGAGACAATGAGGAGGAAGTGGGAGATGACCCCAGAAAGTTGAAACCAGGAGAAATTGATCCCAATCCTGAAACAAAACCTGCCAGACCTGACCCTGTGGATATGGACGAAG
>Danio_rerio.17.4846766.4846984.1
CGGCTGGCTGCTCTGCAGAAACGCAGAGAGCTGAGAGCAGCAGGAATCGATGTTCAGAAGAAGAGAAAGAAGAAGAGAGGAGTAGACTATAATGCTGAAATCCCTTTTGAAAAGAAACCTGCACTGG
>Danio_rerio.17.48597925.48598085.1
ATCGAAGAGTTTTTCAACAATACCTGGAGAGCCAGACACAACCAATCAATCTCAGATCACAGTCTTACTCTTCTGTGGTCACTCTCTGTCAGCATTAAAGATTTTGGAGCCTTACTGGGCTCGCTGGGAGTCAAATATCTGGCAGATTCTTATGGCAG
>Danio_rerio.17.4869007.4869219.3
TGAACCGTGGTCACATGACAGCGGAGGCCAGGAGAGCAGCTAAACTGGAGAAGAAACTGAAAATCCTGCTTGGAGGATTTCAGTCCAGAGCACTGGGGCTCCTGAAGCAGCACAGCGAACTCTGGGAACAG
>Danio_rerio.17.49084787.49084674.3
TGATTGAAGAGGCCAACTGGCTGACTTTATCAGAAGACATTCAGAAACCAGGAGATGGCTTTGATGCAGTTATCTGCCTCGGCAACTCATTTGCCCACTTACCAGACTTTAAAG
>Danio_rerio.17.49162480.49162607.3
ACCCCAGCTACACCGGCCACTCCAGCCAACATAGTGCAGGGTCTGCCTGACTGGGCTTCGCAGATTACCAACACAGACACTGTGGCTGCTGTGGCCCAGATCTTGCAGAGTCCCCAGGGGCAACAG
>Danio_rerio.17.49167104.49167213.3
GACATGGATCTAGATGAAGGCCCGGATGGGATGGAAGAGGAGATCTTTGAGGCTGAAGAGAAGAAGACCTTGAACACACGGTCTAGAACAAGGTCAAGGTCACGCTCCAG
>Danio_rerio.17.4958926.4958814.3
CTAAGAAAGCTTCAAAGTTTCGGGACTGGCTCGATTGCAGCAGCCTGGAGCTGAAACCCAACAGCATGGCCATGGAGATCCTGTCATACCTGGCTTATGAGACTGTTGCCCAG
>Danio_rerio.17.49804423.49805756.1
GTCAATGTGACTTTCCGCATCCATTATCTCACCCACTCACCAAACCAGAAGGTGGCCATCACGGGGAGCCAGCAAGAGCTGGGGAACTGGAAGAAATTCATCCCGCTCGAGAGAGCCAAGGATGGGAATTGGGCCACTGTTGTCAGCCTGCCTGCAGAGAGCATTGTGGAGTGGAAGTTTGTGGTGATGGACAAGGGTGAGGTGTGTCGTTGGGAAGAATGTGGAAACCGC
>Danio_rerio.17.50011322.50011469.1
ATGGACCGCCGTTTCTTCCTGACCTTCCTCTTCTGCTCACTGTCGTGGATCTTCTTCTGGGAAGTGCGCTGGAAGAAAGGAAAAGAGAGTCAGATCGAGGAATGGCTCAAAGGACATAACCTCTCTCAATACAGAAACTTATTTGAAG
>Danio_rerio.17.50018193.50018361.3
ATGTACACACACTCGAGGAACTGAGTCTGAGTGTTCTTAGTCGTTTGGAAGAGGTGGTGAAGGAACAGCAGCGCTGGAGGGAGATTGCAGAGGCTCACATCCAGCTGCTTCGAGACTTTGCCTTCCAGGAGTGGCTTTGCTCCCAGAACCTGGAGCACTATTACCATAC
>Danio_rerio.17.50021976.50022196.3
TGAAGACCTTGGGTTGTATGAATTTGGATGATCTCTCTCAGTTTGACAGTCAGCTGCAGCTTTCTTTAGCTGCCTGGGGCTACTACTACGAAGATTACATAAAGTTGTCTACAGGCATCAAGATCCTCCAGACCTCCAGGGGGAGTCGTGACCAGGACTACGAGATCCGGCTGGTGCACAGCCTCGCTGAGAGACGTCTGAATGAGAAGTGGTCATT
>Danio_rerio.17.50042160.50042269.3
CTCTGGACTGGGGCGGTCCGCGCAGGGAGTGGTTTGAACTGATTTGCAAGACCCTCTTTGACACATCGAATCAATTGTTCACCCGCTTCAGTGACAACAACCAGGGCCT
>Danio_rerio.17.50044497.50044676.1
GTACACCCAAATCCCGAGAGGCCACCCCACTTGCGCCTAAAGATGTACGAGTTTGCGGGTCGCGTTGTAGGGAAATGTCTGTATGAGTCTGCTCTGGGTGGAGCCTACAAACAGCTGGTTCGAGCTCGCTTTACACGTTCCTTCTTGGCCCAAATCATTGGCCTGAGAATGAACTACAAG
>Danio_rerio.17.50045427.50045552.1
TACTTTGAGACGGATGACCAGGAGTTCTACAAAACTAAAGTGTGCTTCATCCTAAACAATGACGTGAGTGAAATGGACCTGGTGTTTGCCGAGGAAAAGTATAGCAAGTCGGGACAGCTGGAGAAG
>Danio_rerio.17.50048600.50048729.1
GTGGTGGAGCTTATATCTGGTGGAGCTCAAATTGCTGTGACCAATGAAAACAAGATGCATTATCTTAACCTGCTGGCCCAGTACAGACTGGCCAGTCAGGTAAGAGATGAGGTGGAACATTTCCTCAAAG
>Danio_rerio.17.50613594.50613714.3
AGCACCAGCCTCCCTACATCATAGCAGTTCTTCCTCGGTATGTGGAGATACGGACCTTTGAGCCAAGGCTGCTGGTGCAGAGTGTGGAGCTGCAGAGACCCCGCTTCATCACCTCAGCAGG
>Danio_rerio.17.50620146.50620287.1
ACAAACGTGGCTCTCGTGTCCCCCCTTCTTCGTCTGGAGAACAATCATTGCCACATCGAGGAGAGCGAGTATGTCCTGAAGAAGGCTCACAAGTACAGTGAGCTCATTATTCTCTATGAAAAGAAAGGCCTGCACCAGAAAG
>Danio_rerio.17.50710777.50710893.1
ATAGAGCCGCTGATCCGGCAGCAGGACCTTTGCCTGGCAATTTCTGCTTTCACAGCAGGGTCGAAGGTCAAGATGGAGCCCTGCAATACAAAAGAGCCGAGACAG
>Danio_rerio.17.51572627.51572456.1
CTGTGCAATTTGTACAACTGGCGCTACAAACACCTGGGGAACCTGCCTCACGTTCAGCAACTTCCCGAGTTTCAGGTGCCCAACCCCGGCCTGACGTTTGATTTCCAGCTAATTAATGTGGAAGACTTCAATGGGGTGGGAGAATCTGAGCCCAACCCTTACTTTTATCAG
>Danio_rerio.17.51577517.51577330.1
AACCCAGAGGATGGCTACAGCAGGCTAAAGCGTTGGATCATGATTGGCGACCACCACCAGTTGCCCCCAGTCATCAAGAACATGGCTTTCCAGAAGTACTCCAACATGGAGCAGTCTCTCTTCACCCGATTTGTGCGCCTAGGGGTGCCCACAATAGATTTGGATGCACAGGGCCGTGCACGTGCAAG
>Danio_rerio.17.51582633.51582496.1
GAATTCAGGGCCTTTGAGCTGCTGAGAAGTGGACTGGATCGCTCCAAATATCTGCTAGTGAAAGAAGCCAAAATCATTGCCATGACCTGCACACACGCTGCACTCAAACGTCACGACCTAGTGGAGCTGGGATTTAAG
>Danio_rerio.17.51600491.51600381.1
GTTGTGGGACCACCAGGTACTGGAAAGACCGATGTTGCCGTTCAGATCATCTCAAACCTGTATCACAACTTCCCTGAGCAGAGGACCCTCATAGTCACACATTCAAATCAG
>Danio_rerio.17.51607569.51607400.3
GTCCCGAACCAAAGCCTAAGCTGCGTGGAGATGTCAGAACATTTCGTGTATGGCTTGACCCAAACCAGTACCAGCAGGACATGACCAGCAGTATTCAGAGTAACACCGAAGACCCATATGAGACTTTCAACATCATCATGAGGCGCAAACCTAAGGAAAACAATTTCAAG
>Danio_rerio.17.51611735.51611568.1
CTGCGGAAACATGATGTTTGCTTTCTGATCACGGTACGCCCCATGCTGCTCTACGGCACACGTTTTGACCGGCGTCAGCCATTTGTGGATCAGACTGGCCTTGTGTATGTGAGAGGCTGTGAGGTGCAGGGTATGCTGGATGACAAGGGGCGTGTCATTGAGGAAG
>Danio_rerio.17.51618618.51618498.1
GTGTCTCGTCATGAGCGCAGAATCTCTCAGATTGAGCAACTTAACCAGATGCCCCTTTATCCAACGGAGAAGATAATCTGGGATGAGAACATTGTGCCAACAGAGTATTACTCAGGAGAAG
>Danio_rerio.17.51626166.51626064.2
TCCCAATATGCTCCACAAGGTGGCCTCTTATTTGTGCCTGCTGCCTGAACTGCCTGAAGGGCAAGACACCACTATTGAGAAAGAGGTTCTGCTTGAGTTGCTG
>Danio_rerio.17.51628545.51628432.3
TGCTGGACATGCTGAAGTTCTACACTGGTTTTGAAATCAATGATCAGACAGGAAATGCACTGACTCAGAAAGAGATGACCACTTTGCACTATGACAAAATCACCTCACTGCAG
>Danio_rerio.17.51629404.51629288.1
GCACTGCTGCCCACCAGGCGTTGGTTCAATACAGTGCTGGATGACTCTCATTTGGTGGTCAGATGTCACCTCTCCAGCCTCACAAAAAGAGAGAAGGAGGGGCATCTCTTCTGTCAG
>Danio_rerio.17.51643055.51642935.1
CAATATCTTGAAAACTACCTGTGGGTGAATTACACTCCAGAGGTTTCCAGCAATGCCTACATCATGTCCATTTGTTGCATTGTTAATGAGAAGTTCAGAGAAAATGTTCCAGCCTGGGAG
>Danio_rerio.17.51653967.51653859.1
GATCTGAAAATCACAACAGCTCCCAATAACATCCAAGTGTCAGAAGGCAGCACGGGCATGCTCCCCTGTGTGGTGTCAGGAGACGACGTCAGTATAGGCTGGTCAAG
>Danio_rerio.17.51699327.51699204.1
CTGATCAGCCAGGAGCCCAATCAGGGAGTGGAATACGAATACTACCTTCCAAATGGACGCTCCAGAGAGGGCTACTACTGGAGCTATGGGTCCTGGTCTGCTTGCAGCAAAGAGTGTGGATCAG
>Danio_rerio.17.51770651.51770513.1
CTCTGGTTTGTGCGGCTTGCTCTGCTCACCAAGCTGGGCCTTTTCCAAAATGCCGAGCTGGAGTTTGAACCCTTTGGCAACCTGGATCAGCCGGACCTCTACTACGAGTACTACCCCACTGTGTACCCAGGCAG
>Danio_rerio.17.51815175.51815311.3
TCTCCAGCACCGCCACCCTTGAGGGTAAAGGTCAGCTGAAGTTCACCTCCGGCAAGTGGAGCCCCCACCACAACTGCAGCCAGCTCGCCACAGCCAACGACACGGCCATACGAGGCTGGGACCTCCGCACCATGAG
>Danio_rerio.17.52216765.52216901.3
TGGTGTTTCTGCACTGTGACCGCTATGTAGAGTTTCACTCTCAACATGGACACTACTACAAGACTCGTATTCCCAAGTTTGGCCGGGACTTTTCCTACCACTATCCCTCCTGTGATCTCTACTTTGTGGGGGCGAG
>Danio_rerio.17.52237282.52237583.3
AGGAGCCAGAGGGGCGAGCCAGCTCCGAGGAGGAGAGCTCTGACGACGACAAAAGCTGGGTGGAGGAGGTGAGGGAGCAGCGGAGGTTGCTTCGGCAGGAGGACAGAGACCGC
>Danio_rerio.17.52302125.52303558.3
CCAAATCTGTGACCTTGCCTGTGACCACGGCATTGCCCAGAGACACCCAGGCAGCAGTGGAGCCTCCCCAGCCCTCCCTACTGGCTGTCGGGCCTGGATGTCCTTCTTTAAAGCCTGCCGCCCCTCCTCAGCTGATGGGGCTACTACCTGGAAATGTATTTCCTGCTCCTTCTCCAGAGACCTCCTTCTCTCTAAGTCCTGCCCAGGGCTCAAGTATGATCATCCACAAGGCTGTGCCGAGCGTTGCCAGTCGACCTCTTATAACTCCAACCCTGAGAGCAGCAGCAGCAGCAGCACCGAGCATCGTCCTGCAGCGCGCACCTCTTCCTATACAGCCCAAGTTGCCCATCAGCATTCAGCCCAGACTGGTTCAAATTAGCCCCAAGCCCTCTGGGCAGAAGCCCACTCCTGGGCTTACATTCGTCCCTGGGACTGCCTCACCAAACATTCTATTGTCTCAAGCAGCGGGCCAAAAGACTGTCGCTCCGCCACCGCAGCCCACCCAGCAGCTCCCCAAACCAGTCAGCCTGCAGCTGGTCAATCAGGGTGGCTCCTTTGTGCTCCAGCCTCAGGGACTCTTCCAAGGCCAAAACCAGTTCCTTCTTCCGGGCCAGTGTCCTGTTACAATCTCCCAGCCTGTCAGTGCAGCACGACCGCTGCTGACACCCAGTCACCAAGGCTCATCGGTTCACAGCATGACCCCCTCCACCGGGCAGCTTGTAGACGGCTCTCAGATCTTAACTGTGCCCCAAAGACAGCTGAATTTCAGCCCTGTGTTCACCACCCCAGCTGGGCAGCTAGCGCTCCGCCAGGCCACTGTGCTTTCAGGACCTTTGCAGCTACAGTCAGCACCTGCTACTGTCTTCCAGATGCCAGCACAGCTGGCTGGAACCTATGCGCCAGGAGGGCAGGGGCAACGTGCCACCCTGGTCCACAGTCCTGCTCTTGGAAACCACATTACCTTGATCAACAGTTCAGGGGTGCTTCCCCCAGATCTTACTTCTATCTCAATCGTTAATGGCCCCTCAATGGTTCAGGGGATGCCT
>Danio_rerio.17.52337192.52337016.1
CCAGTGATTGTGACCTCTGAAGAAGAGTGGCAGCAGTTGTGGCCAATAATGCAAAAAGAACTGTCAGTCTTCCCTGTGCTGGGATTTGACTGTGAATGGGTAAA
>Danio_rerio.17.52485230.52485339.2
GCTGATGAAACAAGTTGAGGACCTCATTGTCAAAGCTGTGCTGAGCGCTGAGCTACAGATCGCCACCGCCTGCAAGACATTTGTTCCTCACAAGACAAACTGCTTTGGT
>Danio_rerio.17.53129398.53129294.1
GATTATCTGGACCAACGGAAACTGCGGCTGTGGGATTTCTTTCGAAACATCGATAAAGATGGCATCATGAGAGTGTCTGTTACTGACTTCAGGAAAGCAGTTCAG
>Danio_rerio.17.53843239.53843065.2
GTGTCGGGACTGTGCAGCTGTTCTGGAAGAATATGACGAGGAGACTCTCAGCCTCGCCGTGGTGGTTCTTTCCATGTTCATTCACCTCAGCCCGGATTTGGCTGCCCCTATGCTTCTTGACATCATGCAGTCTGTGGGCAGGT
>Danio_rerio.17.53886579.53886459.3
TTGCCTCTAAGATACGATACTTGCAAGAGTATCACAACCGTGTGCAACACAATATTTACCCAGTGCCCTCCGGAACAGACATTGCAAACACACTGAAATACTTTTCCCAAACCCTGCTCAG
>Danio_rerio.17.53924952.53924761.3
AGGTTCCTAGAACATCTGAGACGTACGTGCATCGGAGTGGGAGAACAGCAAGAGCCACTAAAGAGGGCCTCTGTATGCTGCTAGTAAGCCCAGATGACATGATGAACTTCAAAAAGATATGCAAGACTCTTGGAAAGGACGAAGAGCTTCCCACATTTCCCATAGAGACCAAATGCATGGATGCAATCA
>Danio_rerio.17.56980.57101.1
AGAGATATGCATCAGATCTTAGATGCGTATGAAAAGCACAAGTCCTTCTACCTTTACACCGGCAGAGGTCCGTCCTCAGAGGCCATGCACGTTGGTCACCTCATCCCTTTCATCTTTACCAA
>Danio_rerio.17.5752905.5753158.1
GTCAACAACATGCTGGATGACACGCACCCTCCGCGGGACTTCCACGGTGTGGTGAAGCCCGCCATCGAGGACATGATGGGCCGCGAGGTGACCTTTGACATCCTGTTTCACAACAGCGAGCATCAGGCGACGCTTTTCAGATACGGAGTAAAGAAGTCTGAACAG
>Danio_rerio.17.6363375.6363147.1
CACACAGAAATGGTGAGGATACTTGTAAAGCATGGAGCCAGACCGTGCCTGAGGACAGAGTATGGGTGGACCCCTGCCCATTTTGCTGCAGAGTCTGGTCGGCTGGCAGTGCTGCGGTTGCTGCACTCACTCCATGCACCTATTGATAAGGAGGACTGCTGTGGAGACAAGCCAGCGCGTATAGCCGAGATATACGGACACCAAGACTGTGTTAGATTCCTTAAAAA
>Danio_rerio.17.6534208.6534428.1
GGCCCCCTGGATCACTACACCGGGCTGATCAGAGATGGGACGCTGCGGGAGGATGAGCACCAGAGAGCGGTGCTGCAGAAACTGGACCAGCTGCACAAAACTCTGAGAGGATACAGCAA
>Danio_rerio.17.7402217.7402473.1
ATTCAGATCCCGCCTCAGACAGAGGAAGTGCACTGGTTGCACTTCTCGCCCGTCGAGGGTCACTTCTACCACCGTCAGCACGAGGTCTGCTCCCAAGACGCTTTGGTTAATCTCAGGAAGATCTCTGACTGGAGCTTGAAACTTGGCAGCCTCGACCGCCGTACCGTCAATACCATCCTGTGCCCGCTGCTCAGGCTGCGCCAAGCCTGCTGCCATCCACAGGCTGTCAGGGGGGAGTTCCTGCCTCTGCAGAAAAG
>Danio_rerio.17.7407624.7407766.1
GTCAAGCTGAACTCTCCTTGGTGGCTGGATGTTATTCAGAGGGCTGTCCGCTGCTCCACTGATGACGACCTGGTGTCCCGCATCAAGAATGAGCTGACGTCCAGCTACAAACAACAAGCCCACAAGCTCTCCATGGCAGACAA
>Danio_rerio.17.7412665.7412890.1
GTCAAAGGTCAGACAGCCATCTTTGAAGAAATGATCGAGGATGAAGAGGGGCTGGTTGACGACCGTCTCCCCACCACCAGCCGAGGTCTGTGGGCAGCCAGTGAGACAGAACGCACTCTGAAGGCCATCTTGTCTTTTGCCAAACTTAAACGCATGGACCCAGACCTGGTGGAGGAAGGAAACACTTTTATGGAACTGTTTGAGAATTGGAAGAAGGAGTACAAG
>Danio_rerio.17.7415863.7415964.1
GTGGAGCAGAACAGAGTCAAACTTCTGAACGACCAAGCTGTGGCAAAATCTCAGCTCCAAAAGAAGCTCGGCCAGTTTTTGTATCTCACAAATCTGGAAAAG
>Danio_rerio.17.7426086.7426264.1
GAGAATCTAAGTTCCTTCAAGTACGAAGAGAAGATCAACATTCTTCTTCTGCCTCTCCACACGGGCTCCAATGGGCTGAATATCATCGAAGCAACACACGTGCTGCTGGTTGAACCAATCCTCAACCCTGCTCATGAGCTCCAGGCAATAGGCAGAGTGCACCGGATTGGCCAAACCAA
>Danio_rerio.17.7442309.7442413.2
TTGGGATTTGCATTTAAATGATCCGGAGTGTCGTGGTGATGTAGTCGGAGAGGACTATGTTTTCAGCATTAAGACAAATCTGTCAGATTGCGGCACTATAATG
>Danio_rerio.17.7445971.7446131.1
GCCTCAGATGACACACACATCATGTTCGTAAACACCATACACAACAACTACTCAGATATTATCACAAGAAACTATATCAACATAACATTTGCGTGCCGCTACCCCATCAACTACATGGTCCAACAGCCCAACGGAGAAAACATGATCAGAGTGGACATCAG
>Danio_rerio.17.7446431.7446566.1
ATCACTCTGAACACCGAGGATGGAAATTTCTCAGTGTCGATGCTGCTGTACAAAGACGAAGCCTTTGAGGACAGGTGGACCACTGTGCCATCGCTGACTCTGGAGGATAACATCTTTGTAAAAGTTTTCATG
>Danio_rerio.17.7452794.7452962.2
CTGCCCAGTTTTGACCAACGACCAGACTCTGAGCGTCCTGAAGAACGGTCAGGGCCCAGAGGCCACGTTCAGGATACAAATGTTTAAGTTTGTCGGCAGCTCTTACACCAATGTCTTCCTTCACTGCAACATCCAGATCTGCCACAGTGGTCCCGGTCTGTGTCAGCCT
>Danio_rerio.17.7887549.7887391.1
CATGAAGCAGTGAAGGTGGATCTGGCTGCCAAGCAGCATGAACTAGATCAGTTTTCCAGCAAAGGAAAACAGCTGGTGACTGAAACAAAGAAGGTCCCTGAGTGTGACTCTCAAATGATGAAAAAGGATATGGAGACACTTGTTGACCAGTGGTTGGAT
>Danio_rerio.17.7909411.7909235.1
CAACTATTAAAACGCCTGAAACTAAAGAGGAAGGATGTTCAGCATCTGTTCACCAGAGGCCAGCAACTCCAGGCTGAGGAGGGATTGGGGGAGACTCTGCAGCAGGACCTGCAGAGTTTAGAGAACACACTTAGCAAAATGGAACAGAATATGGATTCACAGGAGCAAAGCCTTGAG
>Danio_rerio.17.8097037.8096863.1
AAACCAGTTTTTGATGACAACCTTGTTCTTGGAGTGTACATTCACAGAACAGACCGCCTCAAGACCGACTTGATGATTTCACACCCCATGGTGAAGATCCACGTCGTTGATGAAGCCACAGGGCAATATGTGAAGAAAGAAGAC
>Danio_rerio.17.8434532.8434348.1
AAGGACAAAGGGCCAAGGAGGCTGATGAGAAAGGGGTTGACCCTTATAATCATCGGCCATATAAACTTCATCTTTGGCGCCATTGTCCATGGCAGCATTCTCCGCCACATTTCCAAACCCAGCCAGCAAATTTCTACTGAATACACCGTGACCAACATCATCTCCGTCACCTCGGGCTTGCTG
>Danio_rerio.17.8603086.8603211.1
AACATCAAGAAGCTTTTGAAAATTCCCTACAGCAAGTCCCATTTGAGTATGGCAGTTCATCGTGTGGGGAGGACTTTGCTTTTAGATGAGCTGGACATTCAAGAGCTTTTCATGAGATCCTCTCAG
>Danio_rerio.17.8608858.8608969.2
GGACAACAATAAACCAATCAACATTCTGACAGGTATCGACTACTGGCTTGATAATCTGATGTGTAACGTCCCAGAACTTGTCATGTGTTTTCACGTTAATGGCATTGTTCAG
>Danio_rerio.17.8626043.8626264.3
CCTTCAGCATGGCAACAGACCTAGCGATGGACCCGGAGTACCAGCTGTTTGTTAGCAGTAAGTGCTATGAGGCAGCATATGAACTACTTGTCTCTGAGCCTTTGAAAGATCTTACTTCAGATCAGCTGAGTCAGGTTCTCAAACGACTGGGGAACATACGCAATGAGATGGGAGTCTACTACATGAACCAGGCTGCAGCCATGCAGGCTGAGAAAGAGGG
>Danio_rerio.17.8630149.8630307.3
GCAGAGAGAAGCACTCAGCAGTGTGGGACAGTGTAAACTGGGAATTGTCCACTACGTACTTCACACTGGCCACCCTTCTGCAGGACTATGCCCCAGTATCGAGGAAGGCCCAGGAACAG
>Danio_rerio.17.8649783.8649966.1
CACCAGCGTCTTCACCTGGAACTGGCTCGATCTGTCAGAGATCATGCCGAAGAGCAAAGGGCGCTGGCCACTATCGGTCGGACCTACCTCTTCCGTTATGAATCGGACCAATCGAGGAAGAGCTTGGAGCAAGCAGAGGAGGCCTTCAGGAAGAGCTTGGGCATTGTGGATGACCGCCTGGA
>Danio_rerio.17.8654820.8654991.2
GAAGAGCCAGCTGCTGGAGGATCTCTACCGTGCAAACTTTAACCTGGGCAACATCTACTTCCGTAACGGTCAACACTCTAATTCGGTCCGCTGCTTAGAGCAGGCCAAAGAGTGCGCCCGGAAGATTAAAGACAAATTTAGTGAGAGCGAGTGCTTTCACTGCATCGGCAAG
>Danio_rerio.17.8690269.8690444.3
GCACAGGCCATTTGAAATCAGTGTGCCTGTCCCACAATGCCCTGGGCTCCACCGGCTTTGAGCTGGTTTTAAAGACTCTGCCCCTCCACTGCCTCACACACGTGGACCTGTCGGCTGTCTGCAGAGGGCCTGCTGATTACCCGGCACTGGAACACCTCGCCAAAGTCCTGTCACAG
>Danio_rerio.17.9897608.9897436.1
GAGTATATCTCAGATGTGGAGCTGATGTTCTCCAATTGTCTTCAGTATAATCCTCGTCACACTAATGAGGCAAAGGCTGGACATCGACTGCAGCGGTTCTTCCACGCTGAGCTTAGCAGACTTGGCCT
>Danio_rerio.17.9910242.9909777.1
AGAGAGCTGCAGGAACGCATCCAGAAGGCTGCAGCCTGCACCTGCCTGTTGCCTTTGGGCAGAGACCGGCTGTATCGGCGATACTGGCTGTTCCCTTCAGCCTCCGCCCTTTTTGTGGAGGCGGACTACTTCGGCCTGACAGAGGACATGCTGCAGCCCAGCCCAAAACCTGA
>Danio_rerio.18.11691828.11691515.1
ATGCTGGCCATGGCCGTGCTGGACCGTATCCTGTCAATTGACCGTCAGAATCAGTGGCTGCTGTATATTTGCAACAGTGGCTACCTGCGGTCGTTGGTGGAGAGCTTGAGGCAGGATGATGTGGCGCTACAGAGCCTGCTCACACCCCAGCCACCCCTCCTCAAACCACTCTACATCTTTGAAAGCAAGATGG
>Danio_rerio.18.11693375.11693171.1
GTGTTATCAGAGGATGCAGCAGGAGAGTTGATGCCCATTGTTGCCGGAGCGGTCTTCACACTGACAGCTCACCTCAGCCAATCAGTGCTGTCTGAGCAGCAGCAGGGGGTGGGATTAGAAGCATCCTCTGGCTTTGCGTCAATCGCCAACTCTGCCCTGCACCTGATCCTGCGCAAGCTGCTGGACTTTAT
>Danio_rerio.18.11694197.11694006.1
GAGGTGAACTCAATCCTGCAGCAAGTGGTGGAACGTAACCGTGTCCGTCGGAGCCTGAGTGCAAAGCGGCATGCGCTGCAGTCCTGGAGGAGTCTGGTGGAGACGCTGCTGACTGCCTGCCCAGCTGATCTGATACCTGCTGATGAGCGGCAGCTAATCATCAGGGATCTGCTGCTGGACCTGCACGATAAG
>Danio_rerio.18.11695526.11695369.3
TGCGCAGGAAGTTACTGAGCGTGCTGGATGCCATTGATTTCAGCCAGGATATGCCTGAGCTGCTGCAGCTGGACTTCTTTGAACGCACTCAGATAGAGCAGGTGATCTCCAACTGTGAGCATGTCAATGAGCAGGGACATACTGTGTGCAACGTTAAG
>Danio_rerio.18.11699362.11699192.2
TTCAGACATAGACTCACAAAAGAAGGTGGCAAGGATCCGACATGAAACCCAGATTCATATTTTGAACCTGCTCATCACGTCTTTGGAGTTGAAGGCACCAAATCTGGCCCTTTATCTTTTGGGCTATGAAGTCAAGAAGCCTGTGTCATCAACCAATCTCCAGGACCC
>Danio_rerio.18.11699977.11699788.1
AAAAAGCACTTGGAGTCAGCAGTGTTGCACTGCTTGTGCCTTTTGGACTTGGCTCTGCAGAAGGAAGCAGTGTTCATGGATCTTCTTAGGGAGAGCCAGGCCTCTCTGCTGGTTTCTCCCCTGGAGCAGCTCCTCCAAGGCGTCAGCCCTCAAACCAGAAGGGCTGATCACATTGTCAACATTGCGAG
>Danio_rerio.18.11703004.11702767.1
TGGGAGGTAGCTGACTCTGTCCTCGAGGTGTTCCACAAGCTGCTGCGGGACTACGAGCCCCAGCCATCTGACTTTGTCCAGGAGATTGTGGAACTGCAGGGTGAGCAGGTCCCGGCCCATAAGCCTCCGGGCCACAGCATCATGTTCCACCTGCTCAATGACTCGCCCATGCTGGCACTCTGCCTCAGCCTGCTGGAGGAGGGGGTCCGCCAGCTGGACACCTATGCACCTTTCCCTG
>Danio_rerio.18.11703589.11703380.1
GTGGAGCTGAATGAGATCGAGTCGAGCTGTGAGGAGTACCCACTGACACGATCTTTCTGCCACCTGATCAGCACGCTGGTGGAGGGAAGCCTGCCCGTTAATTTAGGAGCAGGGTTGCGTGTGCCCGGCTTTCAGCCCTACTTGAACTTCTTGCGTGACTCTGTGTTCCTCCCCTTCCCCACCAGAGCATATCGTCGCCCTGCTGAGAAG
>Danio_rerio.18.11705340.11705158.1
AGTGAAAATGCTCGACTGGCCTTGTGCGAGCATCCCCAGTGGACCCCAGTTGTCGTGATGTTGGGATTGCTTCAGTGCAGCGTTCCTCCTGTCCTGAAAGCTGAGCTCCTGCACTGCCTGGCAGCGTTTGGAAAGTCACCAGAGATCGCTGCTTCACTCTGGCAGTCGCTGGAGTACACGCAG
>Danio_rerio.18.11706203.11706049.1
GTGGTTTTGTCCAAGTTTGTACGTCAGATGGGAGACCTTCTGCCATCCACCCTATACATCTCCTATCTCCGTATGTTAAAAGGACTTGCCAATGGCCCTCAGTGTGCTCATTACTGCTTCAGCCTGCTTAAGACCAATGGGGCGGCACACAGT
>Danio_rerio.18.11708597.11708460.1
ATAGGGGAGTTTTACAGCAAGGACCCATTTGGATTAGAGCTGGGTTTGGAGTTCTGGTGTCCGACGGAGTCTCTTCAACACACCTCCCTGCAGGGTTCTTATCTGGGAATGGCCCTGCAAAGACCTCCACATAAACAG
>Danio_rerio.18.11714356.11714185.1
CCAAAAAGTGCAGAGCAAAGAGAGAAAGTGCGTAAAGCCAGCACAGAAGGCATCGCCATCCAAGGTCAGCAGGGGTCACGGCTCCTTCCAGAACAGCTTCTGACAGAGGCTTTCATCCTCAGTGATCTCTTTGACATTGGAGAGTTGGCAGCTTTGGAGCTTCTCTTGGCAG
>Danio_rerio.18.12676351.12675431.2
GAGGTTTCCGAGCGTGGGGAGGAGCTTAGCGCTAGCGTTTCCTGTCTGGACGCTGAAACGGGGAGCTGGAAGGTGGAGACTGAGCTGCCAGCCCAGCGGAGCCACCACTGCCTGGCAGTCCTGGGAGGCTTCATCTTCACCGCCGGCGGGAGCTCGTCCAGGGACAACGGTGGAGACGCTGCCTGTAACCTTCTGTACAGATACGACCCCCGCCACAACCAGTGGACCA
>Danio_rerio.18.12716876.12717274.3
TGCCAGATGGCTACAGCGCCCCCTGGAGGCTTGTGTTTTCCACTCGGCTGCACGGGGAGAGCTTTACCAGGATGGTGGCCGGCCTGATGAAGCGAGGGCCCACCTTGCTGCTTATCAGAGACACCAAGGGCCATGTGTTTGGGGGCTTCGCCTCACACACCTGGGAGGTCAAACCTCAGTTTCAGG
>Danio_rerio.18.13930002.13930135.2
GATAGGGAAGCAGTTTGAGCTGACCCTGCTGCTTCAGAGTGTGGTGATGATTCTCACCATGTTTGCCATGCTCCACCTTTGTTGCACTGTGCAAAACACCAACAGAGTCAGCACCAAGCAGCATCACCTTTCAG
>Danio_rerio.18.14206519.14206677.1
ATGGGCGAGTTTAAAGTACACCGAGTCCGCTTCTTCGACTACATGCCAAGTGCTATCCGGACCATGGCATTCAACAGTCAAACTGAGCGGCTGGCTGTGGCCCGGGCTGATGGCGCAGTAGAAATCTTCAACTTCAATGACAATTTCTTCCAAGAAAAG
>Danio_rerio.18.14472443.14472272.1
GTCGCACCTCCCTCACGCATTGGCTGGGTGTTGTGCGCTGTCATAAAGGGCGTCATGATGGGAATGCTGGGATATGCCTGTTATCGTGCTGGTGGAAGTTTAGGTAGAGCCCTGCTGTCTTTACCTCCAGTCCGATCTTTACTGGAGACACTGCGGCCTCTTCCTGCTTGA
>Danio_rerio.18.14850.14984.3
AGGTAACGTTGAAGGAGACGCACTGCACTGTTGCAGATTTGCTGCCCAATGCTCAGTACGAGCTCTGGGTGACGGCTACCAATACCACAGGCATCAGCCCAGCCAGCGAGAAGGCCTTATACATGAC
>Danio_rerio.18.14930957.14930819.2
GTATACTGGTAGCTACAACTATGGCAGTTATGCCAACCAGCATCCTCACTCCATCCAGAGCCAGTACCCGAGTTTGGCCCACGAGCCAACGATCCCAGGCCCGCTGCACTACTCCGCCTACCACCGCTCGTCTGCACAG
>Danio_rerio.18.14934710.14934591.3
GCTCCTTCCACCTGATCCATCTCATGTTTGACGACTATGTACTTTACCTGCTGGAGTCCCTGCACTGCCAGGAGAGGGCCAACGACCTCATGAGGGCCATGAAAGGCGAGGGC
>Danio_rerio.18.14950656.14950443.2
GTATCACTACTATGGAATAGCGGTGAAGGAGACCTCCCAGTATTATGACGTGATGTACTCCAAAAAGGGAGCGGCGTGGGTGAACGAGACGGGGAAGAAAGAGGTCACGAAGCAGACAGTGGCGTATTCACCGCGGTCCAAACTGGGGACGCTCCTGCCAGAGTTTCCAAATGTCAAAGACCTAAATTTGCCTGCCAGCCTGCCAGAAGA
>Danio_rerio.18.14969842.14969676.1
GTGGGAAAGTTGATTGAACTGCTGGCTGGGAAGGCAGGGGTCCTGGATGGGCGCTTCCACTATGGCACAGCCTTCGGAGGGAGCAAGGTGAAGGATGTGTGTGAAGATCTCATCCGTTATGGATACAACTACCAGGGCAAAGACTACGTCACCTCAGGCATCACTGG
>Danio_rerio.18.14979232.14979090.1
TATAAGGGGTCAACGGACTCGTACATCGAAAAGGTCATGATCTCGTCCAATGCTGAAGACGCCTTCCTCATCAAGATCCTCCTGAGGCAGACCAGGAGACCGGAGATAGGCGACAAATTCAGCAGTCGACACGGACAGAAAG
>Danio_rerio.18.14985517.14985364.3
GTAACATCCTTGGTGTGATCCGAGACCATCAGAAGCTGATCAACACTTTCAGGTTGATGCGCAGGGCGGGTTTCATCAATGAGTTTGTGTCCATCTCCACAAATCTGAGCGACCGCTGCGTCTACATCTCATCTGATGGAGGACGACTCTGCAG
>Danio_rerio.18.14987901.14987739.1
GCCTGTGGTCTGGTAAAGAACTTGGCTCTGATGACGCACATCACCACCGACATGGAGGACGGTCCCATCATCAAGCTGGCCTTCAACCTCGGAGTGGAAGATGTGAACCTGCTGTGTGGAGAGGAGCTCTCCTACCCGAGCGTGTTTCTCGTCTTCCTCAATG
>Danio_rerio.18.14989949.14989749.1
GGTAACTGGTCTCTGAAGAGATTCAAGATGGACCGTCAGGGAGTCACCCAGGTCCTGTCTCGTCTGTCCTACATTTCAGCTCTCGGCATGATGACCAGGATCTCCTCCCAGTTTGAGAAGACGAGGAAGGTCAGCGGGCCGCGGTCCCTGCAGCCGTCACAGTGGGGAATGCTGTGTCCATCTGACACCCCTGAGGGCGAG
>Danio_rerio.18.15335780.15335926.1
TTTCTGTCTCTGGATCACGAAGATCAGATTGCTCTGCTGAAGGGTTCAGCTGTGGAAGCCACATATCTGCGCTCAGCTCAGGTTTTCAGCAAAAAGATGCCCACTGGATACGCGCAACTTTTAGAGGAGAGGATACGGAAGAGTG
>Danio_rerio.18.15544556.15544675.3
TGAAGGAGAGTGCCAGTAAGAGCACAGACCTGCAGCACCAGGTGGAGAAAGCCAAGCAGCAGCACCAGGAGCTGCAGGCACTGCAGCAAAACACCAACGGCAAACTCCGTGAGGCGCAG
>Danio_rerio.18.15545791.15545994.1
AATGACCTGGAGCAGGTGTTGCGTCAGATCGGAGATAAAGACCAGAAGATACAGAACCTGGAAGCTTTGCTTCAGAAGAGTAAAGACACAGTGAGCCAGCTGGAAGCTGAGAGAGAGGACCTGTGTGCCAAAATCCAGGCCGGGGAAGGAGAGACAGCTGTCCTTAACCAGCTTAAAGAGAAAAACCATGCACTACAAGAACA
>Danio_rerio.18.15551355.15551549.1
GCAGAGAAACAGCTAAAAGTGCAGCTGACCTCATTAGAACAACAGCACACAAAGACTCAGGAGACACTGAGGGAAAAGGAGAACGAGCTGGAAAAGCTGCGGATGCAACTGAAGACGACCCAGGGATCTTTGGAAGAAGAGATTAAGAAACTGAATGGCCAAGTGACAGAGCTTAAGG
>Danio_rerio.18.16761340.16761155.3
GGCCGATTGAGCCCCCATCAAAGAAGGAGGTTGTTCCAGTCATGAGACGACCAGATGAGTGGAAGGACCCATGGCGACGGTCCAAATCCCCCAGGAGACGTCCGGCACTGGGCTCGCCCCCACGGGGCCGCCGGCGTCATCGACCATCAGGCTCTTCGATCTCTGTGTCCAACTCCTCCAG
>Danio_rerio.18.17176170.17176064.3
TGGGTAAGCCCAAGAACCAAGTGATCTCTGCCTGTCGAGACGCCATCAAAAGCAATAACGTCAACGCACTTTTCAGGATCATGAGGGCTGGCACCGCATCCTTCTGA
>Danio_rerio.18.17178098.17177961.1
ATCACCATAAGAACTGACGATATTGACCTAGCAGGAGATCTGATCCAATCATTAGCCTCCTTCTTGGCCATTGAGGACCTGTCAGCAGAAGCGGACTTCCCCACATATTTTGAGGAGCTACGCACTACGCTCACTGAG
>Danio_rerio.18.17185228.17185124.1
ACAGTAACATCTTTGTGCCATATGCACGGCAGCAGGTTTGGTTATGCTCTGGCTAATGGCACTGTCGGTGTGTATGACCGCGCTGCCCGCTACTGGAGAATCAAG
>Danio_rerio.18.17186126.17186001.1
GTGACAGATGGAGCTAATGCCATCGTGTTGGGGAAACTTGGGGACATCCCCTCTCCTCTTGCTATCATTGGAGGGAACTGTGCCTTGCAAGGCTTTGACTATGAGGGCAATGACCACTTTTGGAC
>Danio_rerio.18.17197352.17197530.1
ATGGATACAGAGGGATTTGGGGAGCTCTTGCAGCAGGCAGAGCAGCTGGCTGCTGAGACCGAAGCAGTGTCTGAACTTCCTCATGTGGAAAGGAACCTTCAGGAGATCCAGCAGGCGGGGGAGAGGCTTCGATCTCGCACACTGACCCGCACCTCCCAAGATGCTGCAGACGTAAAAGC
>Danio_rerio.18.17217795.17217923.1
ACGTTCCTGCTGGCCGAAGAGTACCATCGGGAGTCGATGCTGGTTCAGTGGGAGCAGGTGAAGCAGAGAGTGCTGCACACACTGCTGGGAGCAGGAGAAGACGCTCTGGACTTCAGTCAAGACGTGGAG
>Danio_rerio.18.17223942.17224081.1
AACGTATCAGAGTTGTGGCTGATGGTGAAGCAGATGACAGACGTGTTGTTGGTTCCAGCCAAAGACACTCTGAAGAGTCGCACGAGTGTTGAAATGCAAATGGCCTTTGTACGCCAGGCACTTGCTTTCCTTGAGAACAG
>Danio_rerio.18.17225230.17225362.1
TATAAAAACTACACCATGGTGACCGTCTTTGGGAACCTCCATCAGGCCCAACTAGGAGGGGTGCCTGGAACATACCAGCTAGTCCGCAGCTTCCTTAACATCAAGCTACCAGGGCCTCTGCCTGGCATGCAG
>Danio_rerio.18.17228573.17228699.3
TGAGCCAGGAGCCCGGTGACCCTCCCATGGTGCGTCGGCTGAATTTTATCCGCCTGCTCATGCTCTACACTCGCAAGTTTGAGTCCACGGATCCACGTGAAGCGCTGCAGTATTTCTACTTCCTGCG
>Danio_rerio.18.17236436.17236546.2
TCAGGCCAGAGCCTTGATCACCTTCGCTGGCATGATTCCCTATAACATGGCCGGGGACACCAACGCGAGACTGGTGCAGATGGAGTTACTGATGAACTGA
>Danio_rerio.18.17395236.17395362.1
GATGCTCTCCAGAAACTCTCTGACATGTTAAATCTGAGTTCAGCCGTTGCACGACAAGACGCTCTAAACCCCGCCAAACACAGAAACACCACTGCGGTCCTGGGATGCCTGGCAGAGAAGCTAGC
>Danio_rerio.18.17402273.17402416.1
GCGCGATGTGATGCCTCATCCTTTGAGAGCGTGCGCTGTACATTCTGTGTGGATTCGGGCGTTTGGTACTACGAGGTGACGGTTATTACATCAGGGGTGATGCAGATCGGATGGGCCACCAAGGACAGCAAGTTCCTAAACCAT
>Danio_rerio.18.17404361.17404472.1
GAGGGTTATGGAATAGGAGATGATGAATACTCATGTGCGTACGATGGCTGCAGGCAGCTAATCTGGTACAACGCTCGCAGTAAACCTCATGCTCACCCCTGCTGGAAGGA
>Danio_rerio.18.17404605.17404707.1
GATGCCATCGGCTTCCTGTTGGATCTCAGCAAAAAGCAAATGATCTTTTATCTGAACGGACATCAGCTACCGCCAGAGAAACAGGTGTTCTCATCTGCCAC
>Danio_rerio.18.17421767.17421966.2
GGATTACCCCAAATCGCTAAGCCAGTGCTTGCAGGAGCGTGGCCTGTCAGTGGAAATGCTCTACCTTCAAGCGGAATCGGGCCTGACCCGGGCCCTGCAGGATGTCCGAGCAGAAGGCTCCCCCTTATGTATTCTGGTGGAGCAGACAAACGTAGCTCTGTCCTCCTGCACTGTTATCATATTCTCAGAATCCCTCAAAA
>Danio_rerio.18.17427556.17427831.1
CATCGAAACATGCCCAAAGACCAGGCCATGGACTTTGTTCAAGCAGAGTACAACCGCGGACTGGCTAAAGAGCGACCCCCGAGGGACCCTGCAGACATTGCAGCCGAGGCGTCGCAGCTGCTCGATGACTTTCTGGATCGAGAAAAGATCGCGCGCCACACCGTTCCCTCTGAAACACGCCAGCTCCTCGTGCTGTTAGCTGAGGGTGTGCATCTGTACCCCGAGGAGTTGGAAACCATCTCGGAGTACGTGCGCTCTCGGCAGGACCACATACAAG
>Danio_rerio.18.18065428.18065709.1
ATGAGACGAGTCACCGAGCTAACGTGCCCGGAGCAGCCGGGCAGCAGGCTGCCTGCGTCCGCCGGCAGGCAGCAGCAAGAGAGCCCCACAGTGGACGAGTTTACGGTGCTGGAGGATAAAGAAGATGAGCTTAAATGCGCCAAACCGAGGGTGGAGCAGGTTTTTAAAGTAGCGTTCACCATTATCGGCTTGCTGGACCACACAGGACAGTCGCACGGCAACAAAACCTTACGGCAGATATGGCTGCAGCTCAGAGGCAACAGAGAAGACGTGTCGAAGGCAAAG
>Danio_rerio.18.18776565.18776314.1
GAGCTGAACCGTCTACGTAAGGCTGCTTTGGCTTTTGGTTTCTGGGAGCTCCTGAAGGGAGTTGCCGATCTGCTGGAGAGAGAGTGCACCATGCTGCCAGACTCGGCACATCCTGATGCTGCTTTCCAGCTCTCCCACGCTGCACAGCAGCTTAAACTGGCCAGCACTGGTGACTCCCAGTATGCTGCTTTTGATCACAACATTGTTCCCATGCACACGGATTTCTCAAGCTGAG
>Danio_rerio.18.18783505.18783350.1
GTGGTGCTGGTTACTGATGGATCCCTTGGTATTGGGAAGGGTTCTTTACGCCACTCCCTCCAAACACTGAAACAGCGTGGGGATGACAAGAAATTTCCTCTTCCTTTCCCTTTTCCTACCAAACTGTTCATCATGTGTATTGCCAATGCAGAGGAG
>Danio_rerio.18.18784958.18784737.1
ATGCCTACTGTGGTGTTAATGGACGTGTCTCTGTCCATGACACGACCAGTGTCATTGGATGGCATCGAAGAGTTTCAGAGGAAGAACCTGGCTGTCCACGGACTCAATATGTTGTTTGAACACATGGCCTCAAACTACCGCTTGGAGTTCACGTCGCTGATGGCCTTTTCTTCCCTGTGGGAACTCCTGGTACCTTTCACCAGAGATTACAATGCATTGCAG
>Danio_rerio.18.20256716.20256871.1
GCCACATGGCACCCTATGTATGATCTAATTGTGGCCGGCCGTTACCCCGACGATCGCTTCTGCGCTGGCGACCTGAGGACCATTGACATCTTTGACTCCAACACAGCAGAGCTCGTGTGTCAGCTGTACGATCCCACTGCTTCAGGGATCAAATCT
>Danio_rerio.18.20264162.20264303.1
GTGATGTGGCTTGCAGACAGACACAGTGATCAGGAGCTGTATACTGCAGCGAAGCACTGTGCCAAAATCCACCTGGCCCAGCTGCACCAGACTGAAGAGTTTCTAAACCTGCCTCTCTGTCTACTACTAGACATCATCAAAG
>Danio_rerio.18.20264384.20264490.3
ATGGCGTTCCAAGTTCTCAGAATCCAACAGTGGCCATCGAGTCATGGATAAATCACAATAAAGTTGAGAGAGAGGAGTTTTCTTGCATCCTTCAAGAAAATCTTAAG
>Danio_rerio.18.20269159.20270019.1
GAAATTGGTGAGAACGTCCATATTTACCTGATTGGCAAGGAGGAGACGAGAACTCACTCTCTGGCCGTGTCGCTGCACTGCGATGAGGATGATGCGATCAGTGTGAGCGGCCAGAACAGTTTATGTCATCAGATCACCGCAGCCTGCAAACATGGAGGGGACCTATATGTGGTGGGGGGTTCTATCCCGCGGCGCATGTGGAAGTGCAACATGCACACAAGGGACTGGGAGCGTTGCGCACCACTTCCCAGAGACCGCCTCCACCACACTATGGTGTCCGTCTCCACTGAGGATGCCATCTACTCACTGGGAGGTAAAACGCTGCAGGACACGCTCTCTAATGCCGTCATCTACTACACAGTGAGGGACAACATGTGGACAGAGACCAACCAGCTGGACACCGCGGTGTCGGGGGCTGCTGGCGTCAACCTGGGAGGCACCATCTACCTGCTGGGAGGGGAGGAGAACGACATGGATTTTTTCACAAAGCCTTCTCGCCTCATTCAGTGCTTCGACACCTCCTCCCAAAAGTGCCAGATCAAACCTTACATGCTGCCGTTCGCCGGCTGCATGCACGCAGCAGTCCACATGGACGTGATCTTCATCGTAGGAGAAGGTGACTCACTGGTGTGTTACAACCCACTGCTCGAGAGCTTCACACGCCTGCGCTTCCCCGAAGCCTGGAGCTGTGTCCCTTCACTGTGGAAGGTGGCCAGTTGTAATGGCTGTATTTATGTCTTCAGAGACAAATGTAAAAAAGGAGACGCAAATACTTTAAAGTTTAACCCGGCCACGTCTGTCGTCTCCGTAATCAGAGGTATTAAGATCCTCCTCACGAACTGGCAGTTTGTTTTGGCCT
>Danio_rerio.18.20275163.20275387.1
ATGAATATTTTTATGAGGCACCTTGCACCAGAGATGGGCCAGGACCAAACCAAGCAGCAGATAGAGAAGGGTCTAAAGTTGTATCAGTCCAATCAGACAGACAAAGCTCTGCATGTGTGGACAAAAGTGCTGGAAAAGACCTCAGATCCCGGAGGAAAGTTTCGAGTGCTGGGGTGCCTGATCACAGCTCACTCAGAAATGGGAAAGTACAAAGACATGCTAAAG
>Danio_rerio.18.20276222.20276560.3
CCCTTGAACAAATTGACACAGCCAGAGAAATGGAGGACCCAGACTACCTGACGGAGGGCTACCTGAACTTGGCACGCAGCAACGAGAAGCTGTGCGACTTCCAGAAAACAGTCTCATACTGTAAGACCTGCTTAAACATGCAGGGTACCACTGTCAGCCTGCAACTCAATGGCCAGGTATGTCTTAGCATGGGCAATGCCTTCCTGGGTCTCAGTGTCTTCCAGAAGGCCCTGGAGAGCTACGAGAAGGCCCTGCGCTACGCACACAACAACGACGACAAGATGCTGGAGTGCAGAGTCTGCTGCAGTCTGGGAAATATCTACGTCCAGCTTAAG
>Danio_rerio.18.20297779.20297582.1
GTGCATGGCTGTGGAGATAAAGCCAAGTCTCATGCTCGAATGAGGATAAGTAAAGAGGGCATTCTTTATGCTGGGAGTGGGAAGAAAGACAAATCTATGGACCCCAATAAGAAGGCCTATCTGCAAAGAAAATTGGATTCTAAGCTAAAAGACATGGCGTCACAGAGGAAGCCAAAAAACAAAGAGAAGGA
>Danio_rerio.18.20311251.20311082.2
ATGGCAGGAGAACATTTCTCTCAAGGATCTTCAAAACAAAGGTGTTTGCCTGCTGAAACTGCAGATAGGAAGTCAGTCCACAGGCCTCTATGGCCGCACAGTCGTCATCTTGGAGCCAAGAAAGCATCTTGGGTTCTCATCTCTGCCGAGCAACAGCTTCGGGCCTG
>Danio_rerio.18.20842574.20842756.1
AGTCTGTGTGACGGCTGGAGCAGCTGCTGTTACCTGCTGCCTGTTCTGGACACTGTGCTGGTGAGGAGGTGCTGCAGGAGGAGAGGCTTCGGCCTTCAGATGCTGGAGGATTTCTGCTCCTCGTTCTCTACGGAGGAGTTTCTGGGAGTCAGCTCTCCATTATCCCCCAGCATGGCTGCAG
>Danio_rerio.18.20884110.20882986.1
CAGGTGACCCGCTTTCAGGAGCTGCTGAGCAAGCTGACCCAGAACTGCCCACGCATCTCCAAGATGCGCCTACATTTTGACTGGTCCGATTTGTCCGTGTCGCTGCTCACGCAGTTCCAGCAGCTCCGAGTCCTCGAGCTCAAATATTTCTGGGTCTTTAAATGCGTGACTCCGTCAACGCTGCAGATGCTCATCAAATCCCTGCCTAACCTCAAGTCTCTGACGTTAAATATCTTGGTGCCACTGAGGAACCTCGGCATCTCCTACACCCTGGAGTCTCAGTCTCTGGAGTTTTTGGACGTGTCTCCGAGCCGAGGCTTGGTCTTCTCCTGCCTTAAGCTGCCAGCCCTGCGTGAACTCCGAGCCAAGAAGATTGTCCTGCGTGTCACGCTGGACCGCAGGACCAGGACCCGCATCCAGAGCCGCTGGCCCTGCCTCTACCACGTCCTCCGGGAGGGGACGCCGAAGCTTCAGGCTCTAAACAACGAGAGGCTCCTCCCTACATGGAGAGAGAAAAGTTACGGAGAGCTGACTGCTATCCTGGAACAGTCCTGCTACTGTGTTCAGCATCTAGACAGCTGGCTGTGGT
>Danio_rerio.18.20898144.20898343.1
CGAGGTACTGGTGCTTTCAAATCCAAAGCTGGACTGCCAGTGGAAGTACCGGTGATCAACAGCAAGTACGGATTGCGGGAGACAGACAAGCGCCTCAACAGGCTGAAGAAGCTAGGGGAGGGAAACAGGACCTCAGACAGTCACTCTGTAGGCTCGCACACCGATGTAGACTCTCAGGAA
>Danio_rerio.18.21384487.21384599.1
CTGATTCGTCAGGAGATGGTGGTTTCCCAGAAGCAGCTCGGTGAGTTCTGTGAGGCTCTGAAGCAGTACCTGAAGAACGTCTCCGCTCAGAGAGACTGCTTTCA
>Danio_rerio.18.21438479.21438318.2
CACTGTCCTCAACCGGGAGTTGGTGAACCCAGCCTCCATGAAGCAGGCTTTGATTGCCTCAGCTCGTAGACTGCCCGGGGTCAACATGTTTGAACAAGGCCACGGGAAACTAGACCTGATCAGAGCCTACCAGATCCTCAACAGCTACAGACCTCAGGCCAG
>Danio_rerio.18.21445682.21445566.1
GTTTCGTACACCTCGTGGTTCCTTGATGCTTTTAACTACGCCATCCTAAAGAAGATCGATGTTCTTAACCTCAGCATCGGAGGACCTGACTTCATGGACCACCCCTTTGTTGATAAG
>Danio_rerio.18.21447580.21447471.3
TGGGCCATGGTACATTCGTAGCAGGAGTGATAGCTAGTATGAGGGAGTGTCAGGGTTTTGCTCCCGACTCAGAGCTGCACATTTTCAGAGTTTTTACCAACAACCAG
>Danio_rerio.18.21448144.21447926.1
CCCTGCAACGCCACCCGTGGGACCCAAAAATGGCAGTCGTGGCAATCATCCCGCCCTTTCAGACGAACCAGCCTCTCACTCGGCTCTGGCTTCTGGCACGCTACCGGTCGGCACTCCAGCAGACGTCTGCTGCGAGCCATTCCCCGCCACGTCGCCCAGATCCTGCAGGCAGATGTACTCTGGCAGATGGGACACAC
>Danio_rerio.18.21473980.21473786.1
ACGTGTCCGCTGGACTTTTACACCGACTGCTTTTATGAAAACAGAAAGGATGCAATTGAGTCTCGTGTCCAGTTACTTTGTGAGGCGTCTGTGGAAACTCTGCAAAATATGTTGGAAGATGTCTGGAATTCCCAGGAGGGAAAAGTGTGTTCGTTGGTGAGCTGGGAACGTTTCTCATCCCTTCAACAAGCGCAG
>Danio_rerio.18.21485328.21485188.1
GGACAGAAGTTGTATGTGAGGCTTTTTCAGAGGAAACTGAAGTGGCTCCAAGTAAATAAGCTGGATTATGAAGAGATATGCAGTGATCTTGGACCCATTGCACAGGAACTGGTTCAAAGTGGTTTTCTGGAGACAG
>Danio_rerio.18.21643612.21643429.2
CTACCTGGAGGATGCAGTAATGAATCTGGACCACAGCGACCCCCTGACCAGAGACCACATGTCGTCCGTGCTGGCCCAGGTCAGACCAAAGCTCTTTGCCTTCCTGCAGCAGGACCCCCACAGCCCGCTCAGCAAGAGGGCGCGGCGCCTGATGATGATGCTGCAGGGACTCGTCAACCACTAG
>Danio_rerio.18.21660923.21660704.3
TGCAGGAGTCTATTCTTAGCCATGTGCAGCGGATTGTCAAAGGTGAGGTGAGCCTAGCGATGAAGGAGCAGCAGGCAGTGGTCACCTCCAGCATCATGCAGGCAATGAGGTCGGCGGCCGGCACACCAGTTCCCACAGCACATTTAGACTACCAGACACAGCAGACGAACATCCTGCAGCTCCTCCAGCAGGGCCAACTCAATCAGGCTTTCCAGCAG
>Danio_rerio.18.2193828.2193556.3
CAGGGGTGGTTCTTACGCTGGTGATCCCAGCAGTGAGCTCAGGAACTGTGGCCGGGACTCTGAAATTTCCCCTGGTGCCAATGGGCTCAGCTCACGGACACACGGGCCACGTCCGGTTCCTGACGTCAGTCGAACTACCAGAAGGGTTTGACATGAACTTCCCTCC
>Danio_rerio.18.2194215.2194041.1
CACTGGTTCCAGGTGGGCACTGACAGCAGTCGGTGCGTGACATGCATGGTGGCGTACGGTCAGGGTGTGTGGCTGGCGTTGCAGGGCAGTGCGCAGGTCAAACTATACCACGCTCAGACCTGGGAGAGCCTGACAGAGGTCGACGTGGCACCAGCTGTGCACAAGATGCTTGCAG
>Danio_rerio.18.2208676.2208435.1
GCGGAGCTTGTTCCATTTGACAGTGATGACACAGACGACGAAGATTCCCCCAGTCCCTCTTCAACCCTACAGAGTCAGGCCAGCCACTCCACCATATCGTCCAGCTACGGCA
>Danio_rerio.18.2209180.2208871.1
CAGGTTTGTCTGCTGAACATCAAAGATGAGCCCACAGTGGAGGCGTGTATCGCTGTCTGCTCAGCCAGGATTATCTGTATTGCTGCAGTACCGGGACTTAAGGGAAGGTCAGTACACACACACACACACACACA
>Danio_rerio.18.2221940.2221824.1
TTCTCCAAAGAAGCACTAGCTAACATGTACTCTGCATACATTGACAACTTCCTCAATGCTAAAGATGCTGTGAGGATTGCCAAGGAGGCCAAGCCAGCGTTTCACAAGTTTCTGGAG
>Danio_rerio.18.225959.226102.1
GCTCATTCGTCAGTTGAAAAGGCAGGACTGATCTCACTGGTGAAGATCAGGTTTCTGCCCACCGATGACGAGTTGTCTCTGAGAGGAGACACTTTGAAACAAGCCATACAAGAAGACAGGGCAAGAGGACTTGTCCC
>Danio_rerio.18.2463631.2463747.3
CCTCAGCCGTGCTGGTGACGGCGAGTACTGAAGTGGATAAAACCGGCGCGTCGTACTATGGAGAGCAGACGCTGCATTACCTCGGCGTTAACGGAGAGACGGCGCTGGTCCAGCTA
>Danio_rerio.18.2468277.2468851.1
GTGTCCAAACCTCAGGCGCCAGACGCCACTCATTTTTCCTGGTGTCCCGATGGTGAGCATATCGTCACGGCGACCTGCTCTCCTCGGCTGCGGGTCAGTAACGGTTATAAGATCTGGCACTACACCGGCTCCGTGCTTCAAAAATGGGACGTGGCGGCCGGCTCGGAGCTGTGGGAGGTGCGCTGGCAGTTGCTCCCCGATGGCAGCTTCCCCGAGCGACCGATCAAGTACCAGGCAGCGCCCAGCCAGCTGGGGTCCACGCAGGCCCCGCCCACACAGGCATACCGGCCACCTGCACTGAGACACCTGCCCGCCACGCCCAGCTCCAAACT
>Danio_rerio.18.24758121.24757985.2
TTATAAAGAGGACCAACATGACTTTGAAACGGACTCCGATGACCTCATCGAAATGACGGGGGATGCATGTGAGGAACAGCAGGACGACGACAGCGAAACCATCGAGAAAGTTATGGACGCCAGGACTGGCAAAAAAGGAG
>Danio_rerio.18.24768458.24768212.1
TCGGCTTCAGAGGAATCCAACCACTCTGCGTCGGAGTCGGGAAGTCAGTCAGAGAGCGAACATGGCAGTGAAAGGAGGAGATCGCACAACTCCGAGTCAAACAGCTCCTCAGAGTCAGAGAGTCACTCAGAGTCAGAGAGCGAATCTGCAGAGTCCAAGTCACAGCAAACCGCAGCAGAGGTCAAAGACAAGCCAGTTAGAAAGAAGGAGCGCCTGGCTGATGTGAAGAAGGTA
>Danio_rerio.18.25541892.25541779.1
GAGTCAGCGGAGGAGAAGATACCCATGTGTGTTATTGGAAACAAGGTGGACCTCCGAGGGGAGCTTCCTGAGGGAAGCTGTGTGAGCAGTTTGCACGGTGAAAAGTTGGC
>Danio_rerio.18.26222509.26222622.1
GCAACAAGTCTATCTGGTGATAAAAGTGATAGTGAAGCATCGAGGATTTATATGCAGCTTTCAAGGAAAGATCCCATTATCAAACTGCTCTATGTCACACCTGAAAAG
>Danio_rerio.18.26226555.26226661.1
TTTACAATGAGCTTCAACAGAACAAACCTGAAGTACGCGGTGCTGCCCAAGAAACCCAAAAAGGTGGATGAGGACTGCACCAGCTGGATCAAGAAGCACTATCCAC
>Danio_rerio.18.26231782.26231977.1
GTGGAGTTTTATGAGACCGAGAGCGCGTCCACCATCAGGAAACATAAAGCTGGCACGGCGAAGAACGTCTCCCGGAGAGAGGAGATGGTGCAGGAGTGTCTTAAGGAGCTGTTGGATCTCTGCAAGCAGCTGGGGAAAGCGTTTGGCCTTCATTATTACAACATTTTCTCCACTGCCACATTGAAAAAGATAGCTG
>Danio_rerio.18.26262685.26262825.1
CTACAAGATCGTCAACACTTTGTCGAGAACGACGACATGTACTCACTACAGGATTTGATTGACATTTCCACTGGCAGACTGAGCTGTTCCCTCACAGAGATCCACACCACATTTGCTAAGCACATCAAACTAGACTGCGAG
>Danio_rerio.18.26987161.26987374.1
ATCAATTTCCCCATAGCAGTAGCTGTGCTCCCACTGGAGTCCATACTGAGCCTGGCTCTGTTTGGGGTGCTGAATCAGAATGCCAGTGGCTCCCCAGACTCAAACAAGCAAAGGAAAGCCCCAGAGCTGCTGGGAAAGGTCTCAATGCCACTCTTTGATTTCAGACGGTGAGGAAAAAAGAGCA
>Danio_rerio.18.27029291.27029503.2
ATTTTCTCCTGTTGTCAAAGTCCATGTCATGCGGACCTGGCCGTTTGCGCGACAGGCGTCTCGTAAAGGACACTGGGAAGAGATGGCACGAGACCGTGACCGCTTCCGGAGGCGAATTGATAAATTGGAGCAGGTCATTGGCCACTGTTTCACCCAGACCCACAGAGAGAACATGCGGGCCTACCTGGACAGTGCCTTGAAAAAA
>Danio_rerio.18.2727432.2730886.1
GTGTTGAGTAAAACTTACCATGGGAATTTTACCATGTACCGCTCCCCGAGCTTCGGCCACGGGGACAACTTCTCCCGTGCCCCTGCGCGTGTGCGCCCCAAGATTGTGCC
>Danio_rerio.18.27302676.27303238.2
CACAGATGGCACCATACCCCTCTTGGATTCAGATACGGCCCATCCTAAGCTGCAGCTGTCTGATAACAACAGAACGGTGACCTACAGCGATGCTCAGCAGGCTTACACGGAGCACGAGGCTCGCTTCAGTTCCTTCCCACAGGTCCTTTCCTCGTTAGCACTGGAGGGGGGGCGCTGGTACTGGGAGGTGAGCGTGTCTGTGGATGATGGTCGGTGGAAGGTGGGGTTGTGTGAGGCTCAGATAGAGAGGAAAGGCCAAAAGGACAACTCTCGTCTGGGGTTCAACAGTTACTCCTGGTGCCTGGCCTGTGACAAAAGGAAGGTTGAAGCCCTCCATAATAAAGTATCAGTTCCTGTGGATTCAGATGGACTGCAAAGGGTAGGAGTGTTCCTTGACTTTGAAGATGGTATTTTATCATTCTTTAATGTGACACCAGGGGGCAGTCTAGCTTTAATGCATTCCTACAAGCAGAGGTTTACTAATCCTCTTTACCCAGCCTTTTCTGTGTCTAAAACACACTTGTCTATCTGTGATCTGTT
>Danio_rerio.18.28094552.28094700.2
GTTGCCAAGTGAGGATGGTTCCGTCATCAGCAACGAATCAGAGAAGCCCAATTCCGGCAGGGGCCTGACGGTGTCGAAAATCACAGCACAGCAGAAACTGACAAAGGAGGAGACTCGCAAGAGGGACGGTGAGA
>Danio_rerio.18.29930091.29926870.1
CAAAAACAAGATGTCACCATTGAAACATTACAAACTGACCTTGATCAGACAAACGAGGAGCTGGACAAACTGAACACCTCGCATTTGGAAGAACGAGCCCAGCTCATTTATGACCTTCAAAGCTGCGAGCGGGAAATCGATAACCTTAAAGATGCTCTGCTGGAAAAGGATAAAGAGATATCAACTCTTGTTGGGAACATGGCTGAGTATGCAGAGCAGGTCTCAGCACTGAAACAAGAGATCAAACTCAAAGAGGAGAGCCTGGTACAAGTAGAAAATGCACTGAGTAAGGCAGAGAGGGAGGCCAATATAATGAAAGAATCACAGAATTCAGACCAGCAGGCCCTTAATAATAAGATCACAGAGCTGGTGGAGAAACTTAAGGAAGCTGAGATGGAGATGGTGAAGGCCAAAGATGAACGAGAGTCTAAAGGAGTTGAGGTGGAACACTTAATCAAGCAGGCTGAAAAGGATAAGACGACTATTCAGGACCTTCGAGGAGAAATCCAGAAGC
>Danio_rerio.18.29933015.29932906.3
ATGAGTCAGACAAACTGCAGAGCCAACTTGCAAGTGTCAGAAGTCAACAAAGCAGAGAGGCGGAGAAGCATCAGCTGCTGGTTAACAGTCTCAATGAACAGCTCAAAGG
>Danio_rerio.18.29942711.29942578.3
ATGGCCTGCGGTCTGTTGTGGAGGAGCTGGAGCTGGAAAGAAATCAACTACAGGAGCAGATACTGAGCCTGGAGGAGCGCTGCCAGGACCTGGAGGATCGACTGCAGCTGCAGGCCCGTATAGA
>Danio_rerio.18.30877764.30877961.1
GTGATGGACATTCCAGAAGATCTAATGGGAAGTCATGACCTGACTGTAGACTACATCCTCACACCGACCAGAGTTATTAAAACAGATTGCCAGTTGCCTAAGCCACGTGGAATCATCTGGAATAAGGTA
>Danio_rerio.18.31265544.31265414.1
CCTAGTGAAGCCAGACAGTGTGACTACACTGGCCAGTATTACTGTAGCACATGTCATTGGAATGACACAGCCGTCATTCCAGCTCGTGTCATCCACAACTGGGAGTTTGAATCAAGGAAGGTA
>Danio_rerio.18.32217486.32217129.1
CAGCTACGAGGTATCCGAGGTTTCTTTAACCGTTCTTCCAAGTCCTCCGTTGATACAAATTCCAGTGGTCCTCGAAAACGCTCCATCAGTGATCACCTCCTGCGACGCACTGCAAGTGCCCCGGCAAAGGGACGAAAGAAGACAAAGATG
>Danio_rerio.18.32463703.32463930.1
ATGTATTACGTGAAGAACGTGCGTTTCAAAATGCCAAACACAGGGGAGGAGATCTTCTTTAACGACGGAGATGTAGAAGGCTTCTATGACATCATCAACTGGCAGGTCAATCATAATGGGGAGATATCTTATGTCACTGTGGGGAACTACAATGGCTCTGCAGCTCCAGGGGACAGGATGACCATAATGAACGACTCCATTGTGTGGAACAAT
>Danio_rerio.18.33525911.33526089.1
CAGTGCCAAGCAAAGCGTGACTACCAGATCCAGGAGAAGAAGCAGATCCAGATGGAGTTGACAGAGGAGGAAAGGCGTCTGGACAGCATGATGGAGGTGGAGCGCCGCAAGGCTCTGGAGAGTCTGGACAAGATTGAAGAGCTGCGCAGGCAGCAGAG
>Danio_rerio.18.33528444.33528557.1
GCAGAATACGAAGCAGAGCAAAGACGAATCAAGAAGGAGAAAGAATTGGAGATTGCTCGTTTGAGGGCCCAGCAAGAAAAAGAAAAAGACTACAAGGCTGAGCAG
>Danio_rerio.18.35026751.35026922.1
ATCGGATCTTATGGGAGCCTGAAGGGAGGCAACATTTCAGAGGGGATGGAGGACTTCACTGGAGGCATCGCCCGCTCGCTGGAGATCTCTTCTCGTACCCCTCGAGTCCTCTGGAGGTCCTTGGCTGCTGCTCTGTCCCGAGGGAGCCTCCTCAGCTGCTTTATCCA
>Danio_rerio.18.35110002.35110189.3
GTGACATCGCTCTTTCTCCGGTACCTGCAGGTGTCGCGTTCTCTTTCGGCCCCCCCGGGGAGATGTACCAAGGATTTCCCGGCGACCCAGACAGCGGTTCCCGTGGAAGCTCGTCTCCATCTATAGAGTCCCAGTACCTTTCCTCCGTGGACTCCTTCGGGAGCCCGCCGACCACCAGTGCTCCACA
>Danio_rerio.18.35294217.35293979.3
GCTACCAGGACTCGCTTCGTCGCCTCAGTCAGAGGAAGAAGAGCGATATATTCCTGCTGGGTTGCGCCTCTCTGCTCGCCTCGGTGGGTCTCGGACAAGACTTGCTACAGCTGGGAAAACAGCAG
>Danio_rerio.18.35570443.35570559.1
AAGCGGCTCCATCGACAGGGTCTCCTGACGTCTCACCCCTCGGAGCAGACCTACTTCAGGAAGGATGTGTATCTCGGACCCGTGCAGGACGATCACATCCCCTTCCTTCACAAAG
>Danio_rerio.18.36667312.36667211.1
GTATGTCTGGAGGGGGAAATATCAAGACAGTCCATCCTCAACGGCCTGTCCAGAGGGAAAAAGGCCTCAGGCGACCTCATTCCCTGGACTGTCTCAGAGCAG
>Danio_rerio.18.36667825.36667709.1
AATTCCCCAAACGACCTGCAGATGTTGTCTGACGCTCCGGCTCATCACCTCTTCTGCCTCCTGCCACCTGTTCCTCCCACGCAAAACTCACTACCCGAGGTCCTTGCTGTGGTGCAG
>Danio_rerio.18.36676401.36676287.1
TTCATTCTATCTTTGGCGTCCTGCAAAAACTGTGTCGTCATTGATGACCAACTTAACATCCTGCCAGTCTCCACCCACATGGCAAACATTAAGCCAGTCCCGCCAAAGACTCAG
>Danio_rerio.18.36678226.36678104.1
GACTTTGAAGCTCTCACTCCTAACCTCTTAGCAAGAACTGTCGAGACTGTAGAAGGTGGCGGTATAGTGGTCATACTGCTCAGGACCATGAAGTCTCTGAAACAGCTGTATACAATGACTATG
>Danio_rerio.18.36679109.36678938.2
CAATAGGAAGAAGCGCATGAAACAGCTGCAGAAGAAGATTAAAACTGGCACGTTGAACCTGAATCAGGACGACCCATTTGAACTCTTTGTTGCCGCAACCAACATCCGCTACTGTTACTACAACGAGACGCACAAGATCCTGGGAAACACCTACGGCATGTGCGTCTTACAG
>Danio_rerio.18.36681480.36681367.1
ATGGCAACCGTCCGTAAGAAGGTAGACAACCGGATCCGGGTCCAGATAGAGAATGGGGTCGCTTTGCAGCACAGGACCTTGTTTGTTGTGGTGGGGGATCGTGGCAGAGATCAG
>Danio_rerio.18.37507149.37507274.1
ATGTGTGACCAGACTTTCATGGCGGCCACTTTTGGCCCCTGCGACAGCTGCAGTAAACCGAGTCCTCTGATGAACATCTACATTAAGAACGAGGCCACCAACTACTGCTCCCTCTGTGTGGAAATG
>Danio_rerio.18.39173432.39173258.2
[truncated: 3,829,312 more chars]
