# Supplementary material for: Gene markers for exon capture and phylogenomics in ray‐finned fishes
Source: Ecol Evol. 2019 Mar 5;9(7):3973–83. doi: 10.1002/ece3.5026 (PMC6468074; doi:10.1002/ece3.5026)
Supplement: Supplementary file 5 [file ECE3-9-3973-s005.zip › Appendix_S3_pipeline&scrips/pipeline_scripts_for_assembly/Predict Frames of Query/sample/Oreochromis_niloticus.frames/Oreochromis_niloticus.strangeBaits.txt]

11.3328880.3327408
Danio_rerio.11.3328880.3327408 reference protein not found, frame not determined
15.24859986.24860104
Danio_rerio.15.24859986.24860104 reference protein not found, frame not determined
17.49162480.49162607
Danio_rerio.17.49162480.49162607 reference protein not found, frame not determined
17.49167104.49167213
Danio_rerio.17.49167104.49167213 reference protein not found, frame not determined
25.6553682.6553854
Danio_rerio.25.6553682.6553854 reference protein not found, frame not determined
6.16563331.16563184
Danio_rerio.6.16563331.16563184 reference protein not found, frame not determined
6.16565417.16565311
Danio_rerio.6.16565417.16565311 reference protein not found, frame not determined
6.16571486.16571338
Danio_rerio.6.16571486.16571338 reference protein not found, frame not determined
6.16643838.16643715
Danio_rerio.6.16643838.16643715 reference protein not found, frame not determined
8.16150702.16150405
Danio_rerio.8.16150702.16150405 reference protein not found, frame not determined
9.22250638.22250815
Danio_rerio.9.22250638.22250815 reference protein not found, frame not determined
Baits where each frame contains inappropriate stop codons:
4.14695312.14695549
15.499473.499234
15.1886823.1886972
18.26987161.26987374
14.29479868.29479650
21.25176727.25176519
14.21871634.21871111
5.3985485.3985623
8.32289671.32290243
scaffold_239.34745.34588
groupXII.158688.157601
groupXX.126190.125946
groupVI.2543884.2544294
groupXXI.9081775.9081902
groupI.904818.905087
groupXII.6458039.6457799
groupXV.1796520.1796733
groupXVIII.3449806.3449549
groupXIII.4888001.4888159
groupVI.8141257.8141449
groupI.5408524.5408916
groupXV.4923904.4923706
groupXX.9993618.9993832
groupXX.10040819.10040993
groupI.10849343.10849097
groupXVIII.10683255.10683098
groupVIII.14425260.14424776
groupXV.11308438.11307942
groupXX.12905615.12905466
groupXIII.13364869.13365070
groupIII.80060.79910
groupXII.17326355.17326945
groupIII.1963544.1963753
groupXIII.19508531.19508768
groupIII.6875319.6875503
groupIII.7534838.7535419
groupXIV.243110.243426
groupII.13713887.13714069
groupIX.6660217.6660459
groupXIV.14181977.14181784
groupIV.15054188.15054369
groupVII.22300247.22299397
4.3507970.3507783
12.1983618.1982866
4.5830106.5830279
15.11706911.11707115
2.23871555.23871821
12.7294332.7294514
6.10018310.10018065
15.18475269.18475416
9.12464031.12464343
17.13930728.13930521
6.14999500.14999292
6.17049639.17049471
19.15840986.15841275
22.6217791.6217913
6.19593476.19593653
9.20692655.20691678
16.20668011.20668170
16.22490658.22490828
14.31636423.31636732
8.25826561.25826052
17.28763455.28763696
21.25411821.25411641
24.21099756.21099484
21.27080159.27079965
scaffold2970.6993.6667
ultracontig223.6652.6406
Un_random.46633016.46632456
Un_random.46632274.46631584
Un_random.60095934.60095344
Un_random.37850336.37850158
15.3700795.3700948
Un_random.26159793.26160062
3.10304484.10304862
Un_random.2936515.2937009
10.13145437.13145090
9.8097487.8097301
17.975696.976016
11.6257106.6257605
2.10464278.10464606
12.5624049.5623801
17.3950752.3950376
10.7963187.7963381
1.12187819.12187613
1.11645919.11645671
1.11496425.11496603
8.8133090.8133284
8.7008472.7008876
19.4218337.4217913
2_random.1168486.1168145
5.1284444.1284729
21.572642.572803
