# Supplementary material for: Gene markers for exon capture and phylogenomics in ray‐finned fishes
Source: Ecol Evol. 2019 Mar 5;9(7):3973–83. doi: 10.1002/ece3.5026 (PMC6468074; doi:10.1002/ece3.5026)
Supplement: Supplementary file 5 [file ECE3-9-3973-s005.zip › Appendix_S3_pipeline&scrips/pipeline_scripts_for_assembly/Predict Frames of Query/sample/Python_molurus.frames/baitSeq.fas]

>1.100293851.100293652
AAGAGACATTGGTGCCATATAGCAAGCCTAGCTTCCCATCCCCAGGTGGTCACAGCTCTTCAGGTACAGCATCTTCTAAAGGATCAACTGGACCAAAAAAACCAGATGTCATGAAAGGAGGTCATCAGCGCAACACCAGCGACCTCATTGATGTAGGATATATTGGATTAAACAGTCAAGGACAGTTTTCTGGTGAATTA
>1.100321124.100320916
GCACAATCAAATCAATATTCAGCCACCCCAGACTCCAGCTCCCCCATTAGGATATGTCTCTGGAACATTAATATCAGATTTTGAAGCAGATATTCCAGAGGATGAAGATGAAGATGATATTGAAGAAGAGGCTATAGAAATCACAAGGCCATTAAGAGACCTAGAGCATACTTCAGGCTGCAGTATGGACAATCTTGACAGCTCTATGACAG
>1.100331347.100331182
TTTCAGGTGGGAAAGGAGGAAAGAAAAAGAAAAACAAAAATACTTCCAAGACTCAGAAAAATAATGGGTCTAGCTGGGCCAATGTTCCTCTCCCACCTCCTCCAATACATCCACTTCCAGGAACAGAGTTAGAACACTATGGGGTGGATCCACAAGAACAAGG
>1.100336501.100336220
AGGGGATAAAACTGCCACAATGCTTTCTGATGGAGCCATTTATAGCAGCATTGACTTCAGTACCAAAACTAGCTACAACAGTTCCAGCCAAATAACACAAGCTACTCCATATGCCACAACACAAATACTGCATTCCAACAGCATCCATGAATTGGCAGTTGATTTACCGGATCCTCAGTGGAAAAGTTCAATTCAGCAAAAAAGTGATTTAATGGGATTTGGTTACTCTCTCCCAGATCAGAGCAAAGGCAACAATG
>1.1017776.1017609
TCATTCTCCCTTCGCAGTGACAACAAATCACCAGGTAGTGCTCAGAAGCTGTGCAGCCGGTTAACTGCCCCAACGCCTCCCAAAAGAAGAAACAGCGTGCTTTGGTCTGAGACGCTGGATGTCAATATGAAGGAGACCCTGAGCACCAAAGAAATCAAACGTCAAGAG
>1.102037937.102038060
ATGTAATTGACCTCACAGGGGATGACAAAGATGATCTACAGAGAGCTATTGCCCTCAGTTTGGAGGAATCAAACAGGACATTCAGGGAGACTGGAATAACAGATGAGGAGCAGGCCATTAGCAG
>1.102072364.102072572
CTTCTACAGAAACACAAAGCACATCACCTGCACAACGATCAGTTATACACAAGCCATTCACACAATCACGGATTCCTCCAGACCTGCCCATGCATCCAGCACCAAGGCACATAACTGAAGAGGAGCTTTCAGTACTAGAGGGCTGTTTACACCGTTGGAGGAAAGAGGTGGAAAATGATACTAGAG
>1.102079815.102079954
TTCATGGAGAAGAACCAGAGTATTTGGAACAACCTTCAACAGCTGATATCTCAAAACAGTTGAAAGAAGACTCTATACGAGCAATCACAAAAGCATTTACTGAACAAGAAGATAAGAATCCTGAAACTATTATG
>1.102097423.102097595
CTAACTTACAAGAAAAATTGACGGATTTTCTGCCAAAATTGCTGGATTGTTCTACAGAAATTAAAGGCTTCAATGACTCACCAAAAGTACCTTCTTATTCCACCCATGAACTGTGTGAGCGTTTTGCCCGAATCATGTTGTCACTCAGTCGAACTCCAGCTGATGGAAGATAA
>1.10419207.10420607
ATTAAAGAATGGTTGTGTTTAAACTGCCAGATGCAAAGAGCTTTAGGTGACTTAGCTCTAGTCCACAGTTCTGGACCTCAGCCTTCTTCACCCAAGCAAGAAACTCCTGCTTCAGCCTCAGCAGCTAAAGCAATTTCTCAACCACAACCACCTATGAAGAAGAAAGAAACTGCTCTAAAACATGATGCTATCAAGTCATTGGAGCACAAAAAGCCACCAACACAAACAAAGCAGCCAACTTTGCCTAGTTCTCCTGGAAAAGCAAAGGCTCTTTCTGCTGAGTCCAAGCTAGCAGAATCCACCTCAAAATCAGGCCCGGCCAAACCATCAGGAACTGATGATAAACAAAAGCAATCTAGTGTTCAGAAACTCACAAGTGATGTTGCATCTAAATCCTCACAATTGGATTCCAAGCAAAATGGCGCCAAGTCTTCACTCACTCAACATAAAATGGAACACCTTCAGAGATCAGAAGCCAACAAACCACCACAAGACAAATATGTAACTGTTGATAAAATTGCAGCTGCAGATTCCAAAACTTTATCTCAAGTGTCTCATCAAAAGTCTGAAATGAAACTTAGTTCTCAGCTTGGATCTGGACTGAATACTAAGGCTCAAAAGCAAACTGAAACAGTAGGAGTAAAAGAATATTCTAAGAAAATCCAGTCTCAGATGAATGCTAAACAAGATGCCAAATTGACTCCAAAGAGTCAACAAGCCTCCATGGGTACAAAACCCAGCCAAGCTCAACCTCAGGTTCAGGCCCAACAACCTCCAAAAACACCAGAGCAATCTAGGCGTTTCAGTCTTCATGCAGGAGGCATTAGCGATTCTCCTAAATCACTTCCAACAACCCCTCAAGAAACAGTTACTGGAAAGCTGTTTGGATTTGGGGCTTCAATTTTTAGTCAAGCTTCCAATTTGATTACCACAGCAGGCCAGCCAGGAGTTCACGCTCAAGGGTCTGCATCTTTGCTCCCTTCAAAGCAGCCTCTTCCTCCAGGACAGCTCCCTGCTTTGCAAAAAGATATACCTCAACAATCTCCCAAGATGGCACCTGTGAAAAAAGAAAAAAAGCCTCCAGTGGCAAAAAAGTCTGAGCCCTCCAAAGAGGAAGACATCTATACCAATCAAGAAACAGAGAAGAAGCCTTTGCCTTCTAAAGGCTCCAAGCCTCCAGTTGTTGAAGCTGAAAAGAGTGCTGATCCACCCGAAATAATCCAAGGTTCACCGCCAACATCTGCTTGTCCTCTCTGTAAAACTGGTCTAAATGTGGGGTCTAAAGATCCTCCAAATTATAGCACCTGCACAGAATGCAAGACTGTAGTGTGCAGTCTCTGTGGATTTAATCCGATGCCACACAT
>1.104258046.104258189
AAAAGCTCACATTCCAAGATGTCTCATCACCACAAGAGTTTGTACAGGGAGAAGATGTACAAGTCATTTGCCGTGTTACTAGTTCACCTGCACCTATTGTCAGCTGGTTATATCAAAATGAGGAAGTCTCAAATATTGCTGACA
>1.104312735.104312922
ATGCTCCAATTTTTGTGTCAAATCAAACAATTTATTACTCTTGGGAAGGAAATCCCATCAACATAAGTTGTGATGTTCTGTCTAATCCAGCAGCATCTATTCAATGGAGAAGAGGAAAATTGGTTTTACCTGTAAAAAATACAACTCATTTAAAGAC
>1.104350535.104350715
AAAGATAAGGAAGACCAATGGCAAGAGAAGAAGGTTCAGGGTAATAAAGACCACATTATTCTTGAGCATTTGCAGTGGACAATGGGCTATGAAGTGCAAATTACAGCTATAAACAGGCTGGGATATTCAGAACCAACTTTATATGAGTTCATCATGCCACCAAAGCCCAATATTATTACAG
>1.10585334.10586108
AATCTTAGTACTGTGTCTGTGGTCAATCTCTCTTTAGCTCCAGTTGCTGATGCCATTTCAGTAGTGACCTGTGCATCTACTCTAAGTTATAGTACAAGTATAGAAAGTCTTATAGACCTTGGACATGGAGTGACAACTCCACTTCATTTAACAACATCAAAACATTTTGAACCTGGACCTGGAATAACAGGAAGTCAGACCCCCTCTGCAGACAGAGAAGAAGCACCAATAAATCTGTCCCTTGGTACTCCCACATATGCACTCACATGGGCCGCAACAAAGCCTGTTACTGAGGTACCAAATGGTTGTATCAATGCTTCTGCTGCTCACAAAGCTATGGACAGTGAAGTAGTTGACCTGAGCACTACAAAATCCTACAGAACGAGGGTGACAGTTGATGAAACAACTTCAGGATTTTTTACAACTGTAATAGATGATGAAAAACCTGTAGATTTGACTGCAGGGAGAAGGGCTGTTTGTTGTGATATGATCTACAAATTACCATTTGGGAGGAGCTGCACCGCTAAAGCACCAGCAACTACACTACCAGAAGATCGTTTTGGTTACAGGGATGATCACTATCAGTATGATCGTTCTGGGTCCTATGGTTACAGAGGAATTGGGGGTATGAAACCTTCTATGTCAGATACCAATTTATCAGAAGCTGGACTTTTTCAGTATAAAAGCAAGAATACCTTTGAGTACCAAGTTGGGGCAGCTGATATAGCGGTAGACTTAACTTCTGGCAGAGTTACAACAG
>1.105999272.105999416
ACTACTGCAGAATTTGTAAGTCAGGCTATTGATATCAATGAACCAGTTGGAAACCTAAAGAAACTGCTGGAACCAAGACTTCAGTGTTCTTTGGAAGCACATGAAATCTGTCTGCAAGATATACAG
>1.106013360.106013500
CTGTGCAAATAATTCCAGCATCAGTTCAGCCTTCTACTCCAACCACCATTAAAGTCATTAACAGTAGTGCAAAGGCAGCAAAAGTACAGAGAGCTCCAAGGATTTCAGGGGAAGATAGAAGTTCACCTGGTAACAGAACAG
>1.10617878.10620089
AAAGAACCTTCAAGTGCAGCATCATCAGGAATGCAGAAAAAGGTCAAAAGAACTCTACCCAACCCACCTCCAGAGGATGTTGCAGTCGGAACACAATCAGCCTTCCCCACTGTTGGGTCAATTTCACGCCGAAGGATATGCAGAAGCAATACCATGGCCAGAGCTAAAATCCTCCAGGATATAGACAGAGAACTAGATTTGGTAGAAAGAGAGTCTGCTAAGCTTCGCAAAAAACAAGCAGAGCTTGATGAAGAAGAAAAAGAAATAGATGCAAAACTCCGGTATCTAGAAATGGGCATAAATCGACGTAAAGAAGCCCTGCTAAAAGAAAGAGAAAAGAGGGAAAGAGCCTACCTGCAAGGTGTTGCAGAGGAGCGTGATTATATGTCTGATAGTGAAGTTAGCAGCACCAGGCCTACCAGGGTAGAATCCCAACATGGCTTGGAAAGACCAAGAACTGCACCCCAAACAGAATTTGATCAATTTATACCCCCACAGACACAGCCAGAAACTCAATTTGCAACTCCTACAAGTCCTTATACTCAGTATCAATATTCTTCACCTGCCATTCCTACTCAGGCACCAACTCAGTATACTCAGCAATCACATTACCAGCAGCCGCAGCCTTTATATCAACAGCAGGTTTCGCCCTATCAGACTCAAACTGTGGTGACCATGTCCTTTACACCTCAAGCTCAACCACCACCAACTTTACAACCTTCCTATCAGCTCTCATCACCATTGATGATGATTCCACAAAAGACAAGGCAAACTCCATTATACCTGGATCCCAAGATAACAACAAATTATGATGTAATTCACAATCCACCTCTCATGATAGCACCTGCTTCCTCTGATAATTCATATTCAGTGCCTCATTTGGGTACCAAGTATAGCACTTTGGATTTAAGAATGGGACTGGATGAAAGGAGCAGCATGGCCAGTAGTCCCATCTCAAGCATATCTGGTGACTCATTCTATGCAGACATTGACCACCACAGTACACGCAGTTATGTGCTGATTGATGATATTGGGGATCTCGCTAAAGAAACATCAACCCTAAGTTCTGCATATGGTCTACATGAAAAGGATCTCAGCAAAACTGATAGGCTCCTTCGAACCACCGAGGCTCGGAGAGTACAAGAAGTCTCAGATTTCCTTGCACCACTACAAACTTCTCCAAGACTGCATAGCTACATGAAAACTGATGAAGACCCAATGGAGGATCCTTATGAATTGAAACTTCTAAAACATCAGATCAAACAGGAGTTTCGAAGAGGTGCAGAAAGCATGGATCACTTGGCTGGCCTCTCACACTATTATCACGCAGATACTAATTACAGACATTTCCCCAAATCTGAGAAATATAGCATAAGCAGGCTTACTTTAGAAAAGCAAGCTGCCAAGCAGCTTCCAGCAGCCCTTCTTTATCAGAAGCAATCAAAGCACAAAAAAGCTTTGATAGATCCTAAATTATCTAAATTTTCACCAATTCAGGAAAGCAGAGACCTTGAGCTTGATTATTCAACCTATTTGACTTCCAATATATCATCAGTTGGTAGTATCACTTCCAAAGCAAAGCTCCTCCAAGATGACCTAACATTTGGCCTTCGAAAAAATATTACAGACCAACAGAAGTACATAGGTCCAAGTTTAACTCATTCCCTTGGAACAAGCCTCGGGGCAGCACTGAGTGTAACAATGAGATCAACTTTACAAGATGATGCTGACAAATCTTATGCCAGTGCTACTAGATCTAGACCTTCCTCACGGCCATCCTCTGTCTATGGGCTTGACTTATCACTAAAACGAGATACTTCCAGCTCTTCTTTAAGATTGAAAGCCCAAGAAGCTGAACCTCTAGATGTTTCCTTCAGCCATGTAGCTCCTTCTGGAAGAACTAAACCTACCAGTCTACCTATAAGTCAAAGCAGAGGAAGGATTCCAATAGTAGCACAGAACTCAGAAGAAGAGAGTCCTTTAAGTCCAGTGGGCCAGCCAATGGGAATGGCAAGAGCAGCAGCTGGGCCATTACCACCTATATCTGCAGACACTAGGGACCAGTTCGGCTCAAGCCATTCATTGCCTGAAGTCCAACAGCATATGAGGGAGGAATCACGAGCTCGAGGCTATGATCGAGATATTGCTTTCTTCATGGATGACTTCCAGCATGCCATGTCAGATAGTGAAG
>1.106526674.106526104
TAAGGGTTATACAGATATTGTTAAAATACCAGAAGGAGCAACACACATCAAAATACGACAGTTCAAAGCTAAAGACCAAAGTAGGTTCACTGCTTACTTGGCTTTGAAAAAGAAAAACGGTGAGTATCTTGTCAATGGAAAATACATGATCTCAACTTCAGAAACCATCATCGACCTCAATGGAACAGTTATGAACTACAGCGGCTGGAGTCACAAAGATGATTTCTTGCATGCCATGGGACATACAGGCACCAAGGAGATCCTGATAGTACAGATTCTTGCCACAGATCCAACTAAACCAGTGGATGTCCGCTATAGTTTCTATGTGCCAAAGAAGCAAACCCAAATGACAAATTCTGTCACTAGCAACAACAGTAGTAACAAAATTAGCCCATCACTTGCTCAACCCCAGTGGGTAACTGGACCATGGCTTTCTTGTTCTCGAACATGTGATACAGGTTGGCATACAAGAACTGTCCAGTGTAAAGATGGGAATGGGAAATTAGCTAAAGGTTGTCTTCTGTCTCAAAGACCTTCAGCATTCAAACAGTGTTTATTCAAAAAATGTTAA
>1.10700351.10700481
CTTCAAATCAACTATGACAAGCACCTTGGTAATTTGATTATTCACGTCCTTCAAGCAAGAAACCTTGCCTCCCGTGACAACAATGGTTATTCTGACCCTTTTGTCAAAGTTTACCTTCTACCAGGAAGAGG
>1.10712552.10712746
ATGCAGATGCCTACCATTGAGAAGTCCCACAGCAGTCCAGGAAGTTCCAAATCTTCCTCCGAGGGACATCTGCGTTCTCATGGACCATCTCGCAGCCAAAGCAAAACCAGTGTCACTCAAACTCACCTTGAAGATGCTGGGGCAGCCATCGCTGCTGCTGAAGCAGCTGTCCAACAGCTTCGCCTCCAACCAA
>1.10713946.10714128
CAGCACATAAAAGCGGTCAGTCTAATCATGCAAGGAAGCAGCACAGACACAGCATAGTGGGAGCCCTCCCAATTCAAAGAACTCAGTCTGACAATCTGCCTCCACCAGCCACTGACAACCAAGAGCAAAGCCAACTAGCCCTCAAGAAAGTGATATCTGATGGACCATTCAAGCCTGAAGGAG
>1.107416947.107416803
CAATCTACAAGAAGCAAATCCACAGCTGCTTGGTTTGAATATAGAAATGATCCGTTTCATTTCTCTGTTGCTGAATAAGCCTGTCTCATTATTGGAGAGTGAATGGGATTTTGTCATGTGCTCCATGCTAGCATGGTTGGA
>1.107421844.107421694
CAGGTTTTGATCTCTGTGGTCAATGACTTGTTGACTACATTGCTAGAAGCTGAAGATGTTTCTGCTTGTGTTCTGAAAGATTATATTGAATGGCTTACTCCAAGCCAGACTGAATGGGAAAAGATGCGGGAGTCTCTATCCAGTGAG
>1.107424558.107424366
AAACATTCCTTAAGTTCTACGTGGCTAAAAGGAGATGTGTTAGGTGAGAAGCTTGTGTCCCTGGCCAATGATCTGTGTAACATCAGCTTGAAGATGACAATAGCTTCAGCCGAATCATTTCATTCAGAACAATGGACTCTCCTAAGCTTGGTATTATCTCAGTTGATTAAAAATG
>1.107427120.107426332
TAATTCCTCTCATCAATACAGTAATTAAAGAGCCCAAGTTACAAAATGGACCTTTGTTTTATGAAGTAGCAGACATGCTGAATGTTTGGAAAACAAAAGCAGAAATAACTAATGATGATAGAACATCCCTCACTTTTCAGAGAATGTTATCTAACTTTTGGGATGGCCTTTCAAATATATGTGTGGAACATGTTGCTGTAATGGATGCAGATGAGAAATCGTTGGCTGCTGTGTCTTCTTTGTTACAAATTCTTCAGAACCCAGAAAACAAGATGAGAAGAAATAGAAAAAAACCCGTAAATATAAGATTTGCAGAAGACAGAAAAGCTGAAATTAACACCGAACATGAGAATTTCATTGACATGAGAACTAGCAATGAATCCAGTAATATTATTCATGAAATTCACGGGAAACACACTTGTCTTCCTCAGATTGAACCTTTAGAAGATTTAGTTTGTAAACTTGCAGAACTAAGTATAGTGTACACCAGTCAACAAACGTCTGACCAACACTTAAAGTTCCTCTCTGCTCTACTCAGCAACTTTGCTTCTAGTAAAGTTTTCCAAGTGCTTGTAGAA
>1.107430817.107430637
GTGCCAGAAGAAGAAAGAGAAGCCAAATTTCATCGAATTATAACCTGTTCTTTGCTATCTTTAAAGAAATTGCTTTGTATGATGCCCAGTACTGAGATTAAGTCATTAGAAGAGAGGCTTAAGACACTATTCTCTCAAAACAAATTTTGGAAATATGGGAAACATAACATAGCACAG
>1.107433633.107433430
CCTTCTAGCAGTGGAAGAACAGCTGAACTTCTAGCCAAAGAGCAAGGAACTGTTCCTGGATTTGTTGGCTTTGGCACCTCTTCAAGTGACCTGGGATATGTCCCTGCAATTCAAGGAGCTGAAGAAATAGATAGCCTTATAGATGCTGATTTTCGAATGGTGCTAAGAAAACTTTCCAAAAAAGATGTCATAACCAAGTTAAAA
>1.107436797.107436560
AATAAGAAGATTATCGTGGCAACGAATTTTAATCCGTCACAGAGAAGACATTTCCATAGAAGGGACTGAAACTGAAATGGAAAAGCAAAAGAAGTTTATGACTTTTGAAGAAAAAATATTTGATGCACATGGTGCCAGAGGAAATCACATGGATTTGGGGCAATTATATCATTTTTTAATTGAAAAGAGATGTGGTGAAATATTTCAACTGTATTTTGGAGTTGAAGGACAATA
>1.107439011.107438799
CAAAGATGAGCAATTTGGAAGAAGCTGAACTACAACTTTCTGAATTAGATTTACTTTCTAGTATGTTTCCTAATGAAGATGATTTTAAGGTGACTGATCAGTTGGCTTTAGCAGAACTGAAAGATTATGTTGGAAAATGTACTTTAGAAGTGCCATCTTCAAAAATACAATTCATCCT
>1.107444487.107444665
CCTGCATGCAAGCACCTTCGCAAAGGATTGGAACAAGGTTATCTGAAAAAAGCATTGCAAACTGTGGATTTGAACTCTTGCCAGGATTGCCAAAGAGATGACAATGAGACACATGAAAAATCCAACAAGAAGGCAGAAGACAAACCATCAATATGGTTATGTTTAAAATGTGGCCATAGG
>1.107515674.107515854
AAAAGAGTTAATCACTAGGCTAGATCAAGCTGAGAAAGAGAACAGGGATGCTGCACAGTTAACGAAGGAGTATGCAGACCTGACGGAAGAGAATCGGACACTGAAGTTGACCCAGACACAATGTGTGGAACAGCTGGAGAAGCTTAGAATACAGTATCAAAAGAGACAGGGATCATCATAA
>1.10760718.10760852
GTAAAACTCAGGTAATGGGTGAAATAAAGATTGCTTTAAAGAAGGAAATGAAGACTGATGGAGAACAGCTAATAGTGGAAATTCTGCAATGCAGGAATATAACTTACAAGTTTAAATCTCCAGATCACTTACCAG
>1.10765787.10765927
ATTCTTCTTGTTTCCAATGGAGGAAAGTTTATGAAGAAGACCTTGATTGGTGAAGCATATATTTGGCTTGATAAAGTGGACCTCAGGAAAAGAATTGTAAACTGGCACAAACTTTTGGTTAGTTCCACACAAGCTCATTGA
>1.108146059.108145883
CTCCAACAGATTCTTCAGACTTTTCAGCAGCCTCCTAAACCTCAATCTCCAGTAATAGATAATAATGTAATGGCTCAGGTTCAAGCTATCACAGCTCAGCTGCAGACTACGACGACGCAACCATCAGAACAAAAGCATGATTTCCAAATACCAGAACAAAAAACATCTTTTGATAA
>1.108237342.108237510
AATTCATCTAGAAGACATAAGTCAAAGTGTGCTGCTGTACATGACAGAAAAGCTTGGCTATAAGAATAGTGATGTGATCAACACTATTCTCTCAAACAGAGCTTGTCACATGCTTGCCATCTACGTCCTCCTTAATAAGAAGCTAGAGCGCTA
>1.108554270.108554081
GTTGGCGTCACTGAAAGAATTTCACAAAGCCAATCAACAACAACATGAGAAGCATCAGCAAAATCGTGATGACTCTACCAAGACAATTGAAAGATTGGAAGGATCTTCTGGGGGTGTTGGTGAACGGTATAAATTTCTGCAAGAAATGCGAGGGTATGTCCAAGACTTGCTTGAGTGTTTCAGTGAAAAG
>1.108555412.108555192
GTTCAAGCAAGTCAGCCTGCTGAAGTGAACAACCTCTACTACCAGAATGCTTACCAGACAATGCCTTATGGTTCATCTTATGGCATGCCTTACACATATGCTGCATATGGATCATCAGAGACAAAGTCTCAAAAAACAGATAACATAATACCTTTCAAAACCCCCAGTAATGAGATGGCTCCTGTTACTATTGATTTGGTAAAGAAACAGCTTAAAGACAG
>1.108885059.108885217
GTGATGGTCAATGGAGTTGAACATAAACCTAGCTTTGTCAGCCCTAACAAGAAGCATGCTAAAGCCACAGCAGCCACTGTGGCTCTCCAAGCATTGGGACTAGTACCAAAGGAGCTCTTGGCAAATGCCACCAGCTTCAGGAGTGCCTCACACAACTA
>1.108969818.108969958
AATGATAAAAAACATCAACTGGAAGGGAAGCTTCAGGATATCAGATGCAGACTGTCTACCCAAAGGCAAGAAATTGAGAGCACAAACAAATCTAGAGAGCTGAGAATTGCAGAAATTACACATTTACAACAGCAATTACA
>1.110022443.110022269
GTGAAAGCTGCATTTAATGAAAACACAAAATGTTATGAAATTAAAACACTTCAGGGCTGTCAAAAATACAAAGAAGTATTTATTTCTTATGGCCCTCATGATAACCAGCGACTGCTTCTAGAATATGGTTTTGTTGCTGCTTGTAATCCACACAGCTGTGTGCATGT
>1.110023637.110023208
TGGAGGCCTCCAATTTCTCCTTTGATAGCATTGTGTTCGTTTTTAATAGCAGAGAAGTGGTCCCACAGGACGTCTGTGTGGAAGCCATACCTGGATCTCCTACCTGAAACATATACCTGTCCTGTTTATTTGGAGCAAGAAACAGTGAACCTTTTCCCTGAGCCCTTAAGAAGAAAAGCCCTTGAGCAACGATCATTGGTCCAGGAGCTTTTTGCTTCTTCAGAGCAATTCTTCTTTTCCTTGCAGCCTTTATTTCCTGCTGATGTGGCAATTATTTTTAACCTCAGTGCCTTCCAGTGGGCTTGGTGCACTATAAATACAAGAACAGTGTTTATGAAACATTCAGAGAAAGGCTATTTTTCTAGAGAGCCAGATATATATGCTTTAGCTCCGTTTCTGGATCTGCTAAATCACAATCCAAAT
>1.110055087.110055213
TGCAGGCCCACTAGTTTTTGCTGACTTGTTTCTTGAAGTGATCAGAGCGTTCTATAGATACTGCAAGGAAACACTGGGTTCTGATCTTAAACTGAGCTACAGTCAAACTGGGAATGTCCTTACAAG
>1.110056924.110057115
GAACTTTATTCTGAAGTACAGTCTCTGTATCTGCCACAAATGCTCAGCTGTATGGCACAATCTCTCCTTCAAAACATGGAAGTATTAAGTTTACCAGAGTTCACACATGTGTTAAGAACATGCTTCAAAGTTCTCAGTAAAGTACAAATGCCATCTGCCTACCTGAGTACTGAAACGGGAAG
>1.110068357.110068482
ATTAAAGAAAAAAATCCTAGACTTCTTGAATCCCCTCACTGGACAACTTGGTGTGCAACTAATAGCTGCTGTAGCTGCAGTTTGGAGCAGCAAAAAACCTCATAAATACCAAACAAAGGTAA
>1.110069608.110069742
ATGCCTCCCGTAGCTAATACATCTCAGCTAATATTAGTTGACCTTGTTTGTGCACTCAGCACCCTGAAGACTGACATTATACTGCAGCTAATAAAAGAAGTTGTAAAGAAACCTTCCCAAATTAAAGGCGAAGAG
>1.110100542.110100689
AGAGAAAAATGAACAAACAGAATTTGACTTTGATACCGATAAATATGATATTAGGATACCTGCAGATTTGGATGAAGTAACAGGAAAAAGAGGCTATAAAAAACAAGAGAGACAAGATCAGAACATTCCTGAAAGTGATTATTC
>1.110110372.110111194
AAATGAACTAAATATTCAGGTGCGGTTAGCCAAAAGTGAAAAAGAAAAATATGAAAAACAGTGTGAAATGTTGTTCAAAAAAGTAAAGATATTAGAGCAAAAAATTGTAGAAATGAATGATAAGCACATGAAAAAGGAAATGTGCCATCAATCAACGGAAACAAATAGTATTCTGTCAGATGAAGAACTAGAAAAAATTAAAGAAAGACGTCCAGAGGAGATTTTGATTCTCTATGAGCAGGCACTGAATGAGATGCAATGGCTGAAAAAACAATGTACTACTCTACAGAATTTAAAAACTGAATGCACTAAATGTAGAAACAGTGACAGTAAAACTGAAGTAGATGACATGGCTGTGCAACTGGATGATGTTTTCAGACAGCTGGACAAGTGCAGGATTGAAAGAGATCAGTATAAAAATGAG
>1.110130161.110130323
AATCTCCCTTATCGGTTGGTTTTCGCTGTTGCTTCGGAAGATTCTGTGCTCTTCTATGATACACAGCAAACCTTTCCTTTTGGTTATGTATCTAACATACATTATCATACTCTGAGTGACATTTCATG
>1.110131431.110131835
GTCTAGTGATGGATCCTTTCTTGCTATTTCTTCTACGGATGGATATTGTTCTTTTGTTACATTTGAAGAAGGTGAACTTGGAATCCCATTGAAAGAGAAGCCAGTCATTAATATCAGAACACCTAGCACAGCAGAAAAGAAAATTAAAAAGGGTCAGTCACCAAGTGTTGTCTCTCCAGTTTCAAAACCAGTGGACAGCAGTCTTAATAAGTCTGGAGATCCATCAGCTACATGCCAGACTCCAATCAATAGTAAAGACTTGCCTTCCACACCTGTTGTGATTAAAAACATCCCCATGTCATCTTCGGAAGATAAAAAAACTGTGCAACCATCAGGCCATACATCAAAAGTAAACCAATCCAGTAGGATTACACTGAATACTCTACAAGGATGGAGTAAGTCGCCAAG
>1.110318731.110318518
TGGATTTAATGTAAATAATAGCAACCCAACTATATGCATCAATGATCTCATTTTGGAGCACAATAAGATAAAGAATACAATGTTAGAGCCCTTAAATGCTGACTGCCTGATTGCAAGAAGTGTGTCCATACTGGAAAATCTGATCAACACCTTTCAGGAGGAGGGACCAAATGGAATTCTTCCCATGTACTATAAGTACTGGGTGCACAG
>1.110325770.110325610
CGTGGTGGAAATATCTGGTTGAGTCCTGTGGGAGCTGCTCTGTCAACTTTGCATATTACTATTCCTTTGTCTTCAAAATTGGGACAAAGGATTCCATTTATTCAACATTTAGTGTCTCTAGCAGTTGTGGAGGCTGTTAGATCCTTACCTGGATATCAG
>1.110393802.110393531
TCCACAATACTTTTTTGGAGTGGCTCAGAAGAAATATGACTGCGGAAGGATTAATCACATCCAGCAAGGTGTCTCTTAAGTTTGTATCCTCTTGCAGTGAAAATATGGAAATAACACCTTTGCTCATTCCAGTAGTTACTGAGATGGAAGCACTTTCATCTGAAAAATTTAGCTTTGAGAGATATAAGCAAAATCTTGATACTAGGATCCTGGGGAAAACAGTCTTGTTTTCTGAAGTTACATCAACCACAATGAATCTTCTTGATGG
>1.110526441.110526298
GAAGTTCTCACTGGAGTGGTGGTCATAACAAGTAAAGATTCGATCCAGCATCAGGGAATCTCATTAACAATGGAAGGATCTGTAAACCTGCAGCTCAGTGCCAAAAGCGTTGGTGTGTTTGAAGCATTCTACAATTCTGTTAAG
>1.110615528.110615737
TTTCTAGGAGGAGAGACTTCAGCATGCAAACCTTCATCTGTTCGGCTTGCACCGTCATTTTCATTCCATGCTGCTGGCCTTCAGATGGCTGGACAGATGTCCCATTCACATCAGCAGTACAGCGATCGTCGACAGCAGAACATAAATGACCAACAAGTTTCTGCCTTACCATATGCTGATCAGATTCAGCAGCCTCCCACTAATCAG
>1.110635624.110636247
CACCACCACCACCATCATCATGGACAGCAGGCCTTGGGTAGTCGGACCAGGCCAAGGGTCTACAATTCTCCAACAAACAGCTCATCCACCCAAGATTCTATGGAGGTGGGCCATAGTCACCACTCCATGACATCCCTGTCTTCCTCAACAACTTCTTCCTCTACATCTTCCTCCTCAACTGGTAATCAAGGCAATCAGGCCTATCAGAACCGCCCTGTGGCTGCTAATGCGTTAGACTTTGGACAGAATGGAGCTATGGACGTCAATTTAACGGTCTATTCTAATCCACACCAAGAAACTGGCATAGCAGGACATCCAACATACCAATTTTCTGCTAACACAGGTCCTGCTCATTACATGACTGAAGGACATCTTGCAATGAGACAGGGAATTGATAGGGAAGAATCTCCCATGACAGGAGTTTGTGTTCAGCAAAGTCCTGTGGCCAGCTCGTGA
>1.111384752.111384616
TTCTCAGTTACTGTCAAGTGTGGCAAATCCCTGCAATATTTTATCAGTGTTACACTGATATTCTCAAACTGGACTTAGTAACAATTGAAACTTTCAAACCTGTCTTGTCATCCAAAATTCTAAGAAGTTTGGT
>1.111452254.111452123
GATAAATCTGAGGAAAAGAGAACTTCAACAAAAGGGAAAAAGGGACTGAAAGAGAAACAAACTGAAGATATTAATAAAGAAGAAATAAAGGATAACTTGCCTGCAGAAAATGGAGAAGCAAAAAGTGAGGAG
>1.111470884.111470747
CTAGAAAAGCAGCTGTTGTTGAACAATACTTCCTTTAGTCATCAATTAGCAGTTGAGAAGAAAAAGACAATTGAAGCTCGGTCAATCACCACAAATTTGCAAATGGAAATCAAGTTGCTGAACCAAAAAATTAAG
>1.111728613.111728437
GTACAATCCCTCCACTCATTAAATCAGTTGTCCAAAGTGAGGAAGGTCTGGCAACCAATGAAGGGCTAAAGATGCTGGTGACTATTTCCTGTATCTTGGTTGGGGTCTTGCTGCTTTTTGTGCTTCTGCTGGTTGTAAGAAGGAGACGGAGGGAACAGAGATTGAAAAGACTCAGAG
>1.11208851.11208984
AAAGTCTGGAAGAAGTGAGAACGAAACTGGTAGCCAGAGAATCAGACCTGTGTTTGAAGAGGATCCTCTGTTTGGTCGCCAAACTTCATACCAACATGCCGCTGTCCATATACCAACTGATATATATGATGGCT
>1.112341057.112341310
TCTTACACTCTCATGAGTGTCTGTGGACTTATACTTCTCATACTCATCATCTTGCTGCTTCTTCCACCACGGTGTCATTGCTACGCTGACAGCGACATTGTAAACGATGAATCATCCTTAGTACGGCATAGATGGAAATGA
>1.112357233.112357379
CAGATTTTATGAAATTTGGAGGATTTATCTTTGCATCTGCCTGCGCTTGGTATTTGGGGTCATTATTGGCATATTTCATACCTCAAGACGCACTGGTATCAACATTTGACAAACTTCAGAACCTTGCAGAAAACCCA
>1.112399790.112399661
TTAGACTTTATGGACCAGAATTTCTCTTGGAAGTCTATTTATCTGAAAACAAAGATTGGTACTCTATATGCTATGATGATTGGAATGATAAATATGGAGAGACCGCATGTGAAGACTTGGGATATAA
>1.112520142.112519666
GTGGTGGTGACACTTGGAGATCCGAATGTGTCAGCTCCTTCTAGCTCCGTTGGTCTGACCAATATTAGTGTTACTCCGATCACTACTGCTGCCGGAACCCAATTTACAAATCTACAACCTGTGGCTGTAGGTCACCTTGCCACTCCTGAACGCCAATTACAGCTAGACAATTCTATTCTCACAGTGACCTTTGATACAGTCACCGGTTCTGCCATGTTGCATGGTAACCGCCAAAATGATATCCAGATACAGTCACAGCCTGAGGCAACCAACCCCCAATCAGTAGCCCATTTTATAAACCTAACAACTTTGGTGAACTCCATTGCTCCATTAGGGAGCCAAATAGCAGAACAACATCCCTTAACATGGAGGGCAGTGCCTCAAACTGATGTCCTGCAGACTCAGGCCCAGCCATCCCAACCACAGACAGGGCAGCAGCAGGTTCAACCTGAACAGCAGCAGCAAATGTACAGCTACTAA
>1.112522759.112522584
GGGAAGCAGTGGACATGCTCAGTGTGTGATAAAAAGTATGTCACAGATTACATGCTTCAGAAGCACATCCAGCTGACTCATGATAAAGTAGAAGCCCAGAATTGTCAACTCTGTGGGACAAAGGTTTCTACTAGAGCTTCAATGAGTCGTCACATGAGAAGAAAACACCCAGAG
>1.112527636.112527502
GACATAGCAATAATGGATGACCACCAGAGAGAAGAGTTTATTGGCAAAATTGGAATCTCTTCAGAAGAAAATGATGACAACTCAGATGGAAGTGTGGATTCTGAGCCTCACAAGTATAGCTGCAAAAGGTGCCAG
>1.112534780.112534602
TTTCCTCATCATCAGAGCTCTGTATCCCTCAAGAGAAGTTTAATCCTTTCCAGCCGACATGGGATTCGACGCAAGCTGATCAAGCAGCTTGGGGAACACAAGCGGGTGTATCAGTGTAGCATCTGCAGTAAAATGTTCCAAAACAGTAGCAATCTCAGCCGACACATCCGGTCTCATG
>1.112536011.112535876
GACCATGTGGCTGAAATCATCACTGAGGTCCCACCTGATGACACAGATCTTCCTTCGGCTGCAGAAGAACGAATTATGGAGCTGATGCTAGCAAAGCTACCCAGTACTGCAAGCAATATGAATTCCTTAACAAA
>1.112536877.112536647
TGGAGCAAGCTAAAATAGCTCCACAGAGCAATAAAAATGATGTTCATCTAGAGAAGGCTGTGGAAGTTCCACATACTGATCAGCCAGTCACTATCTGTGAAAGTGCCAATTCCCAAGTAGATATGAAGAGAAAACCTCGACGGGGCAGGAAACCCAAAGGAGCAAAAATAGAAACA
>1.112542986.112542833
ATCATCCCTTCCCTCCAACTTGGAGATCAGACAGCTTGAAGATGGGACCGAAGGTATTTTTGCAATAACTCAGCTCGTGAAACGTACCCAGTTTGGTCCCTTTGAATCCAAGAGAGTTGCCAAACTGGAAAAGGAATTAACATTTCCACTGAAG
>1.112648679.112648840
AACAGATCCAGCGATTTTGCTTCAAGACTTGGTGCCTGTCCCATGAAGATAAAGGAAGCATTAAATAGTTCATGTGTGTCTGACATGGATTGTCCAGAATATAAAAAATGCTGTAAGACATCTACAGGA
>1.112656436.112656655
ATTATGAAGTCATTTCCTTCAAATATGTCTTCATTACACCAATTTGGGAAGCTAAAAGTACAAATACATTCCATTAAAGCTGGAAGTATTATTGTGAAGCTTAAAATCATAATAGAAGACCTAGAGTTTCCAAAAGACTTGTCTGCATTTGACTCAATGATTACATCACTTCATGAAAATTGTGTGCTTGGAATTGACCCAAAGAGCTCTGCAGTGGAAG
>1.112660656.112660793
TGGGATGAGTGTGCATCTAGAGCAGAAAATGATTGCTGTATGCTTGCAGAATGTATCAATACAGTGGGTTCATATATATGTAGATGCAAGACAACCACAGATGCCAATCCAGTCCAACCGGGGAGAAACTGTGA
>1.112676574.112676716
ACACTATTGTAAAAACTGTTCTTCGGAATGATCGGTCTTCTCATGGGATTATCCGCTACTTAAAAATTTCAAGTCAAATTCACTGTGTCTTTCAGAATGATCTCTTAACTTCATCTGGATATACTCCAGAAGG
>1.112854732.112854930
TGTGAAGACCAAAAGGTTGATGGCTTATATGAAGCTCTAAAAAGAGCTGGTAGCCAGTTTTCCAGCAGGTTTCCGATGACTATTTCCCTATCACTACATTCCTCCAGCACCTACATTGGCTTCTTTGTTAGTGATGGCCCTGCAAATGTCATCAAATCATTTGCTGCAGCTTTTGCCACAGAGGCTATGGTCTTAGCAG
>1.112883125.112882990
CATGGGCAAGGTACCTATTTCTATGCATTAACTGGCTCTAAATATGTTGGCACTTGGGCAAACGGGCAACAAGAAGGATCTGCTGAACTTATTCACCTAAACCACAGATTCCAGGGAAAGTTTGTGAAT
>1.113199350.113199538
ATGGATATTACCATTCAGCATCCCTGGTTCAAACGAGCTCTTGGACCTTTAATTCCAAGCCGCTTTTTTGACCAATTTTTTGGAGATGGTTTTTTTGAATATGATCTCCTACCTTTGTTTTCTTCTACCCTCAGCCCATACTACAGGCAATCTTTCTTCCGCAATTTGCTGGACTCAGGTGTTTCTGAG
>1.113346702.113346471
GCCTGAAGGCATTTAGACAGCAGCTCCGAAAGAATGCTAGAGCCAAAGGTTTTCTGGGACTGAATAAAATCAAAGGCCTTGCTCGCCAGGTGTGCCAGTCCTCCTCTTCTCGGATAGCACGGAATGGCCTGGGCCCTTTCCAGCATTCTCAGCAGAATACCTGCATATACAGCA
>1.11347403.11347555
ATTGGAAAATTTTTTGGTGAGATTGACCCAGGCCTCATGCGAAATCTCATCAATATGTCCTTATATGCCTTCAACAAGTCTTACGACTATCAGTCTGTGTGCGATCCAGAAGAAGAACCAAAACAAGGAGCTGGCCTCCGCTC
>1.113790526.113790722
AAAGCTACAGTAAAAGATGACATCACCAAGTGGCAGAATGTTCTGAAAGTTCATAGTTCAATGGATTGGTTAATTGTTGTAGTTGAGTGTGATGCCAAGAAAAAAAACAAAACAAATATCCTTCCTCGAACATCTATAGTAGATAAAATACGAAATGACTTCTGTAATAAGCAGAGTGACAG
>1.114372107.114372298
CTTCTGGGTTTCACTGTGAATTGCAGCCTGTTCTCAGAAGCAACAGTTGCCCCCTCTTCAGGGCCCCGAGTCAAAGCCAGCTACACTTTTGGTCGGACTTTTTTGGGACTTGATAAGTGCAATGCCTGCATTGGAACATCAATTTGCAAGAAATTCTTTAAAGAAGAAATAAG
>1.114378090.114378354
GTTTGACAGTTGGCTCTCTTCACATTTAACCCTCCCTCCAAGCTCCCTCTCCCATTACCCCGGGAACTATTCAGATGACAGCAAAAGTTGGCGGCCAGTTGAGATCTCCCGATTAACCACAAAATACCAACATGACCAGTCCGACGAGAGAATTTGCACTTCCCTTACTCAGACTAAAAGCTGTAGCATTGAGCGAGCTCTATGGAACACGGAGAGATTCCAGAAATGGCTGAAAGCAAAGCGCCTGACCCCTCTCTTGGTCCAG
>1.114387985.114388325
AACAGAAATACAAGGATATATTTAGCTGTTTGGCTGCAGATTGTGAGTCTGTGCTCCCCTCATGTAATTCCATCAAGGAAAGCCAGAGCCTCATCATGGTATGTGAGAAACTTTTGCCTAACCTCTTAAAAGAAAAATTCCAATCACCTCTGCAAGAGAAGATTGACAGCGCTTTGAATATCTGTGCAGAGAGTTTTCTTACTGACCAAGAGATTATCACAGCAACTCAACTGCTAGTCAGCATTTTGAAACCTTTGCAGATCTGTGATTCCCGCTTTGTTTACCGATATCCTGACTGCAAATATAGC
>1.114424556.114424427
GAATTTGGGGAAAAACGGCCTGTCAAACAGTAGCATTTTGTTGGATAAATGTCCTCCTCCAAAACCACCACCACCTCCATATCCTCCCTTGCCAAAGGATAAGCTGAATCCACCTACACCTAGTATTTAT
>1.114446058.114445924
GCTCAGTTGTGTAACCTTCCACAAGGTAGTCTACAGAATAAAACTAAATTACTTCCTAGTATTGAGGAGGCATGGAGCCTACCAATCCCCGCAGAGCTTACCTCCAGGCAGGGTGCCATGAACACAGCACAGCAG
>1.114450042.114449916
GCTGGATGCATCACACAGTGGATCAATTAGGAGATAAAGCCACCAAGGAAAACTATGCTATTCAGTGTCTCCAGAAGTCTCTAGAGGCAGATCCAAACTCTGGCCAATCCTGGTATTTCCTTGGAAG
>1.114678617.114678814
AAATGTGATATTGAATATCTCAGATGGAAAATTATCAGAACATGAAATTATGACTATGGGGCGATATTACAGTGTAAGATTGGAGAATGAAATGGATGCCACTTATCTTCTGGCAGTGTCCCAGGAATATCTCAAGAAAAATAACTTTGAGAATTTTGGCCAGCTGTTGGCAGCCTTGGCATACGGTGATCGGGAAAA
>1.114772094.114772267
ATGGGAACTCATGTCCTTGCGGCTTCAATTTCCATGCTGTCCCTTCTGGCAATAATGGGAGATACAGGCAGTAAAATGGATAGTTCCTTCATGACTGACACGGACCCAGGGCGATGTATGAGGCATCATTATGTTGATTCTATCAGCCATCCTTTATACAAGTGTAGTTCAAAG
>1.115615633.115615473
TTTGCATATCGTTCCAAAGTCCGTCCTTGTGTTGTATATGGTGGCGCTGACATTGGTCAGCAGATACGTGACTTGGAACGTGGCTGCCACTTGCTTGTGGCAACTCCAGGCCGCCTTGTAGATATGATGGAGAGAGGAAAGATAGGACTGGACTTCTGCAA
>1.115668108.115667974
AATAACCATGTGCATGGACAACCGTATACGGGCCCTGCAGCACACCATATGAACAACCCTCAGCGAACTGGCCAACGAGCACAAGAAAATTATGAAGGCAGTGAAGAAGTTTCACCACCTCA
>1.115670279.115670067
AGTAATGGAGATTTGAAGAGAAAATGGACCTGGGCAGTAGAGTGGCTTGGAGATGAGCTGGAACGTAGGCCTTATACTGGCAACCCGCAGTATACATACAACAACTGGTCTCCACCAGTGCAGAGTAATGAAACATCAAATGGTTACTTTCTGGAGAGATCCCACAGTGCAAGAATGACTCTTGCAAAGGCTTGTGAACTGTGCCCAGAAGAG
>1.115670798.115670642
GATTCACAATGCACTTAAAGGAATTCCAGATGACCGTGATGGTCTGTTCGATACCATTCAACGATCCAAGAACCATTATCAAAAAAGGGCTTACCAGTGTATAAAGTGTATGGTGGCTCTCTTCAGCAACTGTCCTGTGGCATATCAAATTTTACAG
>1.115676566.115676381
GTGTAGCAGAAAAAACACAACTTTTAAAACTAAATGTCCCTGCCACATTTATGCTTGTGGCACTGGACGAAGGCCCAGGTCCTCCAATCAAATACCAGTATGCTGAATTGGGCAAACTATACACTGTGGTGTCCCAACTAATTCGCTGTTGCAATGTGGCATCACGTATGCAGTCTTCTATCAATG
>1.115679068.115678939
GCATATGACAATTTAAGTTTGAGTGACCATTTGTTAAGAGCAGTACTGAATCTTCTTAGAAGGGAAGTGTCTGAGCATGGGCGTCATTTGCAGCAATATTTCAACTTGTTCGTGATGTATGCCAACTTAG
>1.115680291.115680066
GTATGATGCTTTGTGCATTCTCCTTCGTCACAGCAAGAATGTACGTTTTTGGTTTGCACACAATGTCCTTTTCAATGTTTCAAATCGCTTCTCAGAATACCTTTTGGAATGCCCAAGTGCTGAAGTAAGAGGAGCATTTGCAAAATTGATAGTATTTATTGCACATTTTTCATTACAAGATGGACCATGTCCTTCACCCTTTGCTTCACCTGGACCTTCTAGTCAG
>1.115681672.115681549
GACAAGATCATCTACTACCTGAAGCAGAGGAAATTACAATGATAAGTGTTCAGCTTGCTGCTAGGTTTCTGTTTACCACAGGATTTCACACAAAGAAAATAGTTCGTGGTCCTGCCAGTGATTG
>1.115682904.115682154
GTTGATACAGTGAAACGCTTGCTGATTAAAAAACTGCCTCCAGTTCTTGCCATCCAGCTAAAACGATTTGACTATGACTGGGAAAGGGAATGTGCAATCAAGTTCAATGATTACTTTGAGTTTCCACGTGAGTTGGATATGGAACCTTATACTGTGGCAGGAGTAGCTAAGCTGGAAGGGGATGACGTAAACCCTGAAAACCAGCTAATACAGAATGAACAATCAGAAAATGAACATTCTGGAAGTACAAAATACAGATTAGTGGGTGTATTGGTGCACAGTGGTCAGGCCAGTGGTGGACATTACTACTCTTACATTATTCAAAGAAATGGAGGAGATGGTGAGAAAAACAGATGGTATAAATTTGATGATGGCGATGTAACTGAATGCAAAATGGATGATGATGAAGAAATGAAAAATCAGTGTTTTGGTGGAGAGTACATGGGAGAAGTATTTGATCATATGATGAAACGGATGTCCTACAGACGTCAGAAGAGGTGGTGGAATGCTTACATTCTTTTTTATGAACGTATGGACACAGTAGAGAAAGACAATGAACTTATAAAATATATTTCAGAACTTGCAATGACCACTAAACCCCATCAAATTAAAATGCCATCTGCCATTGAACGGAGTGTACGAAAGCAAAATGTACAGTTCATGCATAACCGAATGCAGTACAGCCTGGAATATTTTCAGTTTGTAAAAAAATTATTGACATGTAACAGTGTCTACCTAAATCCCCCTCCAG
>1.115689251.115689105
AGTACTGCACGAGAACGTGCTAAACATTCAGGAGATTACTTTACTCTGTTAAGACATCTTCTAAATTATGCTTATAATAGTAACATTAATGTGCCCAATGCTGAAGTTCTGCTTAATAATGAAATTGACTGGCTTAAAAGGATTAGG
>1.115699564.115699439
ATCAACCAAGCGACTCATGACCAGGCAGTGGTGTTGCAAACTGCTCTACAGAACATTCCCAATCCAACTTCAGAGTGCATGTTAAGAAATGTAGCAATACGCCTTGCACAGCAAATATCTGATGAG
>1.115703310.115703161
CTAATTACAGCAAAGCTTACACAGATAAGTTCCAATATGCCTTCAAGCCCTGATAGTTCCTCTGATTCTTCTACGGGTTCTCCTGGTAACCATGGCAATCATTATAGCGATGGTCCAAATCCAGAAGTCGAAAGTTGCTTGCCTGGAGT
>1.115721604.115721398
GCAAGTTGGACAAATGCAAGTAAAAAACAACGTGAAAAGCTACTTGAGCTAATCCGACGTCTTGCAGAAGATGATAAAGATGGTGTGATGGCACACAAAGTACTAAACCTTCTATGGAATTTAGCACATAGTGATGATGTTCCAGTTGATATCATGGATCAGGCTCTCAGTGCCCACATTAAAATATTAGATTACAGTTGTTCACAG
>1.115726490.115726338
GAATGGATCCAGCAGAACAACATTTTATCAATTGTGTTGAGAGATAGTCTACATCAACCTCAGTATGTAGAAAAGTTAGAGAAAATTCTTCGTTTTGTCATCAAAGAAAAGGCCCTCACCTTGCAAGACCTTGACAACATTTGGGCTGCACAG
>1.115827583.115827711
AATGGCCGTGTAAAGTTTCGTGTGGAAGGTGAATTTGAGGCTACCTTAACTGTGATGGGAGATGATCCTGATGTCCCATGGCGCCTTCTCAAACTGGAAATTCTGGTTGAGGATAAAGAGACTGGAG
>1.115838756.115838922
AGAATTCCTCCATGTAAGGGTATTGGTGAGGAAACCCAGAAGACTCTGGATCGTTCTCTTCTTGATTGTACTTTCCGACTGCAAGGTAGAAATAACCGCACATGGGTGGCTGAACTGGTGTTTGCAAATTGCCCGCTTACCAGCACTTCTTCCAGGGAACAAG
>1.115839194.115839340
GACCAACTCGTCATGTTTATCTGACATATGAAAACCAGTTGTCTGAACCAGTTGGTGGCCGAAAAGTAGTTGAGATGTTCCTAAATGACTGGAATAGTATTGCCCAATTATATGAATGTGTGTTGGAGTTTGCCCGATCTTTACCAG
>1.115841685.115841837
ACTTTCCTGAACATGTTCGTTGACAGCAATCAGGATGCAAGAAGACGATCTGTCAATGAAGATGATAATCCACCATCTCCTATTGGTGGGGATATGATGGATTCACTGATATCACAACTTCAGCCACAGCA
>1.115843088.115843219
GAACTTTACATGCTGCAAATTCTCCAAGTGGAGCATTAAGAGCACCATCACCAGCATCATTTGGCCCAACTCCTTCTCCTTCCTCTCTTGGAATCACAATGGGACAAAATGCAAACTTTGCCAGCCCCCACG
>1.115862451.115862257
GAAAATCCATATAATCTAGGATATGCATACAACTTTAACTATGCTGTTGTCTTCAATATAATTTTCTGGATTATGATTGGACTTGCCATAGCTGTGATTGTCATCTCCTACAATCTCTGGAATATGGATCCAGGCTATGACAGCATCATTTATAGAATGACCAACCAGAAAATTAGAATGGATTGA
>1.115863826.115863677
CTTTCTAGGCACAAACATCTGGCCAAGGATCATTCGCCAGATCTATATTCTCTAGAACTTTCTGGGTTGGAAGAAATAGGTAAAAGGTATGGGGAAGATTCACAGCAATTCAAGGATGCTTCTCAGATTCTTGCAGACTCTCTGCAAAAG
>1.115866368.115866240
GATCTGTCTTGGCCTGGGTTAGCGGTCGGCAATATCTTTCGGCGTCCTCGAGCAACTGTTCTTGTTACTGTAACAGGGATAGACAAGCTAACACTGCCTAAGAATGGAGTATCTTACCCAGTTGAGAAT
>1.115952643.115954069
ATTTATCCTTTTCTTGATTCACCAAATAAGTATTCATTGAATATGTATAAGGCTTTGCTACCTCAGCAGTCCAATTTTAGCTTGCCACAGCATCTGACTTATTCACCTGTATGTACAAATGGCGAACGTTTTTTATACTTGCCACCTTCTCATTATGTTGCTCCCCACATTCCATCATCATTAGCTTCGCCGATGAGGATCTCAGCTACATCAGCATCACCTGCAATTCCCTCTTTGGGACACTGTCCAGATAAAGGCTTGTCTTGGAAGATGGGAGTGAGTCCAGCAAATCCCATAGACTCTCATACCTATCCACATATTCAAAATAGTAAACCACCCAGAGTCCCATCTGCTAAGCCAGCTGCTAATAATATGTCAACTGACCCTACTGTTTTGCTGTCTCATTCACCCAGGCCATCACCTAGAGTCCATCTCCCAACACAGGTTGGAGATGCTTACTCAGAGTTCCATAAACACTTTTCTAGAATTTCAACTTCTCCTTCTTCAGTTGCACTCCCCAAGCCATACATGAATGTAAGCAGTGAATTTTCTTCAAGAGTCTCAAATGGGAAAGCTCCCAAAACACATGATCCAAATGAAATTTCTCAGCAACCTGCAGTGCATGCAAGGAAAACAGGTCATGACAGGAAAGATAGCAGATCCCCTCCATTATTAGAAAAGCAGCAAATTGTTACCAAAGATATCATAGACAAACCACTGGATTTGTCATCAAAAGTTGCTGATGTAGATATAACCAAGTCTGATCATGTTAAGAAAATGGTACCAACTGTGTTAGTTCATAGCAGGGCTGGAGGAGGGTTGGTTTTACCTGGAGGTGATCTTCCAAAAGAAACTATTTCTCCTGGAAATGGTTGTCCTGTCTACAGGCCTGAGATAATTAGTACTGCACCTTCCTCCTGGGTGGTTCCTGGTCCAGCTCCTAATGAAGA
>1.115963354.115963708
GATGACTGGCCTGAGAGGGAAATGACAAACAATTCCTCTAACCACTTAGAAGAGCCCAATTGTAATGAGGTGACCAACCTGAAGGTGTGCATTGAATTAACAGGGCTCCATCCCAAAAAGCAGCGTCACCTGCAGCATCTTAGGGAACTATGGGAGCAGCAGGTGTCACCAGAGAGATCCCCACCCGGCAAGTTGGGCCGGCAAAGCAGGAAAGATTTAGCTGAGGCTGTTCAGCCAGAGGCCACTGCAAAGGTCAAAGACTGCACAGAAGAAAGGCACACCAAGAAAAGGTCAGAGGTCAAAAGCAATAGAAGTTGGTCTGAAGAGTCCCTCAAAACAAGTGACAATGAACAAG
>1.116472731.116472578
GGTGTTGTCATCCATGACAGATGCAATCCTGGCCAGAGTATATAAACATTGTGACCTAGTCACATTGGCAGAAGAAGCTGTTATCCCAGTGATAAATGGATTGTCTGATTCTGATCATCCTGTCCAGATTTTAGCTGATTATCTTACACTTCAG
>1.116501203.116501361
AAAAAGGGAACCTATATGCTGCGGGGGGTAACAGTGAAGGACAACTGGGACTAGGAGACACAGAGGAAAGAAGTGCATTTCATCTAGTTAGTTATTTCACTAGTCAACACCAGATCAAACAGCTGGCAGCTGGATCCTACACATCAGCAGCATTAACTG
>1.116597462.116597583
CCAGCACAATGTGGTTTAGATCTCCGGCATGTTACAGTGATTGAGTTGGTTGGAGTTTATCCAGCACAGCTTGGAAGAATAGGATTAAGACTGATGCCTCCTGCTTTGGCTTTACAACTCAG
>1.116781108.116780949
GTTTGCTGAGTTTTTGTTTACTGAAGAATTTAAGGCTGGTTCCAGGGCATTGGAAAATGTTTACAGTCTGTTTGAAGGTTTCTCAGGGACAGTGTGTTTCCTGGTTGATTTGCTGCAGCCTAACCAGGCTGAGTTCCCTCTCTTCAGCATCTTTGTGTA
>1.116783780.116783583
GCTGCCCATGGACTCTCATCTATCCTACAAATGCTGCTTTCCTATTATGAATATCTCCCACCAGCTGATCAGGAACTAGTATGGCAGAGTGTTGATTTTCTCATGGATCAAGAACAGAATTGCAACTGGCCTCCAGAATTGGGAGAGATGATTGAGCGAGAGAATGAACTTGTACACTGGTGTCATGGAGCTCCAG
>1.116933278.116933438
GGCACAGATATTCAGAAGAGTTCAAATGCTGCTTTAAAAGATTACCCCGGTGAAAAACAAGGAACAGATGTTTCCACTCTGATTACATGCATTCCTAATGAAGGAATGCTACAACCTTATCAGAAAACTGTGGTTTTTCTTTCTTTCAGTCCAAA
>1.116935520.116935755
TCCCCATTGTGTTGAATTGGGACTGATAGGCTCAGGGCTTCCAGTCATGTTGACATTCATCCCAGGACCAGTTGTCAATTTCAGGGAGTGTTATATTGGTGAACATGCAGATCTTGTTTGCACACTCAAAAATGAATGTGATGTACTTCCAGTGACATTTGTTTTTCATAAGATTGCACATTATAATATTTGCCCTGAAAAGGGAAAAATAAAAGCAAAGTCTGCAAAG
>1.116943908.116944121
GTTTAACACCATTGATTTCCAATGCCACGGGGATATTTATAGCTAACAAGGGGGATCAACAGAGTGATGTTGCACCAGTAGCACTGCTTAAGTCAGATAAGACACAATTACATGCTCACCGGATTAATAGGAATTTAAGCAATGCGCTAGTAGCTCTTCCCAACGATCGTCCAGCCAGCATAAGACCTGCTGAGTTGCATAAGGATTACAG
>1.116970104.116970270
ACTTTATCTGGAATTGTGAAATCACATAAAATCACCTTTGAACCCCAGCTTTTGATACTGACTCCTGTTCCTCTCAATGTTAAAACAGGAGCAGATGTCTGTATAATTCCCCAGGATTATTTAAG
>1.117049551.117049694
ACAAGATTGGAAGCTTAAAGCAGATTTAAAAGGATACTGTTTTTATGGTCCTCCTCTTATATATGTAGCTCCTGGTGAAACAACTCTGTATACTCTCACGTTCAAGCCAACTACTGAATGTGTAAC
>1.117163015.117163174
CTGATGAATTTATGTATGAAATTGAGTTTGAATCTGAAAGAGTGAAATCTCAGCTGAAATCTACAGTAGCTATAAACTTGGTAAAGAAAGAGCGAGATCTGAAAACTGGAATTGTGACCTTGATCTTCAATATAATATTTGCACCCTACAAACCA
>1.118400883.118401124
GGACTTAATGCTGACAACATCAAACAAGCTTCAGAGCAGTTGAACAATCGGTGGATTGAGTTCTGTCAGTTGCTGAGTGAAAGACTGGCATGGTTGGAGTACCAAAATAACATCATTGCCTTCTACTCTCAGCTGCAGCAATTGGAGCAGACAGTAATTACTGTTGAAAATTGGATGAAAGCACAGCTCTTACCGGCAGCGGATCCTGATGCAGTGAAAACACAGTTAGATAAGTGCAAG
>1.118403230.118403410
GATGAAGTGATCCTCATTTCAAGCATTCATCCTCAGATAGAAAAACTGAAGGCACAAGGCAAAGCACTAAAAGATAACCAGCAATGTCCAGTGTTTTTGGAATCAGATCTCGTTGCCTTTACTAATCATTTTGCTCAAGTTTATGATGATGTGAAAGCTAGAGAAAAGCAGCTACAAAC
>1.118415654.118415809
GCTCTAGTGAATGACATCCAGACAATCCAGCCTAATTTAAATAGTATTAATGAGGTTGGGAAAAAAATGAAGAATGAAGCAGAGCCAGAGTTTTCTTTCAAACTACAAAATGATCTTAAAGAACTGAATGCTCAATGGGATAATATTTGCCAACAG
>1.118447947.118448117
GTAACAGAAAAAAAGCAAGAACTAGAGAAATGTTTGAAATTATCTCGGAAACTCAGAAAGGAAATGAATGCTCTGACAGAATGGCTGGCAATGATAGATTCAGAACTGACAAAGAGATCAGCAGTAGAAGGTGTGCCTATCAATTTAGATGCTGAACTCGCCTGGAGCAAG
>1.118454481.118454660
GCAACACAGTTGGAAACTGAAAAACGGCAGCATCAGCTGAAGATTATCACTGACTTGGGAGAGGGACTGAAGATGGTGCTTAAAGGGAAAGAAAGATTAGTGAATGATAAACTCAGCCTCCTCAGCAGTAACTGGATTGCAGTAACTTCACGAGCTGAGGAATGGTTTAATTTG
>1.118481010.118481204
CTTCTGCGTACCTGGCAGAGATCCAACAGCTTCTCCAGGCTTTGTCCACCATGGAAGACCTTCTTAATTCTCCCACCCTTCAGGGAAAAGACTATGAAGATCTTGTTAGAAAAGAAGAAGATCTCAAG
>1.118682252.118682401
TTAAGAGTGGAAGAACTACCTCCACACAAAGGAATACTAAACCAATTAAATGAAGCTGGAGGAAAGATACTCAGTAGTGCATCACTGAGTCCTGAAGTAAAACATAAGCTTGACAGTAGACTCAAAGAGGCTAACCATCGCTGGATCAAG
>1.118743639.118743874
CAAACTGTTACTGTGGTTACAGAAACTCTAGTAACCACGGAAACGACCATCTCCAAACAAGAAATGCCATCATCTTTGCTTCTGGAGGTACCAGCCCTGGCTGATTTCAATAAGGCATGGGCAGATCTCAATGAGTGGCTTTCTCTATTGGATCGAATGATAAAATCTCAGATAGTTACTGTGGGTGATGTTGATGAAATCAATGACATGATCATGAAACAAAAG
>1.118799299.118799510
TTGAAAAAATACAAAACCAGTGGGATGAAGTGCAGGGTCATATTCAGAACCGAAGACAACAGTTGCATGAAATGTTGAAAGATTCCACACAATGGTTGGAAGCAAAGCAAGAAGCTGAGCAGATGCTAGAATGTGCCAAAACCAAGCTTGGAAAGTGGAAGGAGATTTCTTATACAGTGGAAGGACTAAAGATACAAAATGCTGAACTCAAG
>1.118807983.118808137
CAATTTGCAAAAGAGCTACGGCAATGGCATATAAATGTGGATGTGGCAAATGATTTGGCCCTTAAACTTCTTCGGGATTACTCAGCTGATGACACCAGAAAAGTACAAATAATGACCAATAATATGAATGATGCATGGGCCACCATTAATAATAG
>1.119180542.119181991
AACAACAACAATCTTGATGCTTGTTGTCGAATTCTTGCACAAGAGAGCAACAAATACCTATATATGGAATATCACAGCCCAGATGACACTCGAGTGAACAGGAATCGTCTTCTGCATATTAACCTTGGCATCCATCCTCATACTAACTATGGAGGGGATGGACCTCAACTTAATGGTGGTCGTACACTGGTACATAGTTCAAGTGATGGACATATTGATCCACAGTGCACCCCAGGCAAACAGCTGATCTGTTTAGTCCAAGAACCACATTCTGCTCCTGCTGTTGTAGCAGCTTCTCCAAACTACAATCCCTTTTTTATGAATGATCAGAATAGAAATGCAGCTACTCCTCCTCCACAGCCACCTCAACAGTCTTCTTCTATACAACCTGGAATGAATACATCTGCTATGCAAGGTCCTCCTCCTCCATATATGCACATACCTCGGTATAGCACAAATCCTATAACTGTTACAGTTTCACAAAACCTCCCTTCTGGACAGCCTTTACCCAGAGCTTTACAAATTCTTCCTCAAATTCAGAGTACTCCTTATGGAAGTCCTGGATCACTCTATATTAGGCAGACAACTCAAGTTTCTTCAGGACGACAGACTCCTACTCAAAGTACACAGTGGCATTCATCACCACAAGCTCCAGTTCCACATTATAATGCCCATCCATTACCTGTTTATCCACACCAACAGAGCTATCAGCCTTCTCAGTATTCTCCCAAACAGCCTCAGATTCCTCA
>1.121399111.121398930
GAATGGATCCCTCACAGTTCAAAGTCCATCAACATTATCATAAAGATGAGGAGAAATATGATTTGCTTGGTGGCCCAGTTCTGCAAACTGATGAAGAAAAATATAAAGACTGCAAGAGATTCAAGTTTGCCTGTCCAAAATGTGGGACAGAAAACATTTATGATAATGTCTTT
>1.121406966.121406792
GATGGATCAAATCTGAGTGCCAGCCAGAGAGCATATGCTCCAGAACAACTGAAGAAGCAAGCAAATCTTACTGTTGATTTTCAGTATTACCTGTCACAACAAATTCATCCAGTAGTAGCTCGTATCTGTGAACCCATCCAGGGAATTGATTCTGTTCTTATTGCAGCATGG
>1.121410536.121410405
CATTGACAAAAGATCCCCAAGATTACCCGGACAAAAAAAGCCTGCCTCATGTGCACGTCGCCTTGTGGATGAATTCTCAGGAGGGTAGAAAGCTGAAAGCTGGGGATACAGTGTCATATATTATCTGTCAG
>1.121411259.121411127
CTATATTATTGGCCAGATTCTTTCTGACCAATCTCGAGATGTAATTGTAGAAAACATCCAAAGGAGATTAATTGAAATTGGAGAAAATGTCACAAATAACCTTATTCCAATAAAACAATATGAAATCAATAAG
>1.121655781.121655215
GAGCTGATGAAACACATTTGAATGGAGATGAAATCGTTGTCGAAATACAGGAAACTGTATATGTATCAGATGTAGAAGATTCTGATATAACTGTACATAATTTTGTCCCTGATGATCCAGATTCTGTAGTAATTCAAGATGTCATTGAGGACGTTGTTATAGAAGATGTTCAGTGTCCAGATATCATGGAAGATACAGATGTATCTCAAACTGTCATTATTCCTGAACCAGTGCTGGACACTGATGTCACTGAAGAAGTGTCTTTATCACACTGCAGTGTTCCAGAAGATGTTTTATCATCTGAGATTACAGCTTCAGCAATGGCGATACCTGAGCATGTACTCACAAATGAATCAATACATGTACCTGATATTGGACATATGGAACATGTTCATGACCATAATAATGTTGTAGAAGCAGAAATTGTCACAGATTCTCTGGGAGAAGATGTAGTTTCAGAAGTCTTGGTGGCAGACTGTGCTTCTGAAGCTGTAATTGATGCCAGTGGAATATCTGTGGAACATAATGATGAAAAAAGCAACTGTGAAGACTACCTGATGATTTC
>1.121680248.121680076
GTGCAAAAATTATCCAAAAATGAAGTCCTAATGGTAAACATAGGATCTCTTTCAACTGGAGGACGGGTCAGTGCAGTGAAAGCTGATCTGGGGAAAATAGTGCTAACTAATCCTGTATGCACTGAAGTAGGAGAAAAAATTGCCCTTAGTCGAAGAGTTGAGAAACACTGGCG
>1.121682226.121682082
GTTGGCCAGGAACTTGAGGTGAGGCCTGGCATTGTCTCAAAGGATAGTGAAGGAAAACTTATGTGCAAGCCTATCTTCTCCAAAATTGTATCTCTGTTTGCAGAACATAATGATCTGCAATATGCTGTACCAGGAGGCCTTAT
>1.121703663.121704367
ATGGCAGGGGACGTGGAAGGATTTAGTTCCTCCATCCATGACACCAGTGTCTCAGCTGGGTTCAGAACACTGTATGAGGAGGGATTATTGCTTGATGTCACTCTTGTTATTGAGGATCACCAATTTCAAGCTCATAAAGCACTTCTTGCCACCCAAAGTGATTACTTCAGGATTATGTTTACTGCTGATATGAGAGAACGAGATCAAGACAAAATCCACTTAAAAGGACTGACAGCAACAGGCTTCCACCATGTTCTCCAGTTCATGTATTATGGAACTATTGAACTGAGTATGAGCACTGTTCATGAGATCCTGCAGGCTGCCATGTATGTTCAACTTATTGAAGTGGTGAAGTTCTGCTGCTCCTTTCTTTTAGCAAAAATATGTTTGGAAAACTGTGCAGAAATTATGAGACTTTTAGATGACTTTGGTGTAAACATCGAAGGAGTAAGAGAAAAGCTGGATTCCTTTTTGTTAGAAAATTTTGTGCCTCTCATGGCCAGACCTGATTTTTTGTCCTATCTCAGTTTTGAAAAGCTTATGACTTATTTGGATAATGATCATCTGAGCAGATTCCCAGAGATAGAACTCTACGAGGCTGTTCAGGCTTGGCTGCGGCATGATAGAAGACGCTGGAGGCATACCGACACCATCATTCAGAACATCAGGTTTTGTTTGATGACACCATCCAGTGTTTTTGAAAAG
>1.121710918.121711674
GTGAAAACTTCAGAATTTTATCGTTATTCCCGACAGTTACGGCATGAAGTGGAGCAGGCTATGAATTACTTCCACAGTGTGCATCAACAGCCTTTGATGGAAATGAAATCAAATCGCATTCGTTCTGCCAAACCCCAGACTGCAGTATTTAGAGGAATGATAGGACACAGTATGGTAAATAGCAAAATCCTCCTCCTGCACAAGCCAAGGGTCTGGTGGGAGTTAGAAGGCCCACAAGTACCTTTAAGACCAGACTGCCTTGCTATTGTTAATAACTTTGTATTCTTATTGGGTGGGGAAGAGTTGGGGCCAGATGGTGAATTTCATGCTTCCTCCAAGGTGTTCCGATATGATCCAAGGCAAAACTCTTGGTTGCGAATGGCAGATATGTCTGTACCACGGTCAGAATTTGCTGTTGGTGTTATTGGAAGATATATCTATGCAGTAGCTGGAAGGACAAGAGATGAGACATTTTATTCAACTGAACGATATGATATTACAGAAGATAAGTGGGAGTTTGTAGATCCTTATCCAGTCAATAAATATGGACATGAAGGAACTGTTCTTGGTAGCAAGTTGTACATCACTGGTGGAATAACGTCGTCTTCTACATCCAAGCAGGTGTGTGTGTTTGATCCCAGTAAAGAAGGGACTGTGGAACAGCGAACAAGGAGGACTCAAGTAGTGACTAATTGTTGGGAAAACAAGTGCAAAATGAATTATGCAAGATGTTTTCACAAGATGCTTTCTTATAATG
>1.121797633.121797783
GTATGTTATACTGAAAAAAATAACATCCAGGTTCGGGTGCACAGTGAAGTTTATGATCCAAATACCAGGGTACACCACACAACCAATGTCTTCCATTTCACATTTATGTTAGAGAAGGAAATACCAGATGTTTTTCCCAAGACATATGG
>1.122414793.122414567
ATAAGATAGAGAAAGCGGATGCAAAGCCGCTTCTAAACATGCTGAAACATTCTCCATTCCGTTGGCCTGTGCTGGAATCAAACATTGGGCCTGAAGGTCTGTGGTCAGAAAGGAAGTTTAGCATGCTCCAGACCCTTGCTACTCTCCGTGGTCAATACAGCAATTCTGTTTTCATCCGATTATATGTGGCTTCAGATGATAAGGCTTCTAATGAGCACATCATAAAG
>1.122432554.122432393
CTGCCTCCATCAAAAGCAAGCTAAATATGTCTGTGGACCCCTGTGATAACTTTTTCCGATTTGCCTGTGAAGGATGGTTACGAGATAATCCAATACCAGAAGATTATTCAAATTATGGAATCTATCCTTGGCTGAGACATAATGTAGATCTAAAGTTGAA
>1.122538285.122538105
GATTCTCCTGCTAATGGGCCTAGAGGCCTTTTTGTTGGTGACCTTGTCACTAGTCTGCAAGATTGCTCAGTTCATAGTGTGGAAGACTGGAATGCCTGTTTGGGAAAAATCTATCAGAAGCCACAAACAGGCTATTGCATAAAAACATCAATACTACAGCAGTTAAGCTTCCCAACTAGAG
>1.122550029.122549901
GTTTAACATAGGGATGGTTTTTGGAATAGCAGCTATGTTTGGTTCTGTGGTTCTGCTTGGGAAGACACTGATGCAGACTCTGTCACAGATGCTAACTGAAAGTCCTGCAAGTCAAAATGATCAAATGCT
>1.122580142.122580276
AGTCTTCCAACCCCACCTGAAGAAGAAAAGAAAAAGACTCTCCCAGGAGCCAAGAAGTTACCAGGCCCAGCGGTTAATCTCTCAGAAATCCAGAACGTAAAGAGTGAACTGAAATTTGTTCCGAGATTTGA
>1.122629229.122630977
CACAGCAGCACTGTACTGTCTCAGTACCAAACTCTCCGAAAGGAAGGCTTGCTCTGTGACATTCTGCTAAAAGTAAAAGAAAATGAGTTTCCTGCTCACAAGTCTTTGTTAGCCTGTTCCAGCGATTACTTCAAGGCCATGTTCAAGAGTTATACCAAAGAATCCAAGGCTGCTGTCATTCACCTCCAAGTTATCTCAGCCACTGGGTTGCAACATGTTCTGGATTTCATTTATACATCCTGGTTGCCTTTGTCTTTTACCACTTTGGAAGATACCTTAGAAGCTGCCACATACTTACAAGTACCTGGGGCAATCTGCTTATGCAGCCAATACTTGGTGAATAATCTGAGTCTGGAGAACTGCTGTTTTTCAGCCAATGTTGCCACAAAATTTTATCTTCCAGATGCTTTATCTGCAGCAGAAAAATATCTTATTATTAATCTCTGGAAACTACTGGACCTGGATTTTGCAGGTCTGCTGGAACTGAATTTCCAATCTTTGAAGGCAGTAGTAAAATCTCCTGATATACTTATGGTGAAAGAATCTAATTTGTTAGATCTATTATTAAAGTGGTTGGCATATGATAAATTGAGGCTCACACACACTACTAATATTTTGGAACATGTAAGATACAGTCTCATTCCTGTGGAAGATCTGAGAAATATCTACACTCAATCAGAAGTGCCTCTAACAACCTCTATAAAATGCTTAATTATAAAAGCAATAAACTATCATTCACTTATTTATAGACAGCCTATCTTGCAGGATAAATACAGCACCTTGAGAAACCAGAAGACATGGATTATCCTGCTTGGAGGTATGATTGCACATGAAGGGCTTGTCACTGAGGTGGTGGCTTTTGATGTTTACAATCACAAATGGCAAATTTTAACACAATTACCAGACAGGATACAAAACCATTGTGTATGTACTATTGGAAACTTTCTATATGTGCTTGGTGGAGAAATTGAAGATTTGCAAAGTGATCCTAAAAGTCCCATCTTGACAGTTACAAATAAAGTCCATCGCTATGACCCAAGATTTAATAAGTGGATACAAATTACTGGGATGCTGGAAAAAAGGTGTCAGTTTTCTTGCTGCATCTTAGAAAATGCGATCATTGCAATTGGTGGACAAGGTGAAGATAAAACATTGCATTCATCTGTTGAAGTCTATGACATTAGTAAAGACAGGTGGACAAAGCTTCATGATTTGCCCTGCAAAGTACATGGTCATGCTGGTACTGTTTGTAAGAACACTATTTATATATCAGGTGGCAAATACATGGGTCAAAGTAACACAAGTAAGGATTTGTATGCTTTGAGTAAACTTGAAGGGGAATGGGGAAAACAAGCCCCAATGAGCATTGCTCGTTTTGGGCATCAGATGGCCACAATCAGGGATTCCGTTTTTACATTTTTAGGTTTTTATGAACCATTCTCTGAGATTGAAAAATATGACCCTGACCAGAATCAGTGGACTCGTTTAAAGCCACTGGTATATGATCGATATAGTTATGGCTTAGCAGTGGTGGAAGAAACTGCCATTCTTATTGGAGGGAAGAAATGGCAAGACACCCAGGAGATTCCAACTCAGGATGTTGTAGGTTATGATATAGATAATGACTGTTGGGAAGAAATCTGCAAAGCTTCATTGCCTTGGTATGGATTGCAATGTGCAGTGCTAGGACTTTCTGA
>1.122711781.122711564
AGAAAATTCACTTCTTCGATATATGAGTAATGAGAAAATAGCTCAAGAAGATTACATGTTCCAAAGAAACAGCAAAAAGGACACAGGGAAAAAATCTAAAAAGAAAGGAGACAAGAGCAACAGTCCTAGTCATTATTCTCTGCTACCTAGTTTACAAATGGAATCATTAAGGCAAGACAGCATGAGCACACCAGGGCCTGAAACAACTTTGTATCAT
>1.123357651.123357775
CACCAGCTAGCCCTCTTAAAACTTCTTACAAGCCTTCCCCCACCCGAAGTGTGGAGAAAAAGAAAGCAGCATCTGCTTCCACATCAGATTCAATGAAGGGAGCAAATATAAGTGAAGTCTCACAG
>1.123366940.123367172
CAAAGACGTATCCACAGTCTCCCAAAGCTAATAAAACATATCCAGCTTCTCCTGTGAAAAATCGTACAACTTCAAACTTGAACCAAGAAACTCCTAAAAAAAGGGCAACAAAACTTAAAGA
>1.123401481.123401613
GTAGCTGTGGGTAAAAAACCTGAAAGTTTTCATCCTGTATTTGAACATATAAAATCTGTGACGCAGAAGGTAGAACAAAACCCATCAAAAGAATTTGCTCAGGAAATCATCACAATTATCCACCAAGTTAAAG
>1.123706459.123706609
GTATTTGAAATCCTTGGTACAAAATCTGATATTAATTCAACATTTCAAGAAACTGACCATAGAACATTCTCCTAGGCAAGAAAGACTGAACTTCTGGTTGGATATAATTGTTGAGGCAACCAAAGAAAAAAACAATGGGTCAAGATTCCCA
>1.123727263.123727440
ATTATAATCGTAGCACATCTCTGCCTCTGCCAGTCCAAGGAGAGCAGGCTGGCAGTAGCAGTAGTGAGCATGGCTCTGTCTCACCAGACTCCGATGTGCAGTCTGATATGTTCTTTGAAAAGGCAAAACGTTCTCTTTCTGAAGTTCAATCAAACAGTCCCATTTCCCATTTGTTAAG
>1.123850317.123850473
AATAATAAAAATAGTGGATCTTATTGGATTAAAATTGAACTTCTCAACAAAGTCCATTAATTTTACCACTCCTACTTTGGTTCTGGCTGTCCTGAAAGTCAACAGCAGCTCTTTTAGAGAAGTTTCTTTTGCTGTTCAACATTCCTCAGACCT
>1.123861198.123861350
TGGAGTAGAACTGCTACTAATGGTTTAAGGAAGCAAAATGTTAACCAAGGTGTCTCCAATTCTTCACATTCTTTGCAATCCAACAGTAACTCTACTAATTCCACGTCAATGCTAATGAGTAATGATTATTCTGTGCACACAAATGGTAATG
>1.123887890.123888053
GGTGAAGTTGGGCAAACTTTCAGACTTTCTGACCACTTCATTCTATACAAACCTGAGCTTTTTGGATCCTGATTGTGATAGCAAACTGTTTGATGATGAGAGCGGAGGCTACTCTAGTCCCGAAAGTGGCTATG
>1.123992381.123991424
AAATCAAGCTAGCAAAGGTACTGCTGTGCAGTCTCATCACAGATCAAACAGCAAAGAATTACAGAATGTGGGACTGCAAAGAGAAGATGCACTTTCAACAAATGAAAGCTTTTTAAATGGAAATCTTTCTGCAACTTCTCACAGTCCAATGCTGTCAAAAAAGCCAAACAATCTTCCTTCATCTGGAAGTAAGGATCTAGCAAATAACAACATACCACATCTTCTCAGTCCAAAAGAAGCAAAGACAAAAAATGAATTTGAATTTAATTCAGAATCCAAAGCTTCAGATGGTCCAGGTACTAAATATCTGAAGTCAAATTCCAGATCACAGCATAATCGTCATTCATTTATGGAAAGTTCGCAGAACAAAACTGGCACACTACAACTAGGTGAAAGACATAGCCGTCACAGTTATATTGATACTATTCCACAGTCTTCAAAGAGCCCCTCATATCGCACCAAATCAAAAAGTCATGGAGCCCTGACTGATTCCAAATCTGTGGGTAATTTGTCTGAAGCCAGAGTTCAAGTTCCAGAATCAAACAGCAGTAGGTATTTTCCATCCAGCTGCTTAGACTTAAACTCTCCTACTACACCAACACCTCCTCGTCATGCTGACAATAGAACTTTGCTTAGTCCTTCTGGGAGAAATAACAGAAGTGATGGTACGCTGGAATCACGAAGGCCATCTACAAGACATTCCAAAACCATGGAGGAGTTAAAGTTGTCAGATCACATGGATGGAAGCCACTTACATTCTGCATCTGCTCCTCATGAATCTTTTTCTTATGGTTTAGGCTACACGAGTCCTTTTTCTTCACAGCAGCGCCCTCATAGACATTCTATGTATGTGAGCCGGGACAGAGTGAGGACAAAGGGCTCAGAGGGTGGCTTAAGCGTAGGGCAAGGGATGGCAGCCAGAGCAAACAGCCTGCAACTGTTATCTCCACAG
>1.123994397.123994237
AACTTGCTGAAACTGGATCCAGCTGACCGATACTTAACAGAGCAGTGTCTGAATCACCCATCATTTCAAACTCAGAGGCTGTTAGATCGTTCACCTTCACGTTCAACTAAAAGAAAACCTTACCATGGAGATAGCAACACTTTATCCAGCAG
>1.124015302.124015182
AATATGCTTGAGTTGCTAGAAGAAATGCCAAATGGAGTCCCACCTGAAAAAGTAAAAAGTTATATCTACCAGCTAATTAAAGCAATTCATTGGTGTCATAAAAATGATATTGTTCATAGAG
>1.124165759.124166009
TTTCTAGCGCAAAGAATAATACCAAAGCACAGACGTCTCCTTCCAAAGGAACACGGTGCTCGGTGCAGCCTCCACTGAAATCGGTTTCACCTGTTCCAACACCCAAAGGCAAGAAACTCACTCGGGGAAAACCACTGGCTCTATCCACTGTCCTTAGGAAAGTCCAGTCTCCCAAAAATATTCCGGTGGCCAAAAACATTTCTCACAAAGAAAACCTCAAGAAAAGGAAAAA
>1.124182915.124183162
CAGAAACCCTGCCAAATGAAGAAAATGGTACATCCAAGGAGCAGAGGTTTGCTGAGAATTCAATGGATTCTGCACTTAATTCAGTCGCCCTATCAAGTCCAAGCCATCAGAGTTCCACTGAATATCGTACCTCAGGGAACACAGCCTATTTCAGACATTCTCTTCCTTCAGTATCTGCTACCTCAAATGCAGCACCAAATCTACAGAAATTATCAACTGCTACTGGAAACAGAAGTTACTGTGAA
>1.124404529.124403905
TCAAAAAGGAAAGTGCTTGGAAGAAAGGATTCTGGAGACCTTTCTTCAAGGAACAGACTGAAATCTTCAGCTAGTAGTAATAGTGTGTCTTCTGTCAGTAGCACCTCACCCGCAACTAATACTCCCCTCACCACCAGTGCGGGAAGCCCAGCATGCAGCCAGAGGTCTCCTGGACTTATTTATCGGAATGCCAAAAAGTCCAGCACATCGAATGAGGAATTTAAATTACTGCTCTTGAAAAAAGGCAGTCGGTCAGATTCTAGCTACAGGATGTCAGCCACTGAGATACTAAAGAGTCCTATTTCTCCCAAATCTCCTGGAGAACTAATTGGGGATACTCTTCAAA
>1.124410510.124410372
TTGCAGGAGTTGGTTTTGACCGAGAGGCTAGTATTCGCTGCTCGCTTGTTCACTCACAATCCGTACTGCAGCGAAGACGGAAACTGAGGAGGAGAAAGACCATCTCTGGCATCCCCAGAAGAGTCCAACAAGAAATAG
>1.124424272.124424139
CACCGAAACCAGGGTGATAACAGAGAACAAAAAACTGTGAGCCAAATTGTGGTAGCTCCCCCATTTCCCTCTTTTCCTGTGATCTACAGTAAGAAGAAAAAAGAGACTAAGGACCATCGCTTGCTA
>1.124784888.124784765
GAAGCGAAATCTCCCCCCATGTCTCCCATTGGTTCTCATCCTGCGTCTCCCTCAAATTACCAGAGAATTCCTTCAGGATATGGATATAGTATATTGAGAAGTGGGCTTGAGCAGCAGCATGGAG
>1.124785911.124785763
AATTACCTTTACCTCGATTTAGTGCTCTGAAAAGTGGTAGTGAAATAAGGTACAGTAATCTACCAGAAGCACATGGAACTAAGTTTCAGAGTCCACATGCAACACTTGAGATAAATTGTTTCAGAAGATCAGATGAAGAAGAAAAACAG
>1.124869944.124869644
GGAATTAGCAACTAGGAACAGTTAGTGAACAACAAGTGTACTACGTTGAATACAATGCTGCAGCAAGCAGAGACAAACTGTGACAGCAGAGAAAATGCAGATGTACAGAAGGTGGAAGATTACATTTCCAGAAACAGAAAGCTGTTGGGGAAAGAGTATTGTACCCAAGAGTTGCGGGAGGAGACTCCAGGGAGAGAAGAACCCCGTATTGATCCACCTGATGGCCAGCAAGACCCAGAAAATGAGAAAAACAAAGAGAAAACTTTAG
>1.124883409.124883282
AAGAAACTGCAGACTGGGAAAAAGAACTACAACAAGAACTTCAAGAATATGAAGTAGTTACAGAATCAGAAAAACGAGATGACAACTGGGACAAAGAAATAGAAGAAATGCTACAGAGAGAAAATT
>1.124884999.124884852
GATGATGAAGAGATTTCTACTAGTCCAGGTGTATCTGAATTTGTAAGTGATGCTTTTGATGCATGCAACCTGAATCAAGAAGATTTGAGGAAAGAGATTGAACAGCTTGTGCTTGACAAGAAAAAGGAAACAACTATAGT
>1.124892947.124892808
GACAGAAGAAACTTTCTGCGTGACCCACCAGCAGGGGTTCAATTTAATTTTGACTTTGATCAGATGTATCCAGTAGCCATGGTGATGCTTCAAGAAGATGAACTTCTAAATAGAATGAGATTTGATCTTGTTCCAAAACA
>1.125318921.125318708
GTGTTCTCGGAAACATAATTATCCAAGCTCTAGTCAAACACTTCTTATCAGGGGAATGTTTGTTACTTTTGGGATGGAGCAGTGTAAGAGAGATGACTATGACACAGATGCAAGCCTGGAATACAGCGAGGAGGAAATTTATCAGCAGTTCCTAGATTTCTATGAAGATGTACTTCCTGAATTCAAAAATGTGGGGAAGGTTATTCAGTTCAAG
>1.125364331.125364513
CAGGATGTGACCCAGGAGGCTGCAGAGTTTTTAATGCAATTTGATGTCCGTGCAGATGATTTGTATTATGACGCATCCATTGCTTCATGGAATTATAATACCAACATCACAGAAGAAAATGCCATAAAAATG
>1.125535513.125535647
GACACAGAGAATGTATGGAAATTCTTTTAGCCAATAATGTGGATATGGACCAAGATGACCCAAAGTTTGGAACACCACTTTATGTGGCTTGTGTGCATCAGAGAACAGATTGTGTAAAGAAACTTCTAGAA
>1.125739876.125739747
GTTGTGCAGCTTCTTTGCAAGACCGTTTTCTAATTATGGCAGCAGAAATGGAACAGTGCTCTGGAGTAGGAGCACAGGAACTATCTCAATTTTGGAAGGAAATTCCCAGAAACAAAGTGATGGAACATAG
>1.125757272.125757118
TTTGGTTCAGAGTGAAATTACATACAAAAGATTCTAAAACACAATTTGAAAAAAAGAAACTAGTAGCCTTTTGGTTAGAGCGCTATGCAAAAAGAGAAAATGGAAAGCCTTTGACAGTGGTGTTCGACATGGCTGATACTGGACTGAGTAATAT
>1.125777161.125777302
GCTGGTTTTGCATCTGTTCGAGCACTTCAACAACATTTACAACTCAAAGAAAGAGTTCTGATGGAAAGCTGTCATGCATTATTAGATCTTGTTCAAGATCGAAAACAAAGATTTCCCAGGGTCAAAAAGGTA
>1.125781606.125781846
CAGGTTTTACACAAGACCTTTTTGCACTCTGTGCAATATCACACAAATCGTCTTTTCAAATAATCTCCCCTGACTGCACATTGCTTCCAGTAAACAAGTGGCTATTGGAACAAATGGAGTGTGCACCAATCAAGGAATATCCTGATTATATGATCTGCTGGAAATCTGGAAATCTGAATGGCACTCTTTTCAAGTGGAATCTAAAAACACCATTTGAAGGATTTTTAACAATATTCTGCAG
>1.126383221.126383048
TACAACACTTCAAGGATGTTGAAATTGCCAAAATTAAAATGGATGAAAGGGCACAATCCCAGAAAGAAATTTCAGAACTTCGGAAACAGTTTCAAAAAGATCATCAAGCCAAATCAGAGGCTCTAACCTCTCGAGAAAGAAATGCTATTGAGCGACTTCATAAGCAGCAAGAG
>1.126384797.126384661
CTGAGAAACTCCAACTAATCGATGAACAGTTTGCAGATATGTATCCTCAGCGTCATTTATCTGAGTCTTTTCATGTAAAATTTGCTGAATATAAAAGAGACATAGAACAGCAGCTGCAAGCAGAAATGTCTCAAAAG
>1.126936438.126935165
GTGTAGCCATCTTGAGAGCATATAGTCCTGAATCATCATCAGATTCTGGCAATGAGACTAACTCTTCCGAAATGACTGAAAATTCTGAATTGGCCACGGCACAGAAATTGACTGAAAATTCCACACGTATGTTTTTACCCACTAATGAAGGTTACCAATCACTGGTGGAATCACATGCTGAATTCTCCATTACCAAGAATCAGGCAGGAGGGCTGCTAATGAAATCTATACAGTCATCAGCTATTCAGCAAGCTACAGAACTACAGTCAAAAGTTGTGCCTTCAAAGCAGATTCTTCATTCAGATAGCATGGAGATGGAACCAGAAACCATGGAAACAAAATCTGTTACTGAATATTTTAGCAAACTGCATATGGGGTCTGGAGTATATTCTTGCACTACTAAACGTAAAAGTAAGGTGATTGATGGGGAAGGGAAAGCTATTCCTGATGGCAGTGCTGTTATGAAAAAGCAACAGGGAGCTAAAAAAACAGACACTGATGAGCAAAAGGGTAAAACTCTGTCTTCAAGAGAAAGTCAACGTATAAGCACTTTTAATGCAGAGAGAACTGCTTTTCGCAAAGACAATCAAAGATGGTTTACTGTTTTAGATGAAGGGCCAGTAGAGAAAACAGACCTGGAAACAATGAATGGAAAGACAATTCCAAGAGTTTCCAGTCTTGGGAAAGCAGATATGAACTGTAAAGATGACATGCATCCGGAGATTGATCCCAGCAGCGTTTTAGGCCGTGGGCTAGATGAACATTTTGTGTCTGGTGCAACTACTCTGCCTTTATCCAAAGACCGAAATGATTCTGAAGATACTAATTTATCTGCAGATGATCATCTTTCAAAGCTTCCAGAAGCAGAACACAATATGACTGGATTGTGTGAGTATCACTTAGCTAAACGCATGTCCTCCTTGCAGAGTGAAGGCCACTTTTCCCTGCAAAGTTCACAGTGCTCTTCGGTGGATGCGGGATGCAGTACAGGCAGCAGTACATGTGGAACTCCAGTTGAGTCTCCTCTTTGTACCTCTGACATCAAGCACATGATACCTGATATGACAGGAAAAAACATCAGTTATATCCCAGTAGAAGACAGAGCTGCCGTGCATCCCAACCATGGAGCAACATATAAAGAGCTGCA
>1.126937830.126936772
ATTGAAACAAAAGGGAAGCTTAATCATCATGGATCTGAGTGGAACTGTGTAACCAAAATGACTACATTCTCAGCAGCAGAGCAGGAAGCCCATATGTTTGCTGATAATAAACAAAAAACTGCAGATGTCTCTGATAGTGCCTTATGTCCAAAAGAACATAGGCACCTATACATAGAGAATGTTTATAATTCAAGTGGACTTGATCAACAACTGGCTAAACAAAATGACTTTGCAGAGGCAGAAGTTAATGAAAATGCAAACCAGCAACCCATGCTGTCATTTTCAGGAGGATTGGAATCAAGCAAGAAAACTCAAGGATCTCCAAGAGCTGCAAAAGTATCTTTTATTTTTGGAGATCATGATTTGGATGGTGTGAATCCTCAAACTCTTGGCTATGAAAGACTATTGGATGAAAGTCCAGAAGCATTAGATAAACAGACAGCTCTTTATATAAGCCATGCCAATGATATTAAGAGTTTGGAGTTGTCCCCAGATGCTGAAAGTTTCCATTTTGCTGCTAATTCTGTTTATGCAGGCTTACATGATGACAAAATATTTGAAAGTGCAGAAGGGATAGAAGAGCCTCTGCTGCATGATATTTGCTATGCAGAGAACACAGATGATGCTGAAGATGAAGATGATGTCAGCTGTGAAGAAGACATTATGGTTGGAGAAATCAATAGGCCTGCTCTTCTCAGCCTTTCAGGTTCTAGTGATGATATCATAGACTTGACATCACTCCCACCTCCAGAAGGTGATGATAATGAAGATGACTTCCTGTTGCATTCTCTAAATATGGCCATTGCTGCTCCTCCACCAGGATTCAGGGATAGCTCTGATGAAGAAGATTCTCAGAACCATACAACACAGTACAGAGCAGACAAGGAGGAAACTAATAATGTTGGGAATGGTGATATTCCAGTGTCACTTATTGATGCTGTCCCTACTAATACTGAAGAGAAATGTGAAAAAGGACTGGATAATGTTGTAGTTTCTACACTTCAAGCACTGGAGGCCTTATCTGCTTCTGAGGAACACCAGATGAATGAAAATTCAG
>1.127469989.127469829
CTTGTGAAACTTCCATGTCAGACAAATATAATAACCATCTTGGAATCGTATGTAAAGCATTTTGCCATTAATGCAGCTTTTTCAGCCAATGAGAGATCACGACACCATCAAATGACTTCACACACCAACTTGAATCTTCATTATGTCCCACCAGAAAAAAA
>1.127470556.127470434
AAAGAAGAGCAAGAGACTCATGCTAAAAGGGATATGGAAGAAAGAGCAATAAACATAGAAATTCCTGAAATCTTGAAAAAGAAACTTGAAGAGGATTGTTACTATATTAACAGGCGAAAGCG
>1.127935244.127935950
TCATATGGAGACATCTATGAGAGCAGCTCGTTGCGGCCAGGGCAGTGTTCCCTTTCTCAAGGGAACCTGTCGTTGTCTTCACCTCAGTGGCAGGAAACCAATACAGAGCTAGATAATGGAAAACCGGTCATCCGGAGGAGTCAGACAACAGCTGCCCTTCCTGAATGTCACTCGCATCCCCCTCTGTCTCGAGTGTGCAGCACCCCACAAATTGAAGTAGGTAGAAGGAATTCCAGCCAGTC
>1.128615494.128615335
AGTTGGCAAGCAGAATCCGTTGATAGTGGATGTAGTAATTGCATGCAGTCCAGTCATCACCTGGAGTCCTATTGTGGTGAATCATTGCAGATTCCTGCGTTTGCATCTCAAACAGATCAGTATATTTCTGGAAAAATTCAGGGTCCACCTTTAAAG
>1.128824572.128824403
CATTTAGAAGAAAAAAGACATCTCAAATCTGAACCTCCCCTTCCTTCAGCCTATCATTACCTTCTAAAATCTAGAATGGAAGCCTCAAGATCCCCTTCACCACAGTTTGCTCCACCAAAGCTGACTGATAAGCCACCTGTGGCTGTTCAGGATGAAAA
>1.129749396.129749616
CCTGTTATCTCAAAAATATTGGCAAAACCAGAGAATCTTTCTGCTTCTTTCATTGTTCAGGACATTAATATTACAGGCCATTTTTCATGGAAAATATCAAAAGCAAATCTTCACCAACCAATGACGGGATTTCAAGTCACTTGGGCAGAAGTCACAACAGAAAGCAGGCAAAACAGCTTACCAAACAGCATTATCTCCCAGTCACAAATATTGCCAG
>1.130131913.130132065
AAATGGATCGACGGTGGCTTAACCAATGGCCTCCCTATCTTGCCAGAAGGCCGAACTGTGACTATTTCTCCTTTCTGTGGCCGAGTAGATATCTGCCCGCAAAACAAAGGACGAGTGGATATTTATGCCAAAGTTGCAAAGCAAGACCTCATG
>1.130133712.130133843
TTGTCCATCACCAACTTTGTAAGGCTTCATCAGGCTCTATTTCCACCAAGCCAGGAAAAAATGGAATCGCTATATCAAGATGGATATAATGATGCCATACATTTTTTACTGAAGGAAAACTGGTTTGAATAG
>1.132199944.132200110
ACAGGTACTTTTGGGCGGGTTCATCTGGTGAGAGAGAAAGCTGCTAAATGCTACTTCGCGTTGAAAGTAATGAGCATTCCAGATGTTATTCGGCTAAAACAAGAACAGCATGTACACAATGAAAAATCGGTTTTGAAAGAAGTGAATCATCCATTTCTGATCAGATT
>1.132394071.132394200
GTTCAACAGCATACAGGCTATATCTGAAAGCTCGTTTGGAGGACTTTCAAAGCTAGAACTGCTCATGCTTCATGGCAATGATATCCAGAATATACCCAATGGTGCCTTAAAAGATCTGTCATCGCTACAG
>1.13297243.13297432
TGATGGAAAAATGGGAGAATCAAGGCAGTCCACAGACAAGTTTATCTGCTCCAGCTGTGCCACAGAATATTCCCTTTCCACCCACCCTTCACAGGAGTTCTTTCCCCGACTCAACAGAGGCCTTTGACCCAAGAAAGCCTGACCCATACGAGCTGTATGAGAAATCACGAGCTATTTATGAAAGTAGGC
>1.133143786.133142878
CAGTAAAGCTTCTGGAACTGGAGCAAAGCGAGGAAAAAATCCGCCTTCAGGAGCTGGAAGAGAGGAGAAAGCTGCAAGAAGCTGAACTCCGACGAGTAGAGGAAGAAAAAGAAAGAGCTCTTGGACTGCAGAGAAAAGAAAGGGAATTGCGAGAGAAATTGCTCAACAACCTTATGAGCAAGAAAATGGA
>1.133239821.133239983
TGTTTGTGGCTTGTAAGCTGAAAGTATTTGATCTTCTCAAAGATAAAGATACCATGACCACAGAAGATGTGGCAAATCAACTTAATACTTCTGTACGTGGAACAGAAAGATTGCTTGATGCCTGCACCTCTCTTGGTCTTTTGGAAAAGAACCATCAAG
>1.13341666.13341906
TTATAGGTCAGAGGTAAAAGCCAGGCAGGATGTGAAACCTGACATTCGGCAACCTCCATTTACAGACTATAGGCAACCTCCATTAGATTACCGGCATCCGCCAGTATTAGATTACCAGCAATCCCCCCCTTTGGACTACCGGCAACCCCCTTTGATAGACTACCGGCAACATTCTCCTGACACCAGACAATTTCCCTTATCAGATTACAGACCGCCTCAG
>1.134066455.134066802
ATGCCAACTGTGAAAGTTTTGCAGCCTGTACTAAAAATGAAAGTGGATGAGCTCTTTTTGTGCTGGTTAAGTGAAACTGCAACTCAAGTGATGCTCAAAGACTATTTAAGAAGTATAACCAGTGAAGAGAAGATTGAAATATGTAGCGGTGATGCTGGGAACAATGAAAATATTCTTACTCAAATTAACTGTGTCTCCAAACAAAGCATGTTAGGCGCTCTGATGTCTCCTTTGACTCCAACAAGCCCTACTCACCTTTCTGCGGCTCTCCCATTCAGTACACCAACAAGTCCTAGGAGCTGTTCTGCTATTCGAGGAAAGCGCAGATCTTCAAACAGCAGA
>1.134113506.134113650
TATGAAGCTGAACTGATTCCTGGTGATCATCAAAAGACCAACATACTAAAATATCAAATGGAGAAAAGACCTTTTTTTGATATGCCTTCCCATTTGGCAGATGTTGATTTGGATGATTATGACTATGAAGATGATTTTGAATA
>1.134123727.134123599
GGAAGGTATTGAATTCGCCTTCCAAGGGGCAGCTGGAATGGAGGGGAAGTGCCTACCTCCTAACTTAAACTTTCTGATCATCCTCAGTGAATTCTCCAATAAGCTTCTAAAGCCTGATAAAAGACTTGT
>1.134127915.134127747
GCTTTTATGATACTTTGTGATCTACTGTTAATTCTAAGTCATCAAGATTCAAGCAATGATGGTGCTGCTGGTTTCCTGGAATATCTTCCCAGTACATCTCTTCAGTCAAAAATGCTCTTATTTATTCGGGATCATGTTTTTGGAGAGGAAGAAGAAGAAACCAAAG
>1.134179806.134179936
AAAGAACTTGAAAAGGTCTGGGGCGTGAAGGTTTTTGACAGATACACAATTGTCCTTCATATTTTCCGATGCAATGCTCAGACAAAGGAGGCAAAACTCCAGATAGCTTTAGCTGAACTCCCACTTCTAAG
>1.134181390.134181548
GTGAAACCTTCATGGAAATTCAGCTTCGTCTCTTAAAAGAAAAAGAAGTTAAAATTCGAAAGGCTCTACAGAAGCTCAAAAAAAATAGGAGTTTACTCAGAAAACAACGGAAGAAATGCGAGTTTCCAATTATTTCAGTAATGGGCTATACTAACTGTG
>1.134182606.134182814
GGAAAACCACTCTAATCAAGGCCCTCACCGGGGATGCAAAGTTACAGCCCCGAGATCAACTTTTTGCCACATTGGACATTACAGCTCATGCTGGCCATCTGCCATCTCGGTTGACTGTTCTATATGTTGATACTATTGGATTTCTTTCTCAGTTGCCCCACAATCTTGTTGAGTCATTTTCAGCTACATTAGAAGATGTAGCTTGCTC
>1.134187135.134186843
ATTATTTGTTGCAGGAATCAATCTTACTGCAGATTTAGGGTATATTTTGGCAAATATACATAGTTCGGTAAAACAAATGGCTCTGAGTGCTCTCCCATTACTAAATTTGTGGATAAAGAAACAGCGCCCTGGATCAAAAAAGGACTGCATTAACATCATTGCTGGAGACTTCATAGAAAAAAATAACTTTGTGGAGAATGTGATAAACCTGAATAGGAAA
>1.134192491.134192273
TTCTGTGGGATATTTTAAGATGGCTGAGAAACCATCCTTGGGAGGTAGTCGTTCTCGCTTTCAGAAATTTTGATGGCTTGGATGAGAATCATCACTCTCATTTGGTCTCCTGCATAAAGAAGATCTTCAGTTCCAGACTGTGTCCTAGAAATGTAAGT
>1.134254021.134253123
CATTCCCTGACAAGTGCACTAGAGAATACATTGTTCTACCCTCCTCCTAGAATCACTTTAAAATTAAAAATGCCAAAATCACTGGGGGATTGCAAAAGTAACTTAAAAACTGGTACCAAATCACTTTCTCCTGACAACAGTGCCATGATTTATAACAAAAAAGGTATTCCGCTATCCAAGGAGACTTTTATTTCAAATATGAAGTCCTACTCAAGGTTTCATCATGAAAACAGAAGCAATGGCTTATTGGAAGGGATTATGAAACCTAGAATTGAAGCAAAGGATTCTGGGTCTGAGAACCTATCAGATTTCCATCATGGGCAATCATCTGGCAAACCCCTGGCACTTCAAGCTGCATTGCATGGACAGTCCTCTGTTGGGAATGGAAAAATTCAACAGACTTCTAAATTAGAAAAGTCTAATGGCTTAGTGAGCAGAGTTGGGGATATCACTCAGCGAGACAGCTCCAGCCAAACAACATATGAACAACAGTCTGTACTTTCTGCCCACTTGGCTAGCCAGAGTACCTTCAGAAAATCCACAATGGAACACTTCAGCAGGTCCTTCAAAGAAGCAACCAACAGTTTGGTGAGGACTACAGAAGATCTCAGGTGTTGCGAAAAGCCCTCAAGAAGGCTTTCAGTGAGAGAGCGTCCATGGGGCAAGCAGACTTTTGAATATCAAATGGGGAGTGCCCCCTATCAAGACAATGATGGATACTGCCCTGATTTGGAACTCAGTGATTCTGAAGCAGAGAGTGAAGAGATTAAAGGGCAGATTAGATTGAGAAAAAGCAGCTCAGGCAGAGAGAGCCCAAATAAGGACTTCAGTAGAGAATGTCATAGTAGAAAGAAAAGAAACTTGATTTCTCATAGTTCAGTGCAAAGGTGA
>1.13426765.13426607
GACAGTCACAGAACAATGACAAACGTATCTGATGAAGTTTCTAGTGAAGAGGGGCCAGAAACTGGCTATCCTTTGCGACGGAACGCAGAACGTGCTTCCAGTGATGGGACATTTCGAAACAAGAAATCCCATCATTATAAGAAACATTACCCTGTAGAG
>1.134324469.134323804
TTGATCCTAAAGATTACATGTTTTCTGGACTCAAGAATGAAACAATAGGACGTTTACCTGGGAAAGTTGCAGGGCAACAGTTTGTCATTCAGGACTGTGAGAATTGCAATATATATATATTTGATCATTCTGCTACAATCACTGTTGATGATTGTACAAACTGCCAAATCTTTCTAGGACCTGTAAAAGGCAGTGTATTTTTCCGTGACTGCAAAGACTGTAAATGTGTAGTGGCATGCCAACAGTTTCGTACTCGAGACTGCAGAAAGATAGAAGTATTTCTGTGCTGTGCCACCCAACCCATTATTGAATCTTCTACAGGTATGAAATTTGGATGTTTCCAGTACTATTATCCAGAGCTGGCTTTGCAGCTGAAAGATGCTGGGCTAAGCATCTTCAACAACACATGGAGCAATATCCATGACTTCACACCAGTTTCAGGAGAAAATAATTGGGGTCTTCTAGCTGAGGATGCTTTAGTTCAAGACTATGTAGCATTGCCAACTACTGAAGAACTAAAAGCTGTGAGGATTTCAACTGATGTCAACAGGAGCATAATTCCGGTAACACAGGGAGGACGGCAAAAAAAAAGTGAGGAATCTTGCTTAGTAGTGTTTTTTGCTGGAGACTATACAACTGCCAATGCAAGAAAGTTAATTGATGAG
>1.134475457.134475688
AATTCATTAAGATCAATGCTGGAGCGTATAGCTGCATATGGACAAGTTGTATTTAGGCTACAAAAGTTTATTGATGAAGTCATGGGTCACAGCTCAGAAAGTGGCATACATGGAACCATATCCACTCCCAAGAAATCTGCAGAAGCCCCTTTCAGAACGTATCAGGCATTTGTGCTAGCTCTCTATAAATATTTCATTAATTTCAAAGAAGAACTTACAGAAATTGAGAGATGCGTAATCAATGAAG
>1.134479604.134479792
TATATCTGGATCAGGGTAACATACATGAGACGCTTACTGCTGGTGATGTTTGTGTGGACAGGTCATCCGAATCAGTTACATGCCAGACGTTTGAGCTGACGCTGAGATCTTGTCTTTACCCTCACATTAACAAGCAGTATCTAGAGTGTTGTGGAAATTTAATGCAAACTTTGAAGAAAGATTACAG
>1.134480683.134480865
GCTGGTAGAATACCTGCAGGCAATGAGAAACTTTTTCTTACTTGAGGCTGGTGATACAATGTATGACTTCTACACATCTATTTTTGATAAAATTCGAGAGAAAGACACATGGCAGAGTGAAGCATTCCTAAATGTCCAGCTTCAAGAAGCAGTTGGACAACGTTATCCAGAGGATAGTTTAAG
>1.134482408.134482586
AACTAGTCAGAGCAGCAGAAAAGCCCCAGAATAACAGAGGTACTGTACTTGATCAAGAAGCAGTTCTTCAGTTTGGATTTCAGTTGGAGCCCATTAAACAACAAACTCATCGTATGTTTCTTTTAAGAATGAAACTCATGCACTTTGTTAACAGCCTGCACAACTACATTATGACTAGG
>1.134642994.134643213
ATGCGAATGAGCTGAAAGAGTGCCTTTATGTACTTGTAAAGGAGCAGCAGGTCCTAGCCAAGAAGACTGCCACCACAACTCTCTCTGCTCTCAGGCTAAAACAGAGGCTTGCTATATTAGAACGCTATTTTATCGCATTGAATAGGAGTGTTCTTCTGGAGAATGTCAAGGTTAAGAGGAAAAGCAGCAATATCCCATTGCCCATGGTGGATAAGAAAAG
>1.134647724.134647895
CCAAATGTTGTCTGCTGTGATACTGTTGCTTCAACTCTGGGATAGTGGTACAAGAGAAACAGATAATGAACGCTCAGCACAGGGAACCAGTGCCCCACTCCTTCCTTTGTTGCAGAGATTTCAGAGTATAATTTGTAACAAAGAGATGAACAATACCGAAGAGGAAATTCAG
>1.134654567.134654760
GAAAAAAAGTTATAGATGTAGTAGCTGGTTCTACTCACTGTTTAGCCCTCACAGAAGATAGTGAGGTCTATAGCTGGGGAAGCAATGATCAGTGCCAGCATTTTGACACTTTGAGGATTACTAAACCAGAGCCAACTGCTCTTCCTGGATTAGATTCAAAGCACATTGTTGGTATTGCCTGTGGACCAGCCCAG
>1.134656514.134656638
TTTCAGGGAATGAAACAAATGTGAGTCCAGGTCGTAGATTTATGATTGATCTGCTGGTTGGAAGTTTGATGGCTGATGGGGGTCTAGAATCTGCACTGAATGCTGCTATTACTGCAGAAATTCAG
>1.134667293.134667485
GATGGGCCTCCTCCAGGTTTGGGACGGGTAATTGGAGAATTGGGTGAAGATGGCTGGATTCGAGTACAGTGGGACACTGGCAGTACCAATTCTTATCGGATGGGAAAAGAGGGGAAGTACGATCTCAAGCTAGCTGAACCTCCTCCTGCTTCACAACCTGCAATTGAAGATTCTGACACTGAGGATGATTCTG
>1.134668165.134668347
AAGGAGAACATGCTGAAAGAAATCTCCATCCTACTTCCATGATGCTGACCAGCACAGTGAATCTTCTGCAAACTCTCTGCCTTTCTGCTGGCCTTCACGCTGAAGTAATGCAGAATGAAGCAACAAGAACTTTGTGTGGATTGCTCCGTATGCTGGTAGAAAGTGGCACGACAGAGAAAACA
>1.134669445.134669629
TCCTTGCCAAATACATTAGTTAACAAAGAGCAGCACCGGAGCTGGTGTACATTGGGATTCATCCGAAGTATAGCACTAATGCCTCAAATGTGCAGCACTCTTAGTACGTCACAGTGGATAACGCTGCTAATGAAAATTGTAGAGGGACATGATTCATTCACTGCTGCATCTCTCCAACGACAG
>1.134670020.134670167
ATCCTTGCCGTGCATTTATTACAAGCAGTACTTCCTTCTTGGGATAAAACAGAAAGGTCACGGGATATGAAATTCCTCGTGGAAAAATTGTTTGGGTTTTTGGGTTGCTTGCTTACTACCTGCTCTTCAGATATCCCACTGCTCAGAG
>1.134670261.134670457
AATCTACTCTGAGGAGGAGGAAAGCCAGGCCTCAGGCCTCTCTGACTGCAACTCACAGCAGTACCTTAGCTGAAGAGATTGTTGCTCTGTTGAGGACCTTGCATTCATTGAGCCAGTGGAATGGACTCATAAACAAGTATATCAACTCTCAGCTAACCTCCATCACCCACATCTTTGCAGGAAAAGAGTCAGAAGGG
>1.134670691.134670921
GCTGCTTTGGAAGGCTGTTTCCCTGATTCTGAGACTCCAGAAGTGGGAGGCCTGATGGCAGTTTTGGCAGTTATTGGTGGAATAGACAGTCGGTTGCGGTTAGGCGGCCAAGTAGTTCATGACGAATTTGGAGAAGGCACAGTGACAAGAATTACTCCAAAAGGGAAAATCACAGTGCAGTTTTATGACATGAGAACCTGCAGAGTTTGTCCTTTCAGTCAGCTAAAACCA
>1.134672211.134672354
CAAATAGACTTGGATCTGTTGAGATGCCAGCAATTAAAACTATACATATTAAAAGCAGGCCGAGCTCTGCTTTCTTACCAGGATAAATTAAGGCAGATCTTATCTCAACCAGCGGTACAAGA
>1.134680973.134681148
TATCACAGGTATATTGAGGTGGCTATTAAGCAGTGCAGGAGTTCTGGTATCGATTGCAAAATACATGGCCTGAGTATACTAGGACGTATCCGAGCAGAGGATGAAGACTTAGCTGCAGTTCCTTTTCTTGCTTCTGATAATGAAGAAGAAGATGATGATAAAGCAAACACTGGGAG
>1.134683013.134683156
TGACCGTGGAAGGTAAAGTGTATGCCTGTGGAGAGGCCACGAATGGAAGGCTTGGATTAGGCCTCTCAAGTGGAACAGTTCCTATTCCCCGACAGATTACTGCTCTCAGTAACTATGTAGTCAAGAAAGTAGCTGTTCACTCAG
>1.134690366.134690552
GATGCAGTGGTTGGAGCACTGATGCCTGCAAGTATGATTGCACCAGTGGAGTGTTTGTCCTCATCTCCTGCACCCCCTCCAGACCTTGCTTCCATAGGCAGTGCTCCTAGTATGGATGAAAGCATGATCGGAATTGATGCAGAGGAGAGACAGAGCCCAACACCTTGGCAAGACAGGAGGGCAGAG
>1.134691276.134691416
GTGGCTTCTGCGGAAGATGCCTTGACTCCCTCTGCTGTGACGCCCTCTGCTGCAGCAGCCTCATCTCGTCCTTTCATTCCTGTCACAGATGACCCTGGAGCAGCCAGTATAATAGCAGAGACAATGACCAAAACCAAAGAA
>1.134707301.134707498
GTTCCTATGGAATACAATCATCTACAGGAAATTCCTATCATTGCCTTAAGAAACAGATTGTTGTTACTGCATCACATCTCAGAACTCTTTTGCCCTTGTATTCCCATGTTTGATCTTGAGGGACGCCTTGATGAGACTGGCCAGGGTCCCTCAGTGGGGTTTGATGCATTACGAGGAATTTTGATATCACAAGGAAAG
>1.134715561.134715702
GTAAAGCGATCTAGAAGCAAAGGAGGATTAGCTGGTCCTGATGGCACAAAATCTGTATTTGGACAGATGTGTGCCAAAATGAGTTCATTCAGTCCAGATAGTCTTCTCCTACCTCATCGTGTTTGGAAAGTCAAGTTTGTTG
>1.134716526.134716720
GTGAGTCTGTGGATGACTGTGGTGGGGGCTACAGTGAATCAATAGCAGAAATGTGTGAAGAACTTCAGAATGGACTGACCCCACTTCTGATTGTGACTCCTAATGGAAGGGATGAATCAGGAGCAAACAGAGACTGCTTTCTCCTAAATCCTGCAGCAAAGTCTTTGTTGCACATGAACATGTTTCGTTTC
>1.134717768.134717958
GTTGATAAAGATTTTATTCCTGGACTTATGTACATCCGAGACAACGAAGCTACCTCAGAAGAATTTGAAGCCATGAGCTTGCCATTTACTGTGCCAAATGCCAGTGGCCAAGATATTCAACTCAGTTCCAAATATACCCATATTACGCTGGATAATCGAGCAGAATATGTGAGACTTGCAATAAACTACAG
>1.134720295.134720507
GTGTGTGGGAGTCCAGATATCCCTCTCCACCTTTTGAAATCTGTGGCTACTTACAAAGGGATTGAGCCCAGTGCTTCTCTCATTCAGTGGTTCTGGGAAGTGATGGAATCCTTCTCCAACACAGAACGATCTCTGTTTTTGCGCTTCGTATGGGGCAGGACCAGGCTTCCCAGAACAATTGCAGATTTCAGAGGCAGGGACTTTGTCATTCAG
>1.134721451.134721723
TGGATAAATACAATCCTCCAGACCATTTCCTTCCTGAGTCGTACACGTGTTTTTTTCTGCTGAAGCTTCCTAGGTATTCTTGCAAACAGGTGCTAGAAGAAAAACTTAAGTATGCCATCCATTTCTGTAAATCTATAGACACAGACGACTATGCTCGGATAGCATTGACAGGAGAGCCAACTGCTGATGATAGCACTGATGATTCTGACAATGAAGATGCTGACTCCTTTGCTTCTGATTCCACACAAGACTATTTAACTGGCCA
>1.134786594.134786782
TGCACAGATGTTTATAATACAGATTTCATCACAGATGACAACTCTTGGGAAAACAGCTCTGCCGAATTTGAGCAAAGGTCTCAGCCAGGAAGTGAAATGACCAGCTTATCCAGATCTGCTTCCTGCTCAGAAAAAGGCGAAATATTGGACAATTTTCATGTCAAATTCAATTTATCCAAAATGAG
>1.134821809.134821947
TGTGAGGTGCTTAATCTTGATCCCAGGCATGTCTTGATTGCTGAAGTTATCTTCACAAATATTGGAGGGGCTTCTACAGCTATTGGGGATCCACCAAATGTGATTATTGTTTCAAATCAGGAACTCAGGAAGC
>1.134829107.134829239
GGGTTGGACTTTGCTGCATTTACAGGGCACATGTTTATTGGAATTTGTCTCATACTTCTGGCTTCCTTTCCTTTTCTACGGCTACTTTACTGGAACAAAAAACTCTACAACAAGGAGCCAAGTGAGATTGTTG
>1.134839326.134839473
AACTGAAACATGAAATCCATGTTTGGAAGCTGACAGCCCAGAGAATTAACCCTGCAAGCAGAGAAGAAACAGCTGTGAAGTGCCTCTTAATGCAAAAAGTTCGTACCCTTGAGTTCTTGCTAAGGAAAAAGCTCAAAACTTTCCACAG
>1.134854500.134854627
TGGATTGCTATGTTGGGAGCTGTATGGCTTCTTGTGCTAGCCAACATTCATGATTTTGAAATGATTCTGAACAGAGTGGAGTGGGCAACACTCCTTTTCTTTGCAGCATTGTTTGTTTTAATGGAG
>1.13545196.13544232
TTGCCTTGTTGAGGGAGATGTAAAAGAAGAAATTTTGCAGCCTCCAGAGCCTCATCCAGTACCTCCCATTTTAACACCGTCACCTCCTTCAGCCTATCCAACTGTTACAACCGTTTGGCAAGACAATGATAGATACCATCCAAAGCCTGTTTTGCACATGGTTTCTTCAGAGCATTCAGCAGACCTCAATGAAAATTATGATAAATCAACTGAATATTCAGGGAAGAATGAACTCTCTGAGCATGTAGATAAAAAGCTGGAACGCAACTTGAGTTTTGAAATTAAAAAAGTGCCCCTTCAGGAAGGACCACGAAGCTTTGATGGAAACCCTCTTCTAAGTCGGGGAAATGCACTTAAAATTAAACC
>1.135913075.135913735
ATTTCTGTATAGAACACTTCAAGGCACACTTTTCCCAACCCAGCTTCAACTTGGACGCCAGTTGTCTAGAATACCTCCGGGCTCACGCAATCAGTTTTTAAACAAGTGGAACGCCAAAAA
>1.136029062.136029372
GAAGCGAGCAGCTGCAAAGCATCTAATAGAACGCTATTACCATCAGTTAACTGAGGGTTGTGGAAATGAAGCCTGCACGAATGAATTTTGTGCTTCCTGTCCAACTTTTCTGCGTATGGATAACAATGCAGCAGCCATTAAAGCCCTCGACCTTTATAAGATTAATGCAAAACTCTGTGATCCTCATCCCTCCAAGAAAGGAACAAGCTCGGCTTATCTAGAAAATAATTCCAAAGGTGCCCACAACAACGCCTGCACTGACAGAAAAATGAACAAGAAGGAAATGCAAGGTCCAAGAGATGACTTTAAAG
>1.136143354.136143200
GAGTCGAATAAGAAAGTAATCCATGCCAAATATTGCAACAATTTTATACATACTGTCTTGGAAGATGGGTCTATATTTCATGTACATTTGGATAAAGACCGATGCAAAAAGTTTGAACATAAGGTGAAGAATGCTCTTCATCACATGGAAGAAAG
>1.136163068.136162818
CTGACAGCCGAAAAGAGCCTTCTGCTTCATTTTACAAATTGTCTAACTAGAATGATTGAACTGTACAAACAAAGAATGGAGTGGCTAACTACTGAAAGTCGGCAGATATTTGGAGTAATACAGGAACCGAATATCACTATTGCTCTGGATTTTGGAACTGCTTCTATAAATGAGTTTACTCTCTGCCGAGAAGCACTTTCTATGGTCTTAAAGCAGCAAGTGGCCCAAATTGATAAATTTAAC
>1.136257445.136257595
GAAATCCCCCCCTATGAAACTAAAGGAGTAATGAGAGCAAGTTTTTCTTCAAGAGAAGCAGATAATTACACAGCCTTTATTCGAATAAAAACAAATGCCTCGGATAGTACAGAGTTCATTATTCTTCCAGTAGAGGTAGAAGTTACAACAG
>1.136266588.136266758
GTCCACAACTTCAGCAAGCCAGTTTTAATTCCATCAAATGAATCCAGATATATTTTTACTCTTTATTTTGTGGCTTCTTTATCATCTCTCCATATTGATAACAATATTCTGCTCATTACTAATGCCTCTAAATTTCATCTACCTGTGAGAGCATACACTGGGTTTTTAGA
>1.136267283.136267417
TAAAAAGCTGGAATGTGATAGGTGATGGTCTGACCTTAGAACTTGTAGCTGCTGAAAAAGGCAACAGAACTACAATAATTGCTAGTCTTCCAGACTTGGAGAAGGCCAGTATGTTGGATCAAACTTCA
>1.136272464.136272616
GGCAAGGCAGTTCATCAAAGTTTGAGTCTTATGAACTCCTTCTCACAGAAGGTAAAAATACAGCAGATCCGATCATTATCAGAAGATGTTCGGTTTTATTACAAGAGAATACGAAGTAACAAGGAAGATCTAGAACCAGGGAGAAAATCCAAG
>1.136274963.136275101
GCTGAGTGCTGTATTTGAAGTGGACACAGATCTTCAAAAGGCTGTGACATCCAAAATCACAGCAGAATTGGCCTGGCCCTCTTTACTTGGCTCACAGCACCAATTGGATTTCTCGCTTACCAATACAAATGGTTCATC
>1.136282827.136282985
TGTGCTCTTCCTTTTGGTAATTGGAACAGCCTATTTAGAAGCTCAAGGAATTTGGGAACCATTCAGGAGACGCCTTTCCTTTGAAGCATCCAATCCTCCCTTTGATATGGGAAGGCCATTTGATCTCAGGAGAATACTTGGAATTTCGTCTGATGGAAA
>1.136283543.136284141
CTTGAATGCCCTTGGATCAGAGTCAAATCACAGCTCTTCCAGAGGAATCTACGGACCAGGAAGTTCCTCATCACGATCCAGTGCAGGAAGTCATAAGCAATGTAACTCGTCAGTGAATCTACATAGCAATAGAAATTCACTTGAAGTTGATAATATGAAGTTTAAAAACAGTTCTAGTGTTGCAAACAGAACTTCTGTGCAGGCAGGTTCTGCACAGTCCATGAACAGAGCCGGTTCTGTCTGCTTGGATTCTAATGCTGCAACTCAGAATCATGCAGCAGGCAGGAAGTCCAGGAGTACAAAACAACATTTGCAATCAAACCAGCAGCATGCTCCAGTCTTACTAGAGCAACATTTACCAGAGCTACCAGGGGTGTCTCAGCAACAAGAGCAGCAGAGTGAAAATTCCTCACCACAGATACAGCATCCCACACCTTCACACTCAGAATGTGCTAACAACACAAGACATAGCTCAGAAGACTCTGATATTGCCACTCTCATAGAGACCATGGATAAAGACTTTGATCACCCAGAATCACCTTCTCCAGATGTATTTACAGAGCAACCACCCTCTCCAGTAGCAAAAAACAAAG
>1.136295127.136295290
GTTTTCAGCAAACTTGGAGTGTCACAGTCTGTTTATGGTCAAGATGCTCAGCGAAACTGGAATGAGTTTAGCAATGTTCCTTCATCCATCTGGGATTCTTCAGCTACAGATTTCATGCCTTCCTGGCCTACAAGTTCAGGATCCCCAACTCACACAACTTCA
>1.136298537.136298846
TCTATCCTTGGCAACCCGAGTGGCCTGTGGTCTACAACTACCACTCCATTCAGCAGTTCCATTTGGTCAAGCAATTTGAACAATTCCCTTCCATTCAACACTCCAGCTCACCATTTGCCGGGTATTGACCTTGGGAGTGAAAACACCCCGCCATCCCCTGTTACTGCCCCCACAGTAAACAGTTCTGAAGAGTTGGGACAAGCCTATAATCCTTGGCTAATTTGGAGCCCTGCAATTGGGAGAAGAAGCTCAGATCCTTGGCCTAATGTGCATTACCCATCTGAAAATTGAAA
>1.136328297.136328125
GAATGGAGCGAAGCTCTCTACCCTCTGCTGACAACGCTCACAGACTGTGTGGCCATGATGAGTGACAAGGCAAAGAAAGCCATGGTCTTTCTTTTAATGCAGGACAGTGCCCCTACCATAGCTCTTTGCTTAAGCCTTCAGTACCGGAGGGATGTTGTCTTTTGCCAAACT
>1.136338072.136337889
CACTGCAACCAATTCCCAGTCTATAGTGTACATACCGCAGGATATTGTTCGAGCAAAGGAGATTATTGCACAGATCAATACCCTGAAAACTCAAGTTAGTTACTATGCAGAAAGACTTTCCAGAGCTGCCAAAGATAAATCGGCCAATGGACTTGAAAGAACGCTTGCCATTTTGGCAGATAAG
>1.136344208.136344078
TTTGTGAACTTGAAGAACTAGGAGAGCTGTCCCCCTGCTGGGAAAGTCTTCGTCGGCAAATAGTCACTCAGTACCAAACAATTATTCTGACCTATCAGGACAACCTCACCAATCTTCATCAGTACAAAG
>1.136486461.136486294
AAAAGCTGATTGCTTATCAAAGAGAATTTCATGCTTTGAAGGAACGCCTTCGCATAGCTGAACACAGAACCCTGCAACGTTCTTCTGAATTAAATACCATCTTGGAGCAATTCAGACGGGCAGTGGCAGAAACAAATGGAAGTAAGGATGCATTGAGCAGTGTTTCAG
>1.136629462.136630583
ATGATAATCCAGTTTTCACTGAAGAAATGCTTCCCATTATATTGTGTCCTCAAGGCTCCAGCTGCTGGCTTCAAAACTGCAAAGGAAGGAGGGCTGATCCTACAGTCTGCGTCTCAGGACGTTTACCAGAATTTAGCATTAGAAGACTGGATCCATGATAACATGGATTTAGAGAACAGACATGTTCTTTTCCTGTGGAGAAATTCTTCTACTGTAGTGATTGGTCGGCATCAGAATCCCTGGCAGGAGTGCAATCTTAGAGTCATGAGGCAGAAGGGTGTAAAGCTTGCGCGAAGAAGAAGTGGAGGAGGTGCAGTTTACCATGACCCAGGCAACATTAATCTGACCTTCTTCACCAGCAGAAAAAAATTTGAAAGAATTGAAAATTTAAAACTGGTTGTTAAAGCTTTAAAGACCCTGCGCCCCCAACTAGATGTTCAGGCTACTGAGAGATATGATCTCTTGTTAAACAAAACCTTTAAAATTTCAGGAACTGCTGCGAAATTAGGAAGAACAACTGCTTATCACCATTGCACCTTGCTGTGCAGTGCTGATAAATTTGTTCTAACATCTGTGTTAAAGAGTCCTTACAATGGGATCAAAAGTAATGCCACACCAAGTGTGCCTGCCTTAGTGAAAAATCTTTTTGAAGAAGATCCTACATTAACTTGTGAAATGCTTATGGATGCCATTGCTGGCGAATATGCTTCACATCATCACACTGCTAACCATATCCACGTAATAAATCCAGCCGATGAAACAGAATTCCCTGGAATTAATAATAAAGCCAGAGAACTAAAAGCCTGGAACTGGCTATATGGAAAAACACCGAAGTTCAATATCAGCACATCCTTTAATATAGAACATGATCAATCCCGAGCTGAAATTCAGATAAGTATGGATGTAAAGAATGGCAACATTGAAACTTGCCAAATAGATGTGCCTCGGAACTGGCTACCCCTGGATATGCATGATGAACTTAGGAACAGCCTCATTGGCAACAGGTTTTGCCCAAATGAAACTACTGCAGTGGCAACTGCTTTGCTGAGAACTTGTGCAGATTCTAAATTACACAGCAAATGGCATATCTTATGTGAGAAGATTGTAACATTAATGT
>1.136638542.136638406
ATGGGAAATGCCACAAACAAATTAAAATTGGAGAGGATAGCAAAGGATTCAGCTATGAAAAACTGTTCCAAGAATATCTGAATGAAACTGTTACAGAGGTTTGGGTTGAGGATCCTTACATTCGCCAAGCCCACCAG
>1.136709006.136709147
CAATCTTAGAAATCGTGGAAGCTCACTATGTGATATTGCAATTCTTGTAGTAGACATCATGCATGGTTTGGAACCACAGACAATTGAATCTATAAACCTGCTGAAATCCAAAAAATGTCCCTTTGTAGTTGCACTCAACAAG
>1.136710868.136711050
GGCTTGAATGCTGCCTTGTACTATGAAAATAAGGATCCCCGCACTTTTGTTTCTCTGGTTCCTACCTCTGCTCATACAGGAGATGGTATGGGAAGTTTAATTGCTCTTCTTGTTGACTTGACACAAACCATGTTAAATAAGAGACTGGCACACTGTGAAGAGCTGAGAGCTCAGGTTATGGAG
>1.136711187.136711348
GTCAAAGCACTTCCTGGGATGGGTACAACAATAGATGTCATTTTGATTAATGGAAGGCTGAAGGAAGGTGATACCATTATTGTCCCTGGTGTAGAAGGTCCCATAGTAACACAGATAAGAGGCCTTTTGCTACCCCCTCCCATGAAAGAATTACGAGTGAAG
>1.136712166.136712297
AATCAATATGAAAAACACAAAGAAGTTATTGCTGCCCAAGGAGTAAAGATTCTTGGCAAGGACTTGGAGAAAACATTGGCTGGGTTACCCCTGCTTGTAGCCTATAAAGAAGATGAGATTCCAGTTCTTAA
>1.136713540.136713671
GATGAATTGATACATGAACTGAAGCAGACACTGAATGCCATAAAGTTAGAAGAAAAAGGTGTCTATGTCCAGGCATCTACCCTGGGATCTTTAGAGGCATTACTTGAATTTCTGAAAACTTCAGAAGTGCCA
>1.136713999.136714163
TATGCAGTTATCTTGGCATTTGATGTGAGGATTGAACGAGATGCCCAAGAAATGGCTGATAGTTTAGGGGTTAGAATCTTTAGTGCAGAAATTATATATCATTTATTTGACGCCTTCACAAAATATAGGCAAGACTACAAAAAACAGAAGCAAGAAGAATTCAA
>1.136715060.136715198
GCATATAGCAGTATTCCCTTGTAAGATGAAAATACTTCCTCAATTTATTTTTAATTCTCGAGATCCCATAGTGATGGGAGTCCTTGTGGACGCAGGTCAGGTAAAACAAGGAACTCCAATCTGTGTACCTAGTAAAAA
>1.136715741.136715902
TTGACATTGGAATAGTTACAAGTATTGAAATAAATCACAAACAAGTAGATGTTGCAAAAAAAGGTCAGGAAGTCTGTGTAAAAATAGAACCGATTCCTGGTGAAGCACCCAAAATGTATGGTCGACATTTTGAAGCAACTGATATGCTTGTCAGCAAG
>1.136726310.136726077
CTTGATCAATCTGTTTTGGAAGCACTCCCTTCTGATCTTCGAGAACAAATAGAACATGCATATTCTCTTCAAGTAATAGACGCACATGATAATAGCAAGAAGGAACCAATAAATGGATACAGTACTAGCTTTCCATTACAGCCTGCTGGAAACGTTCTCTTACAGATGCCAGACCTCAGAGAATCAAGCAGTGATGCTGGGATTAATGTAATAGCACTCCCAGCATTTTCACAG
>1.136751500.136750785
AGTTGGAGCAAGCTCTTTCCAGAAGCAAACAGAATGGAATTCATCAGAAAGACGACGTTTCCATTTTTAATGGACATACTCATAGTTCCAACAGTGCCTTAAAGACGCAGGATGGTTTGCTGCACTCTGACAAAAGTGTTATAAGCAGACTGTCTCCTGTGCATGAAGAAGAAAGGAAAGAAAGCACTGACTTTAGAGACTGCTGTATGCAGCATTTGCAACAAAGCAACAGAAATACAGAACTCTTAAAAAATGTGCACAGGACTATGAGTAATTCATCATTTTCATCTTTGCACAGTAATATTAAAATAAATGGTGCTCATCACTATACTGTTCAGGGGCCTTCAAGCACAAAAAGCACTACTTCAGTACCTGCTCCTAGTAAGGTAGATAATTCACCTCTGTCCAAACCTTCTAATGGCAATTTCATTTCAGATTTTTACTCTCGTTCAAGATTGCATCATATATCTACCTGGAAGTGTGAATTTACCGAGTTTGTCAACACGCTACAGAGACAAAACAATGCTAGTTTCCCAGGAAGAGAAAAGTTGAAAAAAATGAAAGCAGGACAATCTACAATTAA
>1.136753971.136753822
CATAAAGGCTGGACGACTCCTTTCATATATTCCTTATCAGCTTTACACAAAACAGACAAGTATTCAGAAAGGCCTCTGGTTTAATGCTATATGCAAGCCTGAAGATTCAGTCCCAGGTCCTAGCAATATCTCTGTGGAACTCAACAGGGT
>1.136756388.136756220
ATCCTTCTGCTGATGAATTGAGGCGGCTAATGATGTTGCATGGAGGACAATATCATGTATACTATTCTAGATCCAAAACAACGCACATTATTGCTACAAACCTTCCAAATGCCAAAATAAAGGAACTGAAGGGAGAAAAAGTAGTTCGACCAGACTGGATAATAGATAG
>1.136758415.136758283
GGAGGATATATGTCTGCAAAAGTCCAGAAACTGGAAGATCAGTTTCGTTCAGAGGCAGCTATGCAACTTCAGAAAGATGGAAATTCATCCAGCATCTTCAGTGGAGTTGCCATCTTTGTCAATGGCTTTACAG
>1.136827940.136827739
CATCAAAGTATAAATTCTATAATGATGATTTAACTTCTGGCAAGACAAATGGTAGCAACCCTTCATCTTCCACATCCTCAAGTAGAAAACACAAGAATGAAATTGGATCGTATCTACATCCTGGAGATTTCA
>1.136831314.136831190
TGAAAATGAGGATGAAAACCGAGAGACCAAGAAGATTCACACTGAGCAAGAATGTTCCTCAAATTTGCTTGCTTCAGCCCAAGTTATTTCTACACCAAATCATTTCAAAATCACTAAAAAAAG
>1.13691701.13691453
ATGAACGTACTGCAAGAGAAAATAAAGAGCACAACTCAGAAGATGATGGCTCTCATTGCAGAGCTGTCAATGCATCAAGCCCTTGCCATTAAACTGCAGCAAGAGATGAGGGACAAAGAACAGCTTTTAATGTGCATTATCTCTCGGCTGGAGAAAGGTCTTCCACCCCCTAGAGAAATAGAGGTGGAATGGCTCAAGGTTCTGCGGGACGAAAAAATACGTAAAATAGCAAGTGAAACCAAAGC
>1.13701123.13700895
CGGAGTTCAGCTCATAGAACGTGAAGAAGAAGTGTGTATTTTTTATGAAAAAATAAATATTCAGGAAATGATGAGCCGAAATGGTGATATAGAGATTAATGTGATGGATGAGAAAATACGCTTTCTAAATCTGAAGCTAATTGAGAAAAAGAGGCAGATTGAATTATCCATTAAAATGCTGCCGATGAAAAGAACTCTTGATGCTGATTTAGTGGTCCTTCAGATTCAG
>1.13742657.13743269
GATGAAGCTCGCCTACAAAATTTTCCTGCAGACAGTAACCCTGCTTTTTACAAACAGGTTTGCTCTATCCGAAGAAAATGCAGGAAGGGGAGAAGAGGCGAAGGCATCTCCTGCTTGTCCTCTCATGCTCCAAAGCAGTGGGAAATGTGATGGAGAAGAATGCCCCTATCAGATTAATTTTCCTCCAATGACCCTCCAGCTACCCAAGCAGTTTCAACTGATTGAGAAGACCCTCAAAGAAGTGCAGCACCTTAAAGAAATGGTTAACAATTTAAAGAAATCCTGCCAAGACTGTAAACTCCAGGCAGATGATAATCAAGAGAAAAATAGCAATGAATTTCTGCCACCTGACACAGATGGCCCAACAAACCATAGCAAAATACAAGATAACCAAGGAACGGACCTGCAGGAGAAGGTTTCCAAGCTGTCAGATAGTCTGAAGAATGCAAAGAACCAGATCCATACTTTACACGGTCGTCTGGAGAAAATGAATCTCATAAACATGAACAATGTGGAAAACTACGTAGACAACAAAGTTGCCAATCTGACATTTTTTGTGAACAGTTTGGATGTAAAGTGCTCTTCACAATGTCCAGCTAT
>1.137519627.137519498
TTTTTAGATCATGTTAAAAATGAGGAAAGCCCTTTGCCACCAATTGGGAACCAACATGCCTTTTTCAGCGATGATATGGAACCTTGTCCTATAACAGAAATAGCGGATCTAATACGGGATTCTTATGAG
>1.137641946.137641777
ATCCAAGGGACACCATTTGGGAATTGCTTATCTATCAGCGATGGCCCCACAGACAACAGCACTGGAATTCCTTACTTTTACATGACTCCAAAGGATAACACTGTCGCTGACCTGATGAAAAATTCAATTGCTTCATTGACATTGCCTGAGGCAGAAGGAGATTTCTGCAG
>1.137883713.137883943
GTACAGTGGTCTCATCTGGCATCTCTCAAGAACAATGTTTCCCCTGTCTCGCGGTCCCATTCCTTCAGTGACCCTTCTCCCAAATTTGCACATCACCATCTGCGCTCTCAGGACCCATATCCACCTTCACGCAGTGAAGTGCTAAATCAGAGTTCTGACTCTAAATCTGAGGTACCTGACCCCACCCAAAAGTCTTGGGCTAGATCAGACAGTGACGAGGTGCCTCCAAGG
>1.137888850.137888970
TCCACTTTGAACCTCAGCAATGGAGAAACAGAATCAGTGAAAACAATGATTGTGCATGATGATGTGGAAAGTGAACCTGCCATGACTCCTTCCAAGGAGGGCACTTTAATTGTCCGACAG
>1.137942833.137943091
AACTGCCAAGATCATACCATATACTCCTGGCCTGCTTTTGTCCTGGAAGGAGAACCCATGGTCCTAAGATGTCCTCATTTACAACTCAAAAATATGAAACCTTTTGATCTACCCCTTAACCTGACTTGGTACAAAAATGGTTCATCAACTGTTATCCCTGCAGGACTCAAGGGGCCAAGAATAATGTCACAAGCTGATGCTCTCTGGCTTTTACCAACCTCTCTTGAGGACACTGGGGAATACATCTGCACTCGAAG
>1.138138843.138139150
CTATTGTTGATGATATCCAATCATTCATTGACAGAAGTCGAAGATTAATTATTATTCTGAGCCGAAACTATATCTCTGACCAAGTCATGTTTGAGCTAGAGATTGGATTGCATAAAGCCTTGGTTGAGAGAAAGATCAAAGTCATATTAATAGAGTACACGCCAAAAAGTTACTTTGATTTCTTGCCCAAGTCTTTGGAACTTCTTTCTTCCAGCCAAGTGGTGAAATGGAAAGAAGAAAAATCACTGCCTTTAAATTCTAAATTTTGGAAAAAACTTCGCTATGCCATGCCTGCCAAGCCAACCA
>1.138263554.138263924
GGCTTCCGGCAACCACTGTTGCCAAGACCAGCATTTGGCACAGTGAATGAAGAAGAATCAGCTGAAGATGACAGATCAGTCAAGCCCCAGCCACCACCTCGATTAGCCCGACAGGCATCAAAAGCGGAAAGGCCAAGAGATAAATATGAGAA
>1.138272537.138271747
GTGCTGAAGAGGCTTGGCAGTGTTGCCAGTTCTAATCTGTGGGATGTTTTTCTGGTACGGCTCCTGATGTCCGTTGCAGTTATGCTCTATCATAGCAATTTTGTCTTGGCACTTGAAGAAAGGTTTGGAATGAAGCCCAGATTCACTGGCTACCTAATTAGCTATAGTAGCACACTTGGAGTAGCTGCTGGCTTTCTGCTTGGACCTATCACTAAGTGTTATAGGCACAATACCTATGCTATGTTATTGCACTCTACTCTTCTTACCTGCCTGTTCATGTTTCTGTATTCTGTATCAGAAAGCCTTTGGACAGTCATTTTGTCTTGTACATTTTTAGCATTTTCAACCACTGTAGGACGTACCTGTGTTACTGAACTTGAACTAACCCTGGGTGGGGATCAGGCCAGTGGTATGCTCATTGGCGTTGGTCAGTCTGTTTCAGCTGTGGGTCGCATAATTTCTCCTCTTCTCTCAGGCGTTGTGCAGGAATATAGTCCATGTGGCCCACCAATTCTTGGAAGCCTGTTGGGACTTTCAGCAGTTCTCATCATGGTCTTTAATAAATCACGATATTCTGTCACGAGGACCATGAAATTTAAAA
>1.13891254.13891508
CTCCCGTCTCTGCTTGACAGCAGCGTAAACAAAGACATTTTGCTCAGAGTCCTTGCATTTGCCACAAACTTGACAAAGTCCATGAAAAATGAGAAGAGTGCTATTATCCACTATCAATACAGTGAAGGCTCAATTTTTTCTATTCTCTCAGGGAACTCTCTATATACTCAAAAACTGGCATCTTTGTTATATCATGATGACACGGAAGTTAAAGAACAAGTTG
>1.139338180.139338348
TATTCACAGTGTATTCGGCTGCTGGAAAGATTAGTAACACTGCCATACTGTGATATCGAAGAAGATTATCTGCTTAAATTTCGCAGGCAATTAACTATACAATCCAAAAAGCAAACATTTGAACCCCTGAAATATGATGAGCGAGGAGTGGCCTTTAGCACTGCAGAAG
>1.139341246.139341415
AGAACAGCTGATGTTTCCATTCCAGTTTCTTGATCAATTGGAGAAGTATGACGTGATCTGCTCTGTATCTGGAGGAGGAAGAAGTGGACAGGCTGGAGCAGTTCGCTTAGCCGTAGCAAGAGCTTTATGTAGTTTTATTTCTGAAGATGAAGTGGAATTCATGAGGCAAG
>1.139401500.139401666
AAGAATATCCCAGTGGAAGATGAAGTGAGAATCAGTAAGGATGACCTTACAGATCTGTATATTCAACATGTCATACCATTGCCTCAGCGTGATTTACCCAAAAGCAGATGGGGAAAACTAATGGAAAAGAAAAGAGGTCAACAAGTGTTGAAA
>1.139693548.139693706
AAGGAGGAGGTGTCTGTTAAAGAAGATAAGGCCAAGGAATTCTTAAACAATCTGAAACGTCAGAAGCGCCAGCTTTGGGACAGAAGTCAACCTGATGTACAGCAGTGGTACCAGCACTTCCTCTATTTGGGTTTTGATGAAGC
>1.139696889.139697050
AAATTTGAAGATGATATCTCCTACTGGTCAAACCTAGGCCGTAGTGGCCATGAATATTATGGCGGCTATTATCATCACCATTATGATGAAGATGCTCCTATTGGCCCACGAAACCCACACACCTTCAGACATGGAGCAAATGTCAACTATGATGATTA
>1.13996351.13996197
ATGGAACATGTTGGAGAATATGAAAGATGCCCCACGTCATCACGCATGTACTGTGTGGAGAGACAAGTATATAGTCAAGGAATCCTACAAGAGCAGCTGCATACAAAGGACAAAACACCCCAGCCTCTTGGTCAAAAGATAGCAC
>1.14026825.14026628
CAAAATAATGTTTGTTTTGCAAATTGGAAGTCTTTCACAAACTGATAGTTGCAACACTAATCTCAGTGACCCCAACACTGTGGACAAAGCTGTGTTGCTCCAGTACAGCGTAAATAATGGAATTACATGGCAAGTCATTGCACAACACCAACCAAAAGACTTTATACAAGCCCAAAGAGTATCTTACAATGTACCACT
>1.14028033.14027814
GTGATGACTGCTCCGTTTTCAACCATGAACTTCCCAGCTACATTAAAGATAATTTTGAATCGGCAAGAATTACTGAAATAAACTGGGAAATTATTCAGGGTGGAGTTATAGGGAATGGATGTGGACAGCTAGCCCCGTATGCTCATGGTGATTCTCTGTATTTCAATGGATGTCAGATACGGCAAGCTGTGACAAAGGCCCTGGATTTAACCCGAGCAAG
>1.14033854.14033679
ACCTTCCTGAAGGAGCGCTTTGACAACGAAGAAATTCGGCCTGATTTATGGATGTTTCTGGAAGGCGGGCTGGCTTGCCTGGAATGTGGGGTTCTAGCAGAGGACACAGCTCTATATTTTGGAGGAGCTACCGTGAGGCAGGCAGTCACTCAAGACTTGGATCTGCGGGGCGCAAA
>1.14035617.14035403
TTTCTGTTGGATGTAAAACCTCAGAAAAAAATGCTCAAAACCAAGTCCATATACAATTTTCCACTGATTTTGGAGTGAGCTGGAAATACCTCATACCTCAGTGTTTACCTGCTGACCCTAAGTGCTCTGGGGGGGTTTCGCAGCCATCTGTCTTCTTTCCGACCAAAGGATGGAAAAGGATAACGTACCCCTTGCCTGAAAATCTGATTGGAAA
>1.14045192.14045024
CTATTGAGCTAGAATATTCTGTTGATCTTGGTCTGACATGGCAACCAGTGATGAGAGATTGCCTTCCTACTAATGTAGAATGCAGCAAATATCACCTCCAGAGGATCCTGGTATCCGATACATTCAACAAATGGACAAGAATTGTTTTGCCACTTCCTCCTTATACCAG
>1.140464876.140467365
AATCAGAGTTCCAGTTGGCAAAAGAACAATATGAAAAAAAGATAAAAGAGAATAGCCTAGAAATTGAAGGGTTAGTAGAAAGACATAAAAAAGAAATACGTGAACTGAATCAAGCTATAACATCAAGTGCAGAGGAAAAAAATCAGTCACTTCTTCTTAAAATACAGGATCTCGAAGAACAGTGCGAGAGACATATAGAGGAGAAAGAAGAAGCTGTTGCTAGTTATGAGAACTTGCGAGAAACACTAGAAACTTTGCAGACTGAATTGGGAGAATCAGCTGGGAAGATAAGCCGGGAATTTGAATGTATGAAGCAACAGCAGGCTTCTGATGTTGACGAACTACAGAAAAAGCTCCGAGCTGCTTTCAATGAAAAGGATGTCCTCCGAGAAGAAGTCAGTTTTCTCCGGCAAGAGGTAGAACAGCTGTCCTCCCAAAACAAGGACGTAGAAGGGCTCAGGCATAAAATAGGGACACTTCAAGAAGAGAATGAGAAACTGGCTTGTTGCCTTCATCAAAGGGAGTCTGACATTAAAAAAATGGAAGAGAAAGAAAATGAACTTTCCTCACAGAATAGTAGCTTCCTTGATGAAATGAAAGGTTCCGCTGAGAAAATAGAAAACCTCCAAGAAAGATGCAAAGCACAACAAGGGATGGTAATGGAACTGCAGCAACAGGTTGAAGTTCTTAGCAAATGCAACCATCAATTAGAGCAGCAGGCAGAAGGGCTAGGGGAGAGACTGAAAGGTGTTTCTGCAGAAAAAGAAACAAACCAGGAGAAGCTAATCAAATTTGAACAACAAATGGAAGCCTTTGAACAAGATAGAACACGGCTGTTATCTGAAATAGAGACTCTTAAAAGTGAAAACAACAAATTGAAGGAAGAACAAGATCAAGCAAGGAAGGAGCTAGACCGCATGTCATCTGAAAAAGGAGACTGGAATCTATCCAAAGATAAAGCAGAGAGCTTAGAAGTGAAACTGCAAATGGCCTGTGAAGAAAAAAGCCATTTGATTAAACTACTTGAAAAAGAAAAGGCCTTTAAATCTCTTGTTGTTAGTCATCTGCAGGGCCTCCTTGGAAAGATGGGGTCCGAGTACCCAGATGAAAACAAAGAAGAAGATATTGTTGGCACATTGCAAGCTGCAAATGAATTTTTAGCAAAAATGAAGCAAGAGGAACAAACTCTGATCTCACAGAAAGATGAAAATGTTCATCTGCGGCAGGAATTGCAGAGGGTCCAAGAAGAAAGTGCAGCCTGTTGTACAGAGCTCAGATCTCTATTGGATGATTATGAAAAAGAAAAATGTCTCTTAAGGGAGGAATTAGAAGGGACTTTCTCAGAAAAAGAAGTACTTCAGCTTGATATTCAGGAGTTGAAACATACCAGTGAGAAAATCAGGAAGGAGAACCAAGATCTTCTAGCTCATATTGAAAATATTTCTGAGCAACTCGCAAATCAAGAAAGCAAAATGAAAGAACAGGAAGAAAAATCAGAAGAACAGAAAAATCTAACCTTAATTCTGGACCAAAAAGAGACTGAACTGAGAAATGTACAAGCTGAACTTTCTTTGCTAAAG
>1.14047684.14047435
ATCCTTATTGGTGGAAACATTTCTGGCAACACAGTCTTGGAAGATGATTTTACTACCCTGGATAGCAAGAAATGGCTTCTCCATCCAGGTGGAACCAAAATGCCCGTGTGTGGTTCCACTGGGGATGCTCTGGTCTTCATTGAGAAAGCTAGCACTCGCTACGTTGTAACCACCGATATTGCGATCAATGAAGAATCTTTCCTCCAGCTGGATTTTGCTGCTTCTTGTTCGGTCACCGACTCTTGCTATG
>1.140478068.140478244
AGAACACATGGAAAAGGTAATAGAACAACTGAAGATTAAATTGCAAGATACACAACATAACTTACAAATTAATGTGGTGGACCTTCAGACCTTGCAGTCGGAACATGATACATTGCTGGACAGGCACAATAAGATTCTTCAAGAGACTGTAGCAAAGGAAGCAGAGCTCCGAGAAAA
>1.140480900.140481094
GCTCCTTCCAATCTACCAACCAAAAGTTTGCGAGAACGAAGGAGCACTGACCTTCCTCTTCTTGATGTGCATGCTGTAACTAGAGAAGAAGGTGAAGGAATGGAAACCACTGACACAGAGTCTGTATCTTCTGCCAGTACCTATGTACCATCCTTAGAACAGCTTCTCAATACTCCAGAAATGAAA
>1.140481841.140481980
CAATGGGAAGCAGAGCTCACAAAACAAGAGTTGATCCAGAAGTTAAATACAACATCAAAGAGCGCTGATCACTTAAGCGGATTGCTTCGTGAGTCAGAAGCAACCAATGTTATCCTAATGGAACAAATAAAG
>1.14053217.14053070
CAACTGGAGTCGGACAGGTTTTTACTGGTGAGTGGTGGAAAGCCCTCCAGGAAATGTGGCATCTTGTCAGGAGGGAACAATCTCTTCTTTAACGAGGAAGGGTTACGAATGCTGATGACGCAAGATCTGGATTTATCACAAGCTAG
>1.14074986.14074779
TCACATGGGACCTGTGTGTCTAATGTGCCTAATCCCAGCGAGATGTTTGACAGATTTGAGAGGAAGCTGAGCCCCCTTTGGTACAAGATAACTGGAGCCCAAGTTGGAAATGGCTGTGGAATACTCAGTGAT
>1.14076446.14076289
TAAGACCAGATTCCGCTGGATACAAGAGAGCAGTTCACAAAAGAGTGTGCCTCCTTTTGGCTTGGATGGAGTGTACATTTCGGAGCCATGTCCCAACTACTGCAATGGTCATGGAGATTGTATTTCTGGTGTCTGTTTTTGTGACATGGCCTATACAG
>1.14081308.14081108
AACTTTTATGAGAAACCAGCATTTGATTATCCCATGAACCAGCTCAGTGTGTGGCTAATGTTAGCTAATGAAGGAATGCCCAAAAATGAAACGTTCTGTTCTGCTACCCCATCAGCAATGATATTTGGCAAATCAGATGGTGATCGATTTGCAGTGACTCGGGATTTAGTACTGAAACCAGGTTACGTCCTTCAATTCAAG
>1.14096967.14096775
TTTTACAGGAGATTCTAAGTTAGCTTCTAGCATGCGCTATGTAGAAACACAATCTATGCAAATTGGAGCATCATATATGATTCAGTTCAACTTGGTGATGGGCTGTGGCCAGCAATACACTCCCCACATGGACAACCAGGTGAAATTGGAATATTCCACTAACCATGGCCTTACTTGGCATCTGGTTCAAGAG
>1.14102845.14102609
AATAATTTCAGTGGAGTTACCAGAAGATGCAAGACAATTTGGCATTCAATTCCGATGGTGGCAACCATATCATTCTTCTCAAGGCGAAGATGTTTGGGCTATTGATGAAATCATTATGACTTCTGTGCTTTTCAATAGCATTAGCCTAGACTTCACTAACTTGCTGGAAGTTACTCAGTCTCTCGGGTTCTACTTGGGAAATGTTCAACCATACTGTGGCCATGACTGGACACTTTG
>1.14107096.14106935
TTCCTCCAGTTCACTCTGCGACTTGGAAGCAAATCGGTTTTGAGTACTTGCAAAGCACCTGATCAGCCTGGGGAAGGTGTCTTACTGCACTATTCATATGACAATGGGATTACATGGAAACTGCTGGAACATTATTCCTATCTTAACTATCATGAACCAAG
>1.14107950.14107717
TGTGACCCTGGCTTTTCAGGGCCTGCATGCGAAATGGCTTCCCAAACGTTCCCCATGTTTATCTCGGAGAGTTTTAGCAATTCGAGACTCTCTTCGTATCACAACTTTTACTCTATCCGTGGTGCTGAAGTCAGTTTTGGCTGTGGAGTTCTAGCAAGCGGGAAAGCCTTGGTTTTGAACAAAGATGGGAGGCGACAGGTCGTCACTTCTTTCTTTGACAGCTCACAGTCGAG
>1.141124653.141123972
CCAAAAGAACAGACTATACAACCCAAGGAACCTACAGAAGAAATATATTCATGTCCAAAGAAGAAACCTAAGAAAGAAAATCAAGAGATTTCTAATACAGAGTTAAATAGTAGTGAAAGTAGAAATACTGAGATGGAAACATCAGACATAAAGGAACAGGAATCCAACAGTGATCAGGAACAGTTTGATACAGAGTCTACTGACCAGAATAAAGAAACTAAAATTGATGCTACTCCTACTCAGCCTCAATGTGTGTTGCAGTTTACAGAAGAGAAGGAAGCTTTCATCTCAGAAGAAGAGATAGCAAAATACATGAAACGTGGCAAGGGTAAATATTATTGTAAAATTTGTTGCTGCCGGGCTATGAAAAAGGGAGCTGTTTTGCATCATTTGGTTAACAAACATAATGTTCATAGTCCATATAAGTGTGATGTATGTGGAAAGGCATTTCTCTTGGAATCTCACCTTAAGAATCATGTTGCTGCTCATAGTCAGAGTTTGCTTAAATGTCCACGTTGCAATTTTGAGTCAAATTTTCCTAGAGGATTTAAGAAACACCTAACCCATTGCCAAAGCCGCCATAGTGAAGAAGCCAATAAAAAACAGGTGGA
>1.141144935.141144775
CTTCTTAAGAAGCCTGAAAAAGGAGATGAACAGACTACAGAAAAGCACAGAGAAAAAGAAAAAGTTGATATGGAAGACAGCAAATGGGAGAAGTCACCAGGACATGGGAGTTTAAAATCCAAGCCACTGGAAATTTCTCTAAAGGAACTTAAGGAAAA
>1.141165622.141165357
GAACTGCAATTAAGGATAAACTCAGATGCTATGACTTTGATGTGCATACTATGAAGACATTAAAGAACATCATCTCACCTACATGGGGTGCATTGGAATTTGATATAGAAAGGCAAAGTACAGAAGAAAGCAATATGGCATTGGAAGCACCTCATCAGAGAAAAACTACAGAAGTACCTCCTCCACTAGATGAAACTTTTGAAATTGAAATGAATGAAAGTGACATGATGTTAGAAACATCCATGTCAGACCATAGTACATGA
>1.141167221.141167086
GAAATATGAAGAAGCTCTTGAATACCATCGTCAAGCTCTGGTATTGATTCCTCAGAATGCTTCTACTTATTCTGCAATTGGATACATACACAGTCTGATGGGAAACTTTGAAAGTGCAATTGATTATTTTCATAC
>1.14116748.14116540
TTCCCTCTTTGGTCTCAGTGGTCATCAGTCCAGAACTTCAGACTCCAGCCACCAAATTCTGCCTCAAGCAGAAGAATCACCAAGGGCATAATAGAAATGTTTGGGCTGTTGACTACTTCCATGTCTTGCCAGTTCTTCCTTCCACTGTTACACATATGATCCAGTTTTCCATTAACCTGGGTTGTGGAACCCATCAACCGGGCAACAG
>1.141171550.141171398
TGCCATTTGCCAATGTTGTACATTGGACTAGAGTATGGATTGACTAACAATTCAAAATTAGCTGAACGCTTTTTCAGCCAAGCTTTAAGTATTGCACCTGAAGATCCTTTTGTTATGCATGAAGTTGGGGTGGTAGCATTTCAGAATGGAGA
>1.141171766.141171641
AAAGCCACTACTCTTGAGAGAACATATGGGCCAGCATGGATAGCATATGGACACTCATTTGCGGTTGAGAGTGAACACGATCAGGCTATGGCTGCATATTTCACAGCAGCCCAGCTGATGAAGGG
>1.141177574.141177441
TACAATAAACCTAGTGAAACACTGATTCCTGAATCTATAGATGGTCTTCAAGATAATCTCGATGTAGTAGTGTCTTTAGCAGAAAGACATTATTATAACTGTGATTTTAAAATGTGCTACAAACTTACTTC
>1.141179110.141178951
ATTAAGAGCTCTATTTGCCTTTTGAGAGGGAAGATCTATGATGCACTTGATAACAGAACCCTAGCAACATTCAGCTACAAAGAGGCTTTGAAACTTGATGTTTACTGCTTTGAAGCATTTGACCTTTTAACTTCACACCACATGTTAACAGCAGAAGAAG
>1.141181367.141181227
TATGCTGCAAAAGAATATCAGCAGGCTCTTGATATACTTGACATGGAAGAACCAATTAACAAAAGACTGTTCGAAAAATACTTGAAGGATGAAAATGCAGTGAAAGACTGTTCTAATGACTGGGAAATTTCACAAACTTC
>1.14121343.14121192
GTGGGACATATCAGGAGCTGTCATTGGCACTGAATGTGGGACCTTGGAGTCAGGTTCGTCAGCTGTGTTCCTCAGAGATGGGGAGAGGAAACTATGCACTCCATATATGGACACGACAGGTTATGGAAATCTGAGATTTTATTTCAGTATGG
>1.14128491.14128346
CATAGCTGTCAGTCAGATGGAAATGCAATTTACTTCCATGGAACTGAAGGTAGCGAGTTAAATTTTGCCACAACACGAGATGTGGACCTCTCTACTGAAGATGCTCAGGAGCAATGGGCCGAAGAGTTTGAGGGTCAGCCAAAAGG
>1.14141380.14141140
GCTCCTTCTAATGTCAGCACCATAATCCACATTCTCTATCTTCCTGAAGAAGCCAAAGGAGAAAATATTCGATTTCAGTGGAAGCAGGAATATGTACATGCTGGTGATGTGTATGAATCCTGCTGGGCGTTGGACAATATTCTGATCATAAATGCAGCTCACAGACAAATTATTTTAGAAGATACTTTCGATCCTGTCGACACGGGAAACTGGCTGTTTTTCCCTGGAGCCACTATTAAG
>1.141446361.141446218
GTGCCTGCCTCCCAGATTGCCTTCAGCTCTGCTCCTCCACCACAGATCCTGTACAATCCAGCTCAGCAGATCTTGACATATGCTGGATTTTGTCCCTCAGCAGCCTCCATTCCTCATTATCCTTCCTATCATTTACCCCTTCAG
>1.141596134.141595984
ATCACAGAGTTATTGGATGTTTCAATGGAATTGGGATGTTTCTTGGCAGGAGCGCTTATTTCTTCTCAGGGTCACATGGTTACTGAGGAGGTCATATCCTGTATTGAACCAATACGTGACTTTCTTGCTATCATATTCTTTGCATCTATAG
>1.141602669.141602474
CATTATCAAAGAAATACTAAGAATATTGATGCTGATTGGACAAATCCTCTTTTCCCTGGCTGCTGTCCTGCTTATATGTCTTGTTTTAAAGACTTACCTGATAGGACCCTTCTACCGCAAGTTGCATATGGAAAGCAAAGGAAATAAAGAAATTCTAGTTCTAGGAATATCTGCTTTTATGTTTCTTATGTTAA
>1.141604393.141604207
GTGTGGAAGATATCTTTGCAAGGACCTTGTTACATGACACTCCTGATGATTGCATTTGGCTTACTTTGGGGGCATTTGCTACAAATCAGAGCAACTCAGAGTGTTTTCATTGCTACTTGTTTATCATTATCAAGCACACCATTGGTATCTAGATTCCTTGCAGGGAGTGCTCGTGGAGATAAAGAAG
>1.141614623.141614177
ATGAGAGTAACTGGATTTATTTCACTATGGGTACTGGCCTTACTGCTTTGCTGTCAACTAATAACCCGTGCAGAACATGAGGACATAGTGAAACATGCAATAAAGCTGCACCGTGGAAAAGGAGTTGCTGTTACTCAAAAGAAACAGTGGCTCATAGAAAACTGCAGAAAATTATCTGGACTTCTACATCAGAAGAATGTGGTTCTCAACAAACTGAAAAGTGCAATAAGAGCAGTGGAAAAGGATCCAGGATTATCATTTGAAGAGAGGACTTTTCAGGTTCATACATTCGAAATTTTTCAGAAAGAACTAAATGAAAGTGAAAACTCAGTCTTTCAAGCAATCTATGGGCTCCAAAGAGCTCTGCAAGGTGATTACAAAGATGTAGTGAACATGAAAGAAAGTAGTCGGCAGCGGTTGGAAGCCTTGAGAGAGGCTGCAATAAAG
>1.141699889.141700047
TATATCAGAAAAGGTATTCCAAATGAGCACCGTGCCGAGGTCTGGATGGTAGTGAGCGGTGCTCGGTCTCATATGGATCATAACCCCGGCTATTACCAGAAATTATTGGAAGGAGACCAAAACAGCAAACTTGTGGAAACAAT
>1.141796091.141796216
TGAAGGGAACCTTCTTTTATTAAATGATGCCCTGGCAAAACATGAGACGTTTTTCATTCGCTGCGGGATCTTCCTTATTCTTGAGAAGCTGAAAATCATCACCTACAGAAATCTCTTCAAGAAAGT
>1.141799903.141799392
ATATACACCCGCTATGACAGCACCACTGGCGAGAACAACGTGGCTTTGCTTGAGCTTAACAGCCAAATTGACTGCGACAGTAACCATTTGCCCATATGCGTTCCAGAAAGGGATTTTGCAGAGCATGTTTTGATCTCAGAAATGGAAGGTATTCTCAGTGGCTGGAACGCAAATGGAAATCACCTGACACCCTCCCCAGTGGAGAGGTCGGTTTTATACCTCAATGAGAGTGACTGCAAGCAAATTCTCAACAGAAATCTGATAACAAGGGAATTCTGTGGTTCCAGTCAAGGGCAAGCAAGGGAAATGCTTGCGGGAGGAAGTTTTAATGCTGTTCCCTATAAAGGCACATGGTTTCTGACCGGGGTTTTAGAACCATGGGCAACAGAAACAATTAACTGGGAAACATTTGTATTTACCAAGACCTCAAGATACATGATGTGGTTTAAACAAATAATGGGATAA
>1.141802055.141801924
CTAAAAATGAGTGCCGCCATGAAATCCACGAAGGGTGTCAGCATTTCTGCTATCCAGAACTCAACTCTTACCGCTGCTCGTGTGCCAAAGGCTATGAATTGGGGGAAGACAGTAAATCATGCATTCCA
>1.142179536.142179753
GTTTCAAATTTTGCTAACCTATTTGCTCAAGCTCTGCCACGGGATGCTCACTCAACTCCTTACTACTATGCTAGGCCTCAGAGCCTTCCTTTGAATTACCAAGACCGGAATGTCCAGCCTGGCAGTATGGGAAGCAGTGGGATCAGTAGCATAGGGATGTATGCTCCAAATGGGCCAACGCCAACTCCACCAACGTTTCTTCCAGG
>1.142200019.142200185
GAAGAAAAGGAGGTGAACTTGCATCAGCTGTTCATGCCTACAGTAAAACAGGTGATCCCTACATGAGATCCCTGGTGCAACATATTCTTGGCCTTGTGTCACATCCCATCTTGAATTTTCTTTATCGTTGGATTTATGATGGAGAACTGGAGGACACATACCATGA
>1.142203519.142203708
CTGCTGAAATGTTCACAGATTTGGAAAATGCATTTCAGGGAAAAATAGATGCAGCGTATTTTGAGACAAGCAAATACTTGCTAGATGTGCTCAATAAAAAGTACAATTTACTGGAGCATATGCAGGCCATGAGACGCTATTTGCTACTCGGTCAAGGAGATTTTATCAGACATTTAATGGACTTGCTAAA
>1.142204923.142205058
CCAGAACTTGCGAGACCAGCTACAACCTTGTATCAGCATAATCTGACAGGAATCCTTGAAACAGCTGTCAGGGCAACTAATGCACAGTTTGATAATCCTGAGATCCTCAAACGCTTGGATGTTAGGCTTTTGGAG
>1.143434053.143433915
GTGGAATATAGCGATGATACCATGAATGATGCAAAGAACATTCTTCACATAATACATTCTTTTATAAGTAGTGCTAATGCCTACATGAAGGGACAACTTAACTGTGACACCATTAGGGAAGATGTACTTTGGGA
>1.143497861.143497473
ATATGAATTGCAGTAACTCCATATTGAATGCATTGGCAAATGGGAATATCATCAATGGACATTTGGACTTCACTTCCCCACCTCAACTCAATGGATTGAGTTCCAGGCGTGAAGAATGCCTAACATTGATAGTACCTAACGCACTAATCTCTGGTCATAAGCATATAATCAGTGATGGCCATAGTGTTGAAGAACCAGAAAAAGTTCTAAATGCTTCTGATATGTGTGGTTCTTTGCATCTGAATGGAAGCCCGAGTAGTCTGGTTTCAAATAGGCCCTCGTGGTTGGATGACCTTGGAGATACATTGCACTATGGACATTTCCATGGTTTTGGGGATACTGCTGAAAGTATTCCTGAACTTAACAGTGTTGTTGAG
>1.144375954.144375628
TCATCTTTCTGGGACTTGCAGTGTTTGTCTCATCTTGCCTGGCAGCAGCGTCTCTCTACTACGTTATTGCACTAAAAGCAGAACTAGCAGTCCTAACCAGCAAGCTGAATGGCAGGGCTCAGGCAAGGACTTCACT
>1.144388117.144387104
ATGGAAAAATCATGGATGCTTTGGACTTCCATTGAAAAATGGCTGCTTGCTTTGGTGTCATGGTCCTGGGGTGTCTGCCGTATTTCTCTCTTACCTTTGATAGTGACTTTTCATTTGTATGGTGGCATGATTTTACCTCTGTTAATATTTGTATCTATCACAGGTATACTATATAAATTCCAGGATGTGTTGCTTTATTTCCCTGAGCAACCTTCTTCATCACGGCTCTATGTTCCCATGCCTACTGGCATTCCACATGAGAATATCTTTATCAAAACCAAAGATGGTGTGTTGCTCAATCTAATTCTTCTCAGATTCACAGGGGATAATTGCTCATATTCTCCTACTATCATTTATTTTCATGGGAATGCAGGCAACATTGGGCACCGACTTCCAAATGCTTTACTGATGCTGGTAAACCTGAAAGTAAATTTATTATTGGTTGACTATAGAGGCTATGGGAAAAGTGAAGGAGACGCAAGCGAGGATGGCATCTATTTAGATTCCGAGGCTGTTCTAGACTATGTGATGACTAGATCAGATCTTGATAAGACAAAAATTTTTCTTTTTGGCCGTTCGCTGGGGGGAGCAGTTGCTATTCACCTGGCCTCTGAAAATTCTCATAGGATTTCTGCTATCATGGTGGAGAATACATTCCTTAGTATCCCGCATATGGCCAGCACTCTGTTTTCTTTCTTCCCTATGAGATACCTTCCTTTATGGTGCTATAAGAACAAGTTCCTGTCTTATAGAAAAATATCTCAGTGCAGGATGCCTTCACTGTTCATCTCTGGACTTGCTGACCAACTGATTCCTCCAGTTATGATGAAGCAACTTTATGAACTTTCCCCTGCTCGGACTAAAAGATTGGCAATATTTCCAGATGGAACTCATAATGACACTTGGCAGTGTCAAGGCTACTTTACTGCACTTGAACAGTTTATCAAAGAAGTTATAAAAAGCCACTCCCCTGAAGAAATGGCAAAAATGTCATCTAATGTAACAATAATATAA
>1.144993936.144994231
GGCTCTATGACAATTATCCAACCAATGCAGAACCAGAATGCTGTGATGTCAGATGGGGACTCTTATCCGATAACCAATCCAAAGGGACTATAAAAACAAGTGACTCAATGATGTGTCACCGGACATCACTCACAGTTTCATCAGCATCAAGACTGTGTAACAGCAGACTTAAACTGTGTGTTCTTGTATTAATTCTCTTACATACAGTACTCACTGTCTCAGCAGCACAGAACTCAACAGAACTGGGCTTTGGAGGCATCACAAATTTGGAAGATAATTCAACCAGTGAGGAAT
>1.145242251.145242476
CGGCAACAAGAAATAGAAGAAAAACTTATTGAAGAAGAGACAGCCAGAAGAGTGGAGGAGCTTGTAGCAAAGCGAGTGGAAGAAGAACTGGAGAAGCGGAAAGATGAAATTGAGCGGGAAGTTCTCCGCAGGGTGGAGGAGGCTAAGCGCATCATGGAAAAACAGTTGCTCGAAGAACTCGAGCGACAGCGACAAGCTGAACTTGCTGCACAAAAGGCCAGAGAG
>1.145245976.145246140
GCTGAAGAACAATTGAAAATTGTTGAAGAACAAAGAAAAATTCATGAGGAAAGGATGAAACTAGAACAAGAAAGACAACGTCAACAAAAGGAAGAGCAAAAAATGATCCTAGGCAAGGGAAAAACTAGGCCAAAACTGTCATTCTCACTAAAGACTCAGGATTAA
>1.146868209.146868384
GTTGGTTCCGTTAGTGGTGCTATTCTCATAGTGGTCACAGCTGTGGTTGGAGGAATATTATACCAAAGTTCCTGGACAATTACTCCTCAGCTCTGGATTGTGGGAACTATCTTCCCAGCTGCTGGTTATTCCTTAGGATTTTTTTTGGCTCGTATAGCTGGCCAGTCCTGGAACAG
>1.146970480.146970269
GAATGGTGGGATGAAGCTCAAAAGAATAAGAAAATACGTCCCAATCCATATGACACAAAAGTGAAGAAAAAACTGCGGCACATAGAAATTGCCCCTGGTTTCCCAAATCCTGCTGTGGCAGAAGCTTATCTGCACCCTGTGGTAGATGAATCAAAGGGATCCTTTATCTGGGGAAGACCTGATGTGGAACAAATTAGAGAATATCCTTT
>1.146971703.146971559
CGAAACAAGATGATAAATTTGGCCTACCTCCTTGGCAGTGACTACACTGAGGGTATTCCTACTGTTGGCTATGTAACAGCAATGGAGATTTTGAATGAATTCCCTGGACGAGGATTAGAGCCTCTCTTAAAA
>1.146981499.146981324
ATATCAGTATTTGGTTGAATCAAGCTGTTAAAGGAGCAAGAGACCGCCATGGGAATTCCATCCATAATGCTCATCTCCTCACGTTATTTCACCGACTTTGCAAACTGCTCTTCTTTCGGATCCGCCCCATTTTTGTTTTTGATGGAGAAGCTCCTCTGCTGAAGAGGCAAACTTTG
>1.146985290.146985000
GTAGGGGGGAATCTACATTGTATCATTGCTCTGCAGAGGTTTAATTGGCATCGGTTTGGTCCTTGGAACTTTCCATTTGGAAACGTTCAGCAAGAACTTCAGCCCCCATCTCCAGCTCAGGGCTTAGCCAAATCTGAGAGTGAAGACAACATCTCCAAGAAGCAACGTGGGCGCCTTGGAAGATCATTCAGTGCTAACTTCCATCAAGTTTCTGTTTGGA
>1.146992549.146992417
GGGCGCTTTAACAAAACTAACACAAGGGCTGCGAGATGAATCAATGGCATATATTTATCATTGCCAAAATCATTATTTTTGTCCAATTGGATTTGAAGCAACTCCAATAAAACCGAGCAAAGCATATA
>1.147018071.147017857
AGGTCGTTCAATGGGTTCCCGTGCTGCTGCCATTGTGACACAACAGGCTAACCAAAATAATGATAGCTTCATTCGAGGCCTGATATGTTTGTCCTATCCCTTGCATCGGCCAAAGCTTCAGACTAAACTTCGAAGTGAAGATTTATTGCTCGTTAATTCCCCCATCCTGTTTGTGTCTGGCACTGCGGATGAGTTATGTGATAAA
>1.147021339.147021109
TAATGTGAAAATACCTTTCGGAACCAAATGCCTAGATGCTATTTTTTGCATTCCTAGCAAGATACTACCCTATGGTGTGATTATTACTCATGGAGCATCAGGCGATATGAATTTCTTTCACCTCGTTTCTTTGGCAAACTACCTTGCATCTAATGGATTTCTCTGTCTGCGATTCACCTGCAAAAGCCTTAACATCATCCATCGGGCTAAAGCATATAAAGCAGTTGTG
>1.147089217.147089063
AAATCACAGTCTGTTCATCATCATCTGATGTAACTGCCAAGTTTGTTCTCCATGCGGTTCAGTTAATAAAACAAAAGGCATACCGAAGCCATGAGTTCTACAAGTTCTCTTCAATACCAGAAAAAGGATCAGTCACTGAAGCATTTCCAGTATTA
>1.147093054.147092886
GTTGATAAAGCCTATGACTACCTCATTCAGAATAAATCATTTGTTAACAACATAGGCTTTACTGTTAGCGTTGGTAACAACCGTGGAATCTACCTCAGAGATCCTGTTCAAGTAGCTGCACCTTCAGACCATGGTGTTGGAATAGAACCCTTCTTTCCTGAGAATACAG
>1.147097776.147097649
GAGAATATGTGAAGTTATTAATGAAGCAGTATGGAAACACAACGTAATTTATGTTTCAAGTGCTGGGAACAATGGGCCTTGCTTGTCTACTGTTGGATGCCCAGGGGGAACTACATCTAGTGTGAT
>1.147644240.147644094
GTCATGGCCAGTGTAACTGTGGACGATGTGACTGTAAAACAGGATGGACAGGAAAGAAGTGTGAACATCCAGTTTCTTGCCCCATCTCACCTGAAGAGAGTATTAGGAAATGTCAAGGAGATTCACATCTTCCATGTTCTGGCAGAG
>1.14772996.14773208
GGCTCAGCTCCAGAGATTGATCCTTCTGATATTTCAAACTTTGGGTGGGAAACTAAAATCAAGGCATGGATGGATCGATATGAAGAAGCAAACAACAACCAATACAGTGAAGGTGTTCAGAGAGAGGCACAAAGAATAGTTTTGAGATTAGGAAATGGAGATGAAAAAAAAGAAGTGGTTACCAGCAACTCAATCTTCAAACCTCCAGTAGAG
>1.147772020.147772174
AAACATAACCTGGAATAATTTGGCAATCCCAGACACACATTGTTCAAAAGCATCAGAAGAAGGCTACCAGTGTCCACCAGGATTTGAGTGTTTGGACCTTGAAGAACTGGGGTTAAGCAGACAGGAGCTGGGCTACAGTGGTTTTAACGAGATAG
>1.147802848.147802990
ACAAGCATATTCACTGTTTATGAAGCTGCTTCTCAAGAAGGCTGGGTCTTCCTGATGTACCGAGCAATTGACAGCTTTCCCCGATGGCGCTCGTATTTCTATTTCATCACCTTAATTTTCTTCCTTGCCTGGCTTGTTAAG
>1.14783403.14783656
ATCTCACAACACCACTAAAAAAGCGAAGACTCTATCAACTGTTGGAGTCTGCCTATTCAGAAACCTCAACACCAACTCCTTCTCCATACGCCACGCCAACCCATGCTGATCCCTCTGCTTCAGACCCATTATTGCTTGCTACTCCTCCTAGAATAAAAGCAGAAGATGATACCTGTAGGAATGGTTATAAGCCTATTTATTCATCTGTTACTTCGGTGATTCCGTGTGTACATGGAAACGCAGTGCACTTTGAG
>1.14785172.14785735
CATCAATGCTAGCACTCAATCCTTTTAGAAATTCCAGTCTTACAGAAATGTGCCTGCAAGAGATAAAGACGATTGGATATTCTAGTCCAAGGAGCAGGACCGATGGCCCCCGGCAGTGCTCGGGAGAAAAGGAAGCCGCCTCAGAGCTCCAGCTGGGACTTGAAGCAATTGAGCAAAGTGCCCTGCATAAGACGCTGGACGCTCCCTGCCACAATAGGACTGACGCAAACAGCCAACTGGAAACTGCTCACTGTGGGCGGGGAACGGTTTATCCAACCTGGATAAAAAGTCCCGACAGGACAGGTGTAAATTTCTCTATGAATTCTAATTTGAGGGACTTAACTCCTTCGCACCAGTTAGAAGTAGGAGGTGGATTCCGAATAAATGAGTCAAAGTGCCTGATTCCAGATGATGCTAGAGGCATGTTCGTGGAAACACCAGTTTTTTGTACTTCTGAAGATGGACTCGCAGCTGGCTTTGGAAGGACTGCCAATAATGACAACATGATGGATGGAAACTGCACACCCCAGAATCCTCCACAAAAGAAAAAG
>1.147854831.147854968
GCTTTCATGTCAATGTTTCAAATCTTGACCCAGGAAGGATGGGTAGATGTCATGGACCAGACTCTTAATGCTGTGGGTCATATGTGGGCACCTGTTGTTGCTATTTACTTCATATTATATCATCTTTTTGCTACCCTG
>1.147889395.147889536
GGAAAGCTTTATGAAGCAGTTTATTGATCGACAGCAGCAAGATACAACTTGTTTATTGAGAAGGCTTCCATCAGCTTCTTCCTCCTCATGTGACCACTCTAAAAGGCTGGCAATTGAAGACAAATACATTGACCAGAAG
>1.147912613.147912780
GTAAGCCTGATATTTCTCTGCTGGATGCCCCAGAACGTTCCTGCTAAATCAGGAGCTCAGCTGTTAATGGTTCTACGGTGTCTCCGGCCCCTTCGTATTTTCAAACTGGTGCCTCAGATGAGAAAAGTTGTTCGGGAGCTCTTTAGTGGCTTCAAAGAAATCTTTTT
>1.14791900.14792613
CCTCTTCACCAAATCCTGTAGTTCCTGTTCAATCACTTGGAAAAACACCCACAAAACAGGATTCCCAGTGGGAGAGTGCAGGAGACACTCCAGGGGCAGAGAACACAACTCACCCCAAACCAGACCAGCAACAGAAAACGCTTTCCAATAATGCTGAAGCACTTTCAAAAACCCATCAGTCCCAACCCCACCTGCGCACCACAGCTGATCAGCTCTCACAGAAGCTGCCTTCTGCTCCACTGAAGCTACCTTGCCCCACTTCACCTCATGTAGAAAATCCTCCAAAGTCATCTGCCCCTCTCACCCCTGTACAGCATGGCTATCTGTCACCAAAGCCTCATTCACAACAATTAGGATCACCATACAGACCTCATCATCCTCAGTCTCCTCAAGTGGGAACACCTCAGAGAGACTCTCACAGAAGTTTTTATGCTGCAACCCAAAATCTTCAGCCTAGTGCCCAACAGCAGACCACTGGAACGTTGTTTTCCCAAACATCTTCAG
>1.147925826.147925974
GTGACCCTGAAGATGCTGCTGCTGACAGTAGTTGTCAGCATGTACAAAAGCTTTTTCATCATTGTAGGGATGTTCCTACTGTTGCTTTGCTATGCTTTTGCTGGAGTAGTTTTGTTTGGGACTGTGAAATATGGAGAGAACATTAACAG
>1.147930531.147930688
GGAGTGATTCCTACTTTCCGAGTCAAGTTTTTGTTGAGGCTATTGCGTGGAAGACTGGAGGTAGATCTGGATAAGGACAAACTTCTGTTCAAGCATATGTGCTATGAAATGGAGAGGCTGCATAATGGTGGAGATGTGACATTCCATGATGTATTGAG
>1.14793164.14793889
GGCTGCTGGTTCACACATCCATTCTCAAGCTGCCAGTCATCACCTGCCGCCGCCACCACCTCCTCCTGGTCCCCTTCCTCATCACCTTCCTACTCATCCCACAACAGGTCATCAAGGTTTGCAAGCACAACACCAGCATGTAGTAAGCTCAGCACCGCCACCGCCGCCGCCGCCGCCGCCTTCCAACGTATTAAGCTCCGGTCATCACACAGCCTCGGCACAAGGACTGCATCATCCATCTCATCAGGGGCCCTCCCTTTTTCCGTCAAGTGCTCATTCAGCGGTGTCGACTTACCCGTCACAGCCTCCACATCATACACCTTTGGGATCTGGACCTCAGCATCAGCCAACTGGAACGGGGCCTCACTGTCCACTCCCAGGCCAGGGCGCTCACATCCAGCCTCAAGGACCAACCAGTATTCCAACCCCTCCCGCTTCGGGGTTCTGTCCTCATCCCGGCCCTGTCTCCCTTCCTCATGGCGTGCAAGGACCTCAGCAGGCATCTCCAGTGCCCGGGCAAATACCTATTCACAGAGCACAGGTGCCGCCAACGTTTCAAAACAATTATCATGGTTCAGGGTGGCATTAA
>1.147935565.147935758
CCAAAGCCAATAAGCCATTCAGTGTCTTCAGTCAATATAAGAATTGGTGGTCGAACAACTATGAAGTCTGTTGTGTGCAAAATGAATCCCATGTCAGATGTGGCTTCATGTGGATCAGAAGTTAAGAAGTGGTGGACAAGGCAACTTACTGTAGAGAGTGATGAGAGTGGAGAAGACCTGCTTGACATCTGA
>1.148114610.148114826
ATTAATTACCTTTTAGCTGGAGGCTTCCACCCATTGGGCTTTCATATCATCAATATAATACTCCATTGTATTATTTCTGTCTTAATTGTTGATGTCTTCTCAATATTATTGGGTGGGCTGCAATACACCAATAAAGGAAGAAGGCTAAACTTTGTCCCCAAATCATCCCTCCTAGCTGCTTTGCTGTTTGCTGTACATCCTGTGCACACTGAATGT
>1.148136470.148136631
TGTTTAGAAAAGGACTTCTTTTCAGAATGACTCTTTTGTTATCTGGAGGAGCCACCATTCTATATGCCCGCTGGCAAATTATGGGCACAGGGCCACCAGCATTTACAGAAGTGGATAACCCAGCTTCGTTTGCAGCCAGTCCATTTGTAAG
>1.148139515.148139646
CTGGTTGCTGCCCTGCTGGGTCTCCTACTGATCAACATGTGGCGTTGCATCCTCCGGAGTAACCAATGGAGATCTGAGGAGCGGCTTTTTAGAAGTGCTTTGTCCGTTTGTCCACTGAATGCCAAA
>1.148148057.148148198
CCTGATTTTGCAGCAGCATGGATGAATTTAGGGATAGTGCAGAATAGCTTAAGAAGGTATGAAGAAGCAGAGGAAAGCTACTGGACTGCAATTAGACACAGGAAAAAATACCCAGATTGTTACTATAATTTAGGACGCTT
>1.14818827.14818281
AGTTTTCTGAATTTTCAGCTTCTGTATTCCCTGGAGCTTTAGATTCTGTAGCTTGTGGTTCAGCTGTTTCTGAAGAGTCAACTGTAACTGAAAGAGAAGGAAGTAGTCCATCCCATGATAGGAGCAGGACGGTTTCAGCATCCAGTACTGGAGACTTGCCAAAAAGTAAGCATT
>1.148192310.148192777
AAGAAAGGCCAGCCAAACTACCAACACATGATTAATGGTGTTCATGGGACATCCAAGTTTGAGGGCAGAGGGCTCACAGTGGAGAAATACCCACTAGTTATTGCAGGGAAATATAATATTCCTTATTTGCTGAATAATCCAGGAAAGGGGCACCGTGTCACTGGAGAAATATATTTTGTTGATCATCAGATGTTGCAATTCCTTGATGAATTTGAAGGATGCCCGAACATGTATCAGCGTACTCCGGTGAGAGTTGAGGTACTTGAGTGGGAAAGTAAAAGTAGCACGTCTGAAGGGAAATCAGCGATTAACAACATTCTGGAATGTTATGTGTATAGCACCACTACTTATCAGCCAGAGTGGATGCATCTCCCTTACTATGATAACTATGACTCCTTTGGGAAGCATAATCTTTCATACGTGTTACGAGAAAGCAGA
>1.148207564.148207424
TACGAACTGCGTGTATTGACCAAACTTGCTGCAGAACTGAGCAAATACATGCCAGAAAAAGTTATAGAGGATACCACAAGTATCATAAGATCACCAATGCCTGGAGCAGTAGTGGCAGTTTCCATTAAGCCTGGTGACATG
>1.148536450.148536326
GTAAGCAGGTGATTCACCCTAATCAGGTTGCTATTGTCCAGGAACAATTCTCCCCGAGCCTTGAAAAAATAAAGTGGGCGCAAGAACTGATTACAGCTTTTGAAGAACATCAGCGTGTAGGAAAG
>1.148772533.148772288
ATTTCTGGAATATGCTACAGTAGTAGTCTTTTAAAAGTGTACCGTGTACTTTGTGTGCCCACTGGCATAGCAAGGATATTTGCTTGGACTCTTGAACCAATTTTCTCATCTGCGGAACCATCTAATGAGTTTGGAGTTGGAATGGGAGCAACTATTGATATACAGAGGCAACAGCGGATGGAGCTACTTGATCGACAGATCTTGATGTCACAGTTTGCTCAGATGAGGCGGCAAAGACA
>1.148959331.148959456
TACGTTTTTAAAGGAGAACCTTATATTGCTTCAGAATATAAAACTGTACATGAAGAACTTGCCAAAACTATGACAACAATCTTGAAGCCATGTACTGACTTCCTCACGAGCAACAAGCTGCTTAAG
>1.149004675.149004797
ATTACTGCTGTGGAAGAAAAGGCCAATGTAATGTCCAACTCACTACACATTTTCAATGCCATTAGTGGGACACCAACAAGCACAACAGTTCATGGGATGCCCAGCTCTTCTTCAATCGTAT
>1.149157678.149157429
TCTTTTCAGAGTGGTAGTTTTACACGTGGAGATGGTGCTGATTCCCTGGTTGTGCAAAGCTGCCGACAGGGAAAGGAATTAAACATTTCAGTGGAAGATGGTGGACCACACACAACTCCTTCCCTGAAAAAAAGCCCTAAAGAAGGCCAGGGGATGGACGGTACTACAATGGCAACGATGGAGGAAGAAGAGGAAGTCATAAAGGACAGGTCACAACTCAGCAGATCTCAGACGCAGCAGCCAAGCACAG
>1.149338308.149338186
ATGACAGTGATGTCTACATTTTGACTAAAGTTTCAGATATTTTGCACTCAATATTCAGTAGCTACAAAGCAAACGTGTTACCGTGGTTTGAACAGCTGTTGCCACAAATTGTCAACTTAATT
>1.149347319.149347195
CTGACTGGAAGTGCAGGCATGCTGGCTTGATGGCTCTGTCAGCTATTGGTGAAGGCTGTCACCAACAAATGGAGGGGATTTTGAATGAAATAGTTAACTTGGTATTGCTTTTCCTTCAAGATCC
>1.149360235.149360046
GACAAATGGCTGCTGTGCTTCTACGGAGACTTTTGTCAGCTTCTTTTGAGGAAGTTTATCCAACATTACCCTCTGAAGTCCAGACTGCCATCAAAAGCGAACTCCTTGTGATTATTCAGTTGGAAACACAATCCAGTATGAGGAGAAAAATCTGTGATATTGTAGCCGAACTGGCCAGGAACCTAATAG
>1.149548218.149548091
ATAATCCTGAAACAGTGAACAGGAATGGAATGGAATGTCAAGAGACCTTGTTGAGAACAGCAAAGCATTGTTACTGTACATACAACCCTGTCTCTTCCTTAACAGAATTGCCACAAACTGCATGCT
>1.14958641.14959023
TGCTGTAACAATGGAAAAAGTGGAAATAGAAAACGTATTCCGGAAGCGTACTCATCCCGAAGGTGATAAAGATAATGTGGATGAAGTTAAAAGGCAAAAGATCTCCGAAGAACCCCTGATAGAAAGAGAGAATTCTGATCATGAAACCGAAGCTGACGTAGAGCAGCCTGTGAGTCCTTTGGTGGAAGAATCCAAAAGAGAACTGATCTTGAATGAAGAAAGTACAGGCCAAGAAGATGAGGACGAATTGGTAGAAAGTGACGGAGAACGCGACCCAGAGAAATTTGCAGATCTGATGAAGCATGGGTTGATGGAGCAAGATGTTGGCATAAGAAAATTTGCTAGTTCTCATAAGGGCTTTTTAGGAATATTAAAGGAGAG
>1.14962148.14962292
GTAATTGAAGACACTAAAGAAAAAAGGACAATTATACACCAGGCTGTAAAATCTTTATTTCCAGGATTAGAGACCAAAACAGAGAACCTGGATGGGAAAAAGTGCATTGTTGCTTACCATGCCGCTGGGAAAAAATCACTTGCAA
>1.14970457.14970617
TGAAAGAGGTTCCTTAGTAAAATGCCGAGAAGAGTGGGCTAGAACGAAAGATCCTGCTGCAGCCTTTAAAATACTGCTTGACAAAAGATGTGTGGAAGGCCAGTTACTTTGGGGGCTTTCTAAATATGGACTGAAAAATATAGTGTCTGCATTTAACAT
>1.14971483.14971609
ATAACAAGAAATTATCGTTTGATGTATATTCATAGTTACCAGAGTTATGTATGGAATAACATGGTGAGCAAAAGAATAGAAGAATACGGGCTGAGAGCAATTCCAGGAGATCTTGTACTAAAAGGAG
>1.14975179.14975308
TTGGGGAAAGCTACAAGGAAATGCTTGCTGCAGACAACCTGGATATCAATAACATGAAGCACAAAATTCGAGACTATTCATTATCGGGAGCATACAGAAAGATTATTATCCGACCTCAGAATGTGAGCTG
>1.14987622.14987836
TTTTTTTTACAGCTTCAGCAGGCTGCTCTGGAAATGTGTGCAGAGAGTAGCACTCTGAATAAGCTACAGTTAGGACAGCTGGCTTCTATGGAAAGTTCGGTGTTTGATGAAATGATTAACCTCCTGGAACGACTAAAGCATGACATGCTGACTCGCCAAGTAGATCATGTCTTCAGGGAGGTCAAAGATGTGGCCAAGATATATAAAAAGGAAAG
>1.14988377.14988557
GTGGCTCTCCTTGCCCTCCCAGGCCGAACAGGCTGTGATGTCGTTATCAAGCACTGCCTGCCCGTTGCTACTGACTTTGAGAGACCGGCTCCTCCAGTTAGAGCAGCAGCTTTGTTTTTCCTTGTTCAAAATCTTCTGGCAAATGCTTGCGGAGAACGTGGATTTGTTCATCTATCAGGA
>1.14989395.14989611
CATCAAAGAGGCTTGCATTGTACTGAATTTAAATATTGGTTCAGCCCTGCTCTTAAAGGATGTGCTACAATCAGCCACTGAAACCAGAACTGGAATCACCTTTAATTCAAATCAACCTACTGCAGTGGCAGCACTAAATGAACTTGGAATTTATAAGTTAGCTCCAACGGATGTTGAGATTCTTCTTAATTTGAGGACAAATTGGCCTAATACTGGCAAATAA
>1.15008406.15007470
CTCAACCTTTAAGACGCCGTCTGCCATGTCACCCGTTCCAGCAGTCATTCCTTCCCCGTCTCACAAGCCATCCAAAACAAAAACCAGCAAATCCTCCAAAGTCAGAGATATATTGTGTCGCAGCGACGAGTCTTCTAGTAACAAAAAGAAAAAACCACCCTCTTCTTCCTCCTCGTTATCTTTGCAGACTTCCTCCTCATCGTCATTTTCAGGGGCGCACAGAAAGAATTGTGTCTTGAATCCCAGTTCCACACTGAATTCTTACCAGGCAACATCTTCCTACAACAGTGTGTCTGTGCACAATGCAAACAATGGAACAAGCCCACTCAGTGCCAAATCAGAGCCCTCAGGACGGACTTCGCTATCTAGTAGCTCGATGGACTCGGTGAAACATATGAGCATTGTTGTAAACAGTATTGACCCCTCCAGTTTGTCTGTTCCTTCCCTGGTTCACCACTCAGGGGACCATTCCCTAGCAGCGCACAATGCAGTGTCTTCTTTACCCCTTTGTTTTGACAAATCAGAAGGGAAAAAGCGTAAGAACTCTAGTTCTAGTAGCAAAGCCTGTAAAATCACTAAAATGCCTGGTATGAATAGTGTTCACAAAAAGAGCACTGCCAATCTTATTTCTACGGTGCCAGATACGCCAAACAGCTCCATCTCTCGGC
>1.150108550.150108706
AAAGCATTTTAGAAACTCTGAAGACAGAAGGGAAAGTAATGCATATTCTTCACTCCCTTGGAATTAAGGGAGATCTTCCAAGTAAATTCATGAGATTAGCTGCCCAGGCTCAGGATGCATCTTATGCATTAGACATTCGTCACTCCTCAAT
>1.15022363.15022080
TGTTCCTGTTCCTGTAGTCAGTCTAGAGAAAATTCCTAATCTAGTGAAGGCAGATGGTGCCAATGTTAAAATGAACTCTACAGCCACTACCACCATCACCACTTCCTCAGCCTCTTCATCCACCATACCTGCTCCAATTAAATCTGCTTTGACATCTAAATCAGTGCCACCATCACCAGAAAAGATTTTGAATGGCAAAGGAGTTATAGTTCCATCAATAGACAAGAAGCACCAAAATGGCACTAAAAACAGTAACAAGTCTTACAAGAGAGTTTCAG
>1.150227636.150227781
AAATAGAAAAGCAAGTGCCCAAAACAGGAAAGAATAAGTCTCATATAATAAATACTTTGAAGAGCGATCCTTCTTTAACGAAAGAGCTGAGAACTGTTTTGGAGCAGACCTTAGCAGAAAAGTTGGAATCCTTGGGAATTAAA
>1.150228109.150228304
GGAGTACATGGCATCCCGAGTGATCATTTGAACAGAGTCTTAATATCTGTTGAGTCTGCTAGAGAAGAGAGAAAGAAACAGTTGCCTGACATTCAACATATTCGAGAGCAACTTGAACGACAAGTCAGCTTTAGAGTTGCAGAAAGATCA
>1.15029562.15029340
AACGAAGACACGGTTCAATGTGTAAACCTTCCTCATCTCCAGCATCACCCTGCAATTCCAGGGCATCCCTAATACAGATGAAACCGAAATCCTGTATCAGCGGCCATAACCCTGTTAACAACAACTCAAAGCCATTCAAAACGCCCAAAGACAATCTAATTACCTCCAGTAGCAAACAGCACATGGTCTTTTCATCAAAAGTCTCAAGAGATAAACCTTG
>1.150385101.150385316
GGTAGGGAAAGGTACTTTCTCAGACTTCCTTAAATCTGGAATAGATTTTGCTTCCCTTTTGAAAAAAGCTGAGGATGATGATCAATCATCAGCTCCAGGAACACCCAGCCACCAGTTGTCTAGGATTCGTACATTTTCTCAGTCCTCCATGTGGTCAATGGAGTCTTCAGTTCAGTCACAGAAAGATGGAACTGC
>1.150392412.150392558
GTTTAACTGTGGCTACGATGCTTTTCAGCGTACTGAGAAGTCTACTTACGTTTCACATTTTGGTTAATGCAGCTCGGACTTTACACAGCAGAATGTTCCAGTCAGTCTTGAGAACTCCAGTGCTGTTTTTTGACAGAAACCCTAT
>1.150434977.150435127
ACTTTTCTCCAGGTGTGCGGGGTGGTTGGTGTGGCGATTGCAGTGATACCCTGGATTCTCATCCCATTGGTTCCTCTTCTTATTCTTTTCATATTTCTTCGACGGTACTTTTTGGACACATCAAGAGATATCAAACGTTTGGAATCCACAA
>1.150443505.150443696
ATGATATCAGTGGAACGAGTAATGGAGTACGCAGAGCTGGAACAGGAAGCACCATGGCATACACACAAACGCCCACCAGTGGAGTGGCCAACTGAGGGAGCAATAGCATTTGATGATGTGAACTTTGCTTACAGTGTAGATGGTCCTCTGGTGTTGAAACATTTATCTGCTTTTATTAAATCAAAAGAAAA
>1.150646550.150646359
AGCGTTCTGCTTATTTGGGAGCAGCTTGAGGATACCAATCACCATAGTTACCATTCACACCAAAGTTTAGCTGGTGGACTTCTCCTTGGCTTAAGAATTTGTCTAGCTGTGCTGTTAGGTTGCGGACTTTACCAAATTATCCGAATTGAGAGAAGTACTCTAAAAAGAGAATTCTATATTACTTTTACAAA
>1.150652870.150652713
TGTGTGACATAATCTCTCAGATGCAGATGTTGTACCTGCTACTGAGTCTCTGCATGGGATGGACAATTGGCAGAATGAAGAAATCTCAGAGCAAACCCCTCCAGTGGGATTCCACCCCAACATCCACAGCCATTGCTATAACAGCTGTTGTGACACAG
>1.150669897.150670039
ATCTTTCATTTTGGCACAAACTTGAGTTCAACTATGTTAATGTATATGGAACATACATTCTGCTTCGGGCTGCTTATAAGGCTAATGTGGAAAAGTTTGTATATGTCAGTACTGATGAAGTGTATGGAGGAAGTTGTGATAAG
>1.150673485.150673650
TGCATTCATGGTTCAGGACTTCAGAAAAGAAATTTTCTTTATGCTAGTGATGTAGCAGAAGCATTTCTTACTGTTCTGAAGAAAGGGCAGCCAGGTGAAATCTACAATATCGGGACCAGTTTTGCAATGTCTATTACACAGCTTGCAAAGGAATTAATCCA
>1.15390286.15392289
ATGGAGTTGGACAGCAGCAATCAACCTGTTGTTATGAGAGACGACAACAAGCGGCGGAGGAGGAGGAGGATGAAGCCGCACTGTACAGCAAACAGTTTCTCTTCAACAGAACTCATCTCCATTGAGTTTGTTCTCCCCACAGCCAGCATCATAGCAGATATAGCTAGCAACTGCACAGTAGAGCAGATGAAAGCCCAAGTTTGGGTGCGAGCAGTAGAAGGTAATCAGACCTCCGATTCCTTCCGCAAGATCACGCCCGATCAGTTTCTTCTCCTGTATCAGAAGAAGGGGCAGTGGTATGAAATTTATGACAAGCACCAGATCATACAGACTCTGGATTGTATATTATATTGGAAAGTGTTACAGAAGAAAGTGGGCAAAATCCATGTGGTTGAAAAGCCCAGCCCCACAGAGGAAGTTCAGGAGTTTCAAAAGCAGCTCAATTATTTGATTGGCTACGACGTCACTGACGTGAGCAACGTGCATGATGACGAGCTTGAGTTTGCCCGCCGCAGGCTAGTCACTCCACGGACAATTGAAGTATCCTGCAGAGATCCAAAATTATATTCCATGCACCCTTGGACTACATCCAAACCACTTCCAGAATATTTGCTGAGTAGAATTGTCAACAATAATATTTTTATAAATATACACAGAGGAACAACTAGCCAAAAGATTAAAGTAGCTATTGATGACACACCAGAAGTAATCCTCCAGAGCTTCTTCACAAAAATGGCAAAGAAGAAATCTTTAATGAATATTCCTGAAGATTACAGCGAGCTGGATTTTGTCCTTAGAGTGAGTGGCAGAGATGAGTATATTGTAGGAGAAACACCAATCAAAAACTTCCACTGGATAAGACAGTGTCTTAAAAATGGGGATGAAATCCACCTCGTCCTGGATGAACCACCAGACCCAAACCAGGATGAAGTTCAGAAAGAGGAGTGGCCCTTGGTTGATGACTGCACTGGAGTTTCAGGTTATCATGAGCAGCTAACAATACATGGCAAAGATCACGAAAGGGTATTTACTATATCCTTGTGGGATTGCAATCGGAAATTCAGGGTCAAGATAATTGGCATTGATATCCCTGTGTTACCAAGAAACACAGACCTTACGGTCTTTGTTGAGGCTAATATTCAACATGGCCAGCAGCTCCTTTCACAGAGGAGAACAACAGCTAAACCATTTACTGAAGAAATTCTGTGGAACGTTTGGCTTGAGTTTGACATCAAGATTAAGGACCTCCCTAAAGGAGCA
>1.15396976.15397201
AACAAAAGAATCGGACACTTCTTGTTTTGGTTTCTGAGAAGTGAGATTGCGCAATCTATGCACTATCAGCAAAGGTTTGCCGTGATCCTAGAAGCCTACTTGAGGGGCTGTGGAAAAGCCATGCTGCAGGACTTCCTCAAGCAAGTTCAGGTCACTGAGCTGCTGCACAGGGTGACCAGGGAGATAAAGTCCATTTCTGCAGAGAAGTATGATGTCACCCCTCAAG
>1.15534426.15534594
ATGGTTTGGGAAGTAAAGACAAATCAGATGCCTAGTACTGTGCAGAAAGTCCTATTGGTAGTGGACAAGAGAACTTCAGGAATGAATGAGTCATTGGACTTACTGAAGTGTAATGAGAATCTCCCATCTTCTCCTGGATATGCATCTTGTGATGAGCATATGGAACTTG
>1.15535681.15535915
ATGATCTTCCTGAATTGCAGGCTGTTCACAGTGATTCTACCCCACCTGCCCTCTTCCAGCTAAGTGCTAATGTCTCACATCAGGAATATGCAAGGCCTTCTTGGAACCAGCACACCTCAGGCAACAGTTCAGAAAGTGCTTATACGTGTGAGAATGGAGTGAACTGGTTGACCGAACTGGCAAATATAGCTACTAGTCCACAAAGTCCTCTTATGCAGTGCTCATTTTATAACA
>1.15537023.15537155
ATCATCTCCAGTTCACTTATTAGCTACAAGCAAAAGTTTACATTCCTATGCACGCCCACCACCAGAACCCCCTCAGAATGAGACTGTTTTTCCCAAGCATCACATTGAGGAAACACCAGTCAGACACGAAAGG
>1.15539004.15539148
GTTGGTCTTCTTTTTATCCAAGCTTGACTGTGGTTCAACATGGCATTCCATGTTGTGAAATGCATGTGGGCGATGTATGTCTACCTCCTGGACACCCTGATGCCATAAACTTTGATGATTCAGGTGTTTTTGATACATTCAAAAG
>1.15541450.15541779
TTATGATTTTACACCAATGGATTCATCCGCAGTCTACGTGTTAAGCAGCATGGCTCGTCAGCGGCGCGCTTCTTTATCTTGTGGAGGGTCTGGAAGCCACGACTTCGAAAGATCAGATTGCAATGCAAATTGTGGGCCTGTTCAGTCAACACAGATGTCCTCGGTGTATAGTAAATCTGGCAAAAACCACAACTCAGGGACTGCAAGTACTGTTAGTGCCACTTCTCCCAACAAATGCAAAAGACCAATGAATGCCTTCATGCTTTTTGCCAAAAAATATAGAGTAGAATATACTCAAATGTATCCAGGAAAAGATAACAG
>1.15545005.15545146
AGCCATAAGTGTGATACTTGGTGACAGGTGGAAGAAAATGAAAAACGAGGAAAGACGGATGTACACATTAGAAGCCAAGGCCTTGGCTGAAGAACAAAAACGTTTAAATCCTGATTGCTGGAAACGGAAACGAACGAATTC
>1.15557841.15557715
ACCAATGCTTTTCCAGACCAGCGAGCTTATTTCTAATAGCCCGGCTGTGGGAGATATCATTCCATTCAGTACCATCATCCAGTTCTTATTTACAAGGGCACCACCTGAATTGAAATCCCCATTCCAG
>1.15593726.15593565
CCCAGAAAAAGCTCTAAAAAATTCTTTGCAACCTTATGAAGCTGCCTATTTATCAAAATCATTATCTCGGCTCTTCGATCCTATCAACCTTGTATTTCCTCCTGGAGGCCGCAACCCTCCTTCAGCTGATGAGCTTGACAGCATTATCAAAACCATTGCAAG
>1.15594736.15594532
CTTCCATGTTTTTGAAACAAGCTTTTGAAGGAGAATACCCTAAATTACTGAGGCTATATAATGATTTCTGGAAGCGTCTTCAACAATACAGTGAAAATATTCAAAGAAATGTTATTACAAATGGAAGTGCAGAACATTTATCTGAACTTCCACAAATAGATGATGATGCACAGGACATATTCATGCAAAAGAAACAAGATTATGA
>1.157124287.157124131
CTTCATAATGAAGATGATCCTCCAGAATCATCAGCTGAACAACCATCCACCTCTGTGGAAACTGCACCAGCTATTCAAACAGAGGCATCTTTACCTGAAGTGGATACTTCCCCTCCACCTTATTGTAGCATTGCCGCAGAAGCAGCCGCACCAACAG
>1.157205243.157205383
GACCACCACCTCCACTACCACCTTTGCAGCCCTCTGGTATGGATGCTCCCCCGAATTCTGCTACCAGCTCTGTTCCTACAGTTGTAACAACAGGGATTCATCACCAACCACCACCTGCTCCACCCTCTCTCTTTACAG
>1.157226952.157227161
GCAGCAAAGCGAGGAATTCTTTCCTCTGGCCGTGGGAGAGGAATGCATACACGAGGTCGGGGTGTCTCTCGTGGGAGAGGTAGGGGAGTACGAGGCCGGGGTCGAGGAAGAGGTGTATCTGTTCATGCTGTGGTGGATCATCGTCCTCGGGCACTTGAAATCTCAGCTTTTACAGAGAATGACAGGGAAGATCTCCTTCCTCATTTTGCG
>1.15739773.15739999
ATTCACAATGATCTAAAGAGAACTGTAGACCTCTGCCAAAAAGCAGAAGCAGCTGGAGTATCCTGGATTACTGTACATGGGAGAAATGTAGAAGAAAGACATCAGCCGGTACATTACGATGCAATTAAAGTAATTAAAGACAGCATATCAATACCAGTGGTAGCTAACGGTGATATGAAATCTCTAAAAGATGTGAAGACCATTCATCAAATAACAGGAGCTGATG
>1.157587460.157587595
GTCCGTCATCCTGTCATCTGTGCCAACAACCATGTCTTCTGCTCCATTTGTATTGAAGTCTGGCTGAAGAATAATAGCCAGTGTCCTGCTTGTAGGATCCCCATCACCCCTGACAATCCTTGCAAAGA
>1.158011930.158012061
TCGTGCCTTTGTTGCTGGTGTCATTCCAAAGACATGCTCTCCCTGGAGGAGAAACAGTCCTGCTTAAAGTTCAGAGCGAATGACCACGGATATGACAATTTCCGCTCCAGTAACAAGTACAGCTCATCTTAA
>1.158077285.158077121
AAACTCCGAAGAAGCATGCCTAATTTAGCTCGAACGCCAAGTACACTTTATGTCAATACCAACGGTAGCCCCGCAGTTTCTGTGAGGAACAGTCTAAGTTTTGATTCTAACTTGCATGGAGCCAGTAATGGGATATCCAGAATACAGTCTTG
>1.15812953.15812720
GATTCAGATGAAGAGCTGGACAACAACAGGGTTGAAGAGCTGAATCAGCCCATAAATACCAAAGATTTGCCAATTCGGATAGACTGGAACTCGAGCTTACCTCCCAACATCAGTGTTCCAAGAATTGACATTCACAGCATCATCCTTGATTTCTCAGCAGTATCATTTCTTGATGTTTCAGCTATGAGAATC
>1.158345028.158345243
GAAAGCCTGGATAGTATGGTGTCCATACCAGATATCAAGCTTCACAGCAACCCTTCAGCTTTCAACGTGTACTGCAACGTGCGCCATTGTGTCTTGGAATGGCAGAAAAGAGAGACCTCTGTGGCTTTGGCGTCCAAACACACCGTGCAGAGTGGCGATTCAGACAGCGAGGAGGAGGAGGAAGTGAAAGAGCCCCCCATTAAGCTTCCAAAG
>1.158346347.158346500
ATCATAGAAGTTGGATTATGTGAAGTGTTTGAACTAATTAAAGAGACAAGGTTTTCTCACCCCTCTCTCTGCCTGAGAAGTTTGCAGGCTCTTCTCAATGTTCTTCAAGGGCAGCAACCAGAAGGCCTCCAGTCAGAACCTCCTGAAGTTCTAG
>1.158365793.158365957
AAAAGCAGGCGGCAATCTAAACCATATAAGCCAAAAAAAATCATCAAAATGGAAGGAAAAATTGTAGTGTATACTGCGTGCAATAATGGAAGTAGTTCAGTCATTTCAAAAGATGGAGAACTGTACATGTTTGGGAAAGATGCTATTTACTCTGATAGTACAA
>1.158366653.158366811
TTAATAACAGACTTGAAAGGCCACTTTGCAACACAAGTAGCCATGGGCAAAGCTCACACTTGTGTGTTAATGAAGAATGGAGAGGTTTGGACCTTTGGGGTGAATAACAAAGGGCAGTGTGGACGAGATACTGGGTCCATGAGCCATGGGGGGAAAG
>1.158367586.158367790
TTTGGAGTTGAGAACATGGCCACAGCCATGGATGAAGATTTAGAAGAGGAGCTGGACGAAAAAGATGAGAAGTCCATGATGTGCCTGCCAGGAATGCACAAGTGGAAGCTGGAGCAGTGCATGGTGTGCACCGTTTGCGGAGACTGCACGGGCTACGGGGCCAGCTGTGTGAGCAGCGGGCGGCCGGACAGGGTGCCGGGAGG
>1.158369683.158369828
ATCTGTGGCTGTGGCTCTGGGGAATCTGGCTGTGCTGTGTGTGGCTGTTGCAAAGCCTGCGCCAGAGAGCTGGACGGGCAGGAGGCCCGGCAGAGAGGGATCCTTGACGCCGTCAAAGAGATGATACCCCTGGACCT
>1.158403786.158403911
GTTGTCTTGACACGTTGGCTGCCATGCAGGACTTAAAAATGGGTGTGATGAATACAGAAGAGGAGAGTCACGCTGTGATGAAAGTCTATGCCAAGGAAGACTATAGTATTGTCAACAGATTTGAAA
>1.158404009.158404136
GTCACGGAGGAGGGTGGGGTTACTCCGCCCACTCCGTGGAAGCCGTTCGCTTTTGTGCGGATACGGACCTCTTCCTGGGCGGCCTTGGCCTCTTTGGGGGCAGGGGAGAGTACACCGCTAAAATAAAG
>1.158413601.158413822
GACATTCAGGAAGCCAACTTCAAGACTTCAAGCAGCAGGCTTCTGGCCGCTGTGATGTCAGCATTGTGCCATACATCTGTGAAGCTCACCTCTATCTTCCCTATTGCTTACGATGGAGAAGCCTTGCTGTGTTCGGGAATAAAACAAGCCAGTACTGAGAATGATTCCGCGTTGGCCCATCGTTTTCCTCTTCTGGTGGCACACATGGAAAAACTAAGTCAG
>1.158416587.158416793
TGATGGACTCAGCTCACTGCATTCTGTCAAGTCAAGCCCAAACCGATTTACAAAAACAAGTCAGGGAAGGAGCTGGAATACTGGAAATGGGTCCCCTGATGCTATATGTTTCTCTGTGGACAAACCAGGAGTCATTGTTGTAGGGTTCTCGGTTTATGGAGGAGGTGGGATCCACGAATATGAACTAGAAGTACTAGTGGACGAT
>1.158417487.158417618
AGTGATCATACAGGAGATTCGACTCATTCTCATAGATGGACATCTCTAGAATTAGTGAAAGGAACATATACCACAGATGATTCCCCAAGTGAGATTGCAGAAATTAAACTTGACAAAGTCGTTCCTCTGAAG
>1.158419068.158419246
GAAAACGTGAAATACGCTGTCCGTTTGAGAAACTACGGGAGTCGCACAGCGAACGGGGATGGAGGCATGACCACTGTCCAGTGTCCGGATGGTGTGAGCTTTACCTTCAGTACTTGCAGTTTGAGCAGCAACGGCACAAATCAGACCCGGGGTCAAATTCCACAGATCCTTTATTACAG
>1.158424224.158424449
CTTTTCCAGAGTGTGTCAGGTGGATCACAGTAGAGTTTGATGGCCAGTGTGGAACAGCTCAGTCAGAGGACGTTCTTCGTTTGCTCATTCCTGCCCGAGCCATCCAGTTTTCAGGGCTTGGCCCAAAGCAGGCCTCCGTCCACGAAGGCCTAAACTCGTGGATAGAACTGAAGAAGTTTGCTGGCTCATCCGGTTGGCCCACCATGGCGTTAGTGCTGCCAG
>1.158433988.158434200
GTGGAAGTCAAGGCGATACCAGTTTCCCAGAAAAAAAACTCTTTGCAGCAGGAGCAGGCTAAGAAAACGCAGCGCGCCCCGGGCGGCCCTGCTGGGGCTGCTTCCTCTGGCCCTGAGCTGACCTTTGGGGGACTCCCTTCCCCCAAGTTGGATGCATCCTACGAGCCTATGATCGTGAAGGAAGCACGCTACATTTCTATAACAATGATGAAG
>1.158437170.158437291
CTAGACCGAGTGAAAACATGTTAATACGAGTCAACAATGATGGTACTTACTGTGCTAACTGGACACCAGGAGCAGTTGGTCTGTACACCATTCATGTTACGATTGATGGCATTGAAATAG
>1.158443764.158443904
ATCCACAATGATGATGGAGTGTGGTTACGGCTGAATGAGGAGACGATACGGAAATACGTTCCAAATCTGAATGGTTACACTGAAGCCTGGTGCCTTTCTTTTAACCAGCACCTTGGCAAGAGTCTCTTGGTCCCCGCTGA
>1.158452486.158452710
GAGTCTAGATCTAATGCAGGGGACTTTTTCAAAGACCTCAACTCACCCTGTCCTCAGGAAGCAGTCATGCACGAGCCAGATACGCCATTCCTTCGTGGTGGGCCTGGACTGTATAAGGTAGTGAAGACTGGCCCGTCAGGTCACAACGTCCGAAGCTGTCCCAACCTTAGAGGTATCCCCATTGGAATGTTAGTTCTGGGAAACAGAGTCAAAGCAGTGGGCGAG
>1.158453619.158453751
GTGACTAATTCTGAAGGGACGTGGGTGCGGATGGACAAGAACAGCATGGTAGAGTTCTGTGAGAGTGACGAAGGGGAGGCCTGGTCTTTGGCTCGAGACAGAGGCGGAAACCAGTATCTCCGTCACGAAGATG
>1.158455575.158455700
AGCAAGTTCTTGTTGATCAGAATGGCCAGACTCCTCCACCAAGCCCTTTCTCGCTGCAGACTTTCCACAGAGGAACAGGATGTAGTAACGAGCAAGGATTCGATTATGGACTTGGAAACAACAAAG
>1.158472533.158472702
GTTGTGGCCGTTACGCAGATGGACAGGGCTACAACAGCATTGGACACTTTTGCGGAGGATGGGCTGGGAACTGTGGTGATGGCGGCATAGGAGGAAGCACATGGTATCTCGTCTGTGATCGCTGCCGAGAAAAGTACCTCCGTGAAAAGCAGGCAGCAGCGAGAGAAAAG
>1.158473253.158473497
AAGCAGTCGAGGAGGAAGCCGGCACAGGTGAAGACCCCCCGGGCCTTGCCCACCATGGAAGCTCATCAAGTGATCAGAGGGAATGCCCTGTTCTTGCTGGCCTTGAGCAGTGCTGCGGAGCCCTCCATTTTGTGCTACCACCCAGCCAAGCCATTCCAGTCCCAGCTTCCCAGTGTTAAGGAAGGCATTTCCGAGGACTTTCCTGTTAAAATGCCTTGCCTCTACCTTCAGACGTTAGCGAG
>1.158474622.158474789
GCATCATCATGAAAACTTTGTTGGCTATCAAGACGACAACCTCTTTCAAGATGAGATGAGGTATTTGCGTTCAACTTCAGTGCCTGCACCTTATATATCTGTTACTCCTGATGCCAGCCCCAATGTGTTTGAGGAGCCAGAAAGTAACATGAAATCCATGCCACCAAG
>1.158475402.158475559
TTTAGAGACCAGCCCCATTACAGATACAGATCTCGCAAAACGTACAGTTTTTCAAAGATCCTATTCGGTCGTTGCATCAGAATATGACAAACCACATTCCATTCTGCCTGCCCGGGTCAAGGCCATCCCGAGGAGGAGAGTTAACAGTGGAGATGCAG
>1.158477530.158477690
GAAAAGGACACAAGGGTGTGTGAGCATCCATTGTCAGATATTGTGATTGCTGGAGAAGCAGCTCATCCTCTTCCTCACACTTTTCACCGTCTGCTGCAGACCATCTCTGACCTGATGATGTTGCTACCAGGTGGAAGTTCATTGCAGCAGATGGCTCTGAG
>1.158482386.158482625
GTTGACTTGGATTCAAGACATATTGGCTGGGTAACTAGTGAACTTCCTGGTGGAGACAATCACATCCTCAAAATTGAGTTAAAGGGGCCAGAAAATACCCTCCGAGTTCGGCAGGTGAAAGTGCTTGGTTGGAAAGAAGGTGAAAGCATCAAAATAGCTGGCCAGATCTCAGCAAGTGTTGCTCAACAAAGGAGCTGTGAAGCTGAGACACTGCGAGTGTTCAGGCTCATCACATCGCAG
>1.158484540.158484806
GTCTGCGCTCATATTGTACAAGCCATCCGAATGGAAGCCACGCGGGTCCGAGAAGAATGGGAGCATGCCATTTCCAGCAAAGAGAATGCCAACTCCCAGCCCAGCGATGAGGACGCGTCCTCCGATGCTTACTGCTTTGAGCTGCTGTCCATGGTGCTGGCCCTCAGCGGCTCCAACGTGGGACGTCAGTACTTGGCTCAGCAGCTGACCTTGCTCCAGGATCTCTTCTCTCTGCTGCATACGGCTTCTCCCAGAGTGCAGAGGCAG
>1.158485549.158485832
GTCACCTCCTTGTTGAGACGGGTCCTGCCAGAAGTCACTCCCAGCCGCTTGGCTAGCGTCATAGGAGTCAAAGCACTGCCCCCAGCAGATATCAGCGATATCATTCATTCCACAGAGAAGGGAGACTGGAACAAGCTGGGCATCTTGGACATGTTTCTGGGCTGTATTGCCAAAGCGCTCACTGTTCAGCTCAAGGCCAAAGGCACCACCATAACTGGCACAGCTGGCACAGCGGCCGGGAAGGGCGTTACTACCGTTACTTTGCCAATGATTTTCAATTCCAG
>1.158510106.158510271
ATGTGTCCCAAGCACGGAACAGACTTTCTGGAGTACAAGTGCCGCTACTGCTGTTCGGTGGCTGTTTTTTTTTGCTTCGGGACCACCCATTTTTGCAACGCTTGTCACGACGACTTCCAGAGAATGACGAGCATTCCAAAAGAGGACCTTCCACACTGTCCTGCAG
>1.15851464.15851607
ACATGTGTCTGGCTTTGGAAAAATAACTGGCAAAAACCAGGTCACAGCAACGAAAGATGATGGCAGCAGTCAGGTTATTAATACGAAGAACATCCTCATAGCTACAGGTTCTGAAGTAACGCCTTTTCCAGGAATTAC
>1.15852994.15853184
GGTTCAGTTTGGCAGCGTTTAGGTGCAGATGTGACAGCTGTGGAATTCTTGGGCCATGTTGGTGGATTGGGCATTGATATGGAGATATCCAAGAACTTCCAGCGTATTCTCCAGAAACAAGGACTTAAATTTAAACTAAATACTAAAGTAACTGGCGCCACTAAGAAACCAGATGGAAAGATTGATGT
>1.15854535.15854705
TTGAAGCTGCAGCTGGTGGCAAGGCAGAAGTGATTACTTGTGATGTCCTTCTGGTTTGTATTGGTCGGCGCCCCTTCACTAGCAATCTCGGTCTGGAAGATGTGGGAATTGAACTAGATAATCGGGGAAGAATCCCAATCAACAACAGGTTCCAAACCAAAATTCCAAA
>1.15855082.15855271
CATTTATGCAATTGGCGATGTAGTGGCTGGACCAATGCTTGCTCACAAAGCCGAAGATGAAGGCATTTTGTGTGTCGAAGGAATAGCTGGAGGTGCAGTTCACATTGACTACAACTGTGTGCCATCGGTAATTTACACACACCCTGAAGTTGCCTGGGTTGGCAAATCAGAAGAACAGCTGAAAGAAGAG
>1.15855682.15855819
AGAATACAAGGTTGGTAAGTTTCCTTTTGCTGCTAACAGCAGAGCCAAGACCAATGCTGACACAGATGGTTTGGTGAAGATCTTGAGTCACAAAACAACAGACCGGATGCTGGGAGCACATATTCTAGGCGC
>1.15859932.15859796
AATTGGAAGACACATATGAAAAGAATCAAAAAATTCTGGAAGAGAAAGCTAAACAAGTAATGGAATTGGAAGAAACTGTCCGGGGCCTCTTGCAAGCCATTAGTCAAAGAGTTGCAATTTATAGCACTTGCT
>1.15861014.15860846
AAATACAAAACAGTAGAAAACTTAATTGCCAAGAAAACAGGGGAGTCTGCAAATGCCAGGAAGAAAGCAGAAGAACTGCAAAATGAAGCTAAAATTTTGTTAGATCAAGCAAACAGCAAACTTCAGCTTCTCAGAG
>1.15867308.15867067
GAGCCTTGGACAGTATCACTAAATATTTCCAAATGTCCCTGGATGCAGAAAAAAGAGCCAATGCTTCAGTTTTGCTTCCTGGCAGTGTTGTTGAGCAGTCAGCAGAAATGCGTCTCGAAGTGGAAAGCTTGATCAATGATACCGAGGCCAAGTTCAAGGCTACACAAGAAGAGCAGTCGCGTCTCTTGGATGAACTTGCAGGAAAGCTGCAGAGTCTGGATCTGGCAGAAGTGTCTGAAAAG
>1.15883511.15883307
CTTGTTCTCATGCCATATTGCAAGTCACTGGACTTATTCACGGTTGGAGGCAGAGGTGATGATGTGACAACTAACAGTGCCTGGGAAACCTTTCAAAGATACCGCTGCCTGGAGAACAGCAGGAGCGTTGTTAAAACCCCCATGACTGATGTTTGCCGAAATATAATTTTTAGCATCTCAGCCCTGTTGCACGAAACAGC
>1.15884727.15884597
AGTTACCAGATCAGTGGGAAAAAGCTAGCATCAGTGTATTTCGCCCAGGCAAAATTCCTGCTAGTAGTAGATGTGGCAATACTGTTCCTGATGATGACAATCAAGAGGTATCGTTATCTCCGGGTTCCAG
>1.158958247.158958028
GAGCCGTGCTGGAATACCACCAACTCACTGAAAAGACCTCAGAAGGAACATGGCTTGTCACCCGCTGAGCTGGAGAGGCAGCAGATCCTTCAGGAAATGAGGAAAAAGACGTCCCTGCACACAGACAGCAGCTGGATCCGGCAGCGCAGTTCCAGCATGCACAAAGAGCCCAGCAGCCTGTCCAGCAGCCGAATGAGGAG
>1.158990525.158989806
TCAGTTTTTATTTCTTCGAGCACTGCAAAAATATTCTGAGGACTACCTGTCTTCTGGTAATAGAACCAAAGCTGACCCATCTTTAGGGCCTAGGCTCATAGCATGCAGAAACTATAATTATCTTAGGCCTGGGTATGACCAAAGAATCAATGAGAATAGAGACTTTTATCCAGATTTGGAAAATGATGATTTGTTTGTCCGTAAGACTGGTGCCTCCCACGTGAATCCAGTCATTCTCCAAGATTTTGAGTATTTTAGAAGGTCTTCTCAACAAAGCCATCGCATAGAAGGAGAAATTGTTCTCCAGCCCAGAGATGGGGAAGATGAAATAATTCCAGATTTAGAAAAAGATGATCTGACTGTTCGCAAAGTTCAACTACAGAAGAAAGAAGTGCCTTTATCTGGTGCCCCTGACAAATACCAAGCTGCTCTCTTTCCGGACCCTTGGAGTCTGCCCCCAGAAATCCAGGCCAAATTTCTATGCTTGCTTGAAAAGTCCACCATAAAGAGCGAGTGTGAAAGCGGTGGAAAAATCTTACCTCCTTCTTCGTGGCAAAAGAAGGATGATATGCTAGCCCGAAAAATTGAGCTGTTCGGCATAGGTGGGAATGTGCAACATAAGAGCTTCTCTCCAGGAGTGTGTAGCAAAGAAGATATGCAAAAATGGGAAGCCATCAGAGAGGCCAGCAGAATCAGGCATAAGAAACGGCAAATGGTTGAAAG
>1.158991645.158991355
GAAGAAGAGGAGGAGAAGTCCACGGGCATCCCCGACATTGAAGCAGATGACCTTTACGCCCGCAAAATAAGTGCTGCGGTATCAGCTGTAAAAGTTTCCTCTCATAAATTTCTTCCTCAGTCTTGGGTTCCAGGTGGAGAATTGCACTGGAAAAAAGCAAAGAGGATATCTTTTTCCAAACAGTGGTATAAGGAAATCCAGGGATTCAG
>1.158992998.158992746
TGCGAAAGTGACACGGATTCCGAAATACGCACAAGAATGCATGACTCCGGCAAAGATGATATGTCCTACCGCCGAGTGGCCTTAATCGAACCCAAGCCTGCTTCAGAATTCAACCGCTTCCTACCCAGCAAAGCCAAGCCACCCACGTACATGCCGGCGCCCTTGAGAAAGAAGAGAATCGAGAAGAACGAAGATAATAGGAGAAGCTGGGCAAGTCCTGTGTTTACTGAATCAGATGGAAATTTTTCAAG
>1.158994389.158994191
GCCCTTGGGGAATCCTGCAGCCCCAAGCAAAGTGGAAGAGACAGTGGCTACGGCGACATTTGGTGCGTTGAACGCATCGATCCGCTTTCGTTGTCCGCCAGCCATAAGCGGGACGATTCCTTAGACAGCTTAGACTCCCTTGGCTCAAGGTCTTCCACCAGCTTCTCGTCGGACCTGACTCTGAAAGGCGGCAGTGAAG
>1.15906494.15906318
CTGAGAACCAAATGAACAGGACTGCTACTGAGTTGCAGGCCTTTCCAGAAAAACTGTCCGTGCTGGCAGATGAAATAAATTCCCTGAAGACCAAAATGAAGATGAATAGAATCCAAGCAACAAATGCAAGAGCAAAGGCAGAAGAAGCACAAAATCAAGC
>1.15910419.15910275
AAAATATAAGAAAAATGACTGACGATACTAAGAAGAAAGCCTTGGAGATACACGGAAAACTGGAGAAACATAAATATCAAATAGAAAACAAAGGAGAAAACATCAAAGACCTTATCAAGAAACTGAGAAACTTTTTGTTAG
>1.159249752.159249978
GGAGACTCTCCGCCCTCCACCCCTCCAGCTTCTCCCGTCGCCTTGGCCGGGCACCCCTTCCCCGAAGAGGATTCCGACTCACCCCAGTTCAGAAGACGCGCCCATACCTTTAGCCACCCGCCCTCCGCCTCCAAGAAGAGGATCACTTTCCAGGATGGACGGTCCCAGAGCGCCAGGTCGCCTCTCTTGAGGCAGAGCTCCGTCGAGC
>1.15927338.15927161
TTGGACTCATTCCTGTAATCGCTTCTGTGGAAAACTTTTGTGATCAAAATGATTTAGAGGAGTACCAGCAGTACCATTGCATTGAACGTGCCTCAGAAATCGGGCCACACATCTTACCAGAATCGTGCAGAAAACTAATAGCAAGTTTGTCTGCCCGTATTCACAACGGTGCAGT
>1.159875401.159875536
CACAAATGGACCCACGCGGCCTGTCTCCCAGGCAAATTAAAAGCGACAGTGACGATGATGACCTGCCCAATGTGACTTTGGATAGCGTGAACGAAACTGGATCCACGGCCCTCTCAATCGCCAGAGCCGTTCAAGA
>1.15994478.15994294
AAAGGTGCTGCACCTTTAAAGATTATTCCAGTTGGAAACGTCAGCACTCCACTGATGTGTTTAAGTGAATCAAATTATTCATCTGAAAAAAATACAATCTGGGGAGGCTGTGGGACAAAGATATTATCATTGTCCAGTGATTTGTCTATCCACAAACTCATTGAGACCAAGACAAGTCAGCT
>1.15995879.15995686
GACATTGAAGATAGTAGAATATTGTGTTTGGTCTTGGTGACTTTTCCTGCAGAGAAGGAGAAATGGGTTATAGCAGGAACCCAGTCAGGTTCCCTCTGGGCCTTTCACACTCAAGATAAAGATCGCAGGCATCAGTTTCACAAGATGTCAGATTCTGTCACCTGCCTTTACTGCAGTCCCTTGTCAAAACA
>1.15997175.15996981
GTTTATGAAATGTTGAACTCTGCAGAACTCGTTTGTTTGATGAGATACATTTCAGTGCCCTGTCCTTCCGCATCAGAATGCATGGTGGCCACAAATCAAAGTAGCAAGAAGACAGGCATCTGGATTGGGAGTGGGAGCAGAGAAGGAGCCCACCTCTCATTTGTTGACTTAAATACCGATGAACACACCTGT
>1.16010315.16010188
CAGGAAGAATTCTATAGTGCTCATCCCCACTTTATGACTCAGCGAGCTCTATACCTTGCTGTTTATGACCTTAGCAAAGGAGAGTCAGAAGTGGATGCTATGAAACCATGGCTGTTTAATATCAAG
>1.16012109.16011928
ATTCCTCCTGAAATTGGGTTTCTTGATAACTTGACATCTTTTGATGTTAGCTACAATTCAGAGTTGCGATGTTTTCCAGATGAAATGGGAAAGTTGTTGAAAATATGGGACCTTCCTTTGGAAGGATTACATCTTAATTTAGATTTTAGACATGTGGGATGTAAAGCAAGGGATATTATCAG
>1.16012703.16012517
TTTGCGATCAGTGGATTTAAGCAGCAATAAAATTGTAACGTTACCTGGGCCTGTGCATTGGAAATCCTCCAATTTAAGAGAGCTGCTATTTAACCATAATCAAATAAGTATTCTAGACTTGAACAAAAAAGCTTTTTCATGGTCTCGGCTCGAAAAGCTACATCTGTCTAACAACAAATTAAAAGAG
>1.16014931.16014783
AACAAACTTTCGGGTATATTCTCACCAATATGTTTGAAAGAACTGATAGTTTTAAACATTAGCAAGAATTGCATATCGTTTTTGGTTGAGGAATTTCTGAAGGAGTGTTTGAAACTGGAAATGCTGAATGCAGGGGCAAATTTACTTG
>1.160239581.160239431
ACAAAAGAATTTTATAGTCTCCAAGCAGTGAGTGAGAAAAGGATCTCAGAACTTCAGGTACAAAATTCTGATTACCAGGCAAGGCTTGACACGTATGAAAAACTGGAAAAAGAACTAGATGAGATAATAATGCAAACTGCAGAA
>1.160318263.160318420
ATCGACGTGCTGGAGGACGCAGCCATCGGGAACGCCATCATCCCGCAGACCGTCCTGCAGGAGGTGCGGAGGCGCAGCGCCGCCATCTACGGGCGCATCAAGGACGCCATCGCTGCCCCCGAGAAGCACTTCTACGCCTTCGCCAACGAGCATCA
>1.160319164.160319363
AGAGACCTACATAGAACAAGAACGAGGAGAAAGCGCAAATGACCGGAATGACCGGGCCATTCGGGTTGCAGCAAAGTGGTATCAGGAACACCTGAGAAAATCGGAAAGGGAAGAAAATGTCACGGTCATCTTGCTCACGAATGACCGAAAAAATAAAGAGAAAGCTGTAGAAGAGGGAATAACTACGTATAC
>1.160331467.160331681
TTTAGAAATCAAGACTGATTCTGCAAAAGCTCTGGCTGATTCCCTTGACACAGCAGAGTCTCCTTCCTTTCCCTATCTGAACACCCTGTTACGGATCTTAGCCACTCGCTGCATGATGCAGGCCGTTTATTTTTGCTCTGGAATGGACAGTGATTTTCACCACTATGGCTTAGCGTCGCCCATATACACTCACTTTACTTCTCCAATCAGAAG
>1.160333707.160333829
CCTTCGCTTACTGTGGAAGGCACAACTTTCTGTACATTTGACAAGGTTAAAGTCAGCATCATGCTGGATTCTTCCAACATTCAGCATCAGAAAATCCGTATGACTCTGGTAGAGCCCAAG
>1.161031509.161031643
CTGTTCATCAGAATGGGCTCTCCATGAACCAGATGTTGATGGGCTTATCGCCGAATGTCTTACCTGGTCCAAAAGAAGGCGATCTGGCTGGCCATGATAGTGGACATGATTCCAAAAGAATGCACATGGAGAAAG
>1.166427930.166427805
TTTTATCGAGCAGAAATTGAAGCTCTTCATTCCTCTGGGACGACTGCTGTTGTTAAGTTTTGTGATTATGGAAACTATGAAGAGGTGTTATTATGCAACATCAGGCCTGTTCAAGCTGACACCTGG
>1.166430632.166429794
CATCATGGACCCCAGAGAGTACCAAACACTGAGCAAAATGGTGTAAAAGTATATAACCATCAAAGACACACTTCTCGAAATGAACCTAGGCAGCCAAGGAATGAGAAGCCACCTCGCTTTCAAAGAGATAGTCAAAATTCGAGGCATGTTACGGATGGAAGTGGATTATTGAGAGCAAGGCCTTCTGAAAGGCAGAATTCTCTGGGCCCTGATCAGTGGACTGAAGAGAAAAATAAGTGTGATAGACTTTATCCTCGGAAAGATTTTGCATACCCTATAGCTAGTCATTCTGGTGACCTTCATTTCAAGAGGAGGGAGACCCCTGTGCAAAATAGGCCAGGAAAAATTGGGTCACTAATTGAAATGAAAGAGAACTCTGCTGGCCAAGATTCAGCTGATAACAATAACCAGAAACAAGGAAGTAGGGAAAGTCAGATACATCACCCCAACAATTTCTGTGATAGGAAAACATTAATCCTAGCGAATGAATCTTTTACTGCCTTAAAAAACGAGCAGCAATTTGGTGTGACTGTAGATTACTCAAATCCAGTTAGAACTGAACATTTTTGTTCTGTACCAAATGGCGATTTGGAACATTTCCCAAAAGGAAGGAGAGTTGGACCTATTAAACTGCCTCCCCCCAATATGGCCATTTCCTTTGATGTCAAAATGTACTATGATCCTGGTCCCAAAAAGCGATCTGGGCCCATCAAGCCAGAAAAAATGTTGGAGCCACCTGTTTCAGGAGAGTATGGGAAAAGCTGGCAACCAGGGGACGAATGTTTTGCTCTTTATTGGGAAGACAACAAG
>1.166456288.166456147
TGAACACACCTCCTGGAACAAAAATTAAACTGTTGGGAATCGTGGAAGTGAAAAATGGCTTTCTCCTTCTGGATGACAGTAACACAGTGGTCCTTGGAGGTGAAGTGGAACATCTTATAGAAAAGTGGGAGTTGCAAAGG
>1.166459381.166459221
CTAGAAGGTCCCTGTGTTCTGCAGATTCAAAAAATTCGCAATGTAGCTGCACCAAAGGACAATGAAGAATCTCAGGTGGCTCCCAGAATGCTGCGCTTGCAGATGACCGATGGACACACAAGCTGCACTGCAATAGAATATACTTACATGTCAAAAATAAG
>1.16933080.16933296
AGGGACTCCAACCATCATGTTAAGATAAAGCAGAAAGGTGCAGTGCTGAACATGCTAAAGAGGCTGGACAAAATAAGGTTCAGAGGACACAAGAGAGATGAGTTCCCAGACTTAGCAGAGTCTCCCAATGCTTCCGACACTGAATGTGGAGATGAAATCCCTATGAAAATACCTCGTACATCAGGCAAAGACTATGAGGAGCTGAGAGACCCTGTAA
>1.16992424.16992556
ATAAACGCAGCCACATGGTGTGTTCAAGAGTTCAGAAGTGGATTTATGATAAATTTGGGGAATATATTGAAGACTTCAGATTTCAACCAGAAGAAAACACAGTGGAAACCGAAGAGCCGCTCAGTGCTAGA
>1.169984534.169984674
CTACAGTGTACATTATACAGTGAGTATTGATGGAAAAATACAAGAAGGATCAATGGAAGTAGATACTGCTAACAATCTGCAGATCTTTAAAACTGGAAGTGGAAGGGAAGAAGCAACTGAAGTTCATGATTTTCAGCTT
>1.169989110.169989318
CAAAGAAAGAAAAAGGGAATTACTAGGAAGACACGCCAAACACAACCAAACATTGATCCGGATCAGTTTGAAGCGGCTGCTGAAGAAGTAAATACCAGGCCCCACTCTAATCAATGGGCTCATGA
>1.17005118.17005272
GACTTTATGCAGGAATTAAATTTTTTCTGATCGATTTCGTCTTCAAACGATGCCCAAGACTACGAGCAAAGTATGATACACCTTATATCATATGGTTGAACTTGCCTACAGATCCTCAGCTGAAAGAGAGGGCTAATGCTACAGTATCAAGACG
>1.170127244.170127451
TGAGAATGTAGACTTGGAGCTTCCCAGTACAGAGAGTGACACTCTCCCAGCCCCTGTTTTAGAAGTACCAGAGGATGCCAAAGTAATCTTTAAAGAAAAAACCGTCACTTCTCTCGGCGACACAACCGAAGGAATGCCGGTCTTCAAAAAGCGGAAATTTGAATCTCGAAA
>1.170137804.170137668
GTTGAATGCCAGCAGGATCGATCTCAGCTGATGAATAAGGAAACAGCGTTGCAGACCCTGAGAGAGAAGCTCTACCTTCAGAGTGTTATGAAAGAAATAAACGAACAACAGAGTACGAGAAGACTGCAG
>1.170216818.170217018
ACTTTAACAACGGTTTTGGATTTCTTACTTGATGGCACCTTTGGAGAATGCCACAGCCAGAGCGAGGGGTATCGGACAGCGTGCCACAAACTGTTTCCTTTAGCGTCTGCCTTTATGCCTCCCGCCAATGAAGATGACAGTTGCTTTGCACCAATGAATCATACAGCCATTAATCATGATGTGCTGTCCAATGAAAT
>1.170269085.170268847
ATGCATGCTCACTCTCAGTTCTGTATGAGTGGAGATCATACTCTGGAAGGCACAGAGCATGCCATCCAAGAGATCGCAAAAGACGATGCAGATGAATATTTTGTCATAGTCTTAAGTGATGCCAACCTGGAGCGGTACGGCATTCCTCCCGCAAGATTTGCACAAGCCTTGACTATCAATCCCAAAGTGAATGCTTTTGCCATATTCATTGGCTCCTTGGGGGATCAAGCAGACAG
>1.170336725.170336574
AAGTTTCCAGCAGAAGGACTGGCAAATGTTGTTCGAAATGTCTTTGATTTTGATTCCTACCACAAGGAAATGCGTGAGATATTAATTAGGACTTTACATAAACATGGAATACCTATTGGAGCAAACCCCACCAATGTACAGATGGCTAAGGA
>1.170344079.170343871
AGGCGATATATTTAGCTGTCATGCAATTGATAACCCTAAACCAAATTCAGAGCTTGCAATGCTTCGGCAATACGGGCCTGATGTTCCTGACCCAGTTCTCCAGAAACTGGTAGCAGCTTTTGGAGAGCTCCGAAACTTGGCCGACCAAGGAATTATCAATTATCCTTACTCAACTAGAGAAGTAGTGAATATTGTCAAACATTTACAG
>1.170381953.170381785
ATTTTTCCCATCCACCCCTCGTTCAGACTAATTGCACTGGCAGAGCCTCCTCCTGTTGGAAGTACCACTCAGCAGTGGCTGGGCCCGGAGCTCTTAACTCTTTTCCTTTTCCATTATGTAAAGCCACTAAGCAAGAGTGAAGAAATTCTAGTTATTCAAGAGATG
>1.170391134.170390974
GATATGACAGCTCGAGATCTCCTGCAGCAAAGGTACACTCTGCCCAACGGGGACACCTCCTGGAGACCTTCTCCACTGGTAACAGCTGCCCTCCAGGGGAAGCTTGTCATTCTAGATGGTATTCACCGGGTCAATCCAGGCACACTAGCTGTCCTTCAAAG
>1.170400643.170400509
GTTCCTGCTGGGGCTCAGCTCTCAGGCCAGAGGTCTGAAGCAGATGGGTTTGTCAAAACTTCCAGCCATGAACAGCTGTTGGCTGAAATGATGCAGTCTCATATGGTTAAGGATATCTGTTTGATTGGACAAAAA
>1.170805306.170805727
AAAGTGAACCTTACGTGTTGGCATCATGACAAAGGCTGGGCCAACGTTCTGAATATGACCTTCAGTGATGGCAAACTAATAGCCAATCATGATGGCTTTTACTACCTATATGCCAACGTGTGCTTCAGGCACCATGAGACGTTGGGAAACCTAACTGGCCAAACGCTGCAGCTGATGGTGTATGTGATCAAAACAGATGTTAAAAGGCGAAACTCCGTCATTCTGATGAAAGGTGGAAGTACCAAGAATTGGTCAGGCGATTCTGAATTTCATTTTTTCTCGGTAAATGTCGGAGGGTTTTTTAAATTGAAGTCTGGCGAAATTGTAAGCATCCAGGTCTCCTACCCTTCCTTGCTGGATCATTCCCCAGAAGGAACTTACTTTGGGGCTTTTAAAATAAGAGATAGCGATTGA
>1.171456409.171456016
TCAGGAACTTGAGATACAGAGGAACTCTGTTCTATCGAATAGAAAGGAAATTGAAAGACAAATATATTTCTGGGAGAAAGACATAGCAACAAGCAAATCTCACTATGAAGATCTGGAGGCTCAAATTGCAGCCTTGCATGCTGAGAACGTAAAGCTGACCCATGACAATGAAGCTCTACAAGAAGAATTTAAAATGATGGTCTTAAGAAACCGTGCTTACTATGAGAAAATGGCTGCTCACCGAAACCGATTTGAGGAAGCAGAAACCACATTGCCATTCATAGTGGAGCTCACGAAGAAAAGAGCCACGGTCCAGCAGATGATGATTCAGAAGGAAGACCTACTGGCTTCTCTTGAGAAAGCAGA
>1.171465805.171466378
CCATTTGTGTATCTCATGTGCTTCCAGGCCCACAGCAATGAAAAAAATGGCAAGGACCTGCTTCAGAAAGCCTTGAAAAGTTTCCATTGCCCTGGGAAAGGGCTCGAGGTGGTGAGCGCTGAAACCTTTGCTGCTGTTTTATACGCCCTTAAGCAGAAGCTGGATGAAAAGGACGTGGAGGTGGTCACCGTCATGCTGTCACCGGAGAGAAAATCCTTCATGAGAACGTACATTGACCAGCTGTTTACTAGCCTTTACCAGTTTGAGTTTATAGATCTAGGGATAAAATCTGAAGAAAGCCCCTTGAAGACATCCTTAGAGCTACAGAGTAAAACAGGGCCTCTCTCAGATCCTGATGTGGAAAGGATCCAGATGGAAATAAAGCAGTTTTTGGAAAGTCTTCCCAGTCTGAAAGGAAACCCCACTGTCCTCAAATCTTTATTGATCCCAG
>1.172083830.172083969
TGAACTACTGGAAAAGTTATGCTTGTCATTATATGATGTCTTCAGGCCACTAATCATCCATGTAATTCATTTGGAAACATTGTCTGAACTCTGTGGGATCCTTAAAAATGAAATGCTTGAAGATCATGTGCAAAACAATG
>1.172085201.172085361
AACAGCTTGGTGCTTTTGCTGCTGGAGTTAAGCAGATGTTGGAAGATGTCCAAGAGCGTCTGGTCTATAGGACCCACATCTACATTCAGACAGATATTCTGGGCTACAGGCCCGCCCCAGGGGATCTTGCCTATCCTGCTAAGTTGGAAATGATGGAG
>1.172095450.172095584
GGTACTCCAGAAATAAGAGAACATTATATTGACTCTAAGAAGGATGTGGATCGGCATTTGAAACTTGCTTGTGAGCAGTTCATTCAGCAGCAAACTAGGCAGCTTATAGAACCTCTGGAGGAATTCTTGTCCAAG
>1.172098377.172098504
CAAAGATCAGTGACGTGGTATCATCAACATACAAGAGAATAAAAACAAAACTGCCATCAACCTTACAGAGTATGTCACTATATTTGTCCAATAAGGATACCGAATTCATCTTGTTCAAGCCCGTTAGG
>1.172238586.172238416
CAACAAAACAAGCCTACACAAACCCTCCAGTGGTGGACAATGAGTTACTACGGCTGAGCCTACGCTTGTTTAGACGCAAGACTGTGCAGCAAGGGTCTGGACCAGATAAGGCAGAGGACACTAAACTTTCACAACCA
>1.172239362.172239199
ATGCAGAGAACCTTTTTGAGCATGAATTTGGGGCCCTGAATATGGCTGCCCTACTGCGAAAGGAAGAGCGAGCTGGACTGCTGTGCAACCTGGGTCCTTGCTGTAAAGCTCTTTGCTTTAGGAGGGATTCTGCAATCCGCAAGCAGCTTGTGAAAAATGAAAAG
>1.172242208.172242059
GGAGATGATGAAACAAAAATAGATGATATGCAGTCAATGGAATCTGGTGCAGGAGAATATGAGCCAATCAGCGATGATGAATTGGATGAAATTTTGGCAGGTGATGCTGAAAAAAGAGAGGATCAGCAAGATGACGAGAAGATGCC
>1.172247758.172246843
AAAAAGAAAAATGCTGAAAAGAAGCGCAAGAGATCCAAAGGAGATTCTGAGGCTTCTGAGGAAGACAGTGGCCCTCATCAGAAAAAGAAAAAAGGTCCCAGGACACCACCTGTAACCACAAGAGAAGAACTGGTGGAAGTGGTGCCCGAGAAATCTGCAGTAGTGGAAGTTGTTCCCAAGAGGGAGGACACAACGTTTAGTGACTGGTCAGATGAAGATGTTCCAGAGCGTGGAGAGACTGTTCTGGAAAGGAATTCTGAGGAGCCCCATAGAAATAGCCACCGTACACGAGGTGAAACCATGGAAGTTTCTCATGTGGTTGAAGAAACCCCTCATCTCCGACCTGCAGATCAGAAGCGTAGCAGCAGCCTCTGTAGCAACAGGAGCCATACTTCAAGTAGACTCCGATCACCCTCTAATGATTCTGCACACCGCAGTGGAGATGACCAGGCTGCAATGAAGAAGATCTTGCACAGCAGTTCCAGTGACAGAGA
>1.172261549.172261389
ATTTCTCCTGAGGCTGTTGGATCAAAATTATCATCCTCACCTTCACCAAGAAAATCAAGTAAATCTCCAAAATTAAGGTCAAGCCCCAAATCTTCCTCCACTGCTAGTAAGAGGGAAAAGAAGGTTTCAGCAGTATCTTCCCCCCTCCTAGAGCAACAGAG
>1.172616774.172616650
GTGGATGCAATATTCAAGGAGAAGATGACAGCTGGGATTTCGGCACTGGAGCTGGTTTTTATGTGGATGCCACAGAAGAATTATGGAAAACAAATTACCGCATGTACTCTTACATAAAAGATGAG
>1.172971366.172971194
ATGTACTTGCACCTCAGTATCCCTGGCAATCAAGTGACATGTCAATGAACATGCTTCCTCCTAATCATAGCAATGACTTTATGTTAGAACCTCCTGGACATAATAAGGAGAATGAGGATGATGTAGAGGTTATGTCAACTGATTCCTCGAGTAGCAGCAGTGACTCGGATTA
>1.172973775.172973644
GATCCTCGAAGGCCATATCCAACTGATTTGGAGATGAGGAGTGGTCTTTTGGGTCAGATGAACAATCCTTCAGCAAACGGAGTTAATGGACACTTACCGGGGGATGCACTTGCAGCCGGCAGATTGCCAG
>1.173054799.173054933
GTATGCAAATTTGTGCACTTGATTAAAGAAGTTGATGTCAACATGGATACAATTAGTACTAAAATGGACTGTACTATATCACGCCTGAAAAAAAAATATGACACACTGTTTGCACTCTACCAGAAGTT
>1.173061319.173061467
CTGTAACTGCAGTATCTGGGAATGGCTCATCTCGAACAAGTAGACAAGGTCAGAATAGAAGTACGAGAACATCAAAAAATGATACAGACATCAGGGTTATTGAAGAGCTCTGTAAAGAATATGATTGTAATTTGGATGAG
>1.173116166.173116332
CCTCCAACATTATCACCCATTCCTCAGATTCTACAGAGCCCTTATAAGTTTTCTAATTCTCCTTTACGTGTTTCTGCTGGAAATAACATCTATATCTCACCTTTGAAGAATCCCAGCAAATTTTCTGAAGGGCTTATGTCACCCACAAAAATGACACCCAG
>1.173510665.173511258
TGTTCTAAGGAATGTCTTTCCAAATGCCCATGGAATTCATACAAAGGGGAAAGCCCCCTGAAGCTGCCGCTTCTCTGTCACTTCCAGAGGTGGCATGGCAAAGCAGACTCTGGCTCAAAATCACATGATGTGATATACAAAGCTCCCTGTGGAAGGAGCCTGAGAAATTTCAAAGACGTTCAGGATTACTTATTTCAAACAGAATGCAGCTTTTTATTTTTAGACCACTTTTCTTTCAATACCTACGTGCAGGTGTTCCGAAGCAGTCCTAGTTCTCAGGCGTTTGTCTCTGATTCTGATATCAGCCAAGGGGCAGAGACTGTACCAGTGTCATTCTGTAATGATATCAACCATGATCGACTGCCTTACTTTAAATACCGGAAGACCTCTTGGCCCCATGGATACTTCTTGAACAACTTCTCCAGCAGTTTTCTGGACTCTTGCAGCTGCACCGATGGCTGCATCGACAG
>1.173662870.173662704
ATCTGGGGTATTGGAGTTGCAACTCAAAAAGTCAATTTGAATCAAATTCCTCTTGGGAATGATGTGAATAGCCTAGTTCTGAGAAATGATGGAACTCTTTACTACAACAATGAAGAAAAGAACAGATTGCCAGCAAACAGTCTGCCACAGGAGGGTGATGTTGT
>1.173676365.173677597
ATGGAGCTCCTTGAAGAAGACCTTACATGCCCCATTTGTTGTAGTTTGTTTGATGATCCACGAGCGTTACCTTGTTCACATAACTTCTGTAAGAAATGTTTGGAAGGGATATTAGAGGGAAATACTCGGAATGTGATTTGGAGACAATCTCTCTTCAAATGTCCCACATGTCGAAAGGAGACTACAGTAACAGGGGTTAATAACCTCCAAGTTAACTATTCCCTAAAAGGCATCGTGGAAAAATATAACAAGATTAAAGTATCAGCAAAAATGCCTGTCTGTAAAGTGCACAGTGGTCAGCCTCTTAATATTTTTTGCCAGACAGACACACAGCTGATATGTGGCATTTGTGCCACTAGAGGAGATCACATAAAACATCTCTTTTGCTCCATTGAAGATGCTTACTGTCAGGAAAAATGTGCTTTTGAGACACTCTTCCAAGTGTTTGAAGCATGGCACTGTGGAGATGCACTTTCTCGGCTAGACACTTTGGAAACCAGCAAACGGAAAGCTCTCCAGATGCTGACCAAGGATTATGACAGAGTAAAAGATTTTTTTGAGAAATTACAATATACATTGGAACAAAAGAAGAATGAGATCCTGTCAGACTTTGAAACCATGAAGCTTGCAGTTATGCAGGCATATGATCCAGAAATCAACAAACTGAACACTATCATACGAGAGCAACAAACTGCTTTTAATATTGCAGAAGCATTTAAGGATGTATCTGAACCCATTCTGTTTTTACAACAGATGCAAGAATTTCGAGAGAAAATCAAAGTGATAAAGGAAACTAGATTGCCTTGTGTTACTGTAGACATCAAATCTACAATTAAAGATGTTGATACTAGTCAGTGGGAACAACTTAAGCTAGCAGATGTGGATAAACTTTCACTACCTCAAGAGAAAAGCTCTTTCAACTGGGTGACTTCTTCCTTATTTTCACCAAGGTTTTTTGTA
>1.174325564.174326058
CAGGATCTGAGAAACAGCCATTCAAGTTGACTTTCACAGAAAATCCATCAGTACCTCACCTAACTCATGTTCATTTCAGCAAAGCAAATCCCTTGTTTGTTTGCTCACATTAAGTTTTTCCT
>1.174350469.174350733
GGAAGCTGTGAGAACGATAATGACCTGAAAAACCTGGAAGCAGAGTTTGCCCTCACTCTTTACCAAAAGGTAGCAGAACGTAATAACAGAACGAATCTTGTCATTTCACCAGCAAGCATTTCTTTTTCTTTGGGACTTCTGCAGTTGGGAGCTCGAGGGAATACCTTTGGCCAACTGAAACAGGCTTTGGGATACAGCACTCATG
>1.174355155.174355329
GTGTTGTGGTGCACTTGGCATGCACCCTCTTTGTTCAAGCTGGGATGCAGCTATCACCTCAATTCATTCAGCAGGCTGAATGGTGGGCAAATAATACAGTGCAGCAAACTAATTTCAGTGATCCTAACAGGACCGAAGCACAGATTAAGGAATGGAT
>1.174357272.174357469
CTGAGTCTCCCCTTAACCAGATAGCTGTGGTAAGCACTATGGACTTCAGAAGTACTTGGCAAAGGAAATTCACTTTTACACACGCCCAAGCGTTGTCCTTTACCACTGCAGAAGGCATCAGCTTAAAAGTGCCTGCCATGTATCTCAGAGCTGA
>1.174639415.174640346
GTACAAAGATGCCTCCTACGTTGTCTACACAGGTGATACTGATGCTACAGCTGAGAATATTCTTGAAGGTGCCTACAGGCGATTCAACATCAGACTGAAACACCCTGTGAAGTTTGTGTTCTTGAATAGGCGCTACTTAGTAGAAGCTTCCGTTTATCCATATTTCACTCTGTTAGGTCAGAGCTTAGGATCTCTGTTTCTTGGCTGGGAAGCTCTTACGAAGTGTATTCCTGATATTTACATTGACTCCATGGGTTATGCATTCACGCTTCCTCTCTTTAAATATTTGGGAGGTTGCAAGATAGGATGTTATGTTCACTATCCCACAATCAGCACTGACATGCTTTCTGTGGTCAGGAATCAGCATGCTCAATTTAATAATGCAGCCGTTATCACAAAAAATCCCCTGTTAAGTAAAATGAAACTTGTATATTATTACTTTTTTGCTTCCATATATGGGTTAGTTGGTTCTTGCAGTGACACTGTCATGGTTAATTCTACATGGACTCTCAATCACATCCTTTCCCTCTGGCGGTGTAGCAACTGCACAAGCATTGTGTATCCACCTTGTGATGTACAGACTTTCCTGGATATTCCACTGCAGGAAGAAAAGAGGACTATAGAACCAACAATTGTTTCTGTAAGCCAGTTCAGGCCAGAGAAAGACCACTCCCTGCAGATCAGAGCCTTTGCTAAATTATTGGCAAAAACTGGAGGACAGGAACTACTGCCAAAGCTTATTTTGATTGGGGGCTGTCGTAACCTAGATGACGACCAGCGTGTAAATGAACTTAAAAAGCTCTGTCAAGAGTTGGGCATTGAAAAAAAGGTGGAATTCAAAGTTAATATTCCATTCGAAGAACTAAAGAAGCTTCTGGCTGATGCAACTATTGGACTTCACACCATGTGGAATGAACATTTTGGAAT
>1.174641442.174641713
AGGCCCAAAATTAGATATTGTGGTACCCTATGAAAGAAACATGACTGGATTTCTAGCAGAAGATGAAGATGGCTATGCAGACTCTATGGCTTATATCTTCTCATTATCTCCTGCAAAAAGGCTGCAGATCAGACAAAATGCTCGTCAGTCTGTGAAGAGGTTTGCTGAACAGGAATTTGAGGAAACATTCCTATTATCTGTAGAACAGCTATTTAAATAA
>1.174684672.174684505
GGCTGTGTAGGTGAAACAGTACATTCCACTTTGGAAAAGCTGATAGCGACAGTGCCAGATGCAAAAAAGTTTGCTAAGTACTGGGTGTGCCAGATGCGTCTTGAACAGTTTTGCTCCATGGAAAAAGTAATCGGCATCTATGAAAAGGCAATTCTTGCAGGAGCA
>1.174703634.174703768
ACAATAAGATTCAAATCCTATTTGTTGAGCATGGGTATTGCTAACCCAGTTACCCGGGAAACCCATGGATCTGGCACTCATTACCATATGCAGCTGGCAAAACAATTAGCTGGAATTTTACAGGCACCTTTAGAG
>1.174771756.174771917
TTTGGTTTAGTGCTTATTTTTGTGGACATTACACTTGTGATTCTTTCTCTATTGATTGGTGACACATATGAGTCTGTTGAATACACGATTGGAAACATCTCTTTGAGTATAGCGCTATTTTTCTTCATAGATGTAATCCTGCAAGTGTTTATTGAAGG
>1.175523750.175523526
ATTTACTCCCAATCAGCAGTATATAATTGTGGCCCACCTAAATATTAATAGGATTTCTATTTTGGCAGCCCCACCAGTAGGATTAATTGGGGATTGTATTGTGGTGGACACAATCCAGCTTGCAGGAGAAGTCAAGCCCCATCTTCTGGACGTCAGCATGAGTACTGGAGCCATTTATGTGGCAGAACTTGGAGCTGAACAAGTACAGAAATATGTACCTTT
>1.175546098.175547859
CTTTTGCCACACAAATGAGTCATCTCTTTGCACCTCATGGTTCTAATCCTGCTGCTACTCCAGCCCCAACCCCATCATCAGTTAAGGCAATAAGCCACTCATCAGCACTTCCATCTCCAACCGTCCCAGGGATAAGCATGTCCAACCCTGTCTTTCCCGTCTTCCCTGGGCAGGTTATCTCCTCCGTCCATCCACCTCAACCATCAACTCCAGTCCCTACTGTTGTCAAATCCCATTCGCTGCCTGCGGTTCCTGCCACATCTGCTCATTGTGCCACCACCACTCCTCTCCCTGCATCTTTCTCTGGGCTAGCTTCTGTGCTGCCTGCCGCTGCAGCACCCCAAGGGCTCTCCACACTGTGTGCCACCCCTGCACCTAACGAAGCCTTTGCATCTGTCTCTGCACCCTTCGCCAGCCTTCCTTTTTCTGCAGCATCTGTCACTGCCCCAGCTAATAATCCTAATTCATTGTCATCTGCTTTTGCTGGCCTGCCTTTGTCCTTGACCCCCACTCCTCAGGGAGTAGCCAGCCCCATTTCATCTACCATTGCCAGTTCTCCTGCCACTAGTTTACCATGCCCACTTAATTTACCTAATCCACTTTTATCAGCTTTAAAGGGTTTTCTCTCAGTAAATGATAGCTCATTAATTAATTCAAGCGCTCTGCCTTCAGCTGTGACCGCTGAGCTTGCTTCTTTATCTGGTCTTCTCAGTCAGAACTCTGAAGCCTCCTCTTCATCCAGTAGCAAATGTTATACTCCAACTGCTACCTCTTCCCTTCAGTATCCTTCCACTCCAGGACTCTCCGTTTTCTCAGGGCTCCCCCCTCAACCAGGAGGGAGCAATAGCGCAACTTCTCCTGCATTGCCATCACAGTCCCCTTTAACCACATTGCCATCATCCAATTTGCCAGTCAGTTGTGGCTCCTCAGTCGCTCTTCCACATTGTCCAAGCCCTGCCAATCCTGAACAAGAAGTTTCCTCCGCTCCAGCTGCCCCAGCAATTCCGGCTCTTGTTAAAACAGAACCCACGAGCCCCACTCTTTCAGGTCTCAAAGGCCCAACACCTTCTGCTGGGCCTAGTCACAGCACTTCAGGCTTGCCAGCCCTTGGGCATGCCTATACCTCAGCCACTTCATTGCCATGTAGCTTAAGTAGTTCCCTTAATCCAGCACTTTCCTCTTTGAGTTCTCCTCTGAACAGTTCCCCATCTATTGCCCCCCATGCTTCATCCACGCCAGTATATAATGCACTTCCTCCTTTCACTTCCTTGACCAACAGCTTTGCTTTTACTGGCAATCCAGCACTTACCCCGACAGGGTCTCTGTTGCCCATTCCACCTACCACTACTTCTGCACCACACGTCAGCTCCTCAGCCACTGTTCTCCCACCACTCATTGCCACAGCAGCTGCTCCAGCTCCACCATTCTCCCTTAACTTGTGCAGTGCCGTCTCTTCCCTGTTTTCTGTTCCTCAAGTGCCACTAGGTTCATGCAACTCATCCTTCCCTCCTTTCCCTGTCTCTAACACACCCTCTGTCACTCCTGCTCTCCCTTCTTTCCCTGGGCTCCAGGCATCTTCTACAGTAGCAGCAGTTGCACCACTGCCAGCAGCTGCCACAGCCCCATCTCCAGCTCCAGTGCTGCCAGGGTTTGCCTCGGCCTTTAGCTCAAACTTCAACTCTGCACTTGTTGCACAGGCTGG
>1.175549864.175549989
AAGATACACTCTGCTTCTGCTCTAGAAAACTATGCCCCTCAGTCTGATGGTTTCAGTACATATCCCCCAGCAGCAGGAACACCTGGAACACCCTTTTCAGTGCAGGCAAGTCTTCCCCAGAGTGGATGGCAATAA
>1.176234748.176235464
GAATTAAAGCAAGATATTTCCAGTTTTCGTTTTGAAGTCTTGGGTCTTTTAAAAGGAAACAAACTGTCTAACTTGCAACACTCCAAAACTAGCACAGAAGGCTCCTCCTTGACAGAATCCGATGAAGGAAGTGAAAATGGAGGAAATGAAAAAATCATGAAGAAAAACCTTAGTCTTTTTGAAATAACCACAATGATTCACCCAAGAGTAGTGGCAAGAGCTTCTGAAGCACACAGCCAGAGCAATGGGTCAGCAATGATGGCAATCGAGTCCACCAAGGAAAAACAAAAGAAAGTAAACTTTGTGGCTGATGTAAAGAAGTTTAGGTTATTTCACAGACAATCAAAAAACAACTCTACTGAGCATAGTACAAATAAAATTTATTCAATTTCTGAAGAAATTTCCCGTCAGCAAGCAGAAGAACACAAGAAAGTAATTGAACTGGGAGATAAATCATTGGCTGTGAACTCTGAGTTAAACAAACAGGGTTTCAGTGCAAAGTACA
>1.176307333.176307463
AGACCAAAATGCTCTAAGGAATATTTTGCTTTATCATTTGACACGAGGAATTATCATTGCAAGTGGAATTGAACCTGGTGTGACTAACATTCTTAAAACTATTCAAGGTGGCAAACTATATTTGAAAA
>1.176586926.176587052
AAGCTGAGACGAAATGTGAACTTGTTGGAGAAGCTAGTTATGCAAGAGACGTTGTCATGCTTAGTAGTGAATCTTTATCCAGGAAATGAGGGGTATTCCTTGATGCTCAGAGGAAAGAATGGCTCAG
>1.176589447.176589586
GAAGACAAGCTTCTACTAGAAAGTCAGCTTATACTGGCAACAGCAGAACCTCTGTGTCTAGATCCATCAATTGCTGTTACATGCACAACAAACCAACTTTTGTATAATAAACAGAAAATGAATACTCGCCCAATGAAACG
>1.176590311.176590467
TGTTTCAAGAGATATTCCAGGTCATCTCTGAATCATCAGCAGGATGTGTCTCAAAGCACTATTCCACCACAGTTCAAGCTGTTTGATTATTTACAAAAAAGAAAGGAGAGGAGAGGAAGCCAGCAGTATGATCTCAAAATTTGCAAAGCTGGAAAT
>1.176599846.176600013
GTAATATTTTTAGTCCACAGCAGTCAAGCAGTCATCTCAAATCCCCAACTCCTCCTCCTCCTCCTGCTCTTCCTCCTCCTAAGCCTCCCTGTGTGTCCCGGAAGCAATCTCTGGATCTGAATCAATTGAGCATGCTTTCTTCAGCTTCTGTGTCTCCTGCAAGTGCTTCACAAA
>1.176603163.176603321
TGGAACACAAACATTAATGAGTGGTTCAAATCCCATGTTGGGGGGTAATACTGGTGCAGTCACCCCTGCAGGTATAAACCTGAGTAATATTTTACCATCAGGAAATCTGGTGCCAAATGCACTGCCTGCTGCAATGCAGCCTGCCTCTCAGCCAGGT
>1.176689217.176689354
GATACACCTCCTCCACCTTATAATGCCAGAGAAACGCCACGAAACCACAATGGATGCCCTGTTCATGCGTTTACAGACAGTCCATTAGTGCTGTCATTGCCCAATGGAGGTAAATCTACTGATGGAGAACCTGAAA
>1.176761900.176761580
ATGACAGAACTCAACCCCACATCTGGATTGATAGCAAATATTGAAAATGGAACTTTTTTGGAGCTGTACCCCACCTCTCTCTCAACATCCATGGATTCACCTTCCAATCACATGTCAAATGTCTATGTTTATGTTTCAATCTTCCTTAGCCTCTTGGCATTCCTTCTTTTGCTATTAATTATTGCACTTCAGAGATTGAAGAACATTATCTCTTCTAGTTCCTCCTACCCTGAATACACCAGTGATGCTGGGAGTTCCTTTACAAATTTAGAAGTCTGTAGCATTTCTTCCCAGAGATCAGCTTTTTCAAACCTTTCATCA
>1.176877020.176876777
CATCCAAGAAAAGCTTTACTGTTTACGTAGATGAAGTGGAAGAGAGAAGCAAATATAACTTTATAGCTACAGAAGAAGTGGAAACTAGTATGTGCGAAACTGAGACCAGTATAATAAAGCCTAACCTTCATCTACTGTTGAACTTAAGTACAG
>1.176928995.176929189
GCATCCTGGTTGAGCTGGGGTCTAGTCAAAGGAGCAGAATACACTGGAAAAGCCATCCATAAAGGAGCCTCTAAATTAAGAGAACACATTCAGCCAGAAGAAAAACCTTTGGAGGTCAGCCCAACTGTAGCAAAGGGACTACATGTAGCAAGGCAAGCTACAGGGGGAGCGGTCAAAGTCAGTCAGTTCTT
>1.176929699.176929857
TTGAAGGTGTTTGTTCCATAGCAAGTTGTGTTGGAAGAGAGTTAGCCCCTCATGTGAAGAAACATGGAAGCAAGCTGGTTCCAGAATCCCTTAAGAAAGACAAAGATGGAAAATCAACTTTGGATGGTGCTCTAGTTGTAGCAGCAAGTGGAGTTCAAG
>1.177579117.177578963
AGTGTTGTAGTTCCAGTGAAAAAGCCTCCTCCTGGAAGTCTAGCAGTCACCACAGTTGGAACGGCCACAGCTGGAGGTGGACTACCCCCAAGCAGTACACCAAATATATTTGCTGCCACAGGAGCTACCCCAAAAAGTATGATAAATACAACAG
>1.177626356.177625337
GTTACCTATGAAGCTCACAAGGAGTACCTAGCAAAAATGTATGAGGAATACCAAAGACAGGAAGAGGAGAATATCAAGAAGGGGAAAAAGGGGAATGTGAGCACTATCTCGGGCCTTTCATCTCAGACAACTGGAGCAAAAGGTGCAATGGAGATTCGTGAAATTGAAGATCTTTCACAAAGCCAAAGCCCAGAAAGTGAAACAGACTACCCTGTCAGCACAGATACCAGGGATTTACTCATTGCAACGAAAGTATGTGATGATGTGCTTGGAAGTTCAGATAGACCAGGGAGTGGTGTACATGTAGAGGTTCATGATTTGTTAGTTGATATAAAAGCAGAAAAGGTAGAAGCCACAGAAGTAAAGCTGGATGATATGGATCTATCACCAGAGACGCTGGTAACCAGAGAAAATGGTACCCTTGTGGAAGTTGAATCGTTATTAGACAATGTATATAGTGCTGCAGTTGAAAAACTTCAGAACAATGTTCATGGGAGTGTTGGCATAATTAAGAAAAGCGAAGAGAAGGACAACGGTCCCTTGATTACACTTGCTGATGATAAAGATGAACCTCCTAACAGCACCTCATTCCTCTTTGATAAAATATCCAGCCAAGAAGACAAGCTGCTCCCTGAATTGTCTAGCAATCACATCACTATTGCCAATATTCAAGAGACTCAGATACATCTTGGTGTAAATAATGACCTTGGGCTTCTTTCTCATATGCCTAGCAGTACTGAAATAGCATGTGGTTCAAGCATAATAGAAGATAAAGAATTTAAAATTCATACTTCTGTTGATACAATGGACTCACTATCTGAGAGAGAGCTGGCTTCATCATCTAAAGGATTAGAATATACTGAAATGGCAGCTACAACCCTTGAAACTGAGTCTTCTGGGAAAACTGTACCAAATGTAGATGGAGGGAGTATCATATCAGATACAGAAAGATCTGATGATGGAAAAGAAGTAGGGAAGGAAATAAGAAA
>1.178161223.178161032
GGCCTTCTGTCTGAACTTCTCAACAACTGTGATGGGCAACTAAAAGGAGAGGTTGCACAAATGGCAGCTTTCTATGAGCACCGATTACAACTGGGCAACAAAGCTATTTATCACCTGGAAGCGTTTGTAGCCAAGTTTATGGCCCTTTATAAAAAGTTTATGGAAGATGGACTTGAAGCTATGATGTTCTAA
>1.178164638.178164502
ATCTGTACCGTTTTGTCAAATGTTTGCAAGAAGGAAGGCCTGACTCTTCCTCAAGAATTGGCTCGGAGAATTGCTGAAAAGTCTGGGAGAAATCTCAGAAAGGCTCTTCTGATGTGTGAGGCATGCAG
>1.178165530.178165349
TGGTACTGTTGACAGAAGTGGACAAGCTTACAAAGGATGCCCAGCATGCATTGCGAAGAACAATGGAGAAGTATATGGCCACCTGTAGATTAATTCTTTGTTGCAATTCTACATCAAAAGTCATTGCACCCATCAGGAGTAGATGCCTTGCAGTGCGAGTCCCTGCTCCAAGCATTGGAGAT
>1.178679781.178679636
CCCAAAGCAGCCAATGTTCTTGGGGCTGTTAATAAGCCTCTTTCATCAGCAGGCAAGCAATCTCAATCCAAATCTTCTCGGATGGAAACTGTAAGCAATGCCAGTAGCAATTCAAACCCAAGCTCACCTGGAAGAATCAAAGGAAG
>1.178838084.178837395
TCCAAAGAACTATAAGAAAAGAAAAGCAATGGACCTGCTCAGTCAAGTACCTTCCCCTCCACCTGTGAAACCAATCTGTACATTTATTTCACCATCTCTAAAAAAAGCATTTCAGCCTCCTCGAAGCTCCCGTACCCAGAGTGAAAAAACATCAGTGAAAAAAACAGAAAGTAAGATTAACAAAACTCCCCTGCTAAAGTTAAGTGGGATTGCTCCTGAAAGCAATTTTGTTGCTGATGAGGAACTTGCAATGATAAATACGCAAGCCCTCTTAAGTAATTTTCCAGAAGAGAA
>1.178905857.178905696
ATCATGACACTTTCCCCTTCTGAGGACACAAATCACATTGATGCCCTTTCCACGCCATGTGAGGCAGCATCAGCAGGTCCGCCTCCTTTCAGTTCAAGAACTTCGAGTTTTAACACATCTTTGCCAGAAATGAATAATCTCCAGGTCTCTGAAGGATCAAAG
>1.179748033.179748244
GTACCAACCTGAGCAGCCTAACTTGGCGTATCAGATGGCTAGTACTACAGATGAGACAGACAATAATGAGTCTGTGAGCACGAGTGAATCTCAAACTGGATTTCTGCCTGAGGAGGAAGAGAAATTATCTCTAAAAGTTCTCCTCCTCCCCCAGAATACAGTTCCTTCCAAACTTTCTGGATTTATAGTGAATTTCTCTACTTGTATCAT
>1.179824174.179824013
GTTCAAGCCTTGGAAATGAAGAGCAAATCATTCTTAAGGCAGCTGAGCCCTCTAAAGAAGCACTTAAGGGGGCTAGCAGAAGTTCACTGCAGGCATCAAATAGCACACCAGTTGCCCGCAGGAGTTTGCTTCCAGCACCAAAGACAGGCACAGCACC
>1.179907813.179907607
TTGATCCTAAAAAAGGCCCAAGTCCAAATGCTACAAAGTCTAATCTTCCAAAACCATGTCAGTCTGGACTCCGTCCTCCTGGTTATTCACGGGTGCCAGCTGCTAAACTCGCCACTTTTGGTTTCGTCAGGAGCTCCAGTGTTTCCTCAATCTCAAGTAAATCAAACAACAGAGTCCAGAATGATCAAAGCAAAACAGCCAACC
>1.180072521.180072677
GCTTTATTTGCTTGCATTGCCTCCTTAGAAGTTGCAACGGGGACTATTTCACTTGCTGTTTCTAACACCATCTACGCAATGACTGTAGCATGGTTTCCCGGCTTTATTTTTCTCTTATCAGCTGGTTTCTGCATAATCCCACTGAGTTTAATG
>1.180136044.180136264
GGAGAAGTGCCCCATTCTTGGTCTCTGCCTGAAACTCTAAGTAAGGACAACAACCGGTTGAATATAATGACTTATGCTTGTGGAAGGAACAACAAGCAGTTTTGCAGCAGCCTGACCTTGAACAGAGCTCAAGCAACTGACACAGGATATTACAGCTGCAAATATCCATCCTCAAGTGAAGTAAAAAAGAAGCCTTTATCTAAAATATATGTATTTATTAATG
>1.180145537.180145661
ACACTCAACCCGTTTATCAAGCTGCACACAAATATACCAGAAATGATACGCATAGCTGACGGAGAGACGCTGACCATCCCCTGCAGAGTTACAGCACCGGATATCCCTGTTAAATTAAAAA
>1.180150806.180150968
ATGCCAGGAGGAACTATCATTCCTGATGGGAAAACAGTCATCTGGGATAACACTAAAGGCTTCATAATTCCAAAAGCAACATACAAATTCATAGGGCTTCTTAGCTGCGAAACTACTATTGATGGTCATGAATATAGCACCAAATACCTGAC
>1.180152701.180152875
GCATTGTACAAAGAAAAGATGGACCCAACCTATTCTATAGCATCCTTGTTGTCGATAAAGTCCATGATATAGATAAAGGCCAATACATTTGCAATGTTAAGAGTGGGCCATCGCTTAAATCAGATAACATAACAGTTCTTATTTATG
>1.180156344.180156513
GTTGAAGGATGGGTTACCTGCTGCTGAAATGTGTGCCCGATATAAAATTAAAGGTTACTCACTAATCATAAAACATGTTGCTGAAGAAGATGCAGGGAACTACACTATAATGTTGAATACGCGGCAGTGGAACCTACATAAAAACTTAACAATAACACTCAGAATAAATG
>1.180229722.180229582
TTAGATGCTGGTGTGCCAGAAAAAATAAGCCTCATTTCCAGAGATGAGAAGAGTGTCCTTGTGGTGGCATATAGCGACCTAAAACGCTGCTTTGAAAATACTTTTCAAGAACTGATTGCAGCCACGAACGGCCAGTTGTAG
>1.180233040.180232902
GTTCCAGAAGGATCCAACATGGTCGGAAACTGGAGACAGGTATCTCCTGAAGCTCTTTAGGGATCATCTTTTCCATCAGGTGACAGAAGCGGGTACTCCTTGGATAGATCTCAGTCACATTATCTCTTGTCTTAACAAG
>1.180236934.180236805
TATTTGCTGACTGACCAAAACAGGCTTCGAAGTGTCAATGATATCATGCCTATGATTGGTGCAAGATTCTATACTCAGTTGGATGCTGCCCAAATGAGGAACGATGTTATAGAAGAAGATCTTGCAAAG
>1.180237972.180237833
CAAGCAGACTTGATCTCCCTTGGGAAGGTTGTGCTGGCTTTGGCTTGCAATTCTTTGGCAGGAATTCAGAGAGAGAATTTGCAGAAAGCGATGGAGCTGGTGACAATCAACTATTCCTCTGATTTGAAGAATCTTATTTT
>1.180321186.180321388
GAAGACCTCCAGTGTTCCTTGAATCCTCAAAACTCTGAGAATGTGAATGAAACAACAAAAGTTATAGAAGTTGGTGTGCTTGAAAATGTCAGATTAAAAGCAGTATTAAATATTTCAGAGAACATCATCTGCCATTGGGTTTTTAAAGACATCCA
>1.180558681.180558452
CCAGTTACCTGTCAAGTGTGTTCCAAAACATTTAGTCGCAAAGATTATCTGAAATGTCACATGAAAATTCATGCTGCGGACAGAGAAGTTTTTAAATGTCCAAAGGAGGGCTGTGAAAGAACTTACACGACAGTGTTCAACCTTCAGAGTCATATTCTCTCATTTCATGAGGCAAAAAAACCTTTTGTGTGTGACCACCCTGGCTGTGGAAGGCTTTTTGCAATGAA
>1.180821208.180820945
TCTCATTCCTCGGATATTACCAGTTACTCATATCCTGCTACTCCAAATCATTCACTCCATCATCAACCTTGCCACATGTCTTTGTGTGGAACAGGAGATGGATCTCAGTTCATGCTTGCAAAACAAGGTCTTGAACAGGAATATAAGTTATCTTCTACAACAGTGCAACATGCTACTTTGAACAGACCTCAAGAGCCACCTCCACCCCCACCCCAAACCTTAGATGGCGCTCTGGGCACTGTTGCCCTGATAACAGCAGATTATGG
>1.180923471.180923346
CGTTCCAACCCCCATGCTGCCTATCCTAACCCTGGACCAAGCACATCACAGCCCCAGAGTAGCATGGGATATTCAACTACCTCCCAGCAGCCTCCACAGTACTCTCACCAGACGCACCGGTACTGA
>1.180928374.180928207
CACTTGAGAAGAACCAGCAGCAGCAGCAGGGCAATAACCACACAAATGGAACTGGTCATCCAGGGAATCAAGACAACAGTCATACACAAGGGCCTCCTTTGAAAAAAGTGAGAGTTGTTCCTCCTACCACTACCTCAGGTGGACTTATTATGACCTCAGATTATCAG
>1.181351021.181350852
GCTTTGGCAATTCGAGCACATCTGGGTTTAACTTCAGCAATCCTGGCATCACAGCATCTGCTGGCCTGACATTTGGGGTGTCCAATCCAGCCTCTGCAAGTTTTGGTACAGGAGGACAACTTCTCCAGCTGAAGAAACCCCCAGCTGGAAACAAAAGGGGGAAAAGATA
>1.181366008.181365807
ATGCTCAAAGACCAATATCTTGGATACAGAAAAACCTTTTTAGGGGATGCTGTGGATGTGTTTGAGGCAAGGCGAGTAGAAGTGAAGAAATGGCAGACTGCCCCACGAGTTACAACTGGACCTACTCCTTTCAGCAACATACCAAATGCAGCAGCCATTGCCATGGCTGCAACACTTACACAGCAGCAACAGCCTGCTACAG
>1.181379748.181379596
CTACTACGGGCCTTAGTTTAGGTTTCAATAAACCTGCTGGATCAGCCACACCATTTGCTTTACCTATCACTTCTACTTCTTCTGGCCTTGCATTATCTTCTGCTCTTACATCTGCTCCAGCAGCAG
>1.181442562.181444436
GGTGGAAGTGAGAGGAGTGCCCCTGGGATTGGAAAAGCAGGGGCCTCGAAGAAGCCTACCAGCGTGGTGACTTACCAGGGAGGAGGAGAAGAGATGGCCAGCCCTGAACAGGTGGGAGACACTTGTACTCCGGAGTTTTGGGATTTATTGTCATGCACTGAGGAGAAATCACAGGGGACATCAGGAAGGAAGGAATCACCTGAGACCTACAAAGGTGATAAGACAGTCAGGAGAGTTCAGGATGGGGCAGCAAACGGGAAGCACATTGGTCTTAGCCAGATTCCAGTTCATCACCACAAAGAAGACCAGAAAAATAGAGAAAAGGAGCAACAGGAAGCCATCCCCAGCAGTGATGAGGGCTATTGGGATTCTACTACACCTGGACCTGAAGAAGACAATACTAATAGTATTCAGAAAGAGGTAATTCCCAGGGACAGCTACAGTGGGGATGCTCTCTACGATCTGTATACTGATCCAGATGAAAACACAGCAACTGTGACTTCTGCAGAAAATATCACCCCAGTGACTTGTTGCAAGCCATTATCTCCAATAACAACTACTTGTCCAGTCAAAACCCATACAACTTCACTCAAGGATTCCAAGATACCCATCAGTATCAAGCATTTTACATCGCCACATGGTAGCCATGGCCAGGATTCCAGTAATAGCCATCACATTGTACACCATCAGCCTACCAAAAGTGAGATCCCTAGAACAAAAATCCCTGTTTCAAA
>1.181671494.181671630
TGCTGCAGATGGTGATGCTGAATCTCCAGCTTTAGTCGATGATAATGGCAGTGAGGAGGATTACAGCTATGAGGAACTCTGCCGTGCTAACCCTAGGTACTTGCAGCCTGGAGGCGAGCAGCTAGCTGTCAATGAG
>1.181709716.181709872
GTACGTGAAGTTGCCTACAAAGTTTTTCTGTACCCAAATGTTCAGCAACTGCAGTGTTTAGATGAACTGCTTGCCAGTAGAAATTTTCTTGCCCGGTTAGTTGGCTATGACACATTCGCTCATCGAGCTCTTCAGGGAACAATGGCCCAAACCCCAG
>1.181726257.181726410
GTATAATATTGAGCCAGCCCTATATTGTCCCTTTTTCTCTCTTGGGGCATGTATGGAAGGACTGAACATTTTGTTCAGTAAGCTTTTAGGAATCTCTCTTTATGCTGAACAGCCTGAGAAGGGAGAAGTGTGGTGTGAGGATGTTCGTAAACTG
>1.181791696.181791571
GGTCTGTACAATCACAGGATATTCACTATGATGGATCAGAACTTGCATGTTTTGACAGATCACAACTTAATATGTATGAACATAGAACATGCTGCCAGGGCCAGCGGGACTCATTACAGA
>1.181926410.181927892
ATGTCCCTAGTATATTCAGTGGTGACCAAATTGGAATGTTGGACCCTCATCAAAAACTTTTTGGACCCTCTGAATCAGGCCAGTGTTGGAATTTAAAAGATGACATCAAAGAAATCAATGAACTAACAGACCAGTTTACACCGTTTATTGGTATGTTTGGAAGCACGAAGGAAACCTTCAAAAATGGGCACTTCCCTGGCACATTTTTTCGTTTTCCTCTTCGCCAGCAACCTTCCCAGCTGAGTAGCAATCTATACAACAAGGAAAAAGTTCTAGAATTGTTTGATTCATTCAGAGCAGATGCCGATACAGTTCTTTTATTCCTTAAAAGTGTGCAAGATGTCTCCTTACATGTTAGGGAAGCTGATGGAACTGAGCGGCTAATTTTTAGAGTTACAGCCAGTGAAACCAAGGCTTTAAAGCATGAAAGACCCAACTCTATCAAAATTTTGGGAAGTGCAATAAACCAATATTGTAAAGGCATTCCAAGTAATAGCATAACGTGTGTGACATACCATATAAATATAGTTTTAGAAGATGAAAGCATTAAAGACGCACAGAAGACATCTTGGTTGGTATGTAATAGTGTTGGAGGACGAGGAATATGTAATGAATTGGACTGCTTGGCTGATGACTTGAAATATATCCCAGCTATTGGAATAGCCATGTCTTTATCAAGCAGTGGAGAAGAAAAAGGAGCTGAGGCACAATTATCAGGAAGAGCTTTTTGTTTTCTTCCATTACCTCCTGGGGAGGAAAGTAAGACTGGCCTGCCGGTTCACATTAGTGGGTTTTTTGGTCTTACAGATAACAGAAGAAGTATAAAATGGCGAGAGCTTGATCAGTGGCGAGATCCAGCAGCTGTATGGAACGAACTTCTTGTGGCCAACGTGGTCCCTGAAGCCTACGCAACTTTGATCCTGGAAGCCATTAAGCAAATGGAAACAGAAAAAAATTCAGATTTTCCTTTGTCAGCTGAGCAAATTTACAGGTTGTGGCCACAAAAAAATACAACAAAAGTTCACTGGCAGCCAGTTATAGAACCTCTTCTGAAAAAGTTATTCCAGGACAAAGTTATTTATTCCACCAGTGGCAACTGGATAAAGGTGGAGGAGGTATATTTTTCCGAAATGGATGAGAGTTTGGAAACTACCCAAGCTGTGTTAAACTACCTTCAGGACTCAGGAAAAGAGGTTGCTAAAGTACCAGATAATATTGCTAATGCAGTTAATCTTATGATTTCGGGTACCAAAAAAGTGACTCCGGGTACAGTACGGCAGGTGTTAAGAAAATCTGGGCATAAAGGATCTGCTGATGAAAAACTTTGTATCCTAGAGTTTGTGCTTGGAGATGGAAATTATGGTGAACTTATTGGATTGGAGCTTCTGCCATTACAAGATGGGAGTTTTATTTCATTCTCTTCATTGGCATCAGATCAGGATGCAGTCTATATAACTTCAGAAAGTTACCCAAG
>1.181933699.181945256
GAAGACAGTGCACTCAGTTGCAGATTTTAAACCCTGAACGATTTGCACGGCTCATCAAAGAAGTTATGAATACATTATGGCCCAGTTCAGAGATTATGGTGCAGTGGTTTCCCACTTCTGATAAGAATCACCCACCTGTTTCTTGGCTCAGAATGGTATGGAAGAATTTGTATATACATTTCTCTGAAGACTTGTCTCTGTTTGATGACATGCCACTTATTCCGAAGACATTACTACATGAAGAAGATGTCGTAGTGGATCTTATAAGACTAAGGGCTCCATCACCAATTATTCTAGATGATGGATCTGAAACGCAGCTTCCAGAATTTTTACCTGAAATAATTGAGAAACTTGGTGGGATCATTCTTAAGCAACTTGACCCCTCTATACAGCATCCACTTTTAAAGAAATATATACATGCCCCATTTCCACATATACTTTTACAAATAGCAGAAAAACTTCCCTTACAGAAATTGGTAAGTCAGGTTACTTCATTGCCCACATCACACAAAAATGCTCTTAGAAGCTTCCTTGCTAGTTTAACTGATGTTACTGAAAAAGAAAAGAGAGTTATTAATGAACTAATAATATTTAGGAGAATTGAACAACCACTTGATGAAGACAATGCTTTTACTGCACTGAAAGTTTGTAAGGTACTGCATCACAATGCCAAACTTCCACCAGAAATAAAATTCTCTGTTTCACTGGTTGACAGCAGTGATGAAGCCACCATTCGTTTAGTAAACATAATGAAAGGAGAACAGTTGAAGACCACTGACTGCATAAAATTTATTTTAAAAGATATACAGAATGATTTTTATTCTACAGATGAAGCAATAAAAATTATGCTATGGATTCTAGAAAACTTGACTTTCCTCAAAAGTGAAAATGCAGAGGTGCTGGATTGGTTGAAACCATTAAAATTTATTAAAATTTCAGAAGAAAAAATGGTGTCTGCCAGTGAACTTTTTGATCCTGAAGTGGAAGTATTACAAGACTTGTTCTATGGGGAAGAAGAACTTTGTTTTCCCCCCACAGTTTTTAAAACTTCTCCAGATATTCTACATGCTCTGAGATTAATAGGCCTAAAATGTGAGAACAGTTTAGAAGAGAAAGACATTTTACGTGTAGCCCATAAAATCGAGAACTTGAAGGACTGTGCTAGTACAAGTCAGGATGCACTGACACAAAAAGCCAGAACTTTGTTAATGATTTTGAACAGACGTTGTTCATTACTTCATTCACCTGAAACAAAAGCCACATTGAAAAAAATTAAATGGATTCCAGCTTGCAAACAAAAGCCTCCAAATTACCCAAGTTCATTAATTTGGAAAGGTGATCATTGCTATCTATGTTCACCACCGGAAATGTGTGATATATCTCAAGCAACTTTAATAGGTTCTTCTGTTCCCCTTGTAGAAAGTGTCCAACCTAGTGTTGAAAAAGCACTAGGGATCACCATCAAACCTAACATCAAGTCAGTGTTAAAACACTTCAAAGTAGTAGTAGACTGGCACAGTTCCAAGAAATTTAGTGATGAAGATTACTATCAGTTTCAGCAAATCTTACTTGAGATTTATGGTTTTATGCATGATCATTTAAGCGAAGGAAAAGAAGCTTTTAAGGCCTTGAAATTTCCCTGGGTCTGGACTGGTAAAACATTTTGTTTACTATCTCAAGCAGTAATAAAATCACCACATGATCTTGATCTCCAGCCGTATCTTCATAGTGTGCCAAAAACCATGGCTAAGTTCCATCAGTTGTTCATCTGTTGTGGGTCAGTTGAAGAGCTGACCCCAGACCACGTTTCCATGGTAATTCAAAAAATATACCTCAAAAGTGAACAGTCTCTTACTGAAGAAAAGAGTAAGCAAAATCTTCATATTATGTTGAATATTATAAGATGGCTATACAGTAGTCAGATTCCAGCCAGTTTAAATACACCCGTTCCAATACATTGTAGCAAAAAACCTTATAAACTCACAATGAAGCCAATCCATGAATGCTGCTACTGTGATATCAAAGTGGATGACTTAAATGATTTGCTTGAAGATGCCATGGAGCCAATAATTTTAGTTCATGAAGATATTCCCATGAAAACTGCAGAATGGTTGAATGTGCCATGTCTCAGTACTAGGTTGATTAATCCAGAAAATATGGGGTTTGAACAATCAGGTCAAAGAGAACCCCTCACGGTAAGAATTAAAAACATTTTGGAGGAATACCCTTCTGTGTCTGATATCTTCAAAGAGCTGCTGCAGAATGCAGATGATGCTGATGCAACAGAGTGCAATTTCTTGATTGACATGAGGAGAAATAATGACATAAGAGAAAATCTGTTGGATCCAGGAATGGCAACTTGTCATGGACCAGCTCTGTGGTCTTTCAACAATTCCGAATTTTCAGACTCAGACTTTCTAAATATAACACGATTAGGCGAGTCCCTAAAAAGAGCAGAGGTTGACAAAGTTGGAAAATTTGGCTTGGGATTTAATTCTGTTTATCATATCACTGACATTCCCATTATTATGAGCAGAGAATTTATGATCATGTTTGACCCCAACATCAATCATCTCAGTAAACATATACGAGATAAATCTAATCCTGGGATCAAGATAAATTGGAGTAAACAGCAGAAGAGACTTAGAAAGTTTCCTAATCAGTTTAAGCCATTCATAGGTGTATTTAATTGTCAGCTACCTTTGACTATGGAGGCACCTTACACTTACAAAGGAACCCTTTTCAGACTATCTTTTAGAACTCAGCAGGAAGCTAAAGTGAGTGAGGTCAGCAGTACTTCTTACAACACTGCAGACATCTATTCTCTTGTGGACGAGTTTAGCATTTGTGGGCATAGGCTGATCATCTTTACTCAGTGTGTAAACTCAATGGTTTTGAAATATTTGAAAGCTGAAGAAGCTAATCCTGAGGCATCTCAAGACACTGTGACTATTAAAAAAATTCTATGTCCATCCAAAGCAATTACTACTCCTTTTACAAGCGTTCTAAAGGAAGCTGCTAAACTCATGAAAACTTGTAGTAGCAGCACAAAAAAACTTCCCACTGAATCACCAAAGTCTTCATGCATATTACAAATAACCGTAGAAGAATTTCATCATGTATTTAGACGCATTGCTGACTTGCACTCCCCAGTTTTTAGAGGGCCAGAAGATGACACAGTTTCATTCTTTGAAATGGCTAAAATTGGACAAACCAAAAGGCCCCCTGATGAACTGCCACAAAAAACGGTAGATTCTACCACATGGCTCCTGTGTGCTTGCATGGATACTGGAGAGGCCTTAAAATTCTCATTACATGAAAGTGGACGAAGGCTAGGACTTGTCCCATGTGGTTCAGTAGGAGTTATGTTGTCTGAAAGACAGGATCGAAAATGGACAGTGAAATCCAATTTCTGCAACTTAGGAGAAGTATTTTGCTATTTACCTCTTCGAATTAAAACAGGTCTCCCTGTTCATATCAATGGTTCCTTTGCTGTTACGTCAAATCGAAAAGAAATATGGAAAACTGACACAAAAGGAAGGTGGAATACTGTATTTATGCGACATGTTATAGTGAAGGCCTATTTGGAAGCTGTGGTAGTTTTACGCAACATGGTTTTATCTGGTGAGCTAGAAGATTACAATTGTTTTGCAGTGTGGCCTGATCCTGATTCAGTGCATGATGATTTTTCAGTTATATGTCAGGGGTTTTATGAAGAAATAGCTCACACAAAAGGCAAAGAAGGAATCAGAGTGTTCTCTGATGGCTCATCTTGGGTGTCGATGAAGAATGTCAGGTTCTTGGATGATTCATTGTTGAAACGTCCAGACATAGGAACTGCAGCTTTTAAGATTTTTCTTAAATACCTTAAAAAAACAGGTTCAAAGAATCTTTGTGCTGTGGATCTTCCTTCTTGGGT
>1.181953500.181953327
CTCGATGCTCAAAATTTGCTACTGCCAGACTTGCTTCAAGGAACAAATGGAGAATCTGAGAGTTCTGAAGGACTTTACGAAATTTGTGCTTGCCCAGATGGAAGGTTATACTTATCAGTGGCTGATATAGATTCTACTTGCTTAGAGTACAGTCATGATTGTCAAT
>1.182907901.182908066
TCTTCATATGAGTTCTTCAGAAAGAGATGCCACGTATGACTTCATAAAGGCCAGTAAAGTTCTGATGAAAAGAAATGCAACCGATCTTGGAAAAATAACAGACCTGTTTCAGAAATATGGTTACAAGCC
>1.182984265.182985802
GAAAAGGTATAATGCCAAGCAGTGTAAGCCGTAGGCCAAGTTTTGAAGGATCAACTGAATCATTTCCACCTTATCACCAGATAACCAACCCAGCCTATGAAGGCACTGGCTTTGGTGCTGAAACTGCTAATGTGCTCAGTGATGTTCCCAGGCCATATATGGACTATTTACTTTCGGCTTCTCAGTCTGCAACTATGAATGCTCCTGTGCAAAGACCACCATGCTTAGCTTCCCACAACACTCCCGGCAATCTTCAGCAGAAAACATACCCTACTAACATGGATTCCTCAGTCATCAGCTATCCAGTGGCTGGTCATAGCAACCAAGCTTTGCAGTTGCAGGGTACCCACAGTTCAAATAGTCCACATTATGGCAGACAGCCTGTGATGGTGCAGAGTGAGGGGCTTGGATATGGAATTCAGCGAAGCCATTCTTTTCAAAATAAAATGCAGCAAGAGGGAGCATATCCGAGTCTTCCTAATAAAGCAGCTGTTGCACCTAACAATTCTGGCCATGGGTTCCAGCAGGCACCGGCTAGTCTGTATATGCCACATTCGCATCACAAGCAGCCAATCCCAACTTCTCATCCAATGCATGTAATCACTAGAGGTGCCGCATTTAGTAATGAATTTTCAGACAGCCCACCCCAAGGTCTCTTAACCCCATCTAGAAATAGCCTGAACATGGACCTGTATGATCTGAATAACTCTCAGATTCAGCAGTGGCAAACAACCTCTTCCTCCTCTTCTTCCTCTTCATCCCGTCGTGATTCACTACAGAGCCAAGCCTTGGAAGCATCTCCACGGCAACATGTACCCTTCAGGCCAGATACCTGTGTCCCAAGTAGAACCAATTCTTTTAACAACCACCAACCACCAATGCCGGTATCTATGAGGCAGGCTGCTTCAGGTAAAGCTGATGCCTCCATTCCTTCTCCAAATACTATCACGGCTGTCACAGCTGCTCATATTCTCCAGCCGGTGAAGAGCACAAGAGTGATGAGGCCTGAACCTCAGACTGCTGTAGGCCCTGCACATCCTGGCTGGTTACCTGCACAGTCTTCAGCACTAGAGAGCTTAGGAATGATGGAGCAACACCCCCTTCCTGTTGGGGGAGCAAATTCCTATCAGTTAGATGTTGATTATAGTAATCAGGAACTCAGGTGTCCACCACCACCGTATCCCAAACATTTGCTGCTACCCAATAGTTCAGAGCAGTTTGATATTAACTGTTTACGTCCAGGAATGGAACAAACCATTCGGGGAGTCCCAAGCTCATCAAGCAGCAAATCTGAGGAAAACGGAGAAAGGAATGACAAAATCAAGACAGCTAAAGCAGAAAAAGTGGGCAAAGATAAAAAGCAAATACAGACCTCCCCAGTGCCAGTGCGGAAGAATGGCAAAGATGAAGAGAAGAGAGAGTCCCGAATCAAGAGCTACTCACCGTTTGCCTTTAAATTCTACATGGAGCAGCATGTGGAGAATGTTATAAAGACCTATCAGCAGAAAATGAATAGGCGGCTGCAGCTGGAGCAGGAAATGGCCAA
>1.183040657.183040798
AAACTAGTAAAGTGGACTATGTCCTTTTTCAAGCTGCCACAGCGATAATGGAAGCAGTTGTACGAGAATGGATTCTGTTGGAAAAAAGCAGTATAGAGTCACTACGAACATTCCTTTTAACATATGTCTTACAAAGGCCAAA
>1.183071641.183071818
GCTACCTCTTAGCTAATGATACTCAGGGAGAGACTCCGCTAATACCTCCAGAAATAATGGAGTATTCCATTAAGCATTCAACTGAGGTTGACATCAATACAACGCTTCAAATTCTTGGATCTCCAGGAGAAAAGGCCTCTTCCATTCCAGGGTACAACAGAACCGATTCTGTTATTAG
>1.183074877.183075046
ATAAGCCTGCCATTCAACACAGCATTTGGTGCTGACACTGAGGGTGCCCAATGGATTGTGGGTTACCTTTTAGAAAAGGTAATCAGCAACCTTGCAGTGTGGAGCTCTGAGCAAGATCTTGCCAATGACACTGTGCAACTGCTAGTAACTTTAGTAGAAAGAAGAGAG
>1.183075981.183076155
GGCAAATTTAGTAATTCAGTGTGAAAACTGGTGGAACTTAGCAAAACAGTTTGCCAGACGGAATCCCCCTCTTCACTTTCTATCCAGTTCAGTGCAACGTACATTAATGAAAGCCTTAGTTCTTGGGGGTTTTGCTCATATGGATGGAGATACCAAACAGCAATACTGGACAGA
>1.183080504.183080634
TTTCCATCACTGTGTAATCAGTACTACAAATTAATTACTTTTATTTGTGAAATATTCCCTGAGAAAATTCCACAGCTTCCAGAAGACTTGTTTAAAAGCCTTATGTATTCATTAGAATTAGGGATGACATC
>1.183144593.183144362
GATTAAAATAATGCAGAACATTGGAGTTGCATTTATTAAAACTGGCCAATATACTGATGCCATTAGCTCATTTGAGCACATTATGAGCACATCACCAAACCTGAAAGCGGGCTTCAACTTGATCCTGTGCTACTTTGCTACTGGAGACAGAGATCAAATGAAAAAAGCCTTCCAAAAACTGCTTGCTGTTCCACTGGAAATTGATGATGATGACAAGTATATGTCAC
>1.183169436.183169562
AACAAATGAAAGAACTCGAAACAGCTGGAATGCTGAAAGGTTCCCTCAAAGCTGACCAGCAGATCACTCTCATTAGTGGTTGCACAGATTTAAAAGAAGCAGTAAAAGATGCCATTTATGTTCAG
>1.183183868.183184029
GAGTGCACACCTGAGAATTTAGAACTGAAAAAGAAGATTTTTTCCCAGTTAGATCTAATAGTCAGTAATGATGCTATCCTAAGTAGTTCAACCTCCACTCTGTTGCCTACAAAATTATTCACTGGATTGAAGCATGTGAAGCAATGTATAGTTGCGCATCCT
>1.183188768.183188962
GTAAATCCACCATATTATGTACCTCTTGTTGAATTAGTTCCTCATCCAGAAACAGATCCTTCTACAGTGGAGAAAGCCTATGCTTTGATGAAGAATATAGGACAGTCACCAGTTAAATTAACAAGAGAGATAGATGGATTTGTTCTGAACCGACTTCAGTATGCTATTATTAGTGAAACATGGAGACTCGTTGG
>1.183374567.183374417
AAATATGGCAAATTAACAGCTTGTACTGGTTGCAGAGCTCAGTGCAGGTTTTTTGACATGACACAGTGCATAGGAGCTAATGGATATATGGAGCCATACTGCTCAACCACATGCATGAACACACACAAATCAAAATATGCAAAATCACAAA
>1.183401344.183400853
CTGTCTGAACCTACGTCTGGTTTATAAGGGCTTACCACAATGGCAACTGGTCTAGCCAATGTAGGAAGCTCTTTTGGAGGTCCATCTAATTCTCTGGTTTCTAGATCTAAGTTCCAGAGTACCTCCATAGAAGATGATGATGATGTTGTATTTGTTGAACCTGTACAGCCTCCACAAATCTCTACACCATTAATAACAGACCACAGAAATGTTTTTAATTCATCCAGTAATGAAGAGCAACATGGAAATGACCCTAAAATATCAGCTCCGTCAAAAGACCTGAGCTCTCAAAAGGGAAGTATAACTGAGACTATTATTATTGATGATGAAGAAGACATTGAAACAAATCAGGGACAAGAGAGAAATGATTCCAATTTCAATGAAAGAAGATTTCCAGAGGGTAAAAACAGAACCAGTGAGATGGAATTCTCAACACCCAGTTTTTCAAGATGTAAG
>1.183498107.183498276
ATGCCTTTAGCCCAGCACCTGCTGGAAACCAAGGTCCTCCTCCTCCACCTCCAATGATGAGTATGAATATGAACAACAGAGGGACAATGCCTGGCCCTGCAATGGGTCCAGGTCCTTCCTTGGGGCCAGAAGGAGCTACAAACATTGGAACCCCAATGATGCCAGATAATGGAACTGTG
>1.183529508.183529381
GATCTGGGATTCTTTTATTCATTTTCCATGCAAACTTTTTGGGGAATGATGTTGTTGCTCGACTTTGTGGACCATGCAGTGTGCAAGCTGTGGTTTTGAATGACAAATTCCAGCTGCCTGTGTTCTTG
>1.183530443.183530289
CTCACCCGAGTGGCAGAAGAAACAATCAGGGAATACTTTGAAGCCCGTCTTAGTTTGATGGAACCAATATTTGATATTGCATGTCATCTGCTCTGTGAGGGACCAGATTATTCCTCAGAATTCACCTATAAGGCCCCACAGAATGTGCCTGAAG
>1.183532523.183532369
GCTTGTAAGAGAGGAAATTATGATATTGTCCGTCTTATGATTGAAAATGGAGCTGACTGCAACCTTTCATCAAAGCATCAGAGCAATGCTTTTCATTTTGCCAAGCAGTGTAATAATTTATCAGTCTCCGAACTTCTCAGGAGTCACTTGG
>1.183535111.183534971
GATTCTAGTGGAATGACTCTGGTGATGCTGGCTGCTGCAGGAGGTCATGATGACATCCTTCGACTTCTTATCCGGAAAGGAGCTAAAGTTAATTGCAGACAAAAAAATGGAACAACTGCATTGATTCATGCAGCTGAAAAG
>1.183536831.183536586
AAAGAGATCAAGAGTGCATTTGATGTGTTTAGCATCTGTTCAGAAGAAAAAAATGAATATTTGGACAGTCGAAAAAAGGAGGAGTCAGTGCATGATTCTAGATCCACAGATGAATTTAGATTAAAAGA
>1.183623787.183623624
CTAAACAAGTTAATGAGTAATATACAAGATAACGTCAAATGTTTAGGCCTTCTGGAACCCTACAGCTGGAAAAGTGGAGAAGCTTGTGTTGTAAGAGCAGCTGATACAATGTGGTACCGAGGTGAAATTAAAGA
>1.183633937.183633747
AGCAAGGACAGAATTTTTGAGAATGGTAAATAACAAAGCTGTACTGATGAAAGTTTTTAGGGAAGAGAATGGTGTGCTTATTGTAGATCTCATGAAGCCTCCAGCAAACAAAATAAGTAGTGACATGCCTGTATCCCTCAGAGATGCTCTAGTTTTCTTGGATTTAGCAAG
>1.183845346.183845528
GGCATGAATATCCTTTTGGAATTAAAATGAGCCACATTCGTGACACTTTGCCCCAGACAAAGGGATCAAAGGATGGGGACTGCCCTCTGGATCTTCAGGGAGCCTTCCTAATAGAACAATTGCCCCGTGAACTTCAGTGCCAGTTCATTCTCAAGCCAAGTCGCCTGGC
>1.184454721.184454595
TACTCCAGCAACTTTGGAACAGAACTACATTGTTTGTGAACTGCACCAGAAAGTCAATATGTTGTACTCTTTTCTGAGAAGTCACCTGAATAAGAAGAGTATTGTATTTTTTGCAAGCTGTAAAGAG
>1.184460832.184460702
CAGGAAGCTCAGTATCGCATGGTGACTGAAATCCAGAAGCAGACCATAGGTTTGGCATTACAGGGCAAAGATGTGTTGGGAGCTGCCAAGACGGGATCAGGCAAAACCTTGGCTTTCATTGTGCC
>1.184543140.184543426
CCAGTTTATCATGAATATTGTGAAAGTCCAGAAGAAGATCCTCAGATTTGGGAAAATATTTTATCATGCCCATCAGAAGAATCTCAAATTACTAAGGACTTTGCTGCATTGATCTTTAGCACATGTTTGATGAAGTCCCATGGAGATTTGGCCAAAATACAGGAGCCATAGTTCATTACACTCCTTAATAATTGCATTTATCGTTGGTCCATGGGGAAGTACACAGACTTCAAAATGTTTTCAGATGAAATGCTTTTGTCACTGGCAAGGAAG
>1.184574275.184574092
TGAAAACCAGTTGTTCAACAAAGTGGCAGAGCGTGTCTTGATACGACTTCAGGATAAACTTAAAGGAATGGAAGAAGGTACCGTGCTCAGTGTGGTTGGCCAGGTGAACTTCCTGATACAGCAAGCCGTGGATCCAAAAAATCTCAGCCGCCTTTTCCCAGGGTGGAAACCATGGGTATGA
>1.184574541.184574405
GTGCTTCTATACGACCCTCTTTTTGATTGGACCATGAATCCTTTGAAAGCTTTGTATCTGCAGCAAAGGTCAGAGGATGAGGCTGATGTCAGCTCCGCCTTCAGCAGTGCTGATCAAGGATGTAACAAAAAAGC
>1.184577718.184577569
GTTGTTCCCCTTTCTCAGAGAAGCGGCATCTTAGAGTGGTGCACTGGCACAATTCCTTTGGGTGAATTCCTCATCAATACTCACTCCAGTGCTCACAAACGCTATAGACCAAATGACTACAGTAGCATAGACTGCCAAACCAAAATGATG
>1.184579732.184579592
GTCGATGCTAGTGGCAAATATGAAAATTTGATCACGATAAAATCATTCAAACCACAATTTCACCTAGCGGGAGGAGTCAATCTGCCCAAAATAATAGATTGTGTTGGATCAGATGGACAACAGAGAAGGCAGCTTGTGAAG
>1.184587522.184587355
CTTCCAGAAAGAGCAATGTATCAAGTTAAACAGTACAGCCCGACTAGACATGGAGTATCAGAATGGAAATTGGAAGAAGCTCAGGTGTTCTGGGCTAAAAAGGAAGAAAGCTTAGCACTGAGTATTCTAAAAGATATGATCAAGAAATTGGATGAAAATTGGTT
>1.184599355.184599184
AGGCTGTTGGAAGTTGTTTGGGAGAAATTGGTCCCATAAGTTTTTCTACCATAGCGTTGCAGCACAGTAAAAATGGATCTAGTTCCGATACATGTGATCTCTTTGAAGACAGAGAACTTCAGTGGGTCTTTGTAATATTAACTCTCATAAATAATTTTTTAATAGATCAATG
>1.184605427.184605301
GATCTGGATCCTGCTCCAAATCCTCCTTATTTTCCATCATGTGTCATCCAAGCTACACTGGGTTACATTAATAGTTGTTATAAAACTAAGTCCAAAAGTATTATAGCAATCCTTTCCAAGAACCCT
>1.184611973.184611843
GCTGACCCTCATTCAGAATGGGCTGTGCTTACAGTTAAATGTGAAAATCTACCTGTGAGAGATGCTTTTCCTCAATTCCTTGCAGATAACAACTTTCAAGTTTGTATGATTGCAGCTAAGTCA
>1.184612875.184612720
TATGTTCCTTTTATCGCCGGGATCAAGAAGTTTGCTCAGCAATACTACGTAATCTTCTTCCAATGATCAATATTTTGGGAACCTTCAATATAAATTCTGAAGATTTAAGAGAAGCCCGGTGTCAAGTCTTAACTGTTGTTGGAGCATTTTG
>1.184618918.184618693
CAAGAGAAAGAAGAAACGAGTCTTTCCGAAATTGAAGCTTTTTACCTGCAGACAACCTTCAATGAAATTGATATTTTTACAAATATGGCAGATGAAGTATCAGAAAACAAACCTTCTGGTTCCAGCCTTGTTGTCAGTCAAAAGCTTGAAGAAACCTTAAAACATGATCTTATGATGATGTCAGAGCAGCT
>1.184620531.184620337
TTTTGCTGTGCAGTGTTTGGCATCAGCAATGACAGCTGTAGAAATACCAGAAACTTCGAAAACTGGATCATTTCAAAATGATTGGGAAGGAAATGCAGCTTATACACTAAAAGAACGAGTTGTGAAATGGCTTCTCTTCTGCTGTGTGGAGGAAGTTATGGAAGACAGCATGGAGCTCCCTCCAGTTTTGTGCAG
>1.184621444.184621073
CAGATTACCACCAGATTAGTATCCAAGTACCCCAGGAGCCTTCCTGACAATGAGTTGACTCATTTACTTAATATACTATACCAATTATTACTACAGCAGCGTCGAGGAGAACGGACCCCTTATGTATTAAGATGTCTTAAAGAGGTTGCACTTTGTCAAAGCCAAAATAAAGACCTAAATGTCACACAGAAGTTAGAACTGCAGCGAACGTGGTCCAGAATTTGGTCTCTAGTAGATCGTAGTCTAAACCTTCGACAAACTGAAATGGAAAGCTTTGAATTGCTTGGAGTCATATTTCAAAGAAATTTAATAACAATGGACAAAGAAATCTGGAGGATATTTACAGGTTCCGCATGCAAGCCATCAAG
>1.184623007.184622844
GTATTTACTCAAGACACCAGAGTCCTGGAAGTAACTCAGTTATATACAGTTACTCAGCCAGAGGCTGGAGATGGAGAAGGACCATCCAAACGTAGGAGAATTGAATTAGGTTGGGAAGTGATTCAAGAACACTTGCAAAAGTCACAGAATAGTTTTGATGTCATACCTTG
>1.184623535.184623366
ACAGGAGCATACAGCTCAGCAAAATGGCAAAATACTTTATACAACCTCTATGATCTGTTAGCCAATGAGATAACTCTTATTAGCAGCAGAGGAAAATATTCTTCAGGCTCACGCAGTATTGTTCTAAAGGACAACCTGGTTGAGTTAATGGCTGATTCTTGTCACCAG
>1.184625177.184624939
GCAAGAAAGAAACCCTGCAGGCCTCGACCACATTTTTGCAGCCATTAACGTGTTTCTCCCCATTTATGCGATGAATTACCGAATGCAAGTTTGCAAATTAGGAGAGGAAATTCTATCAACTGTGCTTTTTATATGGGCTCATTACAAACCAAAAGACTTTTTGAAGGAGCAGATCATTCAATTTGTTCAGTTTCAGATTTGTGTTCATCATCCACATGGAGCTAAAACCCAGGAAGAAG
>1.184625627.184625462
ATCTCCAAAACCTGTACTTTGAACTATTTCTCAATCCTTCCAGAGATGTTAACAAAGTTTTGGTGGCTAGAATAATCTATACACTTACTAGAGGCCTCTGTTTCCAAACTGACAAGTTCAATTCAGATATTTTGAACTTCTTCTCAAAAGTTATGCA
>1.184629321.184629157
GAGCCCCCAGAATAAAATGTCAAGAGCTTCTGAGTTATGTAATGGACACGCTAAATGAGTCATCAAGATACGCTATTTATGGGGCCGATTGTAATAGCATATTACTTAAGGACATTCTTAAAGTGAGGAAATACTGGTGTGAAATATCTCCACAACAGTGGTCAG
>1.184629867.184629722
TGCAGAAATATATTCAGAAAGAGGCTGAGAGTGTCAGGGTAGCAAAACCTAATGCCGCTGCATCAACCCAAGCAACACGACAGAAAAAGATGAAGCAGATCAGTAGTTTGGTTAAGTATTTCATCACGCATGCCAATAAAA
>1.184641962.184642192
CGCACTAGAAGTGCAATTGCCGATATGAAAAAGCAGAAGTGCCTTCAACAGTCAACCTCTTCTAATTTAGGATCATCACCTGCAGTTTATCAACCAGGACAACTAACTTCCACTGCAATGACAGCCACGCAAGTTATTCTTAAACCAATTATAACTTCAAATCTGGCTCAGGCAAGATTGAATTCTTCATCTGCACATCAGGGCCAAATTCAGGAAA
>1.184652091.184653246
TCATCAACAAAAACTCAACCTTGCAAGAGAGAACGTGAAAGAACTCTGCCAAGAATTTTATGTAAGCCAGATATTACTGGCAAAAATTTGGTTGTAAAGGAAAGCCAACTAGAGAAAAAAGGTTTGGGTCCAGGACTAGCATCGGATGTATTAAGAAAACAGACAGCAAATAAAGAGAATGAACTAGAAAGGAACGTTGATGAAGTCCCCCAAACTCAGGAGGTGGCAGCCTTATCCAACAGCCAACAAAGTCTTCATCATGAGAAGAACTGTTCTTCAGCTCAGGAAATAACTAAAAAACAGGGGCTTCAGCCCAATGCCAATAATAAAAATGCAGGCATTTTGCCCTCAAAGGAGCCTAAAAAAGAGCAAACTAAATCTCCCAATCAAGTCCATAGCTTGACCAGTCCTTTAACTAAGCAAGCTGTGGAAATGCTGTATGATATTCAAAGACATAGCCCCACTAGTAAACTACCTGAAAACGGGGAACTGCCAGTACCCCGTACACCTTCAGGTACTAGTGATAGACACTCAGATGATACCTTTGATATAATAAGGACCCCAACCTGTAGACGGTATAGTGAAGATAGTACAACACCAAGGATCATGGTTCCTCCAGCCACTCCTGATTTGCCAGCTTGTAGCCCAGCAAGTGAAACAGGTAGTGAAAACAGTGTTAGCATGGCTGCCCACACTTTGATGATACTTTCACGGGCTGCTATTGCAAGGACTAATACAACTACTCC
>1.184661499.184661349
GGTAATTGTGCTGAGAATACTGCTAAGAAATTTTCTATATCACGGGAAGATCAAGATGCTTATGCTATAAAGTCCTATACCAAAAGCAAGGAAGGTTGGGACTCTGGAATATTTGCAAAGGAAATTATACCTGTTACTATTTCTCAGAAAG
>1.184676327.184676133
GAGGCTATCATCCAAATAATGAAAATGCGGAAGAAAATTACTAATGCTCAGCTTCAGACTGAATTAGTAGAGATATTAAAAAATATGTTCTTGCCACAGAAGAAAATGATAAAAGAGCAAATTGAATGGCTTATAGAACACAAATATATCAGAAGAGATGAATCTGATATCAATACATTTATATACATGGCATA
>1.184679528.184679367
ATAACTTTCAAGAATGAGGTTGGTCAGTATGACTTGGAGGTAACGACGTTTCAGTTGGCTGTGCTTTTTGCATGGAATCAAAGACCCCGAGAAAAAATTAGCTTTGAAAACCTTAAGCTAGCAACAGAACTTCCAGACGCTGAGCTTAGGAGAACTTTGTGG
>1.184679822.184679647
CTGATTCTGTGAATATTAAAATTTTAAACGCTGGGGCCTGGTCCAGAAGTTCTGAAAAAGTTTTTGTGTCACTGCCTACGGAATTAGAAGACCTCATCCCCGAGGTCGAAGAGTTCTACAAAAAGAACCACAGTGGCAGGAAGCTTCACTGGCATCATTTAATGTCCAATGGCATT
>1.184680674.184680551
GAAGTAGGTATGCCAGCAGATTATGTAAATAAATTGGCAAGGATGTTTCAAGATATTAAGGTATCTGAAGATCTTAACCAGGCCTTCAAGGAAATGCACAAAAATAATAAACTGGCCCTTCCAG
>1.184686199.184686069
TTACATTTAATGTTTTCTTTGATGGATAAAGTTCCTAATGGAATAGAGCCTATGTTAAAAGATTTAGAAGAGCATATTGTTAATGCTGGATTAGCAGATATGGTGGCAGCTGCTGAAACTATTACTACT
>1.184887246.184887486
AGTCTGGTTATTGCCAATGGAGGTCTGGGTAACGGTGTTAGTAGATACCAACTGCACTCTGTGGTAGAAGAATGTGGGTTGGTAGAAACCCTCTTGATGCCCCCAAATAAACCCTATTCATTTGTGCAATATGGAAGGACAGCTGACTCCAAGCAGGCCTATGACGTCCTCAATGGAAAGGAACTAATATTAGAGAACTCCAGCCAAAAGGTTGTTCTGTACTTCAACTTTGTAGAAAAAG
>1.185012332.185012468
GAAATAATTGGTGGCATGCTAGATTTGGAGCCACGGCTTTGGAGAAAAGGACGACGAGAAAATTTTGAAGACCAGAGAAAGAAAGTGTTGCATTTTGCTCAGAAATGGAAACTGTATGACTTTACTAAAAGTAAAGA
>1.185134717.185134838
TTACAGGGATGCTGAAAAAAACTTCCACAATATTTCCAACCGATGCTCCTACGCAGACCATTCTGGCAGTGATGAAACTGATGATGTCTCAGGAATTCTCCAGCGTACAGCAAATATTCTTG
>1.185144812.185145530
GTTTGAAGTTTGAAGAGCTACAAGAGAAATTTGGGGCTGAATTCTTCAACATCTGCTTCAATGAGAATGAGAGAGTTCTTCGAGCTGTGGGTGGCACCTTGCAAGATTTTTTTAATGGCTTTGATGCTTTGCTGGAGCACATAAAGACTTCGTTTGGGAGGCAGGTCACTTCAGAATCCCCTTCTTTCCTATGCAAAGAACTCCCTGAAGGCAACCTTATGCTTCACTACTTCCACCCCCATCAGATTGTTGGGTTTGCCATGATGGGTATGGTTAAGGCAGCAGCAAGGAAGATCTACCAACTGGATGTTGAAGTGGAACAGATTGTAAATGATAAACTATGTTCTGAGGACTTAAACCCAGGCAACTGCAACTGTCTCACTTTTATTATCAAAGAGCGCGAAAATGCAAATATCACAAAAGCGCTTCCTCTAGGGACTTCTCAGTCCCCTTCTGATCTGAGGATAAGCATTAATACCTTCTGCCGAGCTTTTCCTTTCCATCTGATGTTTGATCCCAGCATGCTGGTGCTGCAGCTGGGTGAAGGACTGAGAAAGCAACTCAAGTGTGAAGCTCATAAGACCCTGAAGTTCCAGGACTGCTTTGAAATTGTTTCTCCAAAGATTGCTGCCATGTTTGAACGAGTCCTTCTGAGACTGTCTACTCCTTTTGTGATCCGAACCAAACTTGAAGCATCTGGCTCTGAAAATAAAGACAAG
>1.185432308.185432083
GCTGGCCGTCTGATGATAAGAAAATTGATTGCGGAAAAGCTGAAGATTCCTTGGAACAAAATACAGTTACAAAGGACCTCAAAAGGCAAACCTGTCCTCGTAAATGCATTAAGCAGCACCCAGTCCAGTTTCAGCTTTAATGTTTCTCATCAAGGAAATTACACCGTACTTGCTGCTGAACCTGATTGTCAGGTTGGCATTGATATCATGAAGACT
>1.185444650.185446258
AGCCATGTTTGAAGTTAACATGAAAGAAAGAGATGATGGGAGTGTTACGATAAGTAATTTAACACCCAAGGCAGTGAAAGCTTTTCTAGATTATGCTTATACTGGAAAAACTGAGATAACAAATGATAATGTGGAAATGTTCTTTCAGCTGTCCTCTTTTCTTCAAGTTTCACTTCTTTCAAAAGCTTGCAGTGACTTTCTAATTAAGAATATTGATCTTGTTAACTGTTTGCAACTATTATCCATTTCCGAAAGTTATGGCTCCACCAAGTTGTTTGAGCATACACTTGAGTATGCACAGCACCATTTTTATTTGGTTCTCCAGTCAAATGATTTCTTGGAAATGAATTTTGAGATACTGCAAAAATGTATAGAAGCTGATGAGTTGAACATTCCAGATGAAGAATCTGTGTTGAAAGCTGTCTTTTGGTGGACAAAACATGACTTAGAAACAAGGCATAAATATCTTCTTCATTTGATGAAAAAGATCAGGTTACATCAATTACCTGAAAAGACATTACAGGATATTTTGCACTCTGAGGAACAGTTACTTAAAAGCACTAATTGCTTAGTAATAATCAATGAAGCGATTAAAAATGTGCAGAGTTTCAGTGGGCTCTTCCCAGATCCTCGCCCATCAACAACAGAAAAATACATACTGGTTCACAAAACTGAAGAAAATAGAGTTCATCAACATACATTTTGCTATAATATTAAAACTGATCAGTGGAAAGAACTGACACATATACATATATTTGATCTACCTGGATCAAGTTTATCTAGTTATGGTGAAAAAATATTTATAACTGGTGGATGTGAAGGTAACTGTTTCCGGACTATTAGACTTCATATTGCTGAAACATTTCATGATGCCACAGATCAAACTTGGTGTTACTCCCCAGCAAATGATAGCTTCTCATTAGTATCTGCTATGAAGAAGCCAAGGACAATGCATACATCTGTTGTGACCTTAAATCATTTGTTTGTAATAGGAGGGAAGACAAGGGCATCTCAGGATATCAAAAGCCTTTTGGATGTTGAGGCATATAATCCTCTGTCTAGAGAATGGAAATCTGTGAGTCCATTACCAAGGGGCATCTACTACCCAGAAGCAAGTGCCTGTCACAATATAATTTATGTGCTTGGTTCTGAAGTTGAAATTACAGATGCCTTTAATCCATCTCTTGATTGCTTCTTTAAATATAATGCTGCAACAGATCAGTGGTCAGAGTTAGTAGCAGAATTTGGGCAGTTCTTTCATGCAACCTTAATCAAAGCTGTTCCAGTGAACTGCACTTTGTACATTTGTGATCTTTCTACTTACAAAGTTTATAGCTTTTGTCCAGAGACTTGTGTCTGGAAAGGAGAAGGCTCTTTTGAGTGTGCTGGTTTTAATGCAGGGGCAGTTGGAATAGAAGATAAAATATACATTCTTGGTGGAGATTATGCTCCTGATGAAATAACTGATGAAGTACAGGTCTACCATAGCAGTAGATCTGAATGGGAAGAAGTTGCACCTATGCCAAGAGCCCTTACTGAGTTCCATTGTCAGGTGATTCAGTTTAACAAATATAGGGATCCATGGT
>1.186323173.186323353
TATGACTTTGTAGAAGTGGAGGATATTTCCGAAATTAGCACCCTCATCCGAGGACGATGGTGTGGATATAAAGAAGCTCCTCCCAAAATAACATCAAAGACAAACCAGCTGAAGATCACCTTCAAATCAGATGACTTCTTTGTGGCTAAACCAGGATTCAGGATTTATTATTCCCTGGTG
>1.186565493.186565284
AATTCCAATCTGATTCATCAGAAAGTGTCTCCTCCTTCTGAACGGCAAGGATCTCCAATCCTTTCATTCATTATCTTAGAACAATTTAATGCCATTCGCTTAGTTCAGAGTATTCATCAGTCTCTTGCTGCTCTCAGTAAAGTAATTCGAGGAACCTCACTTTTGAGCTCAGAAGTTCAAAAATTAGCCAGTGCTTTATTAAACCAGAAG
>1.186590223.186590068
GCACCTCCAGGCCTCAAAAAGAACCTAATGCGAACATATGAATCTTGGACGCCAGAACAAATTAGTAAAAAGGGCAATTTAGCTCGAGCTCATGCTCTTTTTAGCCTGGCTTGGTTTCATGCGGCTTGTCAAGAACGAAGGAATTATATCCCTCAG
>1.186596419.186596259
ATTAAAGAGCTGTCTCCACCACCACTCAATCTGAAACGCCTGTACAAAGAAACATTAGAAATTGAACCAATCTTAATTATTATTTCCCCTGGTGCTGACCCTTCTCAGGAATTACAGGAACTTGCAAGCATTGAAAGAAATGGAGAATGCTACCACCAG
>1.186606463.186606320
GAAAGGGATGCATATCTCACTCTGGCTGAAAGTGGCAGCAAGATGTACTTTATTATTTCTGACTTGTCCAAAATTAATAACATGTATCGTTTTAGTTTGGCATCTTTCCTAAGACTTTTTCAAAGGGCTCTACATAGTGAAC
>1.186609668.186609505
GACCCCGATATGTTGTACAGATAGGTGACAAAATAATAGACTATAATGAGGAATTCTGCCTATTTCTGTCAACAAGAAACCCAAATCCATATATCCCACCTGATGCAGCTTCTATTGTTACAGAGGTTAACTTTAC
>1.186623844.186623690
GTGACTCTGAATTTATGAAGTCTTTTTTGACAATTCATGACTCATGTAAACCTTATGGAGCAACACCCAGAAGATACATGACTTTCCTGCATACATATCTTGCCATCCATAACAGTAAAAGGACAGAGTTGATAAAAAGGCAAAGTCATTTGCAG
>1.186626692.186626550
ATTCAGCAGAATCTTCATGTTGTATTGATTATGGATTCTACTAATTTGAATTTCACAATAAATTGTGAAAGTAACCCTGCACTTCATAAGAAGTGTCAGGTGCTCTGGATGGAAGGCTGGTCTGAAAGCAGTATGAAAAAG
>1.186629143.186628895
GGTATTATTCATTATGGACGCGATAACCATGAAATAGAGATTTTACTTTTCACAGAAGTTCTTGATTATGTGTCTAGAATTGATAGAGTATTGAGTTTTCCTGGAGGGTCACTTCTATTAGCAGGCCGAAGTGGAGTGGGTCGTCGAACCATTACATCTCTAGTTAGTCACATGCATGGAGCCATTCTGATTACACCCAAGATTTCCAGAGGCTATGAAATGAAACAATTTAAAAATGATTTGAAACAT
>1.186630473.186630346
CAGATAGCTTTTATGTGACATGGGGAGCTCACTATGAACTAGGAACCCTTATGGCTCCAGGACAGACCCTGCCACCTCACGGGAGGCCACTTGGCAAACTTAACTCAACAGATTTAAAAGATATTATCAGGAAG
>1.186630767.186630600
CGTCTTGGAAATTGTTGCGTATGAAGCAAAACGGCTTTTCCGTGACAAAATTGTTGGTGCTAAAGAAGTTCATCTATTTGATAATATTTTAATGAAAGTCTTTCAAGGAGATTGGGGATCTGATATTTTGGACAACATGGCAG
>1.186648428.186648296
TGGCAGATATCAAACAAGATAACCGTGTAATTTCTTTGAATACTCGAGCAGGAATAAGGACTGCCTTAATTACTATCCTTGACCAGCTTCAGAGATGTCAAAAATCTTTAAACGAATTCTTGGAG
>1.186649121.186648739
GATTTGAACAGCAGGGCTCATGGTGAGGTCACCATCAGAGAAGCCTTGCGTGAGCTTGAGCTTTGGGGAGCTGGAGCTGTCTTTACATTAACAGATTATGAAGATAGCCAGAGTCGGATGATCAAATTGATTAAGGATTGGAAAGACATAGTCAATCAAGTTGGTGACAATCGTTGTCTACTTCAGTCATTAAAAGACTCTCCATACTACAAAGGTTTCCAAGATAAAGTTTCTGTTTGGGAGAGGAAACTTGCTGAACTGGATGAGTATCTACAGAATTTAAATCAAATTCAGAGGAAATGGGTATATCTGGAACCCATTTTTGGTCGTGGAGCTTTGCCTAGAGAGCAAGCACGCTTCAACAGAGTAGATGAAGACTTTAG
>1.186649515.186649345
ATGATCCTTCCTATATTGAAATATGTTAAAGGAGAACACTTATCACCAGATCATTGGCTGGATCTCTTTCGCATTCTTGGTCTCCCTAGGGGTACTAGTTTAGGTAATCTGATGTTTCGAGACCTCCTAAAAGTGGCAGATGTCATTGTGGAAAAAGCAGCAGAACTTAAG
>1.186651316.186651111
ATCGATGTGATGAAAGGCAATGTGAAATCCCGTGTTAATAACTACCTTCAAGAACTGGAAAAATTTAAAGCTCGATGGGACCAGTTGAAACCTAGTGATGACATCATTGAAACAGGACATCATGATTTGCTACAGAAAAGTGCTGAGAGCATAAAGGAAAAAAAAATTGAGTTTGATGAACTCGAGGACATAAAGCAAAAACTTAT
>1.186652608.186652459
TTTATCCTTTTCCAAGAAGCAGAAAGTAAAAACAAGCTTCTCCGAACTGTGGCCGGTGGGGGCATTGAAACAATTGGCAGCCTGAGAGCGACATGGGATAAATTTGAGTTAATGATTGAGAGTCATCAACTGATGATTAAAGAACAG
>1.186663113.186662918
ATACAGGCCAATAGTCCTGTAATGGAACTTGATCATTCCGATGGAGCCTTAAAAATACATTATTCAGATCGCTTGGTAACTCTCCTGAGAGAAGTACGTCAGCTTTCTGCACTTGGGTTTCTCATTCCTGCCAAAATACAACAGGCTTCAAACACTGCTCAAAAATTTTGCAAACAAGCAGTGATTCTCAAACAG
>1.186664128.186663953
GTGGATGATGCCATTAAGATTGCAGAGGCCCTTCTTTCAGACCTATCTGGATTTCAAAATTTCCGACAAACTGCAGATGACCTCCTAGAACAATTCAAAATGTACGAACAAGAACAATTTGATGATTGGTCCAGGGACATTCAAACAGGTCTCTCAAACCCAAAGTCTGGTCTTTG
>1.186668389.186668245
ATTATTACAATTTGGACAGCCTGTCTTTATTTGAGGTTGTGGATTTAGTGGAGACTACGCGGGACACTGTGGATGATGTCTGGAGACAATCTGATCATGAACCTTTTCCACAACCACGCATGAAAAATCTTTTGGATGTCATAG
>1.186669600.186669465
GATGAAAAATGGAGTAAAGATTTTGATCCCAAACTACAAAATCTTTTGCGGGAGTTAGAAGCTGGCTTAGGTTCTGTTCTAAGGAAAACAGATACTACTTATACAGGAACAAAATATCGGGAGGATGATGTTCAAG
>1.186670291.186670121
TTGAAGCTGGCAATTCAGAAGACAAAATGCTGGTATTCTTCAAGCTACGACCAGATGTTATTACAGAAGATAATCTTCACACTAATATTCTTGTATCATCTATGTTAGATTCTCCAGTTAATATGCTTTATCAAGCAGTGCGACAGGTATTTGCACCAGTGCTACTGAA
>1.186922332.186922078
GATCTGGCCTTAATCAGAAAGAATCGAATGGCATTATTTCAGCGCTTGACATGCACGCTCCCTATCTTGGAAAGTTTATTAAGTTCCAAAGTAATAAGTGACTTTGAACACCAAGTTATTAAACAAAAAACCCAGACATCCTTGCAAGCTAGAGAACTGATTGATACCATTTTGGTGAAAGGAAATGCTGCAGCAGACATATTCAAAAACTGTTTACAAGAATGTGATCCTGCATTATACAAGGATTTGTT
>1.186923670.186923428
ATTCGTTTTGAACCTGGTGAGAATGCGTCAGAAGATGCAATCATAATGAAAACACCCATGGTTGAAGCTGTTTTGGAGATGGGATTCAGCAGAAGACTGGTCAAGCAAACTGTTCAGAGTAAAATCTTAACGTCGGGGGAGAATTATAAAACAGTAAATGATCTTGTGTCTGACCTTATTACTGCAGAAGATGAGAAGAAGGAAGAGGAGAAGGAGGATCCATCAGAGAAAATAACATCAG
>1.186975325.186975195
GAATTGGCTCTCCGTAGTCAGCTTCCCAGTATGGAACAAGACGGCTCCCAGAATCGAGTATCCTCTCCTGGAATGTCTCAAGAACTGAGAACAATGACCACAACTAGCTCAGATCCTTTTCTTAACAG
>1.186985234.186985053
ATGAGCCAGAGAATCAGCCAAAGTGCTCCAGTGAAACAGCCGCCACCACCATTAGCCCCCCAAAGCCCTCCTGGCGGAGTCCTGGGAGGTGGCAACTCCAACCAACAGCAACAGATAAGACTGCAGCAATTGCAGATGGAAAAAGAAAGGTTGCGACTGAAACATCAAGAACTGCTTCGGCAG
>1.187062591.187062419
CTTCTGGATGATTCAGACCACTATGATTTATTCAGCCATTTAGACCGTGAGGAGTTTCTCTTCTGCATCTTCAAGCACCTTTGCCTTGGAGGAGTTTTCTGTCAATATGAAGATGAACTTGGTCCATACTTAGAAACCACAAAGTATTTGTATAAAGATCTAGTGAG
>1.187102508.187102299
GAAGGTGAAATTTTGGCTGGTTTGGATACATCGCAACCATATAGGCAGATTGCAATGCGAAATAGACCCCCGCGGCAAGGAATGAGTACTCTGTCATTTGAAGAGCACAAAGTTCTTCAGTCACTTGACCGCATTAATCACCGGCTGCA
>1.187111664.187109497
AAAGCAATGGTTGTAAACAGAGGTATCAGATTTGGGCATCAGCCTGTGGCTTCTGCTAGAGACAGTGTTGAATTGGCAAAAATAAAAGGGAAAGATGGGGAAGCTCAAAAGAATTCTAAAAAGCTAAGGTGGTTTGATGAAATTAACAGAGTAGTGGAAGCTAATGATGA
>1.187122567.187122369
CAGATTCTTCAAGTACCAGAAATGGTCCTTTTCATTGGAAACAGAACTCAGCAAAACCTGTTTGTGATAGGACACTACAGGCAAAAAACAGGACAAATCTGGGTAATGGCCAACTTCTCTTCCAACAAAATCTAGATGAAATGCAGCAGCAATTACAAAAACAGCATTTCAGCAAC
>1.187150579.187150764
GGGAATTTTGGCTTGGCCTCCGAAAGATTTTCCACATTGCAAACCAGAAAACAGCCAGTTTCATGCTTTACATAGACTTGGAGTCAGAAGATGACACGTATGCATATGCATCGTATGACAGCTTTTGGTTAGAGGATGAAGTGTGCTCCTTTAAAATACATTTAGGGCGTTATTCTGGAAATGC
>1.187151126.187151445
GTGATGCATTTCGGGGATATAGAAAAGAAGATAATCAGGATACATTACCTTTCAGTACATTTGATGTGGATAATGATGGTTGCAATCCAGCCTGCTCTCTCCATGAACAACCTATAAAGAGCTGCAGTAACTTTAGTGAGAAAACAGGCTGGTGGTTTAACCAATGCGGTCTTGCAAATCTTAACGGTGTCCACCGGTTCACAAGGAAGATGCTTGTAACGGGTATCCAGTGGGACACCTGGATGATGGATGGCAAGCCAGTCAGAATTAAATCTGTGTCAATGAAGATCAGAAGAACATAT
>1.187524956.187524812
ATATTCCACACGGCCCCAGATCCCAATATTCCTCTCCGACAGCCTCAATCCCGATCAGGTTCAAGAAGGACAAGAGCCATCTGTCTCTCCACAGGTTCTCGCAAGCCCAAAGGACGATATACCCCATGTCTGGCAGATCCAGA
>1.189733460.189732519
GCCACCCACACTCTGACCAATGCAGTGCCAGTCTCCCCTCCTTTCCAGGAGCTTTGGCACTGGGAAGTTGAGAACCTTGTCAGACAAGGTTTGGCTCCTCACTGTCAAAATGGGAAAGATCTCTATCTCCTCTCAGGAGCAGTGCCTTCTGCAGTCAAAGTAAAAGACAAAGTCGCGGTGCCCAAGTTTCTCTGGCTGGCAGCCTGCTGTGACAATGGTGCTGAGACCTGGTCAGTGGGATTTATTAAAGAGGCAGGTGTTGAGAGTCGTCTGGAAGACCTGACGGTAGAAGCCCTTGAGAAGAAGTTTCCTGCAGGAGTTGAGCTCTTTAAGAACAACTGTGGTCAAGATCGGCAGGATCCTAAGAAGCTGGAGACAGTGTTGCACTCTGTGAAGGAGGTCCG
>1.189911177.189910905
AGACTTTGCCGACAGCTTTAACCAGCTTGAACTACTGGAAACCCACCGGCATCTTATCCCCAGAGGAACACAGAGTCTTTGGTCTGGAGACTCTGATGAGGAAGACCAGGAAGAAAAAACAGAGGAATGGTACCAGGCACAAGAGAAAAAGTTGGCAAATAGCCCAGACAAGCTTCTGCTTTGGGCAGCTGAAAAAAATAGG
>1.189913000.189913132
GAAGAAAAAGACACATTTAAAATTTTAGTTGCTACAGACATTCACCTTGGGTATTTGGAGAAGGACGCTTCTCGTGGAAATGATACTTTTGTAACTTTTGATGAAATATTGAAACTGGCTCAAGATAATGA
>1.189913914.189914074
ACTTCATTTTATTAGGTGGAGATCTCTTTCATGAAAACAAGCCTTCCAGGAAAGCACTATATACATGCTTAGAATTACTAAGAAAATATTGCATGGGTGATCGTCCTGTACAGTTTGAAATTCTGAGTGACCAGTCAGTTAATTTTGGCTTTAGCAA
>1.189915674.189915815
AGATGCTCTTTGTGCTTTGGACATTTTAAGTTGTGCGGGACTTGTTAATCATTTTGGACGTTCACCATCTGTAGAGAAAATAGAAATTAGTCCTGTTTTGCTTCAGAAAGGAAATTCAAAGATTGCTCTTTATGGATTAG
>1.189918060.189918250
AGGAGTAAGCACGGCGCCACAAATTATATTCCAGAACAGTTTCTAGATGATTTCATTGACCTAGTAATTTGGGGTCATGAACATGAATGTAAAATATCTCCAACCAGAAATGAGCAACAACTTTTCTATGTTTCTCAGCCAGGAAGTTCAGTGGTTACTTCTTTGTCACCAGGGGAAGCT
>1.189921177.189921303
GTAGATTACAGTGGAGGCTTCGAACCTTTCAGTATAGTTCGTTTCAGCCAGAAATACTTGGATAGGGTGGCTAATCCGAAAGATATCATACATTTTTTCAGGCATCGGGAGCAAAAAGAGAAAAA
>1.190086659.190086483
TTATCCCAGTTGTTCAAGCTGAAAAGGAAAAAAAAGCAGCGATCAATGGAAGTTATATAGCCAAGATCAACCCTGAGGATGACGGTTGTCTGCTGCAAAAATACAGCTCCCTATATAATGATTGTGAATTTGGGCTGTTAGCTAATCTATATGCAAGTGAAGGTCTTCCTGGTGAG
>1.190131721.190131538
GAAAAGTTAATGAAAGAGCTTGAACAGATGCAGACTATTGACCTTGCCCACAGAAGGCGGATTGTAGCCCAGATGCCGCCACAACTATTTGAACCAACTTATAGACGTGTGGAAATCAAAGAAGAATGGCAGAGGGAGCTGGAGTGTGCCTTTGAAGACATGTATACTG
>1.190134522.190134382
CCAGATGCTCGGTTACTTGCTGAAGAGGAAGGCAAACAAAAGGAAAAGCTGCAAAATAACAAAGAAAGAGATAGGAGAGAACAGCTGGAAAAAGCTTATTTGAGAGGAAAACATGCCTTAAAGATGGTTCAACTGGC
>1.190669492.190668837
GTGTGATGAAGATATCAATGAATGTGAAAGAGAGGAATGTGAAAATGGGGGCTCTTGTGTCAATGTATTTGGCTCATTTCTGTGTAACTGCACTCCTGGATATGTGGGCCAGCACTGCGGGCTAAGACCAGTAGTTGTTCCTAATATCCAAGCTGGCCATTCTTATGTGGGCAAAGAAGAATTGATAGGCATCGCTGTTGTTCTTTTCATCATCTTTTTGTTAATAGTCCTCTTCATCGTCTTCCGCAAGAAAGTTTTCCGGAAGAATTATTCTCGGAACAACATCACTTTAGTCCAAGATCCAGCTACTGCCGCTCTGCTTCACAAAAGCAATGGCATTCAGTTCAAAAACATGAGGACCAGTGGGGACAGCCGCAATATCTATCAAGAAGTAGGACCTCCTCAGGTCCCAGTGAGGCCAATGGCCTACACCCCTTGCTTCCAGAGTGAGTCTAGGAACAATTTGGACAAGATAGTTGATGGACATGGAGTGGAACATCAAGAGATGACAACCTTCCATCCTGAATCTCCCCGGATCCTAACAGCAAGGCGGGGTGTTGTAGTGTGCAGTGTGGCTCCCAACTTGCCAGCTGTATCTCCATGCCGTTCTGATTGTGACTCCATCAGGAAGA
>1.190691813.190691679
GAGGATTGTGCCCAGGCTCTAATGATCCTTGCACAGAAAAGCCTTGTCCAGGAGACATGCAGTGCGTAGGCTACGAAATCAACCAGAGACTGTTCATCTGTCAGTGTCCACCTGGAAAACTTGGAGAATGCTCAG
>1.190707120.190706978
AAAGTTGATAGCTGAAGATGTGGACAGTCCTCCCAATGGACAGGTTTCTTTCTCCATTATCAGTGGAGATCAGAATAATGAATTTTCAATCGATCCTGGCTTGGGGCTGATTAAAGTTAAAAAGAGATTGGACCGAGAACGG
>1.191856170.191856330
GGTTGCACCAAGGGTTTCCATAATAGTGAGAAGCCTCCTGAACCAGTCAAACCTGAAGTGAAAACTACCTCTGAACGAAAAGAATTAGCTGATCTGAAACCTAAATTTCAAGAGCACATAATTCAAGCACCAAAGCCAGTAGAAGCAATTCGAAGGCCAAG
>1.192038599.192038763
ACCTGGCTTTGGATCTCTGGACCATTATGCTTATATTGTGTGGAAAGGCTGTACCGCTTTATCTATAGCAGCTATAAACCTGTCACACTTACCGCAGCGATCAACCATCCATGTGATGTCCTTGAAATACAGATGATGAAGGAAGGCTTTAAAGCAAGACCTGGACAG
>1.192145297.192145116
CATTTATGAACAGTGGCTCCGAAGACACAAACCCCTGCGGGAAGTCTACCCTGAGGCCAACGCTCCTATTGGACACAACCGGGAATATTACATGGTCCCATTCATTCCTCTCTATAGGAATGGGGAATTCTTCATTTCATCCAAAGAACTGGGTTATGACTATGAATACCTCTTGGAACCAG
>1.192175184.192174968
GTCATCTGCAGCCAATCTGAAGAGTACAACAGCCGCCAAGAACTTTGTAATGGAACAAACGAAGGGCCTATCCTTCGAAATCCTGGGAATCACGATAAAGGAAGAACTCCTCGGCTTCCTACATCAGCTGATGTTGAATTCTGCTTAAGTCTGACCCAATATGAAACTGGGTCTATGGATAGAATGGCTAACTTCAGCTTCCGGAATACTTTGGAAG
>1.192188729.192187911
ATGCCTCTTTTTTCTATAAGCATAATTTTGGGGATCCTGCCCCTTGGCTCTAGCCAGTTTCCTCGGGCATGTGCCAACTCAGACAACTTGCTGAGAAAGGAGTGTTGTCCAACATGGCCTGGTGATGGTTCTCCTTGTGGGGAGCTTTCAGGCAGGGGTTCTTGCAGAGAGATCCGCCTTTCAGATGCCCCTCTTGGTCCTCAGTTCCCTTTCTCTGGAGTGGATGACAGAGAGAACTGGCCTGCTGTGTTTTACAATAAGACATGTGAGTGCTCAGGCAGCTTCATGGGATACAACTGTGGAGATTGCAAGTTCAACTTTGCGGGTCCTAACTGCACTGAAAGAAAACTACAGGTAAGGAAAGACATCTTCAAGCTCAACACCAGAGAACACTACCAGTTCCTTGCCTATCTCAATTTGGCAAAACATACAACCAGCCGGGATTTTGTCATTGCCACCGGAACGTATGCCCAAATGAACAATGGCACCACTCCGATGTTCCAAGACACCAGCGTCTATGACCTTTTTGTCTGGATGCATTATTATGTGTCTCGAGACACACTTCTTGGAGGTACCAATGTCTGGCGGGATATTGATTTTGCACACGAAGCTCCAGGTTTTCTTCCTTGGCATCGGCTTTTTTTGCTCCTATGGGAACATGAGATCCGGAAGCTTACTGGGAATGAAGATTTCACCATCCCCTACTGGGACTGGAGAGATGCTGAAGGCTGTGACATCTGTACAGATGAGTACATGGGGGACAGACATCCCAGCAAACCAAACCTATTGAGCCCAGCCTCCTTCTTCTCTTCATGGCA
>1.192543825.192543991
TATAAAAAAGATGGCTCTACTGTAACAAGTTACTGCAACGAGACTCTACCAGGCTGGGTGCATGATGTCCTGGGCCGTAACTGGGCATGTTTTACTGGATACAAGGTCTCCTCTTCAGGTTCCGAAGTTCACGTACATCAGCTGCCTC
>1.192587013.192587165
GAAAACATAAACATTGATGAAGCTGCTCGGTGCTTGGTGAAACACATAATTGCCAGTGAGAGTGAACCGGTGCAGTCTATCAAGCCAGATATCATTAAGCCACACCTGAATTCCTCCAAACTCATTCGCTGTTCAGCTTGCTTCAGATCCTAA
>1.192840834.192840688
ATTCATTGTAGGGAAAGAAGAAATTCCCACCCATTCCTATGCACCAGAAGGAGCTTTTCTAAAGAAAGAAAGAAAAATAAAACACTGCAAAGAAGTAAAACAACAAATGAATTTTATTGCTGCAACAAAGAAATTTGTGGACAA
>1.192978000.192977873
ATTGCTGCAATTCTCCGGAAACGAAAACTTGATTATTATTTGAACAAGCTGCTTCCTGAAATCCTGCAATCAACATCCTTTCTTACAGCAAATGGAAGTCTCTACATTCTGTTTTTCTGCACTTTAAG
>1.193358173.193357969
CAATGGGGGACTTGATCCTTGGTCTGGAGGTGGAGTTACCCAGAACATCACAGACACTCTAGTTGCAATTGTGATCCCGGAAGGTGCTCATCACTTGGATCTGCGTGCCAACAGCCCCTTTGACCCAAAATCCGTCCTGCAGGCCCGCCTCTTGGAAGTTCAGTACATGAAATTGTGG
>1.193361917.193361730
TGCACTGAAATGGTGATGCCCATGTGTTCAGATGGCATCAATGATATGTTTGAGCCACAGAAATGGGACTTTCGTACGTACTCAGAAGACTGCTTCAAAACCTGGGGGGTACGACCCCGCCCTTCTTGGATTCCCACTCTTTATGGGGGGAAGAACATTAGTGCTCATAGTAACATCATTTTCAG
>1.193972688.193972533
GCCTCCTGAACCCGTTTACAGCACTGTGAACAAATTCTGTGATAAGCCACCTTCTCCTAGGCATTATTCCCCTGTCGAGTGTGACAAAAGCTTCCTCCTTTCAGCTCCCTATCCCCACTACCACATAGGCCTGCTCCCTGACTCTGAAATCATCAG
>1.194663153.194662993
ATTCAAGAATTCTATGAAGTGACACTACTGAACTCTCAGAAAAGTTGCCAGCAAAAGATAGAAGAAGCCAATCAAGTTGCAGAAAAATGGGAGAAGACACCGTCTCCAGTAACTGATAATGAAAATCAGCACAAAACTCCAGAGGTA
>1.195048514.195048639
GCAGATGAAAACTTTTATACTTGTGCATGGACTTATGATAGCAATACAAGCCACCCTCTTCTGGCAGTGGCCGGCTCACGAGGCATTATTCGAATAATCAACCCCATTACAATGCAGTGCATAAAG
>1.195053649.195053807
TCCTGTGAAAATGCCATTGTATGCTGGAAACCTGGCAAAATGGAAGACAATATAGATAAAATTAAGCCCAGCGAGTCTAATGTGACTATTCTAGGGCGATTTGATTATAGCCAATGTGATATTTGGTATATGAGGTTTTCTATGGATTTCTGGCAAAAG
>1.197584483.197584627
GTACGTAGAGCTGCGTCAGTTTGGATCAACCCCCCATGGAGGGTTTGGAATGGGGTTCGAGCGTTACCTGCGGTGCATCTTGGGCGTTGAGAATATCAAGGATGTCATTCCGTTCCCACGATTTCCTCACTCGTG
>1.197828919.197829058
TGAAGTATCAATTCCTTGACCCTGCCAGGATGCCTAAGGCGGCCATGACTGGAGGGCTGGTCCAGGAATTTCAGCACAGCGTCCTTCCTTCCGTGACCCCACTGGCAACCTTATTCTGTACTGCCGTCTCA
>1.197832442.197832673
AGGAAAGAGCCTCTGCTTAACTGGCTGGAAGCAGTCTACCTCACTGGGCTGATACCCATAGAAATCATCTGTGAAATAGTGTTTCCTTTTACCTCCTGGGCACAAAAATTGCCTTTCCTCCCATTACTGCTCACCTCGGTATATTGTGCTTTAGGCATCATTTATTCCTGGCTCAAACTATATATCTCAGCCTTCACAGAA
>1.198096166.198096323
GTCCTATGGCTGATGGATTCAGGTAGAACTTATGTTCAGTCCGTAGCTCCCGGCTTCCAACACACTACGTCTTCCCTAGAACCCATTGAAGATCTCCAAAAACGGAATATTGTGAAACTCAACTTGGACTACAGAAGGATGGCTACTGTAGATATTCG
>1.198115810.198115641
GGAGGAAAACTGCAGGGACAGAGTTTCACACTGGCTACAATCAAAGGCGACGAATACACGTTCACTTCCAACAATGCAGAGGACATCCGTGACCTTGTGGTCACCTTCCTGGAAGGGCTGAGAAAAAGATCCAAATTTGTAGTCACGCTGCAAGACAATCCAAATCC
>1.198373299.198372298
ATGCCTTTCTTGGTGTGGTTCCAGTTGCTGCTAGTTTTCCCGTGCTTCGGCTCTTCAAGGACTTGCTTTCCAAGATGCCACTGTGAAGTGGAGAGTTTTGGTCTCTTTGACAGCTTCAGCCTCACCAAAGTTGACTGTAGTGGGATTGGACCCCACATAGTGCCTGTTCCCATTCCCCTGGACACGACCTACTTGGATTTATCCTCCAACCATCTGGAATCCATCAACCAGTCCATGTTGACTGGGCCTGGTTACACCACTCTTGTAGGCCTTGACCTGAGCTACAATAAAATCTCCAAGATGATTCCCACAACGTTCTCAAGACTCAGGTATCTTGAGTCTTTGGACCTGAGTCATAATTCTTTGGCAGCCATCCCCGATGACTGTTTCTCTCAGTCGCCTCTGGGAGATGTCGATCTCAGCAACAACCTCCTTTTGGAAGTAACCTTGAATGTGTTTGCATCCAAAGGTCAAGGAAAACCGATCAACGTTGACCTTTCAAACAACTTAATCAGCCAGGTGTCGAGATACCAAGATAAAACCATTCCTAATATTCAAAGCTTAAATCTCTCGGGGAACAGATTAAAGAGCATCCCAGACCTTCAAGGAATTCCCCTTCGGTACTTAAACCTTGATGGAAACCCAGTGTCTTCAATTGAGAAAGGAGCCTTCTTGGGACTGAAAGGCTTAACGCACTTGTCCCTCAGTGGGATTCTCCATCTCTTGGACATTTTGCCTTTTAGCTTCAAAGACCTATCTGCTCTCCAAGTGCTTGACTTATCCAATAACCCCAACATTAAAGCCTTGAACCCCAAGGTTTTTTACAGCCTAAATTCTTTGCAAGAGCTCAACCTGTCGGGCACAGGGGTGGCAACCACTTTGTCAAAACCTATGTTGAAATACTTGCCTTCCATCAAAAGTGTGGCCTTAGGCAAGAACATCAGGTGTCTCAAGACGATTCGGGAAGTCCAGTACCACAGAGCAGCTGGGCTGAGCAAGAAAGAG
>1.198660486.198660311
TATGTCTGGGCCTAACAGCTCTTCAGAGTGGTCCATCGAAGGCCGTCGACTGGTTCCTCTGATGCCCCGGTTGGTTCCTCAAACAGCCTTCACCGTCACAGCAAATGCGGTGGCCAACGCAGCCCTCCAGCACAACGCATCTCTCCCTTCCCCTGCAGAAACAGGAAGCAAAGAAG
>1.199043499.199043373
AAAAAAGAGAGTGAGTGTTTACAGTTGAAGATTCTGGTGCTTCAGAATGAGCTAGAGAGGCAGAAAAGAGCCCTAGGCCGAGAAGTGGCCTTACTGCACAAGGAACATAGTGCGCTACTTGAAAGAG
>1.199061451.199061290
AATCCAACATGGCGAAGCCTTGACTTTGGTCTAATGCCTGATCGTCTTGATACGTCTGTATCCTGTTTTGTGGTGAGGATATGGGGTGGCAAGAATGATACCTATCAGCTACTGATTGAGTGGAAAGTCAATCTAGATGGACTCAAATATTTGGGCCAGCAG
>1.199249719.199249873
ATGATTTGGATCAGGGCCCCAACGGCCAGGTGATCTACAGGATCAACCAGACGCAGCCAATGGACGGGCTCTACCGCATCAATGCCCAGACGGGAGCCATCACCACAGCAGCCATCCTGGACAGGGAGATCTGGGCCCAGACACG
>1.199264450.199264658
CAGGGCGCCACGAGAGCCAGGAGCCCTTCCTGGAGTGGCTGCTGCTGCTCAGCAACACCAGTGCACTGCCCTGGGTGCACTCGGTCAGCTACGGGGATGACGAGGACAGCCTCTCCCGGGCCTACATGCAGCGGGTGAACACCGAGTTCATGAAGGCAGCCGCTCGCGGCGTCAGCATCCTCTTTGCCTC
>1.199541818.199541636
GGCCTGAAGACGGGGATGTACTACCTGAGGACCAGGCCAGCAGCCAACCCCATTCAGTTCACCCTGAACAAGGAGAAGCTGAAGGAGAAGAGCTCCCAGGAGGAGGAGAAGGAAAGGAACAAGGCAGCCATGGTGTGCTCCTTGGAGAACCGGGACGAGTGCCTGATGTGTGGATCCTAA
>1.199542336.199542148
AACATCCCGGAGATTCCCGAGGACTTGAAGCAGCTCTACAAGACCGTGTGGGAGATCTCGCAGAAAACCATCCTGAAGATGGCGGCCGACCGGGGGGCTTTCATTGACCAGAGTCAGTCTCTGAACATCCACATTGCGGAGCCCAACTACGGGAAGCTGACCAGCATGCACTTCTACGGCTGGAAGCAG
>1.199609209.199609372
TACCACCGGTTTTGGAACGGGAACTGGAGGCCTCTTTGGTTCGACTCAGGCAACCCCCAGCCTCTTCAACAAACCTTTTGGTCAGCCCACAACAACCCAGAACACGGGTTTTTCGTTTACAAACACCAGCACCCTTGGACAGCCCAGCACAAACACAATG
>1.199610140.199610277
GGCCTGTTTGGAGCCGCCCAGCCCACGCAAACGGGGGGCCTCTTTGGAACAGCTGCCAATACCAACACTGCAGCTGCGTTTGGAACAGGGACTGGTCTCTTTGGACAACCCAATACTGGATTTGGCGTTGGTGGCTCG
>1.199635258.199635487
TCTCTGAGTCCCCCTTCAAGGTTCACATGGAGAAACTGACCTTGGAAGGAAAGACAACTGATGGGAATCTCCGTGTGTACCTCCTTCCGTTAGAGATCAAGCTGAAACACAGCACTGTCCACCTGGATGATCTCTGCCCCTTGCTGACCCCCAACCCTGGCGTAGCAGCCATCCATGAATATGCCGGATGGG
>1.200078909.200078775
AATGTTGACCTAGAAAGGGAAGAAGGAGAAGAAGTGGAAGATGGTATGGATGCTTTTGATGACAGCAACTCCAGTCCTTCTGGCACACTCCGAAATTACCCGTTGACCTGCAAAGTTGTTTATTCATACAAG
>1.20011733.20011606
TTTTAGTCTGCCAAAATGTGGAAAAGGTAAACCAGCACTAATACGAAGACACACCTTAGAAGACAGAAGTGAGTTGATATCATGCATTGAAAATGGAAACTACGCAAAAGCAGCAAGAATTGCAGCTG
>1.200260458.200260692
TGGCCAGCCCAGCCTCGGAGCCCGCTAATCCCACCCTGGATGAGGCTGCACCTCAACCATGTTTGCATATCTCCATTTCGGGCTCTTCTCTGGAGATCTCGGAGCCAGTGGACAGCACCGGCCGGGAACTTGTCCCTTTTGACAGCGACGACACCGATGATGAGTCCTCCCCAAGTCCCTCCGGCACGCTTCAGAGCCATTCCACCATCTCCA
>1.20032237.20031749
GAGATAAATCTCCCCCTAAACTTGAACCATCAGATGCATTACCTCTTCCTTCAAACTCGGAGACTAATTCAGAGCCACCAACCCTCAAACCAGTAGAACTCAATCCAGAGCAGAATAAATTTTACAAAAGAGTAAAATTTGACAATGAATTGTATAGTACTTCCATTCAGAAAGAAATAAACGGACACACTCCAGAACACTTACTTGACAGTAATCTCAGTGAGTCGACTGTTTCTGCTGTAGCTGAGTCATCAACTGATGTAAACAGACGTACATCAATTCTCTTCTGCAAATCGAAAAGTGTAAGCCCCCCAAAGTCTGCAAAGAACACTGAAACCCAGCCAACTTCTCCACAGCTAGGGACCAAAACCTTTTTGTCTGTAGTCCTTCCAAGGTTGGAGACACTACTGCAGCCCAGGAAAAGATCAAGGAGTGCATGTGGAGATTCTGAGGTGGATGATGAGTCCCCTGTAAAGCGTCTGGATACAG
>1.200684461.200683301
CCCCCACCCAGAACAACCGCTGCCTCTCTGCTCCGGACCTGACGGCGGAGAAGCGCCTGGCTTCCCACCCGGGCTCTTCGTTCCCCCTCCTGCAAAAACAAGAGCGCTCCATTAGCCCCGAGAGCAACGACAGCATCTCCGAGGAGCTCAACCACTTCAAGCCAATCGTCTGCTCGCCCTGCACCCCTCCCAAGCAGCTGCCCGACGGGCGTGTGCTGAGCCCTCTCATTATCAAGTCCACCCCCAGGAACCTGACCCGGAGCCTGCAGAAGCCCACCACTTACGAAGCAAGCCCTTGGATTCTAAAGAAGTGGGAGCAGATCCTCCAGGAGCGTCAAATCAAAAAGACTCTCTCCAAGGCCACGCTGACGTCCTCGGCACCAGAGCTGGGGGAAGA
>1.21461842.21461675
CAGTCTTATGATGTGCTACTTTTGCTTCTAATGCTGATGCTATTAGTTCAAGCTTTTTTGACAACTGGGACAGTCATCCTATGTGTAAATTTCAAAGCAAAAATGAAAATGCATGATTCGTTGTGGGCAGGGGCACTAACAAACAAACAAGAATACAAAACAACAGAG
>1.21462052.21461930
GTGGAAGTTCTTATTGCCATAAGCAGTGTTACGTCTCCATTGTTATTCACAGCTTCAGGATACTTGTCTTTCAGTATAATGCGCATTGTGGATATGATTAAAAATTATCCACCAACAGTTCAA
>1.21485192.21485013
ATGACAAAGGAAGAATCTTACAGGGAAGAATTTAGTTATGACAGGATGCCAACTTTGGAGCGTGGAAAACAACAGAATGGAAGTTATCTTCCAGATATTAAATCTAGCAATCTTCAGCTCTCCAAAAGATTTCAACCTTGTTTCTTTTATAAAACATGGATTTATTCATTGCTGATGGG
>1.21503950.21504144
AAATCCTGGCCGTTGCAAAGAACTTCTGTTGCTGTGTTTTTCTGACTGCATTATTGGTCGGTACATTGAAGCAACTGTAGTAACAGAAGAAGAGTCATTGATAGCAGTTACTGAGCAGTATTCCCAGAGAAAATGTCAAGTCACTTCTGAACTCCAGAACACAAAAGCAACAGTGATTTTACCAAAATTGAAAAG
>1.21505768.21505945
TCTAGCTAATTATCGGTCAAACTTTTCTACTCTTTTGTGGCTTGAAGAAATCTGTGAAGAGATGGAATTGAAGGAGTTCACCATGTATGGGGTCACCTTGAAAAAGAATGGAAATTTCCTAGTACTTGAAGTGCCAGGGGTCACAGAGGGACGCCCT
>1.21636116.21636282
CTGATGCAGATGCATTAAAAATACTTCTGGAGATGAAGATGAAGAAGAGACAGAAGAAACCTAACCTTCCAAGCACCGTGACAGAATTTGTGACCGAAGATGGCTCCAAAGTTTATGTCGTTGGCACTGCCCACTTCAGCGATAGCAGCAAAAAAGATGTAGTAAAG
>1.21696102.21696282
TTTGGATCATTTGAAATTTTTAAACCTGCTGATGAATATACAGGACGTAAAGGTCCCAGTGTTGATAGAAATGATATTAGAATACAAATGCTTGATTATGTGATCAGCACTTTCTATCCAGAGATTCTACAAACACACCCAGACAATAATATTCAGAGGAATGTTGCTTTCTT
>1.22394398.22394541
GAACTAAACAACTTAAGCATATTTTGCTAAAAGACGTGGATACAATTTTTGAATGCAAATTCTGCCGCAGTCTCTTCAGAGGACTACCAAATTTAATAACTCATAAAAAATACTATTGTCCACCAAGTCTTCGAATGGATGACA
>1.22397224.22397936
TCCTGATATAAATGATAAACAGAGTCAAGCCATAACTGATCTCCTAGAAGCTATGTATCCAAGAGTGAACAAACAAGACTATATAATACGTTTGGAACCTATAGAAACAAACCAGAATGCTGTGTTTCAGTATGTTTCAAAGGCAGATAGCTCAGTGGAGAACACTGAGACAAACGCTGTTCCTGACCAAGCTTCTGTAGAAACACCAGAACAGACAACAGAACCTCCTAAAGCAGTGTCAGCTGCTTCAGAAACAAAAACCGAAGAGACTCCTCCTTCAGTTGTTAACAAGATAATATCAACTCCAGAAGAACCTGCCCCATTCTCAAAACCTGAATTAGAATGTGATAATAATTCTGATTCTGTTCATCAATTAATTTGTTGTCTGTGTAAAAAAGAATTTCATTCCAGACGCAGTGTACGCCGTCATATTAGGAAAGTGCATAAAAAAAAGATGGAAGAACTGAAGAAATTTATTCAAATTAAAAAACGGCCAAATCAGACATGTGGAAGGGGTCGCAATAAGAATGTTCTGGTAACGTTGGGTAAAAGCTGTCCTTTGTGTATTAAATCATTTGCTACAAAAGCCAATGTAAGAAGGCATTTTGATGAAGTTCATAGAGGACTGAGAAGGGATTCTATAACTCCTGATATAGCTACAAAACCTGGACAGCCTTTGTCCTTGGATAAAACTTCTGC
>1.24092786.24092961
CATTTCAGGATGTATCTATAGAAATTAAAAGGCCAACATTTGAGAAACCATTCTTGGGTGGATTTAGACATAAGGAAACAGGCATAGAATACCATAACGCAGGATCACAGACAGATCCCAAAAAAAACCCAGAAAAAGAATATGAAGAGTTCTGTAGGTCAACACAG
>1.24105183.24105431
GTACCAGCTGATCCAATGAAGCTTTATCACAACATCTACTTTTGCCTTGGCTGCAAAAAATATCTACCTTCTACCAGTTTTGCCCTATCTGCTAGTTCTTCCACCATTGGCCGGTGTCATCTGTGCTGCAAGCTGGATAATGAGGCTCGCAAGAGGGAAGCCTTTTTGAAGTACAAACGGATGCTTCGAAATCTCAGAGATTCTGAAATGAAATATAACGATGGTGCTAAGATTGCCTTTATATTTCAG
>1.24108278.24108463
CAGCAAGACTTACACTACATGGTTGAACATTTCTGGGGTGGTCAGTCAGTTCTTAGTGCTTGGGATGATCTCTATGATTTGGTCATGGTTAGGTGGAATAAGTGGCAAGAATGGTCTCCCTGGAACACTATTCTCCTCACAAAGGATGAAGCTGAAGCTCATCTTAAGCTGAACAGTCTTGAAAAG
>1.24166456.24166693
TTCTTGATGACCAACAAGTTCTATACTGGCTCTACACAGAAGTGGTTCACTTTAGATTTTGTTCATATTCTGCAAGATGACAAGGAACCTGCCATATTTAATGTCTCCACTATCTCTGGTCCTGCGAAGTACTCCTTTCATTGCCCCCTGGTGGGCACAGACAGCCACTATGATGTAACACTAATTCCAGCCAATGATAAAGCTAAAAACTGGAAAGTTGACATTTCTGATTTCCAA
>1.24656059.24656235
GACTATATTAAAGCTGGAGGCATTATACAAGAAGATATTTCCCAGGCTTGCCTTATTGTGGGTGTGAAGAGGCCTCCAGAAGATAAGCTAATTCCCAACAAGAACTATGCATTCTTCTCCCATACTATCAAAGCTCAAGAGGCAAATATGTCCTTGCTGGATGAGATCCTAAG
>1.24657742.24657888
CATATTGGTATGGCTCATAATTATAGAAATAGCAGCCAGGCTGTTCAAGCAGTTCGGGATGCTGGCTATGAAATTTCCCTAGGCTTGATGCCAAAATCTATTGGGCCCCTCACATTTGTGTTTACAGGTACTGGTAATGTCTCTA
>1.24660312.24660445
CAGACCTTAGAAAAGTATACGGAACAGTACTAAGTCGACACCAGCATCTTATAAGGAAAAGTGATGGGGTATATGATCCAGTTGAATATGACAAGCATCCAGAACTCTATACATCACGGTTTAACACAGAT
>1.24674531.24674698
TTATTAATATTCCAGCCGGAGGAGCTTTGCTTGATTCTGTTACTGTCATGGATTTTTTCCCAGGATTAAATTTGGAAGGTTTTCCAAACAGGGACAGTACAAAATATGCTGAGCCTTATGGTATTCAGTCAGCTCACACTCTCTTACGAGGAACTTTAAGATACA
>1.24721804.24721013
ATCAGCTCCAGCCATGGCTTCAAACATGAAGACAAAGAAAAACAGTGATCTGACTTTATTGGATGATTCCATTCAGACTGCTAGCAGCCCGTTACAAAAAGCATTAGAATCTAAATCTTGGGCAGTTTTTACAAGTGATGAAGAAAGTGGTTCTGGTCCAGGTGCTTCAGATAGCATAAATGATAATGAGATGTCAACAGATTTCAGTTTCTTTGACGTTAATGAACGTGACTCAGAGGGAGTAGTTGGAGCAGGTAACTCAGAATTAACTTCTGGACTGCAGCAGTCATCAGTAGAATTCGTATCTAGTGCTGACTCCACAGTATTCAACATTTCTGAGGCAG
>1.24722022.24721829
TGAAGACATACAACAGGTTTCTCCTTCGTTGTACAATAGCGATGTGTCGTATCCACCAACCGATTTTGAAAATAAAAGTGCCTTTCCCCTGAATGCAGTGAATACAGTGACTATTCCTGTTGTGCCAACTGATACGTTGCCAAATACAGCTACCTCTCC
>1.24722560.24722050
TCTATTGCTTTTCCTGTTACTAAGGTGTTTGATGATTATGTTAGTAAGCGCTTGGAAAATCATGTTCCTATTCAGTCTTTGCATGTTATGACTCCAGCCTTTGATGACACTTTGCTTAAGCCTGTGCTTAGTGCAAGCTCACAGCAAGCTTCCTCTACCCCTGCTTCTAGCAAAATATTGTCTTCTCCCATCCAGCAGCACTTTTACTGGGCCTCAGCTACCTTAAATAATAATTCATTGCTGCAAACGTCCTTTCAGTCCTCTGATGATGATACAGTGCATAAAACATCTGTGCCTAGTGATCCAGTACTGGTTAAAAAAGTTACGAGGGGTAATAATAGTAGTTCTGTACTTAACCAAATATTGCACCAAATGGCAACAGATTCAGCTGCAAATAAAACAGTATTGCATTCTACATCAAAACCATCTGCCGTAAATATATCCCATACTGTCGGTAAGCCTATCGGTTCACCAGAAAGTTTAACGTTTCCCCATGTAAGTGATGA
>1.24724571.24722597
GATGAAATGGAAGAGACAAGAGAAGGGTTGGATGAAGAAGCTACTGTAATTGCCAGTAGAGAGAGTGCAACAAACCAAATACAAAAAAGCGAGTTCCAATTTACCACATCTAGCTACAGTCAGGAAAGAATGGGAACAAGATCCAATGAAGATGGAACACAGAGATATCTCACAGAAGAGGAAGACTTGCGTGGGAAACCTGATCATTCCAAAACAATTTTTCATCGAACTTCTCAACCTATCACCAAAGGACTAAAGGAAGAAGAAGATAATCCTATGGAATTTCAAGCAGCAACAGCAGTTGCTCCTCCTGCAAGCAGCTCCACCAAAGGTAATGAGGAAGAGTATGCACACACTTTTTATGGCAATGAAACAACCAGAGAATCTGCTGCTGATAGTAATGAAGATGATATAGAGGTATCTGCTTTTAAGCCTGACCTAGAAACTGATGACTCTTGGGGTTCCATTCCTATTACCTCTGCTACCCGGTTAGTTACTATGGAGACATCTCAGGAAAATATCTTTAGTTCTGGAAGCCCAGACACGACCATACAGGATGATCTTTCTCAAAACTATATCAGAATTCCATCAGAAGACATATTATCTTCAAAAGCAGAAGAATCTTTCCCCAAAATATCTGCAATCAGTGAAAATGTGTGGTATCCTAATAGCACAGATAGTACTGCTGTTGCATTGGATAGCAAGAATCTTTTTAACATTAGTTCCCCTATTCCTACAACAGCACCTTATCCTCATGGTCCAGAGGTGTCACAAGATACTTCAGTTGCAGTTACAGTATTGCCACATTCTTCTACCTTTGCTTTCTCCTCTGGTGAGTTGTCATCTTACTCTGTCTCATCAAATTCTGAAGAACATGGCTCTACTTCTTCTGGAAGTGAGGTACTCTCTCAAACAACTCAAGCAGTTTATAATGGTGAGATACCACTTCAACCTTCCTACAGTAGTGAAGTGTTTCCTCTAGTCACCCCTTTATTGTCTGACACTCAGTTGCTCAACACTTTCCCTGAAGCATCAAGTAGTGATGTGACCTTGCATGCTACACCTGTATTTCCCAGTGTTGATGTGTCATTTGAATCCACCTTGTCTTCCTATGATGATGTACCTTTGCTTCCATTTTCCTCTGCTTCCTCCAGTAGTAAAATGTTTCACCATTTATATATGGTTTCTCAAACATTTCCACAAGCTGCTCCAGCTATTGAAAATGATAAAGGGTCCCTGCATGTTTCTTTGACATTGGAGGAGGGTGGCACATTAACTCAATCAAGCTTCACTCAGTTTTCTAATGTGACATCATATCAGATGGTCCATGCTGCTTCAGAGACATTGATATTTGGCCATGATAGAACTCACTTGTTATCTCAAGTTGAACCACCCAGCAATGATTTCAATGGGCATGCATTGTCTACAATGTCTGAATTTATTTATGCTTTATCTGGTAATGTGGGCTCTCCTCAAACTGTTGCTGCTTCCTATTACACCTCTGAATTTGTGCATGAGTCTGTTGGCACATTTCATCAGGGTCCATTGTTTAGCAGCTATAGCAATATGCTGGTGCCTAAGCCTTCTTCTGCAGCCTCGCAAGCTGATACTTTTCTGCGGCCTCCATGTTCTCTTTCTAGTGAAATGAATTGGTCTGAAGCTCATTCTGGTAGTGAGTCCCTTTTGCCTGACACAGATATTTGGTCGATACCTAGAGCTTCTTCGCATGTTTCTTCCAGTGAAGTAATGTGCAGCACACCTGTGTTCACAGGTGAGGTTGAGATGACTTCCCAAAATGGTGTAATGTATGGATATGACAAAGGACTGCAAATTTCTGCTTTCAGTGAAATGGCTTCTCATACTGAAAGTGAAATGACTGAACTTCCTACATCCGTTTCTAATGATGAGATTCCTAAGCAGGATACACGTTCTCAAGAAAGCC
>1.24734959.24734775
TTTGCAGCTTAGAACCAGAAAATGTTCAAGCCGATCCAAAGAACTATACCAGTCTTCTTGTTACTTGGGAAAGGCCACGAGTTGTGTATGACACGATGATTGAAAAATTTGCTGTTTTTTACCAACAATTGGAAGGAGAAGACCAGACCAAGCATGAATTTCTAACTGATGGTTATCAGGACTTG
>1.24741119.24740969
CAGTGTTTTGTGATGTTCTGACCATGCAGCAGTCTGGTTATGTGATGCTGATGGACTATCTACAAAATAATTTTAGAGATCAACAACATAAGTTTTCCGGCCAAGTATTTTCATCGTATACCGGGCAGGAAGAGATTCATGAAGCAG
>1.24746126.24745975
TGGAAATTAAGCTGAAAAATGAATACTTTGTAATTGGAGGAGGATCAGAAGCTACATTTAAAGCAAGTAGGATAACATTTCACTGGGGAAAATGTAATATATCACATGATGGATCTGAACATAGTATAGATGGACAAAAATATCCCCTTGAG
>1.24748725.24748546
GAGCCTTAAATCAAACAAGCTGGGGGAAAAAATATCCAGCATGCAATGGTGCCAAGCAGTCACCTATTAATATTGATGAAGATCTCACTCAAGTAAATGTGAACCTCAAGGAATTGAAATTCAAAGGTTGGGAAGAAGAAACTTCAGAAGACACCTTAATCTACAATACAGGGAAAACAG
>1.25062669.25062454
GTGGCAAAATCAAAAGTATCTGAAAGAAGTTTTCCTACAGCAACAACATTCTCAAGACCCTACGCTCTGGGCAAATATTTCAACAACCAAAGCAACCTTGTGAAACTACAAGCTTATGCATCCAATTCTCAATCTCCTTATCATGTGAGAGGCCCAATAAATCAAGTTTATTCTGAAATACTTCTCAGCAGGATCTGCAGGAATAACAG
>1.25068505.25068359
GCAGAAATACAGAATTTGTGGAATGAGAATCTTGCCATTCTAAACACTGCAAAACAGTATGGGTATGAAGTAGTCGATACTTTCATTATTACAATGGGACGGTACAAGGAATTTTTGCAAGGGAAATGTGGATGTCATTTTCATGAG
>1.25071144.25070918
AAAGGTTCTTTTTATTGGTGATTCCACTAACAGAGGGATGATGTATTACCTGATAGAGAGAGTGAATGAAACCCTTCAAGAATGGCAAAAGGCACATGGCATGAAGTTTTATCACAATGTGAACAATAGGAGTACCTTCATTAGTTATTCATATTATCCTCAGTTCTGGATCAATGTCAGCCTAAGACCAACATTTGAAGAAGCTCTAGAGCAGCTGCT
>1.25127406.25127238
TGCACATTACCCACTTGGATTAGGTATAAACAGAGTAATTATTCTGATAACAGACAAGTCTCATTCGCTCCATGAGATTGTGAGCATCTACAAAATCATCATTTTTCGTGAAGACCGTCCAAGCTTGCCATTATTTGATGACTTCATGCTGTGTGGTTTTGTACAG
>1.25136595.25136449
CTTTTCCCTTCTGCTGTTCCTAAAATCCATTTTTTGCTGCATGATCTTTATCGTATGGTGAACCCAGGAAAAAAGTTTAACTCAATCCTAGCTGTTCATTGGTTCCTTTCAAATTTACGTAAACAGTTCCA
>1.25188448.25188303
ATTGAGGATACCATGTTTAAATTCTTTAGAAACAAAGCCAGAGAAGTAATACTATACACCCCTTCTTCTGGCAGTGAACAAGATCTTCAGTTATATCAGCAAATCCTTATGCAACACAGTTATAGAGTTACAGTCCTTGAAGACAG
>1.25300647.25300952
GGTTGTGACAAAAAGATGTACTCATTCCTGAGAGGAACTAAGCAGCTGCAGGTGCTTCGATTTCTAGGAATCTCCATTGGGGTTACCCAAATTTTGGCTATGATCCTCACTATTACTTTGGTGTGGGCTCTCTATTACGACCGCCAGGATCCAAGTGCAGATCAAATGCTGTCTTTGAAGAACGATGCCACCCAGCACCTGTCATGTCATTCTGTGGAGTTATTAAAACCCAGCCTGACAAGGATCCTTGAGCACACTACTATGGCAAACAGCTTCAACACACACTTTGAAATGGAGGAACTGTAG
>1.26315473.26315676
GCTGGTCTTCCTCCCTAACCCCTTTATTAATGCGTGGTGGTCCTGTTCCCCTGGGTGGCAGGCCCACCCTTCTTCACCATGCTTCTGCCCAGGGAAATGTCACTTTATTGTCAATGCTGCTTAATGAAGAAAGTTTGAACATTAATGATTCCTGTGAAGATGGCTGTTCTGCCTTGTATTCTGCTGCTAGGAATGGACATACAG
>1.26323404.26323658
GATGGCTGGACTCCATTTCATGTTGCTGTTGATGCTGATAAAGTTGACTGCCTAAGGTTTTTGATGTATTATGGAAAGTCAAGAGGTGGAAGCTTTGTGAATGAAGCAGATGCTAATGCATACATCTTTAACTCAGAGAGTGAAGAAGACATCTTTAGCCATAAAGCAAAGCCCGTTGTTTCTGCAGATCTCATCAACCGTGTGAACAACGATGGCTGGACTGCAGCCCACATAGCAGCGTCAAAAGGCTTTAAG
>1.26328316.26328591
ATGCTTTTAAAATCCCTTTACGGATTGCCGTTACCCAGATTGAGCAAGCTTGCTATGATACAGATGATCTTGAAATGAAAAATATTGTATGCATGTTAAATATACGGAAACAGACAACCTGGGATGATTTTTCAAAAGCGGTAACTCAGGCAGTGACAAACCATTTCCAAGCGATCACCTCTGATGAATGGAGAAGCCTGGAAGACGTGAGACTTAATAACACCACAGAATTCAGCATCGGCCTTACTGCAAGCAGTATATTATCCATCAAACT
>1.26333479.26333631
TTGTTTGATTCCAGTGAAACAGCCTTCAGTAAGCAACAGAATCATAATCATTTTAGAAAATTTAGAAAAAGCCTCATTATCAGAATTACTTGGGGAGTTTCTTCAGCCCCTTGAAAATCGTGGCTTGGATAACCTCTACACTGTAAAAAAAG
>1.26333914.26334101
AATGGAGTATCATATGCATATTACTTCCATGAGAACTGCTTTCTTATGGGGACCATTGCAAAATCTCGGCTTCAGGGCTCTGACTTGATGGTTCAGCAACATTTCCTCTGGGTTCAGCTAAGATGGGATGGAGAACCAATCCATGGCCTCCTGAAAAGATTCTTGCGAAGGAAGGTTTTAAGCAAG
>1.26336720.26336898
TTCAGGGGACAAATGCCGCCTCCATGTGATCCAGTGTGCAAGATGGTTGAGTGGATTCTTGCAGTTTGGGATCAGCTGAACTCATGTTTATCACGGCTTGGTGCACCTGAAGCTCTTGTTGGGCCCAGGCATTTTCTTTCTTGTCCAGTGGTGCCTGGTCACAGTCACGCAACAGTGAA
>1.26340452.26340657
TGGATGTCAAAATTGTGGAATGCTGTCATTGTTCCCCGAGTTCAAGAAGCAATTCTCTCCAGAGCTTCTCTGAAAAGACCACCTATGCTGGGACAAATGGCAATCAAGAAATGTCCAAGTCAAGGGCAGCAGGCAGTAGTGAAAGCTGCACTCAGTATCCTGTTAAATAAAGCAGTTCTGCATGGATGTCCTCTTCCACGAGCAG
>1.26366453.26366211
ATGCGGTCTGTGAGTAGAGTATTTAAATTCATTGATTTGCCAACAGAAGAATCCAAAACTTTACCAGCATCAAAACATAAGGAGCTTTCTCATGCTGTCATAATTGAGAATAAGCATGTAAAGGAAGAAAACCTCTGGCCATCTGGTGGGCAAATGACAGTGAAGGATCTTACTGCTAAATATATAGATGGAGGATTGGCAGTATTAGAAAATATTTCCTTTTCAATAAGTTCGGGACA
>1.26377237.26377087
TTAATGCTCATTGTGATTGGTGCTATAGTAGTAGTCTCTGTTATACAACCCTACATCTTCCTGGCATCTGTGCCTGTGATAGGAGCCTTCATTATGTTAAGAGCATACTTCCTGCACACATCTCAGCAGCTGAAACAACTGGAATCTGAAG
>1.26382999.26382746
GAGAACGCTGCAATTATTGTTACTGAGACTAGCAGCTTTTATATCTTCTACATTTATGTGGGGGTGGCAGATACCTTGCTAGCCATGGGCATCTTTAGAGGCATACCCTTGGTACATACTCTTATAACAATTTCTAAAACTCTCCACCACAAGATGCTTCATGCAGTACTTCAGGCACCTATGTCTTCCTTCAACAAACTGAAAGCAG
>1.26388078.26387950
GAATGTTTCTTTGATGATTCAGACACCATGAATACAGTCACTACATGGAATACGTACTTCAGATATATAACCATCCACAAAAAAATGATTGTTGTGTTAATTATGTGTGTTGTTATTTTTTTAATTGAG
>1.26390215.26389483
TGTGTTTGCAAGCTTATTGTCAATAAAACTAGAATACTTGTCACTTCAAAGCTGGAACATTTAAAGATAGCAGACAAGATATTGATTCTCCATGAAGGAAGCTGTTATTTCTATGGAACTTTTTCTGAACTTCAGGGTCAGCGCCCCAACTTCAGTTCTGAGCTGATGGGATTTGATGCTTTTGACCACTACAGTGCAGAAAGAAGAAACTCCATTCTTACGGAAACACTGCGACGTCTCTCTATTGATAATGATGGCATAGGTTCACGAAATGATAAGAAAAAGACATCTTTTAAACAAACTTCAGATTTTACTGAAAAAAGGAAGAACTCTGTAATGAATGCACTAAATTCTAGCCGCAAGTTTTCTCTCATGCAAAAAACATCACTGCAGGTCAATGGTAAGGAAGAAGGTCTAGGAGAACCAGTAGAAAGAAAGTTGTCTTTAGTGCCAGACTCTGAACAAGGGGAGGCAATTCTGCCTCGCAGCAATGTATTAAATCAAGGACCTACATTCAGAGGGCAGAGAAGACAATCTGTACTTAACTTAATGACCAGAACCTCAATTCATCCAGGTCAAAGTATTTACAAAAAAGGCAGCATATCA
>1.26407786.26407604
GGAAGCGGAGAGCTCTTTACAAAAACAAAACAGGAAAACGGTAATAATAAAATATCCACAGCAAGTGATGGCCTCTTCTTCAGTAATTTCACTCTTCATTTCACTCCTGTCCTTAAGGACATCAACTTCAAGATTGAAAAGGGAGAGTTGCTAGCTGTTGCTGGATCTACTGGAGCAGGCAAG
>1.26410675.26410429
AAGTGAACTGAAGCTGACCCAAAAAGCTGCATACGTGAGATACTTCAATAGCTCAGCTTTCTTCTTCTCTGGTTTTTTTGTGGTGTTTTTGGCTGTCCTTCCATATGCACTGAGCCATGGAATTATTCTTAGAAAAATATTTACCACCATCTCATTCTGCATTGTTCTTCGAATGACAGTCACTAGACAGTTTCCTTGGGCTGTGCAGACATGGTATGATTCTCTTGGAGCAATAAACAAGATACAG
>1.26413221.26413096
GATCAGCGAGCAGGAAAAATCAACGAGAGACTTGTAATTACCTCGGAAATGATAGAAAATATACAATCAGTCAAGGCTTATTGTTGGGAGGACGCAATGGAAAATATGATTGAAAGTCTGCG
>1.26416532.26416317
GAAGTTACTAAATCTGTGCAGCCTCTTTTACTGGGAAGAATAATTGCTTCTTATGATCCTTCTAATTCACTCGAACGATCAATAGCTTACTATTTAGCCATAGGACTCTGTCTTCTTTTCATTGTACGGATGTTGCTTCTTCACCCAGCAATATTTGGCCTCCATCACATCGGAATGCAAATCAGGATAGCCATGTTTAGCTTAATTTATAAAAAG
>1.26471478.26471612
GCATTAGCATGGGCAGCGCGCCAAGGCCATAAAAAAGTAGTGTTCAAGCTGCTTGAACTAGGAGCTGATAAATCAATACAGACAAAAGATGGCCAGACCCCAGGAGAGATTGCAAAGAACAACAGGCATTCAGAG
>1.26718876.26718666
TATGAAGTCATGCTCAAGTGTTGGCATCCAAAACCTGAACTACGGCCAGCCTTTTGTGAATTAGTTTCAGATATATCCATGATCTTCTCCACTTTCATTGGGGAACATTATGTTCATGTGAACGCCACCTACGTCAACGTGAAGTGTGTGGCACCATATCCATCTCTGTTGTCATCACAAGATAATATAGATAGAAATGCAGATACATGA
>1.26728281.26728051
CAGTTTCCAACTTTATCTCAGAATGGATCCTGCAGGCCAACCCAATATCCTCATGTGGACCTATCTCCCATTCTGTCTACTGGAGACTCCGATTTAGCTAGTCCTTTGTTACAGACTAATGTTCACATTGACATCAGTGCCTTAAATCCAGATCTGGTCAAAGAAGTTGAACATGTCGTTATTGGTGCTGATAATATGATTGTGCACTTCAATGAAGTAATAGGAAGAG
>1.26730692.26730552
ATTTAGGCAGAGAGATTGTTCGCTATGATGGAAGAGTACACACTCCTCATTTGGACAGGCTTGTGAGTGCAAGAAGTGTAAGTCCTACAACTGAAATGGTGTCAAGTGAATCTGTAGACTATAGATCAACTTTTTTGGAAG
>1.26733690.26733544
GGAAATAACATTGATTCTGAAGCTGTTAAAGGCGAAGTGCTAAAAGTTGGAAACAAGAGTTGTGAGAACATCACCTTGAAGTTGCAGTCTGTTTCTTGTAACATTCCTAAAGAGCTGCTGAAAACCAATCATGAATTTAATATAG
>1.26739416.26739198
GCATGTGACCATCGTTCAGATTCTGAAATAATCTGTTGTACAACTCCTTCACTGAAAGCCTATGAGCTAATGTTGCCTTTTGTGACAAAAGTGTTTTTCATTTTTGATGGCATCACTTCATCTGGTTTTAATTTTGATTATGTGAATGACCCTGACTTTACCATTTCTGAAACACCGTTGTTGATTTC
>1.26751099.26750963
ATCCCAGAATAAGGCAGATTTCTCCTAACTATGGTCCAAGATCTGGTGGAACATTGTTGACATTAACTGGGGAATACTTAAACAGTGGGAATTCTCAAGAGATTTCTATCTGCAAAAAGCAGTGCAGC
>1.26785906.26784707
ATGAACCTTTTTGCTACTTCTCCCTTCGGAATTATATTATTCCTGTCTACCTTGGTACAGAAGAACAATGGTAAATGTGAAGAAGCAGGTTCCAGGCCAGAGATGAATTTGAGCATCCAGTATCAACTTCCATATTTCCTTGCGGAAACCCCAATACAAAATATTATTTTCTACAGACAGCACCTGTATATAGGTGCAGTCAATAAAATCTATGTCTTAAATGAAAGCCTTCACAACGTCTATGAGTACAAGACTGGACCTGTTCTGGAGAATCCAAGTTGTGCTCCCTGTAATGAATGTATACCTAAAGGAAATCAATCTGATATTTGGAAAGATAACATTAACATGGCTCTACTCTTAGAAACATACTATGATCATCATCTTATTAGCTGTGGTAGTGTTGCCAAAGGAACCTGTCAGCGCCATGTTATTTATCCTGGTAATCCTGCTGACATTGGAAGCGAAGTATACTGCATGTATTCTAAACTGATGGATGAGGAACCAGATGAGTGTCCTGACTGCGTTGTAAGCCCTTTAGGAACTAAAATTCTGGTGACAGAAAAAGAAAGATTTGTATACTTCTATGTTGGCAATACTGTAAATAATTCATCCCAGCAAGACCATTTACTCCATTCAATATCTGTTCGAAGATTAAAAGAAACTCTGGATGGATTTGAGTTTCTCACGGCTTACTCTTACATTGACGTTCTTCCAGAATTCAGGGATTCATACCCCATTAAGTATGTTCATGCATTTGAAAAGGACCATTTTGTATACTTTCTTACTGTTCAGAGAGAATCTCTTGACTCCCAAGCTTTTCATACAAGGATTATACGTTTTTGCTCTTTTGATTCTGAGTTGCATTCATACGTGGAAATGCCCCTTGAATGCATTTACACTGAAAAACGTAAGAAGAGGTCAACTAAGAGGTCAAATGAGGTATTTAATATTTTACAAGCTGCATATATTGGTAAGCCGGGTGCAACCTTAGCCCAGCAAATGGGTCTTGATATGAACGATGATATTCTATTTGGTGCTTTTGCCCAAAGCAAACCAGACTCTTCAGAGCCAACTCCTAAATCTGCTGTCTGTGCAGTTTCTATCAAAACCATCAATGAATTTTTTGGCAAGATTGTAGACAAACAAAACATGAAATGTCTGCAGCATCTCTATAAGAAGAACAACAAATACTGTCTGAACAGG
>1.26876375.26876225
GATTGTGGTGCCATTCATAAGGTCTTGCCTTTTGATCTTGCCATCTGTGCAAGCTGTATGGAAGAGTATGACAGATGTTTTCATTGCACCAGTATGTCACAGCATGGGACGGTGCTTTTCAGGAATCAACATACGTCTTGACCAAGAGT
>1.28185938.28187966
ACAGATGAATTGTTTACCTGCCAAGACGCACTAAGATATGAGGAGACTTCAGTCAGTAGACAAGATAGTACAGGGGAAGCAGAGGCAGTTACAGCTGCTTATATAATTAAAATGACATCAGAAAGTATTCCTGAAAAAATGTCTGCTGGTGAAAAAGCAGTAATTGTTAAGCTACCCCAAGAGACTGCACTAAGTGACAGGCCCACAGAGAAAGAGGAAACTGTGTTTGATATACATGAAGGAAGAAATGATGGGTCACATTATCCTCTTTGTCAATGCAATAGAGAGGGTGTATTATATGACACCAAATTTGGAAAGGAGTCTGCTTCAAATATTAATAATATGCACACACATGGAATGGCACATATGGAAATGATTTCAACACATGCTACAAACGAAATACTTGCCAAAGCAGAACATAATTCCGTAAATAATTCACCATCCACTGAAATATTATGGCCTTTTTTGGCAGAAGGAAACACTGTTTCTGAGCAAGGTGTACATTCTGAAGTACCATTGAAACATTC
>1.28585246.28585397
TTTTTTTAGTGGGTGACTTTGATAAAATATGGCGAGAACATTGTGAGGATGAAGAAACTCTCTATGAATATGCTGAGGCAATGAAAAACCTGGCGGATAATCACTGGGCTAAAACTTGTGAAGGAGAAGGTCGCATTGAATGGTGCTGCAG
>1.28613742.28614878
ATGTGTAGATCATTGCGTTACTGCGTTAGCCATTGCCTGTATGCAGCAATGACAAGACTGGAAGAAGCAAATCGAGAAGTGAACATGCATTCCTCTGTCCGCTACCTGGGCTATTTAGCCAGAATGAATTTTTTGGCTGCAATATGTATGGGTCTTTATGTCAGGTGGGAAAAAACTGCAGATGCCCTAATACTCATAATTTTTATCCTTGGACTATTTGTTCTTGGAATTGCAAGTATACTTTATTACTATTTTTCAATGGAAGCAGCAAGTTTAAGTCTTTCTAATCTTTGGTTTGGATTTTTACTTGGCCTTCTTTGTTTCCTGGATAATAATTCTTTTAAAAATGATGTGAAGGAAGAAGCAACAAAATATTTACTTCTTTCCTCCATAATTATAAGAATATTGTATGCTTTGGTGCAGAGAATATGTGGCTGCATTCAGCATCGACCCACTTTACTAACAACAGTCGAAGTACTCGAGCTGGTTGGATTTGCAATTGCCAGTACAACTATGCTGGTAGAAAAATGCATGAGTATAATTCTGTTGATTGTGGCTTTAGCAATGCTGATTATTGATTTGAGGATGAAATCATTCTTGGCAATTCCAAATTTGGTAATTTTTGGAGTTCTTGCCTCTTTGTTATTTTTTCCATCCTTGCACATACCAACAAATCCATTTGCCTTGGGATGTTTTTTTAGTTGCCTAATAGCTGATCCCCTTCTTGATGTTTATTTCAGTGGACTTTCAGTTACAGAACGTTGGAAACCTTATTTGTATCGTGGTCGAGTTTGCCGAAGATTTTCAGTAATTTTTATTGGACTTATTGAACTGATTTCTTTCATCCTCTCAGCACTTAAGCTGGGTGATTTGGATCTCTGGTATTTTGTAATACCAGGCTTTTCCATTTTTGGCATTTTCTGGATGATCTGTCACATCATTTTTCTTATAACTCTCTGGGGATTTCATACAAAACTTAATGACTGTCACAAAATATATTACACACACAGGGCAGAGAACAACAGCCTTGACAGAGTAATGGCATCTAAAGGAATGCGCCATTTTTGTTTAATTTCAGAGCAACTTGTCTTTTTCAGCCTTCTTGCAAC
>1.28727528.28727350
GAATTATATTTGACTATGGAATGCTTGGAAAATATCTTCATAAAATCCTATCAGAAAGATAGAAATCCAAATGGTATTTCCAACACTCAGAACACTGGTCTTTATATAAGTGCTTTCTTGGCATGGGCCCTTCTGTTGACCATCTGCCCAATGAATGAAGTGAAGAAAAAGCTTGAAA
>1.28774628.28774436
GTACTATTTTCCTACCTATGAAAATGATACTCTTCTCTGTACACTTTCTGACAATGAGGATGAATTGACAGCTGAAAAACTAAGAGAAAACATACCTGTCATTAGTGAAGATGTTTCCAACATAGAGGCTTTGAAACAGAGCAGTGTGTTAAATCAGCTTCTTCGTGAGGAG
>1.28775646.28775472
TCTCAATTTCTATCAGCAAGTAAAACTAGTGAACTTCATCAGGAGACAGATCCACCAATGTCAGTGTTATAAGTGTGAGAAGAAATTCCAGTTGAAAAAAGAGTTAATACATCATTTGGAAGATAGCACACATATAGCAGTACTGCCCGATAGATCTGTTTGGGATCAACCACA
>1.28926349.28926500
ATGGAGCATCGTCATCGCAAGAAAGACACACCAGTCCCAGCAAGTAGTCACCACCTCTTTGTGCAGATGAAGAGTTTGATGTGTTCCAATCTGGGAGAAGAACTGGAAGTTATCTTCTCACTTTTTGATAGTAAAGAGAATCGACCAATCAG
>1.28986854.28987010
TGTGAAGAAAATATAAGCCTTCAGGATTCTAGTCGCTACCTCAAATTTCCCTTTTCAAAAGGGCATCTCCTTGCAAACAACCACCAAGCAGTAAAGTCTACTAAGGAATCATTCTGGATTACATCTTTCCTGTGTTCAACTAAACTCACACAAAA
>1.29007958.29008092
GATAAGTCAGTACTGGAAGAAATAGATGTAATTGTGAACAGTCTGCTAGATGTGTTACTCAGAACCATCTTGGAAATCACAAGCTGCCCACAAGCAGCAGGTTCTACCATGCGGCTTCCGTTTCAGGATGTTAC
>1.29062012.29062133
GAATTCGCTACATGCATCCAGGCCAGTCCAGGTCACTTTCCAAACGGAAGCCCACGTGTCTCTAGAAATTCGGTACCTATTTCTATGAGCCCAGAGGGTGGCAGAGGAATTCCTAGACGTAG
>1.29108907.29109041
ATGACGCAGATGCAAGCCTTTGGGAGAAAGTACATTAAAGCCTTTTTGAAAGGTTTTTTTGTGGCTGTTCCTGTGACTATCACTTTCCTCGACAGAGTGGCTTGTATAGCGAGAGTAGAAGGGGCTTCAATGCAG
>1.2972877.2972656
ATGTGCATGGATTCAGAGAAACACATGATCTATACCTTTGGGGGAAGGATTTTGACATGCAATGGCAGTGTGGACGATAGCCGAGCCAGTGAGCCACAGTTCAGTGGCCTCTTTGCTTTTGACTGTCAGTGCCGGATATGGAAACTCTTGCGAGAAGACTCGTGTAATGCTGGCCCTGAAGATGTCCAGTCCAGAATAGGACACTGCATGTTATTCCATTC
>1.30216299.30215866
CATATGAAGTCTTGTCTGATGAAAATAAACGTAGAGAATATGATCAATTTGGTCACGCAGAAGGACGACGGACCAATGGAAACCCCTTTCAGCATTCATTTCACTTTGACTTTGATCGCTTCCTTAAAGACTTTAACATCTTTGGTGAAAATCATAATGCAAAGAAACCTTTTGAAAATCATTTTCAAAGTCATCAGGAGGCTGAAAGCAGACAAAGACATGCTTTTCCAGAATTTACTTTTGGAGGGGGACTGTTTGATGACATGTTTGAGGATATGGAAAAGATGTTTTCATTTGATGGGTTTGATAGCACACACCGGCAAACAATGCAGACTGAAAACAAATTCCATGGATCTAGTAAGCATTGCAGAACTGTGACACAGCGGCGAGGAAACATGGTGACTACATTCACAGATTGTTCTGGACAATAA
>1.30303463.30303959
AACAGTCGCATGTCACGATTGAAGAACACTTTAGAATCTGTCTCAAAGGCTGTGTCTGGCACTCACAGTGAACTAGTTTCACGACTAGCTCGTCTAAAACCTCATTCTGCTATACTGAAGAAATCACTTGAAACTGATGGGAAGGAGAATAGCTTTTTTATGACCCCAGAAAAATACAGAGAAGTCACA
>1.30304023.30304581
ACTAGTCAATACTCTTTGAAAGATCCTTCAGATATCAAAAATAGTCTTTTTCATGTTAGCAAATTTGCTACAAACTTTGGGGAAACATACAACTTTGTAGCCCATCACATCAACTGGTATTTTAGCACTGTTGGAATGGATCAAGAGAAGAAAGGGGATGCTCTCCCCCCTAAACCACCCAATCAGGGTGAAGAAACATTTGATTCATCAGAACAGGACATATTAAGTGATGAAAACAGGATGAATGCAGTATCTGCTTTAATACCTGCCTCGCAGTCACAAAATGCTGGAAAAGTCAATTCTGTTCCTTCAACTTCCAGCAAAAAGGGTATTTCAAGTTTTCTTTCTTACCCTAGTAACAGTGTACAGGCCTTTGTAGATAGTTACATTGGAGGATTGGTACCTAAGTTACGATCTGAAACAAAATGTGCTGTACAGGAAAAGACCAAAGAACAGGAACAAGAGGACATGTTAAAAGATGACAAGGA
>1.30305049.30305198
ATTATTGCAAAGGTAAGTGTGGATAACAGAACTCGGGCTTTAACTCAAGCATTGCGAAGATCATGTACTAGAAGAGTCTGTATCAACAGAGTTGAAGAACTGACATACCATCTATTGGAATTTCCAGACAGTAGAGGAGTTGCCATTAAG
>1.30312974.30313145
GCTATATTGGCATTTATGTTGGGATTATTCCATATCCCTCTGGATGAATGTGAAGAACTTTACCAAAAATTAGGAACAGATGTCTTTAAGCAAAATGTCATTGTTGGAACAGTTAAAATGGGATGGAGCCACGCATTTTATGACAGCGAAATATGGGAGAAAATGCTTAA
>1.30320487.30320681
GTGGCTGCCATAAGCACCATTGTAGGCAGAGGAACACCACTGAAAGCCTTTGTATTTAGAAATTACAATCACTTCCCTGGAGTAAAATCTCACTATCTTGGAGGTTGCCATTATAAATTATGGCAAGCTATCAGAGCATCATCTGCGGCGCCAGGTTATTTCCAAGAATATGCACTGGGTAATGACCTTCATCAG
>1.30336120.30336315
GACGGAGGGCTTCTTCTAAATAACCCTACAGCATTAGCAGTGCACGAGTGCAGATGTCTTTGGCCAAATGTCCCTCTGCAATGTGTAGTGTCCCTGGGAACTGGTCGATATGAAAACAGTGGGAAAACCAATGTCACCTACACAAGTTTAAAAGCTAAATTGACTAATGTCATTAGCAGTGCTACGGATACTGAAG
>1.30337812.30338086
AAGTCCATATTATGTTGGATGCCCTTTTACCTTCAGACACCTACTTTAGATTTAATCCTCTGATGAATGAAGATATACCTCTGGATGAAAATCGTAAAGAAAAACTGAATCTGTTGCGGACAGACGGTATCCAATATTTAGAGAGAAATGAAGAGAAGTTGAAAAAAGCTGCCAAAATATTAGCACAGGAAAAAAACGTTTTTCAGAAACTGAGTAACTGGATGAGATTAAAAGCTGATATGTATGATGGCCTTCCAATTCTGTCAAAATTGTGA
>1.30457649.30457773
GTTTATTGTGGGTAAATACAACTTGACCATTATGAATGTCACTGATAAAGATGGTGGAGAATATACTTGCATAGCTAATACTACATTGGATAGTGTTTCTGCAAGCGCTGTACTCACTGTTGT
>1.30773129.30773449
TTCCTGAGGCATCGTCCTAAGCCAAATAAATTACACTTCCAAGTAAATTATCCTCCTGACTTAACCTCGGACTTCAAAGACTAAAACATCCAGAAACTCCTCCATCAAGCAACTCAACTTTTGAAAGTTTGAGGAATACTTTTTAACATGTTCGATTATGCCTTATAA
>1.31249324.31249163
TATTCGTTTGGTGAAGACCTTGTACCTGCCTTGCTTCTACCTCTTGAACTGGAACTACAAAAGACACAACACACATACTGTGGAAGAATATACAAAGTGTTCATAAAACAACTCACAAAAAGTATAAGGGACCTTAGTAACAGAAGATCTAAGGAAAGGTGA
>1.31251381.31251258
AATGATATGACTTCAGTACGATTACGTTGGGAAGAAATTCTCATGCCGCTGCTGAAAAAATACAAGTTGAATATAACATGGGGTGATCAGGATCTTTTGAACATTATGTTTTTTCATAATCC
>1.31350301.31350170
CAAGCCAAAATTGAAGAAGAGCAGCAAAGATCAACCCAAAATGCAGGGGATCCTTCCACATCTGATTCAAGACGACCACGCATCAAAAAAAGTGCATATTTTAGTGATGAGGAAGAACTTAGTGACTGA
>1.31389106.31389269
GAATCACCAGTTGGCAGGAGGGAATCTCCTCACAGCAGATCTGGCTCCAGTGTCAGCAGCAGAAGTTATTCGCCTGATAGAAGCAAAGCCTATGCCTTCCATCAGTCCCAGCATAGCAGAAGTATGTCATCTTTACATAAAAGAAATATTTC
>1.31713833.31713633
TGTCCAGCAGGTTGTTATCTTCAGTTCCATCAGACAATCACATACTGTATTAAAGCTGATGATGCCTGGAACAGACATGCTCATGGCCTTCGATCAGCAACTTACTCAAGCTGCCCAGTGGTGCAATCATCATCGGTTAACGAATGCAACATCAGGACTTGTCTCCATGCTGCAACTTGGAAAGTGGGGAAATGGAGTAAG
>1.31739005.31738841
TGTTCTGCTTCTTGTGGAAGAGGAAACCGTGCTCGCTATGTAAGCTGCCGGGATGGTCATGGCAGAATAGCAGAAGAATCATTTTGTGCTGATTTGCCCAAACCTGAAGAACTTTCAAGCTGCTTTAGTCCATGTGGTGTCTGGCAAGCTGGAAGTTGGTCACCT
>1.31743487.31743323
TGTTCGAGGAGCTGTGGAAAAGGTGCGAGAACAAGAGAAGCTTTTTGTATGAACAATTTTGGCCGTCGGCTTACAGATCGAGAATGCCATGGGCTTCCAAAAATTATTACTCAGAGTTGCAATGAGTTCTTGTGTCCCAGCTGGATGGCTAGTGATTGGAGTGAG
>1.31854864.31855009
GATTTGAAGCATTAAAGCAAGTAGGAAAAAGTCCTACCTGTGAATTACTTTATGACTGGGGGACCTTAAACTGTACAGTTAGTGATTTGGTGGACCTCCTCATCAGAAATCAGTTCTTGACACCAGCAAGTCTTTTGATTCCAG
>1.31863950.31864108
ATAAAAGAGGAAATTGAAGATGAAGAAAAGACTATTGAAGATTATGTTGATAAAAAAATTAGCAACTGGAATATCACATCAATTGAACAGATGTATACAATTGCTTCCCAGTGTCTGCATGAGAAGAAGAACCGGAGGCCAGATAT
>1.31922786.31921812
GAAAGAATATCAAATATTACTTGCAGCATTTATTTCTGCACCACCTACAGCAGGCTGGAATGGTATTGCTACTCTGTAATTATACTCTGCTTTTTAGTTTTGCTAATAGGATTTCTAGGGAATGCATTCACACTGTTCTACTATATTTATACTGTGAAATCATGGACCAGTAGCAGTATATTTTTGTTCAATCTGGCCCTGTGTGATTTTGCTTGGATCCTCTCGACTCCCTATGCCATTTATTACCAACTACACAACCAAGCAGTCTGTTCCTCCCAAGTATTCTGCCAATTTCAAAGAACATTCTTTGACATTAATATCTATGGAAGCATTTACTTTCTTACACTGATCAGCTTTGACCGATATATCGGTGCTGTCCATCCCATACATGCTTTAAAATTGTGGAATAAGAACAAAGCTACCATCTGCACCATGGCTGCCTGGATTTTCGTTTTGATAGAGTCCATTCCAGACTTTTACTATACATTTGTGGTCCAAAAGCAAACAGAGTCTGCTGCTTGCCTGGAAACAATTGGGGAACCCCTGTACTTTGGGGTGCCTTTTACAATTGTCAGAGTCCTATTTGGATTCCTTATTCCCCTCACTGTAATCTTTACGTGCTACACACTGATTCTTAAAGCCCTGCGGAAAATGAAAAAAGGCCAGCAGAGCAGGAACAGTATTATAAAGCCTCTAGTGCTGGTTTTATCTGCAATGATGGTTTTTGTTGTAGCATTTATTCCTTACCACGTCATGATGATGGCAGTACTGATTTTCAGAATGAAAAATCAGCTCACCTCTGATAATATAAGCCTGGTATTTACCATCTATAAGCTCACTGAAATCATCTGCACTATCAGTAGTTGCCTGAACCCTGTCATTTTTATGCTTACAAGTAAGAAATTCCAAGGAAAAATCAGAACTATCAAGTGCTCCCTTAAACAGAGATGGCTTTGCTGCCAATCACACAAAGT
>1.31928094.31928226
GTCAATTACTACGGTTGAAAATGTTTCGAGAGGATCATGGGTCTTGGATGACAATGTTCTTCAGCACCATACTTTTTCTCTTCATCTTTTCTCACATCTACAATTTATGTCTTCTTATGGCAGGTAACATGAG
>1.32053266.32053425
GACTGTTTTATTTACTTTGACCTCAGTGGTTGTGCTGGTTATCACAACAGACTGGATAAGCTGGGACAAGTTGAATCGTGGATTTCTGCCCAGTGATGAGGTTTCAAGAGCCTTCCTGGCTTCCTTCATCTTAGTTTTTGACCTTCTTATTGTCATGCAG
>1.32085250.32085379
GACTGGGAATTTCCACATTTTATGGGTGATGTTGATGTGAATCTTCCAGGCTTGCCTGCTGCACATTTTCAGTTCAGACTGCCTTATTTGAAAACTATTTTAAAGGAGGAGTATCACATACATATTACAG
>1.32231940.32231812
CTGTCCCGAGCTGAGCAGAAGATGAATAAGTTGGATCAGTGCTATTGTGAAAGAACCTGCACCATGAAGGGCATCAGCTACAGAGAATTTGAATCTTGGACAGATGGCTGTAAGAACTGCACCTGCATG
>1.32617293.32617460
ATACATTAGTATGTCTGGTTTCAATGGACATCCAGATGTTTGGAGGTGATGCACTCAGTGCAGTAAAACTTGTTGAACATCAAAGTACCAACCACCAAGTACTCTCTGAAATTAGGCCACAAGCAGTGGAACAAGTTTCATCACAGGCACATGC
>1.32622074.32622208
GTTAAATGCCCATTTCGAAGTTAATTCAGATTGCTCAGTCTCCCGAGCTGAAATGTACTCTGAATATCTCTCTACATGCAGTAAACTAGCTCGAGGTGGAATCTTAACTTCTACTGGATTTTATAAATGTCTTCG
>1.32622697.32622896
AACTGTATTTCCAAATCATTCAGTGAAGAAAGTTGAGGACCCAAATAACAATGGGCAGGCTCATATTCATGTAGTAGGAGTAAAAAGGAGGGCTATACCACTTCCTGTTCAGATGTACTATCAGCAACAATCTTCTTCAACCCCCATTCTTCGGGTTGATTCTGTTCCTGAAGTAGCTCCATCTGCTTCACCAGCAG
>1.32623254.32626105
AGGACTCCCACATGGATCATCAAGTATAGGAAACCATTTTCAGAGGAATCCTATTAATAATCAATCTTCAACTATAGCTGCAACACAGATGTCTTTTCCAATTCAAGGTGCACCTACAGTGGTACAAACTGTTTCCAGGATACCACAAAACCCTTTAGTTCATAGTCATCATCAACAGAATGCTCCTGTGACTGTTATACAGAATAAAGCTCCAATTTCTTGTGAAGTAGTGAAGGCCACGGTAATACAGAACACAGTTCCTCAGTCTGCAGTTCCTGTTACTATTGCTGTAGGAGGTGGAGGACAGTCTTCAAATCAAAATCCTAGTAATGCAGGACCACAACCTTCTGTTACTGTTGTCAGCTCCCAGACTTTACTTCATCAACCTGTAATTCAGCAATCCCCTCTACATGCAGTGGTACCAGGACAAATATCCTCAGGCACTCCTGTTACAGTAATTCAACAAGCTGTACCTCAAGGTCATATATTTGGCAGAGTACAGAACATACCAGCATGCACTTCAGCAGTTTCCCAGGCTCAGCAGCTCATAACCACATCATCACAGCCAATACAAACATCATCTCAGCAATCCACAGCTGGTAACCAGCAGCAAGACACTGTTATAATAGCACCTCAACAGTACGTCACAACGTCAGCATCCAATATAGTTTCTGCTACTACAGTTCAGAATTTCCAAGTTGCAACTGGGCAGGTGGTTACAATTGCCGGTGTCCAGAATCCACCAACATCAAGAGTAGGGTTTCAGAATATTGCACCAAAGCCTTCTCAGCAAGTTCCAGCAGCAGTGGTACAGCAACCAATGCAGCAGTCTCAGCAGCAACAACCACCACCTCAGCAAAGTGTAGTGATTGTAAGCCAACCAGCTCAGCAAGGTCCAACATATGCACCAGCCATTCACCAAATTGTTCTTACTAATCCAGCTTCGATCCCAGCTGGCCAAACTGTTCAGTTGGGTGCACAGCCAAACTTAACTCCAACTTCCTCACCATCACCTGGACCAATTTCGAACAACCAAGTCCCCACAGTAATATCATCTCCGTCTCTCACCCCTCAGTCACAAGGACCCCCTCCCACTGTCAGTCAGATGCTTTCTGTGAAGCGACAACAGCAGCAGCAGCAGCATTCACCAGCATCATCCCAGACACAGCTGCAAGTCCAGCAGCAGCAAGTACAGATGCAAGTTCAGCCACAACAAAGTAGTCCTGGGGTGGGTCAGCCACCTCCTAATGAATCTAGTCTGATAAAACAGCTCTTGCTTCCTAAACGAGGCCCTTCTACTCCTGGTGGCAAACTTATTCTCCCAGCACCACAAATTCCTCCTTCAAACAGTGCAAGAGCTCCCAGCCCTCAGGTGGTTTATCAGATGGCTAATAACCAAGCAACAAGTTTTGGAGTTCAAGGGCAATCTTCTGCTCAGCCATTACTAGTTGGGCAGCAAAATGTTCAGTTGGTCCAGAGTGCAATCCAATCCCAAGGAACAGTACAAACAGTTCCTATTTCCAATCTACAAATATTGCCAGGCCAGTTGATTTCGAACAGCCCAGCAACTATTTTCCAAGGAACTTCTGGCAATCAGGTTACTATAACAGTTGTGCCAAATACTAGTTTTGCTACAGCAAATGCAAGTCAGGGAAACGCAACTCAAATAATTGCTCCAGCTGGAATAACAATGAGTGGAACACAAGCAGGAGTTGGGCTTCAGGTGCAAGCGCTTCCACCTAACCAGGCACCTCTAGCTGGACAATCAACATGTTCTGCTACTGCTCCTCCATTCAAAGGAGATAAAATAATTTGCCAAAAGGAAGAAGAAGCAAAGGAGGCAACAGGTTTACATATTCATGAGCGTAAAATTGAGGTAATGGAAAACCCTTCTTGCAGAAGAGGAGCTGCAAACACCAGCAATGGCGATGCAAAAGAAAATGAAACACAGGTGGGAAGTCTTCTAAATGGAAGAAAGCATGACTCCAGTCTACCTCCAGCTAACTCAGGGAAAACTCAGAATGAGGCCAATCAGTTCTCACAAGTCAGTAATGGATCATCATTAGTCATGGATGAGAATGGAGCTCTTGGAAAGCAGAACTTTGAACAACCAGACATGCAGGAACTTAAAAGTGATTTGAGGAAGCCCCTCCTTAACGGAATCTGTGACTTTGAAAAGGGTGATGGTTCCCATTTAAGCAAAAACATTCCAAATCACAAAACTTCCAACCATGTAGGAAATGGTGAGATTTCTCCAGTAGAACAAGAGAATTTGGATGCCACACAACTAGATGCTGCCAAAGGTGATCAAGGGGAAAGATTTTCCAATGGACCTGTTTTAGCTTTGGGGACTATACCTGTTGTAAGCAGTACACAAGAGGCTTCAAAACTCTTAACCCAGCAACCTAGTAGTACCAATCCTGATGTACCTAATGGACCTCTAGTTTCAAGTTTGAATTCAGATGTGCCTCAGCAACGCCCAAGTGTAGTTGTCTCACCACAGTCAACAGCCTCTGTTATACAGGGGCATCAAATCATAGCAGTTCCACACTCAGGACCTCGTGGATCCCCAGCTACCCTGTCATCTGAAGTACGGTCAACTAATGGCACAGCAGAATGCAAAACTGTAAAGAGGCCAGCAGAGGATAATGATAGGGAAACTCTTCCAGGAATCCCCAATAAAGTAGGAGTTAGAATTGTTACAATAAGTGACCCTAACAAAGCTGGCTGTAGTGCAACTATGGTAGCTGTGCCAGCTGGAGCAGATCCAAGTACTGTAGCAAAAGTAGCAATAGAAAGTGCTGTTCAGCAAAAGCAGCAGCA
>1.32645590.32645713
GCCACCAACTGCTGGGGGTGCTTCTTCCACTCCCAGAGCACAGAAGGCTATTGTCAATCACCCTAGTGCTGCCCTCATGGCATTAAGGCGGGGATCACGAAACCTCGTTTTCAGAGATTTCACA
>1.32648251.32648395
TTGCTAAAGAGACATGAAAACCATCTATCAGTGCTTGCCATCAGTAATATGGAAGCTTCCTCCACCCTTGCCAAATGCCTTTATGAACTTAATTTTACAGTTCAGAGTAAAGAACAAGGCAAAGACTTGGGCGTTCTGCAGT
>1.32664780.32664377
ACATAATAATTCAGGGACTTCATGGAGTGGAAATTATGGATCAGGTTGGAATTCAAATCGTGGCAGAGGCGGCCGTGGCAGAGGCGGGCGTGGCAGAGGTGGTTTCACTTATGGAGACCAGGCTGAAAGTCGCTGGCAAAATAGGAAGCCCCACTCAGGGAATCCAAATAGTTCTGGCCATGAAACTTCTAGATTTCTAGAACATCAGCCATACAAACGTAAAACAGAACAAGATTTCACTTTTGATACGCCTGCTGATAGATCTGGGTGGACATCTGCATCAAGCTGGGCTGTAAGAAAGACTTTACCAGCTGATGTACAGAATTACTATTCAAGAAGAGGTAGAAATTCTTCAAGCCCACAGTCTGTATGG
>1.32665559.32664898
CCCAGAAGGGATCACCTGAAAGAAGAGAGAGAGTCTCTTCCCAGTTCTCCCAAAAAGGATCATCTAAGAGAAGGGAGGGGTTCCCCATCCAGTTCTCCAAAAAGGGATTCTATCAAAGATGGAAGGAGGTCTTCTCGGGCACGAGCTAAAGAATCCCCTCCAAGGCACAACTGTAGGTCTACCAGTAGGGACAGAGATAATGATAAAAATGAATTTAGAAGAGATAATGAAAGAGAGAGAAGTAGGAGGAGATGGTCACAATCACGATCAAGATCTCGATCCAGGTCCAGGTCCAGGCCAAGAAGCAAAGGGCCTTCATTCCCTAGAAATGAGAGGGATGGTTATTCACCTCCTCGATGGAAAGAAAGGTGGACAAATGACAGTTGGAGAAGCCCCAGAGGAAGTGATAGATATAAAAGAAATGAACAGCAGAAACAGA
>1.32903651.32903373
GTAATCTACAAGAAATCTCAAATACCTTGTCCTCTCCCGCTCTTGGACAATAATGTTGGTAACTGGTCCTACAATTACACCACAGTTCCGCTACATGTAATGGCATTACCAAATGATTCTGCTAATTTGGAACTAAATTTGATGATGGACAGCACTAACAAACAGTATTCTTCAGTTTTTGAAGAAACCAAAGCTAAGCTACATCAAAGTGGAGTAGAATATGAAGCCCATGGAGAAGACAATGACAAATGCCAAGCCAAGTATTTTGTGTTTAACTCACGG
>1.33235445.33235323
GATAAGATACTTGAAGAACTTGATAAGGAAGATACCACTCATGACTCAGTGTCAGATTCTGAAGAAGATGGAATTCGCATAGATACAGAAAAAGCTCTTGCTGAGAAAGAAAAG
>1.33236075.33235935
ATTTACCCCCAATTCGGAATGAAGCTTACAAAAAAAGGAAGAGCAAAGTTAAAACTGTCTCAAAAAAAACAACTGAAGAAAACAAAAAGAACAAGATAAAATCTTATGATTATGAGGCTTGGGGAAAGCTGGATGTG
>1.33236830.33236678
ATGACTTCACCAAATAAAGCAATTGAGTTACAGTTGCAAATACGACAAAATGCTGAGGAACTTCAAGATTTTGTGAAAGATTTAGAATGCTGGGAGAAGGATATTAAAGAAAAAGATCATGATTTAAGGTGTCAGAGTGGAATTGCAGAA
>1.33240686.33240823
ATTGTTCTGTGCCAAAACAATATACGTAGTCAATCTCAAATGAACAGAGTGGTTGCACATGAACTTATCCATGCATTTGATCACTGCCGTGCTCATGTGGATTGGTTTAATAATATAAAGCACTTAGCCTGTTCAGAG
>1.33520430.33520183
GAACATTTGGAAAACCTATATGGAAGCATCAGCTTGATTCTTTGTCAAGCTATAAGCAGTCCTCAGTTTGGCAGCCAAAAGCCTCCCATTATTCTCATGAATCATTGGATTTTGATTCAGAATCTGAAGGTGGTAGTAAAATGGGTAGGACGTTTGCTGAAGTGGACAATAGCAGCTTTATTTGCAGGCAGCCAGCTGAAAACTATAGGACTCCTACTTTTCAATCCTTTGACTTGGATACATAG
>1.33536803.33536660
GACTTGACTTACAATAATTTAGCAAGACTAGAAGATTCAAGCTTTGTTGGTTTAAGCCTGCTAGTAAGGCTGGATATCGGGAACAACAAAGTGAGCTACATTGCAGATTGTGCCTTCCGGGGACTATCCAGTTTACAAACT
>1.33540823.33540689
GACAAATAACAAGATCATGAAAATTCTGCCTGAAGAACTGAAGCTATTTCAATCCCTTGAAACTTTAGATCTCAGCAACAACAATATTTCTGTGCTTGAGATGGGATCATTTCCTCCATTGGTGCTCAAGAACCT
>1.34796842.34797030
TTTGAAATTGCCATCAATAGAACTGAAGATACAGAGCAAGTTGTAATTCCAGTTTGTTTAAGGGAAAAGTTTCGTCATAGTGGTTACAGCCATCATAGTGGTTCAACACATTTTGGACAACCTTTCCTTATAGCAGTGCCTAGAAATAACACTGAAGATAAACTGTATAACCTTCTGCTATTGAGAATGTG
>1.34798068.34798343
GTGAGATGGAAACTGATGAACAAGATGATGAATCCAGCCAGGATCAGGAGCTGCCTTCTGAAAATGAAAACAGTCAGTCAGAAGATTCTGTTGGAGGTGATAATGATTCTGAAAATGGATTATGCACAGAGGATTCCTGCAAGGATCAACTTATAGGGCACAAAAAACGATTGTTCACATTCCAATTCAACAGCTTAGGCAATGCAGATATCAATTATGTCAAAGATGATACCAGGCATATAAGATTTGATGACAGACAACTTAGACTAGATG
>1.34837472.34837599
TTGAAAGAGAATAGCTCAGAAGTGGTTCAGCCTTTTCTAATGGGTTGTGGAACAAAAGAACCAAAAATCACTCAGCTGTGTCTAGCTGCTATCCAGAGGCTCATGTCTCATGAAGTTGTTTCAGAG
>1.34838305.34838436
TGCTGCTGGAAATGTTATAAATATGCTTTGGCAACTTATGGAAAATAGCCTTGAGGAACTTAAGCTGCTTCAAACTGTTCTTGTATTATTAACAACCAATACAGTTGTCCACGATGAAGCACTTTCTAAG
>1.34840916.34841045
GCAATTGTTCTTTGTTTTCGATTGCACTTCACAAAAGATAACATCACCAATAATACTGCGGCAGCCACAGTCCGGCAGGTAGTTACTGTTGTTTTTGAAAGAGTGGTTGCTGAGGATGAACGCTATAAAG
>1.34844567.34844706
GTCCTTTTGCCAATCTTATGATATGAAGCAGCATTCTACCAAAGTATTCCGTGACATTGTGAATGCTCTGGGATCATTTATTCAATCACTGTTTCTTGTACCAAACACAGGGAGTGCCTCAGCTACAATAAACCAAAC
>1.34848911.34849064
GAAGCAATGTTCCTGGTGGTACAACTTCAGCACAGTCCAATCCCGGAATGTTAGGGATTGGTGGAGGTGTGACTGTATTACCTGCTTTTGAATATAGAGGTACTTGGATACCTATCCTCAATATATCAGCACAGGGTAGTGCTAAAGCTACCTA
>1.34854092.34854273
TATTCTAAAAGCAGAGCTGACAATGGCTGCATTATGTGGAAAATTAAGTCTTGTAACATCAAGAGATGCCTTTATTACTGCTATTTGCAAAGGTTCTTTGCCTCCTCACTATGCCCTGACAGTACTGAATACTACTACTGCCGCCCTTTCCAGTAAAT
>1.34862878.34863053
AGGCTTCAGCTGCTGTTACTAAACCCACTGAAAGAGCTGTCAAATATCAGTCACCCTGATATTAGGCTCAAGCAGTTGGAATGCGTTTTACAGATTTTGCAAAGCCAAGGGGACAGTCTAGGGCCTGGATGGCCCTTGGTACTTGGAGTTATGGGAGCAATTAGAAGTGATCAAGG
>1.34865147.34865440
TGGAATATTTCAGACTATTTCTTCCAAAGAGGTGAAATTATTGAAAAGGAGTTAAACAAGGAAGAATCAGTGTTACAGAAGCAAGCGGAAGAAAAGGGGGTAACACTGAACCGTCCCTTCCATCCGGCACCACCATTCGATTGCCTCTGGCTGTGTCTGTATGCCAAGCTCGGCGAACTCTGTGTAGATCCACGCCCTGCAGTTAGAAAGAGTGCTGGGCAGACTTTATTCTCTACAATCGGTGCTCATGGAACTTTACTTCAGCATTCAACATGGCATACAGTTATATGGAAG
>1.34867466.34868097
AGGAGATTTTTCTGAAGCTTGGGATGTTCTTCTTGATCACATTCAGTCAGCTGCACTCAGCAAAAACAATGAGGTTTCTTTGGCTGCTTTGAAAAGCTTTCAGGAAATCTTACAAATTGTGTCTCCTGTTAGAGAAACTGAAAAACCTGATACACCCCCTGCTATTAATGTTCCTGTGCCTGTCCTTATAGGATCAGTGACTGCCACTGGCCTTGGAAGATCTTTTATGAGAACTGATTCTATAGGAGAAAGGATTGGAAAATACAGTGCAACTGAACCCCCTCTAATAACAGATGAAATCGAAGACTTGGATCTTTGGTGGGCTGCATGGAACAGTTGGTTTAGAATTGGTTCAGAAAGTACAAAGCCTCCACTTTCTTTTGATAAAATGACTTTTATTCCCAGTCAGCCTTTTCTTACAGCTTTAATACAGATATTTCCAGCCCTTTATCAACACATCAAAACGGGTTTCAGTATGGATGATCTCCAAAAACTAGGTGTCATTCTACATGGTGCAATCTCTGTTCCAATCAGTTCGGATGCATCTCCTTTCATTTTACCATCATATACTGAGGCAGTTCTAACAAGTTTGCAAGAAGCAGTTCTTACGGCTTTAGATGTCTTACAAAAG
>1.34872920.34873063
GCCATATGTGTAGGTTCAGAAAACATGCAAGTAATGTATCCTGCTATCTTTGATCAGTTGTTAGCTTTTGTTGAATTTTCCTGTAAACCACCGCAATATGGACAGCTAGAAACAAAACACATTGCCAATGCAAAATACAATCAG
>1.34883674.34883797
GTGGTACAGCTCATCAGTACAGAGATACTGCCATACGCTAATTTTATTCCCAAGGAATTTGTTGGTCAGATTATGACTATGCTTAATAAAGGTTCAATACATTCTCAGTCCTCTTCATTTACAG
>1.34884577.34884784
GCAGAAATAGATATTCGTATGAGAGAGGAATTTTCCAAGATGTGTTTTGAAACACTGCTTCAGTTTTCATTCAGTAACAAAGTAACAACTCCTCAAGAAGGCTACATTTCACGAATGGCACTTTCTGTTCTATTAAAACGATCTCAAGATGTGCTTTATCGTTACATAGAAGATGAAAGACTAAGTGGCAAATGTCCACTTCCACG
>1.34887713.34887876
TTGATGATAACACATGGGCACAGGTTATTGCTCTGTACCCAACGTTAGTAGAGTGTATCACCTGCTCATCTTCAGAAGTCTGCTCTGCTCTCAAAGAGGCATTAGTGCCCTTTAAGGACTTCATGCATCCACCAGTATCCAAGGTACAGAATGGAGAGTCATGA
>1.35239879.35240049
TACAGACATTTTCCTGTGGTTGAACCGAGTTGGTCAATGCTCCAAAGACCAAGATCATATCAGTGTAACTTCTTAGGAACTGTTTATAAGAATTCAACTAGAGAAATCGTATTGGAGGTATTGATGCAAAGTGGGCTTCACAAGCTCTGTTGGATTTCAGCCAGAGAACA
>1.35457656.35456840
TCATCATCCAATCCTTAGTCCTCTGGAGGGTAGTTTCCAGTTAGAAACTGATGTGCTTATGCATCTTCTGAAGGCTCAGGCACAGATCTCTGAGTGGAAGTTCCTCCCATCCTTGGTCCACTTGCACAATGCTCATACAAAGCTACAGACATGGGGACAGATTTTTGAGAAGCAGCGGGAAACAAAGAAACATCTCTTTGGTGGCCAGTCTCAGAAAGCTGTTCAACCTCCACACCTTTTCCTGTGGCTAATGAAGCTCAAAAATATCCTCCTTGCGAAATTTAGCTTTTACTTTCATGAGGCACTTAGTCGACAAACAACCTTATCTGAAATGAAAACTTTGACTGCAAAAGCTAATCCTGATTATTTTGGGAAAATCTCCAGTTTCATCAGGAAATACGATGCTGTTAATGTTTCATTAATCTTTGACAATCGTGGCTCAGAGAGCTTTCAGGGACATGGTTATCATCACCCGCAATCCTACAGGGAAGCCCCAAAGGGTGTAGACCAGTATCCAGCAGTGGTATCTCTGCCCAGTGACCGGCCTGTCATGCATTGGCCTAATGTCATTATGATCATGACTGACAGAGCTTCTGAACTAAATACTTTGGAAAAGGTTGTCCATTTCTATGATGACAAAGTTCAGAGCACGTATTTCTTAACCCGACCTGAACCTCATTTTACCATTGTGGTTATTTTTGAATCCAAAAAGTCTGAGAGAGACTCTCATTTTATCTCTTTCCTCAATGAAACTTCCTATTCTCTTAAGAACTCTAAAGCTTTTGCAAGCCTGAAACCTGGATCCAAAGGATAA
>1.35461844.35461556
GTGGGCAGTCATTCTTCAGCCGGAAGGATTCTATACGAACAATATATACATCTCTGCATAATGAACTGAAGAAAGTGGTAGCAACAGGTCGGAATGCAGTGGGAGGAACAGCTCCTCACCTAGAAGAACTACTTTCTCACCTTTCTGAACAGCTATGTTTCTTTGTCCAGGCTCGGATGGAAATTGCTGACTTCTATGAAAAAATGTATAGCCTCAGTACCCAAAAGTATATAAACTCTGAGGAACTGATAAATGTCTTGGAATCCATCCTCAAAAGATACAGCTCAAG
>1.35476836.35477054
ATGGTGAATTCTCAATCGGAGAAGACGTTTATACGAAACAAAGCGGCTCAGGTCTTTGCTTTGCTGTTTGTTACAGAATATCTCACAAAATGGCCCAAGTTTTTCTTTGATATTCTGTCTGTAGCAGGCCTGAATCCTCGAGGAGTGGACCTTTATCTCAGAATTCTTATGGCAGTTGATGCTGAACTGGTAGACAGGGATGTTGTTCATACATCAGAG
>1.35477752.35477936
GAGGCTCGCAGAAATACCTTATTAAAAGATACTATGAGGGAGCAGTGCATTCCAAGTTTGGTTGAATCATGGTATCAAATCCTGCAAACATATCAGTATACAAATTCAGAATTGACATGTCAGTGCCTTGAAGTAATTGGAGCATATGTCTCTTGGATAGAATTGAGTCTAATTGCAAACGAAAG
>1.35479684.35479920
GAAGAAGATGTGGACTTTCTAGCTAGATTCTCTAAACTGATAAATGGAATGGGGCAGGCATTGATAGCTAGTTGGACTAAACTTGTGAAGATTGGAGATTTGAAGAATGCTCAAGATACTCTACAAGCGATTGAAGCAAAAGTGGCTTTAATGTTACAACTTTTGATTCATGAGGATGATGATATATCTTCAAATATTATAGGGTTTTGCTATGATTATCTGCACATATTGAAACA
>1.35486153.35486391
GAGAATGGTTACCAGGCTTTATTAAGCAGTGATGATCAACTCTTTATTTATGAGACTGCTGGAGTATTGATTGTGAACAGTGAATACTCTACGGAACGCAAGCAGGCTTTAATGAGGAATCTTTTGACTCCTCTAATGGAGAGATTCAAAGTGCTGCTAGAAAAACTTATGATGGCACAAGATGAAGACAGACAGATGGCATTAGCTGATTGCCTGAATCATGCTGTAGGCTTTGCAAG
>1.35486841.35487126
CCGTACTAGCAAAGCTTTCAGCAACAAGCAGACAGTCAAACAGTGTGGGTGCTCAGAAGTGTATCTCGACTGCTTACAAACATTTCTACCAGCTCTCAGCTGCCCCTTGCAGAAGGAAGTTCTTAGAAGCGGTGTCCGCACCTTTCTTCACCGAATGATTATTTGCTTAGAGGAAGAAGTTCTCCCATTCATTCCATCGGCCTCTGAACATATGCTCAAAGATTGTGAAGCAAAAGATCTTCAAGAATTTATTCCTCTCATAAATCAGATCACCGCAAAGTTCAAG
>1.35521287.35521408
CTTTCTAGTTCTCAGGGAACAATAGAGACCAGTCTTCAGGATATCAAAAACAAACTTTCTCCTAGCGGCATACTATCTGACAGTTGGACCAACCAGGATGGTACACATCCAAAAGACAGAAA
>1.35651066.35650899
GCCAATATGTCCTTGGATTTTCTGGAATATAAATCCAGCTTTGAGCCATTTTTCATGATGATAGCAACTCCGGCACCACACTCACCTTGGATAGCTGCTCCTCAGTACAAGAAGAGTTTTGAGAAT
>1.35660339.35660556
TGAATTGACAACTGTAATACGGGAGTTGAATTATAGAATTTGTGTTCAGTCAGCAAAACTGCTACGACTTCTGAAACAAAAAGACAGACTTTTACATAAAGTGCAGAAGAATTGTGATATTGTAACAGCCTCCTTGCAGGCAGTTTCCCCCAAACGGCGTAAGTACT
>1.35747023.35746902
GGTATGGAGCCAACCTTCTTAATGCCCTGAGGCCAACAGGCACCAAGCACAGGCAGCACACGCCTTCACCTAAGCAGGCTGAAGAGACCCAAGCGGTCCCGGAATCCAATTATATCTGGTGA
>1.35844191.35844354
TGGTAACAGTAAAATATCTACGGTTAGATCGGTATCATCATCGTTTTCCACAGGCTATTGCTTGCAGCGCTCCTCTGAAGCCATCAAATGCACATATGAACTCAATGTCTCATCTTCGTCTCCGGACAGGCACAGCCAACATCCAGGGAAACTCCTGA
>1.36993672.36993497
GTGAAAGAACTTCGAGAGAAAGCAGAAGCTTATAGGCAAAGGATACAAGGAACCCATTTTTCCAGAGATCATTTAAATCAAATCCTGTCAGATAACAATAGATTCTGGGATTTGTCCTCTGAATCCAGTGTAGAAGAAACCATGAGCAACAATGTCAGAGCACTTGATTTAGC
>1.37127386.37127512
TTAGATGACAGTGACTGGACAGCTGCACTTACGCCTCCACATTCAGTCATGTTCACAAACTTAGATTATAGTGCAGCAGAAGATATCACAAAGAGTGCTGTCCTCCTGAATGAGGATGATCCTGGGGAAGC
>1.37142126.37142276
GGTTAATATGTGAGAAGCACACTGATCTCATAGCATTTTATGTAAGTCACCTGCCTCAAGATGTAGCTGTTGTTCAGTATGCTTCATTCTTGGAAGATGTCACAGAGACTGAACAACGCCACCACTGTCTGGAGCTTGCAAAGGAAGCAG
>1.37143778.37143938
GCCAAAGATGTATTTATAAAGATTCCGCAAGACTCTATAGCTGAAATATATAATCAGTGGGAAGAACAAGGAATGGAGAGTCCACTTCCAGCTGAAGATGACAATGCTATTAGAGAGCATTTATGTATTAGAGCATA
>1.37145140.37145307
GATGCGGAAGATGACCCTGAGCGTTCTCATCAGATGACCATGCTGCGAAAACTCTGCTTGCCAATGATGTGCTTCCTCCTTCATACAGTCTTGTACAGCACTGGACAGTACCAGGAAGACTTAAGACTTGCTGACTTGATTGCTTCAGATCGGCACAAACTCTAT
>1.37149560.37149718
TGGGTAGGAGCAAAGCAACATGAATTACAAGTAAATTCTATGCAGCTACTGTACTATCAAGCGCCAATGTCATGTGGCATATTGCTATGTGTTGTACCCTTCTTTGAACCAGTATTTGGAGAAGGTGGAATTTTTGGTCCCTGGACTCCCTCTGCTGTG
>1.37187863.37187715
GTAAAAGGCCGTGTTTTGAATAAAAAGAAAGAACCCATTGCAAATGTGATAGTGGAAGTTCAAGGAAGAAGGCATATATGTCCTTATAAAACCAATAAGAATGGAGAATATTATCTTCTCCTCCTGCCAGGGGTCTACATTCTTAAT
>1.37264413.37264622
GAGGCTGAATACGGTGGACATGATCAGATAGATCTGTATGACGACGTCATCTCTCCATCTGCCAATAACGGCGATGCACCAGAGGATCGTGATTATATGGACTCTCTTCCACCATCTGTTGGAGATGATGTGGGCAAAGGATCAGCACCAAATGTTGTCTATACATATACAGGAAAAAGAATTGCATTATATATTGGAAATCTTACTTGG
>1.37268458.37268615
ACACAGTCAGGCCAGATGTCTGGTGAAGGAAAAGCTGGTCCCCCGGGAGGCAGTTCACGGGCAACTTTTCCTCCAAGTAATAGAGGGAGGGGCCGTTTTCCAGGTGCCCTTCCTGGAGGGGACAGATTTCCGGGACCAGCTGGACCCGGAGGGCC
>1.37397022.37397199
CAGTAGTCCAGTTCAATTCTATCCGACATGTACTTCGAAAAAGAGGAGAACTGGGGCAGTTTTGGAGGGATAATTTGCCTGAACGTTTTGCTCAGAAGTACCATCGTTGCTTTCCATCTGAGATTCTTTTGTCCATGGGAACTGCAAAGGAAAAGCTTCATGATTACATGAAT
>1.37409932.37409040
CTGGCAGACAGCCAGTTCTCCCATGCAGAAAACTGGCTCTGGGATGATGATAAACCCAGAAGGCAGCGTTCGGTGCTGCGAAAAGTGAAGCGCTTTCTGAGTGTCCGAGAAGTCTCTCCTTCCCCCAGCAGGAGGACCTACCAACGACAGTCAAGTGAAAGCTCAATTTTTTTCCCCTCACATGAAATGCATCATATCGATACTTTGCTGGAAATGCACTCTAGAGGGAGACACTTCCCCTTAAATGCCAGGAAAATTCATGACTGGCCTGATAAGAATGGAAAAATGCATGGAAGTATAGATCTTAAAGTTATTCGAGAAACCAGCAAGAATGATGC
>1.37447241.37447491
ATGGCAAATGACACTTTGGAAGGTTTTCATGAAGTGAATCTAGCTTCCCCCACTACTCCAGATCTTTTAGGAGTGCATGAATCTAAAACTTCTGAAGAACCTACCTCACCCACCATTATTTACCGGCTTCATCCCTCAGCAGTGTCCTCCCTACCTATTCAGCCAAGCACCCTGAATGTGACTGATCTTCCTACACAACCTGTCTACTCATCTGCTAGGCACCTAAATTGTGCAGAAACACCAGGTATCAG
>1.37458152.37458355
ATTGACGTACTTCAGGCTGAAGTAGCAGCTCTGAAAGCGTTAGTGCTATCTACTTCTCCAACCTCACCAACAAAGGAACTTCAGTCTAGTGGAAAAACGGCCTTCAAAAAAGGCCACGCAAGGAACAAGAGTACAAGTAGCGCAATGGGTGTCAATAACCAGGAACTCACCATGATGCAGCCAATTGCAAAGGACTGCAAAGAG
>1.37667436.37667583
GTGCACTAGGCCTTCCAATGAGGGGAATGAGCAACAATACCCCTCAGTTAAATCGCAGCTTATCACAAGGCACTCAGTTACCAAGCCACGTAACGCCAACAACAGGGGTACCAACAATGTCACTTCACACGCCTCCATCTCCGAGCAG
>1.37675551.37675675
TTGGGATGGTAACAAAACCAGCAAATGAGCAAACCCAGGACTTTTCAATACACAATGAAGATTTTCCAGCATTACCAGGCTCCAACTACAAAGATCCAACATCGACTAATGATGACAGTAAACCT
>1.37683429.37683573
ATTTAACCGAGATTGGAGATACCACAAAGAAGAGAGAGTATGGATTACCAGGGCACCAGGCATGGAGCCAACAATGAAAACCAATACATATGAGAGAGGAACATACTATTTCTTTGACTGTCTTAACTGGAGAAAAGTAGCTAAG
>1.37705138.37705265
TGTTCATACATCCCCCCCTGCGAACGGGAAAATGAGAAGAACTCTGATATTGTAATGCACTGGCAGGTTTACTGGGAAGATGAAGTGGGTTCTCAGCCTTTCACTTGCTACTTTAATCAACACCTCAG
>1.37727103.37726983
TGTCAATATGTATATTTACATCAGTGTGTAAGAGATGTCTTAAGAGCAAGAAAACTACGCAGTGAGCAAGAAAACCCTTTGTTCCCAATATATGAAAATGTGAATCCAGAGTATCCCAGAG
>1.37753808.37753548
CTCCACAGCCAGTTCTTCAGCTCCGTGTGAAGCATGCTAATGAATCCTCCCTAACAATCATGTGGGCGACCTCTCAGGCTGACTGGGATCACTATGTGGTTTCACTGGGACACCGATCACTCACCATTGTTAACAGGGCTCTGACTAAGGAAGCCAAGGAGTTCACTTACACTGACCTGTCTCCTGGACGAAAGTACACTGCTAACGTCACCACCATAAGTGGGGATTTGAGTAATTGGACGTCAGTTGTGGGACGTAC
>1.37755814.37755545
TTCCCCAGAAAGTTTCAGAATTGAAAGCAGACAGCATGGGTTGGTTAAGATGTCTGAAAGTAAGTTGGCTTCCCCCGACGGGAGACTGGGACAAATATCGTATTTTATTGTTTGACCGCTCTACATTACTGCTGAATACTACGCTGGAGAAATATACAAGAGAATACATCATCAAGGATTTAGGGCTCATTCCTGGAAGACAGTATGAAGTGGTTGTTACTGTAGAAAGTGGAGGCTTGCAAAATAAAGCCCACTGCAAAGGCAGAACAG
>1.37759390.37759130
CAGTTCCTTCGCCAGTCAAAAATATCAAGATCTCAAGCAAGGTGCAATCATTCCATGTTTCTTGGTTGCCAGGGGATGGCCACGTGGACCAATACAGGCTAGTTTTGCTGGAAAAAGATACTATAGTTCAACAGATGAATCTAGAGAAAGATGTTTTGTCATACAATTTTTCAGGATTAACACCAGGATGTCTATATAA
>1.37760235.37759957
ATCCTTTGCCCCCTGCAAGATTTGAAATTAAGAAGGAAAAAGTTACAACTACCACTTTACGGGTTTGGTGGAGCCCATCCTTTGGGAAAGTGGACTGGTATGAGCTACAATTACTTAATGGCGTCAAAAAGGTGGAGGAGATACTAGTGCCTGGAGGCATTTCTAGAAGTGAACAGATATTTGCCAATCTCATCCCTGGCAGCAAATATATCATCACCATCAGAGCAGTTTCTGGAAATAAAAAAAGCTCATCAGTTGACATCAGTGGCTCTACTG
>1.37822475.37822289
CGAGGATCCAACGTCTCACTCACCTTAGACATGAGCAGCTTAGGATGTGCTGAACCTTTAATAGCTGTGCCAACCCCAAGGGAAAAAGTAGCAATGGAGTATCTACAGTCAGCCAGCAGGATCTTGACCAAAGAGCAATTAAAAGACATAGTTGCAAGTTCTCATTTACTTCAGACAGAATTCATG
>1.37843042.37842780
GTTCTATACCGAGTGAAAGAGAAAATACAATTTTCTGTGAGACAGGAGAAGAACAAAAAACAAGAAATACACCTTTCTTCCATCCCTCTGCAAAGAACTCCATCTGAATACAAGACAGCAAACAGAATGGTCCAACCTGAACAGACCCGTAAAGTCATAAATGTCGTAGTAGATCCCCATGGGCAATGTACTACTGAGATCAAGCCCTCACTTTCTGCTAGTCCATCACCTTTCAAAATGAAACCAGTGGGGCTACAAGAAAG
>1.38190822.38190947
GGATCTGTCATCCAATCTTTTGTCTTCTTTTCCTGTTACTGGTCTGTATGGTTTAACTCATCTAAAATTAACAGGAAATTATGCACTACAAAGTTTGGTATCATCTGAAAACTTTCCAGAACTCAA
>1.38220614.38220477
CAGCTCCTATTTGAAGCATCAGAAGGAGGTAAAACTGATAACCTGAGAAAACTAGTTTCCAAGTGCCAAGAGGTTGGAGTCAGCCTAGATGAGCTTTTAAATTTAAACACTTACAGAACAGAAAGCACGAATCATTGA
>1.38231529.38231338
AATCTTGAAAACTCATTTGATGGAAAGGATTATGTATGTGGAAGAATGCTACAATTCCTGATGGAAACTCCAAAGAGTGAGGAAAATATGGATATTTGGTCCTTTCATTTGCTGGAGATGCTACTGTATAGAGTTCACTTAAGTCTCTTTACTGGAAAGTATCAAAACGC
>1.38232902.38232719
AGAAAACAAAATAAATATCCCTGCTCTGGATGCTGTTGTGACTCCAGATGATGTGAGGTATTTTACCAATGAGACTGATGACATTTCGAACTTGGAAGCAAGTGTACTTGAGAATCCTTCTAATGTTCAGCTTTGGATCAAACTGGCTTATAAATACCTGAATCAAAATGAAGG
>1.38234919.38234798
GCAACACATGAAAGACTGCACTCTTAGCAGGAGACAGCTGTTTGAGGATGTTCTTTCATACAATTTAACTTTGATAGGCTGTTCAGATAAAAGTACTGATGAGGAGATAAGTACTGCAACAG
>1.38236118.38235987
GTTTAGTCCTTATTTTCGAACGAAAGAAAAACTTTACCTCAGCTCAGTATCCTACAGCAATAGGATTGAACCCAAACAGTGTTTTTGCCGTTTTGATTTAACAGGCACTTGCAATGACGATGATTGCCAGTG
>1.38237270.38236722
CCAAACAAAACATTGAAACTTGAGAAATCACCTTCATCAAGTCCAAAGAAACATTCTGCAGAGTTGATTGCACAGGAGAAAAAAAGACTGCAACAACTACAATATGAGTATGCTCTGAAAATTCAGCAACTAAAAGAAGCACGTGCATATCAGAGTAAGGATCGATCAACTGTTGTCCCTGCTGTAGAAGAAGAATCTGAATTTGCACTACCTCAGCCTTCCCTTCATGATCTTACACAAGACAAATTGAGCTTGGATATTGAAGAGAACTGTTTTGATGATGAAATTTTGTCCAATTGTAATAGAGAGCGAAGAAGATCTTTCAGAGAATCAAATTCTTTTACTAAACCTAATTTTAAGCATGTGGACACTCCCAAGCAAGAAGCTGCAAACAAACTTTCTAAAAAGACATTAGAACAACCAGAGCT
>1.38238439.38238265
ACTTCTCTTGATGAAGGATGAATCTGTGTTAAAACATCTTCTACAACAAGAGGCAAAGAAGAAAGAATCTGTTCGCCTTGCTGAAAGCAAGATTGCTAAACTTAATGAACAGCTACAAGCAACAGAAAAAGTGCTAAATGCTAATAAGATATTTTTAAAGAAACTTCAGGAACAA
>1.38239612.38239466
TCGGGAGAAACAGCGCTTGATAATACCTGAACCTTTGAAGACAAGTTCATCTCCAGTAAACTCTGATGTTGAAATTGATGGAGTTGGTAGGATAGCCATGGTAACAAAGCAAGTTACAGACGCAGAAGCAAAACTCAAAAAACACAA
>1.38240580.38240443
CTTCCAAAACACAAGTCAGTTGTTGTTACATTGAATGATTCAGATGACAGTGAGTCAGATGCAGAACAACCTAACTCAACTAGTAATGAATTTGGAGGCCTGGAATCTATGATCAAAGAAGCTAGAAGAACTGTGGAG
>1.38243362.38243198
GAAAACTCAAATAATAGCAGTCCACCTTCTCCACCTTTTTCCAATAATTCTCATTCTGTGCCAAGAAGCAATCTTTCAGCAGTCAGTATTAATACTGTATGTCAACCTCGTATAAAGAACACAAAAATCATTAGAGTACCAAGACCGCCTCGAACAGTCAT
>1.38244147.38243944
CTCTACCACCAATTAGCCAATTGTACATGGAGGGTATTTCAACTGTCTCTCTGGAACCTCCACCACCTCTTCCTCCTCTTCCACCTGAAGAACCTGAACAGCCCCCGAAACCTCCATTTGCAGATGAAGAGGAGGAAGAAGAAATGTTACTGCGAGAAGAGCTACTTAAATCTTTAGCAAATAAACGAGCTTTCAAACCAGAG
>1.38286862.38287116
GTGGACAAAGAAATTGGGTGCAAGTATTTTGCAATGGTGGTGTACCTGCAGAACTGGCTCTGTTATACATGATTGAAAATGGACCAGGTGAAATTCCAGTGGACTTCTCTAAACAATATACAGCATCCTGGATGTGTCTATCATTACTGGGTGCTTTGGCCTGCTGTGCTGGAGATACCTGGGCTTCAGAGATTGGCACTGTCATGGGTCATGAACCCCGGCTAATAACAACCTGGAAAAAAGTTCCAGTAG
>1.38351593.38351731
GATTCCAGTTCAGTTGTAGAGTGGGTACAGACTCCTAAAGAGAAGACTTTCAGAGGGCCAGAACATATGAACAGTTACGAAGCAGAATGGGATATGGTCAACACCGTCTCTTTTAAAAAGAAGCCACATTCAAATGGAG
>1.38360178.38360306
ATTGATTTAGGAAAACGACCTGAAGCTCATAGAAGGCAACCAGTATCAGTTGAAGAGTGGACTAAGAATATGGATTCTGAAGGAAGAATCTTGAATGTGGACTCTATTAAACAAATGATATTCAGAGGG
>1.38370146.38370352
GAATTACCTCAAGCAGTTTGTGAAGTTTTGGGGTTAGAAAATAGTGCTATGACAACGCCAGATTCAGATGCTGGGGAAGATGAGCCTGTCGATGGGATGAGTTACCTTGCATCAGTGTATCCAAACGTTTCTACGCCTGTTGCTGCTGCCAGCAAAAGAAATGAAAGCGTTCAACA
>1.38697680.38697827
GCTGGCTATTTGCCCCAGAATATTCCACTTGAGATTATCAGATATTTATCAAAGGAAAAGGAATTTCTACCTTGGCATGCTGCTAGCCGAGCTCTTTATCCTCTAGATAAGTTGCTGGACCGCACGGAGAACTACAACATGTTCA
>1.38721760.38721903
CTAAAGAACTTTGTAAAGAATTATGAGGAGAGATCTGTTGCCTCTTTCTCTCGAGCTGTGGAAACAGTGGAAGCAAATGTCCGGTGGCAAATGATTTATAAAGAAGAATTATTTCAGTGGCTGAGAAAAACGCTTGCACACTAA
>1.39601189.39601014
AATGCAACAGAGGAAGAAATTAAATCTTCATTTCTAGAAACACTGGAGGATGCCTGCAGCAATCCCAGTGAAGTTTCATTTAGTGAATTTGAGGATTATTATGAAGGATTAAGTATTGGCATTCTGGATGATGAAGATTTTATTAACACATTACGGAATCCCTGGGGAATTTAG
>1.39678810.39678676
AATGCAGTTTTAGACTTAATTGAAGGAAGCATGACTGTCAGCACAACAAAGAAGACCTTTGATCCATATATCATCATCAGAGCCCGTGATTTAATAAAACTTTTAGCCAGAAGTGTTCCATTTGAGCAG
>1.39904441.39903787
AGAACTGAAACTCTTCTACAACACATGCAAGACAGTAACATCAAGGTAATACTGTCAAGTGTGAAACAGCATGATATTGTTCACTATTATGCAAAAAATAATGGCATATCTATTGTAGATTGCTTGTTAGCAGAGGAAATCGCTCTTATTTGCAAGGTTACCGGAATCTCACCTTTCAGACCATCTTTGGATAATATTAACAGTGAAATCACTCAAATAGCTGTAGCAAAATTTTGCCAACCCTTACACCTTGGAACCAAAAGTTTTGTTCACATTGGCTTTGCAAAAACCTCTGTCATCCAGCTTCATTGTGCAATTCTCTGTGGACCAGTACATGGAGTTACTGAGCAACATGCTTCTGCTTTTCGTGAAGCATTCAAAGTGCTACAACAAACGTTTACAGCAGT
>1.39908998.39908863
GGACATTACAGCGTTAAGAACACGAATGACTTCAGGTTCACCAACTCCAGATAACTTCTTTCAGTTCAAGCACTATGTCTTCATCATGCTGATGGTTCTTCTGCAACTTATAATCAATTACTTATTCAAATAG
>1.40079764.40079889
GGAGAATCACCACTTGATTTAGCAAAGCAAAGAAAAAATGTTTGGATGATAAATCATCTACAGGAGGCAAGGCAAGCAAAAGGTTATGACAATCCATCTTTTCTCAGGAAGCTGAGGGCTGATAAG
>1.40081086.40081228
GAATTCCGTCAGAAGGTGATGCTAGGAACACCTTTCCTAGTTATTTGGCTGGTTGGATTTATAGCAGATCTTGATATTGATTCTTGGCTAATCAAAGGACTAATGTATGGTGGTGTTTGGGCTATGGTTCAGTTTCTTTCCAA
>1.40169194.40168924
CAGGACCAAGAAGAACCATATAGGAGTAAAGACTTAAAGGAAAACTTGAAAGAAAAGGAACAGGCTTCTCAGGAAAATGGCAAACCATCTTTTCTACCACAGTATCTCTACGTACAGCCTACAGCTG
>1.40172012.40171818
AACCTGTGCTACTCTTACTGAAGTGAAAAGAGCAACACGTGTTCCACATCAAGCTTGCTCTAATAGAAAAGATCGACTGTCACGCCATGCTTCTTTCAGCGTTCCTCAGCCTTCTGAACTGGTCAAGAGAAAAGTTAGTTCTGAGCCAAGCAGTCCACACAAAGAAAGGCAAG
>1.40678284.40679319
AGAATCACCCAAAGGTCCTCACCCATCTGCAGGTATGAATGGAAATGTGCCGCACCCCACCACCACTGGGCAGCAGCCGGTCTCTGCCATCCCCTCTCCAAGTGCCAGCAAGCCTTGGCGCAGCAAATCAATGAATGTCAAACACAGTGCCACCTCTACCATGCTGTCTGTGAAGCAGCAAAGCCCTGCAACCTCACCTACACCACCTGCAGACAGGCTTAAGCCACCTCTTTCTGAAGGTCCCAAAACACCTTCATCTGGGCAGAAATCCATGTTAGAGAAATTCAAACTGGTTAATGCTCGGACTGTTTTGCGGCCCCCTCTGTCATCATCAAATTCAGGTCCCACTGAGAGTGGAAGAGATGATGAAGCTTTTTCAGAGTGTGGTGAAATGGATGGCTTCAGTGGTGGGCTCAGTAGTGCTGGATCTACCACAAACAGCCCCAAAATATCACCTAAATTAGCTCCCCCGAAAGCTGGAAGCAAAAATATCAGCAATAAAAAGTCTTTGCTACAGCCAAAGGATAAAGAAGAAAAGAGCAAAGACAAAAGTAAAGTTTGCACTGAAAAGGTGGTAAAAGACGAAAAGGAACAGATTGCTGAGACACCCGCAAAAAAGACCTCAAAAATTGCAAGCCTGATCCCCAAGGGGAACAAAGCAACATCAGCCAAGAAAGAAAGCTTAATTCCTTCATCTAGTGGGATACCAAAACCTGGTTCAAAAGTACCTACATCAAAGCAGAATAGTTCACTAGTATGTTCAGGAAGTAAAGAGACAGAAAAACTGAGGAATGCAAAAGGAAACCAGCCCCCATCTACAGCAAAATCCCAAGGGAATGAGAAAACACACGTTCCTTCTAATCTCCCAGCTTCTGAAGGAAAGGAATCTAGCGCTGCTCTTACTAGTACATCATTTGCGTCTCCTTCAATGGCTGCAGCCAGTGGGCAAGTCCCAGGAAGCAGCGTTGTCCAACTTCCTCAGCAGCAGCAATACAGCCATCCAAATACAGCCACTGTAGCCCCATTTATTTATAG
>1.40785688.40785862
AATGAAATTGAGATTTTGAAAGCTGAAAATGATCGTTTGAAGGCTGAGACTGGAAACACTGGCAAACCAGTCAGGCCATGTTCAGAGTCTTCAAGCAGCACATCTTCTTCCTCTTCGCGACAGTCTTTAGGTCTCTCTCTGAATAATTTAAACATCACAGATTCAGTTACATC
>1.41394836.41394708
AGCTTGGATGAATATGATGATGATGAAGCAGGGCAAAAAGAACGTAAAAGAGAAGATGCAATCACACAACAAAATACAATACAAAATGAATCTACTGTTGTGGATCCAAATGCTTCATACATATTACAG
>1.41472836.41472660
TACCTCAAATCGTTTATGGGCTGAGGATAGTACTGAGAAAGACAAAGACAATGTTTCTACAGCACTGACTGTTCCTGTTGCACCATCAGTTGTAAATACTGGGGTTACTACAACTGCCTTGACTACAACTACTACTGGTACTGTGTCATCTTCAGAAGTCAGGGAGAGACGCAG
>1.41473451.41473290
TGGTTCCTTTGGTAGAAGACAAGATGACTTGATTAGTTCTAGTATTCCAAATATTACATCCGTATCAACCGTTACCTCTCTGACTGGTCTTCAGAAAAATCTGCTTTCTAGCACAAGCACTGCTGCAAAGGCCACAACAGGTTCAGCAACATCAGCCATGCAAAGCAG
>1.4147529.4147668
ATGCCCAGTTAATCTTGGAGACTCTGGCAGATGTTGAGGGATTGGATGAATTTCTGAATAAGGATAAGCATGCCGATCCCAAATTCACAGAAAAGTTGTGGGCCTACCTTACTGTCAACCAACTCATGGCTGAGAG
>1.41475862.41475740
GGATTCTTCAGCCAGTATAATACGTGGTAGTGGTTCTTACACTAGAAGAAAATGGGAAGAAGATGCAAAGAAAAATATCTCAAATGAAGGAACTTCATCACTAAATTCAAGCTATCAGAAAAG
>1.41670180.41670345
AGCGGAATGCTGTATCACCCATGTTCCTCCTTCTGTGAGCACTCCTGTTCTTCCCTTTCTCTTCTGGATGCTTGTGATTACGACTGCGCTGAAGGCTGTAACTGTCCTGAAGGAAAATACTTTGAAGAATCTATTAATTTTTGTGTGCCAAT
>1.41673269.41673431
CACACATGTCCTGATGGAAAGATCTACTATGACTGCCAGTCTCATGTACCTGGCTTGACATCAGCTGGAGTAAACTGTGAACTAACATGTACAAACATTGCTATGAACTTTACCTGTACACCTTCTCCACCATGTTTGAGTGGTTGCATCTGCCCCCCTGG
>1.41774557.41774806
GATAACAGTGATTCATTTTTATGGAGTACTACCACTCCTTCAACGACATCTAGTAAAACTACCACATTTATCTCAAGTACAGCTGCTCCCGGGGCAATGAGTTCTGTCTGGAATGAACCTGTCAGTTTTGTTGTGACTAATCTTAGGCCATACACAACTTACCTTTTTGAAGTTTCAGCAGTAACCACTGAAGCAGGTTATATTGACAGTGCAATTGTCAGGACACCAGAATCAG
>1.41776253.41776381
TTCCAGAAGATCCTCCTCAGAATCTTGTCACAGGCAACGTTACAGGAAAATCTTTCTCAGTTTCATGGGAGCCACCAACCATTGTTACTGGAAAGTTTAACTACAAAGTAGAATTATATGGGCAATCTG
>1.41808891.41809032
AACATTTCAGGTTCACACAATGAAGCTATTATACTTGGACTAGAACCATTCTTGGTTTATTCCATCAGTGTTTCTGCATTTACAAAAGTTGGAAATGGCAATCAATTTAGTAACCTTGTACAATTCACAACAATGGAATCAG
>1.41811085.41811354
ACCAGATATTGTCCAGAATATCCAGTGTACTGCAACTAGTTGGCAGTTAGTTCTACTCCAATGGGACCCTCCTCTGAAAACAAATGGGATCATTACACATTACATCATAACATTTGGAAAGAATTCAACAATCTTATCATCTCATA
>1.41819724.41820056
TTCCAAGTGCTCCAAGAGATATAATATTTTCCAATGTACAGTCAACAAGTGTGACCTTGAGATGGAAAATGCCAGTTACTATTTTGGGCTACTTTCAAAACTACAAGATTACTGCACAGTTACAATCCATCCATTGCAATGACTGGGATCCTTCTGAATGTATTGAATATGAGAAAGAGCAATACTCATATCTTGCTGATAATGTTACAGAAGAAACAGTGTATGATCTGAAAAAATTTAGATGGTATCGATTTAGAGTTTCTGCTAGTACAAATGCTGGTTATGGCAGGTCTACTCCTTGGATTGTCACACAAACTCTTCCTGGCT
>1.41826479.41826600
CTCCAGATGCTTCTCCAGAAAATGTAACTGTAGTGGCTACGTCTCCTTACAGTATTAATATTAGTTGGAATGAGCCTGCTGTAATTACTGGACCAACATTCTACCTCATTGACATTTCCTCA
>1.41830285.41830471
GTGGATACAAATTACTATCAAGCTTCATTCATCAAAGCAAATTATGAGGATAAAACCCTCAGTATTTCAGGACTGAGAGCATTTACAAGGTATTCCATAGTAGTCACTGCTTTTGTAGGAGATGTACATACCGCATATACTGAAGGCAAATCTAGTTCTTCAGTTATTGTTTCCACTTTTGAAGCAG
>1.41833941.41834099
AACCACCAAGACCTAGTAAAAAGCCAGTGCCAGTTTATGATACCAGTGGAATATTACTTGTCACAGCTACTACAATTACGATCCGTATGCCAGTTTGCTACTATAATGATAATCACGGGCCTATCAAGAAAATACAAATCCTTGTTGCAGAAGCAGGAG
>1.41835548.41835770
TCAGAATGATGACAATATCACTAAATGGTATGATGCCTACTTCAGTAAAGCAAGACCCTATTTTGTAAATGAAGGCTTTCCAAATCCTCCATGTATAAAAGACAGTGAAGGACTGAGCACCAGAGAAGACATATATGTAATAGGGGCAGATAGCACTTGTAACATCCCAGGAAGTGAAGAAAAGTTTTGCAATGGACCACTGAAACCCAGAAAGCAATA
>1.41839779.41839907
AATTCGCCAAAAGCAAAAAGAAGGGGGTACATATTCTCCACGGGATGCAGAAATTATTGACACTAAATTCAAGCTGGACCAGTTGATCACAGTGGCAGACCTGGATATGAAGGATGAAAGATTTACACG
>1.41857930.41858055
ATAAGATGCCATCAGTATTGGCCTGAAGATAACATTCCAGTTACTGTTTTTGGAGATATAGTGATTACTAAATTAGTGGAAGATATTCAGATAGACTGGACCATCAGGGATCTAAAAATTGAAAGG
>1.41864155.41864278
GCACAGTATATATTTTTACATCAGTGTGTTCTGGACTTACTGGCAATCAAGAACAGCCAGCCTATATGTTTTGTTAATTATTCAGTATTGCAAAAGATGGATTCTTTGGATGCAATGGAAG
>1.42082268.42082443
GAAGAGAAAAAGCTTTTAGAAGAAATTGTTACACGAGTTAGAGAAGATATTGGTCCTGTGGCAGCATTTCGGAAAGCAGTATTTGTGAAACAGATACCAAAAACTCGTTCTGGCAAGATACCACGATCAGCTCTTTCTTCCCTTGTGAATGGGAAGCCATACAAG
>1.42598554.42599171
GTGATTGACCTGGGTTCTGGAAAAGGTTACCTGAGCTCTTTCTTGTCATTGCAGTATAATCTAAAGGTTTATGGAATTGATTCTTCAAACACAAACACCCACGGAGCTAATGAAAGGAACAGGAAATTAAAGAAACATTGGACAGCCTATCAAAGACGTGCGGGAGAAAATGTCAGAGGCCAAGCATTGGAAGAAGCAAAGAAAAGGGCAGAACAAGATAAAGAGAAATGTAAAGCAAACACCAGTGAAAAGCCCTTAAGAACTAATAACAGTCTTGAGAGCCAGGTCCGAGTGGCTGTTCCAGATGTTGCTTTTGAAACAGCTGAACTTAGCCCAGATCCCAATATATGCATTACTAAAAAACAATATGAACTCAACCCTGAGGCTCAGGTACAACTCATTGAGAACAACATACCAGAAAATGTATTTCTAAATATTCTGCCTGCTGATGCTGTAGAAATGGATTGTTCACCCAGAAGAAATTGTAGAGAGCTCTGTGAAGAAGAGAAAGAACAAAGGAAGGTGGCTTCTTTGAAAGCCAAAGCCAGCCGGTCAAAAGAAGCCAACATATATTCTCCATTGACATCGTTCATTACTGCAGAAACAGAGTTACGCGATATTGTTGGAGATCTGGAG
>1.42601888.42602028
GACTGTGTAATTGTGGGTCTGCATACCTGTGGTGATCTAGCTCCAAGCACACTGAGACTTTTTAATGCTGTACCTGAAATCAAGGCCGTTTGCAGTGTGGGTTGCTGCTACCATTTGCTTTCAGAGGAACATGAAA
>1.42808104.42808674
CGAGCAATCAAGACAAACCAAGATCTCCTTCCTGAAACACCATGGATGCAGTTATTCTATAATGACTTTTGGGGCACTCTTCTGACTCACAGTGGGAGCCATAAATCCTACCGACCTCTCTGCACACTCTCTTTTCGCATTAATTATGCTATTGGAGGAATGGATCCTTGGAGTTACCATCTCGTAAACGTCCTTCTACATGCAGCAGTCACGGGTCTTTTCACTAATTTTTCTCGAGTGCTATTTGGTGATGGACACTGGACCTTACTAGCCGGTTTGCTATTTGCTTCTCATCCCATTCACACTGAAGCCGTGGCAGGCATTGTGGGAAGGGCTGATATTGGAGCTTGCCTTTTCTTCCTGCTCTCCCTCGTCTGTTATATCAAACACTGCTGTACGAGAAACTGCTCAGAAGGAACCTGGGGCTGGATCTTGGGTGCCGGTCTGTGCGCCACCTGCAGCATGTTATGGAAGGAGCAAGGAGTGACTGTGCTAGCAGTGTCAGCAGTTTACGATGTGTTTGTATTTCATAGGCTAAAAATGCACCAAATTGTTCCCGCCGTCTATAAG
>1.42851703.42852531
AGGAAGAATTTGCCTCTTCTTTTGAGCATTGGTTTGTTGATCTTCTGGGGAGCTTTACTGCTGGGTCTTCGCTTCTACTGGATGGGGAACAAACCTCCCAGCTTCTCCAACTCTGACAACCCAGCAGCTGACTCAGACAGTTTTTTAACGCGAATTCTGACCTTTTTTTATTTGCCAACCAAAAACCTTTGGCTACTGTTGTGCCCGGACACGCTTAGCTTTGATTGGTCCATGGATGCCGTGCCTCTTCTCAAAACAATCAGTGACTGGCGGAACCTATACACAGTGGCCTTTTATGCTGGACTCTTCCTCCTTACTTATACCAGTTTGAGAAATTCCAGCATGGAAAGAGAATGCAATGGGAAAAATATAACAAATGGCAGATTTAATGGCAATGGTCATAACTGCCTATCTGAACTGGAATATAAAGAATACAAAGAGTTGAAGTCCACTTTTGCATCTAAAGAAGAAAATGGCATTAACAAAGGCTTGCCACAAAGACCACACATCCCGTCAACTGAGAATATTGTGGTTCTGTCACTGTCTTTATTAATTGTTCCTTTTATTCCTGCCACAAACTTGTTTTTTTATGTAGGCTTTGTGATAGCAGAGCGTGTGTTGTATATACCTAGTATGGGCTTCTGCCTCTTGATCACTGTGGGCACAAGAGCCCTCTATGTCAAAGTACAAAAGCGTTTTCTGAAGAACTTGATTTTTTTGGCCACTGCTGCATTAATTTTTTTTTATGGACTGAAGACATTTGTCAGGAATGGGGACTGGCAGAATGAAGAGATGCTGTATAAATCAGGGATTAAAGTAAATCCAGCTAAAG
>1.42882044.42882228
CTGCCTATTTAAATACTGGCATAATTTTAATGAATCAAGGCAAGGCTGAGGAAGCCAAGAAGACATTTTTGAAGTGTTCAGAGATTCCTGATGAAAACTTAAAGGATCCTCATGCTCATAAGAGCTCTGTTACCAGCTGCCTTTATAATTTGGGGAAACTTTACCATGAACAGGGACAGTATGAG
>1.42946308.42946487
TACCCAGCTGCCTTAATGAATTTGGGAGCTATTCTTCATCTCAATGGCAAACTTTTGGAGGCTGAATCAAACTATCTCCATGCCCTTCAGTTTAAACCAGATGATGTCATCACACAATCAAATCTCCGCAAACTCTGGAATATCATGGAAAAGCAAGGCTTAAGAACAACCAAAACAT
>1.43621719.43621871
ACCACAGTTATCTTTCAAGATTTGCCTGGTTGCAGTCTGTCCACATTATCACAATGTGAAAGGCTTCAGTTCTTGAGTCTTAGACGCTGTGGATTACTTGCCTTGGAAGGACTCAGCAGCTGCAAGGATTTGAAGTATATAGATGTAGAG
>1.43650087.43650333
CTGTACAGCTCCAGTGTTGGTATTTAAGGAAGCTGATGAAACTTAGTATTGAACACCGCAATGCACATGAAAATGGAGTTCTAAACACTACGAAGGCAGAAGAACCAGAAAAACAGGCAGATCATTTGACTCAAGAAGCTGTTAAATTCATAAAGAAAAATAACTTCTTTATCTCTGGTGTAAAAGAAAATAAGCAGGGCTCATTGAATATGCCTGAAAGATGGATT
>1.44090466.44090319
GGGGACAAGCAGTTAATCAGAGATGCAGCAACACATCAGTTAAACTCAGAGCGATATGTTCACAGTTTTAAAGATCTGTCCAACTTCTCAGGATCAATAAATGTTTCCTATCGCTATCTGGCTGGCACACCTTTACTAAGAAAAA
>1.44095250.44095104
GTATGCTTTTCTCCATGTGAGATTTACATTGAAGCTTTTGGACAAAATGAGGTGCTTGCGCAAGCGATCTGCTGTATCCTTTCTAGGAGTCCTTGTCATTTGCTTATTGTTCTTGAACTTATACATTGAAGATAGCTATGTCTTG
>1.44683366.44683202
GCTGGAAGAAGTGGGAAAACAATTCCAGAATTAGAGAAAACAATTGGCTTGATGAAAAAAGTTGTAGAGAGAGTCCAAAGAGAAAATGAAGAGCTAAAAAGGGCCCCTGGAGTAGTCTCTAATGAAAAAGTTGCCAGACTTGAACAAGAAAATGAGGATTTAA
>1.44692143.44691899
CAGACAGAAGATTTAAATGACCAACTTTTGAAACTTAAAGATGCCCTTAAATTAAGCAAAAATAAAGAGAGTTCTCTGTTAGATGATATGGATGATTTAAATCAAGAACTTCAGAAAAAA
>1.44696533.44696399
GAAGCTACAGGTACAGTTTCAGATCCTAGCTTGCCTCTTCCACATCAGCTTGAGCAAGCTCTTAAAACAGTTAGAGAACAAAGTCGAACAATTCTGGAAATGCAAGCCACCTGCAAATCTTTAGAAGAG
>1.44702299.44702094
GACAAGGCTACAAAGGCCATAACAAACAGTGAGATTGTTTCTATTTCTAAGAAAATTACTATGCTTGAAATGAAGGAACTGAATGAAAGACAGAGGGCAGAGCATTCTCAGAAAATGTATGAACACCTACAAAATACATTAAAACAAGTGGAAGAGCGTAACTTTGAACTGGAAACAAAATTTGCTGAG
>1.44705107.44704877
TGCACTTGAAAAGGATAGTAATGATACTAAACAACTATTTGCGGATTATAGTAGAAAAATAACTGTTCTGAGAGTCAATGAAAGATCAATGAAAAGACAATACACAACATTACTTGAAATGGAAAGGCATCTTCGCAAAGAGAATGAGAAAATGAAGAATGAGATGACATTAATGGAGGTGACAGTTGGAGAGAAGATTGGATCCTTGCAAAGGTTCAA
>1.44709804.44709640
GCAATTGAATTAAAGAATGCAGAAGGAACTTTTGATGCCAGCTTGCATTTGAAGGCTCAAGTGGACCAACTGACAGGCCGAAATGAAGAACTAAGGAAAGAATTGAGAGAAGCCCGGAAAGAATCAGTGAACTTTTCTAACCAGCTAGCCAAAGCAAGTACAAA
>1.44710455.44710313
AAAGAATTAGGACAAGAAAATAAGCACCTTGAACAAGGCATGAAAGAAATTTTACAAGCGGTGAAGGATATGCAAAAAGATCCTGGTGTGAAAGATGGAGAAACTGCTCTTATGATTCCTAGCCTGGAGAGATTAGTAAAT
>1.44719415.44719293
AATTTTGGCTTCCAAAGATGATGAAATAATTGAATATCAGGAAATGCTGTTGACTCTGAAGGAGAAACTGAAAATGGCCCAGATGGATGCTGACAAGAGCAATGTTCTTGCCCTCCAGCAG
>1.44721284.44721132
AATGAGCAGCTTCGTCAGGATGTAATTGACTATCAGAGACAAATAGAAACACAAAAGGAGACACTTCTTTCAAGAAGAGGAGAAGAATCAGATTATAGATCACAGTTATCAAAAAAGAATTTTGAGCTTGTCCAATACCTAGATGAAATTCAG
>1.44738200.44738388
ATGGCTTATGTTAGCCCAAAGGAATTTGCACTAATATTTGGAGTAGTGGCAGCTTGCTACTGGAACAGTCTGTTTTGTGGCTTCGTTTTTGATGATGTTTCTGCCATTTTGGACAATAAAGATTTACATCCTTCAACTCCAATTAAAAATCTCTTTCTGAATGACTTCTGGGGAACACCCATGTCTGAG
>1.44738774.44738992
GAGAGAAGTCATAAGTCATATCGACCACTCACTGTCTTCACGTTTCGTTTGAACTATCTGTTCAGCGAGTTAAATGCTATTTCTTACCACTTCCTGAATGTCATCTTTCATGCAGTTGTTTGTATCATCTTCCTCAAACTCTGTAAGCTTTTCTTAGACAACAAAAGCAGTTTGGTTGCATCTTTACTATTTGCAGTACATCCAATACATACCGAAGC
>1.44745516.44745688
TATACTTTGCCAGTTCTTTGGGATACAGTGTTACAGATTCTTCAAGGCAAAGGCAGCATTCCTTACTGTATGCTCCAAATGCTACTGAAACTAATAGTTCTGATGTTCAGTACTCTACTACTTGTTGTGATCAGAGTCCAGGTTATTCAGTCACAGTTACCAGTGTTTACAAG
>1.44758809.44758978
ATTATTCCAGGTAAAAAGTATGCTGCGCGAGTGGCTCCTAACCATCTGAATGTTTATATAAACCTTGCAAACCTGATTCGGGCAAATGAGTCTCGTCTTGAAGAAGCAGACCAATTGTATCGTCAAGCCATTAGCATGAGGCCGGATTTCAAACAGGCATACATTAGCAG
>1.44867462.44867300
ATTATAGCCAAGATTATGACCATCTATATGAAGAAGGTAAATTCATTCCAGAAGAGTTCTTTAAGCACTTTTACAGCACTATTGAGGCCTACAAAAACTTCTCAGAAAGACCAGAACAAAGTGACTGCGTTCTTCCCTCAACAACAGAA
>1.44869291.44869112
AATTGTTAAACAGTCTGAATAATCTTCTCAATAAATTTAAAGAATTTCCAGATATGTCAAATGTCTTGAGTAATTATTCAATCATCAATAAACTAAGAAGGATCATCAATGATGTGATGGCATGTTTACCTT
>1.45233419.45233267
CTCTGGAAGACAAATTTTGATGCATCTGAATATAAGAAAGTTCTGAAAAAGCATATGCAAAGAATACATAGTGATGACCCCCCTCACCTTCTGGATATTTACCCTCGCTCACCTCATCGCCATGATGCAAAATCACAGTCAGTTGAG
>1.45253171.45251610
GAGGGCCTGGTGCGCGCCCGCCTGGTGGGCGCCACCTTCGCCACGGGCGAGGTGCTGACCTTCCTGGACTGCCACTGCGAGTGCGTGCCCGGCTGGCTGGAGCCGCTGCTGGAGCGCATCGCGCGGCACGAGCGCGCCGTGGTCTGCCCCGTCATCGACACCATCGACTGGAACACCTTCGAGTTCTACATGCAGCCCGGCGAGCCCATGATCGGCGGCTTCGACTGGCGCCTCACCTTCCAGTGGCACTCGGTGCCCGAGTACGAGCGCCAGCGGCGGAAGTCCAAGGTGGACCCCATCCGCTCCCCCACGATGGCCGGGGGCCTCTTCGCCGTGAGCAAGAAGTACTTCGAGTACCTGGGCACCTACGACACGGGCATGGACGTCTGGGGCGGCGAGAACCTGGAGCTGTCCTTCAGGGTGTGGCAGTGCGGGGGCATCCTGGAAATCCACCCCTGTTCCCACGTGGGGCACGTCTTCCCGAAGCGGGCCCCCTACGCCAGGCCCAACTTCCTGCAGAACACCGCGCGGGCCGCCGAGGTCTGGATGGACGAGTACAAAGAGCACTTCTACAACAGGAATCCTCCGGCGCGGAAGGAGAACTACGGCGACCTCTCCGAGAGGAAGCGGCTCCGGAAGCATCTGGGATGCCAGAGTTTTGACTGGTACTTGAAGACGGTGTTCCCCAGCTTACACGTCCCGGAGGACCGGCCCGGCTGGCACGGGGCCATTCACAGCCTGGGCATCTCTTCAGAGTGTCTGGATTACAACTCCCCAGAGCACAACCCCACCGGGGCCCACGTGAGCCTCTTCGGATGCCACGGGCAGGGGGGCAACCAGTTCTTTGAATACACGTCCAACCTGGAAATCAGGTTTAACTCCGTAACGGAACTCTGCGCCGAAGTGCCGGAACAAAAGGATTTTGTGGGCATGAGAAATTGCCCCAAAGACGGTTCCGCCATCCCAGAAAACATTGTATGGCATTTTAAAGAAGACGGGACCATCTATCACCCTCACTCGGCCAAATGCCTTAGCGCCTATCGCACTCCTGAGGGCCGAGCCGACGTAAAGATGAGGACATGTGATGCTTCGGATAAAAATCAACTCTGGAGGTTTGAGAAA
>1.45869890.45869736
TTTCCAGTGAACAGCTTTTGTAAGGTTGTCGGGATACTAACCTATTCCAGGGTCAGACATCTGCGTCTGGATGGAAATAATCTCACAAGAGCTGATCTTCCACAAGAAATGTACAACTGTCTCCGAGTGGCTACTGAAATTTCTCTGGAATGA
>1.46511919.46511799
GTGCCTTAAAAGTGAAGGAGAAATTGAAAAGCTTCAAAGCAAACTCATGGATGCACGAAGAAAACTGGATGATACTACTGCAGCCATGCAGGAGCTAGGGAGAGAGAACCAGTCACTGCAG
>1.46513614.46513376
AAGGAAAAAGATGAACAGTGTAAAAGTCATGAAGAGGCTGAGTGTAAGCTCAATATGCAGATAACAGCACTGAATGAAAATCTGGGGACAGTGAAGAAAGAGTGGCAGAGTAGCCAAAGAAGGGTTAGTGAACTGGAAAAACAAATAGATGATCTGCGTGGAGAAATTGCAGTTCTCGAAGCCACTGTACAAAACAATCAGGATGAGAGAAGAGTATTGCTAGAAAG
>1.46514091.46513906
GAGATATCAAATCTAAAAGATGCCAAACAGCTGTTGATTAAACAGAAACTAGAATTACAGGAGAAGGTTGATAATTTTAGTACAGCTCTTGAACAAGAGAAAAAAACCCAGGAAGTCATCAAAGATCAGTGGAAAAAGAGAGAAGGAGAATTGAAGAAGAAATATGCTGAGATAGAAGCAAAACTG
>1.46526459.46526129
AGGATACTCTATTAAAGGAACTTGAAATCATCAAAGGCAAACTGTCAAACAGCAGTGAATCTTTGGAAGAAGCAAAGGATGCATTAGAAAAAGAGAAACAGAGAGGAAAGGCAGCAGTGGCAGAAAT
>1.46549293.46549138
CTTCAAAGACCAGGGATAGAAGATGTCGCAGTTCTAAAGAAGGAATTAGTCCAAGTTCAAACCTTGATGGATAAGATGACTTTGGAGTGTGAGAAAAAATCTGAGAAATTGAAAGATGAGTGCAGTCATTTGAAAGCAGAATATACAAATGCAGAG
>1.46797944.46798241
ATGGATGCCAGAGACAAGCAAGTTCTGCGCTCCTTGCGCCTGGAGCTGTGTGCAGAACTGCTGGTTGAAGGCCTTGTCATTCAATATCTTTATCAAGAAGAAATTCTAACAGACGACCATATGCAAGAAATAAGGGCCCAAGTTACTAACCAAAGGAAAACTCTGATGCTTCTTGACATCCTTCCAACAAGAGGACCTAAGGCTTTTGAGGCATTTCTAGAATCCTTACAAGAGTTTCCATGGGTGAGAGAAAAACTTGAGTCAAAGCGCAATGAA
>1.46868082.46868377
ATTTTGAAGAAACCACCAACTGATCAACAGATTAACAAACTTGCTCAGAGACTCGGACCTGAATGGGAGTACATTGTATTGTCTCTTGGCTTGACCCAAAATGACATTTACTGCTGTAAAGCCGACCACCCATACAATACCCATTCACAGATTGTAAGTGCCTTCATTTTATGGAGGCAGCGTTTGGGGAAAAAAGCTACCATGGAGAATCTGTGCACTGGTTTGAAATTTGGAGAAATAGATTCTTCAGTAATCCAGCAGTTGTTTCAGT
>1.46990893.46991072
GTTACTAAAGTGTTAAATGACACGCACATTAAATTCTGTTTACCACCAAGTCGCAAAGAAGTCAAGAATGCATGCATAAAGGAAAATGGGTTTGAGTGTTCAACCTCTGTTCCACTATATTATGTCTCTTTTCCATCATGTTTTGAGATCCTTCCAAATATTACGTGGATGAG
>1.47231889.47231727
GGCATTTGATACTCTTGCAAAAGCATTAAACCCAGGAGAGAGTGCACCGTGTCCAAGTTCTGCAGAAAGCATGGAAGCAAGTGCACGTCTAGTTGGAGAAGAAGCAAGCATGAATATTGTTGAAATAGAGGGTCCACTACTTACTGATGCTCATGTAGCTTTCCGG
>1.47299166.47299010
TTAACCATCAGAGAATTGCTGATATATTTGTGAAAAAGGGACCTTACTTAAAGATGTATTCAACTTACATCAAAGAGTTTGATCGAAATGTAGCTCTGCTTGATGAACATTGTAAAAAGAACCCTGGGTTTGCTACTGTTGTTCGAGAATTTGAG
>1.47328339.47327457
TTTCCCTCCTTTCTAGAAACTAAGAAGCCACCAGTGGCCCCAAAACCAAAATTGGTGATAGGACACAAAATAGTGCCACCTCCTGTAGCACCTAAACCAGACGTGGTGGTGGTGGATGTTCTGCAATCCTCAAAGAAAACAAAGCCTGCAATAGCACCAAAACCAAAAGTGCTTAAATCCTCGTCTGTTCCTGAAGTTAAAACTGCCTCTGCCTCCATAAGGAGAAATTTAAAGAGTTTAGAAGATCACAAAAAAGACTCTTCTGAGTACTTTGTTCATCTGAATTATAAAAATGGGGTGCCAACAGACAATGCGGCTTATATTATATCCCTGTGTTCTTGCAATTTTGAGTGCATCCATAAATGTGGGGATCAGGAGAATACATGCAAAAATGCAACCATTTTTGAACAGTTAGAAAACCTAGAGAACATTGATATAGATGAACAACCATCATCATCTTTGAAGCCTGGAACAATATTTGAAAGCAATAATGAAAACAATACCAATAACTATAAGGTTGTCTTAAAGACTAATGTTCTAGAGGAAAAACTTGAAGATGTTGTGATACAAAATGTTTTCCCTAATAATGGCCATTTGAGGCAAAGGCATTTAAGTAAACCTGAAACAGTTAATCCTGTTAATTATAACAATGATATTAAAATAGAATTTACAAATCTTGT
>1.47373101.47373432
TGATTACACCAGAATGTTTGCCTCTTTGTATTTTTTATGATGTAACTCAAGGTTTGCCACATGCTCACGCTGCTTGCTTAGAAGAACTTAAACGGAGTTATGAATTTTACCGGTATTTTGAAACACATCATCAATCTTATTTGGAACGTCCAGTCAAAGTTAAACCAAAATCAGGAGAACTAAGCCATCTCCATACTGCTGTGCGCAGTTTGCAACTCCATCTAAAAGCCTTACTGAATGA
>1.47374255.47374448
ATAATTCTTGAGGATGAACTTGAGAAGGTTATGAATTCCAAGGAAAGACCAGAATTAACTTGGGAGGCCTACCAAATTGTAGATCAAAAATTGAAATTGATTCAGCCTCACATGCATGCTAGCAATAGTTGCTGGGAAGAGGCTATTTCACAGGTGGAAAAAATGGTTCGAAGAAATTCAGATAAAAAAG
>1.47383266.47383798
TTCACCAGAAGTTGAAAAAAGAACATGTTCCCAGTGCAATGGAGAAGGTGAAGAATCTAAACCAAGTGCTGTGGGTAGAGTAAGTGTTATACAGCCATCTGAAAATAGTATGGTACAGTCGTCCATCAAACAAAGATTGGCTGAAATCCATATATCCACAGATTTTAATTTCACATCAGGTCTAGCAGCACAGGTTGCTGCTAAATCCCTCACATTTAGAACCATGACAGAACAGACATTTGAAGAAGACGAGGA
>1.47448027.47448279
GCTTCCAAGAGCAAAACACTTGCTGAATGTTATCAATGAAAATTTTGGTACTCTTGCCTTTTGCCGCAGATGGTTAGATCGTCTGGGAGAAAGTAAATACCTAATGGCTCTGAAGAACCTATGTGACTTGGGTATAGTGGACCCATACCCTCCTCTATGTGATATTAAAGGCTCATACACAGCGCAGTTTGAGCACACCATATTATTGCGTCCAATGTGCAAAGAAGTTGTCAGCAGAGGAGATGACTA
>1.47586756.47586916
ATGGTCATGCATTTAGCCTGTGTAAACATGAAGATGTCCATGAAAGAAGCCTTAGCTGCTGCCACCATTAATGCTGCTTATGCTCTTGGGAAATCCCACACCCATGGCTCTATTGAAAAAGGCAAACAAGGAGATCTCATTATCATTAACTCTCCAAG
>1.47686006.47686800
AACATTATCAAGAAGGTGATTGGTCAGAAGTTTGTGTACAAGTTTGTTTCATTCCCGGAGATCTTAAAGATGGATCCTCATGCTGTGGAAATCAGCAGGGAAAACCTTTTGCTGCAGGACAGCGACTGCAAGATACCTCTGGAGAGCAGAGAACAGCATAGGCATGGTCTCCCAGTCTTGAAAGGCACAAGCCGCAATGAATATATTCACTCGGGGCTGTACTCATCTTTCACCATCAATTCCTTACAAAATCAGCCAGAAACTCTCAAGCAAATTAAAACAGAGAAGCTGGAGGAGAAATTGGAAGAGGCTACACCTCTGGAAGAAGTCCGGACTGTTATTAGATTTGTGACAAACAAAACAGACAAGCAAATCATGAGGCCCGTTGTGTCATTGCCATCTACATCTGAAGCAGCAAATGCTTCTGCATTTTTAGCATCCTCTGTCTCTGCAAAAATATCATCCTTAATGTTGCCCAACACAACTAGCATTTCCTCAGCTTCGCCATCTTCCTCCCGATCACCATCTCTGTCACCTAACTCACCCCTTCCCTCAGAACACAGAAACATCTATCTGGAGTCTACCTGCCAGGATTCAGATTCTCTTGAGCCACTGAACCTCTCTTCAGGATCCAAAGCAAAATCTCCTTCTCTGCCCCCAAAGGCTAAGAAACCCAAAGGCTTAGAGATCTCCGCGCCTCCAATGGTTCTTTCAAGTACTGACCTCGGCTCTATTGCCCTCAATAGCCCTGCGCTTCCTTCAGGATCCTTGACTCCTGCTTTCTTCACTGCACAG
>1.47756325.47756199
TGGTAGAATGAAAAAGTTTAAGAGAAGACTTTCTCTAACACTGCGTGGGAGCCAGACTATTGATGAGTCACTTTCTGAACTGGCTGAACAAATGACAATTGAAGAAAATAGCAACAAAGATAA
>1.47831778.47831949
TTCCATGTTCTGCAAGCAAGGAATATTTGCCTTTACAAAATGGTATGTGATAAAGACAGTGATCTCTTGAATCAAGACTCTGTGAAGACATGTTTTAGTATCTTAGCTGTACTGCAACTCATCATGCAGATGACTTTGCCCCATGAACATTTATGTTGGATTGTCTACAATG
>1.47835572.47835715
GTGCTTGAATATTTATTGTGGGCATCAGTATGTATGGAATCATCAATTCCACTTTTAGCTGTGCACTATTTGACATGGAGAGCCACTCTGTATGCTGCTGTTTGTCAATGTTATTATGATTGCCAGTCTGGTATTCATGGAGAG
>1.47839151.47839379
TGCCTTGGCCTCGTACCATCACAGAACGGTTGCTGATGGAAATATTTGATTGCAATTCCTCACTTTTTTTTGCCATTATGGAAGCTCTATTTGATAAAAACAGACGGACCCTGATCCCTGGACCTCCTGTTCCTGATGAAGTGGAAGTGCGTGATATTATTTCAGAACTCTGTTTTGCAGGCGTGGATATTCTTGATGGTAATTGAATA
>1.47844006.47844179
CCTTCCAGACAGAGAAATGATAATTGATGCAACTATGTTTTTGTGGCAAAAGTGTAAAGTAGGAATTCAAAAGATCCAGATGAGTGGAAGTAACTTCTTAAAGTTCATTCATAAATACCAAACACCCAAGGTAATCCTTTACCATAA
>1.47875161.47875388
GTTATTGCCCATCGAGGTCGCCACTGGACATTGCTTCAGAATGCATGCCGAGACCTTTGGAACTATACTCGGGAAATACAAATGATTATTAAACATTCAGCATCTTTTCATGCACCTTTTCCTTTTAACAAGGAGATTTTTCTTAAGACCATTTGGTTAGCATACTATATGGCATCAGATACATTGCTTGATATGATAGTTGAGCTTCAAGATAGCAATTATGTTAAG
>1.47875651.47875874
GGAAATTTCTGTGTTCCAAGCTGCATAGGAGGCATTACTTATGATGAAGGTGGTTCTAACCTTTCTTTTGAATATCCCCTTGATGATGTGAATATTATTGATTTGCAAGGAATACGCAGTTTCATCCTGCAAACTCTTGAGTTTCTGTTTCAGTTGAAGAAGTGGGAATCATTAGTATATATAGCTATGCAATTTAACACAATTACACA
>1.47878887.47879039
CAGTCAAACAAAATCACTGTTTTCTGTTCCTCTGGATCTGGTGGATACACTAAAATGTTTCAGAGAAAGTCTGGAAAAATCAAAGCACCACAGTAGAGCCCTTAAATACAGCAGGAAATTGCTTTCTTTATTTCTTGCTCACATGCAAG
>1.47881006.47881212
TGCTTTCAAATGCTGGGGTCAAGGCCTTGATGCAGTTCTCAAAATGGATGATGTACTACATCACTGGCAAGAATTAGATGACTCATCAGAGAAAGCCACTGGTAACTTGTCAAAAACATCTCAAGTTTACTCTGAGAAGTTTATTTCTCGGGCTGGAATTTGGGGTTGCTTACAAGGAGCAATCTTAGCAGCTAAAATAGCTCA
>1.47885164.47885346
CTTTGTTTAGAGCTTCACTACCACATCCTAAAGCTGATTGTGACTTTGCACAATATGAAACAGACATATTAATTCCTGGCGTTGATTTATTTGTGGATTACTATAGAGCTGATATTGCAACAGTTATAGCAAGTCTCAGTTTTGTTCTGCATGAATTGCATTGCAGAAGGCAAAATCTAA
>1.47906893.47907053
GTCAGTGAAGCAATTCTGACTTCCCAGCAATTAACTGGAAGAAAGACTGTTAAATTGTATCACATGAGACCAACAGTGCAACAAATTATGCCTGAATTTGCTCTTCTGGATCTCAGTTCTTCTTATAAGGATTTTTTGTCTGGTATT
>1.47939265.47939466
TGAGGACTTTGGTAGCAGAATCTCCTCTAACTGCAGTAGAATTCATGCCGGAAGGAACTTCACTGGCTATTGGCTCTTCTCGTGGAAAAATATACCATTATGATTTAAGAAAGTTGACAGCACCTGTGAAATCAGTCAGTGCTCACAAAACCTCTGTGAAATGCATAACGCTGCAGAATTGTAACAGCTTTTCAAAG
>1.47944473.47944604
CCTCAGAGCAGCAGTTTGGATGTAATTCCTTCCAAAGAAATGGATCATGGGAATACTTCTAATTTAACTAATTTTGATGATTTGGGAAGAAATAGTTTAGGTGACCTATTTTCTCCACTTCGCGATG
>1.47945318.47945541
GTTTGGATTTTCAGCCTTATCTTTTAAGTGTGGATTTTCTGTCTCAGTTTAATACTGCTTTACCTGCAAGAAAAAGTCAGGCAGGATCACATTCACAAATTGTTCATTCAAGTCCACTTAATATATTTGTTGGATCCCCCATTAAAGAGGAAGATGAGAATCCAGATATTGATGCTAAGAAAACAAATCATGGAAGAAAAGAATCAAGCGAGCACATCAAACAG
>1.48548933.48549230
ATCAAAGGCGCTGCTGGTCGACCTATAGAGTTCAGTGATTACCGGCTGGAAGAAACATATTCATCAAAATATATTCCTAAATATATTGCCTCAGCAGAAGTCCAGCAAGAAAAAACAACAATTAAAAAGCACTCCATTCCTTTGTGGATAAAATTTCTGCTGCTCTTAGTTGTTGCAGTCTTCTTGTTTTTCGTCTATCAGTCCATGGAAACCAACCAAGGAAATCCATTCTCCAAATTCCTTACTG
>1.48569726.48568971
CTGTAAAAATTGCAGCTGTGAAGACTGACATTAGACGCATTTCAGGTCTTCAAGCAGATATGACCTTATTAATAGAGAATCTAGAAATGCTAGAAGACAAAGTAAATAAAGTTGAAAAGACCATAATACAGAGCATAGGGGACCTTCTTACAAGTAGCATTGACAGGACTACAAAACTACAAAATATTGCATCTGAAAATACCAGAGAAGTAAAGCACATTAAGGCAAAATCATTTGAGCTGAATGCAGATTTTACGAAGCAGTTCAATAAACTTTTAGATTTGGAAAGTGATAGAGCTAAAGTTTTGACAACAGTAGCCTTTGCAAATGATTTAAAACCTAAAGTCCACAATTTAAAGAATGATTTGGCACATCTGCTACTTGTATTAGATGAATTAACATTACGAATAGGAAGACTGCTTGGGGATCTATTAGAAAGACAGAAGGAACTTGCTCTCCTGAATAAAAAACTAACTAATTTAACTTCAATTCAGACTGA
>1.48585234.48585472
GTTCTCCTCTCGTGGTATCATTAATAGGAGCATTATTAAGAGAGTTTCCCAATCGCTGGGAATACTACCTTAGACAACTTCAGAACAAACAATTTAAAAGAATAAGGAAATCTTCATCTTATGATTATGAAGCACTTGATGAAGCAATGTCCATAAGTGTTGATATGTTGTCAGAAAATTTTAAAGTTTATTACAGAGATCTCTCTGTTTTTCAAAAGGATGTTAAAGTGCCTTCAAAG
>1.48586944.48587075
GAGCTACATAAAAAAGTAGTTCATCAGTTCAAGAAATACTATAAGTGTTATATGCCTATTCCATCAGATGAGGACTGCATGTACTGGTATAATTTTCTGGCTTACCATATGGCAAGTGCCAATATGCA
>1.48588262.48588440
ACGTGAAAACTTCCAGGAATTTCTGTCCTTGAATGGGCATCTCCTTGGACATCATCCATTTCTAGACATTGTACAGCTGGGTCTGTGTCAGCCGGAAGATTCAGAAGTATATCAACAAGCGAAACTGCGAGCTCAACAAGAA
>1.48594641.48594802
CTTTGGAATGTGCATTCAGCAAATGAACTGAAAACTATTGACATAGGAGACTTCTTCAGAAATGGGGATGAATACCAGGATGATGTGGAAGTGTTAGTGAAATGTTGTTCCTGGTCATCTAATGGTGCAGCAATAGTAGTGGCAGCTAAAAATAAGCTTTT
>1.48595952.48596077
TATGGAATATTGAATCCATTTCCAAAATAGCTGAGTGCCTAGGACATATGAGTTGGGTACATTCTGTGACTTTTTCTCTTGATGGGTCTTTTTTTGTCACTTCTTCTGATGACCAAACAATAAGG
>1.48597886.48598011
CTAATTAATGGATATACAGGCCATGCTATCTATTTGACTGAAGGACAGGAGTCTCTTATTTGCTGCTGCTGTTTAAGTGAAGATCTACAGTTTGCTGCATATGGAGATGAAAATGGAACTGTAAAG
>1.48601747.48601872
GTCTGGAGTATACTTACTGGAGAACTAGAAAAGGATCTTATTTGCCATGAAGATGCTGTTCTTTCTTGTGCTGTTTCACCTGATGCCACTATATTTTCCACTACCTCCACTGACAAAACTGC
>1.48603209.48603355
TTTGGAGGATCTCAAGTGGTAAACTACTTCACCTGTATTCTTCTGCTACAACAAATGAAGGGGGATCAGCATATGGAGGCTGGGTGACAGACCTTCGCTTTTCCCCTGATAGTAAGATGCTTGTTTCTTCTGGAGG
>1.48603869.48604012
TGGTGGAATGTGGATACTAGTCAATCCTTACAAACATTCTACACAAATGGAACAAATCTCAAATCGCTGCATGTGTCCCTTGATTTCAAAGTATGTGTGACAGTGGATAACCTAGGCATTCTTTATGTGCTACAGA
>1.48833878.48833309
AAACATCCATTGACAGTGACCATCTAGAAGCACATCCTTTTGAGCAGTTTGCTGGCCTTCTTCATGGATCATCACCTGCTTGTGACCCGCCTGAAAATCCACTTCAACTGTACAGAAAAACTTGTCCAAAGGATGACTTGAACCAGAAAATTAGTTTGAACCTTAGTATTTTGAATCCACAACAATCTCTGCAAGAAAATAGTACTGGTCATCTGGTTAAAAAGAAAAAACCACCAATTTTAAATAGAACTATATTCCCTTCTAAAAATATTCTAGGAGAAGCTAACACATTGGCTGGTATCACAAGAACTGGGGATCAGTGGGTAGTTAATGCTGCAGGAATTGTGGAACGTGCTTGCACACTTGGAAGAATACGATCTTTGCCAAAGACTCTTCTTGACATTCATTTATCCAAATACATTTCTAAATCAGACTCAAATCTCATTTCTTATCCACCTAATGAACATAAAGCAAGAGAAAATTGGAATGAATCTTCAGCTGTCCGAGAAACCTCTAGAAGAAATTCTGAAAGAACACCATCATTTACTTCAGAATGGGAAGAA
>1.48886689.48886553
ATAATACACCTCAAGTAGCAATTACTGCACCAGGTACCAGTAACCATAGAAACAGTTCAACAGGCCCAACACCTGACTGCTCTCCTCCATCACCAGATACTGCATTGAAAAATATAGTAAAAGTT
>1.48909432.48909267
GAAGCCTTTCCAAAGAAGAGGAGTTACACACTGGAAGCAGTGCCATCTGTTTCTTCAGAAATATTTCCTGTAGAAAATGAGAATGATCTCTGTGATTTTCTTGATACAACAGTTACCAAGAAACCTTGTTCTTTAGAAATAACGAGAGGAGTTTCATCAA
>1.48929301.48929155
CAGAGATCGTCTTCCACAAATCTGGAACAAGCAGAAGAGGAAGAGGAGGGTGGAATTGAAAATAGTTGTGGACCTACAGGTTTGTGGGAAGCACTGACACCTTGTAATGGATGTAGAAATCTTGGATTTTCCAGTCTTACTCAG
>1.48951566.48951391
GTGAAGCCGTGACTGGTGAATTATCAAAACTATTAGATGAAATCAAGCTGTGCCAAGAAAAAGATTATTTAGAAGATATGAGCCATACTGTATCAGATGATTATCTGGATGATGCTAGCAAAGTATCAGAAGAAGAAACAGCAGCAGATGGAAGCAGAGCCAAATCTAATGTA
>1.49063913.49062409
TTCATCATTCCTTCTGAAAGGAAGCAAAAACATAGAGATGATCCATATGCAATTTCCATTCAAAGTTCTGAAATGATTGCTACAAATGCTAGACACTCAGCAAACTGTAGACACTCTGATTTGGAAGCAGCATTCCAAAACTTCAAAGACTCTACATTTTTCAGTAGAACTTTCACAGACTTTCCCAAATCTCCTGACTGTTTTAATCTTTTGCATCCCATTTTCCAGCGACATGCTCATGAACAAGATACAAAACTTCATGATATCTATAAAGGTATCATTACTCCCCAACTGAATAAATGTGCACTTAAAACTTCAGCTGCTTCAGATGTTTGGGCGGTGCATTTTTCCCAATTTTGGATAGACTACGAAGGAATGAAGAGTGGGAAAGGACGGCCAATAAGCTTTGTGGATTCATTCCCTCTTACACTCTGGATTTGTCAACCCATGAGATGCGAACAGTCACACAAAGAGCCTTTTTGTAATGATGAATCTCTCAATTTTCTCAAAAGTGATTCTTGTGACCTCGCTAATAGGCTGCAGCATAAAAAACGTCTGAAAGAGTATTATAGCACTGGGATGGAAGCCTTCACCAATGGTACTGAAAATTTGTCCTCCACTAAAAGCACTTCAGGATCTCAGTCTGCATATTTTGCAGATATTCATGTTTTACTTCATATTCAAAAACATGTAAGCATGCAGATCAATCATTACCAGTATCTTTTCTTACTGTACCTCCAGGAATCTCTTGTGTTACTCCTGGACAACTTGAGGAAGGATGTAGAGACTGTGACAGGGAATCCAGCAAAAGAGGCAAATGTCTGTATTGGGATCTTATTGAAAAGTGCTGACATAGCTTTGTTGCTTCAACCACTACTGCAAGGAAGCATCTGCAAGCCTCCCATTTTAGAACAAGGAGGTCCAATGACATCAGATCTCTCACCCATGGAAAACAGAGAAGATTATGAATCTGAAAGCAAGCTAGTTTCTACTTCTGTTACACAGATGAGCAATTCAGATATTAATGTTGTAACCAACTGTGGATCTTCAAATGCTGATCTTAACAAAGCCATTCTGGTGAATCCGATTTTAAAATCAAATAGTGATGTGGATTTACCAAGCAAAAGTTCATTTTTGGATGATGCATCAGAAAAACTTTGGAGGAAAATGAATGAAGAAAATAACAGTGGGCTTTTCAGTCGTAGTGATTCAGAAGAAATTTGTGAGTCATTAAGTGACAATTCCTATACTAAGGAATTGGTTAATATGTCAAATTGCAGAGAAGACTCTATCAAAATGCTGATGGACAAGGAAGAAGAGAAAAGTGGTTTCTCAAATAACAAAAGTAAAGCAGAATGCTCAGCTG
>1.49069207.49069025
GAGAGCTGCAGCCATTGGATGCATTACAGTGATGCTACAAAAGCCAGAAGTGAATGGGCAGAAGAACTGCTGCAAGAGTTCAAAGGAAATGTTGAATTGCTTAAGCAGGCTGTGAAGGATCACAATTTAGATTCTCCAGTTAAATCCCCATTTCAGGAGTCTCCGCA
>1.49109952.49110087
CTGGAGCTCTTAGTGCACATAGATATTTCCGAGATAACCCATCAGAACTGTGTTGTATTATTGTGGACAGTGGATATTCTTTTACACACATTGTGCCTTACTGCAGAAGTAAAAAGAAGAAAGAAGCAATAATAAG
>1.49113872.49114010
AAATGCAGCCTCATTTCTTCAAGAATATTGTTTTAACTGGTGGAAACTCTCTGTTCCCTGGATTCAGAGATCGTGTTTATTCTGAGGTTCGATGCCTCACTCCAACAGATTATGATGTATCAGTTGTTCTGCCAGAGAA
>1.49125746.49125903
ATAAAAAACTTATGGATAAATATCAGAAATTTGAGAAGGATCAAATTATTGATTGCTTAAAACGAGGAGTTCAGCAGCTGACAAGACTTCGACATCCTCGGCTGCTAACTGTGCAGCATCCACTAGAAGAATC
>1.49133766.49133891
ATACCATTCTTTGATGATGTTGGGGCCATGACATTACAGTACTTTGATTCTTTATTCCAAAGGGATAATCTTCAAAAATCACAGTTTTTTAAAGGGCTGCCAAAAGTTTTACCAAAACTGCCTAAG
>1.49135337.49135513
CGTGTTATAGTGCAAAGAATTTTGCCTTGCTTAACGTCTGAATTTGTAAATCCAGACATGGTACCTTTTGTTCTGCCTAATGTTCTGCTCATTGCGGAGGAATGTACCAAAGAAGAATACATAAAACTAATTCTACCTGACCTCAGCCCTGTCTTTAAACAACAGGAACCAATCCAG
>1.49519606.49519738
TTCTACAGACAAGTAGTCAACAAATGCCAGTCTTTCAACCAGATAGTGTACTACCAGAATGACATTGTAAAAAGCTTGAAAACCCACCTGCAAGTGAAAAACAGTCTTGCATTTCAACCCCTTTTGGA
>1.49523521.49523658
GTTTCTGACAAAAATGCCCTTTTAAACCTTATGTTCCTTGATCTGGGAGAGCATCCAGAGAAAGTGGAAGGCGTGGGACAATTAATTTTCGAGATGTGCAAGGGGGTTAGAAACATGTTCCATTCTTGTGCAGA
>1.49524098.49524253
AAGATGGGGCCAGTTACAGAAACAGAGGTTATACTCCCTTGGGTTTCTGTTGGAGAAGTTTGCAAACATATGGCACAATCAGCTGCTAGATACATCTACAGGGAACATTTTGATGTCTTTTTCAGATGTTTGCAG
>1.49525192.49525338
GAATCAGTGTTTCAGTTGCAAGAAAAGATAACCAAGGACAACTGTTGTGAAGCTTCTGAACAAATGGAAAGATTATTGCAGGTGTACTTGACTATAGCAGAGTATGCACGTGGCTCAAAAATTTCACAATCTGAAGAAGTTTGTAAG
>1.49536208.49536366
TATTTGGTATGTTGCTTCAAGCGGAACTTGTGCCAGCAAATGTCAATGATTATCGTGAGAAGCTGCTCTATCTAAGTAAGCTGAGATATGATTTGGTGCAGTCCCTGATCCCTGAGGGACCTTTGCAGGAG
>1.49545114.49545280
ATTCTGTATGGACGGATGAGAAACAAAACTGGAAGCAAAACACAAGGGAAATCGGCTGCAGGGACCCGTATGGCTATTGTTTTGAGATTCCTGGCTGGCTCATTGCCTGAAGAGATAGGAGTGTTTCTGGATCTGCTCTTTGAGCCTGTGAGACATCTCAG
>1.49545851.49546059
TTGCCAGTCTGCAGTGCTTCAAGCAGTGCAAGATTTGGATTTATCGAGAGTCCTACCTTTAGGCCGTCAGCATAGTCTTTTCAACAGCTTGGAAGTAGTACTAAAAAACATGGGGCATCTGATCAGCCAGGACCTGCCTGAGATTTTACAGATTTTACTTTGCATGATAGCAACAATATCCCACATTCTTCAGCAAAGAGAAAAG
>1.49548705.49548848
TTCAACTCAGATTTATCAACCAGCTGAAAAACTTAAGGCGCCTTGGACTTAAGCTTGTAGCAGACTTTTTCTCTGACTTTGAAAAGTACAGCTTTAGTGTGGAAGAGATTGATGCTGTGTTCTGTGCAGTGGTGTGGCCCCAG
>1.49553792.49553935
GATACAGAGATTGACATCCTGGAGACAGTGCAAAATCTACTGAAACATTGCTTAACTCCAGCAAGCTTCCTTAAACCTCTGGCAAAATTGTTTTCTGTTATTCAAAACAAATTGTCTCGTCAGGCACTCTGTGTGGTTTTTGAG
>1.49554746.49554898
TGAATGCTTTCAATCCACAACATCTTGATGAGATCAATTTTGACCTCCGTTTATCAGCATTCCAAGACATCATTTCTCATATCAAAGGGATGAACAAAATAGATGTCAGCTACTTCATTCCAGTAATGCATAACTGTTTCTACACTATACAG
>1.49558792.49558931
CATGAAAACATGATAACTGCATCAGTTGAAATGGTGGGAGCTGTCTGCAGACATCTTTCTTGGTCAGCATACCTTTATCATTTGAAGCATTTCATCCATGTATTGCAGACGGGACAAATCAATCAAAAACTTGGTGTCAG
>1.49561126.49561265
GTCAAAAGAGATGAACAGCACAAGCTGGTGAAATCCAAGATTGTCAATGATGAAGAGGTGGTGAAGGTCCCAATAGCTTTTGCAATGGTCAAGCTGATGCAGTCTCTTCCTCAAGATGTTATGGAGGAGAATTTGCCAAG
>1.49561733.49561889
CATTCTTCTGAAAGTCTGCTCTCTTCTGAGGAATAGAGCGCAGGAAATCCGGGACATTGCACGTAATACCTTGATGAAAATAATGGAGGCTTTGGGACCACAATACCTTCAGTATGTTTTAAAAGAGATGGAGTCAACCCTTGTCAGCGGTTACCAG
>1.49564087.49564253
TGGAGAATACAACCAGCCTAAAGATGTCTCGAAAGGTACATGAAACTTTACGACGAATTGTGTCTGGATTGATACTGAACAAAGCAATGACTGCAGACTCTGTTCTTCTACTCAGCCATGGTTTGATTAGTGAAAATCTGCCATTGTTAACAGAGAAAGCAAA
>1.49570653.49570835
TGTGGGCTATTCTTTGTTCCATTATGTATGATGATAGTAAATGATGATTCAGCAAAGTGCAAGAGGATGGCAGCACTGGCAATCAAAAATCTTCTCAACAAAATTAGTCCTGCAAATCGAGACCTGATGTTTTCACTGGTTACTTCATGGTTT
>1.49578837.49578992
GCTGTTGCTAATCCTGAGATTGCTGCCAAGAGGAAATTAAAGAAGCATAAGAATAAAATTGAAGCAAAGAAGAGAAAAATAGAATATCTGCGGCCTGGTTACAAAGCCAAAAAACAAAGAAGCCATGCATTAAAAGACTTGGCAATGGTTGA
>1.49586463.49586311
CTTCAGCTAGAGGCAACCAATAATTTTGGAGAATCCCTGCAAAAGAAGCTTCTAGATATAGAAGGACTGTATTCTAAGGTGCGGTCACGCTATACTTTCATTCAAGCACTTGTTAGACGTATCCGTGGCCTGCTAAGAATATCAAGG
>1.49587957.49587829
ATATTATAGAAACATGTCTTTTTATTCTTTGGCGTCACCTTGAACACTATCTGCTGCACTGTACTCCTGCAGATTCTCAAGCTTCTCTTTTGGCTCCCAGGACTCAGTTGAAGAGCACAAGATTACAAG
>1.49589821.49589655
ATACACAGGCACCAGTGATTCCCTACTGGCGTTTGCCTGGCCTGGGTATCATTGTCTATCTCTTAAAACAAAGTGCTAATGACTTCTTCAGTTACTACGATAGTCATCGTCAGAATGTTAGCAAGTTGCAGAATGTGGAACAGCTACCACCAGAGGAGATAAAAGAG
>1.49590682.49590556
ATCTGTGCCAATGTGATGGAATATTGCCAGCTGCTTATGGTACAGTGTGCCCCTACTTTTGAACATACAGTTTGCCTGTTCACTCCCAGCCTTTCTGAGTCCACCAATCGAGATGGACCTCGGCA
>1.49591343.49591212
AGCGCCAGTGCTTGGGACTACTCACACGGTTTGGTAGTTCAGAGAGATTGCGCCAATTCAGATTGCAAGATGGTCACACAGATGCAGATAGAGTGAACAAGAGAGATGAACTTGAACTAGCCATGCAACAG
>1.49593994.49593868
GTTTTGCAGTTTCTAATATCCCATTCAGATACTATCCAAGCAATCTTGCGGTGTCAGGAAGTTAGTGTGGGAGCCTTGCAAGAATTGGCATTACTAACTGGGATAATCAGCAAAGCTGCTTTACC
>1.49596387.49596196
ATGCTAGCACTAGCGTTACTTGATCGTATCGTCTCTATAGATAAACAGAACCAATGGTTATTATATCTCTCCAACAGTGGCTATTTAAAAGTGCTTGTTGATAGCCTGGCAGATGATGACCTCAAGTTGCAAAGCTTGCTCATACCTCAGCCTCCTTTACTTAAAGCACTGTATACCTATGAGTCAAAAATG
>1.49599191.49598921
ATGATGATGCAGCTCAAGAGCTAATGCCTGTTGTGGCAGGAGCCGTGTTCACTTTGACTGCTCACCTAAGCCAGTCTGTGCGAACAGAACAAAAGGAGCCATTTGCTATTCCTATGCCTGCACATTCCCAATTTGTCTCAATGTTGGATGGTTCTTTTGCTACATCACCTGGTTCTGAAGGCATGGCAATGGGATTTGCCTCCATTGGAGACTCTTCTTTACATATCATATTGAAAAAAATTCTGGATTTTATTCTGAAGACAG
>1.49600247.49600056
GAAATCAACACAATTCTTCAATATGTTGTGGAAAGGAACAAGCTTCTTCAATGTCTGTATGCAAAGAAACATGCCCTGGAATCCTGGAGACAATTGGTTGAAATCATATTAACTGCCTGCCCACAGGACCTCATACAGTCTGAAGACAGACAGCTTATTATCCGTGATCTGTTACAAGATTTGCATGATAAG
>1.49602516.49602359
TACATAGGAAAATCTTGAGCATCCTTGATTCAATTGACTTCAATCAAGAGATCCCAGAGCCTTTGCAACTGGATTTTTTTGACCGTGCTCAAATAGAGCAGGTCATTGCTAACTGTGAGAACAGGAGTGCACATGGGCCTATTATCTGCAATGTGAAG
>1.49607388.49607224
TGAAAGGAAGCAGGCACCGATCTTCCATGAAACAAGGATTAATATTCTGAACCTTCTCATTACCTCTTTGGAGTGCAATCCACCCAATCTTGCTTTGTATCTTCTCGGTTATGAGTTCAGGAAGCCTGTCAGCACCACAAACCTGCAAGATCCAG
>1.49610294.49610157
GAGAAGAAGTAATAGCTTATAAACCACCAGGGTTTAACTTGATGTATCATCTATTGAATGAATCACCAATGTTGGAATTATGTCTTAGCTTGCTGGAAGAAGGGGTTAAACAGCTAGATACCTATGCGCCTTTCCCTG
>1.49614917.49614735
AGTGAAAATGCACGATTGGCTCTCTGTGAACACCCTCAGTGGACACCAGTAGTTATTATTCTGGGACTTCTGCAATGCAGTATACATCCAATTTTGAAAGCAGAGTTATTAGAGACTCTCTCAGCCTTTGGGAAATCTCCTGAAATTGCTGCTTCATTATGGCAGTCATTGGAATACACACAG
>1.49625396.49625237
GAGTTGGTATCCATAACAGCTCACTTTACAGATGAGTTGATGGAGCAGGGTTTAACTCATAAAATTCTGACTTTGGTATCTCAAATTGATGTGAACACTGAATTTGAAAAACTGCAGAAAGAACGAGGCCTGGGCAGTGAGAAACATCGCAAAGAG
>1.49688980.49689109
GCATCTTTAGGAACCACAAAGTACTGCAGTTACTTTCTGAAGAACATGCAGTGTCCAAAGCCAGACTGTATGTACCTACATGAACTAGGGGATGAAGCAGCCAGTTTCACAAAAGAAGAGATGCAGG
>1.49692941.49693065
GCTGGCAAGCATCAAGAATATGAACAGAAGTTACTCCAAGAGCTATACAAATTAAACCCCAACTTTCTCCAGCTATCCACAAATGTAGTTGACAAGAACAAGAACAAAGTGACTTCTCTACAGAG
>1.49699420.49699669
ATATCAAATAGCGACACACCATCACCACCTCCTGGTTTATCAAAATCCAATTCAGTCATCCCAATCAGTTCATCCAACCACAGTGCACGTTCTCCATTTGAAGGAGCTATAACAGAGTCACAGTCCCTCTTCTCAGACAACTTTCGGCATCCCAACCCAATTCCAAGTGGACTCCCCCCATTTCCCAGCTCCCCACAGACGTCCAGTGACTGGCCCATGGCACCAGAGCCACAGAGTCTCTTCACATCAG
>1.49701294.49701791
AAACCATCCCAGTATCCTCCTCTACAGACTGGCAGGCAGCATTTGGATTTGGTTCATCCAAACAGCAAGAAGATGACTTGGGATTTGATCCCTTTGATATCACCCGCAAAGCCTTAGCAGACCTGATTGAGAAGGAACTGTCAGTCCAAGATCAACCCTCCCTCTCACCAACATCTCTTCAGAATCCTTCCCCACACACTACAACCGCCAAAGGGTCAGGATCTGGATTTCTGCATCCTGCTACACCCACAAATGCCAATTCTCTCAATAGCACATTTTCAGTCTTGCCACAGAGGTTCCCACAGTTTCAACAGCATCGAGCAGTTTATAATTCCTTCAGTTTTCCTGGCCAAGCAACTCGCTATCCTTGGATGGCCTTCCCTCGCAATAACATCATGCACTTGAACCACACAGCAAATCCCTCTTCGAATAGCAATTTCTTGGACTTGAACCTCCCACCTCAACACAGCACAGGTCTAGGAGGGATCCCCATAGCAG
>1.49716335.49716547
ACAACAACAGTTCTGTAGAGAGTTTAAATATGAAGGAATGGCAGGACGGGCTAAGGGCACTTCTACCGAACATTAACATCAACTTTGGTGGACTGCCCAATGCTACTTCCCCCTCCAACGCCAACCACAGTGTACCAACGTCCAACACTGCCACAACCGACAGCCTGAATTGGGACAGCCCTGGGAGCTGGATGGACCCCGCAATCATCACAG
>1.49755326.49755490
GTAGGTAGTAGAATGGTCATTGTGGCCGGTGGCTTTGTTCTGCTTTTGACTGGCATGTTTGGCAAGATTGGGGCTGTGTTTGCCAGCATTCCAACACCCATCATTGGAGGAATGTTTCTTGTGATGTTTGGTATCATCGCGGCTGTGGGGGTTTCCAATTTACAG
>1.49780610.49780817
AATGACAAGATACAGGAGTTCTTTCTCAAACAAGCTTCTGAACTTCAAAATCAGACTGAATGGAAGGACTGGTTTGTTCTGCCTTTTATCCCAAATCCAGATGCAAACCCTATCTTTGCTATGTATTTTTCCCGTCAGTGGGTAGACGTTTTCATTGTTTCTCTACATAACTTCCTCAGTGTTTTATTTCAGTGCATGC
>1.49784219.49784396
TGACTTGACATGCAGCCAAAGGAGCACTGCACACTCTCTACAGGCCCGAGGAGGATTTCTGTCTTCCTTGCTACCTCAGAGCAAAAAGGGCCCTGCTAGAACAACCCAGCCAACAGGAGC
>1.49784680.49784838
CCAGAGGGAAAGAGGCAGCAATTGGAGGCAAGGAATCAAAAAGCTACTTCAGTGGTATGGTTGCCACGGAGCCTAGCTCAGTACAACAGAATCAGAGACGCATACAGGATCATGGAAAGGAAAGGAAAGAGTTG
>1.49793249.49793413
TGAGCAGCAATGACAAAGTACTAGAGAGCTGCCTTTCCCTGGGAGGACATAGGGCTCCAGTGGTCACTGTGGACTGGTGCACAGCCATGGACTGTGGGACCTGCCTCACTGCGTCCATGGATGGGAAGATCAAACTAACCACTCTACTGGCACAGAAGTCTTAA
>1.50080007.50080144
AATAAACGATTAGGGTCACTGAACAAGTTCAAGGCTAAAGCACGTTCCATCTTGTTGGCTACTGATGTTGCAAGTAGAGGCCTTGACATCCCCCATGTTGATGTAGTGATAAACTTTGATATTCCTACCCATTCCAAG
>1.50082276.50082405
GTATGATGTTGAGCTCTTCCAGCGCATTGAGCACCTGATTGGCAAAAAGCTGCCAGCCTTTCCCACCCATGAAGAAGAGGTCATGATGTTGACCGAGCGTGTGGCTGAAGCACAGAGATTTGCTCGCATG
>1.50123844.50123706
CTATGAGGAGAGGACATATGAAGGTGGGAAGTTTGCCACTGTTGAGCTCACTGGAAAGCCTTTTGACGAGGCCTTACGTGAAGCAGTGCTGAAGCTTCTTAAATATGTTGGAGGAAGCAATAATCAAG
>1.50150079.50150272
GTGTCTCCACGCCATGGGTAACTATAATGGCACTTTCAGGTATGAATGGCAGCATCTTGTGGTCCAGTCATGTTAAAGAAGAGATTCTGAGTGTGCAATGTAAGAATTTAGACTCTGTATTCTCAGCAGAGCCTGTCTGCCTTGTTACTGGGACCTCTACATTCCTCAGTCTTCTGAGTGCCTCATCAGGTA
>1.50157651.50157806
TGCTGGTTGTGGATGGTAAGTCAGGGCTACCAGTTTGGAGCTATGAGCTGCCGTATCACATGAGAAAATCAGATGCACTGTCAGTGCTGACTTTGGACAAAAAATCTGTTTTTCTTTTCTGGGCTAATGAGAAGCAATCTGTCTTCAAAAGTTTG
>1.50349465.50347697
TCAATGGTTCACCACAAAGTGCCCTGGATTTCATCCGCCGTGAATCATCAGTTTACGACATCTCTGAACATCGCCGTAGCTTCACCCACTCTGATTGCAAGTCTTATAATAATCCCCCCTGTGAGGAGAATCTTTTCAGCGATTATATTAGTGAGGTAGAAAGGACTTTCGGCAATTTACAACTAAAAGAAAGTAATGTTTATCAAGACCATTATCATCATCATCATCGCCCCCATAGCATAGGTAGTGCTAGCTCTATTGATGGACTATATGACTGTGATAATCCACCCTTCTCTACCCAGTCTCGATCCCTCAGTAAAAAGCCACTAGATATTGGTTTACCACCAGCCAAGCATGGCCAGTTAGGTGACCTTTATGGCAAGCTGTCATTCAAGAGTGACCGATACAGTGGAGGAGGGGCACATGATGATTTAATCCGTTCAGATGTTTCAGACATATCCACTCATACAGTGACATATGGCAACATTGAAGGCAATGCTGCAAAGCGGAGAAAACAGCAATATAAAGATAGTTTAAAGAAACGCCCAGCCTCAGCTAAGTCACGGAGAGAGTTTGATGAGATTGAACTGGCCTATCGACGGCGTCCCCGTTCCCCTGATCACAAGCGCTATTTTAGAGACAAGGAAGGGCTAAGGGATTTCTATTTGGACCAATTCCGGGCTAAGGAAAACTCACCACATTGGGAACATGTAGATCTGACAGATATCTATAAAGAACGGGGAGATGACTTTAAGCGTGACACTCTAGGGGGAACAGGGACATGTACAAATAGGACCCACCACAAACATGGGTCAGGGGAATTTGGAGTAAACAATGAGCACAAGCACAGTGTTGTGAGTGGGGTACCAGTGCCATGGGAGAAAAACCTTACCAATCTTGATTGGGAGGAACGGCCAGGGTCTAATTATTGCCGCAGTTGCCCATCTAAGCTGCATAACTACACCCCAGCTGTGGTGGGACAGAACTCCACCCGTCAGCCATGCATCCGGTGTGAAGCCTGCAAGAAGGCAGGCAACCTCTATGATATCAGTGAGGACAACTCCCTTCAAGAGCTGGATCAGCCATCTGCTCCTGTGCCAGTGGCAACCAGCACCTCTACCACCAAGTATCCTCAGAGCCCTTCCAACTCTGCCTCCAAGGTGCAGAAAAAGAATCGCAACAAGCTCCGCCGGCAACACTCCTATGACACGTTTGTGGATCTGCAGAAGGAAGAAGCAGCCCTGGCCCCACGCAGTGTGAGCTTAAAGGACAAAGGCCGCTTTTTGGAGGGAAGCCCTTATGCTCATATGTTTGAAATGCCAGCGAGCGAGTCCACTTTTGCCAACAACAAGTCCTCACTGCCTGCCACCAGCCACCACCACCACAACAATCCTGGCATTAGTGGTGGTTATATGCTAAGCAAGTCGCTCTACCCCGACCGGGTCACTCAAAACCCTTTCATCCCCACTTTTGGGGATGACCAGTGCTTGCTCCATGGCAGCAAATCCTATTTCTTCAGGCAGCCTGTGGTGGCAGGGGGGCCCAAGGCCAGGCCAGACTTCCGAGCCATTGTCACCACCAACAAGCCAGTGGTCTCAGCTCTTCACGGAGCTGTGCCAGCCCGTTTCCAGAAGGACATCTGTATAGGGAACCAGTCCAACCCCTGTGTGCCTAACAACAAAAACCCCAGGGCTTTCAATGGCTCTAGCAATGGGCATGTTTATGAGAAACTTTCTAGTATTGAATCTGATGTCTGA
>1.50727465.50728470
GAAAATAAAGTAACCTGTAACATTAATGACTACATGGTAGAACCAGCAGAAACAAATGAGTTGGCTATTACTTCAGAACTGCCTATGGAGGAAAAAAATAGTGCAGAGGAAGCTATTGTAAAAGAAAACATTGATGAGGAAGCAATATCTAGTAGTTTGAATGCAGATGAAGGTCCAAAGAATGAAATTAACAAATCTGCAGATGTTCTAGAGACTAGTGCTCAAAAAACTGTAGAAGATGAACCAACTGAGAGTATGTTGGGAAATGCAGCCAGCATGGAAACAGATGAAATTATTCCAATTTTAGAAAAGCTGGCCCCAGCAGATGAATTAAACTGTTTCTCTCAACCCATCTTGCTTCCTGTGGAGACTCCTAGCTTATGTCCAGAAGAAAAGGTAGAAAATTCTTTAAATTCTCCATCTAAACATGAAAGCAATGAAAGTTTACCCAAAGAAGCTTTCTTGGTTCTTTCTGATGAAGAAGAACTTTGTTGTGA
>1.50743487.50743635
GTGAGGCATCAAGAAGAAAGCGTTCTAAATCAGAGGATATGGATAGTATCCATTCTAAACGTCGGCGGTATCTGGGAGAATTTGAAGCAGAATTTGAAGTAAAAATTACAACCAAAGGAGATGTTCATCAGAAACTTGAAAAG
>1.50744737.50744874
GTCATCCATCGTTTTCTAGAAGAGAAATTCAGTGCCCTGCAGTGTGCTTTGTTTGATAAAACTCTAGTAGATTTGAAAACCAGAGTAGATAAAATTGAATGCAGTAAGAGACACAAAACCGTCATTACAGAATTACAG
>1.50789013.50788850
TAGCAGATATCAATATGGCTGCAGAGTTTACAGCCTATGCCATCAATGGCCCACCTGTGGAGGAAGGCCTGCCTGTCTTCAGCTGGATTCGTTTCAACGAGACAAAGCACCAGGGTCTGCCAGAGTCATATAACTTTGATTTCGTCACTATGAAGCCAGTGCT
>1.50791541.50791356
TACTGGCCTTCCTACAACATCCCTTTCCATAAAATGATCTATAATATGAGTGGATATGCAGAATATGTTCAAAAGTATGGCTTGGACTTTTCTTATGAAATGGCCCCCAGAGCAAAAATCTTCCGACGGGACCAAGGGAAAGTGAC
>1.50792699.50792553
TAGGTACCTATAATAACCAGTATATGATACTGGATACAAAAAAGATCAAATTGCAAAGAAGCCTTGAGGATGGGACTCTATATATCGTTGAACAGGTTCCCAAATTTGTAGAATATTCTGATCAAACAAAGATTCTCCGTAAAG
>1.50793002.50792802
TTTTTGGTTTCCCTAGATGACTTTTACATACTTGGCAGTGGATTGATCATGTTGCAGACCACAAACAGTGTATTCAACCTTTCTCTTCTTAGACAAGTGGTACCTGAGAGCCTCTTTGCATGGGAGAGAGTTCGTATTGCCAATATGATGGGAGATTCAGGAAAGACCTGGGCCCAAACCTTTGAAAAACAGAATTCTG
>1.50807466.50807328
AAACAGGATCAGTGGACCAGGCAACAAATAAAAAATAACAAGGATGACCCCTTCTGGAGAAATGCAGGATATATTATTGCTCAGTTGGATGGGCTGTACATGGGAAACGTGGAATGGGCTAAACGACAGAAAAGAACA
>1.50903061.50903206
GTGATGAGAAGAAACTGATGAGCTTCCATCAGAATTTGCAGGATATAACAGAAGACCAGCTTAGTCTAGCATCTATACACTACATGCGATCTCATTATCAAGAAGCTATTGATATCTACAAACGCATACTACTTGATAA
>1.50904473.50904644
GGAATATATGGCCCTCAATGTATATGTGGCCTTGTGTTACTACAAGTTGGATTACTATGATGTCTCTCAAGAGGTGCTAGCTGTTTACCTTCAACAGGTTCCTGATAGTACCATTGCTCTTAACTTAAAGGCTTGTAATCATTTCCGACTCTACAATGGGAAAGCTGCTGAG
>1.50929005.50929138
ATGGGCCAGTTTTATTATTCTGCTAAAGCTTTTGATGTCCTTGAAAGACTGGATCCTAACCCTGAATATTGGGAAGGCAAAAGAGGTGCCTGTGTTGGTATCTTCCAGATGATAGTAGCTGGCAGAGAACCTAA
>1.50967481.50967979
GTAATGGCGTTAAATTCACACAAATCTGAAAAGAAGAAGAAAAAGCTATACAAGGACTCTTTTTCATTGGCTGCTATGATCCGGAAATTTCAGAAAGAGAAAGAAGCCTTTAAAAAAAAAGAGGTTAACCTGAATCCCACAATAGCAGCTACCTGTTCTACACCCAATAAACTTCCTATTGCCCCTGCCATTGGTGGTAATGATGTGTCTGACTTGAATCTCAGCATTACAGATCCAGTCCTTTCTATTTTTGGCAGCACTAATGAACGTGAGCTCCTGCAGGAAGCTGAAAGTGCCCTGGAGATGCTGGGAGACATTGATTTTGATAGGTTGCTTGATGGTACCTCTAATGGCAGCCCAGTATCTGAGCCTATAGGGGAAAATGGAAGTGTCACCCAGCCCCCACATACTGCTGAGGTCCTGACACTGAAACAAGTGCCTGCCCTCCCAGAAGGTCTGCCAGGACATCTAGAAAAGCGTATTGAAGACCTTAGA
>1.50983364.50984899
GACTCTAGTCCAAAGAAGGAGCAGAGAGCCTGTCCCCCTTTTGCTTCAGCTTGTGTTCCTGCTTCAAGTACTAGTACACCTATCAATGCTGTAGCCAGTTGTATTCCAGCTCCAGAGACAATCTGCCTAGATGACTCATTGGATGAAGATCTGTCATTCAACCCGCCTTCATTAGATTCTGTTTCTGATGCTCTGGCTGCTATTAATAATGGGATCAAGAGTTCTTCTATTGTGTCCCCTGTAGACACATCTGCTTCAAGACCTCGGGCAGGGCTAAGAGAAGAGAAGCTAGCAAGCATAATGAGCAAATTACCTCTGTCATCCTCAAAAAAGATAGAAGCTGTTCAAACACAACATTCATCAAGTCTTATAGCTGGGCACACAGGACCAGTACCAAAGAAATCCCAGGATTTGCTTCAGACTGGTATCTCTTCAGGCCTTATTGCTGGATCCTCAATTCAAAATCCCAAGGTTTCCTTGGAACCGTTGCCAGCCAAGCTTCTGCAGCAAGGGTTACAGAGGTCAAGTCAAATACAAGCTGCTTCCTCTTCCCAGACCCATATTTCTTCCTCCTGTAAAGGGCAAGCTACAGCTTCTCCTGCTTCACAAAGGCCAAAGGATACAGTTGTGCTTGTAACCTCCTCAGAAGTCCAAAGCTGTGGCTCCTCAACAGTACAAGTGGCAAAAATTCACCAGCAGTCCACTGCCCAACAAAAATATGTGTCTCCTCTACAAGTAACTATTAGTAAATCTCAAACCAATCCTGTGGTAAAATTAAGTAGCAATCCCAAACTTTCCTGTTCTTCCCCAGTAACCAAGACTTCAGATAAACCAGTAGTATACCGCCTTCCTTTGTCTAATGCCACCTCTGGGAGTTCCCAAATGGTTCACCCACTTGTGTCTCGGACAACATCCAGCACCTCTACCTCTAGTAATTATTTGGCCAAGGCCATGGTATCACAAGTTTCTGCCCAGGGTTTCAAGCCTCCTTTCTCCATGGTTCCCTCTCCTAAACCTGCTGCCTCTCCCAAACCCTCAGCACCTAAGCCTTTAACTTCCAAACCTACTGCATCTCTTAAACTGCCCTCATCTAAGTCCACGTCTACAACCAAGCCCATATCATCTCCCAGTTCTTCCAGTCCAAGTACACTAGTATCCCAGAACAGTCACTCCAACAACAGCAATTCCCTTCATAAACAGTCCAGTGGAGTAAGTGTCAGCAGACAATCCCCCACAATTAATTTACTTTCCTCTAACCGAACCTCAGGCCTTCAACCAGCAAAGAATCCTCAGACCCCTTCTAAATTAACCAATTCCTCTGCCTCTGGAACTGCTGGCAAAAATAACTTGAGTGGAGTTGGATTGAATGTACCTATCAATAGGGGCAGCAGCTTAAATTCAAGTGGGGCTAGTAGGACTAATCTCTCTGGAGCAGCAGGAAGTGGAGCACAGGGTGCTACTAAACAGTTATCAACTCCACATAGACCATCTTCTGCCTCAGGGTCTACAGTTATACCAGCCAGTGTACAG
>1.50988662.50988908
TCAACAACAGGTGCATCATTGCTGGCAAATGCTTCACCTTTGACTCTCATGGCATCACCATTGTCTGTAACCAGTCAGAATGTGACATCTGCTCCATTGACTCCTTTTGGGATGCTGGGGAGCCTTGTTCCGGTGACTATGCCCTTTCAGTTTCCATTGGAGCTTCTTAGCTTTGGAACAGACACGGCTGGAGTGACAACCACCTCGGGATCTACCTCAGCAGCTTTCCACCATAGTCTAACTCAAA
>1.51073302.51073484
GCCGGACTCAGTGGCAACAAGTTTTCTCTCTCAAAGACAGTCCCTCTTACAAAAGTAGTCCAGAATGATGCATATACAGCCCCCCCAGTCCCACCCTCCCCCATCCGAACAAAGGCCCTCACAAACATGTCTAGAACCTTAGTGACCAAGGAGGAACCTCCTAAAGAACCTGCAGTGGTTGAG
>1.51303658.51303789
GGAAAAATGGAATTCCAAGAAACAATTAATGTGTGGAAACAAAAGACCCATATGATGAGATATTTTAATGAGACAGAAACACCACAACCCACGGATTTCCTATCCAAGTTCTACACAGGCCATGATCCTTGA
>1.51373396.51373264
CCTGATGTAGTCTGCAGGTGGTGGTCATCAGCAATCACAATGATAATCAGCTGGCTCAAGGGTGATGATACAGCTGTGAAATCTCAGTTTATCAACGTGGAACGAATTCCTAAATGCTTGGAGATGACAGA
>1.51412753.51412579
AGCAAGAAATATCTGCACTCCTGTGGAATACTTTGCCCGAGTTAAACTTCAGTGCAGTGGAAAGTCTCAGACTCTTATCTGAAACCCCAGATCCCTTATGTTTAAATGAAACACTTCGCAATCAGCAATATAGCCTTCTCTTTCTTTTCTACCTTGCTTTTAGTCATGAAGACAG
>1.51416383.51416242
TAGCTGTGCAATACCAAAAGGATCCTCTGGCTCAGGAGAACACTTTTACAGCTCCAAACTCAGAAAATATTGATACATTGAAAGGATTTTCGGAATTTCTTCTAAGGATATCTGATTCTCTTTGCATCCCCATGGTCATG
>1.51419154.51419020
GCAACCAGTAGAAATCAAATTATTTACAAATATTGCTGTACTTAAAGATGCTATTAGTATTCTTTTGGAAGCTGTGAAATGCCCTGCTATTGAAGTAGCAGCCGAAGCTGTGAAAGCTGTGACTGCAATTTTGAG
>1.51441601.51441440
AGTACTACTCTGTTTAATGCCTTGTTAACAAAGTGTATGGAGAAAGGAGTGATGGCCATATGTAGATACATCCCTCGTCAAAACAGCCCTCCCAGGTTTATAGCCCTGGTCCCACAAAAAGAAGAGCTGGATGAGCAGAATGTACAGATAGTCCCTCCAG
>1.51443777.51443591
TGGCATTTTCAACTTAGTCCAGAAGGCTGTCAAGCAGCCTCCAGTGAAACTTTACAGAGAAACTAATGAGCCACTGAAAACAAAAACACGAACCTTTAACCGAGAGACAGGTAGTTTGCTTCTTCCTAGTGACACCAAGAGGGCTCAG
>1.51488463.51488686
GTGCCCAGCGATGAAACGGAACAGGTATGGGTTTGGGAATATGAGACTGAAGAAGGAGCTCATGACCTGTACATGGATATGGGAGAAGAAATACGTTTCCGTGTGGTGGATGAAACTTTCATTGATACATCCCCAACAGGCCCAAGCTCTGCAGAGCCTTCCACTTCTAGTGGCACTGATGAGGCACAGAAGAAAGAAGCACCCTACACCATTGTG
>1.51491744.51491601
CCCCTGAAATGCATCATTAAACATCCTAACGGGAGCCAAGAAACAATAATGTTAAACCACACCTTCAATGAGACTCAGATTGAGTGGTTCCGAGCTGGTAGTGCACTCAACAGAATGAAAGAGCTACAGAAGCACTGAACCTA
>1.51492274.51492153
AAACTAATTTGAAGAAGCAAGGCCTCTTGCCACTAACATTTGCTGATCCAGCTGACTATGACAAGATCCACCCTGTGGACAAGCTAAGTATCGTGGGCCTAAAAGACTTTGTCCCTGGAAAG
>1.51492707.51492575
GTGTTAAGTGGGTTGTCGTTGGAGATGAAAACTACGGGGAAGGCTCAAGTCGGGAACATGCAGCACTGGAGCCACGGCATCTAGGAGGAAGAGCTATTATTGTCAAGAGCTTTGCCAGGATTCA
>1.51497288.51497131
CTGATTGGTAGCTGCACTAATTCAAGCTATGAGGACATGGGGCGCTCTGCAGCAGTAGCAAAACAAGCACTAACTCATGGGCTTAAGTGCAAGTCTCAGTTCACCATTACACCTGGCTCAGAGCAGATCCGGGCCACAATTGAAAGGGATGGATA
>1.51514453.51514619
GTGATGGCAAGTGTGTTATCTGTGACTCTTATGTACGGCCTTGTACACTGGTGCGCATATGTGACGAGTGCAACTACGGCTCTTATCAAGGGCGCTGTGTGATATGTGGGGGTCCTGGAGTCTCTGATGCCTATTACTGTAAAGAATGTACTATTCAGGAAAAAGAT
>1.51596698.51596420
GGTACTCCACTTCTTCCTCCTGTGGTGACCGCTAACATTCCAGTCTCCACACCACTGCCACCTGCCTCCTTTGGCCTAGTGATGGAGGCCACAAAGCAGCTCTCTTCTTCATCTGTTCTGGATACCTTTGAAACATCAGTTGGGGGCAATGGCACCTCTCCTTTGGATTCACTGGATTCACTAGATCTGCTCCCATACGCAGAGTCTCGGCTGGATATGTTGGATGCTTTTGGAACCAGTAGGGGATCATTGGATGCTTTAGATTCCTTT
>1.51628434.51628592
ATTGGGACTTTGGAAGAAGTTCATATGCCACAGAATGGAATAAATCATCCAGGAATTACAGCCTTAGCTCAGGCCTTTGCTGTCAATCCCTTGCTGAGAGTGATTAATTTGAATGATAACACTTTCACTGAGAAGGGAGCTGTGGCTATGGCAGA
>1.51656841.51656718
GGTAAACCACCAACAAAAAAAGCTAAAGTCTTGCACAAGGCAGCCTGGTCTGCTAAAATTGGGGCATTTCTCCACATTCAGGGGACAGGGCAACTGGCAGATGGAACACTAACTGGTCAAGATG
>1.51686984.51686828
TTAAAGTTGAACCCCTAGCAGATGAATGTAAATCTGAACCAATACAACAGGAGGAAAAGAAACCAGAAGTGAAGCAAGAAGTAAAGGAAGAGGAGGAAAGGCCTAGTACTCCAGGTACTCAGTCTTCACCTGCTTCTGGACAGTCAAAGAGAAAAA
>1.51687836.51687648
TCACAGCCAGGTGTAAATATTGATGGGCAGGTATCAAACCCACCATCCACCAGCAGTGCAGATGTAAATGTTCAGCAAGCTGCCCCTGAGCAACAACAGCAGCAACAACCTTTACCTGAAATTAAAATGGAGGTTAAAATGGAAGAGGAGGACTCTGAACACACAGATCATCAAATAGATGAAAAACCAGAG
>1.51689861.51689703
CAGATTGGATTTTCCCCACGTATGCAGCAGCAAGGGGTTGGTCAGTCTTCTGGCCAAAGTCAGTTTCTGCCACAGAACCAATTTCCTGCATTGTCCCCTGGAATGAATCCAACTAGCACACCTATGACTCAACCTGGCAATCAGACTCCAGCTTCTCAA
>1.51710172.51709514
ATTTTGGATCTCTTTTTGATTTGGAGCATGACTTACCAGATGAACTTATCAGCTCTACAGAACTGGGACTTACCAATGGTGGTGACATTAATCAACTGCAGACCAGCCTTGGTATGGCACAAGATGCTGCTTCTAAACACAAACAGTTGTCAGAACTGCTACGAGCTGGTAGCTCACCAAACCTTAATATGGGAGTTGGTGGGCCAGCCCAGAGTATGGCCAGTCAGCCACAACAGAACAATCCTGGAATGGGAATTTTAAACAGTATGGTCAAAAGTCCCATGGCACAGGCTGCACTGACATCTCCAAATTTGGGGATGGGTACAAGTGGGCCAAACCAAGGTCCATCAACTCAGTCCACTACAGGAATGATGCCAACAGTAAATAGTCCAGTAAATCAGCCCGGAATGGGAATGAATGCAGGAATAAATGCTGGCATGAATCCTGGTATGTTGTCTGCAGGAAATGGGCAAGGAATGATGCAAGGGCAAGTTATGAACGGTTCAATTGGAGCTGGAAGAGGACGTTCCAATATGTCATATCCAAACCCAGGAATGGGAAATGCTGGTACTCTGATTGCAGAGACATTGCAGCAAGGTTCTCCTCAAATGGGAGGACAGGCAAGCCTGAGAGGTCCGCAGCCTGGAGCAATGAACAAG
>1.51940194.51940536
GTCAAGAATGAAAAGGGCTTTGCAAGTTGCCAGTCTATGGAGCAGCACAACTGCCAAATTGACCGGTTAAGATACACACAGTCCACCAGCCAAATGGACACATCAGATACTAATGTAGTGCCAAAGAAAGCAGTGATGGTGAAGCAGGAAGTGCTAGCTGCTGAAACTGAGCCACCATGTCAGACCTCATGTTTTTTCCTTGGACAGCAAGGTGGAGGCTTCAGTGATTTCATCAAGGGAGCTTCTCCTCCTACCCTCATCACAGATTCCACAGGCACTCACATAGTCCTCACTGTGACCAATCAGAATGCTGAAAGGCAGGGCCTCTCACTTCAGG
>1.51952814.51952662
TACTCCATTGCTGGAGATGATTCTGTCACAGAAGCTATCACAGACTTGGTTCGAGGGACCCTCTGCCCTGCCCTCAAGGCTATATTTGAACATGGACTGAAGAGGCCATCTCTGTTGGGAGGTGCTTGTCACCCCTGGCTCTTCATTGAAGAG
>1.51955770.51955643
GAAGATGATATGGAGGCACTGAAAGCCAAAAATATTAAGCAAACAGAGCTGGTTGAAGACTTGCGTGAGGCCATCCTACAAGTGGCCCAGCATTTCCAGTGTGTGGATCCCAAGAGTTGCAGCAT
>1.51961913.51961768
AGCTCTCCCTCATTACTCTACATTGGTTTCTTACATCATTTGCTAGTGTGGTGCATATCAAGCTGTTGCTGCGTATCTGGGACTATTTTTTCTACCAAGGCTCCATTGTTCTCTTTCAAGTCACGCTCGGTATGCTCAGTCTGAAG
>1.51962329.51962134
GCTTCCTTGCTTCTCTTCTTGGAAGAGGAAGATGCCTTCTGGATGATGTGTGCTATCATTGAAGATCTGGTGCCAGCTTCCTACTTCAGCACCACCTTGATGGGGGTCCAGACTGACCAACGTGTCCTGCGTCATCTCATTGTGCAATACCTGCCACAGCTAGACAAACTTCTTCAGGAGCATGACAT
>1.51962847.51962704
ATTGAGAAGGATCTACTCCGCACTATGCCCAGTAATGCCTGTTTCTCCAACATGAATAGCATTGGAGTACCACGGTTACGCAGAATTCTTCGTGGCTTGGCTTGGTTATATCCTGAAATTGGGTACTGTCAAGGCACTGGCATG
>1.51985523.51985352
CCTGCCCAGCTAACCACTGTAGGTAAGCGTTGTTGCTTATGGATTCAGGATCTCTGCACAGACCTTCATAATCTTGAACGAGCACAAGATGAATTAAGATTTCGTGGAGTGAAAGGCACAACTGGCACCCAGGCCAGCTTCTTGCAGCTCTTTGAAGGGGATCACAGTAAA
>1.52019335.52019161
TTGCCCGTATGGTAAATGCCCTTCAACAACAGCAAAGACAACCTGGCATGAAGCATTCTCCATCCCATCCAGTTGGACCTAAGCCTCATTTAGACAGTATTGTATCTAGTGGTCTAAATGTGGGTCTCTCAGATATATCAACCAAAGGGCAGATTCCTGGATATAATTCAG
>1.52020253.52020122
GTTTCTGCCTCCATGCTTAAGCAATTTCCTAACAGTGGTCTGAACCCAGGTCTTTTCAATATGGGGCCCCAACTTTCTCCTCAGCAGATTGCTATGTTGAGCCAACTTCCACAGATTCCCCAGTTTCAA
>1.52021413.52021288
GGTGGCAATCAAGGTCTGTTTGGAAATAGCACAGCACAATCGAGAGGGATGCACCCACCAGTGCAGCCATTAAATCCTTCCCCCAATATCCGGGCACAAGTGCCTCCTCAATTTCTTTCCCCCCAG
>1.52025215.52025067
GTGGTCTCCAAGATAAGAAGTTTGATGTAGACAAACGAGGCATGAATCTTGGAGATTTTCATGACATAATGAGAAAGAGTCGATCTGGTTTTCGTCCTCCTAGTTCCAAAGATATGGGAAACCCAGATAGTGGGCCTTACTTTGAAAAG
>1.52039674.52037347
ATTCAACAACTGGAGGTGCTGCTGCTTCAAATTATGCAAATTCCACTTGGGGTCCTGGAGTGTCCTCCAACAGCACCAATGTCAACCCTACTCACGTCTGGGACAAGGTGATTGTAGACGGGTCTGACATGGAAGAGTGGCCTTGTATTGCTAGCAAAGATACTGAGTCTTCTTCCGAAAACTCCACAGACAACAACAGTGCCTCAAACTCCGGCTCAGAGAAGAGCACTCTGCCGGGAAGCACCACTAGCAACAAAGGAAAAGGAAACCAGTGCCAGTCTGGAAGCTCTGGTAATGAATGTAATCTTGGGGCTTGGAAATCCGACCCTAAGGCTAAACCTGTTCAATCTTCCAGTCCTTCAGCAGAGAGTAACGGTGGTCTAGCAAGCTGGAGAAACTTGAGTGGGCAGGACAGAATTGGCCCCAACCCTGGCTTCAGCAACTTTAACCCAAATAGCAACCCATCTGCTTGGCCAGCACTAATTCAGGAGGGCAATTCAAGGAAAGGGACTTCAGAAACTGATAATGGTGGTTCCAATGCACAGATTAGTACAACAGGTCAGACTTCTAGGGAACAGCAGTCAAAGATGGAAAATGCGGGTGTTAACTTTGTCTCTGGCAGAGAGCAGGCTCAAATTCACAACACTGATGGACCAAAAAATGGAAATGCTATATCCTTGAACTTAAGTTCACCAAACCCGGTAGAGAATAAGGGAATGTCCTTTGAAATGGGCTTTGGGAACCCCTCCAGGAGCACTGATGCCCCTTCACAAAGCACTGGAGAGAGAAAAACTGGGAATGTTGGGTCTTGGGGTACAGCTAGGGGGCCTTCTGGAATGGACAGTGCTTCTAATCAAAGCAATTCTGGAAATCATGGGAACAATGGGAAGGATAGGGAAGACTTATGGAAGGGAGCTTCTGTTCAAAAATCAAATGGGTCAAGAACTGAATCTTGGGATAACAGTAACAGGTCTACGGGTGATGGGTCTTGGACCGTTGGCCCTCAACACTCTGGTGAAAGTAAATGGAATGAAGGGAACAAAATGACATCAGGGATGTCTCAGGGAGAATGGAAACAGCCGTCTGGGTCTGATGAACTGAAGATTGGTGAATGGAATGGTCCAAACCAACCAAATTCTAGCACTGGAGCATGGGACAATCAAAGGGGCCACCCGCTTCCTGAAAACCAAGGTAATTCCCAGGCTCCCTGTTGGGGAAGATCTTCCAGCTCCGCAGGAAGTGAGATTGGAGGTCAAAGCACTGGAAGCAACCATAAAGCAGGAAGCAGTGATAGTCACAATTCTGGACGTCGATCATACAGGCCTACACATCCTGATTGCCAGGCAGTTTTGCAAACTTTATTAAGCAGGACTGATTTGGACCCCCGAGTGCTTTCAAATACTGGTTGGGGTCAAACTCAAATCAAGCAAGATACTGTTTGGGACATAGAAGAGATGCCAAGAGCTGAGGGAAAGGCTGATAAAGGTACTGAGGGGTGGGAGAGTTCTGCCATACAGACAAAGAGCTCAGGGGGCTGGGGAGATGCACCCAGCCAAAGCAATCAAATCAAGTCTGGATGGGGTGAGCTTTCTACTCCAACAGAATGGAAAGAGCCCAAAAACACTGGAGGATGGAATGATTACAAGAGCAGTTGCTCTAACTGGGGAGGAGGAAGACCAGATGAGAAAGTAACAGCATCCTGGAATGAGAATTCCAGCAAGGATCCAGGATGGAATGGGCGGCCACCTAATCAGGGATGGTCTTCTGGGAAGAATGGCTGGGGAGAAGAAGTTGACCAAACAAAAAATAGCAATTGGGAAACTTCAGGAAACAAGTCAATATCAGGTTGGTGTGAAGCTGGCCAAAATGAGATTGGGACTTGGGGTAATAATGCAAATTCAAACTCTTCTTCTAAAGCAGGGTGGGATAATAGTAAAAGAACTCCAGCATGGAATGATACTGGTAGACAACCCAATTCCTGGAATAATCAGCAACAACAGCACCATCAGCAGTCAGAGGCACCTAGTTCCTGGGACCCCCCACCACCACCACAGCCTCCAGGTAATGGTAGGCTACCCAATTCTAACTGGAACAGTGGGCCACAGACAACTGTCTCAAAGGATGAAGAACCCAGTGGCTGGGAAGAACCATCCCCCCAGTCAATTAGTCGTAAAATGGATATTGATGATGGCACCTCAGCATGGGGAGACCCCAATAGTTACAACTATAAGAATGTGAACCTCTGGGACAAAAACTCACAAAGTGGACAAGCTTCACGAGAGCAAAACCTCCCTACTCCAAGGCCTAGCAAAGTAGCAGCCTCAG
>1.52154871.52154253
TTCACATGGACCTCATCCCACATAAACAGAAATATTCTTTTGTGCTTGAGTGGACAGCATGTTGAAATGTTTGACACTGAATTCCGAGAGCTTTATGCCATTTCAGAGGAGGTCAATCTTTACAAGGAATTGAACATTCCCTGTCCTTTTCGTCATGGTATTGGGAACCTTGGTTTTTCTTCCTCTACTGTGGCCCGGAAGGTTATCAACCCAAAATATGGACTGGTGGTAGGCATTCCTCCAGGAGAAATGATGCGCTGGGCTTCCCGTCAGAGGCAAGAATCACAAGAGAAACTAGAAGGAAGAGATGAAGAAAATGAACCAAATAAACGACTAGATAGTTTTCTTAATGACCTTATAATGGTCAAGCAGGTGCTACCAGATATCGAACCTCCATTTGAGGACTTGAACAGAGCAGAAAGGAGCCCTCAAAAGTTTTTTTCCCAGTTCCATTTGGACCTGAAATATAAATCCAAATCCAGAGAGTCTGTCTGTGATCTTAAGAAGGATGAAGTTGCCAATAGGGAGGTCAGTTCCAAACAGGATAAGATGTTTGGCAGTGGATTTTTCAGAAGGGCCAAGCGACCTCCACCTTCAAATGCTGATGCCAATTCT
>1.52307263.52307067
TCTGTTGCCAGTACAGACAGAGTTTTTTCTCCCAGCTGTTTCTGCCAAACTGTCAAGTCAGGAGAAAGTATCTTGTCCAGAGGACCTTCCTAAAATCTCTCTGCAGGCTTCCTGGGCCTCACTGCAATCTCCAAATGTAAACTCCTCACTTATTCACCAG
>1.52308284.52308119
GATGGTGAAGACAGTCCTAACTCTACAAGGATTGCAGGCTTGGAAGAATGTCTCTTCCCTTTAACAAATACAGGACCTTCTCTGCCTCCAGAAAGCTACCTGTATGAAATGGAAAAAATCCCTTTCAGTCCAGCCCAGTCTTGGCTAAAGAATGAAGCCAGCCAAG
>1.52333011.52332797
CAGATCCAAAGCTTTGTGCAATTCCCATGACCCCAAATGGACATCTTGATCCCAGCCTTCCTTGTCTCAACCAGCCTGGGACAACCGCTGGAATGATGAATCCATCCCGCAGTGCTCTGCAATCAGACATCCTCATGGCCCTCGAATCCAGAAAAAGCAGTGTGATGTC
>1.52502749.52502536
ATGAGCTTCTCAAACACAGAGATGTTGTTGGGGGACTTTCTGTCCCCATTCAGCCAGCCGTGTTCGGTGGCTGAGGAAGGTCTGGGGCTCTTAGATGACTACCTGGAGGTGGCCAAGAACCTCAGTTCGCATGGGTTCTCCAGCGATAAGGCTAAAGTGGGCTCTTCCAATTGGCTGGATGTGGGCAGTTTGAATAATGCCACAGACAGCAACCAGG
>1.52524447.52524267
ATGTATGACAGAGCAATTAGTGCTCCAGCCAGTCCCACCCATTTAAGCCAGTCAGGAAAGAGAAGCTGGGAGGAACCAAGCTGGCTTGGGTCATCATCACGGTTACTGAACCAAGACATGAAGACAAATCTTAGCCGTTCTCTGCAAACTCTTCCCACTGGTGCTTCAG
>1.52569359.52569197
CAGGTGGCCGTGTTTATCCTGTGTCAGTGCCATACTCTAGTACTCAGAGCACAAGCAAGACCAGTGTAACTTTATCACTTGTCATGCCTTCCCAAGGTCAGATGGTCAATGGTGCCCACAGTAGTTCTACACTGGATGAAGCCACACCCACCCTTACCAA
>1.52570389.52570245
GCTGCAAAATCTAAGCCAATCATAGCAGAGCCTGAAATTCATGGCGGGCATCCATTAGATGGCGTCACAGGCTTTCTTGTGCTTATGTCAGAAGGACTCTACAAAGCTCTAGAAGCTGCTCATGGACCTGGACAAGCCAATCAG
>1.52573673.52573535
GGGGTTCCCCATCACCAGCTGCCTCCTCAGTACCAGAAAATCTTGGAGAGGTTGAAGGCTGTAGAAAAGGAAATCTCTGGAGGAGCCATGGCCATTGTGGCAGTGATTCTTAACAACAAACTTTATATCGCCAATGT
>1.52575048.52574895
GAGTGAGAACAATTGCTACCTCTACGGAGTCTTTAATGGTTATGATGGTAACCGAATCACAAACTTTGTGGGAGAGCGGCTTTCTGCAGAACTCCTGTTGGGCCAGCTGAATGCAGATCAGGATGAGGCAGAGGTGCGCAGAATCCTCCTGCAG
>1.52575346.52575210
GAGCAGCTTTCAAGCTGGACAGACGACTTGCCTCTCTGTCAGCTCTCTGGTGTCGGTTCAGCCTCTAACCGTTCCTACACTGCTGATGGAAAGGGCACTGAAACTCATCCCTTAGAGGACAGCTGGTTGAAATTCAG
>1.52752885.52752703
GGTGTCGGGACAGTGGTGTCTGGGACAACCCTGAGAGGCCTAATCAAGTTGAATGACACCTTGCTTCTAGGCCCAGATCCACTAGGCAACTTCTTGCCTATTGCAGTGAAATCCATCCATCGCAAGCGCATGCCGGTCAAAGAGGTGCGGGGTGGTCAGACTGCTTCCTTTGCTCTGAAAAAG
>1.52806676.52806822
AATGTGGCGGATATTAAGAAGCTGAAATCAGTAGGAATTTGCACAATCAAAGGGATTCAGATGACAACTAAGCGGGCATTATGTAACGTGAAGGGACTTTCAGAGGCCAAAGTAGACAAGATAAAAGACGCAGCCAACAAACTTAT
>1.52890743.52890935
GGGGCAGCCCGGAATCCTGAGGATATGGACCGGGAGAGGCGAGAGCATGAGCGCGAGGAAAGGATGGGGCAACTCCGGGGGTCTGCTACACGGGCGCTGCCTCCTGGCCCCCCTGCTGGGGCCACTGCTAACCGCCTCCGCAATGTCGCTGAACCCATGGCCTCCACACCCACCTCCCGCATCCAGCAGTC
>1.53025311.53025177
TCATCCTGTAAAGAGAATCCCTTCAACCGGAAGCCATCACCAGCTGCTTCCCCCTCTGTTAAGAAAGCTTCAAAGGGACCCAAACCAGCAAGGCCTCCTGCTCCTGGACATGGTTTCCCATTGATCAAACGGAAG
>1.53026809.53026427
GACCCTCCATGGATTGCATTGGTCCAGGCAGAGCCCAAGAAGAAGCTGGCTCCTCTCCCACCAAGCAGTAGCAAGGAAAGCTCACCAGCGGCCTTGGAAGAGGATGAAGGTAGAGAAGAAGGAGGAAAAACACACGTCAGAGAAGACAGGCCTGTTCTGGAGGAGCCAAAGCCTTATAACCCCTTTGAAGATGAAGAGGATGAGAAGGAAGTTGTCATACCACAGAACATGCAAAAGCAAGAGCAAAGGGAGGGCAATGGTGGTTCCAAGCCTGCTCATCCCTGGTACGGCATTACTCCCACAAGCAGCCCCAAGACAAAGAAACGACCAGCTCCAAGAGCACCCAGTGCCTCCCCACT
>1.53072135.53071981
AAATATCGTCTACGGATGGTAGCTACTGATGGTGCTTTTTCCATGGATGGTGATATTGCCCCCTTAAAGGAAATCTGTAGCCTCGCTCAGAAATACAAAGCCTTTGTTTTTGTCGATGAATGTCATGCCACTGGATTTCTTGGGCCTAATGGC
>1.53098272.53098101
ATTTCTTCCCTCACTGCTTCACTGCATTCTCGTAGCCAGAAAAAGGGAAAAAGAAAGCAGATTGGCCACAAACAAGGGGTAAAGAACAGAGCCCAAAAGATGAGAGCAGGACGAACAAGCAAGTCCCAGCGCCGGAAAATGACAGGCAGAAAGAGGCATGTCCAAGA
>1.53211743.53211901
AAACCATATAGTCTGGTCCATCCTATAATGGTTCAGACCCGTCGCCCTGTTATGCTTTCACCTGGATGCTTAGCTCCTCTGCTCCTAAGGAACCTTCTGGACCTCCCTTCTTCAAATCAGGATTTCTGCTTCATCCCAACAG
>1.53451822.53452026
TGCTATAGGTACAGCTACATCCGGGAGGATGTGGTCCTAAAACTGAAGGGCCCAGATTTTTTAGCCTCCAGCTGCCTTTGGCATCTCCATGGCCCCAAAGGTCACATGGTCAAGCTTCACCTGGAATGGACTCTCTCAGAATGCAGGGACCGATTGGCAATGTATGATGCAGCTGGGCCACTGGAGAGACAGCTCATCACTTC
>1.53570016.53569788
TTTGAGCGGAATGATATTGCTCTGAATTACCGTGATGCTGAAGGTGATCTGATCCGTCTGCTCTCTGACGAGGATGTTGCACTTATGGTGATGCAGGGCAGAAGCTGGCCTTTTCAGAAAAACATCTTTCCATGGAAATTGCATGTTACTAGGGAAGATGATTACAGTGTTTAC
>1.53717494.53717641
CTGGCCAAAACTCAAGGGAACGTATTTGCTACAGATGCTATCCTAGCCACCCTCATGGCTTGCACTCGTTCAGTATATTCCTGGGATATCATAGTCCAAAGAGTTGGATCCAAGCTGTTCTTTGACAAAAGAGATAACTCTGATTTTG
>1.53717901.53718031
ATCTTCTTACAGTGAGTGAAACTGCTAATGAACCACCACAGGATGAGGGCAATTCTTTCAATTCACCTCGCAACCTTGCTATGGAAGCCACCTACATCAACCACAACTTCTCTCAGCAGTGCTTAAGAATG
>1.53722373.53722881
CTTTCTCTATCATGACTATTGTATTATTGGGGCTGGGCCTTCAGGCTTGCAGATGGCCTATTTCCTTCAGCATGCAGGTCGGGACTACGTTGTCTTTGAGCGTGGAACTACACCAGGGCGCTTTTTCACCTTGTATCCCCGTCATCGAAAATTGATCAGCATCAATAAACGTTACACTGGCAAATTCAATAGCGAATTCAACCTTCGCCATGACTGGAACTCATTACTTAGCCACAATAGCCAACTGCTTTTTCGGCACTACTCTCAGGATTTCTTCCCTGATGCTGATGCTATGGTGCGCTATCTGGCTGATTTTACTTCCATACTAGACCTCCAGGTGCACTATAACACATCCATTGTACTTGTGATGCTGGAAAAAGACTCCAAGGCTTGGAATGGTCATTACTTCATCCTTACTGACCAAAATGCTCAGAATTACAAATGCAG
>1.54038533.54038755
TTCCAGAACCATCCTGAAACTCAAGAACGCTTTGTCAAGTTCAAAAATTTCAAGACTCTGGATGAGATGAAGAACTCAGAAGAACTCAAGAAACACGGAACCACTGTCCTCAATGCTTTAGGTAAAATCCTGAAACAGAAAGGATCCCATGAAGCAGAATTGGCACCACTGGCACAGACTCATGCCAACAAGCATAAAATTCCGGTCAAGTATCTAGA
>1.54039675.54039821
TTTATTTCTGAAGTCATCATTGGTGTCATTGCTGAAAAACATTCTGCAGATTTTGGGGCTGATTCTCAAGAGGCAATGAGGAAAGCCTTGGAGCTGTTCCGGAATGATATGGCCAGCAAATACAAGGAGCTTGGGTTCCAGGGCTAG
>1.54131467.54131301
TGTGTGACAAAGTTGTCCCTGGGAACAGAGCTACCATCATGGGCATTTACTCAATCAAAAAGGCAGGCCTCACAAAGACCAAGAGCCGGAGCAATGTTGGAGTGGGCATCCGGAGCTCCTATATCCGTGTGGTGGGAATCCAAGTAGACACCGAAGGCTC
>1.54131837.54131682
GAACAGACTAACCTAGCAAAGTGTCCTTTAGACCCATACTTCATTGTTCCAGACAAGTGTAAATGTGTGGATTTCCAGACACTGAAGCTTCAAGAGTCTCCTGATGCTGTCCCTCATGGGGAATTGCCTCGGCACATGCAGCTCTACTGTGACAG
>1.54173791.54173669
GGAATGGTAGCTGTATCAGGAAGTTTATCAGTACTCCTGGATTCAATTATCTGTGCCCTAGGCCCTTTGACATGCCTAACATCCCAGTTACCTGAGCTAAATGGTTGCCCCAAACATGTTTTG
>1.54174910.54174741
CTTCTCTAACAAGTGTGCCTTCACCCCATAAAAAGTCCCCAACCAGCACTGTGGTATTATCCTCTTCACCAGTGAAGGTTCCTGAGACAGATCCCATTGATGTAGCTGCACATCTGCAATTACTGGGAGAATCTCTGAGTCTTATTGGCCACAGGCTGCAGGAGACTGA
>1.54178656.54177737
CTTTGGAAACATCATCAAAGAGTAGGAACAAAGTAATTTTGAGTCCACTCTCTGCTGACACTGCCATGGATTTGCTTAAAGCCATCAGCACACCTTTAGCCACAGGCTCCAAATCATCTAAAAGGACATTGGAAAAATCATCTCATTCTTCATTCAGTGCTCCTGGTTATTCAGAGGGTAAGAAGGAACATCACAAGAAAAAGCTGAGTGGAAGCAGTGATCCACCCTTGGATGACGGTACTTTCCACAAATCCAAAAAAATTAAACCCCCATATGTAAACACGGAAATGCTGACCTTACGTGAGCCTGATGGCTTAAAAATGAAGCTAATCCTCTCACCAAAAGAGAAAGGGGGAAGCATAACAGATGATCCCTTTCCACATTCTGGAGCTACAAAAAAGGCCTCTAAGAAGTCTATTCGGGATGAACAAAGCTCGCTGCTCCCAAGCCATGATACACACGCCTTCCTGAAATCATCCCGTAAGAAGCACAAGCCACCTTCAGATCCACATCCCCTTCCTGCTGCTGAGGGCTTTAGCCCAGATACATCCCTCTTCCCAGAAGGCCAAAGCAGTGACTTTGAGCTTTCAAGCTTGGAACCACAAATGGAATCCGGATCTTCATCTGGAGGTGAGTTGGAAGCTGGAGAACTAGTCATTGATGATTCATATCGGGAGATAAAAAAGAAAAAGAAATCGAAGAAGAGTAAAAAGAAGAAGGACAAGGAGAAACACAAGGAGAAAAAACACTCTAAATTGAAGAAGAGTGCTGGACTCTCTTC
>1.55132995.55132874
CGAGTTTATGATGGAAAGGTTTATACTGGACTGTGTAATCTGAATGAACAGTGGGATCAATTGACCCTGTCTCAGCGCAAAGGGCTAAACCATCGTTACCACCTAGGTTGTGGCTGCAAG
>1.55268288.55268112
TGAATCTACCAGATGTGTTTGGCCTGGTGGTTCTTCCCTTGGAGCTGAAACTCCGGATCTTCCGGCTCTTGGACTTTCGCTCATTAATTTCTTTGTCTGCTGTTTGCCATGATCTTTATGCTGCTTCAAATGATCAGTTATTGTGGAGATTCATATATTTGCGAGATTTTAGAG
>1.55333122.55333310
GCATTTGCTAAAGTCTTCAACACCACCCCTGATGATCTGGACATGCATGTAATCTATGATGTGTCTCACAACATTGCAAAAGTAGAGCAACACGTGGTAGATGGAAAAGAACGGACCCTGTTGGTACACAGGAAAGGATCGACCAGAGCATTCCCTCCTCACCACCCTCTTATAGCTGTCGATTACCAA
>1.55365500.55365685
TCATTACCTTCTGCTTTGTCTCTGATGCTTCCAATGGGCATTGGAGATCGAGGAGTGATGTGCGGTATACCAGAGAGAAATTATACCCTACCTCCACCACCTTACCCTCATCTAGAAAGCAGCTACTTTAGACACATTCTACCTG
>1.55368105.55368905
TATCTTACTTAGCTGACAGACCTCCACCTCAGTGTATTCACCCCAACAATATCAATGTTGATAGTAACTCAGCTTTATCTGTCTCCAATAATCCTTCAGACTTAGATCCCTATCAGCCCAATGGAACCGTGGGTCTTGAAGCAGGCATTGTCTCCATGGATTCCCGTTCAGTGAATGCACACAACACTCAAAGTTTGCATCCCAGCGATGGCCATGATGTCGCTCTGGATACAACAATTACCATAGAAAGTGTTTCAAGGGTTACCAGTCCAATCTCTAGTGACAGAATGGCCGAAGAACTTAGGATGAGTGATGTAGGTGGGGATCATTCACAGATTGCAAATGGCAGTCGTAATCATGAGCCTCTAGCAGTGGATAGCAGTTTAGCCACAGAAACTGTAGGGCATAATGGTGTAATCCCTATCCATGGTAGCAGTTTGGAACTTCCTGTTGTTATGGAGACTGACCACATTGCAGGCCGTGTCAATGGGATGCCTGACCGAACACTTGGGGACTCTATTCATACAGTGGCCATGAGCAGCAATTCTGTGAGTGTTGCACTTTCTACCTCACATAATCTCACTTCCCTGGAATCTGTCTCATTACATGAAGTGGGTCTCAGCTTGGAGCCAGTGACAGTATCCTCCATAAACCAGGAAGTAGCCATGGGACAAAATCATGTGGATGTCTCCTCAGACAATCTTGCTTTTGTGCCATCATCATTGCAGATGGAAGATTCCAATTCCAATAAGGAGAATATGGCTACATTGTTTACAATAT
>1.55371943.55372092
GGTGCACACTCTGCGACAAAGCTTACCCATCAGACTGCCCAGATCATGGGCCAGTGACTTTTGTTTCTGACACTCCAATAGAGAGCAGGGCCAGACTTTCTGTCCCAAAGCAGCTTAATATCCGACATGCTGTCATGGGACCCGAAGT
>1.55373305.55373447
ATAGGTGTGTGGGCTCGAGAAACCATTCCTGTCCGTACTTGCTTTGGACCACTCATTGGTCAACAGAGTCACTCAGTGGAAGTAGCTGACTGGACAGACAAAGCGGCCAATCACATTTGGAAG
>1.55755716.55755444
TACCCTTTCAATAGCCCGTCTTCACGGATGGAGCCCTGCTTGATGAGCAGCACCCCAAGACTGCATCCATCTCCAGTTACACCTCGCTGGGCAGAGGTGCCTTCAGCAAACCCTTGTTATACAAGTCCACCCATGCATTCCACAAGATATGGAAATTCCAGTGACATGTACACCCCATTAACCACACGGAGAAATTCTGAATACGAGCACATGCAACACTTTCCTGGCTTTGCCTACATCAATGGGGAAGCAACCACAGGATGGGCAAAAT
>1.55765533.55765395
TACACAGGAAGTTATAACTATGGTACTTATGGAAACCAGCACTCCCACCCGATGCAGAGTCAGTATCCATCTTTACCACATGACAGCACTATTTCTGCACCCCTCCATTACTCAGCTTATCACAGGAACTCTTCACAG
>1.55770990.55770828
GGGCCATGCAATCCTACACATGGTCTCTCACCTACACTGTAACTACAGCTGCTGGATCACCTGCTGAAAACTCTCAACAACTGCCTTGCATGAGAAATCCTCATGTTCCTCCTTCATCTGTGACCCACAGGATACCTGTTTATCACCATAGAGAAGAACATGG
>1.55790702.55790558
GCATCAAGAACTGTGATTCACAGTGCAGACATTACATTCCAAATGCTGGAAGACTGGAGGAATGTGGATCTTAACAGTATCACCAAACAAACACTATACACCATGGAAGATTCGCAAGAGGAACACAGGAAACTTATAATACAAT
>1.55876820.55876678
TACAAAGGTGCAACTGATTCATACATTGAAAAAGTCATGATATCTTCAAATGCAGAAGATGCTTTTTTAATCAAAATATTGCTAAGGCAAACTAGACGCCCAGAAATTGGAGACAAGTTTAGCAGTCGTCATGGGCAAAAAG
>1.55879196.55879038
TTTGGAAGATGTCTTGTGTACAAAAATGCTAAGTGTACTCTGAAGCGTTACACAAATCAAACATTTGACAAAGTGATGGGACCCATGCTGGATGCAGGGACACGCAAACCAATTTGGCGGCATGAAATTTTAGATGCTGATGGTATTTGCTCTCC
>1.55880951.55880742
GTACCATTGGCTATAATCAGAGGAACAGGATTGATACCCTTATGTATCTGTTAGCATATCCACAAAGACCAATGGTTAAGACCAAAACAATAGAGCTCATCGAGTTTGAAAAACTGCCAGCTGGACAGAATGCCACAGTTGCTGTGATGAGTTACAGTGGTTATGACATTGAAGATGCTCTTGTTTTAAACAAGGCTTCTTTAGACAGAG
>1.55893285.55893132
AACATCCTTGGTGTCATTCGAGATCATCAGAAACTGGTCTACACATTCCGGCTGATGCGTAGAGCAGGCTATATCAATGAATTTGTTTCAATCTCCACAAATCTTACAGACAGATGTGTCTATATTTCTAGTGATGGTGGAAGGCTATGTAG
>1.55900114.55899953
CTTCTTTCCCTTCTGTTTGAAGACTTGTTCAAAAAATTCAACTCTGAGTTGAAGAAAATTGCTGACCAAGTAATTCCCAAGCAAAGGGCAGCCCAGTTTGATGTAGTTAAGCACATGCGGCAAGATCAGATCACCAACGGTATGGTGAATGCCATCTCTAC
>1.55905192.55905058
GTAAAAGAATTCAATTTCCGCTCCAAATGCATCTATACAGCTGTGATGGTCCGCAGGGTGATTCTAGCTCAGGGAGACAACAAAGTAGATGACAGAGATTATTATGGAAACAAAAGGCTGGAACTAGCAGGACAG
>1.55907463.55907341
GCCATGGGTGTTGAGAGTGACCAAGAGATTGTGCAGATGATTGGAACAGAGGAGCATGTGATGGCTGCATTTGGCCCCAGCTTGGAGGAATGCCAAAAAGCTCAGATTTTCACACAGATGCAG
>1.55928084.55927840
ATAAACGAATTCATTTGTACATGAAAAGCTTGCTTGCTTCTCCTTGCTTTCAAAAATCTATGCCTACAGTTCCTGGAGGTCTTGGAGTGATTCAGAAAGAGATAGAGACTATTGGATCACAGTATGCCAGCATTGTTAACCTTAATAAACAGGTTTATGGACCATTCTATGCAAGTATCTTTCGAAAACTGCTGTTCAGTGAGACAGAAACAAACAAAGCAGAACTTGCGTCTTCTACCAACTGA
>1.56315203.56315076
GAACCTTCTGAAATTGACCAGAGAAATAAGTATGTTGGAATTTGTGGCCTCTTTGTACTACATTTTCAAATTTTTCGGACTGTGGACAAGAAATTTTACAAATCGTTACTGGACATTTGCAAAAAG
>1.56342455.56342593
TATCAAAACAAACTAAAGCTAGCTTTAATAGGCCAGAGTCTGTTTGGACAAGAAGTCTACAAGCATTTGCAAAAAGAAGGGCACAAAGTTGTGGGAGTGTTCACAGTCCCAGACAAAAATGGAAAAGCTGATCCTTTGG
>1.56348116.56348281
GACTTTAATTCAAGGAGATAAGAAGGCTGGATTTTCAGTGTTTTGGGCAGATGAAGGTTTGGACACAGGACCAATTCTTCTGCAGAGGGAATGCGATGTTGGCCCAAACGAAACTGTTGATGACCTGTATAATCGGTTTCTTTTCCCAGAGGGAATAAAAGCTATG
>1.56361674.56361839
GTGGAAGAAACCCGGAAGATGAAAATAGGTGATCCACTTGATAGAGCTACAGACCACGGACCTCAAAATCACAAAGCACATTTGGAAAAGCTTCTGGAGTACTGTCAAACTGGACTAAAAGAAGGAGCAACTTTAGTATATGGAGGAAGACAAGTATGCAGACCAG
>1.56762491.56762354
GATGATCCAATGACTTACATTCACTTTACTGCTGAAGGAGAAGTGACATTCAAGTCCATCTTATTTGTTCCCAGTACTGCTCCACGTGGCTTATTTGATGAATATGGATCCAAAAAAAGTGACTTTATAAAG
>1.57420194.57420395
TTGAACTGGAGGGACCTATGACTTTTCCATCAAATGCTGAGGTTGAAAATATTGAATCAATACAAGAAAGGAGTGAAACGGGAAGTGATGAAAACTCAGCTAACTTGCCTATCGGAAGAAGAGATTTTGA
>1.57421430.57421100
TGCATTCATCACTTGAAAATACTACACTTGGAACTAGTTCTGGAAATGTTCATCAGAATGGAAGGACAAGAAAAGAAATAGGAAAATTAAGTTGCCAGCCAAAGAACAAGAACTCAAAGAGGAAGCAGGTGGACAGAACTAGTGAAAATGTCATATTCACTAATGAAAATAAATCACCACAGCATATATACAGTAAGAAACCAAAGACTGCAGTGAAATGCCAGAATAGTTTGGACAGCAAACTAAAAGAAACCAGAAAATCCAATAAGACTTTACCCAAAAATAAGCTTATTACTGGTCAAGCGAAACTAACTCAGTTCTTTAGACT
>1.57440692.57440509
GCAGGGGGCCGAATTCTATCAACAATCAAGATGCAGTTGATAAAAGGCCGAAACAGCAGGGATCCTTTCTGTCAAGCAGCAGAGGAAGTTGTACAAGATTTGGATTTGAGGATTAAAAATATTATCAATTTTCAGCATGAGGCTGTGGCAGCTAGCAATACTGGAATCAGTCCA
>1.57487552.57487733
CTGATGGTAGCAGAAAAGAATGGAACAATAAGATTCTACGACCTTGTGACACATCAGGCTATCTTGTCTCTCACAACTGATCAAACGCCACTAATGTCAGCAAGCTGGTGCTTAAAAAATACTTTTAAAGTTGGAGCAGTTGCAGGAAATGACTGGTTTATCTGGGACATTACTCGATCTAG
>1.57596515.57597608
ATCACTTTGGTGAGCTGTACAAGATAACTCTTCAAAAGAATCAGACTCATTATATCATTCCAAAAGGTGAATCTCTACCTTATTTCAGCTTTGCTGAAATAGCCAAGAAAGGACTGGAAGGTGCTTATAGTGATAATCCAATAGTACGCCATGCTTCTATTGCTAACAAATGGAAGACAATCCATCTGCTGATGCATAGTGGAATGAATGCAACTGTGATTCATTTTAATCTTACGTTTCAAAGTAAAGATGAAGAAGAATTAAAGATGCAGATAACCTTAGAAGTTGATACCAGGGAGGAATCCAAATCGAATACAACTTCCACCCAGCAACCTGAAGATGATTTGAAAGCTACAACTTCAGTGCCAGAAGCTGAAATGATATTTGAGGATATTCCTGAAGAAAGACGTTTCCCAAGAGTTAAAAAACATCTCAATGGTACATCCAAGTATTTAGATGAAGAAATGGCAATTCAGACAGTTAATGTGTCTGCACTTCCTGAAGTTGTAAAGACAGCTCTCCAGAATTTAGAATTACAGCTAATCGTTGGTGACATCACTCAGAAAGGTTACAATCTGTCCAAGGCTGCTCTCCTAAGACCATTCCAGATGATGCCTTCAGAAACAAAG
>1.57598669.57598868
GAAGAAGAATCATTAAAGAAGGAGATGGCTTATTTCACAGATAGTAAACTCATTGGAAGACAGCTGAAAGATACATTTGCTGATTCCCTCAGATATGTAAATAAGCTTCTAAATGGAAAATTTGGATTCACATCTCGGAAGGTCCCTGCACATATGCCTCATATGATTGACCGAAAAGTCATGCAAGAATTACAGGA
>1.57599131.57599350
TTTCCTGAGGAATTTGACAAGACCTCCTTTCATAAAGTACGCCATTCTGAAGATATGCAGTTTGCCTTTTCATATTTCTATTATCTCATGAGTGCAGTTCAGCAACTGAATATTTCCCAAGTTTTTGATGAAGTTGATACAGATCAGTCTGGAATATTATCAGACCGGGAGATTCGTACATTGGCCACAAGAATTCATGAACTCCCTTTAAGTTTGCAG
>1.57604881.57605048
AAAATTTGTTTGTCTTAATGACAACATTGATCATAATCATAAGGATGCCCAGACAGTAAAGGCAGTTCTTAGGGATTTTTATGAATCAATGTTTCCCATCCCATCACAATTTGAACTGCCAAGAGAATATCGGAACCGCTTTCTTCATACGCAGGAGCTTCAGGAATG
>1.57661313.57661146
CTAACAGATAAAACAAAATTCACCATCACCGATCTTCCAACTGGATCAAAAATCTTTGTCCGAGTAAAAGCGGTGAATGCTGCCGGTCCCAGTGATCCCCGACTACACCCGCAGCCTATTTTAGTAAAGGAAGTTATAG
>1.57673125.57672963
TGAGGCCACTGAAGATATTGCGTGGACTGGAAGATCAGACTGTGAGGCTTGGCAAAGAGCTCTCTTTGAAATGTGAGGTTTCTGAGAATGTAGAAGGAAAGTGGTACAAGAATGGGCAGCTGCTCCAGCCGAGTGATCGCATCAAGATATATCACAAAGGAAG
>1.57898755.57898607
CTGCTTCATGTTGGATATTGTTGCAAGTGTAGCTTTTGGTACCCGTATTGATTCCCAGAAGACTCCTAATGACATTTTTGTTAAGAACACCAGAAGATTCTTTGGACCTTTAATATTTAAACCTCTTCTCATCCTT
>1.58194654.58194820
AGTCGCTACCAGTCACCACTCCTCTTCCTGTAAGTCAAAGTCCTCTAGCATTGTGACCTCCACCAGTGGTCACTCTTCAGGGAGCTCATCCGGAGCCATTGCCTACAGGCAGCAGCGGCCAGGACCACACTTCCAGCAGCAGCAGCCTCTTAATCTCAGCCAG
>1.58294280.58295942
TCAAAAGTCCAGTGCCTTTCACTGAACCATATGCTTCATGTTTGTACTGTGACTTCATCTCAGTTCCTTCAGAACCGTTTTTTTCAGTGCGACCAACAGAAAACGATGTGGGGTCAGGCGAGTATGGTGAGACGCTCTCATTCATGGTCTCTGATGTAAAGGGTATTGTACCACTTACATCAGGCATTAGTGATCTCTATGACATGCCAGAACCTCCTCCTGAAATCTTTGATACTAGTTTTCCCTCGAGACCTGTGGTTTCACTTTCTTCAAGATTTACTGAAGTCTCTGAGTCAACTT
>1.58307073.58307256
ATATTAAATATAACTCTGGGTCAGTCTAAAGCAGTGTTTCGGCAAGGCCCTGTGCAAATTATGTTTGCCATTCGAGAGAAACGTGGATTCTTAAATGGGTCTGAAGTTAGTGAACTGCTAAGAAACCTATCTGTGGTGGAGTTCAGTTTCTACTTGGGCTTTCCAGTGCAGCAGATTGCAGAAC
>1.58323768.58323945
ATGGTGAATTTGTCACGTTTAGAGGAGGCCGACAGTCCCATTATGCTGGTCTATTTTGTGGAAGATCAAGATGGAGAAAGGCTCAGTGCTGTGAAGGCATCAGATTTGATTAATAGAGTGGATATCCAGAAGGCTGCCATCATCCTGGGTTATCGCATTCAGGGTCCAGTGGCTCAGC
>1.58350490.58350634
TCACGGGCAAAACGATCTCCAAAGCAGCGCCGGAGGCATCAGATGAATGGAAGCCCAATGGATGCAGACAAGGACAGACTAATCACAACAGACAGTGATGGGACTTATAAAAGGCCTCCGGGTGTCAACAACTCAGCCTACATT
>1.58357062.58357207
GCAAAACTTAGGACCAGGGTTTCTTCCACCTGTTGAATTAATACACCCCGACCCACAGCCATCTGATGTCCAGTATTCCACTCGAGGTATCTATCCCGAGGAAATGCCATCAGTGGCACGGCCACGGCCAGTTGGAAGCACTGCAG
>1.58358994.58359148
GTTCTCAGATACAGCACCTCACTCAGGTGGGAATTGCTAGCAGGATCGGAGGTCAACCAATGGAGATCCCCTCAGGCAGAGCAGGGCATGGCCAGCCAGGGGAACAAGGGTGGCCCCCATACCGTGGAGAGGATGAATTTGCTAGGAGAGAAGCA
>1.58364172.58364426
CATATGCCTGGACATCACGAATATTGCTCCTCACCAGTATTCCAGATGCCGCGGAATTCAGCTCGACAGCCTTCAGCTCCACCTGTTCATCTGCCAGCCAGCAACCAGCAAGGTCCAGGTCTTTGCTACAATACCAGCTCCCCTGAGGACCTCCAAACAGGACATTCTTCTGCCTCCCTCATCAAAGCAATCCGAGAGGAGCTTCTCCGGCTCTCTCAGAAACAGACCATTGTGCAGAACTTCCACAGCTGA
>1.58427040.58427242
GCTTGGAATTTCTTTTGCTTATTATGGTGTCGTCCTGGCCAGTGCAGAACTACTGGAGAAGGATCTGGTTTGTGCAACGGGAGGAGAAGCGGCCATAGAGGAGGAGCTGAGCCATTCTGAGGAGTTTCAGAGCCCCTGTCTCTGCTATATGTTTGCACCATCTGATTACCAGATCATGTTCATCAGCACAGTAGGAGAAATTGCA
>1.58430445.58430567
GTACTTATGAATGCTTCTTTCCTGGGGGCGCTCTGCCTTTTCGCCTTGGTTTGTATTGTGTGTGCTATCTCTGCTTTCACTCTCCCTATAGAGACCAAAGGGAGATCACTTCAGGTGGGTA
>1.58444128.58443960
TCTAGTTCTTCTAGCAGACCATCAGGTGCAGATTCCACCCAGAGAGTCCCTGTAGTCATGTTAGAGCCTATCAGAATAAAACAAGAATCTGGCATGCCAAGTGAGAACTATGATTTCCCAGTTGTCACAGTGAAGCAGGAAACAGATGAAGAATCCCGGAATCAAAAT
>1.58451441.58451277
CACCTCCACGTTTGGTTAACTTTCAGAATCACAATCTCAAATCCATTGGATCAGTTCCTCTGGCTCAACCAGTGAGATTTCCTCAAAATCAGACCATACCACATGCACCTGTAAAGCCAACTCCACTACAGATGGCAATTTTGGCGCAGCAAGCCATTAAACAG
>1.587235.587454
CTCCAACGAGACACTTTCCTGCGTGATCATCTTTGTGATTGTCTACTATTCCTTGATGTCTGGTGTGATCTGGTTCGTCATGCTGACTTATGCCTGGCACACCTCCTTTAAGGCGCTAGGTACCACCTACCAGCCGCTGGTGGGCAAGACTTCCTACTTCCACCTGGTGACCTGGTCTATTCCCTTTGTCCTCACAGTGGCCATCTTGGCTGTTGCACAG
>1.58742186.58741910
CAGGTAAAACTCAGAAACATCTTAAGAAGGAAGTTGCATCTGAAACCTGTTACAGAATTCAAGAAAACAGGAGTCATGTGCAAAATAATGGAATAAACTTCCAGCATGGCAAGTGTATGCGGGACTGCAGCTTAATTGATGGGGAGTGCAGTCTCAGCTCCGACCGACCATATGGTGAAGTATCCTCTGTACCTCTTCATCCAACCAAGCGGCCAGCATCGAATCCACCCCCCATCAGCAACCAAGCAACAAAAG
>1.58745442.58745230
GGAATGTCCTACCTCGACAAGTATGGAGGAAGAAGCTATTCAGGGCATGCTATCTATGGCAGGATTGCACTATACCACTTGTTTACCAGGTCATACTCAGAGCACAGACTGCACTAACCGAAGGAGCTTTGTTCCAGAACATAGAAGCTATTCTAAAAATAGACATAAAGATAAGATGTCTTCTCAGAGTTATAAAACA
>1.58745742.58745594
CAAAAGGACTCCTCACTAGAGGAATCAGAAAGCTCAGGAGATGATGAGAAACAAGAAGTAACTTCAATTTTTAAAGAAGAAACTAAAGTAACAAAGGACCTGTTTCAAATTACAGAGAAGCCATCTAGAAATGAAAATGCAAATAAAA
>1.58820803.58820652
TTTTTCATTGGAGGCCCTTCCAACATGATCAGCTCTGCCATTTCTGCAGACCTGGGGCATCAGGAAGTGATAAAAGGAAGTAGTGAGGCTCTTGCAACTGTGACGGGGATTGTGGATGGCACCGGGAGTATTGGAGCTGCTGTGGGTCAG
>1.58856162.58855942
ATATGAACATACCAAGCCATTGAAAAGAGAAGACATGACTTCTGTGAGTCCAGCTGCAAAAACCTATCCTTCGGCCTCAACGGATGTGACCCCATCCCCTGGAACACTTGAAGCAAGCAGCAATGAGATAGAAGACAAAGACCTGGGAGCTGCAGGAGCTCGGGCTGAAGATTGGGTGAATGCTGTGGAGTTTATTCCTGGGCAGCCGTACTTTGGCCG
>1.58932464.58932337
GAAGTCCTATGAGTTTGAAGACTTGTTGCAGTCCTCCTCTGAGAATGGCCGAGTGGATTGGTATGCTCAGAGCAAGCTGGCCCTAACCCGCACTTTATCAGAGGAAAATGTCTATGAAGATATTCT
>1.58935111.58934006
GTGGCAAAGAGCCCACTGAAAGCCATAGAGAATTTGATGCTGGATCCAAGGCTGGACTGTTTTCAGCAGAACATGCTGAGTCCCAAGATGATCATTGGTGATCCATCAGTAGATATCAACAACCGGGAAAGTGGCAGGATTCTAAGGAAGCAATTGGGTGGTTCTCAGAATCTTCGGACTATTGGGAAAGTCAGCTTGAAAAACAAGCCTTCGAGTATCAAGGACAAGATTTCAGAATGGGAAGGAAAAAAGGAAATTCCAGCTCCGGTGTCCCCATGGAAGGAGGAGGAGCAAAGTGTTAAAGAGGAACTCAGTCCGTTTTTGGGTGTAATGGAGAAGATGACTAGGAATAACATTGCAATGAGAGTAGTGGATAATAAGAGGCCCCTAAATTACAAGGGGCCAAGCAAGGAGGATGAGAGGCATGTTGGAACTTCAAAAAGTGTTGGGCAGCATGTTGAAAGAAAAACAGATGTGAAATCAAGGGAGGAAGAATGTAATTTCAATGTGGATAAAGGTATTGAGTTGAAGGACAGTAGGAAGGAAGTCCAGAAGGAGAACCTGTCTGTCCTGAGTCAGGTCAAGAAGTTGGAGCAGGCCTTGAAGTGTGGATCAGCTGAGGCCCAACCACAGCTACCAGGTACTTATTATTCTCCACACTGTCTGCAAGAGAAGACAGGTGAGGATCAGGAGCTCCCAGAAGGCCAGGAAAGTGCCAACTGCCTAGAAGTAAGTAAGTGGCTCCTAGGCTTGGATTCTGAAGCCAGAGAACCAATCTTTGGGACTTTGGAAGAAGTGAAAGCTTCTCGTGTAAAATGCAAATCTCGCAATGAAGAAAATGTGTACATGGAGCCTGGCTTGCCAGAGAAGAAACCTTTTATTAATCCACTTCCTAAGCCTCGACGGACTTTCAAACATGAAGGTGAAGAGGGATGGATTCTGCCTGTTCGGAATAAGAGACTCCTACCCCCTCTCCCTTCTATTCCACCCCCTCCTCTGCCTTCCTCACCTCCCCCTTCAGCCATTAGTAGGCAGCTGAGGAATGGGAAGATTAAGGCTAACACCGACCACAG
>1.58959744.58959890
GTGCTGCATCCTGGATTAGTTCAGCAGGTCCAGATGGATTTATTCCTCATGAAAATTGGCAGCCGATTTATTGAGCTTTTCCCTGGGATCAGGTGGCTCAGTTTGACTGAAACTGTGGAGGAGTTTGAGAAGCTCATGATTCAGCAG
>1.58961327.58961455
ATTGACTTGCACTATGAAGCAAGAAACCTAGAACACTTCCATCTGAATTTCCAGGATATAGATTACGTGAGGTTTCCCCTTCCGCTTCACCCATTTGTGACAGAAAATATCCTAGTGGAAACTTTTGAG
>1.59010299.59010163
TCAACTACAGGATTGTCTGCCACACCACCTGCATCTTTACCTGGGTCTCTCACTAATGTGAAAGCATTACAGAAATCCCCAGGGCCTCAGAGAGAAAGGAAGTCCTCATCATCTTCTGAAGACCGTACTAGAATG
>1.59042991.59042728
GCATATGAGGAATACACCAGCAAGTTAGATGCATTGCAACAGAGAGAGCAACAATTGTTGGAATCAATGGGAAATGGAACTGATTTCTCTGTCTCCAGTTCTGCCTCAACAGAAACAGTTACATCATCATCATCTTCTAGTCTTTCTGTAGCACCTTCATCTCTCTCTGTTTATCAGAATCCTGTAGATTTATCACGGAGTAACCCTAAATCTCCTCAGAAGCCTACTGTTAGAGTTTTCCTACCCAACAAACAGAGGACTGTG
>1.59368327.59368474
GAGTGGCCTCAGAAACATCTAGCCTCTCTTACTTACTTGGGCCCAATTCCAAGGCCTCCTGAGGAGCCAGAGCAGAAGACCTCTAGACCTCCTTTATACATTAGGCTTTACAAGAGGCTTGCATATTATTGGACACCCACTCCCAAAG
>1.59384444.59384249
GTTCTTCATGGAGCAGAACAACCGGATATTTCAGACATTGATGGAGGTATCAGCCAGCCAGGACAAGACATTAACAGCTGACCATGCCCGTGGAATGGGCTTGGACCCTCAAGGTGACCGTAGCTTCCTCATGGACCTCTTGGAAGTCTATGGCATTGATGTCATGCTGGTCATTGATAACCCTTGTTGTACTTA
>1.59387515.59387362
CACCAGTTGGAAATGCCAGGGCATTACTCTCACTTGGAAGCCTTTTATGATGACAAGAAAGGAGTTTTCCCAGCAGGCACTCTTGTTTCACAGCAACCCATCCACTGGCTGCCTTCCATCCACAACTATATGTATCCAGAGATGAAG
>1.59400564.59400760
AGCCTGTTAAGTAAGACAGCTTTCCCTTCACCTGTGGGAAAATTTCCCTCCAAGGGGATGAGGAACTTGCGATTCACTTCTTGTCCTGACCCAGATGAGACTCCTCCAGCTTCCTTGGTTAATATTAATCCGTTTACACCTGAATCATATCGACAGATGGTCTTCCATCCCAGTGGCAAGAGGAAAGCCAGAG
>1.59407599.59407741
CTGATGATTCATCCTGATCCAGTTGTGAGGCCATCAGCTGCTGCACTAACCAAGCACCCTATCCTCCGACCCTCTCTTGGCAAGGCTGCCCAGCTTCAGAAACAGCTCAATGTGGAGAAATTCAAAACTGCTATGCTGGAAAG
>1.59496221.59496347
GTAGTATTATGCTTTGCAATTATTTTGGGCAGCTTTTCACAGAGTTATGGACCTAATTCCTCCATCACAAAAGCTGTGCTGCCAACTCAGCATTCTACACCAGAGTCATATACAGCATCTAT
>1.59675412.59675537
AATTTCAGATCGGTGGAATCCTGCTATTCGAAAGCGCATGTTGAGTGACAGTGGCCTAGGGAAGATGTCCCCTCACTACGAGGTACCTGAAAAACAAAAGGAGGCCAGCCAGGCACATATGCTGCA
>1.61098201.61097944
GATGTCAAAGCCTTGGCTACTATTCCACTTTTGGGCTATACAGTAGATGACACTCCAAGAAGTGCTGACCTCCCACATAGTTTCAAATTGACTCAGTCCAAGTCTGTGCACAGTTTTGCAGCAGACAATGAGGAGCTGAAACAGAAGTGGTTGAAAATCATCTATTTAGCTGTTAAAGGTGAAACACCGGATTGCTCAAATGATTCGCAAATGAGTTTGGAGGATCAGCATGAA
>1.61099642.61099502
GTGGTTTGCTGGAAATGTTCTGATTATAAAGCTCATCTTGAGTATGATGGCAATAAACTGAACAAAGTTTGTAAAGATTGCTACCACATTATAACAGGGTGCACTGATAGTGAAGAAAAGAAAAAGAGAGGAATCTTGGAG
>1.61123850.61123373
CCCATCCGTTCCTAGTGAGCTGAAGAAAGAACCTTCTGTTTTAAATGTTGGTAAACCTCAAGGAAGGTATGGACCAGTGCCATCACCTCAGCCAAAATTCCTCACCCAGCATCCCCTACACGAGCAGGGAAACAGTAGAGGTCACTCTCAGGATGTACAGAACCACACAGCCAATGGCATAATAGCACAGAATCAGTTGGACTGCCAAGACAAGTGGTCTGTCCACCGTGCCTGCAGAAGCACCCAAAATGACTGTGATGCATTTGATAGCAGCTTGGTAAATGGAGAAAGAGGGAATACTAGCACGGACTCACTGCCAACTACAGCAGCTTGCAAGGGGCAAAAAATCAAGAGCTACCACTGGGCTC
>1.61445308.61440766
AAAATCCACTCTCCAGACAAAGAAGGCATATTGGATGGTAGTAGCAGAGACAAGTGGTCTGAGAGATCCTTTTCTGATAAAAAGTGTTTTAAAAGAAAAAATAAACTCTCTATTTTTCTTCAAAAGGAAAAGAAAAACTATTTGAACAGAGTTGCATTTAAACGGACTGCCCAAAAGACCATTCATTTGACAAGCCTAGATTCCTGGCATTCCAAACCAGTTTGGCATGTGAAACCAAGTCATCGAACTGGGGAGTCGGAACCCCACCAAAAAAGCAGCTCTTCGTCCCAGAAGTCTGACGCAGAGAGGCCACAAATGCTTGAATTCAAAATGTGTCCAGAAATATTATTTAGGAAGTCCGTGTCTGAAGAACAAAGTTTAGAAGCAACTAAGCTTCCTGAAAAAAACCGAATGTCTGTTACAG
>1.61520994.61521211
GTGTTGCAGCACTGGCCTTATCATGCCCCTATTTGCGGGAAGCCTCCTTTAAGAGATGCAGCAACCTAACAGACAGTGGGGTCCTTGCTCTTGCCCTCAACTGCCCCTTTTTACAAATAGTCAGCTTAGGCGGATGCTCCAACATCACAGACACATCCTTACAGGCCCTTGGAAAGAACTGTAGATCCCTGCACAGCGTGGATTTTTCATCAACCCA
>1.61533029.61532665
TTGCAGCTGCTGCCATAGTGCTTAACTGTGAACTGAACAATGTAGATCCCTTCCCTGTTCTAACGGAGAACCTGATTGGTACAGATATAGGCAAGTGGGACCTTATTGTCCTAGGAGACATGTTTTACAATGAAGAACTTGCAGACAGCCTCTCAGAGTGGTTGAAGAAGTGCGTCCAGGATCATGGAACTGAAGTGCTGATCGGGGACCCTGGCAGACCCTATTTTGTGACCCACCAAATTCAAAGAAAGTTGCACAAAGTTAGTGAATATGTTCTCCCTGAATCATCACCAGAAGAAAACAACGGTTCAACCAAAACTTTTATCTGGAACTATCAGCC
>1.61536891.61536596
TGGAGGTGCTGCCATGGAAGAACTTCAGGAAGACCTCTAGATCCTGAGTTGAGAATGTTTCTAGAGGAGAATACTGAAATCATTGACACTGGGAGCCTGACCCCAGAGATAAAGTTACGTCTTCTGACCCCTAACTGCAGGTTTTGGCATGACAAAGCTGCTTTGTGGCCTTATGGGGAGCCCTATTGGGCAATGTACTGGCCAGGAGGCCAAGGACTATCCAG
>1.6161825.6161673
AACACCTGATGAAATTGCAGATGGAAGAACTGGTCCAGTTTCTTCAAGAGACTCTTGCCAAAGATTTCTTCTTTGAGGATGATTTTGTAATAGAACAGCTCCAAAGCTCCATGGCAGAACTGAAACGAGCAAAGATGGACCTTCCAGTAGC
>1.61683021.61683148
ATGTTTGGCTTCCACAAACCGAAGATGTATCGGAGTTTGGAGGGTTGCTGTATTTGCAGGGCCAAGTCTTCAAGCTCCCGTTTCACCGACAGCAAGCGTTACGAAAAGGATTTCCAGAATTGTTTTGG
>1.61687685.61687835
ACTCTGATGCTCACAGCACTACCTCAAGTGCCTCTCCAGCCCACTCGCCTTGCTATAGCAACCAGTCTGACGATGGCTCAGACACTGAGATGGCATCGGGTTCAAGCCGTACACCTGTTTTCTCCTTCTTAGATCTTACATACTGGAAAAG
>1.61688697.61688859
GCAAAAGGTTTGCTGTGGAATTATTTACAAAGGCCGCTTTGGAGAAGTCCTTATAGACACCCATCTCTTCAAGCCCTGCTGTCGTAATAAACAGCCTGCAGCTGAGAAGCCTCCACCACAAGTTCCTCAGTCCTCCACCATCTCCAATCAAGAAGAGTGGTGA
>1.61722930.61723064
GCTTGGGAAACATCTGAGAGATCGCAGCAAGTGATCCAGCAGCCATTACAGAATCCTCCTAAGGTCTGGGGAGTTGGGAATATTGTACCAAAGGAGCAGACTGAGCTAAAGAAGTCTGACGTAGAACCAAAAGAA
>1.61739815.61740380
CAGGATGGAGCGATTCCTCTCAGGTGAGCAGTCCAGAGCGTGACAATGAGATGTTTAACAGTGGGGACTCTGGGCAGGGTGATTCCCGCAGCATCACTCCTGTTGATATGCCTGTGACAAGCCAAGCAGCCACCATACTACCTGTACACGTCTACCCCCTCCCACAGCAGATGAGAGTTGCCTTTTCTGCTGCTAGAACTTCTAACTTGGCTCCTGGAACTTTAGATCAACCCATCGTGTTTGACCTCTTGTTAAACAATCTTGGCGAAACCTTTGATATACAACTTGGTAGGTTCAATTGTCCTGTTAATGGTACCTATGTATTCATATTCCATATGCTGAAGCTAGCTGTGAATGTACCATTATACGTGAACCTCATGAAAAACGAAGAGGTTCTAGTCTCTGCGTATGCCAATGATGGTGCTCCAGATCATGAGACTGCAAGCAACCATGCAGTCCTCCAGCTGTTTCAAGGAGACCAGATTTGGCTACGCCTTCATAGAGGAGCTATTTATGGAAGTAGTTGGAAATATTCTACATTCTCAGGATACCTCCTGTATCAAGAC
>1.61784561.61784766
CTTCATGACAGGAAGATGTGCATCATTGGACTGAGCATTCTCATGGGACTGCCGTCTCGACCTCCTTCAGTAGACGCTGTGGCTGCCCAGATTGTCCCATCAGTTCTCCTCCTATTCTTGGGACTAAAACAAATGTGTGCCACCCGGCAACATACAGAACATGAAGAGCATGGAAAAGCTGAAAAGAATGATGCAGAAGATAATG
>1.61847999.61848176
AATATATTGTTGGCTGGGATGAGTCCCTTCTATTTCCATGCCACGAATGTAGTCCTGCATTGCCTCGTGACGCTTGTGCTGATGTATACTTGTGACAAAACTGTTTTCAAGAATAGCGGCCTGGCGTTTGTCACAGGTCTTTTCTTTGCGGCCCACCCCATTCACACTGAGGC
>1.61851609.61851785
GAGTGTGGATCAGCTTTATGTTGGGGAACATTTCCCTCCCACTGCCTCTCCGTCCTTTTTGCTGCTTAGTTTATTTCTTGGGACTTGTGCAATGCTGGTAAAAGAAACAGGGATCACCGTGTTTGGCGTCTGCTTAGTGTACGA
>1.61933121.61933285
TATGGGCTATTGCATCCTCTTGGTCCACGGCTTAAACAAGCTTTACATGTGGCTAAATAAATGGGGAGTCACCGCAATGTCCTTCTCGGCTTTGCTGCTGCTTCTGTTCTCTTGGAAAACAGTGAAACAGAATGAAATCTGGTTGTCAAGAGAATCTCTTTTCAG
>1.61975530.61975665
CTCCAGAGACTGCAGTCTCCCACTATCAGAAAGCCATTGAACTTAGTCCTAGTCATCATGTGGCCATGGTGAATCTGGGCAGACTCTATCGTTCCTTGGGGCAGAACAAAGATGCTGAAATTTGGTACAAGCG
>1.61976762.61976899
GCTCAGGTTTTAGCAATGATGGGACAAACAAAGGAAGCAGAGCAAATGACTAGCCATATTGTGACTGAAGGGGCTGAGTGCCTGGAGTGCTACCGCCTGTTGTCTGCTATCTACAGCAAGCAAGAGAACTA
>1.61979063.61979203
GGTAACTATATCACCGCACGTCATTATTATGAGAAAGCTTTACAACTGGTTCCAAACAGCAAGCTGCTGAAAGAAAATTTGGCAAAACTGGATCGCTTAGAGAGACGCCTGCAGGAAGGGCAGG
>1.62058993.62059195
AAGAATACAGGAGCAGAGACCGAGGGCAAGAAGAGACGTGTGAGCCGAACAGTATGTCCATTTAGTGCCTATGAGCATCTGCAGCTGCTTCGGGATGAAGTTCTGGTAGAGGTGAAAGATATAGAGCAACTGGTGTCTCTGGGGAAGGAAATGAAGGCCTGCCCTTATTACGGAAGCCGATACGCCATCCCAGCTGCTCAG
>1.62059788.62059940
TGGTAGTGCTGCCATACCAAATGCTTCTGCATGAAGCTACTCGAAATGCATCTGGGATCCAGCTGAAGGATCAGGTAGTGATCATTGATGAAGCTCACAATCTGATAGATACCATTGCTTCCATCTACAGCACCCAGGTGACGGGCTCACAG
>1.62196950.62197153
GGCAGGTCCGACACCTTGAAGTTAAAAGCCCAGCATGAGGAGCTGCAGGAAGAGCAGGCAGCGGGGTCCTCCCTTTTGGTGCAGAAGGCCAGCCTCCACCACACAGGTTCCCCTGTGAGAGGGCAGCGCAGCCAAGGGGCAGCTACATGTTCCCATGCGGCTGCATCCAATTATGAGCTCTCCCTTGACTTAAAGAATAAACAG
>1.62203575.62204668
ATCGAAATGCTAGAGCACAAATATGGGGGCCACTTGGTCTCTCGGAGAGCAGCCTGCACGATTCAGACTGCCTTCCGCCAGTACCAGCTCAGCAAAAACTTTGAGAAGATTCGAAACTCTCTACTGGAGAGCCGCATGCCCCGGCGGATTTCCTTGAGGAAACTCCGAGTCCAGAACTCTGAAAATTTCTCTGCTGAGAAAGCTCTAGTGGAAGGCTATAACTTTGTTGGCATCCCCCTGGTAAGATCTCCCTCTTTGCCAGTAACTATCAGTGGGGCACTGACGGAACTGGAGGACTCCTTCACTGAGCAAGTCCAGTCTTTGGCCAAATCTATTGATGATGCACTCAGCACATGGAGCCTGAAAACGATGTGTTCCCTGCAAGATGGCAGTTCCTATCAGATAAGAGAGACCTTCAGTACAAGCTCCATGCAACCAAACCAAGACTTGGACATGGAACTGAAGGACCAGGAGAAGGAGGAAGGGCTGCTGCCAGACACATTACCAAAGAGCAGCAGCACACTCATGATGGCCTTCAGAGACGTCACTGTCCAGATAGACAACAAGAATATCTCTGTCTCCTCATCTACCTCGGTGTCTATGGCAAACTGCCTGGCTAACAGTAGCCAGGCTGGGATTTCTCCAGTTGCCAAACTAGAAGAAATCCCAGTGGAAGGGGAGAAAGAGAATAAAGACCCTCAAGTTGTTTCTGAAGGGCAGCCTGATGCTGGAACCCTCCAGAATAGTCACCCAGCAGCTGAGGGGAATATCAACACCAATGGTTTGGGGAAAGGGGAGACTGAGCAAGACCAAATGATGATGTCAAAACTCGACTCTGGCTCTGACAACGGGGCTGGGCAGCACAAGGGATCAGAAGCTGAAAATGTAGATAATTTGGAACAATTGAGCAGTAGCAGTACCTCCACCTCAGCTAAGTCTGCTTCAGAGTTATCCTCAAAGGAAGCCCTGCAAGCCATGATTCTGAGCCTGCCACGGTACCACTGTGAGAATCCAGCCATCTGCAAATCCCCTACGCTTTCTACAGACACCATGAGGAAACGGCTGTATCGCATTGGGCTGAATCTCTTTAACAT
>1.62230328.62230765
GTGTCAATTCACAACAGGCTTCAAACGTACCAGCACAACTCTATCCCGGGGCTCGAGAGTGGAATGGAGCCCAGCACACATCCTAATGTGCCACGGGAAAGGCTGGAGACAGCATTGGCACCCTCTTACCCTGCCTCAGCAGGGACCCTTGTACAGTGTCAGCAGATTGTCAAAGTTATAGTCTTGGACAAGCCGTGCCTCGCTCGAATGGAGCCGGCCCTCAACCAGACTTTGACACGCTACGTGTCCTCTGATTCCTGCAGCTCTACCCCCTTGCACTGTCGAGGCAGTGGGTTCCAAGGGACCCCTGTGAAAATCATTCATCAACCCCCACTTCCACCTCCACCACCGCCCTACAACCACCCGCACCAGACTTGTCCCCCCAGTTCTTTGCTTCACAGACGCAGATATTCCAGCGGCTCACGCAGTCTAGTGTAG
>1.62370400.62370257
GGTCATTTGACTAGTTTTCAGCAATCTGGATTTAATCGGGCTACGAGTAGTGTGTCTTCATCTCCTCGGCAGACTATGGATTATGATGATGAAGAAACAGATTCAGATGAAGACATTAGAGAAGCATATGGCTATGACATAAAG
>1.62401232.62401098
GGCATCCAAAAGCCAAACTTGGACCTTAAAGAAAAAGTGGAAGTTGAGGACCTTGGCGCTGATGCTCAGTCTCCCCCAAAGCAGGGTACAAGAATGAATGTTGTACTGAAGAGAACCAGACGTGTCAAGTCCCAG
>1.62413140.62413282
CACAAGTTACAATGGGAAATGCGTCAGCGAGAAGAAGAAATTGCAGAACTGCAGAAGGCTTTGAGTGACATGCAGGTATACCTTTTTCAAGAAAGAGAGCATGTGCTGCGCCTTTATGCTGAAAATGATCGGCTGAAAATCAG
>1.62422162.62422308
TGACTGTGGGCCCTGACCAAGATCTTGCAATTCTACATGAAGTTCGCCAAGGAAATAAGAGAACTAAAAAGATACAAGGAGAACTTAAAAACTTAAAATCAAAGATATATGGGCTGGAAAATGACCTACGAGTTTGTTGA
>1.62618276.62618463
CTGATGGCACAGTTGACAGTGGCCAGGGTTCATCTCTCTTTAGTGAATCATGTGTGAGTAGCCAACAGACTGCTTCCTTCGGTTCCCAGCATGAACAGTCTCTTCCAACACTTCCAGCCTCAGGATATGCAGTTCCTGTTGGTCAGCCACAGTCACAACAGCCTGGAGGATACCAGACATCT
>1.62627889.62628038
CCCAGCAGCCAGCCACCTCTCAGCAGACTGGGCAATACCAGGTTCCACAGCCATCAGCTTCCACTGGAGCTGCTCCATTACAGCCAGTAACGCAACAAGCACAAATAATGCCTATGCCTCAGGTACCTGCTGGGACACAG
>1.62629088.62629561
CTTCCTGTTTCCCAAACAGTGCCGATCATCCAGGGTGAATCACAGTTACCTATGGGAGCACCTTCCCTTGCTCAGTCTTCAGCTGCCCCAGTCATGTCTCATTTCCTCTCAATGGGACAGCCCATACAACCCCCGCTTCTTCCACAGTTCTCAGCCTCTCAGATGCCCATACAAGCACCTCATGTGTCTGTGGCCCAGCCGTGCTTCCCATCTCTATCCATTTCTATGGCAGCTGGCATTAACCAGCCATTGCTTACTCTGGCTACATCTGCTGCAGCAGCTGCTATTCCTGTGGGCTCAACTGTTGTTCCTAGCCAGCTTCCAACTCTCCTGCAGCCTGTGGCTCAGCTGTCCAGCCAGGTGCTCCCACAACTTCTTCAGCCAGGTGTTCAATCCATGGGTTTACCTTCTACTCTGGGACAAACTGCTGAAGTACCACTTCCAGCTACAGATGCTCTATACCAG
>1.62647799.62648436
GAAAGTAAACCCAAGCACTTTGATACAACAACCTCGGAATCCTCATCTTTGTCCAGCAGCAGTCCAGAGAGTACTCTGGTGAAGCAAATGTCCAGTGGGACAGCTGATAATATTCCTGTTACTTCAGTAGATGCAGCGGATGGTGTTCTTTCACTCCCCTCCACCATTCATTTGCAGCCAACCAAGGTTGGGCGTTTCCAGGTGACAACAACAACAGACCAAGTTGGTCGCTTTTCTGTGTCTAGAACTCAAGATGAGGTAACCTGCATAGAGAGAGAGGTTCCTGCAGTGGTCCCTTTGTCTGTGGATTCTGAGCAAGTTTCTTCTCCACTTACAACTCCTAAATCAGAATTTGCAGAGAGAAGGTCGTCTCTGCATCTGAATGGGCCGTCATCTGAACTGGAAGCTGCTTTCCTGAGTGGTGCAGCTAAGGAGTTAGATGATGGTTCAGGGAGTCCAGATTCTCTCCATCCACCTGGGTCAAAGATCAGTCTTCCAGTCCAGAGCCTTAGCAACTCATTCAACTCTTCCTACATGAGCAGTGACAATGAGTCAGACATAGAAGATGAAGATCTGAAGTGTGAGCTGCGTCGATTGCGGGAGAA
>1.62650827.62651021
AACCTGTCTGCTCAGAGTGCCCCTTCAGTTTTGCCCCAGCAGCAGACCCTGCATCCACCTGGCAATGTCCCTGAAACAGGACAGAACCATCTGTTACAGCCTCTGAAGCCGTCTCCTTCTAGTGAAAATCTCTACTCTGCTTTTACCAGTGATGGTGCCATTTCTGTTCCAAGCCTTTCTGCACCAGGCCAAG
>1.63250316.63249480
CTTTCGCTGGGCTCTTCCAGCCCGTGGCTTCACCGAGTATTAGGACCTCTCACCCAGCCCAGAACACAGCCAGCACACGGAGCCTGCTCCAGCAGTTGCAGAGCCAGTCGGAACAGACAACTAAAGTGGAAGCCAACAGCATAGGACTAGCAAATTCAGCTGCACCAGTCTTCAGCAGGACTCCAGCCATCTCCTCAGTGGCCCAGGTAAAGAGCCTAATACAGCCACCCATGATGTACTTCAATGGTTCCCTCCCAGGCCAAACGTTGGGAGCTCAAGCTCTTGGTAAAGAACAATCCAAACTTCCTGGGCAGCCACTTCCTCTCTCTGGGAACCAGTCTGGAAATTCTGGTGTAATTTCACCTCAGGAGCTGTTGAAGAAATTGCAGATAGTGCAACAGGAGCAACAGCTGCATGTAGCCAGTCGGCCAACCTTGGCAGCTAAATTTCCTGTAGTTACGCAGGCCACCACCACCACTCTGAAACCTTTGGATTCTTGGATGAACAAGGCTTCAGCTACAGAAAAGCAGCCCCCTCTTCTTCAG
>1.63759715.63759861
GTACCTGCCTGGATAAGAGCTGGCACTTTCCTTCAGCATGGACTCCTTCAGCCCCAAGTTCTGTTAAAGTGTTTACTGATACCTTCTTTGGTGAGAATGGAAAATTGGTCCCTGTGCTGAAGATAGAGTGGAAAGTGGCTACTGATG
>1.63762072.63762198
TGGAATTTCTCTTTCAACCGCTTTGAGGTACAACCAGGCCTAATGTACCAAGTAACTGTCTATCATTTGCCCAAATTAAGTACTGCAGGGGACTATAACAGGAAATTAGTGTCAGTCACAGTACC
>1.63769158.63770607
CTCCACCACCCCTGAAGCCACGTACAGTTTGGATTGTGTATTCTGCTGATCACAAGCTCTATGTAGACATTGTATTGAAATTTGCTCAATTCATGATCCAAGTGTGTGGTACAGAGGTTATCCTAGACCTGCTGGATGAGCATCAGATATCTGAGATGGGGGCAGTATGCTGGCTTACTCGGCAGAAACAGAAAATGGAAGCACTCTCTTCAAAGATCATCATCTTATGTTCCCGGGGTACTCGAGCCAAGTGGCAGGCTATGCTTGGGCGTGAGGAAGCAGCTGTACATCTTAAGCAAGATAGCCTGCTGCCAACAGGAGACATGTTCACTCCAGCACTGAATCTGGTTTTACCAGACTTCAAGCAGCCAGCTTGCTTTGGACTGTATTTAATCTGCTATTTTGAGGGCATAAGCAATGAGAGTGACATTCCAGACCCATTCCATGTCACTTCCAAATATCAGCTGATGGACAAGTTTGAGGAAATTTACTTCCTAATCCAGGATCTTGAAAAATTTGAGCCAGGGCGAATGCATCAGATTCCAGCAATCTCACCTGAAAAGTATACTGAAAGCCCCTGTGGCAAACAGCTGAAGGAGGCATTGCAGAAATTCCAGAAATGGCAGGCTGAGCATCCAGATTGGTTTAAAAATGAATGTGCTTGCTGTGAGGATGAAGATGATCTGCAGTCTGTGAGTGGGGAACTCACTGAAGAATTAATATTCCCCAGGGAAGGAATTCTCAAAAAACAACTGCTTCCAAAGGAACCTGACCCCAATAGCTGTTGCTTAGTCAATCTCCTGGTTAATGAAGATGACTTGGGAGCATATAAATTGAAACCTCAGCTTCTACCACAAGAAGATCTAGCATTCCAGACTGTGGTCATTCCTGCTGAGACACCTTCTGTTCAGGTGGTCAAGCCAGCTGCCCTTCCAGAAGAAAAAGAGATACTCAGTCATAAACTGTTGACCAATGAAGATTGGCTAGAAAGAGTGCCCATGATAGAAGCTAGCATCCCAAGAAGAAATAATGTCCTCCTTCAAGAGGATTTATCCTCAGATCCCCAGGCCCTGCCAGCTGATATGAGGCAACAACTGGAGGGATTGATGTATTCCCTCTATCAACAAAGTATCATCCCCTCTGGTATGCCCCTTTGCCAAGAAAGTGTTAATGAGCAGCAACAGCTGGTGTTTGATGAGTCTTGCAAAGTTCAGAGACAGTCAGTACAATCAGATCAGGGTTATATCTCCAGATGTTCTTCTTTGCCTTCTGATAGCCCTGTTGAACAGGAGGAGGAAGAGAGCCAAGAACAGGAAGGATATTGGTCTGGTGGGTATCTCACTGCAGATGTCTTAAGTAGTCTAAAAAGTCTTCAGCAGCAGTTGCTTTTCCAAGATATTCA
>1.63802717.63802511
GTCCTGATGCTAGTATTGGATCTGAGAAACCATCCTGCTGCTTTTCTGCTGTCAGAGGGTCAACAGGTAGTGGTTGCTTCTGACGATCCATCCATCTTTGGAGCAAAGGGATTATCCTATGACTTCTATGAGATCTTTATGGGTGTAGGAGGAATGAGTGCCGATTTGAAAACTTTGAAGCAACTGGTGCTAAACTCTTTAAAGTAA
>1.63803922.63803765
ACTGGGAAGGCATTTCTGTAGATAAAAATGTGTTGGATGCTCTGCTATTGAACACCAGCCGGATTGGTCATGGATTTGCCCTTGCCAAGCATTCAGAAGCTAGGAGGTTGGCATTGAAGGAGAATATTCCTGTAGAAGTCTGTCCTATTTCTAACCAG
>1.63807612.63807402
TTGCTGAGGAACCTAACGCTAGTAACAGATACTCCAGAGGAGACCTACCTGACTCAAGCTTTCATTTGGAACAAATTTGAAATTATCTTCAACGCTGCTTCTGGCATTATTAATTATGCACCTGTGTTCAAATCCTACTTCTATCAAGGGCTGCTGGAACTCTATGAAGATAATGTGCAGTATGTTGAGCTCAGAGTTCTGCTGCC
>1.63813867.63813642
TACATGTGCATGACTATGCTATCCTGAGTGTTGACTGGCTGGTATACAACGCTAGTTACATGCCTGACTGTTACATCTGCTTCTGCCCTAAGTGGACTGTTCAATTCAAGTTTTCAAGTCCTTCTCCTCCTACAAATGTGCCTCCTTGCTCTGAGTGGATATTGCTAGAGACCTACCGCAAGATTCTGGAGGATGTGGCTGAATTTGATAAGAG
>1.63901450.63901619
TCTCAAGGACTGGGCCATGGAACATGGTGGTTGATATGCCAGACAGAAGAGGAGTGGAGGCAGGTTACAGAAAGCTTCCGAGAGAGAACATCTTTAAGAGAAAAGCAGCTTTATAAACTCCTGAGTGAAGATTTCCTACCAGAGATTTGCAATATGATTACACAGAAG
>1.63911880.63912039
GCAGAACGAGCCAAGAGAAGGAAACTTCGAGAAGAGCGGGCATGGCTGCTGGCCCAAGGAAAGGAGCTTCCCCTTGAGCTCTCCCACTTAGATCCCAGTTCACCAGCTAGGGAGGAGAAGAAGACTAAGGA
>1.63915922.63916050
AGGCCACCCATTCCAGGAACATTTGGCTCTCTACGTGGATCTGATCCATCAAAATCATATGGATCACAACGAGTTCCAGAACCACATCCTGGTGAGCCAGGTCAGCAGCACCAGCACTTTGCCATGCAG
>1.63919515.63920904
TACCCCAAGCTGCTACCTCATTCTAAAGTCCCATTGCAAATTGATTGTTCCAGGCAGAATTTAACACAGGAAGGGGAAGGAAATAATTCTGAAACTAAAAATAGTTCAAAAGCAACACAAAATAAGAGTACTTGGCCAGCAGAGAATAACTATACAAGTTCTGTATCTCAGAGTTGTATAGGAGATATTGTAACAGTTATGGAGAGAGGACCTGTGCCTGAAAATGATGCTACAGGTGAAGGGTCGTCCAGTGGTACTGAAGGGAAAGCTGTACTTGCTAATATAATAGAAAAGCCTTGTTGCACTGGGGGTGAAAATCTGTTAGAAGCAACTGTGCCTTGCATGGGACAGAGCACCAGCACCCCTGCTGGTGTGGGTGGAAATCCAATGGGAGGCACTTCTAGCCAGTTTGCCCCTCTTTATATGCCCAATTTGGAATATCCAAATTCAGCCACACGATACCACATAAGTTCAGGATTTCAGGGTTTTAGTGCTATAATGGGAGCAAAACCCCTCTCAATATCTCATTCACAGCGTTTCTCTGCTCGGGGCTTTCATCCTAGCAACAGTTCCCACGGCACTTTTCCTCGCTATCGTTCTCACCAGGGAGTGCCATACCCTTACCATCCTCAGCCGCCTCCTTATCACCCCTACCAGCAGCCTCCTTACTATACTTGTCCCCAGGGTTATTCAGGCTGGCAGAAGCCTTTCCCTCACCCATCAAGCCCCACTGGGCATTCGCCTACCCGGTCCCCTCTGGCTAGGCCTCCTTTCTCAGACAGAGGGACAGTGGGCAGTGGCATGCAGAACTGTGAGGTGCTTAGCGCCACTTTGGCTTCCCCAAATCAAATAGACATAGCAGGCACCAAAGAGGATTCAACCAATGGGCAAGAACTGTCCCCTGAAGCTGAGAAAGCAGAGGAGTCCCAAGAAAGGCCTGAGAGTCCCAAAGAATTCCTTGATTTGGACAACCATAATGCCACCACTAAGAGGCAGAGGTCAGTTTCAGCAGGAGAGTATTTGTACGGCACTTCCTTGCCATCTGTGAGTTCTTCTGGGTTTGGATTTGGCCCGTCTGCTTTCCCATCCCATGGCATCATGCTGCAGACAGGGTCACCATATGCCTCACGACATCCAGCCACCCACTTCCAAGCCAGAAGTTATGGGTCAACAGTGAATGCTCACTTGTCACAACATCAGGCCACCAATCAATCCAATGGCCTTGCTCATGAAGGACCTCTGTACCGTTGCCAAGATGAGAATGTGGGACACTTTCAGGCCTTAATGATGGAACAGGCAGGACGTGGAAGTGGCATCGGAGGTCTATCTACAGATATATACAGAACACCAGG
>1.63991819.63991616
GAGGTCACCCAGCATCTGTCTCAAGCAGTACAGGCAGTCATGAGAACGATGCCTCGGGAAATGGAACAGGAGAAAGCCATGTTATTGGCAGCAATGGTTTTGGCCAAGAAAGTAGCCAATATAGTCCCTGCCTTCCTGCAGCAGGTGTTCAACACAACAGTGAACTATATCAACCACAACCTCCACGATTA
>1.64228046.64228192
GTTGAAAAACTGACTCTTCTATATACCATCCATCTGCATCAGCTCCTAGTGTGTCAGAAGTGTTTCAGTGAAACAAAGATAGACAGTAACCAGCTAATGCTTCATCTTCCAATGCTGGATTTTGATTCT
>1.6438427.6438267
GCGTATTCTACATTCTAAAGGGGAATTGAGTGAAGATCGGCATAAACAATATGAAGAATTTGCTATGTCTTATCAGAAGTTATTGGCAAACTCTCAGTCTTTAGCTGATCTCCTAGATGAAAATATGCCAGATCTTCCCCAAGACAAACCA
>1.6444143.6443364
AGAAAAAGAAGAAGCACATCAACTGCACCAGGAAGCTTGGGAGCGCCACCAGGCAAGAAAGGAACTGCGAAGCAAAAACCAGAATGCCTCAGACAACCGTCCAGAAGAGAACTTCTTTAGCAGGCTGGATTCAAGCCTCAAGAAGAACACTGCCTTTGTTAAGAAATTAAAGACTATCACTGAGCAGCAGAGAGACTCCTTGTCCCATGACTTCAACGGCCTCAATTTAAGCAAGTATATTGCAGAGGCCGTTGCATCGATTGTAGAAGCAAAACTGAAAATATCTGATGTAAACTGTGCTGTGCATCTGTGTTCGTTGTTTCATCAGCGATATGCTGACTTTGCTCCATCGCTGCTTCAAGTCTGGAAGAAACATTTTGAAGCAAGGAAAGAAGAGAAGACGCCTAACATTACAAAACTGAGAACGGACTTGCGGTTCATTGCAGAATTGACGATAGTTGGGATTTTCACAGATAAGGAAGGCTTATCTTTAATCTATGAACAGCTAAAAAACATTATTAATGCTGATCGTGAATCTCATACCCACGTTTCAGTGGTGATTAGTTTCTGCCGGCATTGTGGAGATGATATTGCTGGTTTGGTACCAAGAAAGGTTAAAAGTGCGGCAGATAAATTTAACTTGAGCTTTCCTCCCAGTGAGATAATTAGCCCAGAGAAACAACAACCTTTCCAAAATCTGCTGAAAGAATACTTTACATCTTTGACCAAACATCTGAAAAGGGACCACAGGGAACTGCAAAATATTGAAAGACAAAACAG
>1.6457795.6457957
TAGCTGACCATGGACTAGTTCGCTTAGTGACGGCATATCATGAACATGGGCACAAAGCTGCCAAAATCAATCCACTATTTACTGGCCAGGCTGTGATGGATGTGGTGCCTGAAATTCAGGTTCTGACGGAAACCTTACAAGGGCCTTTCAATACGGCAG
>1.65020902.65021060
AACCTTTACCTGTAACCCGCGTTTCCATCTACGATTATATACCATCACCTGAAACGGAAGTATTGTTTGAAATCCAGTATCCAGAGAAGTACAATGTTTTCACTCGGGTGAATATAAGTTATTGGGAAGGAAAAGAGTATCGCACAATGTTATATAAAG
>1.65022678.65022830
ATTTCTTTAAAGGCAAAACGGTTTTCAATCACTGGCTACCTGGAATATGTTACAGCAATATCACATTTCAGCTGGTGTCTGAAGCAACGTTCAATAAAACCACACTGGTGGAATACAGTGGGGTTAAGCATGAACCTAAGCAGCATCGGACAG
>1.65024315.65024761
TTCCCTATCCACCGCGAAACATTTCCGTACAAATTGTACACACAAATAGCAATGAGAACTGGGAAGAGCACAGTGGGAATTCCCCAGAAGAACCCTTCTTAGAAACACAGAAGGCTATTGGGCAGGAAAAATTTACTCCTGTGTTGGAGGACATGTCTGAGCTTCCAACAGCCAACACTTCCTATATTTGGCCTGATGATCACTCTAACAGCAGTGATTATGAAAGCACATCTCAGCCAGATTGGTGGACTAATGAATCTGAAGCTCCAGAGAATGAGAATGAGTTTGTTAATGCCGTTCCAAGGGATTATG
>1.65025781.65025942
AGAACTTCACAGAATTCCTGACAGTTGGAGAAGATGTTCACGAATTTGTCACTGATCTGACAGAACCAGGAAAATATACATTATCTGTTACAACATTTAGCTCCTCTGGATCATGTGAAGCGCGTGAAAGCCAATCTGCCCAAACCCTTCGTTTTTATAT
>1.65028533.65028732
CCTACTGGAGAATTGATAGAAGAGCTGACAGAAAAGCCTCGGAATGTTGTGGTGACCGTGCTGAGCTCCACCACAGCTTCTCTGTCTTGGACAACCTCTCAGGAGACTGCTGGGAGCAACAATACCATTGTGTCTATTGTTTCCTTGACATGCCAGAAGCAGAAGGAGAGCCAAAGACTTGAGAAACATTATTGCACAGAG
>1.65031383.65031503
GTGAACACAAGCAGCAGCTTTATTGAAAACCTTGTTCCTGGGGCTCAGTACCAAGTTGTAATTTACTTACGGAAAGGACCACTGGTTGGGCCTCCTTCTGATCCTGTTACATTTGCTATTG
>1.65033902.65034095
TGCCTACTGGGATCAAAGATTTAACCCTTTATCCTTTGGGACCCACAGCAGTGGTGCTCAGCTGGAACAGGCCTTACCTTGGTGTCTTTCAGAAATACGTTGTAGAGATGTTTTATTTCAACCCATCAACAATGACTTCAGAGTGGACGACACACTATGAAATAGCAGCGACTGTCTCGCTCACATCTTCAGTG
>1.65048839.65048982
CCAGCTCCTCCAAGATCACTCTTTGCTGTGAATAAAACCCAGACATCTGTGACTCTCTTGTGGGTAGAAGAAGGAGTAGCTGATTTCTTTGAGGTTTTTTGCCAGCAGATTGGCTCAGACCATGAGGCAAAGATTCAG
>1.65248937.65249072
ATGGTAAACCTATGCTTCGGCAGGGTGACACAGGGGACTGGATTGGAACATTTCTTGGTCACAAAGGAGCAGTCTGGGGGGCCACTTTGAACAAGGATGCCACTAAAGCAGCTACAGCCGCTGCAGATTTCACTGC
>1.65253203.65253340
CTCTGGGACAGAAATACATTGACAGAAGTGAAGGCAATCAACGTTGCCATGTCCGTGAGTAGCATGGAATACGTGCCCGAAGGAGAGATAATAGTGATCACCTATGGCCGGACCATTGCCTTTCACAGTGCAGAAAC
>1.65254702.65254851
AATCTTACAAGGGGCACTTTGGGCCCATTCACTGTGTCAGATTTAGCCCAGATGGAGAGTTGTACGCTAGTGGCTCAGAGGATGGAACGCTAAGGCTGTGGCAGACGACAGTAGGGAAAACATATGGTCTCTGGAAATGTGTGATTCCTG
>1.65268287.65268434
GCAGCTTGGCTTTTGAGGGCCGTCACCTGTATAGACCTCACCACCCTCTCTGGAGATGACACCCCGTCCAATGTTTGCAGATTATGCTACAAAGCCAAACATCCTATCAGAGAAGATTTGTTACGAGCCATGAATATGCATGATAAAG
>1.65271492.65271626
TGGCAACTGGATTCCCAGCAGGACAGACAGCTCTGAAAACTCGTTTAGAGGAGATCCAGATAGCTGTGGAAGATGGGGCCAAAGAGATTGACGTTGTCATTAATCGAACCTTAGTGCTGACAGGCCAATGGGAAG
>1.65310324.65310473
GTTGGATTTAAGCCTGCAGGAGGTATTCGCAAAGCCAAAGATGCCCTGATCTGGCTTTCGCTGATGAAGGAAGAACTGGGAGACGAATGGCTAAAACCAGAACTCTTTCGCTTGGGTGCCAGTACTTTGCTGGGAGACATCGAAGGACAG
>1.65378115.65377923
TTGTAGGTAACACGTCTGCTGCCCTTTCCATGGCTGTTGCGGGGTTCTTTGAACTACGTAGGAAGCATTTTCCTCTGGTTGAGCAGATACTTTCAGGCAAAGCTCTCCTCGTTTCCTCTATGTCGTGCCTCCATCTGGCTCCACAGTACCTCTTGCTCGGTGTGGCAGAAACTCTGGTGACTCCCACCTGTAA
>1.65382297.65382111
ATTCCATCAGGATATTATCTACAGACAATGCATTCAAATTTGAATCTGAATGGATTTCTTTTGCCAATCGCTGCCATGAATTTAATAAGCATCTTACCATTTTTAATTCTGGCTCCTCTTCTCGAGTGTGTCAATGCTTGTCTGTTGAATGCCAAAACAAGTGGA
>1.66677931.66678076
TGAGGCCGCAGTAGTAAACCACAAGCTTGAAAGCAGCTCAGAAGAGAGTGAAAAAAGCAGAATTCAAGAGCAACAGGAGGATACGGTTTCTTCATTCGAGATGCCAGCACAGACTTCAAAGGGAAACTCCACAGCAGCAG
>1.66730974.66731160
TGCGTTGTGGGAGGATGCAATGCTAGTTTTGCTTCACAGAGTGGGCTGGCTCGGCATGTACCAACACACTTCAGTCAGCAGAACTCTTCAAAAGTTACCAATCAGCCAAAGGCAAAAGAAGAGTCTCCTTCTAAAGCTGGGATGAACAAAAGAAGGAAATTAAAGAACAAACGGAGGCGCTCTTTAC
>1.67249876.67250095
GTATCCCCCCAAATATTTCACCTCTTGTCTCCCCAAGCCATTCACCCATCCAGGGTACACCAGTCAATAGTCCCATCAGCAGAACCTCAGGAGAACAATTTCCAGAGTCAACAGCCATGGCCACTACACAAACCATCAAGCCCCACAGGCTCTTAGGTTGCACTCAGAGCGCCCCTAACCTATCAGAGCCTGTTGAAGGCACCTCCGTCATTTGCAGTAG
>1.67476715.67476496
CATTTGAGAAGATGGATGTGACGGGGCATTGCAGGGATCTCATCAAGATTTTAAAGCAAGTGGACCAAATGAGGGAGAAATTCACTCCTCTGAAATTGATCGATGCTTGGCTAGGGAAAGGTCTGTCAAAACTGGGATTAGAGATTGCTGCTCCCAAACTTCCCCGTGATGTATTAGAGAGAATCATTGCCCATTTGATTCTGCAACAATATCTGA
>1.68281363.68281509
CAATTATACGCGGCCCAACTTGCAGCCATGCAAGTATCTCCTGGTGGCAAAATATCCGGCATTCCCCAAAGCAACGTTGGTGCAGCAGTATCACCTACAAATATTCACACTGACAAGATCGCAACCAGCCCACCACCCAAAAGCAAG
>1.68676482.68676653
GTGGATGATGAAGATCTACAAGATGAGCCTCTACAGATAACTGTCCTTGATCATGATACTTATAGTGCTAATGATGCCATTGGAAAAGTTTACATTGATATTGACCCTCTGCTCTACAGCGAAGCAGCTACAGTTATTTCTGGCTGGTTTCCAATTTATGACACAATACATG
>1.68679600.68679755
ACGTCTATTCCAAAGTGCTATAAAGCTGTAATTATTCATGGATTTGTAGAAGAACTTGTGGTTAATGAAGATCCAGAATATCAATGGATAGACCGAATCCGTACACCAAGAGCATCAAATGAGGCCAGGCAGCGCCTTATTTCATTAATGTCAG
>1.68681583.68681781
GAACTGCAAAGGAAGATTGGCTTAAAGGTACTAGAAATGAGAGGAAATGCAGTGGTTGGCTATTTGCAGTGTTTCGATCTGGAGGGAGAATCTGGACTAGTAGTACGAGCCATAGGAACAGCCTGTACCTTGGACAAATTAAGTAACACACCTGTATTCTTACCTGCATGTAATTCCCCATCCAAGGAAATAAAGGA
>1.68684297.68684448
GATTCCTTTCAATGAAGATCCCAACCCCAATCCTCATTCATCAGGACCCTCCACCCCTCTGAAAAACCAAATCTATTCCTTTTCACCTTCCAAGTCCTACAGTCGACAGTCCTCTTCTTCTGATACAGATTTGAGTTTGACACCTAAAACTG
>1.68717069.68717233
TCTGCTACAGGGGTTTATCTGGCTGCTTTACCTACTCCTGGCGGTATTCAGATTGCTGGAAAAACCCCCAATGATGCCACTTATGAGCAGCATATATCTCATATGCAGAAGAAAATCAATGACACGATAGCCAAAAATAAAGAACTGTATGAGATTAACCCTCC
>1.68717560.68717700
CTGAAGAAATTATAGGTTCTCCCATTCCAGAACCAAGGCACCGTACGAGGTTGCTAAGATCTCAGTCTGAAAGTTCTGATGAAATTGCAGAATTGGATCTCTCACATGGCAAGAAAGATGCCTTTGTGTTGGAG
>1.68732844.68733034
TTGACAAGCCAAGTCCGATGACAGAAGGGCAGTGCCGTAACCGTCTGGGTCCCTCAGGAATGAATTCCACTGTGCCGGTTGTGAAGATGACGCCTCTTTCTTTCATCCCCGGAGCAAAAATAACTAAATACCTGGGAATCATCAACATGTTCTTTATACGAGAAACCACTTCTCTGCGTGAG
>1.68735676.68735822
GAAGGTGGCGTGAGTGGCTTCCTGCATGCATTTGTAGCTGAAGTGTTTGCAATGGTCAGAGCTCACGTGGCAGCTCTTGGGGGAAACGCTGTTGTGTCTTACATCATGAAGCAATGTGTGTTTATGGAGAACCCAAACAAAAACCAG
>1.68998822.68998966
ACTCATTCATACTTTCAATGGCATCACTTTTACTACGAGATCCTCACCAGAACTTTTAAATTCCCTGGTTTCGTTTGATGCTAGAGAAGATGATGTTCTGTTGGTTTCCTATCCAAAATCTG
>1.69000625.69000751
ATTTATATTGTCAGAAATCCAAAGGATATTGCTGTATCCATGTTCCATTACTATCAAGAGAATCCAAACCTCCCCACCATAGATTCCTGGCCGAATTTCCTGGAGATGTTCTTAAAAGGAGATG
>1.69015704.69015514
AGGAAATGAAGACTCGGACGTGGAATGTCTGAAGCAAGCAAGCATGAGTGCCGTCCCTGCTGACGGCTGTCCGGCTGCACAGAAAGCTGCAAGCTACATTTGTAAATGTAATGGGGGTCGTGGTGCAGTTCGAGAATTTGCAGAGCACATCTTCCTTTTAATGGAAAAGGTGAATTCGGCTGGAAAACAA
>1.6912822.6912648
ATGGATGAAAATTATAATCTCCTTCCACACGGAGTAAATTTTCAGGATGCAATATTTCCTGATACGCAGGAAAACAGACGGATGTTTTCCAGCCTCTTCCAATTTTCCAACTGCAGTCAAGGGCTGCACTCTGTAATGTTCTCCAGCGATTGGGAGATAGAAGAGGACAA
>1.69295194.69295761
CCCGTAGACAGCCTTTGCCGGAAGCTCCAAGCCATCAATATGATGGACCAAGCTTCAAATCCTGCCTTGCAGATTCCAAAATTCCAATCCAAGAACTTCGACAGTCCACAGAGTAACACAAAGAAGAACCTGGAGGAAATCTTGAAGAAAAGGACACTGAAAAGTAGTGACAGCCACAGTCCC
>1.69345979.69345842
TGGGAACATTATACAGGTTGTGATGGCAGTCCAGACCCTACAATTCCCCAGGAAATCAATACTTTTATGAGCTTGTGGCTAGAAGACACAAATAATGATATCATGATCGTGGTTGAGAAAGGCAGCAAGGTGCT
>1.6946824.6946982
GCAACTGAAGGCCCAGGTGGCAAAGCTGCAGGCTGAAAAGGCAGATCTGGTTGCCATCATTTCAGAGCTGCAGCTGAAGCTCAGCGCTGCTGCAACCGAAGACTCGTTTGTTGAGATCAGAATG
>1.6950555.6950689
GGAACAAATCTGTGGATGAAGCAAAGAAATACTTGGAAAAAGAAGAGTTAACCGTCAGCCAGCTTCTTCTTTCTCTCAGGACCGAAACTCAGAAGAGGGAAGCACTGGAAAATAAGCTGCAGGAACTTAAGGA
>1.695293.695450
GTGGAGCAGAACTGGGCGACGCTACAGGGGGGAGAGATGACCATCCAAACCACGCAGGCCTCCGAAGCCACGCAGGCAGTGGCCTCCTTAGCCGAAGCAGCAGTAGCAGCGTCGCAGGAGATGCAGCAAGGCGCAACGGTCACGATGGCGCTCAACAG
>1.6959369.6959527
TGGAAGAATTAATTCACAAACTGGACCTAGCAGAAAAGGCACTGGCTGCCAAACAGTTCCAGATAGACAAAATGAAGCAAACTATTGTGAAGCAAGAGGAAGAGCTTGAGACTGTAGCTGTCCTCCGAGCTCAG
>1.69858720.69858545
TGTACGTCTCTTCTTTTCTTTTTCCCGAAACCTGTTGGAATCCGACCATTTCTGGTATCTGTAATGCTCAGATCTATATATACTATTGGTCTTGGGCCTACGCTGATCCTTCTAGGTGCCGCTAAT
>1.70118600.70119120
CAAACACTCCCCCAAGAGTTGTTAATGCCATTAAGTGGATTGCAGCAACAATTGGACACAGGTTCTCATTTTCAGTACCACCAGAGACATTTTATGATCAAGAAGATGGAAATTCAACTCAACTAACCCTTGGAATAAACCCAATTGATGGTTCACCAACAGATCTGGAAAGCTGGTTACAGTTTAATGCCAGTGATAAAACTATGTATGGTTATCCACTTGATACTGATTTTCAATATTCCCCTCAGGAATTTTTACTCTTTGCCATTGATTCAGGAGGACTGAAGACTGAAGATAAATTCATCATAGAAACATTCAGGCCAACTACTATCCCATGCCACATTTATACAGTAATAACAAAAAATAGCTACCACTCATTCCTGAAAAACAGAGGAAGAATTAACATCTTTTTAAAGAAACTTTCCAAATACTTGTTTGCAGACAGTCCTGGGGATATGATTCTACTTCATCTCAAAACTGGGTCCACTGTGTTCATGTGGTACA
>1.70127369.70127234
GGCCAGTATCCCTTCTGTCTCTATGGAGCAACAGGATTAATGCTGCAAATTCTAGAAAACATCAAGAATTTATTGGCCGCTTAAACTCTGTCAACAATAAAGCTGAACTGTATCAACATCTTAAAGAGGAGAATGG
>1.70128204.70128065
TAAAAGGCTTGCTAGACCGTGAAAAAGAGGAACTTGCAGAAGCAGAAGTCATTAAAGATTCTCCTGATTCCCCCGAACCACCCAACAAAAAGCCGCTTGTTGCAATGGACGAACTGCCAGGCACTGAAAAAAATAAAG
>1.70129508.70129278
AGATGAACAGTACAGGATTATGTGGAATGAACTGGAGACTCTTGTTAGAGCTCACATAGCCAACTCAGATAAACATCAGCGTGTCTTGGAGTGTCTTCTAACTTGCAGAAGTAAACCTCCTGAAGAAGAGGAGCGCAAGAAACGGGGTAGGAAGAGAGAGGAAAAAGAGGACAAGTCAGAGAAAGCAGGGAAAGATTATGAATCAGAAAAATCCTGGCAGGAATCAGAAAG
>1.70131213.70131043
GATTTTGGTGAATTTATGAGAGAAAATAGACTCACTCCTTTCCTGGAACCTAGATACAAGAATGATGAAAGTCTTGAGATTCCTTTGGAACGAGCAAAAGATCAGCTAGAGAAACATACCCGTTACTGGCCCATGATAATTTCACAGACAACCATATTCAACATGCAGGC
>1.70138939.70138811
CTTTCTCCTGTTTTAACCAGTGAAGTACATAGTGTTCGGGCTGGACGGCATCTGGCCACCAGACTGAATCTTTTAGTTCAGCAGCATTTTGATCTGGCTTCAACTACTATAACTAATATCCCTATGAAG
>1.70145693.70145490
CACAAAACAGTTTTTGTGGTAGATCACTGCCCGTATATGGCAGAATCTTGTAGACAACATGTTGAGTTTGATATGTTAATAAAGAATCGGACTCAAGGAATCATACCTCTTGCACCTATATCACGATCACTATGGACCTGTTCAGTGGAATCATCCATGGAATACTGTAGGATAATGTATGATATATTTCCTTTTAAAAAACT
>1.70156250.70156387
CAGGAAAACAAAGGACTGAGAGAAATACTGCAGATAACCAGAGAATCGTTCCTGAATCTCAAAGAAGATGCATCAGAAAGTACATCTCTGTCAGCACTAGTAACAAACAGTGATTTGAGTCTGAGAAAAAACT
>1.70170895.70170718
TACTTCTCTTCACTCCCTGGGCAAGGGGTAATCTACAACGTCATTGTGAGGGATCCTAGGTGGAACACTTCAGCTGCATATGTGCCTGTTCACACGTACGCATGTAGTTTCTCTGCCTTGGTGAATAACTGCT
>1.70171652.70171481
AGGTGCAAACCCGCCTTCATGTGATTCTGGGATGACTCTGGACTCCAGGTGGCGGCTATACTATGATGTCTATCAGTATTTTCTGCCAGAGAATGATTTATCTGAAGCCACATTTGTGAGTCATATGAGAAAAATGTCTGAGGTTCAGAGTATCCGAGATCATGGCTCTAAA
>1.70172658.70172508
CCTTCTCCTAACAACTCAGGAACTGGAGTAGACAGAGGATTGGTTTCCGTGCTTCGGCCTGAACAAACGGTGTGTACGTGGTATTTGCAAGCTGTGGATACGAACCAGGTGCTGAGCACAGCTGTTTCTTTTCCATACACTGAAAAAG
>1.70188365.70188541
GCTGCAAATTTATACCGCTTGGAGGAAGAGAACCATGAGGCAGCTGCCCGCCTTGAAGAGGTGGTGTATCGTGGAGATCTGCTCTTGGAAAAGATACAGAGTGCCTTAGCTGACATTGCTCAGTCCCAGTTGAAGACACGGAGTGGCACCCGTAGCCAACCTCTCCCAGA
>1.70413569.70413774
TCCAAAGCACTGGAATATTCCAATGGCTTATTTGATTGCCAGTCCCCAACTTCTCCATTTATGGGAAGTTTGCGCGTTCTGCATCTTGTGGAAGACTTGCGGGGTTTGTTGGAAATGATGGAAATGGATGAAAAAGAAGGACTGCGGTGCCAGGTTCCTGATTCGACAGCAGAGGTTTTGATTGAATGGCTGCAAAATCAAATG
>1.70447955.70448096
GAGACTGAGAAAGAATCAGCCGATCACCTAGATCTGGCTGGCTTTCCATGCCAACCAAAAGGCGCAGAAGGTGGACCTCTGACTCCACCTTCTCCTGACTCTAAGAAGAAAACGAGAGGAATCAAAAAGTTGTTTGGCAG
>1.70542887.70542750
GTATTTTGATTCATCTGACTTGAGAAGTAGTGCTTTTTCTAAATGGGATGACAATACTGATTCATTCTGGAAGAAAGAAAGCAGCAGCAGAGATATGGATATGATTCTGTCTTCCAAGCCTGCAAGTTATTCAGAGAG
>1.70650755.70650592
ATGCTTCTCCATCTCTTACTTCCAGTACTGCAAATGACCGTATACTCAAATACAATCTGATAAATGACACACTTAATATTGCTGTGCCCAATGGAGAAATTCCTGATTGTAAATGGAATAAACCACCCCCCAAAGAAGCTCTTGGAAATTATGAAATTTT
>1.70653774.70653631
GATGATTATAACCACATCCATGGTGGCAAATGGACAGTCAACAATTTGCGTTTATATCTAGAAAGCACTCGAGGGAAAGATGTCACTAACAAGCTGTTTGATGAAATACATTGGATAATTGTACAGTCATTGAAAGCAGTTGC
>1.70660277.70660069
GTGTGCAAACTATTCGAAATGTTTTCAGTGTAGAAACTGGTTATCGTCTCTCTGATGACCAGATTGTCAACCATTTTCCTAACCACTACGAGCTTACCCGGAAGGACTTAATGGTGAAAAATATTAAAAGGTACAGAAAAGAACTGGAAAAAGAAGGTAGTCCTCTTGCAGAGAAAGATGAAAATGGAAAATATCTTTATTT
>1.70689363.70689146
TATGCTGTCAAGATACGTGCTGAAGCCATGCAAGAGGCATCTGAAGGCATACCAAGTGGAATGCTCTCTGTTATTGGCCTGAAAGATTCTGATTATCAAGCTGCTTGTTTTGAAGCTCGTGAATACTGCATGTCAGTGGGCATAGAAGATCCTGTATGTGAAGTTTCAAACTACTTGTTTCCAAATAGCAGAGTCATTGCGGGACATTTGCAG
>1.70704859.70704708
ATGCAACCTGAAATTCTAGAGGTAAATTTCAACCCCGATTGTGACAGAGCATGCAAATATCATCCGTCATTCTTCAACGACGTCTTCTGTACTCTCTTCTTGGATGAGCCCAGCAACTGCCACGTGACTTCTATTGTTTAG
>1.70705926.70705788
ACATCTTTAAGGCGTTTGTTGAGCTCTTCCAAGCGGCTTGTGCCAAGCCTGCACCACTTGGTGTCTGTGACTATCCGTCTTCACGAGCTCTGTATGCCATTGACCTGATGCTGAAATGGGA
>1.70708910.70708759
GTAGTGTCTAAATACATTGAAAATCCGGTCTTGTTTCATCTTGAAGATGTGGGACTGGTTAAATTCGACATTCGGTATATCGTGCTGCTGAGATCAGTTAAGCCACTCAAACTGTATGTTTACGATGTGTTTTGGCTCCGGTTCTCAAACAG
>1.70716480.70716321
ACAGCTGAGGAGAAGGTCCCAGTTTGGTACATTATGGATGAATTTGGATCCCGTATCCAGCATTCAGATGAACCCACTTTTGCAACAGCACCTTTGTTTTACATGCCACAACAAATTGCTTATACTATTCTCTGGCCCTTAAGAGACCTTGA
>1.70718169.70717971
CATTTTTCTTATCGATCATGCCTGGACATATCGTGTGGAACATGCCCGCCAGCAGCTTATGCAGGTCCCTGGCCTGCTTCACAGAATGGCCAATTTGATGGGAATAGACTTCCACGGAGAAGTTCCAGATGAGACAGTGGTCAATCAGGTGTTAGAAGAAATGTGGAGATACAACCAGACTTACCAGCTGTC
>1.7097069.7096804
CTCAGAACAGACAACAGCCTCCGGTTCCTCTGGTTTGTTCACAGAAATCAACAGTGTCAAGAAAGAGAAATAAAAAGAAAAAAGTGCTCCCAAAGACTGTTGAACCTCCTACTGTGAATAAGAAGCTCAGCGCTGTAGAGAATGAAAAAAGGGTACCAGCGAATTCTGACAGATCGAGCGTGCAAGTCGCCGAATCCTCCTTGAAACTGGAGCCACAGGTTTCAGGATTTGGCATTGTCCTTGAATCTTCATCTTCGGAT
>1.7104669.7104370
GAGATGAAAGTCGGGAGATTAAAAAACAAATTACAGGGATGAGAAGGTTGCTGAATGACAGTACAGGACGAATATACCAGCGAGTTGGCAAAGAAGGAGAAAAATTGAAGGAAGAACCCCAAGATTTAGACCTGGCCTGGACTCAGCGTCTGAATCCTCCTGCAGAAACCCAGGGACCTATCCACCAAGTATCGCAGGGCGGCACTTGGAATGAATTGTCTCCCCAAACTGGCCACTATTCAGGGCAGTATGGCACGCGTTCGAAAACCTTCCAAAACCAAGCCAGAACCGTGG
>1.71287307.71287448
GAAGGACCAAAAGCGCACCTTCGTAAGCTGGCCGAGTGCATCCGGTGGTCGTATGGTGGTGGCATAGTGCTGAGGCTTGGAAACATCGCTCGACTAGAACTCAACTACTGTATCCCCATGGGAGTACAAACCGGGGATAG
>1.7185318.7185081
GCACAACAGACCCCCCCCTCCACAATCCCTGGAGGGTCTCCGGCAAATGCACTATCACAGGAATGACTACGACAAATCCCCCATTAAGCCCAAAATGTGGAGTGAGTCTTCCTTAGATGAACCTTATGAGAAGGTGAAGAAGCGTTCTTCTCACAG
>1.71950025.71950165
GGGAAGGAACCCCCTGTCCGCCAGCTGGCCCTGTTGCACTTCAGAAATATTATAACTCTCAATATAAAGCTGGAAGACGCATTGTCCCGTTCCCGCGCAAGAGTTCCTCCTTCAATCGTTCAAATGTTACTCATCCTACAG
>1.71970280.71970418
GGTGTTCATGAATCAAAAGGAGTGACCGAAGATTATCTGAAGTTGGAAACTCTCTTGCAGAAGGTCGTTTCCCCTTACTTGGGGACGTACGGTTTGTACTCCAGTGATGGTGCAATCACACACTCTTCCTGCAT
>1.72105313.72105089
AAATGCCTAGAGCTAAAAAACAGCCTGTTGGCCCGGCAAAAAGGGGTTCAGTCGTCGCTGGAACACCTCAAAACCCTCATTAGACTGATTCAGAACGAGCAGATGCTTCAGGTGACCATGACAACGACCACCACCTCCTCCCTGCTGACTGTCCCCTGGACCAAACCCTCCGCTGCCTCGGCCGCCGCTGCTCCCCAACCCTTGCAGCCGGCCCAGGGCAACAACTGA
>1.72129242.72129120
GTCATCATCATTCAGCCTAAAGTTCAAACTCAGACAGAAAATAAAGTGGAGATAAAGAAACCTGCTGAAGAGTCAACTCAGGGACCTGCTACCAAAAAGAAAAAAGATGAGAATCCAGAG
>1.72131750.72131400
GTTAGGCCAAAGACTCTGATTCCAGACAGCCTCCCAATTTCTCCATGCAGAGATCAACCTTCCAAGCAACCTCCGACGTTTCAGAAGGCAACGGTGGTCAGCATCAAAAACCCAACGCCTGCCCTCCCCACTGCCAATAATACTGTTAGCCATGTACAGACGTCCAGCAGCCAGTCACAAAGTGTCTCAGAGACGGCAGCCATCTCCTCGTCCCTGAGTAGTGCTGGGGTAGCGTATGCCATTATCTCAACATCTCCCAATAATGCAATGCCCATCAATACCAGCGCTGCTGTCTCGGTGGTTAATGACAGCATTAAAGTGCAACCACTTCTCATCAGTGCTGACAGCAAG
>1.72418022.72417860
TCACGTCCTTCAGCACCCCTCCGACTCCAGAACGCAACAGCCGCCCTTCCTTTTTCTCCCCATCTCTCAAGAGGAAAGTGACCCGAAATCGAATTGCAGAGATGAAGAAATCCCATTCGGCCAACGATAGCGAGGAATTCTTTCGGGATGATGATGGTGGAG
>1.72422198.72422058
GTATTTAATGACATGACTGTAGGGGAAGGCGAGATGGTTTGTGTGGAGCTGGTGGCCAGTGACAAAAGCAACACTTTCCAAGGAGTTATTTTCCAGGGATCCATCCGCTATGAAGCCCTCAAGAAGGTCTACGACAATAGG
>1.72555038.72554882
TCTGACAAAGAGATTGAGACTCACTTAGAACAACTTCAGCAAGAAATCGCATGTAAAGAAAATGTTTTGTTAAAAACAACAGCACCAAATCTGAAAGCACTGGAGAAGCTGCATATTGTTACAGGCAGATTCCAAGAATC
>1.72557570.72557417
GCAACATTACAAAAGGAAGCAGGAGCTATTGAGACCTCTCTGGAACAGAAGAAATTAGAACGGCATAACAGGCTTCTTGAATGCAAGCTTCAGGATTTAAGGATAAGCCTTCTTTCGGGATCGCTGGATGACATTAGTGAAATTGAG
>1.72590088.72590432
GAAATGAAACAAAACGATAAGATCCTCTGTATGTTAGATCAACGACAGAAAAAAGATACTCAGATTCTCAACAAAGCTATCAACGAATTTCGTCAAACTTATCAGAAGCCAGAAACACGGCGGGAATTTGACCTGTCTGACCCACAAGGGCCGCAGAAAGACAGCGCTGCTCGCCTTGCTGACAGTGACCCTCGCTGCACCATATCCAGCTTGCAGAAGTTCATGGGAGAAGATTTAAACAGCAAGAACAGGTGGAGGTTCCAGCAAGAGCAAACAAGAGAATGGCTTTTTCAGCAAGGAAAGGAGAAGCAGAATGCGCTGACAGACAAAAAAT
>1.72596420.72596586
AGGAGGAACGCCAGAGAAACGCGGAATGGGACCGAAAGCGGGTGCAGGAGGCCAGAGCTGAATTGCTCTATGAACGTCACCAGCAATGGGAGAATCGGGGCCTGCGGAGAGCGTTAGATAATTTTAACGCCCAGCTGTCCCGGGAGCAGAAA
>1.72762582.72762773
GAAACAGCAACTGAAAGTTTGTTCCAGGATCTCCTGCAAATTTTGAAAAAAGTTTCACATGAAATTGATGTGACATACAAGGATGCCAGTACGTTGGCACACCTAGATTCACGTTTGCTACTGCTGTCCGAATGTTTTCGATGCCTTCGGAATGCTTGCGTGCAGTGTGCAAATAACCAAAATGTTATGAG
>1.72850697.72850884
TTATAAACCAGTGGGCGGTTTATGCCATTCATAACCTCACGGAAGAGAACGAAAGGAACCAGGAATTCATTGCTCGGATGGAGCAGCAGGGCCTGGCAGACAACCCGGTCCTTGAGAGCATGGGGCTGGGAGTTGAGCCGAGAGGTCAGAAGCTTATTTTAAAATCTGTCAAACAGATGCC
>1.73491807.73492020
GAAAGCCAGCTCTGCCCCTTTATTCCCTTAAAGGACTATCAAGATTCTCTTCCTTTATCTTAAGATATTTTGTAAGAGATGGAGAGCATGACAGAACTTTCACCATCTATAAGCGCGGAAAGCTCTGGAGTGTTA
>1.73855921.73856055
GTGATGTGTTATATGAGCTTCTTCAGCACATCTTGAAGCAAAGAAATTCTCATGTGCTGTTTTCTCCCTTCTTCCACCCGGGGAACTCTGTTCATGCTCCACCAGATGTCATGCTGCATCAGAACCACGATGAAG
>1.74184873.74185103
ATGGATCTTTCGGTAGAAACCCTTTACACTTTAATGCAGGAGCGCCAGAAACGGTATGCCAAGTATGCTGAGCAGATCCAGAAAGTCAACGAGATGTCTGCCATCCTCCGCCGCGTCCAGATGGGCATTGACCTAACCATCCCACTGATGGAGAGGCTGAACAGCCTGCTGCCTGAAAGTGAGCGGCTGGAACCTTTCAGTATGAAACTGGACAGGGAGCTCAAGTCATAG
>1.74311233.74311379
TACAAGCAATGGTGCATGGCAATGGATCAAGGAAAAATCCCCTCTGAAATTAAAGCTCTCCTGAGTGGAGAAGAGCAAAATAAACCTCAGCAGAATGTAGGCAAGATGGCCAAAGCCGTAAAGAGTGATGCCAACAGC
>1.74632963.74633130
GAGAAGATGGAGCCTGACCAGGACTGGACAACCGTCTATCCAGCTGCAGCTTCTTTTAAACCTTCTGCTGTGCCCCTCCCTGTTCGGATGGGCTACCCAGTCAGAGGCGGCGCGGCTCCTGGAAAAGAAGGCAACTTGGAACTTTTGAAG
>1.74653078.74653356
AGAGGAGCTTCTTGCCTTAGAGGTGATTCAGGACTACAAAAAGTCCATGGTTCTCTTGAAAAATGAAGGAGAAACAGAAAAGCATCTTTTGGAGTATAAAAATTCAGTGAAGCGACTGTTAAA
>1.74769639.74769213
CAAAAGGACAGTCTCCGAATACCAGCTGCTGCATGACAAGGGAAAGTCTTTGCAAGATATACGAAGACGCAACTTCCTGCAAAACTTAATCGAAGGGGTAAACACGGCCGAGATCCGGGCTGTATCGGAGGTATCGCCGAACCCGAAACCCGCAGTGCCTGCCAAAAGCTACACTCTCCGCTTTGGCACCGATGACGAAGGCAAACACCTGACCCAGGAGACCAACAAAACCCAAACGTATAAGGAGCAGCCCCTGAAGCCCCCAGGAAAGAAGAAGAAAGGGAAGCCGGGGAAACGCAAGGAGCAAGAGAAGAAGAAGCGGCGGATTCGTTCGGCACGGC
>1.75396407.75396604
GAGCACAGCTGAAAACGATGCATAATCTGCGACTGCTGAGGGCAGATATGCTAGATTTCTGCAGGCATAAGCGCAGTCACCGCAGCGGAGTCAAACTCCATCGGCTTCAAACTGCACTGTCGCTTTATTCAACGTCGCTTTGTGGTCTAGTCTTGCTTGTGGATAATCGCATCAGTTCATACAGTGGGATCAAAAGAG
>1.75400034.75400162
ATTTTGCAACTGTTTGTCAGGAGTGCACAGATTTCCATTTTCCTGGAGTTCAGGAGCAGCTTGAAGTTGTTCAGCAAGTTGTACTTTATGCTCGAGCACAGCGAAGTAGCAAGTCCAAAAG
>1.75455244.75455681
ATTACTTCAGCTATGAGGATTGCATTTTTAAACACTGGACCCTGGAAAACGGCTACGATGTTTACCAGTCCCCCAAGTACAACTACCTAGTCAGCCTGGGGAGGGCTAAGCAGCCGCTCTTTCCCAACATGAATCCACCCGTTTACTCCCAGTTTTTAGCCAGAAGGAATGAAATCCCCTTGGTCCAGTTCAACACGCCAAGGCCTCACAGACACACGCGGGGCGCCGGGGCTGATCC
>1.76584038.76583855
GTTGGCTCTGAGTGGCCGTCTCCGTCTGATCCCTGCATCATCAAAAAATGTGTCCGTGTGAATGAGGAAGTCTTTATTCAGGCCAGGAACGTCTCATGCCAACCGAGGGAGCCCATCAGTTGTCCGTTTGCAACAGAGCTGCGTTGTAAACAGAAGTCTGGGTGCTGCCCTTCCTGTAGCTGTG
>1.76592002.76591797
TGTAAAAAGGAGGCCTGCAAGTCACAGCCCAGGCCGTCCTGCCCGTCACACCGTGAACTGACTGTGAAGAAGACTCAGTGCTGCGATGAATATCAGTGTGTTTGTAGCTGCAGCAACTCGACAGTGACCTGCCCGCCAGGCTACCTCTCATCCTCCGTCACGAATGACTGTGGCTGCACCTCTACCACTTGCATCCCAGA
>1.76599071.76598866
ATGAAATGCCCACCCTCCCTAATCTATCAGCACTGCCAGAAAGGCTGCACAAAACACTGTGAGAACGGGACCAACATGCAGATCTGCACAGACTACCCCACGGAGGGCTGCTTCTGTCCCCAGGGACAAGTCACCCTAGATGGCGGCTGCGTTCACGACGACATCTGCTCCCAGTGCATCAGCGAAGATGGAGCTCGCCATCAG
>1.76604184.76603992
GTGGCTGTGAATGGCAAAGCAGTTATTCCCCCATACAGTAACGGTCAAGTTGAAGTTAATGTCTACGGGACAATAATGCATGAAGTCAAGTTCTTGCAAGAGGACCACACCATTGCCTTCACTCCAAGCAACAATGAATTCACATTGCAACTTAGCCCAAAGAGTTTTGCCTCAAAAATGTATGGACTTTGTG
>1.76605355.76605135
TGCATGGGAAGTTCAACCAGACATATTGTCACCTTTGATGGACTGGATTTTAAGCTAACGGGCAACTGTTCTTACACCTTGTTTGAAGACAAAGACGACGATATTCAAGTGCTTCTTCACAATGGAGCATGCAGCTCAGCCCCCAAACTCAACTGCATGAATGCCATGGAGGTCACATACAAGGGCTTCTCTGTGCAGCTCTACAGCAACATGAC
>1.76612270.76612093
CCCGGTGACAAATGGAAGCTGCTGGATCGGTGTTATATTGTGACTTGCTTACCGGGTGGCCGCACAGAACTGAACAGCCACCGATATATTTGTGAGAAGATGGCCAAGCCAACATGTCACAACAATTTCCCTGCTGTTAAAGTGGAAGAAACATGCGGCTGCCATTGGGTGTGTCCAT
>1.76635365.76634033
GTGAATATTCTTGTAGCAAAATGATGGACCTTGCCATCCTTATGGATGGTTCCAATAAGCTTTCAGAGAGTGATTTCGAAGAGCTGAAAAGTTTCATAATTAGCATGATGGAAAAACTCCACATCTCCCAAAAACGAATTCGCTTGGCAATCCTGGAATACCGCACTGGTTCACACATTTACCTTGGCCTGAAGGATATTAAAAGGCCATCTAAAATGAGGAAGATTGTGCAAAATATAAAATACACTGGTGGAGATGTAGCCTCTGCCACTGAGGTACTCAAATATGTTGTGTTCCATGTGTTTGGCAAGGCACCGCGCACAAACGCCGCCAGAATTGCTGTGTTGTTTACAGCAAGCAAGGACACCAAGAAAGTTCAGGCAATCTTTCCACTTTTGAAAAAGAAGAAAATTATTGTGATACCGGTTGGGCTTGGGCCCCACGTCAGCACAGAACAAATTGAATTAATTGAGAGGCAGTCACCAGAAAACAGAGCTTACATACTGGACAGTGTCCTTGAGTTAAGGCAGCGCAAGGATGAAATAATCGATTACTTCTGTGGTCTTGTGCCTGAAG
>1.76638026.76637891
AAAATTCTTGATGAGCTTTCTGAGTCTTGTATCAAACTCGAGGAGTGTCCAGTGTGCGAAGTAGAAGGTCGCAGGATTTCTCATGGGAAGAAGATAATTTTGAACTCGGAGAATGCTCAGCTCTGCCAATCCTG
>1.76639990.76639832
CAAAGTTGTGAAAGTATGAACAAAGTGGAGGAGGAATATCAGTGTGAATGGCGATACAACAGCTGTGGTCCTGCCTGTCCAAGGACATGCCAGCACATGGATCCAATACCGTGTCCCGTGAAGTGTGTCGAAGGATGCCATCCACACTGCCCTGCAG
>1.76669170.76668955
CCAGGTACGCCGACAGTTCCTGCTCGGTCCTGCTGTCGCCCCTGTTTGAGCCTTGCCACCACGAAGTCAGTCCTTCTCCCTACCTCAAGAACTGTCGCTACGATGTCTGCTCCTGCTCGGATGGCAAAGACTGCTTGTGCACGGCGATCTCTGCCTACGCCATGGCCTGCGCACGCAAAGGCGTGGTCATCGACTGGAGGCAGCCAGAATTTTG
>1.76775773.76775548
AGTCGCCTCCGTTACTGGCAAGACAGCCCTTTATGACTCCATCCAGACAAAAGCCACCTCACAGGGTTCCTTGGGATCCCTCAGGGAAGAACTGTTTCCTGCCATTCCAAGCCCTCCGCCAATTCGGAGGACCAGCCTTCCCCTCAACATGGTCTTTAACCCGAATCACCACATCGTTCCGTTGATGCTGGA
>1.76788881.76788727
TGGATCGAAGGAGTGAAGCTCTCAGATGCAGAGAGAGGCTGGTTCCCTTCTGATCAAGTGGAGTTCATCTCCAGCAAGCACGCCCGGCAGATGAACCTGAAGGAGGAGCAGCGGGTCAAAAATGCCAAACAGCAGGTCTTTCGCAAGAAATAA
>1.784493.784714
GCCACAGAATTCCACCAGCCAGAAGTGGCCACCGCTGCGTGGCAGACAACGCCAATCTATATGTGTTTGGAGGATACAATCCTGACTATGATGAATCTGGAGGGCCGGAGAATGAAGATTACCCGCTTTTCAGGGAACTCTGGCGATACAACTTTGCTACTGGCACCTGGCATCAAATGGGCACAGAGGGCTACATGCCTCGAGAGCTGGCATCCATGTC
>1.78858277.78858085
AATATGCCCACCAAGAAAAGTGGGTCAGCCAAGCCCCGCCCCACCGGATCAGGTGGACTCAGCCTCCTCCCGCCACCGCCGGGGGGCAAAATGGCTTCTCCTCCTGTTCCCCCTCTTCCGTCAACAGCCATCGCTAACCACGTAACTCCACCCCCCGTGCTGAAATCCGGCAGTGCTGGCAACACAGGTAA
>1.789635.789844
GCAGGCTGCATGTACGTCCATGGAGGAGTGGTGGACATTCACCGAAACAGACGGACTGGCTCTCTCTTTAAGATGTGGCTTGTCGTGCCCAGCCTCCTGGAACTGTCTTGGGAGAAGCTCCTGGTTTTCTTCCCTCACCTAGCAAACCTCAGCAGATCGCAGCTTTTGCACCTCGGACTGACGCAGGGACTCATTGAGCGTTTGAAATGA
>1.7908548.7908670
ATCTATTGGTATCGACAAGGAGACCTAGAGCCTAAATTTAGGAATCTAATTTACTACGTTTTGTTCTCAATCATTATGCTATGTATATGTGCCAATCTCTACTTCCATGAAGTGGGGAAATGA
>1.7911333.7911186
GATCTTGGTTCTCCCACAACAGAAGAACAAGTAGAACAGTCTGCCATGGATGGAACGGTTCTGATTGTGCCTTCTCCCCGTGGCTTTATCCAGACATCAGATGATATAGACAATGAATCAGTGCTGCCTCTGACAACATTAACAG
>1.7914363.7913977
CCCGAGCACCTGCTGAACACGACTGAGAACGTTACAGTGCAGTGTCACGCACCAAGTGTCATCATTCGCACAGTTGCAGCAGAAGACATTTCACCCTCCGTCAGCCAGGCAGAACTAAGTGTAGATTCGGACATGCAGCCTGTCGATCTAGCAGACACGCCAACGTCCCTGGAAACAGACACTTTTCCAGATGACATCCACCCCTCCAAACTGGCAGGTGAAGAACCATCTGCTTTCAGTGCGGTCGACTCCTCCAAATTTGGCAGCAGAAATAGCCCGGAGCTCATGG
>1.7915177.7915019
TCTTTTCATCTACAGCCAACTGGAACTCCAGGCACTTATTTACTCCAGACTAGCTCAACCCAAGGCCTGCCTTTGACACTAACCACCAGCCCCACTGTGACTCTGACAGCTGCTGCGGCCCCAGCCTCACCAGACCAGATCATAGTCCATGCCTTGTC
>1.7922206.7921978
AAATGGACAGAAGAAGAAGAAAAGAGACTAGCAGAAGTTGTCCATGAATTAACTAGCACAGAGCCTGGGGACATTGTCACGCAAGGGGTATCTTGGGCTGCTGTGGCAGAACGTGTGGGAACCCGGTCAGAAAAGCAGTGCCGCTCCAAATGGCTCAACTACCTGAACTGGAAGCAGAGTGGAGGCACTGAATGGACGAAGGAAGATGAAATCAACCTGAT
>1.7925368.7925211
GCACGTGGAATAAAAGATGCCACTGAAATCATCTTTGAGATGTCAAAAGATGAAAGGAAAGATTTCTACAGGACCATTGCATGGGGTTTGAACCGGCCTCTCTTTGCTGTTTATAGACGAGTACTTCGCATGTATGATGACCGAAACCACGTTGGCAA
>1.79302104.79302251
GCAAGCCCCAAGCTTTGGCAGTCAAGCGCAAGGCAGAATCTGAAGAGGAGAGGGAGGATTCCAGCGCACCATCTTTCCAGGCTGCCAGATCGTCTCCTGTGGCCGAGAGCCCCAAAACCACTGAAGATAAGGGTGGCCTTGGAG
>1.79811786.79811973
ACGATGACTTTTTATAGCTTCTGTTTGGTCCTCTTTGCATTTACTTGGAGTAGCTCTGCCTATGGACCAAATCAAAGGGCACAGAAGAAAGGAGACATCATTCTTGGAGGACTGTTTCCCATTCATTTTGGAGTGGCTGCTAAACACCAGGATCTGAAATCTAGGCCAGAATCGGTAGAATGCATAAG
>1.79825172.79825440
TTCTTTCCACAAAGGCCATGAAGAAGGCGCTAGAGCTGGAAATGGTACGGCTGCATTCCGTCCCCCATGTACAGGGGATGAGAACATCACCAGTGTGGAGACACCATACATGGATTATACTCACCTGCGGATATCTTATAATGTGTACTTGGCGGTATACTCCATCGCTCATGCTTTGCAGGATATATACACTTGCACTCCTGGGAAAGGGCTATTTGCCAATGGGTCATGTGCAGATATCAAGAAAGTTGAGGCATGGCAG
>1.80035974.80036229
GTATAGTGCTTTTCGGAAAGAGCTGGAAGAACTGGATCAAATGACCCGACGGACTCTTCTGGAGGTATTCAAATACAATATGTCTTTGGGGCAGAACACCTTGACCAAATCCTCTAAGAAACGTAGCACTAGGAGCCTATACCACCATATGCAGCGCTACCCACTGCATCGACGCAAACGTGATACACAAGCCACCATGGAGGACAACAATCCCCAAGTGGGCAAAAGTGATTGGAAAGTTGGTTT
>1.80058981.80059104
GTGCCACTCTAAAAGTCACACAGATGCTTCAGCACTTTGAACACGTAGCTTCAGTATATGTGGAGGCTGTAACTGTGTGGATCAAGGAATATGGTATGAAGAGTATTGTCGGGGAGATACTAAG
>1.80059186.80059333
GGAAATTGGACAGAAATGCTCTCAGGAACTGGCTCGAGATGCTTCTGGGATGAAGGGCTATGCTGCCTTCTTGACAGAACTCACTGAACAAACACCAGCTATTGTTCTGGCCAACATGAGTGTCCTGTTGCATCACCTGGATGGAGAG
>1.80059824.80060021
ATGCGTAATGCCATTTTGGCTGCTATGGCAGAGATACTGTTGCAAGTGCTGAATGGAGAGCAATTGGAGGAAGCTGCCAGAAGTACAAGGGATCAGTTCTTGGATACTCTGCAGGCACACACGTGCGATGTCAATAGCTTTGTGCGCAGTCGTGTGCTTCAACTCTTTACCCGAATTGTGCAA
>1.80070600.80070761
CACTGGATTCCCTTTACTGAGAGAGCAATTGCCCTTATCTACCTGTTGGCAGAAGGACCTGAGGAAATATGTGTTCAGATCTTGCAGTGTTGTAGCCAACAAGCCCTGGAAAAATTGCAGGAG
>1.80072650.80072773
AAACAGCTGCTTTCAGCCTTTGCTCCCCTTGTACTCAAGATTTGCAACAATCCAGGACTCTATAGTCATCCAGCACTCTCAGCAGCTGCTGCATTGGCCCTGGGAAAATTCTGTATGATCAG
>1.80072955.80073110
GAATTTTGTGACTCACATTTGCGGCTCTTCTTCACAATGATGGAGAAATCCACACTCTCCAGCGTACGTGCAAACCTCATCATTGCAGCTGGAGACCTAGCCATCCGCTTTCCCAACTTGGTGGAACCTTGGACACCCCACCTCTATGCCAG
>1.80073330.80073511
GTTGCGGGACCCTTGTCAACATGTCAGACGGACAGCTGCTATGGTGATGACCCACCTGATCCTAAAAGACCTGGTGAAGGTGAAGGGGCAAGTGAGTGAGATGGCAGCTCTTCTCGTTGACCCTGAAGATGAGATTGTTCGTCTGGCTCGGAATTTTTTCACTGAACTCTCTAACAAAGTAA
>1.80150025.80149898
CCTAATGCCCGGAAAAAACCCAAGGCTAGTCCTCGTGTCCCTGACATCAAAAAACCCAAAACCAAGAAGGTGGCACCTTTAAAAATCAAGCTCGGAGGATTTGGCTCCAAGCGTAAAAGATCATC
>1.80261885.80261555
CCTGGTCTAGTAATAACTTCTCCCTCTGGATCCCTGGTGACCACAGCCTCTTCTGTGCAAACCTTTCCCATTTCTGCACCCATGATTGTCTCAGCTCTTCCTCCTGGTTCCCAGGCAGCTCTCCAAGTAGTACCTGACCTTTCTAAGAAGGGGACTGCCCTTGCAGAGGGTGGGGCAGTGAGTGCTGCTGGAAGTATAACCCCCAAAGCTCCTCGGGGAAGAAAAAAGAAGCGGCTGCAGGAAACTGGCCTGCCGGAGATGAGTGATCCTTTTGTTTTACCGAATGAAGATGAAGAAGACCAGCACAAAGATGGCAAGACATACAG
>1.80262458.80262218
ATTGACAACAGTATGTTCATTAACAAGATGAAGGAACAGCTGTTGCCCTCAGAAAAGGGCTGTGGTCTGGCTCCTCCTCACTATCCTACTTTACTGACTGTACCCACTTCTGTGGCCCTTCCCACCAACATTTCTATGGATTCTGACACGAAGCCAGAACAGCTTACCCCACCCAGCCAGGCTTCAGTAACACAGAACATCACAGTGGTACCTGTGCAGTCTACTGGGCTCATGACAACAG
>1.80387259.80387786
GTTCCTATCTCACGGAGGATGTCTCATGATGAAACTAATATCTTTTCCTCCCATCGTGCTACTCCTTCCTTCCTTCAAAAGTGGTCCTCATCTGATGACATTCGGGTGGCCGCTCCCCACAAGCCTGGAGGATCCTCCAGTTTTCTGCCTCCAGAATTCCGCAGCTACCATCACCGTCGACGGTCCCCCGAAGATGAGTTCACTACACTTCGGCAGTTTCTAGAAGCTGGAATGGCTCGGGGACCTGGGCCTGGTTCCAGTGCTTGCTTCTTCCGTGATGAGATTACGACCTTCATTGATGAAACACCGGCACCCTCCCCGCACAGCACTCCACGCCACTCACGCCTCCCAGTCACAGTACAGCGTGAGCGGCACCATTCCCTCAACGGTGCTGAGCTAGAAGGCCCCAATAGGGATCAACAGTGTTCACTGACTGGCGGTGAAAGCCTATACCTCTATGCTGTGGAACAGGAGCCTGGCAAATGGACTATGCCAGCTCACGGGGCACAGTCCTTGCAGGA
>1.80420273.80420409
TAGGTGTGGAAGGTGGATTTGACATCCCAGAGGAGAAATATGAATATGATGAACATGTCAAAATAGTTATTTTACCAGACCATTTGGATATCCCTCAGGATGGACTAGATGGTCTGCCAGATATGGTTAAGGACAGG
>1.80420725.80420870
ATTTCTAGTGCAATTGAAGCTATTCTGACAGCAGATTCTGCCTCCCGTAAACAGGAGGTGCAGGCTTGGGATGGGGAGGTTCGGCGTGTGTCCAGGCATGCCTTTTCACTTCAGCAGCTCGAGAATGGTGTGCGTATCCCTCCTTG
>1.80437712.80437965
TGACAGATATCACTCTCATCCAAAATTTCATCCATTTACGGTATGTAGACCTGTCAGACAACCTGCTCCGTGACCTCTCCCCATTGGCATTTCTCACACACTTGCTGTGGCTGAAAGTGGATAATAATCGGTTAATCAGCGCCATCATAGAAGAGTTGCCATACCTGCAGATTGCAAGCTTTGCCAACAACCACATCAAGGACTCTAATGGCATTGTGCACCCACGTTTGACCAGCCTTAACCTGAGAG
>1.80443203.80443339
GCCCAGAATGCTATTTTTCACCTAGAGGACCTGGAAAATCTGGAGCAACTCACAACTCTACACCTACGTGACAATATGATTGAAGTGTTGGATGGCTTCTCAAACAACATGAAATCTCTTCAGTACCTCAACCTACG
>1.80476134.80476271
ATGTCAATGCGGAGTGGTCGAAAGAAGGAGACTCCAGGGCCCCGAGAGGAGCTCAGGACACGGGGTCGAGCATCTCCAGGTGGTGTCAGCACTTCCAGCAGCGATGGCAAAGCTGAGAAATCCCGACAAACTACCAAG
>1.80515653.80515802
GTGATTAAGAATCCAGTGACAGATCACCTTCCTGTGGGCTGCACAAAAATAGGCACCTCTTTCTCAGCCCCTCATGTGACAGACATGCGCGACCTAGTCCCTGCTGCAGATCCTATAGCCATAATTGTGGGAGCTTTTGCCCATGGCTC
>1.80521016.80520838
CCTAACCCCTGAACAACAACAGTTTGCTGTTCGGGGAGTTCCTACTTTGCTTGAGGTCTCTGGTTTCTCCTATTTCTATGGTGCCTTCATGGTGGGCCCTCAGTTCTCCATGACACGATATCAGAAGTTGGTAAAGGGTGAGCTGACTGATGTTCCAGGCCAAAGACCCAACAG
>1.80653597.80653752
CCTGCCAGCCCGGCTTCTATCGCCATTCACTAGAAATGAAGCAGTGCCTCAAATGTCCTCCCAACAGCTTCTCCAGCTCTCCTACAGCCACGGGCTGCCCCTGCATCCAAGGCTTCTTTCGGACATCCACCGAGGATCAAACTGTGGCCTGCAC
>1.80729830.80730002
CACCTGGCCCAGGTGCAGTATGACAGCTGGCCTCACTCTTACGTCTCACAAGGCATGTACTGCCTGGGTTCATCTGACGCTTGGGAAACCAGTGATCAGTCCCTCATTGCTTCCCCAGCTGCTGGCTCTTACCTCGGCCAGAACTTTGAGGAGTCCCAGTCTAACCTACAG
>1.80819624.80819448
GCATACAAGTTGAAATCGCAGCCACGAGGCCTAGCTCTTATCCTTAGCAATGTGCATTTCAGCAATGAGACGGATCTAGAGTTCCGTTCTGGAGGAAATGTGGACCGTGCAGCTCTAGATGTGCTCTTCAAGTGTCTTGGGTACCAGGTGCTTGTTCGACATGATCAGACTGC
>1.810239.810064
AGTTCGGATTCCAGCTCTCCTTCTAACAGTCCGACGTTTTGGAACTATGGTCGCTCCACGGCAGACTATGCACAGATGCTTAGGAAATTCCAATACCAGCCAGCCTGCAGGTCCCAAGCCCCATCAGCTCACAAAGATGAAGCGGATTTGAGTTCCAAGCAGGCTGCAGAAGAG
>1.811120.810916
TTCAGCCCTTCTCCAGGTCCCTTGATGTACCCGACTAGCACTGGACCATTGGATAGTAGTGGAATGAGATCCAGATATCGCTCCTCACCAACCGTGTACAATTCCCCCACTGGAAAGGCAGACTACATGACAGATTTGAAGTCCCTTGATAGCTTCCTTCGGAATGAGGAGGAGAAACAGCACAGAGTCCAGCTGG
>1.81590592.81590342
CTCCATTCCATGTTTGGCCCAGCTGCTAGGAGAATACTAGCAGTAGCTCATTCCCACAGTGCAGTGCCAGCAGTGCACCACCTTGCCCGAACAGAGACTCCCCCAATTTATGAAGAAGCCATACACATGAACAGATTCACAGTGGC
>1.81680909.81680758
TTTACGGCCACGTGTGCTCCGGGATATGTCTACAATAGATCCAAGGACCACTGTTCTTGGCTCTGCAATTGACTTCCCAGTGGGGATTGCTCCTACCGGCTTCCACGGTTTGGCCTGTCCGGATGGAGAGCAGAGCACAGCTAGAG
>1.82190807.82190947
ATTGGATTCCCAGTGCTGCATTTGTTGTTGGGAGCAGACCTGAGGATGAACTTCACATAAAGGCACTATCTCTTGCTGTGCAGGTGCCACAGCGGAAGCTCTTCTGTCTGATTTCTTGGGAAG
>1.82320113.82319937
TGCATTTGGCCATTGGATATGAGGATGGTTCAGTCTGTTTGTTCAGTCTCTTAAGTGGTGAAAGAAATGTCACATTCAATGGCCATAAAGCTGCTGTTATTGTCCTGAAATTTGATGAGCTGGGAGGACATTTGGCATCAGGATCAAAG
>1.82659984.82659822
CTAGTAGAAGATGGAACAAGCGAGGTTGTGGTATTTTGCAAGAACCAGCAGGTGCAACAAATGTTGGGTTTGAGCCCCAAGGAATGGGAGGTCATTCAAAATCATATTCGGATTAAAGGAAGTATCTGCATTCAGCAT
>1.82704375.82704548
AAGAAAAGGAAACTAGAAAAACCTCGGAAACCAATTACATTTCTCGTCTTGGCATCTACAGCCAAAGAGTTAGCTATGAAAGCATCATCTGTAGGAATCAATGCTGTGGAAGGACTGGGAGTTGTTGCAGCATGGATTAGAAAACTCCTCACCGACCTGAAG
>1.82717218.82717437
AATACAAATTATAGGCATGAGTGCCACCCTTCCTAACTTGGATCTTCTGGCTTCCTGGCTAAATGCAGAATTGTACCACACAGACTTTCGTCCAGTACCCCTTGTGGAACAAGTGAAAATTGGCAGCAAGATTTATGACTCTTCAAATGCAGTTGTGAGAGAAATTCAACCTGTACTGCATTTTAAG
>1.82732377.82732570
GTCACTCCTGTTTATGAAGACTGGGCCAAAATAGATTGGTATCAATTCTTTTGCTTGTGGGAGAAGTTGCCTGCCTCACTGAGAAGAGTAGCACAACTTGTGGGGATTGAAGAAAGCTTTTTGGCGTGTTCTGTGAAAGGCAACATCATCGCTAAAACAGAGAAGCAATATAGGCAAATGGCTATCCACAAAAG
>1.82732888.82733012
ATTTTTTACAAGCTTGGCTCTCCTGGACTTAATAAATGAAGTTCCTTTAAAAGATGTTGCTAAGAAATATGGCTGTAGTCGTGGACAGCTTCAGTCTTTACAGCAGTCTGCTGCTACGTATGCAG
>1.82833223.82833051
TAGAGGTGCAACTTCAGAGTGAGATAGAAGATGCCATTAGTCCTGAAGCAGAAATTATGACTCCATTTGCCAGTGCCTCTTCCCGTTTTTCATCTTTAAAAGACCTCTCAGGCAATAGCAATACT
>1.83044251.83044007
AGCTGTTGCTGCATTAGGAAATAGTAGTTTACCAAGTGGGCAGCACAGAGAAGCCTGGACAACAAAGGGTCCTTCTTATGGGGATATGTATACTCAGAATGTAATTATTAACATGGAGGATCAAGAAGATACACATCAGCCAGCAAATGAAGGGAAGCCACCCAGAGAGAGGCCAGTCTGGCTGCGGGAAAGCACAGTGCAAGGCGCTTATGATCCTAATGAGGTCA
>1.83129876.83130002
GATCCTTCCATCTTTACTGTCTTAACTGCCAAATCAACACATCCTGGAGTGGCAGTTGCTGATTTTGTTATATTTCCACCGCGCTGGGCAGTGGCCACCAACACTTTCCGCCCACCTTATTATCACA
>1.83132446.83132627
GGAACTGTATGAGTGAATTTATGGGCTTGATCAAAGGGACTTATGAGGCAAAGGAACTAGGATTTCTACCAGGAGGAGCCACTCTGCACAGCATGATGATACCCCATGGACCAGATGCTGAATGTTTTGAGAAGGCCAGCACAAGCAAGCAGCAGCCTGAGAGAATTGCAGAGGGAACTATG
>1.83463579.83463422
TACCAGAATTTAAAGCCATGTTTAGTAATTTGATTCACTATCCATCGCACTTTGTGCAATTAGAAGAAAAAAATCCTGTTCCTCCATTCATTGAACGAAGATGGAAAGGAAGGGCACAGCAACGCTTTGAGACTTTTCAGAAGCTTG
>1.83501092.83500925
GCTACCACTATCTGATCTGTGACCATATGAGAGCTGTGCATTTCTACATCAGTGCCTTGAATGATTCCTGCCCCATGATGGCTTTCCCTTGTCCCAGTTATAAGAATTTCTTAGCCGGTCATTGTTTAGATTGCTTCGATCCTTTCTTGCTCTCCTGTCC
>1.83682035.83681811
ATTCATTCCTGAGTCACCTCGTTGGTTATACTCACAAGGTCGGCTGCGTGAAGCTGAAGATTCTCTCTACCTCATTGCAAAGAGGAACTATAAGCCCAAGTGCACTTTTTCACTTAAACTTCCAACTGCATGGAGTTGTAAGGAGTCTTGTAGCATTATGGACCTGTTCCGATACAAGATCCTTTTGGGACGTACTCTGGTCATGCTGTTCATCTGGTA
>1.83952679.83952820
ATGAATCTCTTACATCAGGTATCTCGAGTATGGAAGACCGATGGGCTAAATTCATGCTCCTATAAACTGCTTTCAAAAGAATACAATCCTTTATATACCAATATTACAGTGGATGTTGGAAGGCAAGCTAAGTTTTCATA
>1.84086543.84086741
AGAATAAACCCGTGATGAAGAGCCTAACTCTGCCTTCCACCTCTCTGCCAATGAAGCTGGTGAGCTTGGAAGAAGCTCAGGCCCGAAGCCTCTCAGCCTGTCACCCTGCCCGCAAAGAACGAAGGGAGAACAGTTTGCCAGAAATTGTGCCAGTCACAGGCTCCTTTTTCCATACTGTCCTTGACCTACCAGACAGCAA
>1.84088459.84088583
GAGAAAATTATCCACGAAGTCCAAGAAATGGAAGTCCATTTTTAATCTGGGCCGGTCAGGTTCAGAAGCTAAGACTAAATTGAGCCGCAATGGGAGTGTGTTTGTTCGAGGACAGAAGATCTCTG
>1.84093942.84095007
TGATCAACAGGAGGAAGATACATGGAGTGACCATGTCCAGAGTTTAGAACTGCTAGAACCATGGGAAGATCATCAGTGGGTCACGAGCCCCCTTCATTCTCCTACTTTGAAAGAAACTCAAGGAAAAGCACTTCAGGAGTTTCAGCCACAGAACCAAGGTATGGCCCACAGCCATTCTAAGAAACCATGTTTCAGTCGCAGTTTTTCTTTAGATAGTAAAGATTTTTTGAAGAGGCATTGGGCTATAGAAGTACCTTTTATAAATGCAGATGAGGAACAGC
>1.84095041.84096407
TCCAATCATAACACCACCCAGGATGCACCAGTTCTTCGGCGAAAGAGAACCTCTGAAGGAGAAACAACTGGAGATAATCCACAGTCCTCAAAAATGGAGAGGCCATCTGGGGCTTTGAAACCTTCTTACAGATCTAGACCAGGAAGACCTCAGAGCCTTATTCTATTTAGTCCTCCCTTTCCTATCATGGACCATCCCTCTTCCTCTGCAGACTCTAGGGTGTTGTTGTCTCCCATAAGAAGCCCTACACAGACCCCTTCTCCAAGTCCAATTTCCAGTGATTTGTTAGGGGCAGCCTCAGAGGGTGTCACTCTTCGGAACAAGATGACTATTCCAAAGAATGGCCAAAGACTAGAGACGTCTACAAGTTGTTTTTACCAACCACAGAGGAGATCTGTAATTCTGGATGGAAGAAGTGGGCGTCAGATAGAATA
>1.84256380.84256535
TTCCTCCATCTGCCCCAGACTGCAGAATTCAGGGTTCTTTGAATATTGGTAGCGACATCACATTGAGTTGTATTTCAGAAGAAGGCATCCCTCGGCCAACCTACAACTGGGAAAGGCTGGATAATGCTCCCAAGCTGCCTCCAACATCCATACAAG
>1.86232398.86232584
AAGAAACCCAAGACAACTGAAAAACCGAAGTCTGAGGAGAATGAGATTACGCAGAAGGGTGCCTTCATTGCCAAGTCAGGCCTTCCCTGCCTGAACTTTGAAGCTGTCTCATCTCTGAGCCCAAATCTCATCCATTCATCCCATTCACTAAGAAACCTGCACATATACACAGGGTCACCTGATT
>1.86323203.86322942
TACCAGGATGATTTTAATCCTTTAGTAAATGGATGCTCATGCTATTGCTGCCAAAACCACAGTCGTGCCTATATCCATCACCTCCTCATGACCAAGGAGCTGCTGGCTTATGTGCTCCTTATGACGCATAACTTTCAGCATTACTTTAACTTCTTTTCTTCTGTCCGAAATGCTTTGAAAGAAGATAAGTTGGATCAGTTGAGGAAGATTATCAGCAGGCAGGCCCT
>1.86325986.86325835
ATCCATGGTATTGGTGAGCCAGATGAAGTCCTAGAGTGCATTAAGAGAGGAATAGATATTTTTGAGAGTTGTTTTCCTTATCAGGTGACAGAACGATGTTGTGCTTTGTCCTTCAGCTATGATTATCAACTGAATCCTGAATCAGCAG
>1.86328823.86328624
GAATTGCAACAAAGTTTGATGATTGGAGCTATTGAAGGTGGAGATGTATTGGAGGAAAGACTAAGATCAGCAAGGGAGACTGCCAAGAGACCAGTGGCTGGATTCCTGTTGGATGGCTTTCAGGGAAATACCATGACTAAGGAGACTAAATTGGAGCTCTTATCCTCAGTTACAGCTGTGCTGCCAGAACATAAACCAAG
>1.86339289.86339512
GTAAAAGAAAATCGCTTGAGACGGCAGAAGGAGCTTGAATTTCTAAAACAAGAAAAGGCCTTGAAAAAGTTTGCAGTATCAGAGGCTCAAAAGCAATTGCAAGAGGAGAACAAGAGGAAAGCTCTGAAAGCCAAGAAAGAAGAAGAAAAAATCCAAAAACAGATGGTAATACTGCGGAAGGAGTTGGTAGAGAAAAGACATCTCATGGAAGAAGCACGGAAAAT
>1.86376209.86376066
TGAGAGCAATCTGCATGGAAAACTCTTTATTAATCGCATTTTCCGTATTGGTGCAGATAGGATGTTTGAAATGCTCTTCACTAATTCCCATTTCATGCAGAGATTTCTCAGGACTAGAAATATA
>1.86540036.86539718
ATGTATCTCTCCAAAGCAGCCAGCCGCTGATGCCACCCCTTGCTCAAGTGCCCTCTAGCAACAAGATCTTGGACCATCTTGAATCTGAGATCAGGAACCTTAATCTTTCTCAGCCTATACTACCTTCTCGACATGTTGGAAGCAGTCAGCATCCTAGCATCCTCTCTTCTCTGGGTTCAGAGATTGTGGATCGCAGAGTAATCCAGTTGCCTCCTATCATTGAGCGTATCCCATCCTCTCAGAGAACTAGCAGTTCATCACGGCTGGGGAGGTCTAC
>1.86550843.86550673
GTTGCTTCTCTGTTCTGGTGACTGTGCCAGATACTGAGCGATACACAACTTTATTTGCTTCTGTGACCCTCCGATGTGACTATAGTACTTCAGCACCGCTGCAGGATGTAGTTGTTACCTGGCGCTATAAATCTTTTTGCAAGGACCCCATTCTTGATTACTAT
>1.86560466.86560628
ATTCTTTTGGATATGACTGCACTAGACGGGCAAACCTCCAAATGCTGGATAGTCAGACTCTTCTCTACATAGCTGGCAATCAGTTAGTTCTTCTGGATTTGAAATTGAACTATCAGAGATACCTTCGAAGCACAGGTGGTGGAGGGATTGG
>1.86562009.86562225
GTGGAACAGAAGAGGCATATGCATTTGCTGACTTTAACCGTTCTGGAACCCTGATAGCCACTATAGGGAGTAGCCCTGACTATACATTGACAGTCTGGGACTGGAAACAGGAAAAGATTATTTTGAGATCGAAAGCATTTTCACAAGATGTTTATAAAGTCACTTTTTCTCCAGAAAATGAAGAACAACTTACCACATCTGGTTCAGGCCACATCA
>1.86564366.86564530
TCAGGTTCAGAATGGGGTAATTTGCTTCTTTGGGAAGGTGGACTCATAAAAGTGGAACTCTGCCGACCTGGCCGTAAAAATTGTCACAATGGCTCTGTTAATCAGTTAATTCTGGATGAGGGAGAGGTGATCACTGTTGGATCAGATGGATACAT
>1.86571092.86571301
GTGAATCCTAAAGGAGGTATAATTGCTGTAGGTTTTCAGGATGGCGTTGTTCGCATAATTGAACTTTATAATCCAAAAGGACTCCCTGTCATTGCTGGACGGGAAAATGTAGGAGATGCAGCCTTGCGTCTAAAACAGGCTTTTAAACCTCATGTGTCTGTAGTTACAGCTTTGGCCTATGAACGTAATGGGGAAATGCTAGCCACAGGG
>1.86575333.86575485
GAGCAAGCTCCTTATCCTCTGTCAGAATGGCATTGTTGTCCAGGTTCCTGCTCTAAACCCTATGGCTTACAACGCAGTATCTACCTATAGAATTAAAGATCTACCTACAGAATATTTTCGCTTCTGGAGCATCAAGTCTCGAAT
>1.86577931.86578076
TATGACACAGGATTTTTGTATCACTGTGCATTTTCTTCTGTGCAGCAGCAAAAAGATCCTGAGACTCGGCAGGATGAACCCTTTGATATTATCCCTATTGAAGATGCAGATGACAATCCCATTCACCGCATCACATTTTG
>1.86578866.86579136
TTACTGATGTTTTGTGGGATGCAGAATGGATCAGTGAGGATTTACCCCCTCCATAGCAAAAATCTCTGTGTTGACAACATAGCTGGATATTGGTCATTTAGTTTGCATGATAATGACTATGGGCAAATTCAAGGGATATACTCAAGTTTTGATGATCGGTTTCTAGTAAGTTGTGGAGCAGATGGCAACATCTTTGCATATGATATTCTTTCTGCTGAGGATGTTAAGAAAGTCCTGAAAACTAAAGTACCCTCTCCAAG
>1.86618763.86618485
GTCAGTCTCTACATGTTTCTGTCCAACCTGATTCTATTGTCCAGAAGCATGGTGGTTTGGTGACTCTGGGATGTGTGGTTGAGCCTTTGGGAGTCAATGTTACCTGGAGACTGAATGGAAAGGAGCTGCTTCAGTCAGATGATATTCTGGGGATCCATATTGATCAAAGACTACTCACCATTGCTGCCTTAAACAATTACACAGTGGGTCGATACCAGTGCATAGCCCGCATGTCTGAAGGTGTTGTTGCCAGTGTTCCTGCCATGGTAACATTAGC
>1.86866484.86868385
AAGTTGGAAATGATCAAAGATGAAGGAACGTCCACTGCAGTCCAATCCCAGGTTGTACGTTTCTCATCAGGGTCCAGTTCTCCCAATATTCTGGCTAGCTTTGCAGGCAAGAATAGAGTCTGGATCATCTCTGCTCCTCATGCCTCAGATGGCTATTACCGGCTTATGATGAGTTTACTAAAGGACGATGTCTATTGTGAGTTAGCAGAAAGGCATGTCCAGCAGATTGTACTGTTCCATGAGGAAGGTGAGGAAGGTGGCAAAATTAGGAAGATAACGCCTGAGGGGAAAATCCTGGAGCAGCCTCTCGATCCAAGCCTCATTCCCAAACTCATGAGCTTTTTGAAACTAGAGAAGGGGAAATTTGGTATGGTACTGTTAAAGAAGACGTTACAAGTTGAGGAACGGTATCCTTACCCAGTAAGGCTGGAAGCTATATATGAAGTTATTGACCAGAGTCCCATCAGGAAGATTGAGAAGGTAAGGCAAAAAGGCTTTGTCCAGAAATGCAAAGCAGGTGGAGGGGAGGGCCAGATCCTCAAGGAAGGGTTCAATGGGGGCAGCAGCACAAGAGCCTCTCCAAATGGTGGACGTGTCCAGTCATTACCAAGGAAGGAAGAAACAAGAAAAGGCAGTATGCAACCAACAAGAGTTAAAACTGTGAAGAAAGTGGCCACAATGCCACCTCCTACTCCCACTACAACTAGAGTCACTACCTTCCCTCCGACAACCACAACTCTCAGGCCAGTTGCCAGAATAATGACAATACCAAGCAGACCCACAACCACCATCACAACTGTTCCTACTACACAGAGAATGTGGACCACAAAGCCACTCGCACAGCTTCCCACGGAGCCTGAGACAAGCACCACTCATGAGACAGAGAATTTCTCCCTTTCCGTATGGAGAGAAAACCGCAGAGGAAAGCATCCAGGCCACACACAAAGACAACCGACAGCTACTAAAAGACCCAGCAAAGCTAGTCATTACGACACTTACACAGAAATCCCAAAAGCCACCTCAGAGCATTACACCAGGGCAAATGCTGGCAGATACAGAGACAATCGTACAGACAAGAAGGACTATAACAATCGGGACCCTGGTATCACAGCTGGCCAGCACAAGCCCACTAAAAACAAGCAGTCCAAAAAGAAAGCCCAGGACAAAATACTGAGCAATGAATATGAAAATAAATATGAC
>1.86873182.86873338
CTGATCACAACACCCAAAGCTGACAACAACATGTATGTGCAACAGAGGGATGAATATCTGGAGAGCTTTTGCAAAATGGCGACTAGAAAAATTTCAGTTATCACCATCTTTGGAACAATGAACAACAGTCATATGAAGATTGATCACTTTCAGCTAG
>1.86878458.86878594
AATGAGAATCCCATGAAGGTGATAGAGAATGAAGATCTTGTGGACCAGAATCTCATCAATGAGCTGAGAAGAGAATATGGAATGACCTATAATGACTTCTTTATGGTGTTGACAGATTCTGATATGAAGGCCAAG
>1.86888045.86888387
TGTGGATCGAGAAGATGTCCCCATTCATTTGGTGAAAGATATTCGCAATTATTTCCAGATCAGCCCTGAATATTTTTCCATGCTTTTGGTTGGCAAAGATGGGAATGTCAAATCTTGGTATCCTTCCCCAATGTGGTCCATGGTGATTGTGTATGATTTGATTGACTCTATGCAGCTTCGACGACAGGAAATGGCCATTCAGCAGTCACTTGGCATGCGATGCCCAGAAGATGAATATGCAGAATATGGCTATCATGGTTATCACCAAGGTTATCAGGAAGGTTACCAAGATGATTATCGTCACCATGAAAGTTACCACCATGGATACCCTTACCGA
>1.86903826.86903694
ATGGATTCCAAGTGTTGCAGTCAGTCTGCTCGATGGTCCAAGTCAGCCATCTATACGCTGCTCCTAGGAGGTACCTTTGTTACCTTGGGTTCAAGTCGTATCCTTTTGATGAAATATTCTGCCAATGAAG
>1.87002951.87003928
GAACTAGAAGTACCATCTCTGCAAAATACAGAAGCAGATAAAAATGATCCTTACAGAGAACAAAACATTGCAGGTAGGCTGTCTCAGTTGCGCATTTCTAATGAAACAGGACAGGAAGATATATCTCTTTCTATTAACGGTGGTACAGATGATGAGCACAAGGATGGCAAGATCCTAGTAGAAAGAGATGGGAAGTTTGAACTCTTGAGTATCCGTGACATTGAAAGTCAAGGCTTCTTTCCCCCACTAAGTGTTTCTTTCACTGACATTGAAACTCAACATATTTCTCCTAAGACTTCATACGCTAGTGCTTTTGGCGCAATCAGTATAACAAAAGAGGAGTCCTTCCTGCAAACCCCTGTAACATCTTGTTCTCCTTCCAGAGAACGATTTATTTTTATCCCTCAACCGCCACCTATTCGACCAAGCTCCGCCATCAATATTACAGGGAATATAGAAAAGGGAAAAAGCCCACGCAGGGTCCAGTCAGCAAAAGTGAGCATTGGTATAAGAAGTTCTACATACTGCTTATCACCCAGGCAAAAAGAGCT
>1.87010837.87010618
GAGGAGCTCCTGGTTTCTCTACAGTGGGGAAGGCAGCAGACATACTATCCTAGTGCGCATCCTCATAGTACGGCAGAATTAGCTGCTGTAAATCATAAACTTGCTAGAGCAGTAACTTCACATCTACTTGGAAACTCCAATAGCGCTAACAGTCCAAAAAATGGCTCTTCATCCACAGAACGCTGCAACACCCCTGCTGAGAAAATGGCTGAAA
>1.87011540.87011412
GTCATGTCTGATGAGTTGACTAACTCCAGAGCAGTTCTCCAGCGTCAGGCCAGAGATGCACAAAGCGCAATTCAGGATCTCTTAAGTGAACGTGATCAGTTTCGCCAAGAAATGATTGCTGCACAAAA
>1.87013288.87013089
GTCAATCGGGAGTTGAAAAAGTTACTTGTTGCTTCTGTTGGAGATGACCTGCAATATCATTTTGAGCGTATGGCGCGTGAAAAAAATCAACTGATTCTTGAAAATGAAACCCTTGGGCGGAATGTGTCTCAGCTGTCTGAGCAGTTAGAACGGATGTCTATACAATGTGATGTTTGGCGGAGCAAATTCCTAGCCAGCAG
>1.87035667.87035833
TATGACGTGAAGAATCGCTGCAGATTCTTGAATCGCACTAAATATGAAGATCTGCATTTTAAAGATCTGTTTGTGGGCAACAGAATTACTGTCTTCTCGCGCCACCTCAATTTAGTGGACTATGGGGATCAATATACTGCCCGCATGTTGGGCAGTTGCAAAGAAAG
>1.87045772.87045979
TGAGCTTCTTGAGTTTATTACAAGTGGTCCTGTTGTTGCCATGGAAATTTTGGGAGATGATGCCATAAGTAGATGGAAACAATTATTAGGACCTGCAAACTCAGTTGTGGCCCGAACTGATGCTCCAGGCAGCATTAGAGCATGTTTTGGAACTGACAACATAAGAAATGTGGCTCATGGCCCTGATTCCCTTGCCTCTGCTGCT
>1.87106386.87106120
CCCATATTATGGCAGGATTGTTCAGAAGGAATACCTTCAACCCCTTGTAGCAGTACAATTCACCAACCTGACTACTGATATGGAGCTGCGTATCGAGTGCAAGGCCTATGGTCAAAATATTGGCTACAGTGACAAAGATCGTTTCCAGGGACGTTTTGATATGAAAATTGAGATAAAAAGCAGCTGA
>1.87486728.87486881
TGTTGTTGTATCTCAATGGACAAGTATGCTAAAAATTGTGGCAATGCATCTGGACAAGCTTGGCCTGAAGTATGCCACAGTGGATGGTTCGGTGAACCCGAAACGGAGGATGGATGTGGTTGAAGAATTCAACAATAATCCTCAAGG
>1.87490517.87490658
GTTTGTCTGTGAAGGGACTGTGGAAGAAAAGATCTCAGAGCTGCAAACCAAGAAAAAAGAATTAGCTCAGAAGGTGTTATCAGGAAAAGGAGATTCCTTCACCAAGCTCACTCTGGCTGATCTCAGACTTTTGTTTGGCATTTA
>1.87581523.87581709
AATGAATAATGGGCCTGTTGTAGGCTATGAAGATGATGTTGGAAGGAGGACGACATTCCGACTCTTCTATCCAGAGTCAATTTTTTCAGATCCAGTTCACTATGATCCTAACACAACTGCTGTTCTTATTGTCTTCAAGCCCTATGACTTAAAATGGCTTTCAGATCTGTTAAGTGGCCA
>1.87586430.87586582
AAACCGAAACATCCCACAACAGGGCTAATTGCCATTGCGTTTGCCTTTGATATATGTTCTGAAGTTCACGTGACAGGCTTCAAGTATGACCTGCAGGATCAAGGGAGTTCTTTGCACTATTATGGTAATGACACCATGTCTTTGATGAT
>1.87598997.87598685
CATTTACCTTGGGCTACTGAGATCTATCCAAGCTGGTGCTTTTTATGGGATCAAGCAGATGCCTCCTCAAGTGCCACAGTATCAACCCCTTGGGCAACAAGTACCTCATATGCCATTGGGTAAAGATGCAGTGCCAATGCAGCACATGGGAAAGGAGGGGCCACACCTACCATATGGAAAAGAATATATACCTCAATATATAAAAGAAATTCCACAGATCCCCATGCTTGGCAAGGAGAGGATTTCAAAGAAAGAGAAAG
>1.87894820.87894953
TCATCTTCCCTTTGCATGGCTGGCGTACATGCAGGAGTGGTATCTAATGTTCTTGGAGGTCAAATCAATGTTGTAATCAGCAAAGGTATTCCATACTATGAAAGCTCTCTGGCTAACAACGTTACATCAAAAGT
>1.87907117.87907254
TGGTGGAAAGGAATGAAGCAATTCTTTCCTGCTAAATCTGCAGACCGTGAAGAATCATCTGTTCATTATAACAGCAGTGAAATTAATTGCCTTAGATCAAGAGAAGTTACTACTGTGCTACAAAGTCAATCTGCAG
>1.88173980.88174103
GGACTGTTTCCTGAAAGGGAGACCATTTCACCTCTTTAGGCTGCTCCTCCAATATCATGAGCCAGAACTCTGCTCATTTCTGGACACAAAAAAGATGACGCCAGACTCATATGCACTCAACTGG
>1.88196139.88196279
TTTTTTACCTTTAGATTTTCGTTTAGCACTCATCCAGCTTCATGTATCTACTGTCAAAACAGACAACTTGAACAGAGCCTGTAGACTTGTGAGAACTGCAGCAGGACAAGGAGCAAAACTTGTAGTTCTGCC
>1.88198220.88198340
GAATGCTTCAATTGTCCCTATGGCACAAAATATTTCCCAGAATATGCAGAGAAAATTCCTGGGGACTCCACACAGAAGCTCTCAGAAATTGCAAAGGAATGTGGTATATATCTCATTGGAG
>1.88207478.88207325
GGCAATCTGGATAAAGCCATTGAAATGTTCAACAAAGCTATTAACCTAGCCAAATCAGAAATGGAAATGGCTCACCTCTATTCACTCTGTGATGCTGCTTATGCCCAGACAGAAGTTGCTAAGAAATATGGATTGAAGCCACCAACACTGTAA
>1.88208069.88207947
TTTACTTCAACTTCAGTGGAAGCAGGATTTAGATAAAGGTTTGGAACTTATAAGCAAAGCTATTGAAATTGATAACAAATGTGACTTTGCATATGAAACTATGGGGACAATTGAAGTGCAAAG
>1.88213142.88212935
AAAGGAAAATATATGGCAGAAGCCTTGCTGTTAAGAGCTACATTCTATTTACTTATTGGTAATGCAAATGCTGCCAAACCTGATTTGAATCAGGTTATTGGTATGGAAGATGCAAATGTAAAG
>1.88314319.88314502
ATGAATGGCCAGCTGGATTTGAGTGGAAAGCTTATAATTAAAGCTCAGTTGGGTGATGATATTAGAAGAATTCCAATTCACAATGAAGATATCACCTATGATGAGCTGGTGCTGATGATGCAGAGAGTTTTCAGGGGGAAACTGCTGAGCAATGATGAAGTTACAATAAAATATAAGGATGAAG
>1.88319590.88319757
ATGTTGCAGAGGGTAGGGAAGACAAGCCCACTGCTGCTGATTCGACTGTCAAGCCTTCTACTCAAGTTATAGCAGCAAGTATGTCTGCTTTTGATCCATTAAAAAATCAAGATGAAATCAACAAAAATGTCTTGTCAGCATTTGGGCTGACAGATGATCAGGTG
>1.88423183.88423002
TTTTATACAGTGCGCTACAGAGAAAAGGACAAGAATAAGAAGTGGATTCTGCAGCTTTGTCCAACTACAGAAACAGTGGTGGACAATTTGAAACCTAACGCTATTTATGAATTTGGAGTGAAAGACAATACAGGTGATGGGATCTGGAGTAAGATTTTCACTCACAAG
>1.88439789.88439610
AAGAGACAAAGCCTGAAAGTTCAGATCAATGCAACCAACGATGCAGTGTGCATGACATACATTCATCCAAGTCCAAGCACTAAACTGGAAGGCTTCATCCTGGGGTATGGAAGCAGCTTCTTCTCCAACCAGTATATTCCCCTACCATCTAATGGGAAAACATACATAACTGAAGTTG
>1.88555917.88555710
AGGCAAGGAGACAACCTTTCATCCATTGAATATGCAGTGAAGTACAACCCAATGTATGAGAGTGATACCACTGGATATAGCCACTATTATCGGAGATATCCACAGCTAACTTCATATAGTTCCACAAGCAATGAGACATCCACTGAATATAGCAGTGAAGAGATCAGACACATTTATGATAACAGAGAATTAAGTAAGGAG
>1.88556284.88556096
TGCCGTGTAGGTAATAACTGGTGGTATAGAGGAGAGCATTGTGAAGAGTATGTCTCAGAACCACTTGTTGTGGGAATTGCAATAGCTTCAGTAGCTGTCTTCCTTCTTGTAGCCTCTATTGTAACTTTCTTCCTGGCCAGAACCCTTCGAGATCAGAATGCAAAAAGTGAAATTGAGGACTC
>1.88575206.88575045
ATCAGTAATGAGGTAACAAGAGATTATATAAAACTGATGAAACCTGCTCATGAGCAAATGGTTGTGTTCAGTATTCTTCTTCCTGAAAAGAAATACATCAGTGAGCTGAGTGACCCCTTCAATGAAGAATACCAACAACTCTCTCAACAATTTATTTCT
>1.88653245.88653094
CTTGCAAAAACATTTCATGACTTGAGTAAAATGGCTGCAGTTTATTTGGTGAATGTAAGCAAGGTCCCAGTGTACACTCAGTATTTTGACATTAGTTATATTCCATCAACTGTCTTCTTTTTCAATGGGCAGCACATAAAAGTGGATTATGG
>1.88656138.88657103
GAGATGTCTAGGCGTTTAGGTAATGCTGCTCCAGAAAAAATCACCGAAGAACAGTTAAAGAAATTAATTGAATATCCCTCTAATACTTCAAGAAATAAGTACTTAGCCTTTTTGGCTTTAAAAGAAATGAAAAAGAATGCTGCACAAGAAAAAAAGAAAAAACAAAAGGAAGAAAGAGAGGAACTTAGAAAAACAATGGAAAATGTGGGTGAATCAGCACTGACAAATAGATTGTTACGGTGCATTTGGACCTCCTCAATGGATGTCACATACAATTGGAAAGTTGTTCAGGCTATGCGTTTTGGCCAGCCTCTGGTATTTGACATGGATTACAATGATATGTCAGAGAGAGAAATGCAGAATACAGTGAAACAGATGATGGAATGTGAAGGAGCCAATCGTAGAGCTATAGAACCATTCCATTTATATTACTGTAATCTTAAAGAAGATGGTCCATACCACAAAGAATTCATCAGGCGTTATGGAGATGCATGGGACAATTTGCTTGTGACAGTGACAGAAAAGTCTTATGCTGAAATATTTCCAAGAGATCAGATTGTCTACTTAACTTCTGATTCTCCCAATGTAATGGAAACATTTGACCATAATAAAATCTATATAATTGGATCCCTAGTTGATAAGACAATAAGGAAGGGAGTCTCTCTTGCTCGTGCAAAACGCTTGAAGTTGGCAACAGCACAACTTCCTCTAGAAAGATACTTCAATTGGAAAACTGGAGCCAAAGTTCTTACCCTGGATCAAATGATGATGATCTTAGTAACTCTGAAAAATACTGGAAATTGGAAGGAGGCTCTAGAGTTTGTTCCAAAAAGAAA
>1.88662512.88662732
GACCTGAAGAAGAGGCAGAAAAACCTGTGAAAACTAAGACTGTTTCTTCCAGTAATGGAGGGGAAAGCTCGAGTCGTAGTGTGGAGAAACGTGCAGCTGATGAAGATACTGAAGACTTCTCAACAAAGCCTGCTCCTGCCAAAATGTCCAAGTTTGGGTTTGCCATTGGCTCACAGATTTCAAAGAAACCATCTGCAATTTCCATCAAACTTGGAGCAAAT
>1.88732641.88732847
CAGTCTAGAAAGATCTCACAGTCCTGATGTATTTCCTTCTGGTTATTATTATCAAGATGAATGGCAACAAAGGACACAGTTGATTCGGCATTTTAATAAGTCATCAGATATTACTGAATGTTTACAGGGAAAACTTATTCACTTGTTCGGAGACTCTACAATCAGACAGTGGTTTGAATATTTGACAGCATTTGTTCCAG
>1.88754428.88755191
ACACCTCCACAGACACCAACTTCCATGGATAATAATATGGAGGATCCCCATAATAATGAGCCCAAGCAAGATAGCAGTTGTGATATGCTGCAGAATATTATCAATATTAAGAATGAATCCAGTCCAGTGTCTCTGAACACTGTACAGGTTAGCTGGCTTCATACCATGGTCAATCCTAACTCTCCAGGGGAACAGCAGTATCAAGAGATTGGGGCACAAGCTTTTTCACCTGCTCAAAAGTACCAAGCTTTTCAAACAAGCAGCTCTTCTCCAATGCTGGAACTGCCCCAGAATTATCAGTTTTCTCCTTCTCAGCAACAGCAGGATATGTCCCAGCATTGTCTTCCATTGCTGGAATACAGGCCACACTCTGCAGGCAGCCATTCCTCTGAATATCAACAGAATGTTTTTGAGACCCAAGAACTGCCATATTGTACCACAGAAAGTTTTGCTTCTCTCTTAAATGACTCAGAAGGGCCAGATAACATCTCTGCTCCACTCCCTCAAGCAATGTCTAGTGGCCACCAGCAAACTGATGTCAGCAGCTGCACTCAGCATTTCAGCCAGATCTCAAATAACACGTCCAGCAGTCTTGAGGAACATGGTTTATCTCTGTCTTCTTCAAATATATCTCTGCAACTTCAGGGCAGTACAGGAAACACAACTCAGTTGGGCAAATCATTTTTTCAGTGGCAAGTGGAACAGGAAGAAGGCAAAATGGCCAATATCTCTCAAGACCAGATTCTTGCTAAAGATTCTGATGGTGACAC
>1.88922278.88922498
GAACAAGATATCAGCGTCTACTGTGGAGTGCAGGCAATTACTATGAAGATTAATTTTTGCACTGTCCTGTTTTCTGGTTACTCTGAAACTGATTTAGCACTAAATGGGAAACATGGGGACTCTCACTGCAGGGGATTTATAAACAACAACACATTTCCAGCAGTCGTAATTTTCATAATCAATCTCAGCACTTTGGAAGCCTGTGGAAATTCTTTAATG
>1.89943542.89943669
ATCCCACAGAAAAGGTTCAGATTGAGATTCTTTCACAAAGAAATACAATTAAGGAAGGTGATAACATTACCCTAAAATGTTCAGGAAATGGTAATCCTCCACCTCAGGAGTTCTTATTTTTCATCCC
>1.90018093.90017908
TGTAATGAAAGACAGAATTCCCCTGTGACATCTCCAGGATCATCTCCTCTTGCTCAAAGAAGGAAACCACTTCCTGATCCCATACAAGGATCCCATCTTACCCTTCCACCAGTGCCTCCTCGATTGGATCTAATACAGAAAGGAGTTTCCCGATCCCCTTGCGCCAGCCCAACAAGCTCACCAAAG
>1.90681032.90681224
GAGAAACCAAAAGGGCAACTGCAGAATACTCTTCAGAGAACATTAAGTACAGGGATGAACTGCAGTGAGGAATCCCTGCTAAACAACGAACTGGAGGAAAGTCATAGTATTACACCAGACATGCCATCTGTATCTGCTTTCTTCAGTCTAGCTGCCTTGGCAGAGGTAGCAGCAATGGAAAATGTGCACAG
>1.91783048.91784379
AGAGTATGGTCATATGCAAAACCAGGTGGAATTACAAAACACCAGTTTAGGAAAGGAGGTAGTTATGAATTCTCTTGAAACTGATCTTCAGCATATAATGGACAGACTCAGCCAGAAAAAATATTCATCAAGTCTGAAATTAAAAAGAAATGAAGACTACTCTGGTTCTTATTTAACTCTCTCTCAACCTCTGGCACCTAAATTGAGCCCTGCATCTAGTGTTAAAAGTATGCCATCTGTTTCCAAAATTCAAGGAATCAAACCTTTGGCTTGTGAGAACTCTTATCATTCAGACAAAAATGTTTCTCTAAAGCATATGGGCCCCATTTCAGGCACGTTCTCATCTTTAAGTGGGTACAGCCTAGGAAAGAACGACTTGGATATTTATGCTGCCAGAGAAAATGAAAAACAGTTTGGACATCTGGATAAATTTCCCTATTCAAAGTACAGCCAGAAGAATAAATCTCATGATAGCGTCTATTTCCCAGGAGTGTTGGATGGGTGGAAAAACTCTGGATCTCTTGCAATGTGGAATGGGAATTCAGGAAATGATATAATTATTTCACCAGTCAGCAGCTCTGGAGCTGCCAGTATGCCCTCCAGTCCAAAACAAAGCAGGAAAATGAACGTACACGACATCATGTCAGTTCAGGCCAGGTCAGCTAAACAGAAGGACCCAGCAATGGAAGCTCAAGGGTATAGAACCAAAAAATATCCAGGTGGTTCACTGAGTCATATGGGAGTTTATAGTCGGTCATTACCCAGACTTTACAAATCAGCAGAAAGCCAACTCACACCACTGAGTTTACCCCCAAGAAACTCTACTGGAAATTCCAAAAGAAAGAAGACTATTGAAAAAGACCTTCTACCTCAAAATATACTGGATACTGACAATTACCTTAATTTTTCTTCTTGTACCCCAGGAGTATTGCCATATTCAAACTTTGTACCTGAAGTGAATTCCTATGTAAATTCAACTCTCAGTGTTCCTGCAAGCCCCCGGATAGCTAGAAAAATGCTTCTGGCCTCCACATCCTCATATGCACCTGATGACTTTGATAGGGTTGGAGTGCCAGGGACAAGCCCTAGTAATTCGTTTATTCCTTTGGATCCTGAGAGAGTGTTCCCTGTGAGAAGGAGAGTTTCCAATAGCTCCATGGAGTTCGATGAAACAGATTTGGAAAGCCTTAGGCAGACTCCTTCCATTCGAGAGAGAAAGAACAGCATTAGTTCTGTTTCTGGAAGAGATGACCTAATGGACTACCACAGGAGACAGAGAGAAGAAAGGCTTAAAGAACAGGAAATGGA
>1.91793148.91793531
GAGCGCCAGCGGCTAGAGACCATTCTTAATCTGTGTGCAGAATACTCCAAGCCTGACAATGAACCTGCCACTGTTAGTACCGTAGCTGATGTTCAGAAAATTAATAAAGAACTTGAAAAACTCCAGTTGTCTGATGAAGATTCTGTTTTTGAAGATTCTCAGATAATAGCAGACTCAAGATTCAGAGATCATTTGCAGCTTCAAGCTGAAGATTCTGACTTCTCCGAATTCAGTGATCTTGGACAAAATTCTATGGGCTTCTTTTCCTCAAGAGGAATCAGAACGAATAAACATTTAAATGGCAACAGGACAAGTTCACCTTTATCTTCTTCTGCTTTCCTGAAGGATGTCAGTGAATCTTCTTACCTAAGCATTATGTCAAAG
>1.92096962.92097103
GGAGCTGATCTTTATTTGGAGTAAACTACAGCTTAAGTCTAACCCATCAAAGCAAATATTTGTAGATCAGTGCTACCATCTTCTAAGGATAGCTACAAATATACAAGTTATTTTCCCTTTCATGAAAGTCATTAGGGATGAA
>1.94461211.94461333
ATGGGATTATTTGATAAACTGGCAAGTTGGCTTGGCCTGAAAAAGAAAGAGGTTCATGTTCTGTGCCTTGGATTAGACAACAGTGGTAAAACAACAATTATCAACAAGTTAAAACCATCTAAT
>1.94544711.94544837
TTGGTTGCTTTATTATCAGGGAAAAACTGCTGATGGACAGTGTGTGCTAGAAGAAGACCTCTATCCTGATCTTGCTTCCTGTGGCTGTTCAGCAACTAAAGTCAAGTCCCTTAAGCCTGTTGA
>1.94863393.94863190
GCCAGTTTGGCACTTGCTCCAGCTTCCATGCTGCCAGGAGCTTCTCCTAAAAGCCCTGGGCTAAAGGCAATGGTGTCTCCATTTAATAGTCCACCATCCACACCTGTCAGCCCACAGACTCATTCAAGTAATCCTGATGAATCTCCAGTTAGTTTTGATCAACCACCAGAAGGCATTCATCTTCAGTTTTATAATAAG
>1.94999435.94999125
CTCTTGCATCTGGTGGTTCTCTTCCAATAACATCGCTGGATGCAACTGGGAATTTGGTATTTGCCAACGCTGGAGGTACACCCAACATTGTAACTGCCCCACTGTTCCTGAACCCTCAGAATCTTTCACTGCTCACCAGCAACCCGGTTAGTTTAGTCTCTGCAGCTGCAGCCTCCGCAGGGGCCTCTGGACCAGTCGCCAGCCTTCATGCCACCTCCACCTCAGCGGAATCTGTCCAGAACTCTCTCTTCACAGTGGCCTCAGCCAGTGGGGCTGCTTCTACCACCACTACTGCCTCCAAGGCACAGTGA
>1.95001982.95001637
GCACTACAGAAACCATCCCCAACAACGCAGCAACCGTAATTTCTACGGCACCTCCAGCTTCTTCAGCAGTAACGTCACCCTCCCTAAGTCCTTCTCCTTCTGCCTCCGCTTCCACATCTGAGGCATCCAGTGCCAGTGAAACAACCACGACACAGGCAACCTCCACCCCCATGTCCTCAGCACTTGGGACCAGCCAGGTGATGGTAACTGCTTCTGGATTGCAAACTGCAGCAGCAGCTGCACTACAAGGAGCTGCACAATTGCCTGCAAATGCAAGTCTGGCTGCCATGGCAGCTGCAGCAGGATTGAATCCAGGCTTGATGGCATCTTCCCAATTTGCAGCTGG
>1.95135788.95134014
ACTCTTATCAGTGAAGAGGAGGAGGAAGAACTCTATGAAGAATGGAGAAGGAAACAAGGCTTGCCTGCCAAGGAAATTTTAAAGAAGAATGGAGAAAGTAAACCCTCAGACCTCCCGCTTCAAGGACAAGTAGAATCTGAGGAGGATGTAGATCAAATGATCCAAGCATGGCAATGCAAAAATGAGAAGTACCAAATGGAAAGCTACATATTTTCCAAGGAAGAGGAGTCTAGCATGGGGCAAAAATCATGCCTCATAAATGATACAAGTGACACTGAAAGTGTGAGTAGCCAAGAGATCAGGATCTTGAAACAAGAGCTGGAAGCAAGTAACATCAACAGAATGAGAAGAGGGCGTACAGACTCTATGTCTACAGAAAGTAGCTGGGATATGTGGAATGAGAGGATGATGGAGATAGAAAAGGAAGCGTCTAAGAAATATTGCTCAAGAGCTAGATATGGTGATGAGAACCTAAGATCTGAAAATGGAACAAGAGGGAGGGATATAGATGCAGAAAGCATATTATCTCATACTAGTTCATTTTATAATTTCTGTCAAAAGAACAAAGACAAGCTGACAGCCTTAGAAAGGTGGAAGATTAAAAGAATCCAGTTTGGCTTTCACAAAAAAGATTCAGAAGTTGAGCAATCCAAGGCTGAAGACAGTAGCCAACAAAATAAAGAGGCTATGGAAGAAGAAAAGAACTTGTCAGATATCAATCTGACTGCCTACCAAGCCTGGAAGACTAAGCACCAGAAGAAAATTGGTAGCGAAAATAAGGATGATATTGTAGAGCTTACTAAAGGTGAAGATTCTGCTTGTGCCAGGAGAAAACAGAGACGAATGGAGTTACTTGAACACTCAAAGAAAATTCTGGAGGAAAGCCAGTCTCTCTGCAGCTGGGAGGCAGAAAGTGGAAGCATCCCTTTGTCGGCCTTTTGGCCATCAACAGCTTCCGTAAATGGGACAGAGGATTCAGCTTCAGCAATAAGCATGCAGACCAATCGCTCATCTTTTTCTCAGGCTAGAAGCAGTAATGGGGCTAAGCCAGCAAGTACGCCTGGCCTCTCCATTGGCCCAGATGAAACAATATCAATAGCAAGCATTCAGAATTGGATTGCCAATGTTGTTAATGAAACTATTGCTCAGAAACAAAATGAAATCCTTATGTTGTCTCATTCACCATCAGTATTGGCTTCCAGTGTTAACTCAGGTGATTCAAATAGACACATAGATGATGAAAAGTCATGTCTGCTTAGAGCACAAACCGGCTTACCTCTATCTACTTCTACTTCGCTGCTTCATCAAGGCCCTCAATATGCTGACATTCAGTCCATCCTATCTTGCAACACTTCAGTGAGTAAAAGCATGGAAGAATCTATCTCAAGTAGGAAAGTAACGCAAACAAGCAAGCCTCTTTTCAGCCTTTTTGCTGATGAGGTAGATCTGAAGAAGCTTAGCAGAAAGGAAAGGGAGATGCAAACAGAAATGAGAGAGAAAATGTCAGATTACCAGACTGAGAAGCTTATCAGTGACAATAAACGTAGCACTTTATTTAAGAAGAAAAAGATCAAGGGAGATGA
>1.95139064.95138833
CTGAAGACAAAGGAAGTGAAAGTAGACACTGTATGTCCAGGGATGCTGGAATCTGCAGAGCAGTTGCTGATGGAAGATCTATATAACCGAGTGAAAGAAAAGATAGATGATACCAGCCTGTTCAATACACCATGTGTTATGGACATACAGAGAGCACTTATGAAAGACCATCTGGAATCACCAAGGGATGCCATTGATGAGGTCTGGCCAAATATCTTCATAGCAGAAAA
>1.95164319.95164178
TCTAGAGCTTTTAAGTGTGGAGGATCTTGTTGTGGAGCTGTATTATCAGAAACTTCAAAAAGAGCCTTCTAAGACTTGGGTGTGTAATACACTGGATGCCTCCATGTGGGATTACTCAGGCAGTACTAG
>1.95202243.95202419
TGTATGAAGCAGGAAAAGCTGCAAAGGCTGGATATCCTCCAGCGGTCACATCAATCCCAGGACCATACTGTATCCCTACTGTTTTGGGAAGTGGAGTTCCATCTCACGCTGTCCTTATGGAGAAGTCACATCTACCTCCCTTGGCACCAAGTGAATCAGGCGCAGGAGGACAAAGTG
>1.95210336.95211017
CCAGCAGAGATCAAAGTCAGAAATGCTTTCAAGAAAGAGTTTTTCTATGGGAGTACCAGCTGTCTCCATGGATGAACTAGCAGCCTTTGCTGAATCTTACAGTCAGCAGGTCCATCGGACTGAGGCGAGTCAGGAGCCACGGCACTTTGAGAGATCAGGATCACGTGGAGGGCCAGTACAGCATCTGGAGAATTCAGATGATTTTTATAGCAAACGCAGGGGAGGAAACCGTGAGCCAGTAACGGATGCAGATCGGAGTTGGAGATACAGCCCACCCAGGAGACGTACCCATGAAGAGAAACACTTGCCTAGGCTAGTGTGTCGGACACCTGGAGGGAGCCAGAAGTATGATCACTCCTACCTCACTAGTGCCCTCGAAAGGAAGTCACGAAGCTATGATGAGAGTGGTGAACATAGTGAGACACCTTCAAAGTTCAGCTCACAATCCAGCCAAAGGGGAGGAACTTACTATGCTTGGTCACCACCATCAACTTACAAAGCAGAACAGCAGCAGGAGCAGCAACCTCCACAGCAAGAGGAAGGAGAAGATACTCTGCCACCATACAGTGAGAGGGAGTTGAGCCGGGGTTCTTCATACAAAAACAGAGAACAATCTAACTTCAATTCATCAGAGAAGAAGAGGAAAAAAGATCCCCCCAAAACA
>1.95364129.95364534
AGTTTCCTGCCATGGTCGTATTGTGAAGGTGCCTGAAGGACCACTAATACGAGTTGAGGGAACTGAAGTGGTGATTCCATGTAATGTTAGTCAGTACGATGGACCTAGTGAGCAGAACTTTGATTGGGAGTTCTCTACAAATCTTGGTCAGGACTCTAAGTTTGTACATATATTGAGTACCTGGGACCCTTGGTTTATGTCTCAGGAATATCAAGATCGGGTTAGTAGAAAAGAAATCACATTAAGGCGAAATAGCAACAGTGCTGTGGAATTTGTGATTGGAAATATTCGTCCTACTGATCAAGGGATGTATCGATGCACTACACCAAGCACAGACGCTGTCTTCCAGGGAAATTACAATGACGTAGTTGAAGTTAAAG
>1.95365343.95365762
TGATTGCAGATGGCTTAAGTGTTAGTGGATCAAACCTCTACTCTTCATCAACTTGGAACATATCAGAAGGAGATGCATTTCAGTTACGTTGCTCAGCTTCTACCAATTCAACCGAACACACCCATCTGCAAGTGTCTTGGGAATTCAAGAGTGACCATGCCTGGCAAGAAATCCTTTCCCTGACACATGAGGGCAAGTTCCGGACTGGCTTAGAGTACAATGACCGCTATATCAATGGGGACGTGCGCTTAGATGCTATGGCTAATGACATTTACAGCCTGTCTGTGTCCCAAGCTCTTCCAACAGATGAAGGTGCCTATAGGTGTCGAGTGAGTGAGTGGGTTAAAGGTGCAGATGGTTCATGGCAAAAGATCCAAGAGAAGACTGCTGATGTAGTAAATTTGGTAGTGAAAC
>1.95373652.95374077
CCAAATTACTATGTGTTTTTGAACGCTTCTAAAACACCCCTGTTTTCAGAGGATCCCACAGAGCTTGAATGTATGATCATGGAGGTACAAAACACCGAGACAAATGTTCGTTTCACTGTGTCCTGGTACTATAGGATGCCCACACGCAGTGATGAAGTGGTAGAATATGAACTTCTGGCCACTATGGATGCAGATTGGACACTAGTACTTGGGGAGAGAAGCAAACAACGTGCTCAGAATGGAGAAATTATTTTCTCTAAACCAAGGGTAGACACCTTCCGCTTACGAATCCAGTGGACTTCTGAAACAGATCGAGGAGATTATTATTGTGTAATTTCTTCATGGAGCAGACAGCGCAACAACAGCTGGATAAAGATCAAGGATGTGGCTTCCATGCCTGTAAGCATTTTATGGTCTACACAAG
>1.95380617.95381036
ATTACACACTGACTGTAGAGGCTGTGAAGCTGAAACCATTCTTCATGGCAGGGCACACATTTGAAATGACATGCAAGGTGTCATCCCAGAATATCAAGACTCCTCGTTACTCAGTCCTCATTACAGCAGTGAAGCCTCTGAGTGATCAGACCAGACCGAATGGGACTACTCGTATCATTTCTCTCAATCAAGATTCAGTGGTTAGACGGGAAGACTGGACAGATCAGCACCGGGTGGATGGTGTAGTCTTGGAAAAGGTCCAGGAAAATGAGTTCCGCTACAGGATGTACCAGACTCAGATTTCCGATGCCGGACTATATCGCTGTGAGGTGACTGCATGGTCGCCGGGGGGTGGAGGCAGATGGCAAAAGGCAGTTGATGGTTTCTCCAATCCTATCCAGATAGACTTCCAGACTTCAG
>1.95743750.95743939
TTCTGCTGAACATACAAAATCACAAGATGCCCCGCATACAACACACTCCATGGTTCCTTCAAATACTTCAGTTCCGCGGTCTTCCACACCTTCCCATGGTCAGACTACAACTTCAGAACCAGGTAGCATGCAGAAGACTCCATCCAAAGTGGTCTATGTTTTTTCAACCGACATGGCTAACAA
>1.95750164.95751278
GAATGGGCATTAATCCCCAGAATCCTCGTGTTTCTGGTCCGAACCAAGCAGGCTCAATGGCAACTCTTAGCCCAATGGGAATGACACAGCCACTAACTCATAGTAATCAGTTGCCCTCTCCAAATGCTATGGGAGCCAGTATACCTCCTCATGGGGTTCCTGTAGGACCTGGTTTGATGTCACACAATCCAATGATGGGCCACGGTTCCCAAGACCCACCAATGGTACCTCAAGGACGCCTGGGTTTCCCACAGGGATTTCCTCCAGTACAATCTCCTCCCCAGCAGGTGCCATTTCCTCATAATGGTCCTAGTGGAGGGCAAGGCAACTTCCCAGCTGGAATGAGCTTCCATGGGGAAGGACCTCTGGGGCGACCCACCAGCATGCCCCAAAGTTCAACTGATCCAGCACTTTGCAAGTCTGGAGGTCCAGGAGGACCAGACTCTTTCACTGTTCTAGGAAACAATATGCCTTCAGTTTTTTCTGATCCAGAGCTACAAGAAGTGATTCGCCCTGGAGCCACTGGAATACCAGAATTTGACCTGTCCAGGATTATTCCATCTGAGAAGCCAAGCCAGACATTACAGTATTTCCCTCGTGGAGAAGTACCAGGCCGCAAACAGCCACAGAGCATTGGGCCTGGCTATTCTCATATGCAGGGAATGATGGGAGAACAGAATCCAAGAATGGGGCTGGCACTACCTGGTATGGGAGGCCCTGGTGGCACACCTGATATTCCTCTTGGCACAGCATCCTCTATGCCAGGCCATAACCCTATGAGACCACCTGCCTTTCTGCAACAAGGAATGATGGGACCTCACCACCGGATGATGTCACCAGCACAAACAGCAATGCCTGGCCAACCCACTCTAATGAGCAACCCAGTAGGCATGATTCCAGGCAAGGACCGAGCTCCTGCTGGGCTATACAGCCATCCAGGACCTGTAGGTTCACCTGGTATGATGATGTCCATGCAGGGCATGATAGGACCTCAACAGAACATCATGATTCCTCCACAAATGAGGCCACGGGGCATGGCTGCTGATGTGGGAATGGGAGGATTTAGCCAAGGCCCTGGAAACCCAGGGAATATGATGTTT
>1.95759242.95759072
AGGAAGCTCATTCTCTATGCTGTTCATGATATTACACTCTTCCCATTGCTGATGGCTATGGGAATCTTCAATTCAAAGTGGCCTCCATATGCAGCAGATGTGACTCTGGAACTCTATCAGGAC
>1.95875146.95874894
GAAAAGTGTAACTCCTGTATTATTCCTTGTTTTGGATGACCATTCTTATGAAAGTGCATTAAAAGAAGGAATCAGTTTTGAAGAGTTGGCTCAAAAGTCACTAGTCCAAGAGCAGACAGAAAATTCCCTACTTGTGACATCTGGAGAATCATGTTCAGCTCCACAGCCCCATCTCTGTTATTTGACTAAGGAAAAAAATAGCTATGGTTTCTCTTTGAAGTCCACTGCAG
>1.96210488.96210629
ATGAGTTGTCAAGTCTTTTCTTCAGCTGACACCTTCATCCCTTTGACTTCTGACTCGTCTCCCACTCTGCCTCTGATAATGCATCATAGTGCTGCAGAGTGTCTACCCGTCTCCAATCATGCCACTAATGTGGTGTCTACAG
>1.96212771.96212954
ATATTCTTACTGGTCTCATCTGTTTGTCTTTGAACCCAACCCCCCTTAAATGTGCCCATACATGCTTTTCCATGCCAACTATGGGAAATATGCCATCAGGTCTTCATTATTCCGTTCCTTCTTGCCATTATGGAAACCAGCAAACCGCATATGGGATGATGGCAG
>1.96215572.96215817
GTGGTCTCACTCCTTGCCTGTATAAATTCCCTGAGCATGCTCTAAGTGCCACTTCATGTGCTCTAGGCCACAGCTTTACTTCCATGCATCCATCTCTACTTGGAGCTGATCCTACAACCACTGATTTTAAGCAGGAATTTCGGAAGAAGACCAAGTCACTTGAAGAACCAATAGATATGGATTCCCCAGAAATTAGAGAGCTGGAAAAATTTGCCAATGAGTTCAAGTTGAGAAGAATTAAGTTGG
>1.96234358.96234164
AAAACAGGAAACAAAGAAGCCTGTAAAGTTCTAGCAAAACAGCTTGTGCAGTTGAGAAAACAGAAAACTCGAACTTATGCTGTTAGCTCAAAAGTTACATCCATGTCAACTCAGACAAAACTGATGAATTCCCAGATGAAGATGGCAGGAGCAATGTCAACAACAGCAAA
>1.96818127.96817957
ATGTTAAATATTTAAAAGAAGAGGATGCAAATCGGAAAACATTTACTGTTAGCAGTACAATGAATTACAGAGCAGATCGTTCTGATGATGGTGCAGTTGTAAGTTGCAGAGTAGATCATGAATCGTTGAACTCCACACCTCAAATAGCAATGCAAGTCCTAGAAATACACT
>1.96824513.96824376
GTGTTCCAGAGACTCCTCAAATTAGTGGATTTATTTCACCAATTATGGAAGGAGACTGGATGGAACTTACATGCAAAACATCTGGTAGTAAGCCAGCTGCAGATATTAGATGGTTCAAAAATGACAAAGAGGTGAAAG
>1.98595487.98595614
AAGGGTTTAGTGGAGATTACAATGAATATTTTGGTATGCAGGTTGATGAAGATGCAGTGGCATACCTGATGATGGCAAACTACATGATACATTTTTTGCATCCAGAATGTATAACTATAGCAGAG
>1.98606612.98606783
GCCCTTGTTGGTGATAAGACTTTGGCTTTTTGGCTGATGGATGCAGAGATGTATAACTATATGAGTGTTCTTTCACCTCTCACACCAATTATTGATCGAGGAATACAGCTTCATAAAATGATACGACTCATTACTCATTCTCTTGGAGGAGAGGGCTACCTCAATTTCATGG
>1.98636450.98636634
GTAATGAATTTGGACATCCAGAGTGGTTGGACTTTCCTAGACAAGGCAATAATGAAAGCTACCATTATGCAAGGAGACAGTTTCATTTAGCTGATGATCACCTTCTTCGCTATAGATTCCTAAATGTGTTTGACAGAGATATGAACAAATTGGAAGAAAGGTTCGGCTGGCTTGCATCACCTCCG
>10.10132909.10133045
CATCAGGTGGCTGAGCGCGTGGAGGCTTTGGGACAGTTTGTGATGAAGACACGAAGGACATTGAAAGGCCATGGTAATAAAGTCCTCTGTATGGACTGGTGCAAAGACAAAAGAAGAGTTGTCAGCTCTTCCCAG
>10.10438302.10438141
ATCACCGAAAGCCAGGCCTACACACTAGAGGATGAAGTGGCTGAAGCATTGCAGCAGCTCATTGCTAATGAAGCCAAAGACCGGGAAAAAGCATCTGAGGATCTTGAGGATCTTCCAAGCAGGAGTGACAGTCAGACTAAAGAGAAGCAGAAAGGAAAAATG
>10.10439562.10439420
ATGACCCAGATGGACTTCATCAGCTTGATGGGACACCATTAACAGCTGAAGATATTGTCCAGAAGATTGCCATGAGAATATATGAGGAAAATGATAGAGGAGTCTTTGACAAGATTGTTTCCAAGCTTCTAAATCTGGGCCT
>10.1057336.1057596
GATCTAGAGCCGCCCTGCAGAGGTACCTCTTCTACTGCAACCGTTACATGAACCACATGCAGAGCCTGCGTTTTGAGCACAAACTCTACGCCCAAGTCAAGCAGAAGATGGAGGAGATGCAGCAGCACAACATGTCATGGATCGAAGTCCAGTTCCTGAAGAAAGCGGTCGACGTCCTCTGCCAGTGCCGTGCCACGCTCATGTACACCTATGTCTTTGCCTTCTACCTCAAAAAGAATAATCAATCCATTATCTTTGAG
>10.1086429.1086556
GCAAAAGATCAACTAAACAACGCCTTGCAGCTCAACCGACATGACCTGACATACATAATGCTGGGGAAAATCTACCTGATGGAGGGAGATAGAGACAAAGCCATTGAAGTCTACAAAAAGGCAGTGGA
>10.1090234.1090386
TTGGCAGCTGGCAGTATGATGCAAACACACGGGGACTTTGATGTTGCTCTCAGCAAGTACCGAATAGTTGCTTGTGCTGTTCCTGAGAGCCCTCCGCTTTGGAACAACATCGCGATGTGCTTTTTTGGCAAAAAGAAATATGTAGC
>10.11375086.11375253
ACATGGCGTTATCCTCAGCTTCCATTACCACAGTGGGAAGTATCCCAGTTATCTCGCCCAAAGTGATTGGTTCCTGGAAACCTAAAGTGACTGGCTCTCGGAAATTTGTAGCTCAAGATGACCCAAACACTTCTGATTACTCTGAACCTTTATCAGGGCTTCCAAAGG
>10.11378485.11379788
GTGTGAGGTGGGAAGTCCAGTCGGGTGATTCCAACCAAATGGTACACATGAATGTCCTGATTACTTGTGTCTTTGCGGCTTTCCTCCTGGGAGCGTTTATTGCCGGAGTGGCTGTTTACTGTTACCGGGACGTTTTTGTGCGGAAATCGAGGAAGATTCACAAAGACGCTGAATCGGCCCAGTCCTGCACGGATTCCAGTGGGAGTTTTGCCAAACTGAACGGCCTCTTTGACAGCCCTGTGAAGGAGTATCAGCAGAACATTGACTCACCCAAACTTTATTCCAATTTGCTGACAAGTCGCAAAGAGCTGCCCCCGACGGCTGACACAAAGTCCATGCTGATGGTGGACCACCGAGCCCAACCACCAGAACTGGCTGCTCTTCCGACCCCAGAATCAACTCCTGTGCTGCAGCAGAAGACTTTACAGGCAATGAAGAGCCAGATGGACAAGGCACAGAACCTCAGTGCTTCAAGAAAAGAAGCCCCCTTGAAGAGTCCTCAGTTTTTTCCCTCCAGTCCCCCACCCCATTCTCCTTTAAGTCATGGACATATCCCCAGTGCAATTGTTCTTCCCAATGCCACCCACGATTACAACATGTCCTTCTCCAATTCTAACGCACACAAAGGGGACAAAAAGATGCCGAATGTGGACCACCCACTCACTAAGTCATCAGGCAAAAGAGACCACAGGCGATCTGTGGATTCCAGGAACACCTTGAATGATTTCCTGAAACATTTAAATGAAACCCCTAGCAACCCCAAAGCCATCATGGCTGACATTCAAGTGGCTCACCAGACTTTAATGTTGGATTCCATGGGCAACGTGACAGAGGTCCCCCCCAAAGTCCCTAACCGGGAAGCCTCTTTATATTCTCCTCCATCCACCCTGCCACGAAATAGTCCGACGAAACGGGTGGATGTCCCCAACACACCTGCAGTACCAATGACCTCTTTAGAAAGACAAAGGGGCTATCACAAAAATTCTTCCCAGCGGCACTCTATATCAGCCCTTCCTAAAAACTTAAACTCCCCAAATGGGATGCTGCTGTCCAGGCAGCCTAGTGTTAACCGGGGAGGATATATGACTCCCACTGGGGGCACAAAGATGGACTACATCCAAGGGACACCAGTCAGTGTCCACCTGCAGCCTTCATTGTCTAGGCAAAGCAGTTACACAAGCAACGGAACACTTCCTCGGACAGGGATAAAGAGGGTGCCCTCCCTAAAACCAGACGTGCCACCCAAACCTTCCTTTGTTCCACAGACGCCTTCAGTCAGACCACTGAACAAATACAGTTACTA
>10.11529912.11530234
AGATATGGCGATGTCGAACATTGTAGGATCCAATGTATTTGATTTGTTGTGTTTGGGATTACCTTGGTTTATAAAAACCGCCTTTGTTGACCCATCAGGTCCCGTCCTAGTGAACAGCAGCGGACTGACTTACACTGCCATTTCTCTCATTTGTTCCATTGCTTTTATTTTTCTGGCTGTTCATCTGAATGGTTGGAAATTAGACAAAAAGCTAGGAGTCATTTGCCTTCTGATGTACTTAGCCTTTGCCACGTTATCAATTCTGTATGAACTTGGAGTCATAGGGAACAATCCTATAAAGAACTGTGGCAAATAG
>10.11533734.11533532
GGGATGGGAATGGATCGGATGAGCACCAGTTTTGATCGAATGGGACCAACCATGGGAACTGGCCTGGACAGAAATATCGATATGGATCGAGGATTTGTGCCTGGCCCAATGGGAAGTGGTGTGAGAGACAGAGTAGGCACCAAAGGCAACCAGATATTTGTTAGAAAT
>10.11897248.11897048
AAACAATCAAAAGTAGCAGAAGTGGCCATGGAAAGTATGCAACAGCAGCTCTTGGAACTTCGCCGGTCTGATGCTCTTCAGCGGGCAAGGGAGCAACACGAGGCTATTGTTGCGGCACTCAAACAGAAATATGAGGAGCACACTTCATCTTTGCAACAGAAACTCGATGTGAAAAATGTATCACTCCAGGAGCAG
>10.11998154.11997976
AATGTGGTGGTAAAATGCACCTAAGAGAAGGTGAATTTGAAAAGGCACATACTGATTTCTTCGAAGCATTCAAAAATTATGACGAATCAGGGAGTCCAAGAAGAACCACTTGCTTAAAATATTTAGTCCTAGCAAACATGCTGATGAAGTCTGGAATAAATCCATTTGATTCTCAGGAG
>10.12103254.12103461
GCAGTTTGGAGCAGTTGGGTCACGCCTGACTGGGGCAGGATGGGGTGGCTGCACTGTGTCAATGGTTCCTGTGGACAAACTGGAGAGATTCCTAGCAAATGTGAAGGAGGCTTACTACAGAAATTATGGCCAAAGGTTAGCCCTGGAAGAAAACAGCCTGTTTGCTACCAACCCTGGCGGAGGAGCTATGATTTTCCTTGAAGCCTAA
>10.12161511.12161796
ATGCACAAATGGATATTGACATGGATCCTGCCAACTTTGTTCTACAGATCATATTTTTACATTATCTTCCTCGTGGGCGCTCTATCATTAGCTTGCAATGACATGAACCCAGAGCAAATGGCTACAAATGTGAACTGTTCCTCCCCAGAGCGACATACCAGAAGCTATGATTATATGGAAGGGGGGAATGTAAGAGTGAGAAGACTATTCTGTCGAACTCAGTGGTACGTCAAGATTGACAAGAGAGGCAAAATAAAAGGAGTACGGGATCTTAACAGCAACTACA
>10.12304318.12304127
GTATTTCGTCAAGCGAGAGCAAATAGTCCAGCAATAGTCTTCCTGGATGAAATTGATGCTATCTTGGGATCCCGATCAGTGACTAAAACTGGGTGCGGGGTCCATGAGAGAGTTCTTTCTGTCCTTCTCAATGAGTTGGATGGTATTGGAGTAAAGTTAACTGAGCGAAGAGGAAATAAAGCAGAGGTGGAA
>10.12305628.12305470
TTGAGATGTCAGACTTCCATGAGGCCCTGAAAAAGATTCAGCCAACCTCTTTCCGAAGCGGAATTGGATTAACAGACTTCAAGCCTGTCTCATGGGATCAGATTGGTGGCCTTGAAGATGTGAAATTAAAATTAAAACAG
>10.12382051.12382221
CACTATTATCAGCCCATCTGGACTTTAGTTGGAGCTGGGGCAAAGCAGTTGGCTACATCAGCCCGTCCAACAGCAAGTGTTATTCCTTCGGGTGTAAAGTGGATCCAGTCCAAGGTGGAAAAGCTGGATCCAGATAACAACTGTGT
>10.12385553.12385762
ACTGGAAAACGCTCCAAAGCCAAGATCATATACAATACTTCCCTTGGAGTGATATTTGGTGTTAAGAAGTATGCTGATGCTCTGCTAGAGATTATCAGACAAAGAGATATTACAGTTAACTACAGATGGAACCTTGTGGAAGTCCGAGCAGATAAGCAGGAAGCAGTTTTTGAGAACTTGGAGAAAGCTGGTGAGACACAAGTTTATC
>10.12386264.12386447
TATGAAATGCTTCATGTCACTCCACCCATGGGTCCCCCCGAGGTACTGTTAAACAGTCCAGTTTCAGACGTAGCTGGCTGGGTGGATGTAAACAAGGAGACACTGCAACATGTGAAATATCCAAATGTTTTTGGGATTGGAGACTGCACAAACCTCCCTACCTCCAAGACTGCTGCAGCTGT
>10.12490768.12490902
CGCTCCGGGCGAAATACTTCAGGCAGCACCCCTCAGTTGCGTAAAAGCCATGAACCTTTTGGGAACAGGGTGGATAAGAAAGAAAAAATGCGGCACAATCACTTCATCAAAACTGCACAGCCTTACAAACCAAAG
>10.12522981.12522719
TTTCTTGATCCAGTCACTGGGACTTTTCGGTACTACCACTCACCCACCAATTCAGTCCACATGTATCCGCCGGAAATGACTCCATCAGCCACTCCACCCACTACCCCACCGACTCATAAGCCAAAGCCTCCATCTACTGATCTGCGGGACAGAGAACACTCCAAACTGAAACGCTCTTACTCTTCACCAGACATAACTCAGGCTGTTCAAGAGGAAGAGAAGAAGAAAATCCCCACTCCTACTGTTAATCGTGAGAATAA
>10.12527561.12527417
TGGGAAAGTAAAGCCGTGCTACAGAACGAGCCTTTGGTCTTAGATGGAGGTTATGAAAACTGGCTGCTTTGCTATCCTCAGTATACAACCAATGCCAAAGTGACTTTGCCCCAACGTGGCCAGAAGGAAACCGTTTCTGTGTCTT
>10.12528475.12528313
AGTCACTGCTAACTGGATTGAAGCTAAACTGCCAGATGCTTCTAAAGAGCCATGGAAAGAGAGGGGCCAAGTTGATTATGTTGTCTTGCTTGACTGGTTTAGTACAGCAAAGGACTTAAAGTTAGGAACAACTTTACGAAGCCTCAAAGATGCACTTTTCAAG
>10.12528946.12528787
TTAAAGGAACAGTCACAGCTGAGAAGCTGTTTACAATGATGATGGATAAAAGCACCAAGGTTATGGTCATGGATGCCCGGTGCTTAAAGGATTACAAGGAATCCTGCATTATAAATTCTGTTTGTGTTCCAGAAGAAGCTATCAGTCCTGG
>10.12556388.12556533
ACAGTACCAGCCACAGACATTGCAGAGGAAACAGTAATCAGCGAAGAGCCTCCAATCAAGAGACCATGTATTGAGATAGTTGAAAATCGGGTGGAATCGGCAGAAATAGAAGTAAGGAATCTGTTAGCTGAGATGTTTTA
>10.12569701.12569835
AGCACAGTTAGTGAATCAACCTTGATTGCTCTGCTAGCAGCCAGAAAGAATAAAATTCTTGAAATGAAAACATCGGAACCAAATATAGATGATTCCATTCTGAATTCTCGTCTAATCGCATACGCTTCAGATCA
>10.12596487.12596624
GATTACCCCATCCGCACCGTGGAAGACCGGCACAAGTTGGCCGCCCAGGGGAAATTTGTCACCACTGAATTTGAGCCGTGTTTTGACGCTGCAGACTTCATAAGAGCTGGAAGAGATATCTTTGTGCAAAGAAGTCAG
>10.12763132.12762999
ATCTGTTGTTGGAATTCCAAACTGTGAGACACTGATTCATCTGGAGCCAAGGCAGAATTACCTCCTGTTTGTGAAGGCCATCAATATGGGAGGTTCTAGTGAAAGGAGTGAGCCTATATCCATCCTTAGCACAG
>10.12783324.12783511
AGATTCAGGATGAAGTAATTTATTATGACACATGTGAAAACTCTGATGAATTAGAAGCTATGGATCAGGCCCTGGAAGAAATCTGCGCATCTTCTTCCGAAGTGGCACAGCTCAGGCAGAAGACGCAGCGGCTGGAGACAAAGCGGGGGATTATCTGCTCCAGGAGAGCTTATCTCAGGAACAAGAA
>10.12800742.12800554
TGCTGAGAAAAGGAATAAAGACCTTGAAGAGAAAGTCAGAGCTCTAAGGACGGAGGTGGAAGAGAGCAAACACAGGCAGAACAACTTGAAGACAGAGTTGCAGACTTTTTTAGATGTACTAGATGGAAAAATTGACGAATTGCAAGATTTTCGGCAAGGACTCTCGAAACTGGGTGTCGACAATTAG
>10.12926854.12927045
GCTCAATTCTCACACATTGGTGCTTCCATACATGCTAGAACACCGTACATCTACAGAGTCCCCGATGAAGGGAAGATGTGGTTTCTCATTCTCAATGTGATACATGGAGTCCTCCCCCAGCTGTTTGCGTATCGCTGTGTCCGCAACCCTGAGTTTTTCATGAAAGCCAAGCTCGAAGAGAA
>10.12936766.12936620
AAATCTTCCAAGCAGTCAAGGAAATCTCCCGGAGACGAAGATGATAAGGATTGCAAAGAGGAAGAAAATAAGAGCAGTTCTGATGCTGGTGAAGCAGGCAACGACACACGAAACACTTCTTCAGACTCGCAGAAAACTAGTGAAGGG
>10.12938645.12938487
GCAATCCAGCAACAGAGCTCATCAGAAACCGAAGGCGAAGGAGGGAACACAGCAGATGCCAGCAGTGAGGAGGAAGGTGATCGGGTAGAAGAAGATGGGAAAGGCAAAAGGAAGAATGAAAAAGCGGGCTCAAAACGGAAAAAATCTTACACTTCAAAG
>10.13139493.13139620
ATAAACGTAGCTTCAAGTCGCCCTAAACGTGAATTTAAGCCAAAACCAATCACACGGACGCGTCTGGAAATAAGCAATGGTCAACAACACAATGGAATTTCCTTCAGTCCATCAATTGAATCATCAG
>10.13360820.13360618
ATCTGATTACCTTCCGTATGATGTAACACATCGGCCCATTCGGGTGCAAGAGGAATACAAACCCATTGCTGGAGAAATTGAAATGGCAACCACTTACAGAAGAGATTACAATCCTCACAAAATAGAACCAATAATATTAGTAAGACCTGCAGAAAAGAAATATGTGTCTAAAAGTAAACTGAATGCCATTCCAACTTACCAAG
>10.13366858.13367072
AATGCAATCACTGCTACTCTCTTCACCTCCCAAATCCTTGAAAAAAGAGCCGAGAAAGACATGGAAGTTCAACTGAATTCTGATCCTACTAATGGAGACCAGGTTTATGACTGGAGTACAGGCTTGGAGCATACAGATGATTCCCACCTTTATTTTTCACCAGATCAGGGGAATGTAGTATTTGCCAGTGCAATTGATGGCTGGGGCTTTGG
>10.13368340.13368463
ATTGAACATTTTGCTAAACTGTACAGCCAGAAGATGGGAATCAAACCATCAGTATTATTGAAGACCCTCTGGGGAGATTATTATTTAAATATGAAAGCTAAGAAGATCATGAAAGTTGATCAG
>10.13381744.13381922
GCTGGGAAACAAGAGCCTGAACCTAAGGAAGTTTTCATTGCTTTTGCAAGGGTGTTCAGTGGTGTTGCAAAAAGGGGGCAGAAGCTCTTCGTCCTAGGACCAAAATATGATCCCATTGAATCACTGCACAAG
>10.13383683.13383818
TGTTCTGCTGCTGATGCTCTGCCATCAGTGCCTCATTTAGCTTGCTGCACATTGGAAAATCTCTATTTATTAATGGGTAGAGAGCTTGAGGAATTAGAGGAAGTGCCTTTGGGAAATGTGCT
>10.13405301.13406307
GTTTGCCCGGATAGAAATCAGTGTATCAAAGCCAATTATCCCATTCCGAGAAACCATAATAAGACCTCCCAAAGTTGATATGGTGAACGAAGAAATAGGAAAGCAGCAGAAAGTTGCTGTCATACACCAGAGTAAGGAGGAGCAGAATAAAATCCCTGAAGGTGTGCAAGTGGATTCAGATGGACTCATAACAATATCAACACCAAACAAATATGCCACTCTTAGCGTACAAGCAACACCACTTCCAGAGGAAGTAACCCAACTGCTTGAGGAAAACAGTGAATTAATTCGAACCATAGAGCTGTTTACCTCTTCTCTTAATGAAGGCAGGAAAACAGAGGAGATGAATCAGAAGACTCTCAACCGGATACAGGAGTTCAAGCAAAAACTAGAACAAAGCCTGCAGGGCCGGAAATGGAGAAATGCTGTTGAAGGAATCTGGTCCTTTGGCCCCCGAAAGTGTGGCCCTAACATCTTACTGAATAGATGCGAGGGCTACAAGAGGTCTATTTGGCAGTGCCTAGAAGGCATCAAGTTGACAAAAGAAGCAAGTCTGTATCGGGATTTTGACAACAGCATAATAAGTGGATTTCAGTTGGCTACACTCTCAGGACCAATGTGTGAAGAACCTCTGATGGGCGTCTGCTTTTCTGTGGAGAAATGGGACATGAGCAGATTTGCTGAGCAGATATCACTTAACAGGCAGGATTTAGACGACGGGAAGGCTACAGAAGAGACAGGAGACCAAGAGGAACCCTCCCCTCTGTCAAGGACCAATACCGAACCTGTTTCTGAAAACGAACTCCAAGATGACGATAGGTGCAACCTAAAATCACTGAACAAGCGCAAAGGGGAGATGTTAAGTGCAGATTGTTATGGCCCTTTCTCTGGCCAGTTGATTGCAACCATGAAGGAAGCGTGCCGCTATGCCATGCAAGTCAAGCCACAGAGGCTTATAGCTGCCATGTACACCTGTGAAATTATGGCGACAGCAGAAGTGCT
>10.13788354.13788482
GAAATGTTGAAGCTGTCAATTATCGATATGCTGTTCACAGTAGCTAGCATCCTCCTGATTGATTTCTTCCGTGGGCTTTTTGTCCGATACTTAAGTGACTGCTGGTGCTGGGATTTGGAAAGCAAGTTT
>10.13791218.13791343
TGGGCAAGAAAAGATCTACGACATTGTGTCTGAAACAATTCGAAATGACTTTCCTCCCTGGTTCAACTCTGTGATGGCTTATATCAGTAGCCCTGTGGTTGTCCTTCCAGCTTTATTATTACTTTT
>10.13803005.13802812
GGGACATAACCCCCCTGTTCAGCCTGGAGATGAGTTGCTCCAAGTGCACACACATCTGATGCAAGGACTCACCCGCTTTGAAGCTTGGAATATCATACGGACCCTGCCAGATGGGTTTATTACTGCCATCGTCAGGAGGAAAAATTCA
>10.13807981.13806886
CAGTCTCATCAGCTACAAGGCCTGCGCTCAGAAGACAAGCGAGGGTGGATTATAGCCTTGAGACAACAACTGAAGATCCTTGGGTGAGAATTTCTGACTGCATCAAAAGCTTATTTAACCCCAGCATGGCTGAAGAAAGCTGCACCTTAAACGTGCATCATGGCATCAAAAACAAAAATGGCGATCCAGCCTTGCATAGCTCAGGAACAGTCCTGCAGCCCTCAGACACAGAGGACAGTGATCCCAAAGTTTCTTCTTTGTCAGAGGAAGGTGACTTTGTGAAGAAAGGTCCACCGGTAGCACCAAAACCAGCTTGGTTTCGTCAGAGCCTCAAGGGATTAAAGAAAGGAAATTCAGACAGGACATCTCTCAGAAACAGCAGCACTGACCATCAGAGCATGTCTGACAATGAAGTGGGCTCCATTTGCAAGGTCATCCGGACATCTCCTAGAGGATCATCAATAAAGCAAAGAATAAGCTCCTTTGAAAATTTGGGCACTCCTCAGTCTCCTGAGAAGGGAACTAGAAAGCTGAGTCCAAAGCTGTCAGTTCAAAA
>10.1387532.1387690
CTGTGATTAGTGCTCATCCCATCCATTCCCTTGATAACCCTCACCATCATTTCCACTCCGGCAGCCTCGCTTCTCCAACCTGCAACTATCTCCATCATCAGGCAAACCTATGGCCAGTTGGCACATCTGTGTCCCATTCAGACAGGGCTAATTCCACAG
>10.1389672.1389808
CCATCCAGTTCATTCAGTGAAGACAGCATCAATTGGAACTCTAGGAAGGACTCGGCCTCCAATGCCAGTTGTAGTCCCAAGTGCCCCTGAAGTGCAGGAAACCACAAGGATGCTTGAAGACACAGAAAG
>10.13920085.13919018
CACCGCCAGTGGCAGCGTTTTGCCAAGGAAGAAGCTTGTTGCCGTCTGTGACCTCTGCAAGATCAAGATGCAGCTGGTAGCAGATTTGCTACTGTTATCCAGTGAGAGCCGGCCTGTCCACACCGAGAGCTTGTCTGTCTTTGGAGAATCCTTTGAAAAGTGCAGGGACACCATCATTGCCAGGACAAAAGGCCTGTCCATTCTGACCCATGATGTCCAGAGCCAACTCAACATGGGCCGTTTCACGGAGGTGGGGGAAATCCTGGGGGAGATGGGTGACCTGGTCGTCTCCTTGACAGAGTGTTCGGCCCACGCTGCTTACCTGGCCGCGGTGGAGACACCCGGGGCTCAGCCGGCTTCTCCCGGCTTGGTGGATCGCTACAAGGTGACCAGGTGTAAGCACGAGGTGGAACACGGGTGTGGGATCTTGAAGACCACCCCTCTGGCTGACCTAAGCCCTCAGCTCCTTTTGGAGGTCTCTCAGAACATGTCCAAGAACTTGAAGTTCCTGACCGACGCCTGCGTCCTGGCCAGTGAGAAATCCAAGGATAGGTTTGCCAAGGAACAGTTCAAACTCAGCGTCAAATGCATGAGCACCAGCGCCTCTGCCCTCCTGGCCTGCGTCCGGGAGGTCAAGACTTCCCCCAGCGAGCTGACGCGCAACCGGTGCATCTTGTTTAGTGGACCTTTGGTGCAGTCCGTTTGCGCCTTGGTGGGCTTTGCCACAGAGCCTCAGTTTTTGGGCAAAGCGGCCTCCATCAACCCAGAGGGCAAAGCTGTGCAGACGGCCATTTTGGGCGGTGCGATGAGTGTTGTCTCGGCTTGCGTGCTCCTTACTCAATGCCTCAGGGATATAGCCCAACACACCGACAGTAGCGCCAAGATGACTGAATATAGGGAAAGGTTGAGGAACGCTGCTTGTGCCATCTCCGATGGCTGCAACCTGTTATCTCAGGCTCTAAGGGAACGCTCGTCACCCCGGACTCTACCGCCAGCAAATGCAAATTCTGTGAATTAA
>10.13952189.13952034
TGGAGGGACCTTCCCGCATGATGACGGATCAAAACAAGAAATTAAAAATAGCCTCTTTGTTGGTGAAAGTGGAAATAAAGGAACTGAAACAATGGACAACAACATCTGGGGACCTGGAGGGTTAGACCACAGTGGACGGACTTTGCCCAT
>10.13958059.13957931
GAAACGGGTTTTTGGTTTGTTTTACATCATGTACCAACAGGACTTTCGGTCGGAATGTACCCGCCTGGCTATTCAGAGCACCTCCCAATGGGCTTGTTCTATAACAATCGGGCCCATTCCAACTATCGA
>10.13985305.13985126
ATTTGACACCTACAAACTCAAAAGCGAAAGCCTCCGCTTTGTGCAATATTTGAATGCTGTGGAGGATGGCATGATCTTGTCAGTCGCGGTCAATGACGAAGGCTCCAAAAATTTGGATGACTTGGCCAGGAAAGCAATGACCAAACTGGGCAGCAAGCATTTCCTCCACCTTGGCTTTAG
>10.14359539.14359762
GGTCTGGATCTCATCCTGGTGCCAGGGCTTGGTTTTGACACCACAGGGAACAGGCTGGGAAGAGGAAAGGGCTATTACGATACCTACCTCCGACGGTGCCTGCAGCATCCGAAAGGAAAACCGTACACAATTGCCTTAGCTTTCCATGAACAAATCTGTGGTTTGATCCCCGTGTCTGAAACTGATATGAAAGTAGATGAAATTCTCTTTGAAGACTCCAAG
>10.14627602.14627748
TCCTGGAACTGGGTGAACATTAGCAGCATCAACAACCTGGCAGATGTACATTCCCTCTATGTTGGAGGCCAGGCATTGCAGAAAGAAGCGCGTGAATTCTTTATCAAGGGCAGTATGGATGATATCAGGAATAACTTCCAG
>10.14628125.14628307
GTGTCCACATCCTGTGACTTTTGCAGGTATGCTAGAAATGGGGGTTTCTTACCTACCTGTTAATCAGAACTGGATGAAGTACCTGGATGAAGCTCAGGTCACTTATGAGGAGCTGCAAAAAGAGATGAAGAAGTCCTTGATGAATTTGGCAGACGATGCTTGTCAACTGCTTCATGAGGAGAG
>10.14631491.14631715
TGGTATCGCAACCTGTGTCCACGGCTCAATGATCCTAGTTGGGCCCCAGGACCCAACCTTGTCAGCCTTCAAATGAGAGTGACTCCAAAGCTCATGAGGCTCACTTGGGATGGCTTTCCATTGCACTACTCTGAGAAACATGGCTGGGGCTATCTTGTGCCAGGAAGGAAGGACAACCTG
>10.14635117.14635325
TTTGTGACCAGCAGAATAAATTGGGTGGTCCAGAGTTCAGCTGTGGATTATCTGCACCTGATGCTTGTATCTATGAAATGGCTCTTTGAGGTATTTGGCATTGATGGACGTTTTTGCATCAGCATCCATGATGAAGTACGCTACCTGGTCAAGAGCGAGGACCGCTATAGGGCAGCACTTGCCCTACAGGTCACAAACCTCCTCACGCG
>10.14636639.14636799
TGTATGTTTTCCTATAAACTCGGCCTTCAGGATCTGCCTCAGTCGGTGGCCTTTTTCAGTGCTGTGGATATTGATCATTGCTTAAGGAAAGAGGTGACAATGGATTGTGTCACCCCATCTAATCCAGGAGGACTGGAACAAAGATATAACATTCCCCAAG
>10.14643185.14643058
GATGCCCCTTGCTGCAAAGGTTTACTGTCTCTGCTTTTCACATTGCATGCTCTTGTTAAGAGCCCGGTCACCATACTGCGTGATCTTGCCCAGGACATCCATGCTCAGCTGGGAGACATAGACCAG
>10.14651645.14651523
GTCCAAGCAGACGTCCACACCCGCTATAACTCAGCAGCCAATGAGGCCTTCTGCTTAGAAATCCTAGGCAGCTTGAGGCGATGCCTGAGTCAGCAGGCTGATGTCAGACTCACCCTGTACGAG
>10.14751554.14751360
GAGGAAGATTTAATTGCAGCCCAGGTGGTCCCTGGAGTAGAAGAAGTCCCTTCTGGGGAAGAAACAACTGTGGAAATGGAGTTTGCCACTGATTCTGAAAATCAAACTGAGTGGGGAACAGAAGTATTTCCAACTAATATATCACTGTTATC
>10.14754865.14754353
TCACAGATGAATCTGTTGATGAACTGGGCAGTGGCTTCACCATCCAGACATTCACTGACGCAGATATTGAGCTGGAGTTTCCAGACAACACTACTGAGAAAGAAGCTCGAGGAAGCATTGCAACCTTGGAACCTATCGATTTTACTACCTCCACTTTAGAGGTGGATGAAGGTATCACAGCAACTCCAGATCTCTTTGCAACAGGTTTCACTGATGCAACAGAGAACAGGACTGAGATTGGGATCTGGGAGGACCTAGAAAATGGTACTGCCTCAACCTTGGATGCGCTCTTCCCCACGGATATCCCAGAAGCAACATCAGTGGAATATAGTTCATGGAGTACTGCCACAACAGAATCAGAATCACCCTCACCATTTACCAGAGAAGAGCAAATCATGCCAGGGACAGCTGTTCCTGATATTGGTCTAGTCCCCCGGAAACCCATTTCTCCCAC
>10.14845857.14846048
TTCAAGGACACCATTGTCAACGCAAAGTACGGAGGGCACACAGAGGCTGTGCGGCGGCTTCTGGGTCAACTTCCAATCAGCGCACAATCATACAGTGGCAGCCCTTACCTTGACCTCTCTCTCTTCAGCTATGATGATAAGTGGGTGTCAGTCATGGAACGTCCCAAAACATGTGGCGACCACCCAATCAG
>10.14849833.14850022
ATTTTATGCCCGAGATTCTGGTCTGCTGAAGTTTGAAATCCAAGCAGGACTTCTGGGTCGACCCATCAATCACACTGTCCGGCGCCTAGTGGCATTTACTTTCCACCCTTTTGAACCCTTTGCTATCTCTGTGCAGCGGACTAACGCTGAATATGTTGTGAACTTCCACATGAGGCATAGCTGCACGTAG
>10.14966691.14966862
CCTGAAATCAGTGTCAGCCATGTGAATCTGACTGTCTGTGAAGGCGAAAATGCTGTTATCACATGCAATGGGTCCGGTTCTCCTTTGCCAGATGTTGACTGGATTGTAGTCAACCTGCGCTCTATCAACACTCATCAGGTA
>10.15563982.15563851
GAAGTTTGGACTAAAAGCAAAACGTCTGGAGGCAATTGATGTAACTCTCAGCTTGGCACGAAAAAATCTTAACCATCATGAGCATCTCACCCACTGTCTCTGGGTCCTGCAACTTTATGCTTCCACTG
>10.15564627.15564481
AGAGTCCAGTACACTATTAGCAAAGGGGGCAGCGAAGCCCTTTTGCAGGCACTGGTGAATGCTGCACAAACGTCCGTTCCAGACTATGACATCTTGTTACCTCTGTTGCGCTTGCTGGTCAAAATTGGC
>10.1559539.1559730
CGTATGTTCCGTATACAGTTTACTGGAGACTCCAAAGCTCAGGCAGAAGAGCACTGCCATAACTGCCTGCAGAAACTAGCTGAGTATATTCCAATTCAAGTAACAGGTGCAATAAGACAGGAACT
>10.16136865.16137063
ATGACGGCTATTCCCTGCGCATGTTTGGGCATCTTCCTGGGCGGCCTCTTAGTGAAAAAGCTGAGCCTCTCTGCCCTGGGTGCCATTCAGATGGCCATGTTGGTCAGCCTGGTGTCCACAGCTTGCTACGTTTCTTTCCTTTTCCTGGGCTGCGACACGGGGCCTGTGGCTGGCATTACTGTTCCCTATGGAAACAA
>10.16142284.16142459
AATCTCACCGGTTGCACATGCCTCACCTTGGCCCCTGCCGAGGATGCCACGGTCATTCCTGGGAAGTGCCCCAGCCCTGGATGCCAAGAAGCCTTCCTGACATTCCTGTGCGTGATGTGCGTCTGCAGCATGATTGGAGCCATGGCTCAAACACCCTCCGTCATCATCCTCATCAG
>10.16149552.16149931
TTTATCCCACCTCCCCTGATCTTTGGAGCAGGAATTGATTCCACCTGTCTTTTCTGGAGCACCTTCTGTGGTGAACAAGGAGCATGCGCCCTGTATGACAATGTTGTCTATAGGCACCTGTATGTGAGCATCGCTATTACCCTGAAGTCATTTGCATTCCTCCTGTACACCACTACCTGGTGGTGCCTGAGGAAAAACTATAAGAAATACATCAAGAACCATGAAGGTGGACTCAACACTAGTGAGTTCTTTGCCTCCACTTTGACCCTGGACAACCCAGGACGAGACCCCCTTGGCCAGAATCCCTCCCATAGGACAAAATTTATCTACAACCTTGAAGACCATGAGTGGTGTGAAAACATGGAATCTGTTTTATAG
>10.16374267.16374442
GCTCAGCCCAATGACAGCGATTCAGATGTCGACATAAAGAGAAAGCTGCAGAGGTCATCTGGTTCAGAGAGCGAGACGGAGGACTCCGACGATGACAAAAGGCCCAAACGCAGAGGGCGACCTCGGAGTGTTCGGAAGGACATGGTGGAAGGATTCACGGACACGGAAATCAGGAG
>10.1746982.1746814
ACGTGTGTCATCCGTGCCTGGGACCTGAGCAAACCCTTGTTCTTCTGTCCTGCCATGAACACGTTTATGTGGGAGCACCCCATCACAGCTCGGCAGGTGGAGCAGCTGAAAGAATTTGGCTACATAGAGGTTCCTTGTACAGTGAAGAAACTGGTTTGTGGGGATGAAG
>10.1749113.1748985
TGTGGAAAAAGCGCACCGATCCTGTGCTACATATTGACTTGAGGCGTTGGGCTGACCTCTTGTTGGTGGCTCCTCTGGATGCGAATACCCTTGCCAAAATTGCAAATGGCATTTGTGACAACTTACTG
>10.1830793.1831106
GGCTGGCGATATTACTGAGCTGAAGATCCTGGAGATTCCAGGCCTTGGCGATAACGGACAATGTGGAGACTTTCAGCACACTGACCTTGGCATTCCTAATCTTGAGGGTCCAGGTGGTACCAGTCAGAACGGCACTGGCAAATTGCTCAAGAAACCTAGCAGTGCTCCCCAGAATATCCCCCGGAGAACTGATGTGAAAATCCAGGATGTTGCTATTTCTCCGCAACAGCACCCATGTTCTAAGAGCTACATGGATCGACACATGGAATCCTTGAATCAATCAAAAAACTTCCGCCGTAGGCACAACTC
>10.1836573.1836908
GGTCGTCCAGTAGCCGTCATCCAAACCAGGTCACTCCAAAGAAAAGCGGTGTGAAAAACGGCCAGCTGAAGAACAAGGACGATGAATGCTTTGGGGATGACATTGAAGAGATTCCAGATACAGATTTTGACTTTGAGGGGAATCTGGCCCTGTTTGATAAGGCAGCTGTGTTTGAGGAGATTGAAACGTACGAGAGGAAGAGCGGGACCCGCTCAAGAGGCACGCCAAGTGAGAAAGCTGCCCGCTACCGCCACGATGAGAATATCTTGGAATCTGAACCCATAGTGTACAGAAGAATCACCGTTCCCCAGCCGAGCAAAGAGTTCTGCAC
>10.1845842.1845995
TCTGGGTTGGTTGTTCCAAGTGTTTCTTATGAGCTGCACAAAAAGCTGCTTTCCGTGGCTGAGAAACATGGTTTGACTCTTGAGCGGAGGTTGGAAATGACAGGAGTGTGTTCCAGCCAGATGGCCCTGAGTTTGCTTGGAGGACCCAACAG
>10.1848655.1848989
ATCTTCCAGACACACCTGTGGACTTAGTGATAAACTGCTTGGATTGCCATGAAAATGCTTTCCTGAGGGATCAGCCTTGGTACAAAGCTGCAGTCGACTGGGCCAATCAGAACAGGGCCCCTGTCCTCAGCTTAGACCCTCCCGTGAATGAAATGGAACAAGGAATTGATGCCAAGTGGTCTCTGGCCCTGGGGCTGCCGTTGCCACTGAGCGAGAGGGCTGGCCGGCTATATCTGTGTGACATCGGCATTCCACAGAAAGTTTTCCAGGAGGTGGGCATAAATTACCACTCCCCTTTTGGCTGCAAATTTGTCATCCCTCTGCACTCAACCTA
>10.18956127.18956264
ATTGGCTCCTTGGTTAAGCTGCAGTTTCTGGACTTGAGTGACAATGCTCTTGAAATTGTATGTCCAGAGATTGGTCGCTTGCGATCTCTACGTCACCTTCGATTAGCTCATAATCAGCTAAAATATTTGCCAGCAG
>10.18978818.18979024
AGCTGGGAGACCTTAAAGAGTTGCAGACACTGGATATCTCAACCAATCATTTGATCACTTTACCTGAAAAACTGCACATGTGCCTCTCCCTTCAGTACCTCACTGCTGACCAAAATCATCTCTGGTACGTCCCTCGCCATCTTTGCCAGCTTCCCAGTCTCAATGAATTGTCCATGGCTGGAAACCAGCTTGCCTTCTTGCCACT
>10.19351380.19351215
GTTGGCTATATCCAGATTGGATTAGAACAGGTGGAGATACAGCCTGTCAATGGGACTGAATCCTCATTCAATGGGAAAGAGCATTTCATCAGGCGTAAGAGGTCCAGCCCAGCTCATCCTCTGAAGTCAGCGATCCCTATGGAGCACTGCAGTGTGTTAGCAG
>10.19442993.19442093
GGCATGATGTTAATTTTACCTTGTGCCATTTAGATGAGGGAACCCAAGACACTTGGACACATCAGAATGGCTGTAATCCCCACTGTATCTTTTTATTTCTGTTAAGGAGTATTGCATTTGATGCCACGGTTCTTCTGGATTTCCTGATTTCATCTGAAACCTGCTTCTTGGAATACTTCGTACAATATTTAAAGCTTCTTGTAGAAGACTGGCACCAATTTGTCAAAGT
>10.19472567.19472777
ATGTTACATCACCATTGCCGGAGGAACCCTGAGCTACAGGAAGAGTTGCAGATTCAGGCAGCGGTGGCTGCTGGGGATGTTCACACTGTGCGCAAAATGTTAGAGCAGGGGTATTCTCCAAATGGCCGAGATGCTAATGGCTGGACCTTGCTCCATTTTTCAGCAGCAAGAGGGAAAGAAAGATGTGTTCGTGTATTTCTTGAACATGGAG
>10.19634099.19634270
GTCATCTCTTGAGCCTTTCAGCCGCTTATGGGGACCTGCAGGCAGTAAGATACTTGCTAAAAGAAGCAGGCGTGACCATATCCCTTGAACCCAGTGATGATAATCCAGCGGTGGTAGCTGCGTATTTTGGACATAAGGACGTAGCACAAGAACTTCTAGATTC
>10.19642685.19642812
TACTCGAGATTGACATATCCAACAACAGATTCCTCAGTCTTCCTTCGGGTTTCTTGCACCTTTCCAGACTCCAAAGACTTATTGCTGCCAAAAATTATTTAGAAAGATTATTTGATGAGGAGAA
>10.19643077.19643240
CAACGAACTGGATTGGATTAAGAAAACTGCAGGAATTAGATGTCTCAGACAACAGGTTATCAGAGCTGCCCGTTTCCTTTCTGCACTGTCTGAAATCACTGCATAGCCTCAATGGATCTAGCAATAACTTAAAAGTGTTTCCTCAACCATGGGCCTGTCCCTTG
>10.19643957.19644094
AAATGTTGCAAAATAGCTAAAAATATGCTGGAATCTCTGCCTGATACTTTGGCAGTGTTTTGGAAAAACCATCTCAAGGAAGTAGACTTTTCTGACAATTCCCTGAAAGAAGTTCCACAGTGTCTCTTCCAGCTTGAA
>10.19662866.19663037
TATCTTCTGCCCCACCTGCTTCCTGCCAAGCCAGCCTTTGATGTTCATGGCTTACGCCACCAGACAACAAACACCATCCAAAGAGTATTCAAGATGAGTTTTGTCCCTGTTGGCTTTTGGCAACGGTTTATCGCCCGGATGCTGATCAGTCTTGCGGAGATGGATCTTCAG
>10.19670995.19671189
GTGGACATGTTTTCATATGGCATGGTGTTGTATGAGCTGCTGTCAGGGCAACGCCCCATCCTGGGACAGCACCAGCTTCAAATTTCAAAGAAACTCTCCAAGGGGATCCGGCCTGTCCTGGGTCAGCCAGAAGAAGTGCAGTTCCACCGATTGCAGGCACTCATGATGGAGTGTTGGGACACCAAGCCAGAAAAG
>10.19671850.19672001
CGGCCACTGGCCATCTCAGTGGTAGGACAAATGAAAAGTCCCTCCTTTGCCACATTCATGTACTGGCTACCATGTGGGAAGCAGTCCTTCTTCTCTTCTCGAGGACAGGAGTACACAGTAGTATTCTGGGATGAGAAGGAAGAGAGCAG
>10.19679673.19680225
AACTCCTACCAGGTCCTGGCTGGCTTATCTGACGGGTTGATTGCAGTTTTCCAAGTCACAAGCGGCGTCCTCGAGGACAACTGCTGCTATCTTTGCTCCCACACGGCAAACCGTTCCTTGTTCAATATCAGCGATGAGGACACCCGCCAGAATCCTTACTCTGTGAAAGCAATGGAATTGGTTAACAATGGGACAGAGGTCTGGTACAGCAATGGCCCTGGCGTCCTCATCGTAGACACTGCAGCCATGGAAATCACCAGGCGACTGGAGCCCTACAGTCCACCATCCACGGTGGTATCCATTGTCTGCAGCTCAGATTGCAATGGGGAAGAAGTGGCCTGGTGTTTAGATGATACCACCAACTTCCTGGTGATGTACTACACCTCTACCTACCAGCTCTGTGCCCGGTACTTCTGTGGGGATCGTAGCCCCCTGAGGGACATGTTTACGATTCAACAACC
>10.19768956.19768809
TACAAGATTCCTGTAATTGAGAATTTGGGTGCCACGTTGGACCAGTTTGATACTATTGATTTCTCAGACAATGAGATCCGGAAATTGGATGGCTTCCCGCTGCTGAAGAGGTTGAAAACATTGTTGATGAATAACAACAG
>10.19777632.19777436
TGTGTGAATTCCTGCCCCCCTGGCTACTTTGGGGACAGTCTGCAACATAAGTGCCGTAGATGCCACAGGGGCTGCGAAGCATGCTTGGGCAGAAGCCACAACTCGTGCACAGCGTGCAAGCGTGGTTTTTATCACCACCAAGAGACAAACACTTGTGTGAATCTGTGTCCAGCTGGGTTTTACTCTGATGA
>10.19889444.19889620
AACTTCTCCAGATTGCTGGCATTAGTCCCCACGGCAATGCTTTAGGGGCATCCATGCAGCAGCAGGTCAGTCAACAGATGCCTCAGGAAAAACGAGGAGGTGAAGTATTAGATTCTGCCCACGATGACATCAAGCTCGAAAAAAGCAATATTTTGCTGCTTGGACCAACCGGCTCAG
>10.19906332.19907051
TTTTTTTAAACAACATGAAGAATGAGTTGGAAGCAGCCAAGAAGAAGTTGATGGCTGTCATGCATCCCTTAAACCAAACCTCGACAGAATCTGTCTTGATTTCTAAGGCTTTCTCTCTCCACCAGCACTCCAGAAGCAGCAGGAACTTGAGATATGGACC
>10.19934054.19934266
GCTTGTGGACCACCTGGAGGTGGTGACCCTGCCAGCCAATCCCTCAAAGGGACTCCCTGTGAAGAAGTATGCAGAGCACTTTCAACTCCCCATCCACATCTGGCCTGATGTAGGTGCATGTGAGAACTTTGACATCGGCGTGGTGGCATCATTTGGACGTCTGCTTAGTGAGGACCTCATCCTGAAGTTCCCCTA
>10.19937909.19938078
GAAGGTTGGGTTGGAGTCAAAACCATTATACATAAGAAGAAATTGACAGCAACCGACTTCTACAATGGCTACTTGCATTCTTGGTCCCAGCACAATTCTCAAACGGCTCTCAAGAATTGCCGGTTTCAGACACTCAAGCTGACCACAGTGAAGAAGCATCGGAAAG
>10.19992268.19992061
TGCTGATGTGTAAAAATGTGCAAGAGCAGCTGTCAACCCCACAGATCTCAAGAGGACCAAGAAATGTCACTGGCCAGGCTCTAAATGGATCTACTAAGAGGGACAGGGAAGATCCAGATGTCAATGGGAAACAACTGGATATGAATGAACTGGAAAGGTTGTTCCCAGC
>10.20087492.20087328
CTGGACAAGTGGCATCACTGGCTATGGAGTCTCTATTCCAAAAGAGCCCACCATGACTTTGAATGGATCCTTGAAGATGACTTCCAATGGGGGACAAAAACTCTTGTTGCAAGCTCTGGTTTATGAGGTTGT
>10.20101754.20101521
TTCCCTTTGCCCCAACTGAGTTAATGGTCCAAGCCAAAATGGACTCACTCTTGGTAAGTTGGCAGCCTCCAGCCAACCATGGCCAGATTTCAGGCTACAAGCTGTATTACCGAGAAATAGCCACCGAGGAGGAGTCAGGCATGGAGATCCCTTCAGAAGGCACAGGCAATAGTCTTTGGGATGTCGGACCCATAAAACTGAAGAAGAAAGTGAAGCAACATGAACTGACACAATTAG
>10.20106538.20106380
[truncated: 1,922,364 more chars]
