# Supplementary material for: Gene markers for exon capture and phylogenomics in ray‐finned fishes
Source: Ecol Evol. 2019 Mar 5;9(7):3973–83. doi: 10.1002/ece3.5026 (PMC6468074; doi:10.1002/ece3.5026)
Supplement: Supplementary file 5 [file ECE3-9-3973-s005.zip › Appendix_S3_pipeline&scrips/pipeline_scripts_for_assembly/Predict Frames of Query/sample/Python_molurus.frames/Gallus_gallus.onehitCDSmarkers.column1.txt]

chromosome:WASHUC2:1:587235:587454|ENSGALG00000007910|SMO|1|Smoothened=homolog=[Source:UniProtKB/TrEMBL	Acc:F1NUS7]
chromosome:WASHUC2:1:695293:695450|ENSGALG00000007973|IBR/F|1|nuclear=respiratory=factor=1==[Source:RefSeq=peptide	Acc:NP_001025817]
chromosome:WASHUC2:1:784493:784714|ENSGALG00000008013|KLHDC10|1|Uncharacterized=protein=[Source:UniProtKB/TrEMBL	Acc:F1NR25]
chromosome:WASHUC2:1:789635:789844|ENSGALG00000008013|KLHDC10|1|Uncharacterized=protein=[Source:UniProtKB/TrEMBL	Acc:F1NR25]
chromosome:WASHUC2:1:810239:810064|ENSGALG00000008036|TMEM209|-1|Uncharacterized=protein=[Source:UniProtKB/TrEMBL	Acc:F1N9C5]
chromosome:WASHUC2:1:811120:810916|ENSGALG00000008036|TMEM209|-1|Uncharacterized=protein=[Source:UniProtKB/TrEMBL	Acc:F1N9C5]
chromosome:WASHUC2:1:1017776:1017609|ENSGALG00000008437|NET1|-1|neuroepithelial=cell-transforming=gene=1=protein=[Source:RefSeq=peptide	Acc:NP_001025819]
chromosome:WASHUC2:1:2972877:2972656|ENSGALG00000006356|MKLN1|-1|muskelin==[Source:RefSeq=peptide	Acc:NP_001025944]
chromosome:WASHUC2:1:4147529:4147668|ENSGALG00000006833|ITIH2|1|inter-alpha=(globulin)=inhibitor=H2=precursor=[Source:RefSeq=peptide	Acc:NP_001124213]
chromosome:WASHUC2:1:6161825:6161673|ENSGALG00000006706|USP6NL|-1|USP6=N-terminal-like=protein==[Source:RefSeq=peptide	Acc:NP_001026011]
chromosome:WASHUC2:1:6438427:6438267|ENSGALG00000006694|UPF2|-1|Uncharacterized=protein=[Source:UniProtKB/TrEMBL	Acc:E1C0M6]
chromosome:WASHUC2:1:6444143:6443364|ENSGALG00000006694|UPF2|-1|Uncharacterized=protein=[Source:UniProtKB/TrEMBL	Acc:E1C0M6]
chromosome:WASHUC2:1:6457795:6457957|ENSGALG00000003674|DHTKD1|1|Uncharacterized=protein=[Source:UniProtKB/TrEMBL	Acc:F1NQC6]
chromosome:WASHUC2:1:6912822:6912648|ENSGALG00000017722|CCDC3|-1|Uncharacterized=protein=[Source:UniProtKB/TrEMBL	Acc:F1N8G1]
chromosome:WASHUC2:1:6946824:6946982|ENSGALG00000013738|OPTN|1|optineurin==[Source:RefSeq=peptide	Acc:NP_989567]
chromosome:WASHUC2:1:6950555:6950689|ENSGALG00000013738|OPTN|1|optineurin==[Source:RefSeq=peptide	Acc:NP_989567]
chromosome:WASHUC2:1:6959369:6959527|ENSGALG00000013738|OPTN|1|optineurin==[Source:RefSeq=peptide	Acc:NP_989567]
chromosome:WASHUC2:1:7097069:7096804|ENSGALG00000006682|BEND7|-1|Uncharacterized=protein=[Source:UniProtKB/TrEMBL	Acc:E1C1C9]
chromosome:WASHUC2:1:7104669:7104370|ENSGALG00000006682|BEND7|-1|Uncharacterized=protein=[Source:UniProtKB/TrEMBL	Acc:E1C1C9]
chromosome:WASHUC2:1:7185318:7185081|ENSGALG00000006656|FRMD4A|-1|Uncharacterized=protein=[Source:UniProtKB/TrEMBL	Acc:F1P1Z2]
chromosome:WASHUC2:1:7908548:7908670|ENSGALG00000006633|C7ORF23|1|Uncharacterized=protein=[Source:UniProtKB/TrEMBL	Acc:F1P2I3]
chromosome:WASHUC2:1:7911333:7911186|ENSGALG00000006628|DMTF1|-1|cyclin-D-binding=Myb-like=transcription=factor=1=[Source:RefSeq=peptide	Acc:NP_001074332]
chromosome:WASHUC2:1:7914363:7913977|ENSGALG00000006628|DMTF1|-1|cyclin-D-binding=Myb-like=transcription=factor=1=[Source:RefSeq=peptide	Acc:NP_001074332]
chromosome:WASHUC2:1:7915177:7915019|ENSGALG00000006628|DMTF1|-1|cyclin-D-binding=Myb-like=transcription=factor=1=[Source:RefSeq=peptide	Acc:NP_001074332]
chromosome:WASHUC2:1:7922206:7921978|ENSGALG00000006628|DMTF1|-1|cyclin-D-binding=Myb-like=transcription=factor=1=[Source:RefSeq=peptide	Acc:NP_001074332]
chromosome:WASHUC2:1:7925368:7925211|ENSGALG00000006628|DMTF1|-1|cyclin-D-binding=Myb-like=transcription=factor=1=[Source:RefSeq=peptide	Acc:NP_001074332]
chromosome:WASHUC2:1:10419207:10420607|ENSGALG00000008499|PCLO|1|Protein=piccolo=[Source:UniProtKB/TrEMBL	Acc:E1BSI7]
chromosome:WASHUC2:1:10585334:10586108|ENSGALG00000008499|PCLO|1|Protein=piccolo=[Source:UniProtKB/TrEMBL	Acc:E1BSI7]
chromosome:WASHUC2:1:10617878:10620089|ENSGALG00000008499|PCLO|1|Protein=piccolo=[Source:UniProtKB/TrEMBL	Acc:E1BSI7]
chromosome:WASHUC2:1:10700351:10700481|ENSGALG00000008499|PCLO|1|Protein=piccolo=[Source:UniProtKB/TrEMBL	Acc:E1BSI7]
chromosome:WASHUC2:1:10712552:10712746|ENSGALG00000008499|PCLO|1|Protein=piccolo=[Source:UniProtKB/TrEMBL	Acc:E1BSI7]
chromosome:WASHUC2:1:10713946:10714128|ENSGALG00000008499|PCLO|1|Protein=piccolo=[Source:UniProtKB/TrEMBL	Acc:E1BSI7]
chromosome:WASHUC2:1:10760718:10760852|ENSGALG00000008499|PCLO|1|Protein=piccolo=[Source:UniProtKB/TrEMBL	Acc:E1BSI7]
chromosome:WASHUC2:1:10765787:10765927|ENSGALG00000008499|PCLO|1|Protein=piccolo=[Source:UniProtKB/TrEMBL	Acc:E1BSI7]
chromosome:WASHUC2:1:11208851:11208984|ENSGALG00000008486|CACNA2D1|1|calcium=channel,=voltage-dependent,=alpha=2/delta=subunit=1=preproprotein==[Source:RefSeq=peptide	Acc:NP_001170793]
chromosome:WASHUC2:1:11347403:11347555|ENSGALG00000008486|CACNA2D1|1|calcium=channel,=voltage-dependent,=alpha=2/delta=subunit=1=preproprotein==[Source:RefSeq=peptide	Acc:NP_001170793]
chromosome:WASHUC2:1:13297243:13297432|ENSGALG00000008353|MAGI2|1|membrane-associated=guanylate=kinase,=WW=and=PDZ=domain-containing=protein=2==[Source:RefSeq=peptide	Acc:NP_001186469]
chromosome:WASHUC2:1:13341666:13341906|ENSGALG00000008353|MAGI2|1|membrane-associated=guanylate=kinase,=WW=and=PDZ=domain-containing=protein=2==[Source:RefSeq=peptide	Acc:NP_001186469]
chromosome:WASHUC2:1:13426765:13426607|ENSGALG00000008335|PHTF2|-1|putative=homeodomain=transcription=factor=2=[Source:RefSeq=peptide	Acc:NP_001006226]
chromosome:WASHUC2:1:13545196:13544232|ENSGALG00000008322|PTPN18|-1|Uncharacterized=protein=[Source:UniProtKB/TrEMBL	Acc:F1P0Y2]
chromosome:WASHUC2:1:13691701:13691453|ENSGALG00000008309|CCDC146|-1|Uncharacterized=protein=[Source:UniProtKB/TrEMBL	Acc:E1BQW6]
chromosome:WASHUC2:1:13701123:13700895|ENSGALG00000008309|CCDC146|-1|Uncharacterized=protein=[Source:UniProtKB/TrEMBL	Acc:E1BQW6]
chromosome:WASHUC2:1:13742657:13743269|ENSGALG00000008306|FGL2|1|fibroleukin=precursor==[Source:RefSeq=peptide	Acc:NP_001072954]
chromosome:WASHUC2:1:13891254:13891508|ENSGALG00000008288|ARMC10|1|Uncharacterized=protein=[Source:UniProtKB/TrEMBL	Acc:E1C223]
chromosome:WASHUC2:1:13996351:13996197|ENSGALG00000008222|SLC26A5|-1|prestin==[Source:RefSeq=peptide	Acc:NP_001072945]
chromosome:WASHUC2:1:14026825:14026628|ENSGALG00000008193|RELN|-1|Reelin==[Source:UniProtKB/TrEMBL	Acc:F1NE63]
chromosome:WASHUC2:1:14028033:14027814|ENSGALG00000008193|RELN|-1|Reelin==[Source:UniProtKB/TrEMBL	Acc:F1NE63]
chromosome:WASHUC2:1:14033854:14033679|ENSGALG00000008193|RELN|-1|Reelin==[Source:UniProtKB/TrEMBL	Acc:F1NE63]
chromosome:WASHUC2:1:14035617:14035403|ENSGALG00000008193|RELN|-1|Reelin==[Source:UniProtKB/TrEMBL	Acc:F1NE63]
chromosome:WASHUC2:1:14045192:14045024|ENSGALG00000008193|RELN|-1|Reelin==[Source:UniProtKB/TrEMBL	Acc:F1NE63]
chromosome:WASHUC2:1:14047684:14047435|ENSGALG00000008193|RELN|-1|Reelin==[Source:UniProtKB/TrEMBL	Acc:F1NE63]
chromosome:WASHUC2:1:14053217:14053070|ENSGALG00000008193|RELN|-1|Reelin==[Source:UniProtKB/TrEMBL	Acc:F1NE63]
chromosome:WASHUC2:1:14074986:14074779|ENSGALG00000008193|RELN|-1|Reelin==[Source:UniProtKB/TrEMBL	Acc:F1NE63]
chromosome:WASHUC2:1:14076446:14076289|ENSGALG00000008193|RELN|-1|Reelin==[Source:UniProtKB/TrEMBL	Acc:F1NE63]
chromosome:WASHUC2:1:14081308:14081108|ENSGALG00000008193|RELN|-1|Reelin==[Source:UniProtKB/TrEMBL	Acc:F1NE63]
chromosome:WASHUC2:1:14096967:14096775|ENSGALG00000008193|RELN|-1|Reelin==[Source:UniProtKB/TrEMBL	Acc:F1NE63]
chromosome:WASHUC2:1:14102845:14102609|ENSGALG00000008193|RELN|-1|Reelin==[Source:UniProtKB/TrEMBL	Acc:F1NE63]
chromosome:WASHUC2:1:14107096:14106935|ENSGALG00000008193|RELN|-1|Reelin==[Source:UniProtKB/TrEMBL	Acc:F1NE63]
chromosome:WASHUC2:1:14107950:14107717|ENSGALG00000008193|RELN|-1|Reelin==[Source:UniProtKB/TrEMBL	Acc:F1NE63]
chromosome:WASHUC2:1:14116748:14116540|ENSGALG00000008193|RELN|-1|Reelin==[Source:UniProtKB/TrEMBL	Acc:F1NE63]
chromosome:WASHUC2:1:14121343:14121192|ENSGALG00000008193|RELN|-1|Reelin==[Source:UniProtKB/TrEMBL	Acc:F1NE63]
chromosome:WASHUC2:1:14128491:14128346|ENSGALG00000008193|RELN|-1|Reelin==[Source:UniProtKB/TrEMBL	Acc:F1NE63]
chromosome:WASHUC2:1:14141380:14141140|ENSGALG00000008193|RELN|-1|Reelin==[Source:UniProtKB/TrEMBL	Acc:F1NE63]
chromosome:WASHUC2:1:14772996:14773208|ENSGALG00000008167|MLL5|1|Uncharacterized=protein=[Source:UniProtKB/TrEMBL	Acc:E1C7R9]
chromosome:WASHUC2:1:14783403:14783656|ENSGALG00000008167|MLL5|1|Uncharacterized=protein=[Source:UniProtKB/TrEMBL	Acc:E1C7R9]
chromosome:WASHUC2:1:14785172:14785735|ENSGALG00000008167|MLL5|1|Uncharacterized=protein=[Source:UniProtKB/TrEMBL	Acc:E1C7R9]
chromosome:WASHUC2:1:14791900:14792613|ENSGALG00000008167|MLL5|1|Uncharacterized=protein=[Source:UniProtKB/TrEMBL	Acc:E1C7R9]
chromosome:WASHUC2:1:14793164:14793889|ENSGALG00000008167|MLL5|1|Uncharacterized=protein=[Source:UniProtKB/TrEMBL	Acc:E1C7R9]
chromosome:WASHUC2:1:14818827:14818281|ENSGALG00000008154|SRPK2|-1|Uncharacterized=protein=[Source:UniProtKB/TrEMBL	Acc:E1BR48]
chromosome:WASHUC2:1:14958641:14959023|ENSGALG00000008132|PUS7|1|pseudouridylate=synthase=7=homolog==[Source:RefSeq=peptide	Acc:NP_001186468]
chromosome:WASHUC2:1:14962148:14962292|ENSGALG00000008132|PUS7|1|pseudouridylate=synthase=7=homolog==[Source:RefSeq=peptide	Acc:NP_001186468]
chromosome:WASHUC2:1:14970457:14970617|ENSGALG00000008132|PUS7|1|pseudouridylate=synthase=7=homolog==[Source:RefSeq=peptide	Acc:NP_001186468]
chromosome:WASHUC2:1:14971483:14971609|ENSGALG00000008132|PUS7|1|pseudouridylate=synthase=7=homolog==[Source:RefSeq=peptide	Acc:NP_001186468]
chromosome:WASHUC2:1:14975179:14975308|ENSGALG00000008132|PUS7|1|pseudouridylate=synthase=7=homolog==[Source:RefSeq=peptide	Acc:NP_001186468]
chromosome:WASHUC2:1:14987622:14987836|ENSGALG00000008123|RINT1|1|Uncharacterized=protein=[Source:UniProtKB/TrEMBL	Acc:F1NCP7]
chromosome:WASHUC2:1:14988377:14988557|ENSGALG00000008123|RINT1|1|Uncharacterized=protein=[Source:UniProtKB/TrEMBL	Acc:F1NCP7]
chromosome:WASHUC2:1:14989395:14989611|ENSGALG00000008123|RINT1|1|Uncharacterized=protein=[Source:UniProtKB/TrEMBL	Acc:F1NCP7]
chromosome:WASHUC2:1:15008406:15007470|ENSGALG00000008115|ATXN7L1|-1|Uncharacterized=protein=[Source:UniProtKB/TrEMBL	Acc:E1BZQ6]
chromosome:WASHUC2:1:15022363:15022080|ENSGALG00000008115|ATXN7L1|-1|Uncharacterized=protein=[Source:UniProtKB/TrEMBL	Acc:E1BZQ6]
chromosome:WASHUC2:1:15029562:15029340|ENSGALG00000008115|ATXN7L1|-1|Uncharacterized=protein=[Source:UniProtKB/TrEMBL	Acc:E1BZQ6]
chromosome:WASHUC2:1:15390286:15392289|ENSGALG00000008081|PIK3CG|1|phosphatidylinositol-4,5-bisphosphate=3-kinase=catalytic=subunit=gamma=isoform==[Source:RefSeq=peptide	Acc:NP_001186467]
chromosome:WASHUC2:1:15396976:15397201|ENSGALG00000008081|PIK3CG|1|phosphatidylinositol-4,5-bisphosphate=3-kinase=catalytic=subunit=gamma=isoform==[Source:RefSeq=peptide	Acc:NP_001186467]
chromosome:WASHUC2:1:15534426:15534594|ENSGALG00000008050|HBP1|1|HMG=box-containing=protein=1==[Source:RefSeq=peptide	Acc:NP_001186383]
chromosome:WASHUC2:1:15535681:15535915|ENSGALG00000008050|HBP1|1|HMG=box-containing=protein=1==[Source:RefSeq=peptide	Acc:NP_001186383]
chromosome:WASHUC2:1:15537023:15537155|ENSGALG00000008050|HBP1|1|HMG=box-containing=protein=1==[Source:RefSeq=peptide	Acc:NP_001186383]
chromosome:WASHUC2:1:15539004:15539148|ENSGALG00000008050|HBP1|1|HMG=box-containing=protein=1==[Source:RefSeq=peptide	Acc:NP_001186383]
chromosome:WASHUC2:1:15541450:15541779|ENSGALG00000008050|HBP1|1|HMG=box-containing=protein=1==[Source:RefSeq=peptide	Acc:NP_001186383]
chromosome:WASHUC2:1:15545005:15545146|ENSGALG00000008050|HBP1|1|HMG=box-containing=protein=1==[Source:RefSeq=peptide	Acc:NP_001186383]
chromosome:WASHUC2:1:15557841:15557715|ENSGALG00000008035|COG5|-1|conserved=oligomeric=Golgi=complex=subunit=5=[Source:RefSeq=peptide	Acc:NP_001186374]
chromosome:WASHUC2:1:15593726:15593565|ENSGALG00000008035|COG5|-1|conserved=oligomeric=Golgi=complex=subunit=5=[Source:RefSeq=peptide	Acc:NP_001186374]
chromosome:WASHUC2:1:15594736:15594532|ENSGALG00000008035|COG5|-1|conserved=oligomeric=Golgi=complex=subunit=5=[Source:RefSeq=peptide	Acc:NP_001186374]
chromosome:WASHUC2:1:15739773:15739999|ENSGALG00000023661|DUS4L|1|tRNA-dihydrouridine=synthase=[Source:UniProtKB/TrEMBL	Acc:F1NHN2]
chromosome:WASHUC2:1:15812953:15812720|ENSGALG00000007959|SLC26A3|-1|chloride=anion=exchanger==[Source:RefSeq=peptide	Acc:NP_001186373]
chromosome:WASHUC2:1:15851464:15851607|ENSGALG00000007931|DLD|1|dihydrolipoyl=dehydrogenase,=mitochondrial=[Source:RefSeq=peptide	Acc:NP_001025898]
chromosome:WASHUC2:1:15852994:15853184|ENSGALG00000007931|DLD|1|dihydrolipoyl=dehydrogenase,=mitochondrial=[Source:RefSeq=peptide	Acc:NP_001025898]
chromosome:WASHUC2:1:15854535:15854705|ENSGALG00000007931|DLD|1|dihydrolipoyl=dehydrogenase,=mitochondrial=[Source:RefSeq=peptide	Acc:NP_001025898]
chromosome:WASHUC2:1:15855082:15855271|ENSGALG00000007931|DLD|1|dihydrolipoyl=dehydrogenase,=mitochondrial=[Source:RefSeq=peptide	Acc:NP_001025898]
chromosome:WASHUC2:1:15855682:15855819|ENSGALG00000007931|DLD|1|dihydrolipoyl=dehydrogenase,=mitochondrial=[Source:RefSeq=peptide	Acc:NP_001025898]
chromosome:WASHUC2:1:15859932:15859796|ENSGALG00000007905|LAMB1|-1|Laminin=subunit=beta-1=[Source:UniProtKB/TrEMBL	Acc:F1NJ23]
chromosome:WASHUC2:1:15861014:15860846|ENSGALG00000007905|LAMB1|-1|Laminin=subunit=beta-1=[Source:UniProtKB/TrEMBL	Acc:F1NJ23]
chromosome:WASHUC2:1:15867308:15867067|ENSGALG00000007905|LAMB1|-1|Laminin=subunit=beta-1=[Source:UniProtKB/TrEMBL	Acc:F1NJ23]
chromosome:WASHUC2:1:15883511:15883307|ENSGALG00000007905|LAMB1|-1|Laminin=subunit=beta-1=[Source:UniProtKB/TrEMBL	Acc:F1NJ23]
chromosome:WASHUC2:1:15884727:15884597|ENSGALG00000007905|LAMB1|-1|Laminin=subunit=beta-1=[Source:UniProtKB/TrEMBL	Acc:F1NJ23]
chromosome:WASHUC2:1:15906494:15906318|ENSGALG00000007917|LAMB4|-1|laminin=subunit=beta-4==[Source:RefSeq=peptide	Acc:NP_001186242]
chromosome:WASHUC2:1:15910419:15910275|ENSGALG00000007917|LAMB4|-1|laminin=subunit=beta-4==[Source:RefSeq=peptide	Acc:NP_001186242]
chromosome:WASHUC2:1:15927338:15927161|ENSGALG00000007917|LAMB4|-1|laminin=subunit=beta-4==[Source:RefSeq=peptide	Acc:NP_001186242]
chromosome:WASHUC2:1:15994478:15994294|ENSGALG00000007161|LRRK2|-1|leucine-rich=repeat=kinase=2=[Source:HGNC=Symbol	Acc:18618]
chromosome:WASHUC2:1:15995879:15995686|ENSGALG00000007161|LRRK2|-1|leucine-rich=repeat=kinase=2=[Source:HGNC=Symbol	Acc:18618]
chromosome:WASHUC2:1:15997175:15996981|ENSGALG00000007161|LRRK2|-1|leucine-rich=repeat=kinase=2=[Source:HGNC=Symbol	Acc:18618]
chromosome:WASHUC2:1:16010315:16010188|ENSGALG00000007161|LRRK2|-1|leucine-rich=repeat=kinase=2=[Source:HGNC=Symbol	Acc:18618]
chromosome:WASHUC2:1:16012109:16011928|ENSGALG00000007161|LRRK2|-1|leucine-rich=repeat=kinase=2=[Source:HGNC=Symbol	Acc:18618]
chromosome:WASHUC2:1:16012703:16012517|ENSGALG00000007161|LRRK2|-1|leucine-rich=repeat=kinase=2=[Source:HGNC=Symbol	Acc:18618]
chromosome:WASHUC2:1:16014931:16014783|ENSGALG00000007161|LRRK2|-1|leucine-rich=repeat=kinase=2=[Source:HGNC=Symbol	Acc:18618]
chromosome:WASHUC2:1:16933080:16933296|ENSGALG00000013182|GRAMD4|1|Uncharacterized=protein=[Source:UniProtKB/TrEMBL	Acc:F1NMF1]
chromosome:WASHUC2:1:16992424:16992556|ENSGALG00000013182|GRAMD4|1|Uncharacterized=protein=[Source:UniProtKB/TrEMBL	Acc:F1NMF1]
chromosome:WASHUC2:1:17005118:17005272|ENSGALG00000013182|GRAMD4|1|Uncharacterized=protein=[Source:UniProtKB/TrEMBL	Acc:F1NMF1]
chromosome:WASHUC2:1:20011733:20011606|ENSGALG00000008526|BRD1|-1|Uncharacterized=protein=[Source:UniProtKB/TrEMBL	Acc:E1BSE7]
chromosome:WASHUC2:1:20032237:20031749|ENSGALG00000008526|BRD1|-1|Uncharacterized=protein=[Source:UniProtKB/TrEMBL	Acc:E1BSE7]
chromosome:WASHUC2:1:21461842:21461675|ENSGALG00000008560|MLC1|-1|Uncharacterized=protein=[Source:UniProtKB/TrEMBL	Acc:E1BQK8]
chromosome:WASHUC2:1:21462052:21461930|ENSGALG00000008560|MLC1|-1|Uncharacterized=protein=[Source:UniProtKB/TrEMBL	Acc:E1BQK8]
chromosome:WASHUC2:1:21485192:21485013|ENSGALG00000008560|MLC1|-1|Uncharacterized=protein=[Source:UniProtKB/TrEMBL	Acc:E1BQK8]
chromosome:WASHUC2:1:21503950:21504144|ENSGALG00000008570|MOV10L1|1|Uncharacterized=protein=[Source:UniProtKB/TrEMBL	Acc:E1BY80]
chromosome:WASHUC2:1:21505768:21505945|ENSGALG00000008570|MOV10L1|1|Uncharacterized=protein=[Source:UniProtKB/TrEMBL	Acc:E1BY80]
chromosome:WASHUC2:1:21636116:21636282|ENSGALG00000008705|TRABD|1|traB=domain-containing=protein==[Source:RefSeq=peptide	Acc:NP_001025903]
chromosome:WASHUC2:1:21696102:21696282|ENSGALG00000008694|SELO|1|selenoprotein=O==[Source:RefSeq=peptide	Acc:NP_001108489]
chromosome:WASHUC2:1:22394398:22394541|ENSGALG00000008711|ZNF800|1|zinc=finger=protein=800==[Source:RefSeq=peptide	Acc:NP_001186428]
chromosome:WASHUC2:1:22397224:22397936|ENSGALG00000008711|ZNF800|1|zinc=finger=protein=800==[Source:RefSeq=peptide	Acc:NP_001186428]
chromosome:WASHUC2:1:24092786:24092961|ENSGALG00000008823|IQUB|1|Uncharacterized=protein=[Source:UniProtKB/TrEMBL	Acc:E1BRT7]
chromosome:WASHUC2:1:24105183:24105431|ENSGALG00000008823|IQUB|1|Uncharacterized=protein=[Source:UniProtKB/TrEMBL	Acc:E1BRT7]
chromosome:WASHUC2:1:24108278:24108463|ENSGALG00000008823|IQUB|1|Uncharacterized=protein=[Source:UniProtKB/TrEMBL	Acc:E1BRT7]
chromosome:WASHUC2:1:24166456:24166693|ENSGALG00000008836|ATP6AP1|1|V-type=proton=ATPase=subunit=S1=precursor=[Source:RefSeq=peptide	Acc:NP_001239540]
chromosome:WASHUC2:1:24656059:24656235|ENSGALG00000008953|AASS|1|Uncharacterized=protein=[Source:UniProtKB/TrEMBL	Acc:E1BWX4]
chromosome:WASHUC2:1:24657742:24657888|ENSGALG00000008953|AASS|1|Uncharacterized=protein=[Source:UniProtKB/TrEMBL	Acc:E1BWX4]
chromosome:WASHUC2:1:24660312:24660445|ENSGALG00000008953|AASS|1|Uncharacterized=protein=[Source:UniProtKB/TrEMBL	Acc:E1BWX4]
chromosome:WASHUC2:1:24674531:24674698|ENSGALG00000008953|AASS|1|Uncharacterized=protein=[Source:UniProtKB/TrEMBL	Acc:E1BWX4]
chromosome:WASHUC2:1:24721804:24721013|ENSGALG00000008961|PTPRZ1|-1|receptor-type=tyrosine-protein=phosphatase=zeta=precursor==[Source:RefSeq=peptide	Acc:NP_001186241]
chromosome:WASHUC2:1:24722022:24721829|ENSGALG00000008961|PTPRZ1|-1|receptor-type=tyrosine-protein=phosphatase=zeta=precursor==[Source:RefSeq=peptide	Acc:NP_001186241]
chromosome:WASHUC2:1:24722560:24722050|ENSGALG00000008961|PTPRZ1|-1|receptor-type=tyrosine-protein=phosphatase=zeta=precursor==[Source:RefSeq=peptide	Acc:NP_001186241]
chromosome:WASHUC2:1:24724571:24722597|ENSGALG00000008961|PTPRZ1|-1|receptor-type=tyrosine-protein=phosphatase=zeta=precursor==[Source:RefSeq=peptide	Acc:NP_001186241]
chromosome:WASHUC2:1:24734959:24734775|ENSGALG00000008961|PTPRZ1|-1|receptor-type=tyrosine-protein=phosphatase=zeta=precursor==[Source:RefSeq=peptide	Acc:NP_001186241]
chromosome:WASHUC2:1:24741119:24740969|ENSGALG00000008961|PTPRZ1|-1|receptor-type=tyrosine-protein=phosphatase=zeta=precursor==[Source:RefSeq=peptide	Acc:NP_001186241]
chromosome:WASHUC2:1:24746126:24745975|ENSGALG00000008961|PTPRZ1|-1|receptor-type=tyrosine-protein=phosphatase=zeta=precursor==[Source:RefSeq=peptide	Acc:NP_001186241]
chromosome:WASHUC2:1:24748725:24748546|ENSGALG00000008961|PTPRZ1|-1|receptor-type=tyrosine-protein=phosphatase=zeta=precursor==[Source:RefSeq=peptide	Acc:NP_001186241]
chromosome:WASHUC2:1:25062669:25062454|ENSGALG00000009002|CPED1|-1|Uncharacterized=protein=[Source:UniProtKB/TrEMBL	Acc:E1BUF0]
chromosome:WASHUC2:1:25068505:25068359|ENSGALG00000009002|CPED1|-1|Uncharacterized=protein=[Source:UniProtKB/TrEMBL	Acc:E1BUF0]
chromosome:WASHUC2:1:25071144:25070918|ENSGALG00000009002|CPED1|-1|Uncharacterized=protein=[Source:UniProtKB/TrEMBL	Acc:E1BUF0]
chromosome:WASHUC2:1:25127406:25127238|ENSGALG00000009002|CPED1|-1|Uncharacterized=protein=[Source:UniProtKB/TrEMBL	Acc:E1BUF0]
chromosome:WASHUC2:1:25136595:25136449|ENSGALG00000009002|CPED1|-1|Uncharacterized=protein=[Source:UniProtKB/TrEMBL	Acc:E1BUF0]
chromosome:WASHUC2:1:25188448:25188303|ENSGALG00000009002|CPED1|-1|Uncharacterized=protein=[Source:UniProtKB/TrEMBL	Acc:E1BUF0]
chromosome:WASHUC2:1:25300647:25300952|ENSGALG00000009029|TSPAN12|1|Tetraspanin-12==[Source:UniProtKB/Swiss-=Prot	Acc:Q5ZIF5]
chromosome:WASHUC2:1:26315473:26315676|ENSGALG00000009134|CTTNBP2|1|cortactin=binding=protein=2==[Source:RefSeq=peptide	Acc:NP_001092009]
chromosome:WASHUC2:1:26323404:26323658|ENSGALG00000009134|CTTNBP2|1|cortactin=binding=protein=2==[Source:RefSeq=peptide	Acc:NP_001092009]
chromosome:WASHUC2:1:26328316:26328591|ENSGALG00000009134|CTTNBP2|1|cortactin=binding=protein=2==[Source:RefSeq=peptide	Acc:NP_001092009]
chromosome:WASHUC2:1:26333479:26333631|ENSGALG00000009134|CTTNBP2|1|cortactin=binding=protein=2==[Source:RefSeq=peptide	Acc:NP_001092009]
chromosome:WASHUC2:1:26333914:26334101|ENSGALG00000009134|CTTNBP2|1|cortactin=binding=protein=2==[Source:RefSeq=peptide	Acc:NP_001092009]
chromosome:WASHUC2:1:26336720:26336898|ENSGALG00000009134|CTTNBP2|1|cortactin=binding=protein=2==[Source:RefSeq=peptide	Acc:NP_001092009]
chromosome:WASHUC2:1:26340452:26340657|ENSGALG00000009134|CTTNBP2|1|cortactin=binding=protein=2==[Source:RefSeq=peptide	Acc:NP_001092009]
chromosome:WASHUC2:1:26366453:26366211|ENSGALG00000009324|GGA.27462|-1|cystic=fibrosis=transmembrane=conductance=regulator=[Source:RefSeq=peptide	Acc:NP_001099136]
chromosome:WASHUC2:1:26377237:26377087|ENSGALG00000009324|GGA.27462|-1|cystic=fibrosis=transmembrane=conductance=regulator=[Source:RefSeq=peptide	Acc:NP_001099136]
chromosome:WASHUC2:1:26382999:26382746|ENSGALG00000009324|GGA.27462|-1|cystic=fibrosis=transmembrane=conductance=regulator=[Source:RefSeq=peptide	Acc:NP_001099136]
chromosome:WASHUC2:1:26388078:26387950|ENSGALG00000009324|GGA.27462|-1|cystic=fibrosis=transmembrane=conductance=regulator=[Source:RefSeq=peptide	Acc:NP_001099136]
chromosome:WASHUC2:1:26390215:26389483|ENSGALG00000009324|GGA.27462|-1|cystic=fibrosis=transmembrane=conductance=regulator=[Source:RefSeq=peptide	Acc:NP_001099136]
chromosome:WASHUC2:1:26407786:26407604|ENSGALG00000009324|GGA.27462|-1|cystic=fibrosis=transmembrane=conductance=regulator=[Source:RefSeq=peptide	Acc:NP_001099136]
chromosome:WASHUC2:1:26410675:26410429|ENSGALG00000009324|GGA.27462|-1|cystic=fibrosis=transmembrane=conductance=regulator=[Source:RefSeq=peptide	Acc:NP_001099136]
chromosome:WASHUC2:1:26413221:26413096|ENSGALG00000009324|GGA.27462|-1|cystic=fibrosis=transmembrane=conductance=regulator=[Source:RefSeq=peptide	Acc:NP_001099136]
chromosome:WASHUC2:1:26416532:26416317|ENSGALG00000009324|GGA.27462|-1|cystic=fibrosis=transmembrane=conductance=regulator=[Source:RefSeq=peptide	Acc:NP_001099136]
chromosome:WASHUC2:1:26471478:26471612|ENSGALG00000009347|ASZ1|1|ankyrin=repeat,=SAM=and=basic=leucine=zipper=domain-=containing=protein=1==[Source:RefSeq=peptide	Acc:NP_001128637]
chromosome:WASHUC2:1:26718876:26718666|ENSGALG00000009390|MET|-1|hepatocyte=growth=factor=receptor=precursor=[Source:RefSeq=peptide	Acc:NP_990543]
chromosome:WASHUC2:1:26728281:26728051|ENSGALG00000009390|MET|-1|hepatocyte=growth=factor=receptor=precursor=[Source:RefSeq=peptide	Acc:NP_990543]
chromosome:WASHUC2:1:26730692:26730552|ENSGALG00000009390|MET|-1|hepatocyte=growth=factor=receptor=precursor=[Source:RefSeq=peptide	Acc:NP_990543]
chromosome:WASHUC2:1:26733690:26733544|ENSGALG00000009390|MET|-1|hepatocyte=growth=factor=receptor=precursor=[Source:RefSeq=peptide	Acc:NP_990543]
chromosome:WASHUC2:1:26739416:26739198|ENSGALG00000009390|MET|-1|hepatocyte=growth=factor=receptor=precursor=[Source:RefSeq=peptide	Acc:NP_990543]
chromosome:WASHUC2:1:26751099:26750963|ENSGALG00000009390|MET|-1|hepatocyte=growth=factor=receptor=precursor=[Source:RefSeq=peptide	Acc:NP_990543]
chromosome:WASHUC2:1:26785906:26784707|ENSGALG00000009390|MET|-1|hepatocyte=growth=factor=receptor=precursor=[Source:RefSeq=peptide	Acc:NP_990543]
chromosome:WASHUC2:1:26876375:26876225|ENSGALG00000009396|CAV2|-1|caveolin-2==[Source:RefSeq=peptide	Acc:NP_001007087]
chromosome:WASHUC2:1:28185938:28187966|ENSGALG00000009435|PPP1R3A|1|Uncharacterized=protein=[Source:UniProtKB/TrEMBL	Acc:E1BWH8]
chromosome:WASHUC2:1:28585246:28585397|ENSGALG00000009440|C1H7ORF60|1|UPF0532=protein=C7orf60=homolog==[Source:RefSeq=peptide	Acc:NP_001025905]
chromosome:WASHUC2:1:28613742:28614878|ENSGALG00000009443|TMEM168|1|Uncharacterized=protein=[Source:UniProtKB/TrEMBL	Acc:E1BXX0]
chromosome:WASHUC2:1:28727528:28727350|ENSGALG00000009448|IFRD1|-1|interferon-related=developmental=regulator=1=[Source:RefSeq=peptide	Acc:NP_001001468]
chromosome:WASHUC2:1:28774628:28774436|ENSGALG00000009454|ZNF277|-1|zinc=finger=protein=277==[Source:RefSeq=peptide	Acc:NP_001182398]
chromosome:WASHUC2:1:28775646:28775472|ENSGALG00000009454|ZNF277|-1|zinc=finger=protein=277==[Source:RefSeq=peptide	Acc:NP_001182398]
chromosome:WASHUC2:1:28926349:28926500|ENSGALG00000009480|DOCK4|1|Uncharacterized=protein=[Source:UniProtKB/TrEMBL	Acc:F1NKB3]
chromosome:WASHUC2:1:28986854:28987010|ENSGALG00000009480|DOCK4|1|Uncharacterized=protein=[Source:UniProtKB/TrEMBL	Acc:F1NKB3]
chromosome:WASHUC2:1:29007958:29008092|ENSGALG00000009480|DOCK4|1|Uncharacterized=protein=[Source:UniProtKB/TrEMBL	Acc:F1NKB3]
chromosome:WASHUC2:1:29062012:29062133|ENSGALG00000009480|DOCK4|1|Uncharacterized=protein=[Source:UniProtKB/TrEMBL	Acc:F1NKB3]
chromosome:WASHUC2:1:29108907:29109041|ENSGALG00000009485|IMMP2L|1|Uncharacterized=protein=[Source:UniProtKB/TrEMBL	Acc:E1BVJ0]
chromosome:WASHUC2:1:30216299:30215866|ENSGALG00000009492|DNAJB9|-1|dnaJ=homolog=subfamily=B=member=9=precursor=[Source:RefSeq=peptide	Acc:NP_001025906]
chromosome:WASHUC2:1:30303463:30303959|ENSGALG00000009505|PNPLA8|1|Uncharacterized=protein=[Source:UniProtKB/TrEMBL	Acc:E1BVG7]
chromosome:WASHUC2:1:30304023:30304581|ENSGALG00000009505|PNPLA8|1|Uncharacterized=protein=[Source:UniProtKB/TrEMBL	Acc:E1BVG7]
chromosome:WASHUC2:1:30305049:30305198|ENSGALG00000009505|PNPLA8|1|Uncharacterized=protein=[Source:UniProtKB/TrEMBL	Acc:E1BVG7]
chromosome:WASHUC2:1:30312974:30313145|ENSGALG00000009505|PNPLA8|1|Uncharacterized=protein=[Source:UniProtKB/TrEMBL	Acc:E1BVG7]
chromosome:WASHUC2:1:30320487:30320681|ENSGALG00000009505|PNPLA8|1|Uncharacterized=protein=[Source:UniProtKB/TrEMBL	Acc:E1BVG7]
chromosome:WASHUC2:1:30336120:30336315|ENSGALG00000009505|PNPLA8|1|Uncharacterized=protein=[Source:UniProtKB/TrEMBL	Acc:E1BVG7]
chromosome:WASHUC2:1:30337812:30338086|ENSGALG00000009505|PNPLA8|1|Uncharacterized=protein=[Source:UniProtKB/TrEMBL	Acc:E1BVG7]
chromosome:WASHUC2:1:30457649:30457773|ENSGALG00000009514|NRCAM|1|neuronal=cell=adhesion=molecule=precursor=[Source:RefSeq=peptide	Acc:NP_990597]
chromosome:WASHUC2:1:30773129:30773449|ENSGALG00000009523|CNTN1|1|Contactin-1==[Source:UniProtKB/Swiss-=Prot	Acc:P14781]
chromosome:WASHUC2:1:31249324:31249163|ENSGALG00000009532|GLT8D3|-1|glucoside=xylosyltransferase=1==[Source:RefSeq=peptide	Acc:NP_001025907]
chromosome:WASHUC2:1:31251381:31251258|ENSGALG00000009532|GLT8D3|-1|glucoside=xylosyltransferase=1==[Source:RefSeq=peptide	Acc:NP_001025907]
chromosome:WASHUC2:1:31350301:31350170|ENSGALG00000009544|ZCRB1|-1|Uncharacterized=protein=[Source:UniProtKB/TrEMBL	Acc:E1BTK3]
chromosome:WASHUC2:1:31389106:31389269|ENSGALG00000009547|PPHLN1|1|periphilin-1==[Source:RefSeq=peptide	Acc:NP_001025908]
chromosome:WASHUC2:1:31713833:31713633|ENSGALG00000009572|ADAMTS20|-1|Uncharacterized=protein=[Source:UniProtKB/TrEMBL	Acc:E1BSZ8]
chromosome:WASHUC2:1:31739005:31738841|ENSGALG00000009572|ADAMTS20|-1|Uncharacterized=protein=[Source:UniProtKB/TrEMBL	Acc:E1BSZ8]
chromosome:WASHUC2:1:31743487:31743323|ENSGALG00000009572|ADAMTS20|-1|Uncharacterized=protein=[Source:UniProtKB/TrEMBL	Acc:E1BSZ8]
chromosome:WASHUC2:1:31854864:31855009|ENSGALG00000009586|IRAK4|1|interleukin-1=receptor-associated=kinase=4=[Source:RefSeq=peptide	Acc:NP_001025909]
chromosome:WASHUC2:1:31863950:31864108|ENSGALG00000009586|IRAK4|1|interleukin-1=receptor-associated=kinase=4=[Source:RefSeq=peptide	Acc:NP_001025909]
chromosome:WASHUC2:1:31922786:31921812|ENSGALG00000019367||-1|Uncharacterized=protein=[Source:UniProtKB/TrEMBL	Acc:F1NFQ5]
chromosome:WASHUC2:1:31928094:31928226|ENSGALG00000009596|TMEM117|1|Uncharacterized=protein=[Source:UniProtKB/TrEMBL	Acc:E1C195]
chromosome:WASHUC2:1:32053266:32053425|ENSGALG00000009596|TMEM117|1|Uncharacterized=protein=[Source:UniProtKB/TrEMBL	Acc:E1C195]
chromosome:WASHUC2:1:32085250:32085379|ENSGALG00000009596|TMEM117|1|Uncharacterized=protein=[Source:UniProtKB/TrEMBL	Acc:E1C195]
chromosome:WASHUC2:1:32231940:32231812|ENSGALG00000009601|NELL2|-1|protein=NEL=precursor==[Source:RefSeq=peptide	Acc:NP_001025911]
chromosome:WASHUC2:1:32617293:32617460|ENSGALG00000009665|ARID2|1|Uncharacterized=protein=[Source:UniProtKB/TrEMBL	Acc:E1C9H0]
chromosome:WASHUC2:1:32622074:32622208|ENSGALG00000009665|ARID2|1|Uncharacterized=protein=[Source:UniProtKB/TrEMBL	Acc:E1C9H0]
chromosome:WASHUC2:1:32622697:32622896|ENSGALG00000009665|ARID2|1|Uncharacterized=protein=[Source:UniProtKB/TrEMBL	Acc:E1C9H0]
chromosome:WASHUC2:1:32623254:32626105|ENSGALG00000009665|ARID2|1|Uncharacterized=protein=[Source:UniProtKB/TrEMBL	Acc:E1C9H0]
chromosome:WASHUC2:1:32645590:32645713|ENSGALG00000009665|ARID2|1|Uncharacterized=protein=[Source:UniProtKB/TrEMBL	Acc:E1C9H0]
chromosome:WASHUC2:1:32648251:32648395|ENSGALG00000009665|ARID2|1|Uncharacterized=protein=[Source:UniProtKB/TrEMBL	Acc:E1C9H0]
chromosome:WASHUC2:1:32664780:32664377|ENSGALG00000009672|SCAF11|-1|Uncharacterized=protein=[Source:UniProtKB/TrEMBL	Acc:F1NZ65]
chromosome:WASHUC2:1:32665559:32664898|ENSGALG00000009672|SCAF11|-1|Uncharacterized=protein=[Source:UniProtKB/TrEMBL	Acc:F1NZ65]
chromosome:WASHUC2:1:32903651:32903373|ENSGALG00000009730|SLC38A4|-1|sodium-coupled=neutral=amino=acid=transporter=4=[Source:RefSeq=peptide	Acc:NP_001186478]
chromosome:WASHUC2:1:33235445:33235323|ENSGALG00000009743|RPAP3|-1|RNA=polymerase=II-associated=protein=3=[Source:RefSeq=peptide	Acc:NP_001006231]
chromosome:WASHUC2:1:33236075:33235935|ENSGALG00000009743|RPAP3|-1|RNA=polymerase=II-associated=protein=3=[Source:RefSeq=peptide	Acc:NP_001006231]
chromosome:WASHUC2:1:33236830:33236678|ENSGALG00000009743|RPAP3|-1|RNA=polymerase=II-associated=protein=3=[Source:RefSeq=peptide	Acc:NP_001006231]
chromosome:WASHUC2:1:33240686:33240823|ENSGALG00000009747|XRCC6BP1|1|mitochondrial=inner=membrane=protease=ATP23=homolog=[Source:RefSeq=peptide	Acc:NP_001186483]
chromosome:WASHUC2:1:33520430:33520183|ENSGALG00000009755|LRIG3|-1|leucine-rich=repeats=and=immunoglobulin-like=domains=protein=3=precursor==[Source:RefSeq=peptide	Acc:NP_001186484]
chromosome:WASHUC2:1:33536803:33536660|ENSGALG00000009755|LRIG3|-1|leucine-rich=repeats=and=immunoglobulin-like=domains=protein=3=precursor==[Source:RefSeq=peptide	Acc:NP_001186484]
chromosome:WASHUC2:1:33540823:33540689|ENSGALG00000009755|LRIG3|-1|leucine-rich=repeats=and=immunoglobulin-like=domains=protein=3=precursor==[Source:RefSeq=peptide	Acc:NP_001186484]
chromosome:WASHUC2:1:34796842:34797030|ENSGALG00000009773|USP15|1|ubiquitin=carboxyl-terminal=hydrolase=15=isoform=2=[Source:RefSeq=peptide	Acc:NP_997702]
chromosome:WASHUC2:1:34798068:34798343|ENSGALG00000009773|USP15|1|ubiquitin=carboxyl-terminal=hydrolase=15=isoform=2=[Source:RefSeq=peptide	Acc:NP_997702]
chromosome:WASHUC2:1:34837472:34837599|ENSGALG00000009795|MON2|1|protein=MON2=homolog==[Source:RefSeq=peptide	Acc:NP_001186534]
chromosome:WASHUC2:1:34838305:34838436|ENSGALG00000009795|MON2|1|protein=MON2=homolog==[Source:RefSeq=peptide	Acc:NP_001186534]
chromosome:WASHUC2:1:34840916:34841045|ENSGALG00000009795|MON2|1|protein=MON2=homolog==[Source:RefSeq=peptide	Acc:NP_001186534]
chromosome:WASHUC2:1:34844567:34844706|ENSGALG00000009795|MON2|1|protein=MON2=homolog==[Source:RefSeq=peptide	Acc:NP_001186534]
chromosome:WASHUC2:1:34848911:34849064|ENSGALG00000009795|MON2|1|protein=MON2=homolog==[Source:RefSeq=peptide	Acc:NP_001186534]
chromosome:WASHUC2:1:34854092:34854273|ENSGALG00000009795|MON2|1|protein=MON2=homolog==[Source:RefSeq=peptide	Acc:NP_001186534]
chromosome:WASHUC2:1:34862878:34863053|ENSGALG00000009795|MON2|1|protein=MON2=homolog==[Source:RefSeq=peptide	Acc:NP_001186534]
chromosome:WASHUC2:1:34865147:34865440|ENSGALG00000009795|MON2|1|protein=MON2=homolog==[Source:RefSeq=peptide	Acc:NP_001186534]
chromosome:WASHUC2:1:34867466:34868097|ENSGALG00000009795|MON2|1|protein=MON2=homolog==[Source:RefSeq=peptide	Acc:NP_001186534]
chromosome:WASHUC2:1:34872920:34873063|ENSGALG00000009795|MON2|1|protein=MON2=homolog==[Source:RefSeq=peptide	Acc:NP_001186534]
chromosome:WASHUC2:1:34883674:34883797|ENSGALG00000009795|MON2|1|protein=MON2=homolog==[Source:RefSeq=peptide	Acc:NP_001186534]
chromosome:WASHUC2:1:34884577:34884784|ENSGALG00000009795|MON2|1|protein=MON2=homolog==[Source:RefSeq=peptide	Acc:NP_001186534]
chromosome:WASHUC2:1:34887713:34887876|ENSGALG00000009795|MON2|1|protein=MON2=homolog==[Source:RefSeq=peptide	Acc:NP_001186534]
chromosome:WASHUC2:1:35239879:35240049|ENSGALG00000009815|TMEM5|1|transmembrane=protein=5==[Source:RefSeq=peptide	Acc:NP_001186486]
chromosome:WASHUC2:1:35457656:35456840|ENSGALG00000009827|C12ORF66|-1|Uncharacterized=protein=[Source:UniProtKB/TrEMBL	Acc:E1C5A4]
chromosome:WASHUC2:1:35461844:35461556|ENSGALG00000009827|C12ORF66|-1|Uncharacterized=protein=[Source:UniProtKB/TrEMBL	Acc:E1C5A4]
chromosome:WASHUC2:1:35476836:35477054|ENSGALG00000009835|XPOT|1|exportin-T==[Source:RefSeq=peptide	Acc:NP_001186535]
chromosome:WASHUC2:1:35477752:35477936|ENSGALG00000009835|XPOT|1|exportin-T==[Source:RefSeq=peptide	Acc:NP_001186535]
chromosome:WASHUC2:1:35479684:35479920|ENSGALG00000009835|XPOT|1|exportin-T==[Source:RefSeq=peptide	Acc:NP_001186535]
chromosome:WASHUC2:1:35486153:35486391|ENSGALG00000009835|XPOT|1|exportin-T==[Source:RefSeq=peptide	Acc:NP_001186535]
chromosome:WASHUC2:1:35486841:35487126|ENSGALG00000009835|XPOT|1|exportin-T==[Source:RefSeq=peptide	Acc:NP_001186535]
chromosome:WASHUC2:1:35521287:35521408|ENSGALG00000009840|TBK1|1|serine/threonine-protein=kinase=TBK1==[Source:RefSeq=peptide	Acc:NP_001186487]
chromosome:WASHUC2:1:35651066:35650899|ENSGALG00000009856|GNS|-1|N-acetylglucosamine-6-sulfatase=precursor=[Source:RefSeq=peptide	Acc:NP_001186488]
chromosome:WASHUC2:1:35660339:35660556|ENSGALG00000023402|GGA.18349|1|Uncharacterized=protein=[Source:UniProtKB/TrEMBL	Acc:F1NZM7]
chromosome:WASHUC2:1:35747023:35746902|ENSGALG00000009867|WIF1|-1|wnt=inhibitory=factor=1=precursor==[Source:RefSeq=peptide	Acc:NP_001186536]
chromosome:WASHUC2:1:35844191:35844354|ENSGALG00000009873|LEMD3|1|Uncharacterized=protein=[Source:UniProtKB/TrEMBL	Acc:F1NHX3]
chromosome:WASHUC2:1:36993672:36993497|ENSGALG00000009905|MDM1|-1|nuclear=protein=MDM1==[Source:RefSeq=peptide	Acc:NP_001025913]
chromosome:WASHUC2:1:37127386:37127512|ENSGALG00000009934|NUP107|1|Uncharacterized=protein=[Source:UniProtKB/TrEMBL	Acc:F1NH49]
chromosome:WASHUC2:1:37142126:37142276|ENSGALG00000009934|NUP107|1|Uncharacterized=protein=[Source:UniProtKB/TrEMBL	Acc:F1NH49]
chromosome:WASHUC2:1:37143778:37143938|ENSGALG00000009934|NUP107|1|Uncharacterized=protein=[Source:UniProtKB/TrEMBL	Acc:F1NH49]
chromosome:WASHUC2:1:37145140:37145307|ENSGALG00000009934|NUP107|1|Uncharacterized=protein=[Source:UniProtKB/TrEMBL	Acc:F1NH49]
chromosome:WASHUC2:1:37149560:37149718|ENSGALG00000009940|SLC35E3|1|solute=carrier=family=35=member=E3==[Source:RefSeq=peptide	Acc:NP_001186545]
chromosome:WASHUC2:1:37187863:37187715|ENSGALG00000009945|CPM|-1|carboxypeptidase=M=precursor==[Source:RefSeq=peptide	Acc:NP_001186554]
chromosome:WASHUC2:1:37264413:37264622|ENSGALG00000019355|CPSF6|1|Cleavage=and=polyadenylation=specificity=factor=subunit=6==[Source:UniProtKB/Swiss-Prot	Acc:Q5ZL34]
chromosome:WASHUC2:1:37268458:37268615|ENSGALG00000019355|CPSF6|1|Cleavage=and=polyadenylation=specificity=factor=subunit=6==[Source:UniProtKB/Swiss-Prot	Acc:Q5ZL34]
chromosome:WASHUC2:1:37397022:37397199|ENSGALG00000010018||1|Uncharacterized=protein=[Source:UniProtKB/TrEMBL	Acc:E1C897]
chromosome:WASHUC2:1:37409932:37409040|ENSGALG00000010029|BEST3|-1|bestrophin-3==[Source:RefSeq=peptide	Acc:NP_001186598]
chromosome:WASHUC2:1:37447241:37447491|ENSGALG00000009959|RAB3IP|1|Uncharacterized=protein=[Source:UniProtKB/TrEMBL	Acc:E1C029]
chromosome:WASHUC2:1:37458152:37458355|ENSGALG00000009959|RAB3IP|1|Uncharacterized=protein=[Source:UniProtKB/TrEMBL	Acc:E1C029]
chromosome:WASHUC2:1:37667436:37667583|ENSGALG00000010042|CNOT2|1|CCR4-NOT=transcription=complex=subunit=2=[Source:RefSeq=peptide	Acc:NP_001012826]
chromosome:WASHUC2:1:37675551:37675675|ENSGALG00000010042|CNOT2|1|CCR4-NOT=transcription=complex=subunit=2=[Source:RefSeq=peptide	Acc:NP_001012826]
chromosome:WASHUC2:1:37683429:37683573|ENSGALG00000010042|CNOT2|1|CCR4-NOT=transcription=complex=subunit=2=[Source:RefSeq=peptide	Acc:NP_001012826]
chromosome:WASHUC2:1:37705138:37705265|ENSGALG00000010044|KCNMB4|1|calcium-activated=potassium=channel=subunit=beta-4=[Source:RefSeq=peptide	Acc:NP_001186559]
chromosome:WASHUC2:1:37727103:37726983|ENSGALG00000010049|PTPRB|-1|Uncharacterized=protein=[Source:UniProtKB/TrEMBL	Acc:F1N8A2]
chromosome:WASHUC2:1:37753808:37753548|ENSGALG00000010049|PTPRB|-1|Uncharacterized=protein=[Source:UniProtKB/TrEMBL	Acc:F1N8A2]
chromosome:WASHUC2:1:37755814:37755545|ENSGALG00000010049|PTPRB|-1|Uncharacterized=protein=[Source:UniProtKB/TrEMBL	Acc:F1N8A2]
chromosome:WASHUC2:1:37759390:37759130|ENSGALG00000010049|PTPRB|-1|Uncharacterized=protein=[Source:UniProtKB/TrEMBL	Acc:F1N8A2]
chromosome:WASHUC2:1:37760235:37759957|ENSGALG00000010049|PTPRB|-1|Uncharacterized=protein=[Source:UniProtKB/TrEMBL	Acc:F1N8A2]
chromosome:WASHUC2:1:37822475:37822289|ENSGALG00000010148|PTPRR|-1|Uncharacterized=protein=[Source:UniProtKB/TrEMBL	Acc:E1C3Z4]
chromosome:WASHUC2:1:37843042:37842780|ENSGALG00000010148|PTPRR|-1|Uncharacterized=protein=[Source:UniProtKB/TrEMBL	Acc:E1C3Z4]
chromosome:WASHUC2:1:38190822:38190947|ENSGALG00000010163|LGR5|1|Uncharacterized=protein=[Source:UniProtKB/TrEMBL	Acc:E1C2F8]
chromosome:WASHUC2:1:38220614:38220477|ENSGALG00000010177|ZFC3H1|-1|Uncharacterized=protein=[Source:UniProtKB/TrEMBL	Acc:E1C1R6]
chromosome:WASHUC2:1:38231529:38231338|ENSGALG00000010177|ZFC3H1|-1|Uncharacterized=protein=[Source:UniProtKB/TrEMBL	Acc:E1C1R6]
chromosome:WASHUC2:1:38232902:38232719|ENSGALG00000010177|ZFC3H1|-1|Uncharacterized=protein=[Source:UniProtKB/TrEMBL	Acc:E1C1R6]
chromosome:WASHUC2:1:38234919:38234798|ENSGALG00000010177|ZFC3H1|-1|Uncharacterized=protein=[Source:UniProtKB/TrEMBL	Acc:E1C1R6]
chromosome:WASHUC2:1:38236118:38235987|ENSGALG00000010177|ZFC3H1|-1|Uncharacterized=protein=[Source:UniProtKB/TrEMBL	Acc:E1C1R6]
chromosome:WASHUC2:1:38237270:38236722|ENSGALG00000010177|ZFC3H1|-1|Uncharacterized=protein=[Source:UniProtKB/TrEMBL	Acc:E1C1R6]
chromosome:WASHUC2:1:38238439:38238265|ENSGALG00000010177|ZFC3H1|-1|Uncharacterized=protein=[Source:UniProtKB/TrEMBL	Acc:E1C1R6]
chromosome:WASHUC2:1:38239612:38239466|ENSGALG00000010177|ZFC3H1|-1|Uncharacterized=protein=[Source:UniProtKB/TrEMBL	Acc:E1C1R6]
chromosome:WASHUC2:1:38240580:38240443|ENSGALG00000010177|ZFC3H1|-1|Uncharacterized=protein=[Source:UniProtKB/TrEMBL	Acc:E1C1R6]
chromosome:WASHUC2:1:38243362:38243198|ENSGALG00000010177|ZFC3H1|-1|Uncharacterized=protein=[Source:UniProtKB/TrEMBL	Acc:E1C1R6]
chromosome:WASHUC2:1:38244147:38243944|ENSGALG00000010177|ZFC3H1|-1|Uncharacterized=protein=[Source:UniProtKB/TrEMBL	Acc:E1C1R6]
chromosome:WASHUC2:1:38286862:38287116|ENSGALG00000010181|TMEM19|1|Uncharacterized=protein=[Source:UniProtKB/TrEMBL	Acc:E1C1Q4]
chromosome:WASHUC2:1:38351593:38351731|ENSGALG00000010190|TBC1D15|1|TBC1=domain=family=member=15==[Source:RefSeq=peptide	Acc:NP_001012827]
chromosome:WASHUC2:1:38360178:38360306|ENSGALG00000010190|TBC1D15|1|TBC1=domain=family=member=15==[Source:RefSeq=peptide	Acc:NP_001012827]
chromosome:WASHUC2:1:38370146:38370352|ENSGALG00000010190|TBC1D15|1|TBC1=domain=family=member=15==[Source:RefSeq=peptide	Acc:NP_001012827]
chromosome:WASHUC2:1:38697680:38697827|ENSGALG00000010200|TRHDE|1|Uncharacterized=protein=[Source:UniProtKB/TrEMBL	Acc:F1NBR1]
chromosome:WASHUC2:1:38721760:38721903|ENSGALG00000010200|TRHDE|1|Uncharacterized=protein=[Source:UniProtKB/TrEMBL	Acc:F1NBR1]
chromosome:WASHUC2:1:39601189:39601014|ENSGALG00000010208|CAPS2|-1|Uncharacterized=protein=[Source:UniProtKB/TrEMBL	Acc:E1C156]
chromosome:WASHUC2:1:39678810:39678676|ENSGALG00000010227|KRR1|-1|KRR1=small=subunit=processome=component=homolog=[Source:RefSeq=peptide	Acc:NP_001025915]
chromosome:WASHUC2:1:39904441:39903787|ENSGALG00000010241|BBS10|-1|Uncharacterized=protein=[Source:UniProtKB/TrEMBL	Acc:F1N9N3]
chromosome:WASHUC2:1:39908998:39908863|ENSGALG00000010246|OSBPL8|-1|Oxysterol-binding=protein=[Source:UniProtKB/TrEMBL	Acc:F1N9F3]
chromosome:WASHUC2:1:40079764:40079889|ENSGALG00000010253|ZDHHC17|1|palmitoyltransferase=ZDHHC17==[Source:RefSeq=peptide	Acc:NP_001025916]
chromosome:WASHUC2:1:40081086:40081228|ENSGALG00000010253|ZDHHC17|1|palmitoyltransferase=ZDHHC17==[Source:RefSeq=peptide	Acc:NP_001025916]
chromosome:WASHUC2:1:40169194:40168924|ENSGALG00000010265|E2F7|-1|Uncharacterized=protein=[Source:UniProtKB/TrEMBL	Acc:E1C985]
chromosome:WASHUC2:1:40172012:40171818|ENSGALG00000010265|E2F7|-1|Uncharacterized=protein=[Source:UniProtKB/TrEMBL	Acc:E1C985]
chromosome:WASHUC2:1:40678284:40679319|ENSGALG00000010311|NAV3|1|neuron=navigator=3==[Source:RefSeq=peptide	Acc:NP_001152819]
chromosome:WASHUC2:1:40785688:40785862|ENSGALG00000010311|NAV3|1|neuron=navigator=3==[Source:RefSeq=peptide	Acc:NP_001152819]
chromosome:WASHUC2:1:41394836:41394708|ENSGALG00000010320|PAWR|-1|Uncharacterized=protein=[Source:UniProtKB/TrEMBL	Acc:F1NA74]
chromosome:WASHUC2:1:41472836:41472660|ENSGALG00000010325|PPP1R12A|-1|protein=phosphatase=1=regulatory=subunit=12A=[Source:RefSeq=peptide	Acc:NP_990454]
chromosome:WASHUC2:1:41473451:41473290|ENSGALG00000010325|PPP1R12A|-1|protein=phosphatase=1=regulatory=subunit=12A=[Source:RefSeq=peptide	Acc:NP_990454]
chromosome:WASHUC2:1:41475862:41475740|ENSGALG00000010325|PPP1R12A|-1|protein=phosphatase=1=regulatory=subunit=12A=[Source:RefSeq=peptide	Acc:NP_990454]
chromosome:WASHUC2:1:41670180:41670345|ENSGALG00000010342|OTOGL|1|Uncharacterized=protein=[Source:UniProtKB/TrEMBL	Acc:F1NNK1]
chromosome:WASHUC2:1:41673269:41673431|ENSGALG00000010342|OTOGL|1|Uncharacterized=protein=[Source:UniProtKB/TrEMBL	Acc:F1NNK1]
chromosome:WASHUC2:1:41774557:41774806|ENSGALG00000010935|PTPRQ|1|Uncharacterized=protein=[Source:UniProtKB/TrEMBL	Acc:E1BX66]
chromosome:WASHUC2:1:41776253:41776381|ENSGALG00000010935|PTPRQ|1|Uncharacterized=protein=[Source:UniProtKB/TrEMBL	Acc:E1BX66]
chromosome:WASHUC2:1:41808891:41809032|ENSGALG00000010935|PTPRQ|1|Uncharacterized=protein=[Source:UniProtKB/TrEMBL	Acc:E1BX66]
chromosome:WASHUC2:1:41811085:41811354|ENSGALG00000010935|PTPRQ|1|Uncharacterized=protein=[Source:UniProtKB/TrEMBL	Acc:E1BX66]
chromosome:WASHUC2:1:41819724:41820056|ENSGALG00000010935|PTPRQ|1|Uncharacterized=protein=[Source:UniProtKB/TrEMBL	Acc:E1BX66]
chromosome:WASHUC2:1:41826479:41826600|ENSGALG00000010935|PTPRQ|1|Uncharacterized=protein=[Source:UniProtKB/TrEMBL	Acc:E1BX66]
chromosome:WASHUC2:1:41830285:41830471|ENSGALG00000010935|PTPRQ|1|Uncharacterized=protein=[Source:UniProtKB/TrEMBL	Acc:E1BX66]
chromosome:WASHUC2:1:41833941:41834099|ENSGALG00000010935|PTPRQ|1|Uncharacterized=protein=[Source:UniProtKB/TrEMBL	Acc:E1BX66]
chromosome:WASHUC2:1:41835548:41835770|ENSGALG00000010935|PTPRQ|1|Uncharacterized=protein=[Source:UniProtKB/TrEMBL	Acc:E1BX66]
chromosome:WASHUC2:1:41839779:41839907|ENSGALG00000010935|PTPRQ|1|Uncharacterized=protein=[Source:UniProtKB/TrEMBL	Acc:E1BX66]
chromosome:WASHUC2:1:41857930:41858055|ENSGALG00000010935|PTPRQ|1|Uncharacterized=protein=[Source:UniProtKB/TrEMBL	Acc:E1BX66]
chromosome:WASHUC2:1:41864155:41864278|ENSGALG00000010935|PTPRQ|1|Uncharacterized=protein=[Source:UniProtKB/TrEMBL	Acc:E1BX66]
chromosome:WASHUC2:1:42082268:42082443|ENSGALG00000010940|ACSS3|1|Uncharacterized=protein=[Source:UniProtKB/TrEMBL	Acc:F1NSL2]
chromosome:WASHUC2:1:42598554:42599171|ENSGALG00000010962|C12ORF26|1|Uncharacterized=protein=[Source:UniProtKB/TrEMBL	Acc:F1NPQ6]
chromosome:WASHUC2:1:42601888:42602028|ENSGALG00000010962|C12ORF26|1|Uncharacterized=protein=[Source:UniProtKB/TrEMBL	Acc:F1NPQ6]
chromosome:WASHUC2:1:42808104:42808674|ENSGALG00000010975|TMTC2|1|Uncharacterized=protein=[Source:UniProtKB/TrEMBL	Acc:F1NPM4]
chromosome:WASHUC2:1:42851703:42852531|ENSGALG00000010975|TMTC2|1|Uncharacterized=protein=[Source:UniProtKB/TrEMBL	Acc:F1NPM4]
chromosome:WASHUC2:1:42882044:42882228|ENSGALG00000010975|TMTC2|1|Uncharacterized=protein=[Source:UniProtKB/TrEMBL	Acc:F1NPM4]
chromosome:WASHUC2:1:42946308:42946487|ENSGALG00000010975|TMTC2|1|Uncharacterized=protein=[Source:UniProtKB/TrEMBL	Acc:F1NPM4]
chromosome:WASHUC2:1:43621719:43621871|ENSGALG00000011002|LRRIQ1|1|Uncharacterized=protein=[Source:UniProtKB/TrEMBL	Acc:E1BS14]
chromosome:WASHUC2:1:43650087:43650333|ENSGALG00000011002|LRRIQ1|1|Uncharacterized=protein=[Source:UniProtKB/TrEMBL	Acc:E1BS14]
chromosome:WASHUC2:1:44090466:44090319|ENSGALG00000011154|MGAT4C|-1|Alpha-1,3-mannosyl-glycoprotein=4-beta-N-=acetylglucosaminyltransferase=C=[Source:UniProtKB/TrEMBL	Acc:F1NC83]
chromosome:WASHUC2:1:44095250:44095104|ENSGALG00000011154|MGAT4C|-1|Alpha-1,3-mannosyl-glycoprotein=4-beta-N-=acetylglucosaminyltransferase=C=[Source:UniProtKB/TrEMBL	Acc:F1NC83]
chromosome:WASHUC2:1:44683366:44683202|ENSGALG00000011177|CEP290|-1|Uncharacterized=protein=[Source:UniProtKB/TrEMBL	Acc:E1C5Z3]
chromosome:WASHUC2:1:44692143:44691899|ENSGALG00000011177|CEP290|-1|Uncharacterized=protein=[Source:UniProtKB/TrEMBL	Acc:E1C5Z3]
chromosome:WASHUC2:1:44696533:44696399|ENSGALG00000011177|CEP290|-1|Uncharacterized=protein=[Source:UniProtKB/TrEMBL	Acc:E1C5Z3]
chromosome:WASHUC2:1:44702299:44702094|ENSGALG00000011177|CEP290|-1|Uncharacterized=protein=[Source:UniProtKB/TrEMBL	Acc:E1C5Z3]
chromosome:WASHUC2:1:44705107:44704877|ENSGALG00000011177|CEP290|-1|Uncharacterized=protein=[Source:UniProtKB/TrEMBL	Acc:E1C5Z3]
chromosome:WASHUC2:1:44709804:44709640|ENSGALG00000011177|CEP290|-1|Uncharacterized=protein=[Source:UniProtKB/TrEMBL	Acc:E1C5Z3]
chromosome:WASHUC2:1:44710455:44710313|ENSGALG00000011177|CEP290|-1|Uncharacterized=protein=[Source:UniProtKB/TrEMBL	Acc:E1C5Z3]
chromosome:WASHUC2:1:44719415:44719293|ENSGALG00000011177|CEP290|-1|Uncharacterized=protein=[Source:UniProtKB/TrEMBL	Acc:E1C5Z3]
chromosome:WASHUC2:1:44721284:44721132|ENSGALG00000011177|CEP290|-1|Uncharacterized=protein=[Source:UniProtKB/TrEMBL	Acc:E1C5Z3]
chromosome:WASHUC2:1:44738200:44738388|ENSGALG00000011198|TMTC3|1|Uncharacterized=protein=[Source:UniProtKB/TrEMBL	Acc:E1C3P5]
chromosome:WASHUC2:1:44738774:44738992|ENSGALG00000011198|TMTC3|1|Uncharacterized=protein=[Source:UniProtKB/TrEMBL	Acc:E1C3P5]
chromosome:WASHUC2:1:44745516:44745688|ENSGALG00000011198|TMTC3|1|Uncharacterized=protein=[Source:UniProtKB/TrEMBL	Acc:E1C3P5]
chromosome:WASHUC2:1:44758809:44758978|ENSGALG00000011198|TMTC3|1|Uncharacterized=protein=[Source:UniProtKB/TrEMBL	Acc:E1C3P5]
chromosome:WASHUC2:1:44867462:44867300|ENSGALG00000011206|KITLG|-1|Kit=ligand=Processed=kit=ligand=[Source:UniProtKB/Swiss-Prot	Acc:Q09108]
chromosome:WASHUC2:1:44869291:44869112|ENSGALG00000011206|KITLG|-1|Kit=ligand=Processed=kit=ligand=[Source:UniProtKB/Swiss-Prot	Acc:Q09108]
chromosome:WASHUC2:1:45233419:45233267|ENSGALG00000011215|WDR51B|-1|WD=repeat-containing=protein=51B==[Source:RefSeq=peptide	Acc:NP_001006232]
chromosome:WASHUC2:1:45253171:45251610|ENSGALG00000011215|WDR51B|-1|WD=repeat-containing=protein=51B==[Source:RefSeq=peptide	Acc:NP_001006232]
chromosome:WASHUC2:1:45869890:45869736|ENSGALG00000011271|LUM|-1|Lumican==[Source:UniProtKB/Swiss-Prot	Acc:P51890]
chromosome:WASHUC2:1:46511919:46511799|ENSGALG00000011280|EEA1|-1|Uncharacterized=protein=[Source:UniProtKB/TrEMBL	Acc:E1BRE5]
chromosome:WASHUC2:1:46513614:46513376|ENSGALG00000011280|EEA1|-1|Uncharacterized=protein=[Source:UniProtKB/TrEMBL	Acc:E1BRE5]
chromosome:WASHUC2:1:46514091:46513906|ENSGALG00000011280|EEA1|-1|Uncharacterized=protein=[Source:UniProtKB/TrEMBL	Acc:E1BRE5]
chromosome:WASHUC2:1:46526459:46526129|ENSGALG00000011280|EEA1|-1|Uncharacterized=protein=[Source:UniProtKB/TrEMBL	Acc:E1BRE5]
chromosome:WASHUC2:1:46549293:46549138|ENSGALG00000011280|EEA1|-1|Uncharacterized=protein=[Source:UniProtKB/TrEMBL	Acc:E1BRE5]
chromosome:WASHUC2:1:46797944:46798241|ENSGALG00000011297|CRADD|1|death=domain-containing=protein=CRADD=[Source:RefSeq=peptide	Acc:NP_001025919]
chromosome:WASHUC2:1:46868082:46868377|ENSGALG00000011297|CRADD|1|death=domain-containing=protein=CRADD=[Source:RefSeq=peptide	Acc:NP_001025919]
chromosome:WASHUC2:1:46990893:46991072|ENSGALG00000011309|PLXNC1|1|Uncharacterized=protein=[Source:UniProtKB/TrEMBL	Acc:F1NWC5]
chromosome:WASHUC2:1:47231889:47231727|ENSGALG00000011327|NR2C1|-1|nuclear=receptor=subfamily=2=group=C=member=1=[Source:RefSeq=peptide	Acc:NP_989455]
chromosome:WASHUC2:1:47299166:47299010|ENSGALG00000011342|FGD6|-1|Uncharacterized=protein=[Source:UniProtKB/TrEMBL	Acc:F1NVP2]
chromosome:WASHUC2:1:47328339:47327457|ENSGALG00000011342|FGD6|-1|Uncharacterized=protein=[Source:UniProtKB/TrEMBL	Acc:F1NVP2]
chromosome:WASHUC2:1:47373101:47373432|ENSGALG00000011357|VEZT|1|Uncharacterized=protein=[Source:UniProtKB/TrEMBL	Acc:F1P4W4]
chromosome:WASHUC2:1:47374255:47374448|ENSGALG00000011357|VEZT|1|Uncharacterized=protein=[Source:UniProtKB/TrEMBL	Acc:F1P4W4]
chromosome:WASHUC2:1:47383266:47383798|ENSGALG00000011357|VEZT|1|Uncharacterized=protein=[Source:UniProtKB/TrEMBL	Acc:F1P4W4]
chromosome:WASHUC2:1:47448027:47448279|ENSGALG00000011377|METAP2|1|methionine=aminopeptidase=2==[Source:RefSeq=peptide	Acc:NP_001006233]
chromosome:WASHUC2:1:47586756:47586916|ENSGALG00000011414|AMDHD1|1|Uncharacterized=protein=[Source:UniProtKB/TrEMBL	Acc:F1P298]
chromosome:WASHUC2:1:47686006:47686800|ENSGALG00000011435|ELK3|1|ETS=domain-containing=protein=Elk-3==[Source:RefSeq=peptide	Acc:NP_001025920]
chromosome:WASHUC2:1:47756325:47756199|ENSGALG00000011456|CDK17|-1|Uncharacterized=protein=[Source:UniProtKB/TrEMBL	Acc:F1P1K1]
chromosome:WASHUC2:1:47831778:47831949|ENSGALG00000011459|C12ORF63|1|Uncharacterized=protein=[Source:UniProtKB/TrEMBL	Acc:F1NZS0]
chromosome:WASHUC2:1:47835572:47835715|ENSGALG00000011459|C12ORF63|1|Uncharacterized=protein=[Source:UniProtKB/TrEMBL	Acc:F1NZS0]
chromosome:WASHUC2:1:47839151:47839379|ENSGALG00000011459|C12ORF63|1|Uncharacterized=protein=[Source:UniProtKB/TrEMBL	Acc:F1NZS0]
chromosome:WASHUC2:1:47844006:47844179|ENSGALG00000011459|C12ORF63|1|Uncharacterized=protein=[Source:UniProtKB/TrEMBL	Acc:F1NZS0]
chromosome:WASHUC2:1:47875161:47875388|ENSGALG00000011471|C12ORF63|1|Uncharacterized=protein=[Source:UniProtKB/TrEMBL	Acc:E1BTD3]
chromosome:WASHUC2:1:47875651:47875874|ENSGALG00000011471|C12ORF63|1|Uncharacterized=protein=[Source:UniProtKB/TrEMBL	Acc:E1BTD3]
chromosome:WASHUC2:1:47878887:47879039|ENSGALG00000011471|C12ORF63|1|Uncharacterized=protein=[Source:UniProtKB/TrEMBL	Acc:E1BTD3]
chromosome:WASHUC2:1:47881006:47881212|ENSGALG00000011471|C12ORF63|1|Uncharacterized=protein=[Source:UniProtKB/TrEMBL	Acc:E1BTD3]
chromosome:WASHUC2:1:47885164:47885346|ENSGALG00000011471|C12ORF63|1|Uncharacterized=protein=[Source:UniProtKB/TrEMBL	Acc:E1BTD3]
chromosome:WASHUC2:1:47906893:47907053|ENSGALG00000011471|C12ORF63|1|Uncharacterized=protein=[Source:UniProtKB/TrEMBL	Acc:E1BTD3]
chromosome:WASHUC2:1:47939265:47939466|ENSGALG00000011479|NEDD1|1|protein=NEDD1==[Source:RefSeq=peptide	Acc:NP_001025921]
chromosome:WASHUC2:1:47944473:47944604|ENSGALG00000011479|NEDD1|1|protein=NEDD1==[Source:RefSeq=peptide	Acc:NP_001025921]
chromosome:WASHUC2:1:47945318:47945541|ENSGALG00000011479|NEDD1|1|protein=NEDD1==[Source:RefSeq=peptide	Acc:NP_001025921]
chromosome:WASHUC2:1:48548933:48549230|ENSGALG00000011504|TMPO|1|lamina-associated=polypeptide=2,=isoform=beta=[Source:RefSeq=peptide	Acc:NP_001006235]
chromosome:WASHUC2:1:48569726:48568971|ENSGALG00000011516|IKBIP|-1|Uncharacterized=protein=[Source:UniProtKB/TrEMBL	Acc:E1BR87]
chromosome:WASHUC2:1:48585234:48585472|ENSGALG00000011531|APAF1|1|Uncharacterized=protein=[Source:UniProtKB/TrEMBL	Acc:E1BR73]
chromosome:WASHUC2:1:48586944:48587075|ENSGALG00000011531|APAF1|1|Uncharacterized=protein=[Source:UniProtKB/TrEMBL	Acc:E1BR73]
chromosome:WASHUC2:1:48588262:48588440|ENSGALG00000011531|APAF1|1|Uncharacterized=protein=[Source:UniProtKB/TrEMBL	Acc:E1BR73]
chromosome:WASHUC2:1:48594641:48594802|ENSGALG00000011531|APAF1|1|Uncharacterized=protein=[Source:UniProtKB/TrEMBL	Acc:E1BR73]
chromosome:WASHUC2:1:48595952:48596077|ENSGALG00000011531|APAF1|1|Uncharacterized=protein=[Source:UniProtKB/TrEMBL	Acc:E1BR73]
chromosome:WASHUC2:1:48597886:48598011|ENSGALG00000011531|APAF1|1|Uncharacterized=protein=[Source:UniProtKB/TrEMBL	Acc:E1BR73]
chromosome:WASHUC2:1:48601747:48601872|ENSGALG00000011531|APAF1|1|Uncharacterized=protein=[Source:UniProtKB/TrEMBL	Acc:E1BR73]
chromosome:WASHUC2:1:48603209:48603355|ENSGALG00000011531|APAF1|1|Uncharacterized=protein=[Source:UniProtKB/TrEMBL	Acc:E1BR73]
chromosome:WASHUC2:1:48603869:48604012|ENSGALG00000011531|APAF1|1|Uncharacterized=protein=[Source:UniProtKB/TrEMBL	Acc:E1BR73]
chromosome:WASHUC2:1:48833878:48833309|ENSGALG00000011549|ANKS1B|-1|Uncharacterized=protein=[Source:UniProtKB/TrEMBL	Acc:F1NZ05]
chromosome:WASHUC2:1:48886689:48886553|ENSGALG00000011549|ANKS1B|-1|Uncharacterized=protein=[Source:UniProtKB/TrEMBL	Acc:F1NZ05]
chromosome:WASHUC2:1:48909432:48909267|ENSGALG00000011549|ANKS1B|-1|Uncharacterized=protein=[Source:UniProtKB/TrEMBL	Acc:F1NZ05]
chromosome:WASHUC2:1:48929301:48929155|ENSGALG00000011549|ANKS1B|-1|Uncharacterized=protein=[Source:UniProtKB/TrEMBL	Acc:F1NZ05]
chromosome:WASHUC2:1:48951566:48951391|ENSGALG00000011549|ANKS1B|-1|Uncharacterized=protein=[Source:UniProtKB/TrEMBL	Acc:F1NZ05]
chromosome:WASHUC2:1:49063913:49062409|ENSGALG00000011557|UHRF1BP1L|-1|Uncharacterized=protein=[Source:UniProtKB/TrEMBL	Acc:E1BY83]
chromosome:WASHUC2:1:49069207:49069025|ENSGALG00000011557|UHRF1BP1L|-1|Uncharacterized=protein=[Source:UniProtKB/TrEMBL	Acc:E1BY83]
chromosome:WASHUC2:1:49109952:49110087|ENSGALG00000011559|ACTR6|1|Actin-related=protein=6==[Source:UniProtKB/Swiss-=Prot	Acc:Q9DEE9]
chromosome:WASHUC2:1:49113872:49114010|ENSGALG00000011559|ACTR6|1|Actin-related=protein=6==[Source:UniProtKB/Swiss-=Prot	Acc:Q9DEE9]
chromosome:WASHUC2:1:49125746:49125903|ENSGALG00000011569|SCYL2|1|SCY1-like=protein=2==[Source:RefSeq=peptide	Acc:NP_001025922]
chromosome:WASHUC2:1:49133766:49133891|ENSGALG00000011569|SCYL2|1|SCY1-like=protein=2==[Source:RefSeq=peptide	Acc:NP_001025922]
chromosome:WASHUC2:1:49135337:49135513|ENSGALG00000011569|SCYL2|1|SCY1-like=protein=2==[Source:RefSeq=peptide	Acc:NP_001025922]
chromosome:WASHUC2:1:49519606:49519738|ENSGALG00000011643|UTP20|1|Uncharacterized=protein=[Source:UniProtKB/TrEMBL	Acc:E1BVC5]
chromosome:WASHUC2:1:49523521:49523658|ENSGALG00000011643|UTP20|1|Uncharacterized=protein=[Source:UniProtKB/TrEMBL	Acc:E1BVC5]
chromosome:WASHUC2:1:49524098:49524253|ENSGALG00000011643|UTP20|1|Uncharacterized=protein=[Source:UniProtKB/TrEMBL	Acc:E1BVC5]
chromosome:WASHUC2:1:49525192:49525338|ENSGALG00000011643|UTP20|1|Uncharacterized=protein=[Source:UniProtKB/TrEMBL	Acc:E1BVC5]
chromosome:WASHUC2:1:49536208:49536366|ENSGALG00000011643|UTP20|1|Uncharacterized=protein=[Source:UniProtKB/TrEMBL	Acc:E1BVC5]
chromosome:WASHUC2:1:49545114:49545280|ENSGALG00000011643|UTP20|1|Uncharacterized=protein=[Source:UniProtKB/TrEMBL	Acc:E1BVC5]
chromosome:WASHUC2:1:49545851:49546059|ENSGALG00000011643|UTP20|1|Uncharacterized=protein=[Source:UniProtKB/TrEMBL	Acc:E1BVC5]
chromosome:WASHUC2:1:49548705:49548848|ENSGALG00000011643|UTP20|1|Uncharacterized=protein=[Source:UniProtKB/TrEMBL	Acc:E1BVC5]
chromosome:WASHUC2:1:49553792:49553935|ENSGALG00000011643|UTP20|1|Uncharacterized=protein=[Source:UniProtKB/TrEMBL	Acc:E1BVC5]
chromosome:WASHUC2:1:49554746:49554898|ENSGALG00000011643|UTP20|1|Uncharacterized=protein=[Source:UniProtKB/TrEMBL	Acc:E1BVC5]
chromosome:WASHUC2:1:49558792:49558931|ENSGALG00000011643|UTP20|1|Uncharacterized=protein=[Source:UniProtKB/TrEMBL	Acc:E1BVC5]
chromosome:WASHUC2:1:49561126:49561265|ENSGALG00000011643|UTP20|1|Uncharacterized=protein=[Source:UniProtKB/TrEMBL	Acc:E1BVC5]
chromosome:WASHUC2:1:49561733:49561889|ENSGALG00000011643|UTP20|1|Uncharacterized=protein=[Source:UniProtKB/TrEMBL	Acc:E1BVC5]
chromosome:WASHUC2:1:49564087:49564253|ENSGALG00000011643|UTP20|1|Uncharacterized=protein=[Source:UniProtKB/TrEMBL	Acc:E1BVC5]
chromosome:WASHUC2:1:49570653:49570835|ENSGALG00000011643|UTP20|1|Uncharacterized=protein=[Source:UniProtKB/TrEMBL	Acc:E1BVC5]
chromosome:WASHUC2:1:49578837:49578992|ENSGALG00000011643|UTP20|1|Uncharacterized=protein=[Source:UniProtKB/TrEMBL	Acc:E1BVC5]
chromosome:WASHUC2:1:49586463:49586311|ENSGALG00000011662|NUP205|-1|Uncharacterized=protein=[Source:UniProtKB/TrEMBL	Acc:E1BV83]
chromosome:WASHUC2:1:49587957:49587829|ENSGALG00000011662|NUP205|-1|Uncharacterized=protein=[Source:UniProtKB/TrEMBL	Acc:E1BV83]
chromosome:WASHUC2:1:49589821:49589655|ENSGALG00000011662|NUP205|-1|Uncharacterized=protein=[Source:UniProtKB/TrEMBL	Acc:E1BV83]
chromosome:WASHUC2:1:49590682:49590556|ENSGALG00000011662|NUP205|-1|Uncharacterized=protein=[Source:UniProtKB/TrEMBL	Acc:E1BV83]
chromosome:WASHUC2:1:49591343:49591212|ENSGALG00000011662|NUP205|-1|Uncharacterized=protein=[Source:UniProtKB/TrEMBL	Acc:E1BV83]
chromosome:WASHUC2:1:49593994:49593868|ENSGALG00000011662|NUP205|-1|Uncharacterized=protein=[Source:UniProtKB/TrEMBL	Acc:E1BV83]
chromosome:WASHUC2:1:49596387:49596196|ENSGALG00000011662|NUP205|-1|Uncharacterized=protein=[Source:UniProtKB/TrEMBL	Acc:E1BV83]
chromosome:WASHUC2:1:49599191:49598921|ENSGALG00000011662|NUP205|-1|Uncharacterized=protein=[Source:UniProtKB/TrEMBL	Acc:E1BV83]
chromosome:WASHUC2:1:49600247:49600056|ENSGALG00000011662|NUP205|-1|Uncharacterized=protein=[Source:UniProtKB/TrEMBL	Acc:E1BV83]
chromosome:WASHUC2:1:49602516:49602359|ENSGALG00000011662|NUP205|-1|Uncharacterized=protein=[Source:UniProtKB/TrEMBL	Acc:E1BV83]
chromosome:WASHUC2:1:49607388:49607224|ENSGALG00000011662|NUP205|-1|Uncharacterized=protein=[Source:UniProtKB/TrEMBL	Acc:E1BV83]
chromosome:WASHUC2:1:49610294:49610157|ENSGALG00000011662|NUP205|-1|Uncharacterized=protein=[Source:UniProtKB/TrEMBL	Acc:E1BV83]
chromosome:WASHUC2:1:49614917:49614735|ENSGALG00000011662|NUP205|-1|Uncharacterized=protein=[Source:UniProtKB/TrEMBL	Acc:E1BV83]
chromosome:WASHUC2:1:49625396:49625237|ENSGALG00000011662|NUP205|-1|Uncharacterized=protein=[Source:UniProtKB/TrEMBL	Acc:E1BV83]
chromosome:WASHUC2:1:49688980:49689109|ENSGALG00000011682|CNOT4|1|CCR4-NOT=transcription=complex=subunit=4=[Source:RefSeq=peptide	Acc:NP_001012829]
chromosome:WASHUC2:1:49692941:49693065|ENSGALG00000011682|CNOT4|1|CCR4-NOT=transcription=complex=subunit=4=[Source:RefSeq=peptide	Acc:NP_001012829]
chromosome:WASHUC2:1:49699420:49699669|ENSGALG00000011682|CNOT4|1|CCR4-NOT=transcription=complex=subunit=4=[Source:RefSeq=peptide	Acc:NP_001012829]
chromosome:WASHUC2:1:49701294:49701791|ENSGALG00000011682|CNOT4|1|CCR4-NOT=transcription=complex=subunit=4=[Source:RefSeq=peptide	Acc:NP_001012829]
chromosome:WASHUC2:1:49716335:49716547|ENSGALG00000011682|CNOT4|1|CCR4-NOT=transcription=complex=subunit=4=[Source:RefSeq=peptide	Acc:NP_001012829]
chromosome:WASHUC2:1:49755326:49755490|ENSGALG00000011717||1|Uncharacterized=protein=[Source:UniProtKB/TrEMBL	Acc:E1BSS9]
chromosome:WASHUC2:1:49780610:49780817|ENSGALG00000011724|WDR91|1|WD=repeat-containing=protein=91==[Source:RefSeq=peptide	Acc:NP_001025923]
chromosome:WASHUC2:1:49784219:49784396|ENSGALG00000011724|WDR91|1|WD=repeat-containing=protein=91==[Source:RefSeq=peptide	Acc:NP_001025923]
chromosome:WASHUC2:1:49784680:49784838|ENSGALG00000011724|WDR91|1|WD=repeat-containing=protein=91==[Source:RefSeq=peptide	Acc:NP_001025923]
chromosome:WASHUC2:1:49793249:49793413|ENSGALG00000011724|WDR91|1|WD=repeat-containing=protein=91==[Source:RefSeq=peptide	Acc:NP_001025923]
chromosome:WASHUC2:1:50080007:50080144|ENSGALG00000011794|DDX47|1|probable=ATP-dependent=RNA=helicase=DDX47=[Source:RefSeq=peptide	Acc:NP_001007854]
chromosome:WASHUC2:1:50082276:50082405|ENSGALG00000011794|DDX47|1|probable=ATP-dependent=RNA=helicase=DDX47=[Source:RefSeq=peptide	Acc:NP_001007854]
chromosome:WASHUC2:1:50123844:50123706|ENSGALG00000011798|HEBP1|-1|heme-binding=protein=1==[Source:RefSeq=peptide	Acc:NP_001025925]
chromosome:WASHUC2:1:50150079:50150272|ENSGALG00000011800|KIAA1467|1|uncharacterized=protein=KIAA1467=homolog=[Source:RefSeq=peptide	Acc:NP_001012830]
chromosome:WASHUC2:1:50157651:50157806|ENSGALG00000011800|KIAA1467|1|uncharacterized=protein=KIAA1467=homolog=[Source:RefSeq=peptide	Acc:NP_001012830]
chromosome:WASHUC2:1:50349465:50347697|ENSGALG00000011809|GRIN2B|-1|Uncharacterized=protein=[Source:UniProtKB/TrEMBL	Acc:F1NMB0]
chromosome:WASHUC2:1:50727465:50728470|ENSGALG00000011814|ATF7IP|1|activating=transcription=factor=7-interacting=protein=1==[Source:RefSeq=peptide	Acc:NP_001012831]
chromosome:WASHUC2:1:50743487:50743635|ENSGALG00000011814|ATF7IP|1|activating=transcription=factor=7-interacting=protein=1==[Source:RefSeq=peptide	Acc:NP_001012831]
chromosome:WASHUC2:1:50744737:50744874|ENSGALG00000011814|ATF7IP|1|activating=transcription=factor=7-interacting=protein=1==[Source:RefSeq=peptide	Acc:NP_001012831]
chromosome:WASHUC2:1:50789013:50788850|ENSGALG00000011826|PLBD1|-1|Uncharacterized=protein=[Source:UniProtKB/TrEMBL	Acc:E1BZF7]
chromosome:WASHUC2:1:50791541:50791356|ENSGALG00000011826|PLBD1|-1|Uncharacterized=protein=[Source:UniProtKB/TrEMBL	Acc:E1BZF7]
chromosome:WASHUC2:1:50792699:50792553|ENSGALG00000011826|PLBD1|-1|Uncharacterized=protein=[Source:UniProtKB/TrEMBL	Acc:E1BZF7]
chromosome:WASHUC2:1:50793002:50792802|ENSGALG00000011826|PLBD1|-1|Uncharacterized=protein=[Source:UniProtKB/TrEMBL	Acc:E1BZF7]
chromosome:WASHUC2:1:50807466:50807328|ENSGALG00000011826|PLBD1|-1|Uncharacterized=protein=[Source:UniProtKB/TrEMBL	Acc:E1BZF7]
chromosome:WASHUC2:1:50903061:50903206|ENSGALG00000011847|TTC26|1|Uncharacterized=protein=[Source:UniProtKB/TrEMBL	Acc:F1NK58]
chromosome:WASHUC2:1:50904473:50904644|ENSGALG00000011847|TTC26|1|Uncharacterized=protein=[Source:UniProtKB/TrEMBL	Acc:F1NK58]
chromosome:WASHUC2:1:50929005:50929138|ENSGALG00000011847|TTC26|1|Uncharacterized=protein=[Source:UniProtKB/TrEMBL	Acc:F1NK58]
chromosome:WASHUC2:1:50967481:50967979|ENSGALG00000011854|UBN2|1|Uncharacterized=protein=[Source:UniProtKB/TrEMBL	Acc:F1NK53]
chromosome:WASHUC2:1:50983364:50984899|ENSGALG00000011854|UBN2|1|Uncharacterized=protein=[Source:UniProtKB/TrEMBL	Acc:F1NK53]
chromosome:WASHUC2:1:50988662:50988908|ENSGALG00000011854|UBN2|1|Uncharacterized=protein=[Source:UniProtKB/TrEMBL	Acc:F1NK53]
chromosome:WASHUC2:1:51073302:51073484|ENSGALG00000011863|POLDIP3|1|polymerase=delta-interacting=protein=3=[Source:RefSeq=peptide	Acc:NP_001012832]
chromosome:WASHUC2:1:51303658:51303789|ENSGALG00000011895|NDUFA6|1|NADH=dehydrogenase=[ubiquinone]=1=alpha=subcomplex=subunit=6==[Source:UniProtKB/TrEMBL	Acc:F1NJG3]
chromosome:WASHUC2:1:51373396:51373264|ENSGALG00000011916|SREBF2|-1|Uncharacterized=protein=[Source:UniProtKB/TrEMBL	Acc:F1NEC4]
chromosome:WASHUC2:1:51412753:51412579|ENSGALG00000011919|MEI1|-1|Uncharacterized=protein=[Source:UniProtKB/TrEMBL	Acc:F1NF98]
chromosome:WASHUC2:1:51416383:51416242|ENSGALG00000011919|MEI1|-1|Uncharacterized=protein=[Source:UniProtKB/TrEMBL	Acc:F1NF98]
chromosome:WASHUC2:1:51419154:51419020|ENSGALG00000011919|MEI1|-1|Uncharacterized=protein=[Source:UniProtKB/TrEMBL	Acc:F1NF98]
chromosome:WASHUC2:1:51441601:51441440|ENSGALG00000011932|XRCC6|-1|X-ray=repair=cross-complementing=protein=5=precursor=[Source:RefSeq=peptide	Acc:NP_990258]
chromosome:WASHUC2:1:51443777:51443591|ENSGALG00000011932|XRCC6|-1|X-ray=repair=cross-complementing=protein=5=precursor=[Source:RefSeq=peptide	Acc:NP_990258]
chromosome:WASHUC2:1:51488463:51488686|ENSGALG00000011947|POLR3H|1|Uncharacterized=protein=[Source:UniProtKB/TrEMBL	Acc:E1BV29]
chromosome:WASHUC2:1:51491744:51491601|ENSGALG00000011950|ACO2|-1|aconitate=hydratase,=mitochondrial==[Source:RefSeq=peptide	Acc:NP_989519]
chromosome:WASHUC2:1:51492274:51492153|ENSGALG00000011950|ACO2|-1|aconitate=hydratase,=mitochondrial==[Source:RefSeq=peptide	Acc:NP_989519]
chromosome:WASHUC2:1:51492707:51492575|ENSGALG00000011950|ACO2|-1|aconitate=hydratase,=mitochondrial==[Source:RefSeq=peptide	Acc:NP_989519]
chromosome:WASHUC2:1:51497288:51497131|ENSGALG00000011950|ACO2|-1|aconitate=hydratase,=mitochondrial==[Source:RefSeq=peptide	Acc:NP_989519]
chromosome:WASHUC2:1:51514453:51514619|ENSGALG00000011953|PHF5A|1|Uncharacterized=protein=[Source:UniProtKB/TrEMBL	Acc:E1BV20]
chromosome:WASHUC2:1:51596698:51596420|ENSGALG00000011965|ZC3H7B|-1|Uncharacterized=protein=[Source:UniProtKB/TrEMBL	Acc:F1NIF1]
chromosome:WASHUC2:1:51628434:51628592|ENSGALG00000011966|RANGAP1|1|Ran=GTPase=activating=protein=1==[Source:RefSeq=peptide	Acc:NP_001006237]
chromosome:WASHUC2:1:51656841:51656718|ENSGALG00000011976|L3MBTL2|-1|lethal(3)malignant=brain=tumor-like=protein=2=[Source:RefSeq=peptide	Acc:NP_001006238]
chromosome:WASHUC2:1:51686984:51686828|ENSGALG00000011992|EP300|-1|Uncharacterized=protein=[Source:UniProtKB/TrEMBL	Acc:E1BSS0]
chromosome:WASHUC2:1:51687836:51687648|ENSGALG00000011992|EP300|-1|Uncharacterized=protein=[Source:UniProtKB/TrEMBL	Acc:E1BSS0]
chromosome:WASHUC2:1:51689861:51689703|ENSGALG00000011992|EP300|-1|Uncharacterized=protein=[Source:UniProtKB/TrEMBL	Acc:E1BSS0]
chromosome:WASHUC2:1:51710172:51709514|ENSGALG00000011992|EP300|-1|Uncharacterized=protein=[Source:UniProtKB/TrEMBL	Acc:E1BSS0]
chromosome:WASHUC2:1:51940194:51940536|ENSGALG00000012024|MKL1|1|Uncharacterized=protein=[Source:UniProtKB/TrEMBL	Acc:E1BSL3]
chromosome:WASHUC2:1:51952814:51952662|ENSGALG00000012033|SGSM3|-1|Uncharacterized=protein=[Source:UniProtKB/TrEMBL	Acc:E1BR02]
chromosome:WASHUC2:1:51955770:51955643|ENSGALG00000012033|SGSM3|-1|Uncharacterized=protein=[Source:UniProtKB/TrEMBL	Acc:E1BR02]
chromosome:WASHUC2:1:51961913:51961768|ENSGALG00000012033|SGSM3|-1|Uncharacterized=protein=[Source:UniProtKB/TrEMBL	Acc:E1BR02]
chromosome:WASHUC2:1:51962329:51962134|ENSGALG00000012033|SGSM3|-1|Uncharacterized=protein=[Source:UniProtKB/TrEMBL	Acc:E1BR02]
chromosome:WASHUC2:1:51962847:51962704|ENSGALG00000012033|SGSM3|-1|Uncharacterized=protein=[Source:UniProtKB/TrEMBL	Acc:E1BR02]
chromosome:WASHUC2:1:51985523:51985352|ENSGALG00000012034|ADSL|-1|adenylosuccinate=lyase==[Source:RefSeq=peptide	Acc:NP_990860]
chromosome:WASHUC2:1:52019335:52019161|ENSGALG00000012050|TNRC6B|-1|Uncharacterized=protein=[Source:UniProtKB/TrEMBL	Acc:E1BQG1]
chromosome:WASHUC2:1:52020253:52020122|ENSGALG00000012050|TNRC6B|-1|Uncharacterized=protein=[Source:UniProtKB/TrEMBL	Acc:E1BQG1]
chromosome:WASHUC2:1:52021413:52021288|ENSGALG00000012050|TNRC6B|-1|Uncharacterized=protein=[Source:UniProtKB/TrEMBL	Acc:E1BQG1]
chromosome:WASHUC2:1:52025215:52025067|ENSGALG00000012050|TNRC6B|-1|Uncharacterized=protein=[Source:UniProtKB/TrEMBL	Acc:E1BQG1]
chromosome:WASHUC2:1:52039674:52037347|ENSGALG00000012050|TNRC6B|-1|Uncharacterized=protein=[Source:UniProtKB/TrEMBL	Acc:E1BQG1]
chromosome:WASHUC2:1:52154871:52154253|ENSGALG00000012053|FAM83F|-1|Uncharacterized=protein=[Source:UniProtKB/TrEMBL	Acc:E1BQF5]
chromosome:WASHUC2:1:52307263:52307067|ENSGALG00000012122|CACNA1I|-1|Uncharacterized=protein=[Source:UniProtKB/TrEMBL	Acc:F1NF70]
chromosome:WASHUC2:1:52308284:52308119|ENSGALG00000012122|CACNA1I|-1|Uncharacterized=protein=[Source:UniProtKB/TrEMBL	Acc:F1NF70]
chromosome:WASHUC2:1:52333011:52332797|ENSGALG00000012122|CACNA1I|-1|Uncharacterized=protein=[Source:UniProtKB/TrEMBL	Acc:F1NF70]
chromosome:WASHUC2:1:52502749:52502536|ENSGALG00000012135|ATF4|-1|cyclic=AMP-dependent=transcription=factor=ATF-4=[Source:RefSeq=peptide	Acc:NP_990211]
chromosome:WASHUC2:1:52524447:52524267|ENSGALG00000012144|SMCR7L|-1|Uncharacterized=protein=[Source:UniProtKB/TrEMBL	Acc:E1BVG4]
chromosome:WASHUC2:1:52569359:52569197|ENSGALG00000012150|TAB1|-1|TGF-beta-activated=kinase=1=and=MAP3K7-binding=protein=1==[Source:RefSeq=peptide	Acc:NP_001006240]
chromosome:WASHUC2:1:52570389:52570245|ENSGALG00000012150|TAB1|-1|TGF-beta-activated=kinase=1=and=MAP3K7-binding=protein=1==[Source:RefSeq=peptide	Acc:NP_001006240]
chromosome:WASHUC2:1:52573673:52573535|ENSGALG00000012150|TAB1|-1|TGF-beta-activated=kinase=1=and=MAP3K7-binding=protein=1==[Source:RefSeq=peptide	Acc:NP_001006240]
chromosome:WASHUC2:1:52575048:52574895|ENSGALG00000012150|TAB1|-1|TGF-beta-activated=kinase=1=and=MAP3K7-binding=protein=1==[Source:RefSeq=peptide	Acc:NP_001006240]
chromosome:WASHUC2:1:52575346:52575210|ENSGALG00000012150|TAB1|-1|TGF-beta-activated=kinase=1=and=MAP3K7-binding=protein=1==[Source:RefSeq=peptide	Acc:NP_001006240]
chromosome:WASHUC2:1:52752885:52752703|ENSGALG00000012215|GTPBP1|-1|GTP-binding=protein=1==[Source:RefSeq=peptide	Acc:NP_001188376]
chromosome:WASHUC2:1:52806676:52806822|ENSGALG00000012236|DMC1|1|Uncharacterized=protein=[Source:UniProtKB/TrEMBL	Acc:F1NI95]
chromosome:WASHUC2:1:52890743:52890935|ENSGALG00000019315|CSNK1E|1|casein=kinase=I=isoform=epsilon==[Source:RefSeq=peptide	Acc:NP_989708]
chromosome:WASHUC2:1:53025311:53025177|ENSGALG00000012265|GGA.5175|-1|Uncharacterized=protein=[Source:UniProtKB/TrEMBL	Acc:F1N8S6]
chromosome:WASHUC2:1:53026809:53026427|ENSGALG00000012265|GGA.5175|-1|Uncharacterized=protein=[Source:UniProtKB/TrEMBL	Acc:F1N8S6]
chromosome:WASHUC2:1:53072135:53071981|ENSGALG00000012312|GCAT|-1|Uncharacterized=protein=[Source:UniProtKB/TrEMBL	Acc:F1NBE3]
chromosome:WASHUC2:1:53098272:53098101|ENSGALG00000012410|NOL12|-1|Uncharacterized=protein=[Source:UniProtKB/TrEMBL	Acc:F1NCS7]
chromosome:WASHUC2:1:53211743:53211901|ENSGALG00000012436|CARD14|1|Uncharacterized=protein=[Source:UniProtKB/TrEMBL	Acc:F1NE87]
chromosome:WASHUC2:1:53451822:53452026|ENSGALG00000012483|TMPRSS6|1|Uncharacterized=protein=[Source:UniProtKB/TrEMBL	Acc:F1NDU7]
chromosome:WASHUC2:1:53570016:53569788|ENSGALG00000012520|NCF4|-1|neutrophil=cytosol=factor=4==[Source:RefSeq=peptide	Acc:NP_001034361]
chromosome:WASHUC2:1:53717494:53717641|ENSGALG00000012529|EIF3D|1|Uncharacterized=protein=[Source:UniProtKB/TrEMBL	Acc:F1NCE1]
chromosome:WASHUC2:1:53717901:53718031|ENSGALG00000012529|EIF3D|1|Uncharacterized=protein=[Source:UniProtKB/TrEMBL	Acc:F1NCE1]
chromosome:WASHUC2:1:53722373:53722881|ENSGALG00000012530|FOXRED2|1|Uncharacterized=protein=[Source:UniProtKB/TrEMBL	Acc:E1C6M2]
chromosome:WASHUC2:1:54038533:54038755|ENSGALG00000012541|MB|1|Myoglobin==[Source:UniProtKB/Swiss-Prot	Acc:P02197]
chromosome:WASHUC2:1:54039675:54039821|ENSGALG00000012541|MB|1|Myoglobin==[Source:UniProtKB/Swiss-Prot	Acc:P02197]
chromosome:WASHUC2:1:54131467:54131301|ENSGALG00000012546|MCM5|-1|DNA=replication=licensing=factor=MCM5=[Source:RefSeq=peptide	Acc:NP_001006243]
chromosome:WASHUC2:1:54131837:54131682|ENSGALG00000012546|MCM5|-1|DNA=replication=licensing=factor=MCM5=[Source:RefSeq=peptide	Acc:NP_001006243]
chromosome:WASHUC2:1:54173791:54173669|ENSGALG00000012556|HMGXB4|-1|Uncharacterized=protein=[Source:UniProtKB/TrEMBL	Acc:E1C640]
chromosome:WASHUC2:1:54174910:54174741|ENSGALG00000012556|HMGXB4|-1|Uncharacterized=protein=[Source:UniProtKB/TrEMBL	Acc:E1C640]
chromosome:WASHUC2:1:54178656:54177737|ENSGALG00000012556|HMGXB4|-1|Uncharacterized=protein=[Source:UniProtKB/TrEMBL	Acc:E1C640]
chromosome:WASHUC2:1:55132995:55132874|ENSGALG00000012568|TIMP3|-1|Metalloproteinase=inhibitor=3=[Source:UniProtKB/Swiss-Prot	Acc:P26652]
chromosome:WASHUC2:1:55268288:55268112|ENSGALG00000012569|FBXO7|-1|F-box=only=protein=7==[Source:RefSeq=peptide	Acc:NP_001012555]
chromosome:WASHUC2:1:55333122:55333310|ENSGALG00000012611|C22ORF28|1|Uncharacterized=protein=[Source:UniProtKB/TrEMBL	Acc:F1NYI3]
chromosome:WASHUC2:1:55365500:55365685|ENSGALG00000012619|PRDM4|1|PR=domain=zinc=finger=protein=4=[Source:UniProtKB/TrEMBL	Acc:F1NYH0]
chromosome:WASHUC2:1:55368105:55368905|ENSGALG00000012619|PRDM4|1|PR=domain=zinc=finger=protein=4=[Source:UniProtKB/TrEMBL	Acc:F1NYH0]
chromosome:WASHUC2:1:55371943:55372092|ENSGALG00000012619|PRDM4|1|PR=domain=zinc=finger=protein=4=[Source:UniProtKB/TrEMBL	Acc:F1NYH0]
chromosome:WASHUC2:1:55373305:55373447|ENSGALG00000012619|PRDM4|1|PR=domain=zinc=finger=protein=4=[Source:UniProtKB/TrEMBL	Acc:F1NYH0]
chromosome:WASHUC2:1:55755716:55755444|ENSGALG00000012647|RFX4|-1|Uncharacterized=protein=[Source:UniProtKB/TrEMBL	Acc:F1NZN9]
chromosome:WASHUC2:1:55765533:55765395|ENSGALG00000012647|RFX4|-1|Uncharacterized=protein=[Source:UniProtKB/TrEMBL	Acc:F1NZN9]
chromosome:WASHUC2:1:55770990:55770828|ENSGALG00000012647|RFX4|-1|Uncharacterized=protein=[Source:UniProtKB/TrEMBL	Acc:F1NZN9]
chromosome:WASHUC2:1:55790702:55790558|ENSGALG00000012647|RFX4|-1|Uncharacterized=protein=[Source:UniProtKB/TrEMBL	Acc:F1NZN9]
chromosome:WASHUC2:1:55876820:55876678|ENSGALG00000012655|POLR3B|-1|DNA-directed=RNA=polymerase=[Source:UniProtKB/TrEMBL	Acc:E1BRJ4]
chromosome:WASHUC2:1:55879196:55879038|ENSGALG00000012655|POLR3B|-1|DNA-directed=RNA=polymerase=[Source:UniProtKB/TrEMBL	Acc:E1BRJ4]
chromosome:WASHUC2:1:55880951:55880742|ENSGALG00000012655|POLR3B|-1|DNA-directed=RNA=polymerase=[Source:UniProtKB/TrEMBL	Acc:E1BRJ4]
chromosome:WASHUC2:1:55893285:55893132|ENSGALG00000012655|POLR3B|-1|DNA-directed=RNA=polymerase=[Source:UniProtKB/TrEMBL	Acc:E1BRJ4]
chromosome:WASHUC2:1:55900114:55899953|ENSGALG00000012655|POLR3B|-1|DNA-directed=RNA=polymerase=[Source:UniProtKB/TrEMBL	Acc:E1BRJ4]
chromosome:WASHUC2:1:55905192:55905058|ENSGALG00000012655|POLR3B|-1|DNA-directed=RNA=polymerase=[Source:UniProtKB/TrEMBL	Acc:E1BRJ4]
chromosome:WASHUC2:1:55907463:55907341|ENSGALG00000012655|POLR3B|-1|DNA-directed=RNA=polymerase=[Source:UniProtKB/TrEMBL	Acc:E1BRJ4]
chromosome:WASHUC2:1:55928084:55927840|ENSGALG00000012658|TCP11L2|-1|T-complex=protein=11-like=protein=2==[Source:RefSeq=peptide	Acc:NP_001001897]
chromosome:WASHUC2:1:56315203:56315076|ENSGALG00000012674|KIAA1033|-1|Uncharacterized=protein=[Source:UniProtKB/TrEMBL	Acc:F1P334]
chromosome:WASHUC2:1:56342455:56342593|ENSGALG00000012691|ALDH1L2|1|Uncharacterized=protein=[Source:UniProtKB/TrEMBL	Acc:F1P130]
chromosome:WASHUC2:1:56348116:56348281|ENSGALG00000012691|ALDH1L2|1|Uncharacterized=protein=[Source:UniProtKB/TrEMBL	Acc:F1P130]
chromosome:WASHUC2:1:56361674:56361839|ENSGALG00000012691|ALDH1L2|1|Uncharacterized=protein=[Source:UniProtKB/TrEMBL	Acc:F1P130]
chromosome:WASHUC2:1:56762491:56762354|ENSGALG00000012726|HSP90B1|-1|endoplasmin=precursor==[Source:RefSeq=peptide	Acc:NP_989620]
chromosome:WASHUC2:1:57420194:57420395|ENSGALG00000012757|PMCH|1|pro-melanin-concentrating=hormone=precursor=[Source:RefSeq=peptide	Acc:NP_001182724]
chromosome:WASHUC2:1:57421430:57421100|ENSGALG00000012756|C1H12ORF48|-1|PCNA-interacting=partner==[Source:UniProtKB/Swiss-=Prot	Acc:Q5ZKL9]
chromosome:WASHUC2:1:57440692:57440509|ENSGALG00000012756|C1H12ORF48|-1|PCNA-interacting=partner==[Source:UniProtKB/Swiss-=Prot	Acc:Q5ZKL9]
chromosome:WASHUC2:1:57487552:57487733|ENSGALG00000012759|NUP37|1|Uncharacterized=protein=[Source:UniProtKB/TrEMBL	Acc:E1BYD2]
chromosome:WASHUC2:1:57596515:57597608|ENSGALG00000012763|GNPTAB|1|Uncharacterized=protein=[Source:UniProtKB/TrEMBL	Acc:E1BYC6]
chromosome:WASHUC2:1:57598669:57598868|ENSGALG00000012763|GNPTAB|1|Uncharacterized=protein=[Source:UniProtKB/TrEMBL	Acc:E1BYC6]
chromosome:WASHUC2:1:57599131:57599350|ENSGALG00000012763|GNPTAB|1|Uncharacterized=protein=[Source:UniProtKB/TrEMBL	Acc:E1BYC6]
chromosome:WASHUC2:1:57604881:57605048|ENSGALG00000012763|GNPTAB|1|Uncharacterized=protein=[Source:UniProtKB/TrEMBL	Acc:E1BYC6]
chromosome:WASHUC2:1:57661313:57661146|ENSGALG00000012783|MYBPC1|-1|Uncharacterized=protein=[Source:UniProtKB/TrEMBL	Acc:E1BWK5]
chromosome:WASHUC2:1:57673125:57672963|ENSGALG00000012783|MYBPC1|-1|Uncharacterized=protein=[Source:UniProtKB/TrEMBL	Acc:E1BWK5]
chromosome:WASHUC2:1:57898755:57898607|ENSGALG00000012791|TBXAS1|-1|Uncharacterized=protein=[Source:UniProtKB/TrEMBL	Acc:F1P4G4]
chromosome:WASHUC2:1:58194654:58194820|ENSGALG00000012792|HIPK2|1|Uncharacterized=protein=[Source:UniProtKB/TrEMBL	Acc:F1P4G3]
chromosome:WASHUC2:1:58294280:58295942|ENSGALG00000012796|KIAA1549|1|Uncharacterized=protein=[Source:UniProtKB/TrEMBL	Acc:F1P4F5]
chromosome:WASHUC2:1:58307073:58307256|ENSGALG00000012796|KIAA1549|1|Uncharacterized=protein=[Source:UniProtKB/TrEMBL	Acc:F1P4F5]
chromosome:WASHUC2:1:58323768:58323945|ENSGALG00000012796|KIAA1549|1|Uncharacterized=protein=[Source:UniProtKB/TrEMBL	Acc:F1P4F5]
chromosome:WASHUC2:1:58350490:58350634|ENSGALG00000012796|KIAA1549|1|Uncharacterized=protein=[Source:UniProtKB/TrEMBL	Acc:F1P4F5]
chromosome:WASHUC2:1:58357062:58357207|ENSGALG00000012796|KIAA1549|1|Uncharacterized=protein=[Source:UniProtKB/TrEMBL	Acc:F1P4F5]
chromosome:WASHUC2:1:58358994:58359148|ENSGALG00000012796|KIAA1549|1|Uncharacterized=protein=[Source:UniProtKB/TrEMBL	Acc:F1P4F5]
chromosome:WASHUC2:1:58364172:58364426|ENSGALG00000012796|KIAA1549|1|Uncharacterized=protein=[Source:UniProtKB/TrEMBL	Acc:F1P4F5]
chromosome:WASHUC2:1:58427040:58427242|ENSGALG00000012812|SVOPL|1|Uncharacterized=protein=[Source:UniProtKB/TrEMBL	Acc:E1BVZ2]
chromosome:WASHUC2:1:58430445:58430567|ENSGALG00000012812|SVOPL|1|Uncharacterized=protein=[Source:UniProtKB/TrEMBL	Acc:E1BVZ2]
chromosome:WASHUC2:1:58444128:58443960|ENSGALG00000012823|TRIM24|-1|Uncharacterized=protein=[Source:UniProtKB/TrEMBL	Acc:F1P4C7]
chromosome:WASHUC2:1:58451441:58451277|ENSGALG00000012823|TRIM24|-1|Uncharacterized=protein=[Source:UniProtKB/TrEMBL	Acc:F1P4C7]
chromosome:WASHUC2:1:58742186:58741910|ENSGALG00000012848|JHDM1D|-1|Uncharacterized=protein=[Source:UniProtKB/TrEMBL	Acc:F1P290]
chromosome:WASHUC2:1:58745442:58745230|ENSGALG00000012848|JHDM1D|-1|Uncharacterized=protein=[Source:UniProtKB/TrEMBL	Acc:F1P290]
chromosome:WASHUC2:1:58745742:58745594|ENSGALG00000012848|JHDM1D|-1|Uncharacterized=protein=[Source:UniProtKB/TrEMBL	Acc:F1P290]
chromosome:WASHUC2:1:58820803:58820652|ENSGALG00000012849|SLC37A3|-1|sugar=phosphate=exchanger=3==[Source:RefSeq=peptide	Acc:NP_001012556]
chromosome:WASHUC2:1:58856162:58855942|ENSGALG00000012852|MKRN1|-1|makorin=ring=finger=protein=1==[Source:RefSeq=peptide	Acc:NP_990073]
chromosome:WASHUC2:1:58932464:58932337|ENSGALG00000012857|DENND2A|-1|Uncharacterized=protein=[Source:UniProtKB/TrEMBL	Acc:F1P1N2]
chromosome:WASHUC2:1:58935111:58934006|ENSGALG00000012857|DENND2A|-1|Uncharacterized=protein=[Source:UniProtKB/TrEMBL	Acc:F1P1N2]
chromosome:WASHUC2:1:58959744:58959890|ENSGALG00000012863|ADCK2|1|Uncharacterized=protein=[Source:UniProtKB/TrEMBL	Acc:F1P1M5]
chromosome:WASHUC2:1:58961327:58961455|ENSGALG00000012863|ADCK2|1|Uncharacterized=protein=[Source:UniProtKB/TrEMBL	Acc:F1P1M5]
chromosome:WASHUC2:1:59010299:59010163|ENSGALG00000012865|BRAF|-1|Serine/threonine-protein=kinase=B-raf=[Source:UniProtKB/Swiss-Prot	Acc:Q04982]
chromosome:WASHUC2:1:59042991:59042728|ENSGALG00000012865|BRAF|-1|Serine/threonine-protein=kinase=B-raf=[Source:UniProtKB/Swiss-Prot	Acc:Q04982]
chromosome:WASHUC2:1:59368327:59368474|ENSGALG00000012870|AGK|1|Uncharacterized=protein=[Source:UniProtKB/TrEMBL	Acc:E1BTF5]
chromosome:WASHUC2:1:59384444:59384249|ENSGALG00000012874|KIAA1147|-1|Uncharacterized=protein=[Source:UniProtKB/TrEMBL	Acc:F1P1J3]
chromosome:WASHUC2:1:59387515:59387362|ENSGALG00000012874|KIAA1147|-1|Uncharacterized=protein=[Source:UniProtKB/TrEMBL	Acc:F1P1J3]
chromosome:WASHUC2:1:59400564:59400760|ENSGALG00000012875|WEE2|1|Wee1-like=protein=kinase=2==[Source:UniProtKB/Swiss-=Prot	Acc:E1BTE1]
chromosome:WASHUC2:1:59407599:59407741|ENSGALG00000012875|WEE2|1|Wee1-like=protein=kinase=2==[Source:UniProtKB/Swiss-=Prot	Acc:E1BTE1]
chromosome:WASHUC2:1:59496221:59496347|ENSGALG00000012877|CREB3L2|1|Uncharacterized=protein=[Source:UniProtKB/TrEMBL	Acc:F1P1J2]
chromosome:WASHUC2:1:59675412:59675537|ENSGALG00000012890|DGKI|1|Uncharacterized=protein=[Source:UniProtKB/TrEMBL	Acc:F1P1H5]
chromosome:WASHUC2:1:61098201:61097944|ENSGALG00000012932|FGD4|-1|Uncharacterized=protein=[Source:UniProtKB/TrEMBL	Acc:E1C246]
chromosome:WASHUC2:1:61099642:61099502|ENSGALG00000012932|FGD4|-1|Uncharacterized=protein=[Source:UniProtKB/TrEMBL	Acc:E1C246]
chromosome:WASHUC2:1:61123850:61123373|ENSGALG00000012932|FGD4|-1|Uncharacterized=protein=[Source:UniProtKB/TrEMBL	Acc:E1C246]
chromosome:WASHUC2:1:61445308:61440766|ENSGALG00000012936|C12ORF35|-1|Uncharacterized=protein=[Source:UniProtKB/TrEMBL	Acc:F1NPQ9]
chromosome:WASHUC2:1:61520994:61521211|ENSGALG00000012938|AMN1|1|Uncharacterized=protein=[Source:UniProtKB/TrEMBL	Acc:E1C238]
chromosome:WASHUC2:1:61533029:61532665|ENSGALG00000012939|METTL20|-1|Uncharacterized=protein=[Source:UniProtKB/TrEMBL	Acc:E1C237]
chromosome:WASHUC2:1:61536891:61536596|ENSGALG00000012939|METTL20|-1|Uncharacterized=protein=[Source:UniProtKB/TrEMBL	Acc:E1C237]
chromosome:WASHUC2:1:61683021:61683148|ENSGALG00000012946|FAM60A|1|protein=FAM60A==[Source:RefSeq=peptide	Acc:NP_001025937]
chromosome:WASHUC2:1:61687685:61687835|ENSGALG00000012946|FAM60A|1|protein=FAM60A==[Source:RefSeq=peptide	Acc:NP_001025937]
chromosome:WASHUC2:1:61688697:61688859|ENSGALG00000012946|FAM60A|1|protein=FAM60A==[Source:RefSeq=peptide	Acc:NP_001025937]
chromosome:WASHUC2:1:61722930:61723064|ENSGALG00000012947|CAPRIN2|1|Uncharacterized=protein=[Source:UniProtKB/TrEMBL	Acc:E1C221]
chromosome:WASHUC2:1:61739815:61740380|ENSGALG00000012947|CAPRIN2|1|Uncharacterized=protein=[Source:UniProtKB/TrEMBL	Acc:E1C221]
chromosome:WASHUC2:1:61784561:61784766|ENSGALG00000012953|IPO8|1|Uncharacterized=protein=[Source:UniProtKB/TrEMBL	Acc:F1NPP2]
chromosome:WASHUC2:1:61847999:61848176|ENSGALG00000012956|TMTC1|1|Uncharacterized=protein=[Source:UniProtKB/TrEMBL	Acc:F1NNA8]
chromosome:WASHUC2:1:61851609:61851785|ENSGALG00000012956|TMTC1|1|Uncharacterized=protein=[Source:UniProtKB/TrEMBL	Acc:F1NNA8]
chromosome:WASHUC2:1:61933121:61933285|ENSGALG00000012956|TMTC1|1|Uncharacterized=protein=[Source:UniProtKB/TrEMBL	Acc:F1NNA8]
chromosome:WASHUC2:1:61975530:61975665|ENSGALG00000012956|TMTC1|1|Uncharacterized=protein=[Source:UniProtKB/TrEMBL	Acc:F1NNA8]
chromosome:WASHUC2:1:61976762:61976899|ENSGALG00000012956|TMTC1|1|Uncharacterized=protein=[Source:UniProtKB/TrEMBL	Acc:F1NNA8]
chromosome:WASHUC2:1:61979063:61979203|ENSGALG00000012956|TMTC1|1|Uncharacterized=protein=[Source:UniProtKB/TrEMBL	Acc:F1NNA8]
chromosome:WASHUC2:1:62058993:62059195|ENSGALG00000012969|DDX11|1|Uncharacterized=protein=[Source:UniProtKB/TrEMBL	Acc:F1NN99]
chromosome:WASHUC2:1:62059788:62059940|ENSGALG00000012969|DDX11|1|Uncharacterized=protein=[Source:UniProtKB/TrEMBL	Acc:F1NN99]
chromosome:WASHUC2:1:62196950:62197153|ENSGALG00000012975|IQSEC3|1|Uncharacterized=protein=[Source:UniProtKB/TrEMBL	Acc:F1NN93]
chromosome:WASHUC2:1:62203575:62204668|ENSGALG00000012975|IQSEC3|1|Uncharacterized=protein=[Source:UniProtKB/TrEMBL	Acc:F1NN93]
chromosome:WASHUC2:1:62230328:62230765|ENSGALG00000012975|IQSEC3|1|Uncharacterized=protein=[Source:UniProtKB/TrEMBL	Acc:F1NN93]
chromosome:WASHUC2:1:62370400:62370257|ENSGALG00000012986|KDM5A|-1|Uncharacterized=protein=[Source:UniProtKB/TrEMBL	Acc:F1NN75]
chromosome:WASHUC2:1:62401232:62401098|ENSGALG00000012986|KDM5A|-1|Uncharacterized=protein=[Source:UniProtKB/TrEMBL	Acc:F1NN75]
chromosome:WASHUC2:1:62413140:62413282|ENSGALG00000012987|CCDC77|1|Uncharacterized=protein=[Source:UniProtKB/TrEMBL	Acc:E1BQS8]
chromosome:WASHUC2:1:62422162:62422308|ENSGALG00000012987|CCDC77|1|Uncharacterized=protein=[Source:UniProtKB/TrEMBL	Acc:E1BQS8]
chromosome:WASHUC2:1:62618276:62618463|ENSGALG00000012992|WNK1|1|Uncharacterized=protein=[Source:UniProtKB/TrEMBL	Acc:E1BQS4]
chromosome:WASHUC2:1:62627889:62628038|ENSGALG00000012992|WNK1|1|Uncharacterized=protein=[Source:UniProtKB/TrEMBL	Acc:E1BQS4]
chromosome:WASHUC2:1:62629088:62629561|ENSGALG00000012992|WNK1|1|Uncharacterized=protein=[Source:UniProtKB/TrEMBL	Acc:E1BQS4]
chromosome:WASHUC2:1:62647799:62648436|ENSGALG00000012992|WNK1|1|Uncharacterized=protein=[Source:UniProtKB/TrEMBL	Acc:E1BQS4]
chromosome:WASHUC2:1:62650827:62651021|ENSGALG00000012992|WNK1|1|Uncharacterized=protein=[Source:UniProtKB/TrEMBL	Acc:E1BQS4]
chromosome:WASHUC2:1:63250316:63249480|ENSGALG00000013010|DCP1B|-1|Uncharacterized=protein=[Source:UniProtKB/TrEMBL	Acc:E1BXU0]
chromosome:WASHUC2:1:63759715:63759861|ENSGALG00000013024|IL17RA|1|Uncharacterized=protein=[Source:UniProtKB/TrEMBL	Acc:F1NJP6]
chromosome:WASHUC2:1:63762072:63762198|ENSGALG00000013024|IL17RA|1|Uncharacterized=protein=[Source:UniProtKB/TrEMBL	Acc:F1NJP6]
chromosome:WASHUC2:1:63769158:63770607|ENSGALG00000013024|IL17RA|1|Uncharacterized=protein=[Source:UniProtKB/TrEMBL	Acc:F1NJP6]
chromosome:WASHUC2:1:63802717:63802511|ENSGALG00000013031|CECR1|-1|adenosine=deaminase=CECR1=precursor==[Source:RefSeq=peptide	Acc:NP_001025938]
chromosome:WASHUC2:1:63803922:63803765|ENSGALG00000013031|CECR1|-1|adenosine=deaminase=CECR1=precursor==[Source:RefSeq=peptide	Acc:NP_001025938]
chromosome:WASHUC2:1:63807612:63807402|ENSGALG00000013031|CECR1|-1|adenosine=deaminase=CECR1=precursor==[Source:RefSeq=peptide	Acc:NP_001025938]
chromosome:WASHUC2:1:63813867:63813642|ENSGALG00000013031|CECR1|-1|adenosine=deaminase=CECR1=precursor==[Source:RefSeq=peptide	Acc:NP_001025938]
chromosome:WASHUC2:1:63901450:63901619|ENSGALG00000013034|CECR2|1|cat=eye=syndrome=critical=region=protein=2=[Source:RefSeq=peptide	Acc:NP_001124211]
chromosome:WASHUC2:1:63911880:63912039|ENSGALG00000013034|CECR2|1|cat=eye=syndrome=critical=region=protein=2=[Source:RefSeq=peptide	Acc:NP_001124211]
chromosome:WASHUC2:1:63915922:63916050|ENSGALG00000013034|CECR2|1|cat=eye=syndrome=critical=region=protein=2=[Source:RefSeq=peptide	Acc:NP_001124211]
chromosome:WASHUC2:1:63919515:63920904|ENSGALG00000013034|CECR2|1|cat=eye=syndrome=critical=region=protein=2=[Source:RefSeq=peptide	Acc:NP_001124211]
chromosome:WASHUC2:1:63991819:63991616|ENSGALG00000013039|BID|-1|BH3-interacting=domain=death=agonist=[Source:UniProtKB/Swiss-Prot	Acc:Q8JGM8]
chromosome:WASHUC2:1:64228046:64228192|ENSGALG00000013057|USP18|1|Ubiquitin=carboxyl-terminal=hydrolase=[Source:UniProtKB/TrEMBL	Acc:E1BXQ0]
chromosome:WASHUC2:1:65020902:65021060|ENSGALG00000013085|PTPRO|1|receptor-type=tyrosine-protein=phosphatase=O=[Source:RefSeq=peptide	Acc:NP_989453]
chromosome:WASHUC2:1:65022678:65022830|ENSGALG00000013085|PTPRO|1|receptor-type=tyrosine-protein=phosphatase=O=[Source:RefSeq=peptide	Acc:NP_989453]
chromosome:WASHUC2:1:65024315:65024761|ENSGALG00000013085|PTPRO|1|receptor-type=tyrosine-protein=phosphatase=O=[Source:RefSeq=peptide	Acc:NP_989453]
chromosome:WASHUC2:1:65025781:65025942|ENSGALG00000013085|PTPRO|1|receptor-type=tyrosine-protein=phosphatase=O=[Source:RefSeq=peptide	Acc:NP_989453]
chromosome:WASHUC2:1:65028533:65028732|ENSGALG00000013085|PTPRO|1|receptor-type=tyrosine-protein=phosphatase=O=[Source:RefSeq=peptide	Acc:NP_989453]
chromosome:WASHUC2:1:65031383:65031503|ENSGALG00000013085|PTPRO|1|receptor-type=tyrosine-protein=phosphatase=O=[Source:RefSeq=peptide	Acc:NP_989453]
chromosome:WASHUC2:1:65033902:65034095|ENSGALG00000013085|PTPRO|1|receptor-type=tyrosine-protein=phosphatase=O=[Source:RefSeq=peptide	Acc:NP_989453]
chromosome:WASHUC2:1:65048839:65048982|ENSGALG00000013085|PTPRO|1|receptor-type=tyrosine-protein=phosphatase=O=[Source:RefSeq=peptide	Acc:NP_989453]
chromosome:WASHUC2:1:65248937:65249072|ENSGALG00000013092|STRAP|1|Serine-threonine=kinase=receptor-associated=protein=[Source:UniProtKB/Swiss-Prot	Acc:Q5ZL33]
chromosome:WASHUC2:1:65253203:65253340|ENSGALG00000013092|STRAP|1|Serine-threonine=kinase=receptor-associated=protein=[Source:UniProtKB/Swiss-Prot	Acc:Q5ZL33]
chromosome:WASHUC2:1:65254702:65254851|ENSGALG00000013092|STRAP|1|Serine-threonine=kinase=receptor-associated=protein=[Source:UniProtKB/Swiss-Prot	Acc:Q5ZL33]
chromosome:WASHUC2:1:65268287:65268434|ENSGALG00000013095|DERA|1|putative=deoxyribose-phosphate=aldolase=[Source:RefSeq=peptide	Acc:NP_001006248]
chromosome:WASHUC2:1:65271492:65271626|ENSGALG00000013095|DERA|1|putative=deoxyribose-phosphate=aldolase=[Source:RefSeq=peptide	Acc:NP_001006248]
chromosome:WASHUC2:1:65310324:65310473|ENSGALG00000013095|DERA|1|putative=deoxyribose-phosphate=aldolase=[Source:RefSeq=peptide	Acc:NP_001006248]
chromosome:WASHUC2:1:65378115:65377923|ENSGALG00000013097|SLC15A5|-1|Uncharacterized=protein=[Source:UniProtKB/TrEMBL	Acc:F1NT15]
chromosome:WASHUC2:1:65382297:65382111|ENSGALG00000013097|SLC15A5|-1|Uncharacterized=protein=[Source:UniProtKB/TrEMBL	Acc:F1NT15]
chromosome:WASHUC2:1:66677931:66678076|ENSGALG00000013134|PLEKHA5|1|Uncharacterized=protein=[Source:UniProtKB/TrEMBL	Acc:F1NQ91]
chromosome:WASHUC2:1:66730974:66731160|ENSGALG00000013136|AEBP2|1|Uncharacterized=protein=[Source:UniProtKB/TrEMBL	Acc:F1NQ87]
chromosome:WASHUC2:1:67249876:67250095|ENSGALG00000013143|PDE3A|1|Uncharacterized=protein=[Source:UniProtKB/TrEMBL	Acc:E1C0B2]
chromosome:WASHUC2:1:67476715:67476496|ENSGALG00000013174|RECQL|-1|ATP-dependent=DNA=helicase=Q1==[Source:RefSeq=peptide	Acc:NP_989724]
chromosome:WASHUC2:1:68281363:68281509|ENSGALG00000013204|SOX5|1|transcription=factor=SOX-5==[Source:RefSeq=peptide	Acc:NP_001004385]
chromosome:WASHUC2:1:68676482:68676653|ENSGALG00000013210|KIAA0528|1|Uncharacterized=protein=[Source:UniProtKB/TrEMBL	Acc:E1BQJ4]
chromosome:WASHUC2:1:68679600:68679755|ENSGALG00000013210|KIAA0528|1|Uncharacterized=protein=[Source:UniProtKB/TrEMBL	Acc:E1BQJ4]
chromosome:WASHUC2:1:68681583:68681781|ENSGALG00000013210|KIAA0528|1|Uncharacterized=protein=[Source:UniProtKB/TrEMBL	Acc:E1BQJ4]
chromosome:WASHUC2:1:68684297:68684448|ENSGALG00000013210|KIAA0528|1|Uncharacterized=protein=[Source:UniProtKB/TrEMBL	Acc:E1BQJ4]
chromosome:WASHUC2:1:68717069:68717233|ENSGALG00000013210|KIAA0528|1|Uncharacterized=protein=[Source:UniProtKB/TrEMBL	Acc:E1BQJ4]
chromosome:WASHUC2:1:68717560:68717700|ENSGALG00000013210|KIAA0528|1|Uncharacterized=protein=[Source:UniProtKB/TrEMBL	Acc:E1BQJ4]
chromosome:WASHUC2:1:68732844:68733034|ENSGALG00000013210|KIAA0528|1|Uncharacterized=protein=[Source:UniProtKB/TrEMBL	Acc:E1BQJ4]
chromosome:WASHUC2:1:68735676:68735822|ENSGALG00000013210|KIAA0528|1|Uncharacterized=protein=[Source:UniProtKB/TrEMBL	Acc:E1BQJ4]
chromosome:WASHUC2:1:68998822:68998966|ENSGALG00000013226||1|Uncharacterized=protein=[Source:UniProtKB/TrEMBL	Acc:E1BZH2]
chromosome:WASHUC2:1:69000625:69000751|ENSGALG00000013226||1|Uncharacterized=protein=[Source:UniProtKB/TrEMBL	Acc:E1BZH2]
chromosome:WASHUC2:1:69015704:69015514|ENSGALG00000013229|CMAS|-1|Uncharacterized=protein=[Source:UniProtKB/TrEMBL	Acc:F1NLQ2]
chromosome:WASHUC2:1:69295194:69295761|ENSGALG00000023000||1|Uncharacterized=protein=[Source:UniProtKB/TrEMBL	Acc:F1NQK1]
chromosome:WASHUC2:1:69345979:69345842|ENSGALG00000014030|CASC1|-1|Uncharacterized=protein=[Source:UniProtKB/TrEMBL	Acc:F1P406]
chromosome:WASHUC2:1:69858720:69858545|ENSGALG00000014071|ITPR2|-1|Uncharacterized=protein=[Source:UniProtKB/TrEMBL	Acc:F1P1X4]
chromosome:WASHUC2:1:70118600:70119120|ENSGALG00000019267||1|Uncharacterized=protein=[Source:UniProtKB/TrEMBL	Acc:F1NNZ8]
chromosome:WASHUC2:1:70127369:70127234|ENSGALG00000014083|ASUN|-1|Uncharacterized=protein=[Source:UniProtKB/TrEMBL	Acc:F1P1V8]
chromosome:WASHUC2:1:70128204:70128065|ENSGALG00000014083|ASUN|-1|Uncharacterized=protein=[Source:UniProtKB/TrEMBL	Acc:F1P1V8]
chromosome:WASHUC2:1:70129508:70129278|ENSGALG00000014083|ASUN|-1|Uncharacterized=protein=[Source:UniProtKB/TrEMBL	Acc:F1P1V8]
chromosome:WASHUC2:1:70131213:70131043|ENSGALG00000014083|ASUN|-1|Uncharacterized=protein=[Source:UniProtKB/TrEMBL	Acc:F1P1V8]
chromosome:WASHUC2:1:70138939:70138811|ENSGALG00000014083|ASUN|-1|Uncharacterized=protein=[Source:UniProtKB/TrEMBL	Acc:F1P1V8]
chromosome:WASHUC2:1:70145693:70145490|ENSGALG00000014083|ASUN|-1|Uncharacterized=protein=[Source:UniProtKB/TrEMBL	Acc:F1P1V8]
chromosome:WASHUC2:1:70156250:70156387|ENSGALG00000014084|FGFR1OP2|1|FGFR1=oncogene=partner=2=homolog=[Source:UniProtKB/Swiss-Prot	Acc:Q5ZKJ4]
chromosome:WASHUC2:1:70170895:70170718|ENSGALG00000014085|TM7SF3|-1|Uncharacterized=protein=[Source:UniProtKB/TrEMBL	Acc:F1P1V7]
chromosome:WASHUC2:1:70171652:70171481|ENSGALG00000014085|TM7SF3|-1|Uncharacterized=protein=[Source:UniProtKB/TrEMBL	Acc:F1P1V7]
chromosome:WASHUC2:1:70172658:70172508|ENSGALG00000014085|TM7SF3|-1|Uncharacterized=protein=[Source:UniProtKB/TrEMBL	Acc:F1P1V7]
chromosome:WASHUC2:1:70188365:70188541|ENSGALG00000014088|MED21|1|Uncharacterized=protein=[Source:UniProtKB/TrEMBL	Acc:E1C1C6]
chromosome:WASHUC2:1:70413569:70413774|ENSGALG00000014106|PPFIBP1|1|liprin-beta-1==[Source:RefSeq=peptide	Acc:NP_001025942]
chromosome:WASHUC2:1:70447955:70448096|ENSGALG00000014106|PPFIBP1|1|liprin-beta-1==[Source:RefSeq=peptide	Acc:NP_001025942]
chromosome:WASHUC2:1:70542887:70542750|ENSGALG00000014140|ARFGAP3|-1|ADP-ribosylation=factor=GTPase-activating=protein=3=[Source:RefSeq=peptide	Acc:NP_001012557]
chromosome:WASHUC2:1:70650755:70650592|ENSGALG00000014163|TTLL1|-1|Uncharacterized=protein=[Source:UniProtKB/TrEMBL	Acc:F1NZA9]
chromosome:WASHUC2:1:70653774:70653631|ENSGALG00000014163|TTLL1|-1|Uncharacterized=protein=[Source:UniProtKB/TrEMBL	Acc:F1NZA9]
chromosome:WASHUC2:1:70660277:70660069|ENSGALG00000014163|TTLL1|-1|Uncharacterized=protein=[Source:UniProtKB/TrEMBL	Acc:F1NZA9]
chromosome:WASHUC2:1:70689363:70689146|ENSGALG00000014165|MCAT|-1|Uncharacterized=protein=[Source:UniProtKB/TrEMBL	Acc:F1NZA8]
chromosome:WASHUC2:1:70704859:70704708|ENSGALG00000014167|TTLL12|-1|tubulin--tyrosine=ligase-like=protein=12=[Source:RefSeq=peptide	Acc:NP_001012558]
chromosome:WASHUC2:1:70705926:70705788|ENSGALG00000014167|TTLL12|-1|tubulin--tyrosine=ligase-like=protein=12=[Source:RefSeq=peptide	Acc:NP_001012558]
chromosome:WASHUC2:1:70708910:70708759|ENSGALG00000014167|TTLL12|-1|tubulin--tyrosine=ligase-like=protein=12=[Source:RefSeq=peptide	Acc:NP_001012558]
chromosome:WASHUC2:1:70716480:70716321|ENSGALG00000014167|TTLL12|-1|tubulin--tyrosine=ligase-like=protein=12=[Source:RefSeq=peptide	Acc:NP_001012558]
chromosome:WASHUC2:1:70718169:70717971|ENSGALG00000014167|TTLL12|-1|tubulin--tyrosine=ligase-like=protein=12=[Source:RefSeq=peptide	Acc:NP_001012558]
chromosome:WASHUC2:1:71287307:71287448|ENSGALG00000014194|SAMM50|1|Uncharacterized=protein=[Source:UniProtKB/TrEMBL	Acc:E1C8A2]
chromosome:WASHUC2:1:71950025:71950165|ENSGALG00000014213|PRR5|1|proline-rich=protein=5==[Source:RefSeq=peptide	Acc:NP_001025151]
chromosome:WASHUC2:1:71970280:71970418|ENSGALG00000014213|PRR5|1|proline-rich=protein=5==[Source:RefSeq=peptide	Acc:NP_001025151]
chromosome:WASHUC2:1:72105313:72105089|ENSGALG00000014218|PHF21B|-1|Uncharacterized=protein=[Source:UniProtKB/TrEMBL	Acc:F1NX82]
chromosome:WASHUC2:1:72129242:72129120|ENSGALG00000014218|PHF21B|-1|Uncharacterized=protein=[Source:UniProtKB/TrEMBL	Acc:F1NX82]
chromosome:WASHUC2:1:72131750:72131400|ENSGALG00000014218|PHF21B|-1|Uncharacterized=protein=[Source:UniProtKB/TrEMBL	Acc:F1NX82]
chromosome:WASHUC2:1:72418022:72417860|ENSGALG00000014226|KIAA0930|-1|Uncharacterized=protein=[Source:UniProtKB/TrEMBL	Acc:F1NX74]
chromosome:WASHUC2:1:72422198:72422058|ENSGALG00000014226|KIAA0930|-1|Uncharacterized=protein=[Source:UniProtKB/TrEMBL	Acc:F1NX74]
chromosome:WASHUC2:1:72555038:72554882|ENSGALG00000014228|SMC1B|-1|Structural=maintenance=of=chromosomes=protein=[Source:UniProtKB/TrEMBL	Acc:F1NX72]
chromosome:WASHUC2:1:72557570:72557417|ENSGALG00000014228|SMC1B|-1|Structural=maintenance=of=chromosomes=protein=[Source:UniProtKB/TrEMBL	Acc:F1NX72]
chromosome:WASHUC2:1:72590088:72590432|ENSGALG00000014232|RIBC2|1|Uncharacterized=protein=[Source:UniProtKB/TrEMBL	Acc:E1C851]
chromosome:WASHUC2:1:72596420:72596586|ENSGALG00000014232|RIBC2|1|Uncharacterized=protein=[Source:UniProtKB/TrEMBL	Acc:E1C851]
chromosome:WASHUC2:1:72762582:72762773|ENSGALG00000014234|ATXN10|1|Uncharacterized=protein=[Source:UniProtKB/TrEMBL	Acc:E1C7R6]
chromosome:WASHUC2:1:72850697:72850884|ENSGALG00000014234|ATXN10|1|Uncharacterized=protein=[Source:UniProtKB/TrEMBL	Acc:E1C7R6]
chromosome:WASHUC2:1:73491807:73492020|ENSGALG00000022985|PPARA|1|peroxisome=proliferator-activated=receptor=alpha=[Source:RefSeq=peptide	Acc:NP_001001464]
chromosome:WASHUC2:1:73855921:73856055|ENSGALG00000012921|ETV6|1|transcription=factor=ETV6==[Source:RefSeq=peptide	Acc:NP_001186202]
chromosome:WASHUC2:1:74184873:74185103|ENSGALG00000013461|LOH12CR1|1|loss=of=heterozygosity=12=chromosomal=region=1=protein=homolog==[Source:RefSeq=peptide	Acc:NP_001026528]
chromosome:WASHUC2:1:74311233:74311379|ENSGALG00000014314|CREBL2|1|Uncharacterized=protein=[Source:UniProtKB/TrEMBL	Acc:E1BUY7]
chromosome:WASHUC2:1:74632963:74633130|ENSGALG00000017297|MRPS35|1|Uncharacterized=protein=[Source:UniProtKB/TrEMBL	Acc:E1C6H4]
chromosome:WASHUC2:1:74653078:74653356|ENSGALG00000017297|MRPS35|1|Uncharacterized=protein=[Source:UniProtKB/TrEMBL	Acc:E1C6H4]
chromosome:WASHUC2:1:74769639:74769213|ENSGALG00000017295|PTHLH|-1|parathyroid=hormone-related=protein=isoform=1=preproprotein==[Source:RefSeq=peptide	Acc:NP_001167577]
chromosome:WASHUC2:1:75396407:75396604|ENSGALG00000017289|C1H12ORF4|1|Uncharacterized=protein=[Source:UniProtKB/TrEMBL	Acc:F1P5X8]
chromosome:WASHUC2:1:75400034:75400162|ENSGALG00000017289|C1H12ORF4|1|Uncharacterized=protein=[Source:UniProtKB/TrEMBL	Acc:F1P5X8]
chromosome:WASHUC2:1:75455244:75455681|ENSGALG00000017286|FGF23|1|Uncharacterized=protein=[Source:UniProtKB/TrEMBL	Acc:F1P5Y6]
chromosome:WASHUC2:1:76584038:76583855|ENSGALG00000017272|VWF|-1|Uncharacterized=protein=[Source:UniProtKB/TrEMBL	Acc:E1C4Z6]
chromosome:WASHUC2:1:76592002:76591797|ENSGALG00000017272|VWF|-1|Uncharacterized=protein=[Source:UniProtKB/TrEMBL	Acc:E1C4Z6]
chromosome:WASHUC2:1:76599071:76598866|ENSGALG00000017272|VWF|-1|Uncharacterized=protein=[Source:UniProtKB/TrEMBL	Acc:E1C4Z6]
chromosome:WASHUC2:1:76604184:76603992|ENSGALG00000017272|VWF|-1|Uncharacterized=protein=[Source:UniProtKB/TrEMBL	Acc:E1C4Z6]
chromosome:WASHUC2:1:76605355:76605135|ENSGALG00000017272|VWF|-1|Uncharacterized=protein=[Source:UniProtKB/TrEMBL	Acc:E1C4Z6]
chromosome:WASHUC2:1:76612270:76612093|ENSGALG00000017272|VWF|-1|Uncharacterized=protein=[Source:UniProtKB/TrEMBL	Acc:E1C4Z6]
chromosome:WASHUC2:1:76635365:76634033|ENSGALG00000017272|VWF|-1|Uncharacterized=protein=[Source:UniProtKB/TrEMBL	Acc:E1C4Z6]
chromosome:WASHUC2:1:76638026:76637891|ENSGALG00000017272|VWF|-1|Uncharacterized=protein=[Source:UniProtKB/TrEMBL	Acc:E1C4Z6]
chromosome:WASHUC2:1:76639990:76639832|ENSGALG00000017272|VWF|-1|Uncharacterized=protein=[Source:UniProtKB/TrEMBL	Acc:E1C4Z6]
chromosome:WASHUC2:1:76669170:76668955|ENSGALG00000017272|VWF|-1|Uncharacterized=protein=[Source:UniProtKB/TrEMBL	Acc:E1C4Z6]
chromosome:WASHUC2:1:76775773:76775548|ENSGALG00000019041|NOBOX|-1|Uncharacterized=protein=[Source:UniProtKB/TrEMBL	Acc:F1NPY3]
chromosome:WASHUC2:1:76788881:76788727|ENSGALG00000017276|ARHGEF5|-1|Uncharacterized=protein=[Source:UniProtKB/TrEMBL	Acc:E1C6J2]
chromosome:WASHUC2:1:78858277:78858085|ENSGALG00000014330|NECAP1|-1|Uncharacterized=protein=[Source:UniProtKB/TrEMBL	Acc:E1BTL5]
chromosome:WASHUC2:1:79302104:79302251|ENSGALG00000014263|PHC1|1|polyhomeotic-like=protein=1==[Source:RefSeq=peptide	Acc:NP_001006249]
chromosome:WASHUC2:1:79811786:79811973|ENSGALG00000014407|CASR|1|Uncharacterized=protein=[Source:UniProtKB/TrEMBL	Acc:F1NHH3]
chromosome:WASHUC2:1:79825172:79825440|ENSGALG00000014407|CASR|1|Uncharacterized=protein=[Source:UniProtKB/TrEMBL	Acc:F1NHH3]
chromosome:WASHUC2:1:80035974:80036229|ENSGALG00000014244|SCNN1A|1|amiloride-sensitive=sodium=channel=subunit=alpha=[Source:RefSeq=peptide	Acc:NP_990476]
chromosome:WASHUC2:1:80058981:80059104|ENSGALG00000014439|NCAPD2|1|non-SMC=condensin=I=complex,=subunit=D2=[Source:RefSeq=peptide	Acc:NP_001074331]
chromosome:WASHUC2:1:80059186:80059333|ENSGALG00000014439|NCAPD2|1|non-SMC=condensin=I=complex,=subunit=D2=[Source:RefSeq=peptide	Acc:NP_001074331]
chromosome:WASHUC2:1:80059824:80060021|ENSGALG00000014439|NCAPD2|1|non-SMC=condensin=I=complex,=subunit=D2=[Source:RefSeq=peptide	Acc:NP_001074331]
chromosome:WASHUC2:1:80070600:80070761|ENSGALG00000014439|NCAPD2|1|non-SMC=condensin=I=complex,=subunit=D2=[Source:RefSeq=peptide	Acc:NP_001074331]
chromosome:WASHUC2:1:80072650:80072773|ENSGALG00000014439|NCAPD2|1|non-SMC=condensin=I=complex,=subunit=D2=[Source:RefSeq=peptide	Acc:NP_001074331]
chromosome:WASHUC2:1:80072955:80073110|ENSGALG00000014439|NCAPD2|1|non-SMC=condensin=I=complex,=subunit=D2=[Source:RefSeq=peptide	Acc:NP_001074331]
chromosome:WASHUC2:1:80073330:80073511|ENSGALG00000014439|NCAPD2|1|non-SMC=condensin=I=complex,=subunit=D2=[Source:RefSeq=peptide	Acc:NP_001074331]
chromosome:WASHUC2:1:80150025:80149898|ENSGALG00000013565|CHD4|-1|Uncharacterized=protein=[Source:UniProtKB/TrEMBL	Acc:F1NH79]
chromosome:WASHUC2:1:80261885:80261555|ENSGALG00000014459|ZNF384|-1|zinc=finger=protein=384==[Source:RefSeq=peptide	Acc:NP_001072964]
chromosome:WASHUC2:1:80262458:80262218|ENSGALG00000014459|ZNF384|-1|zinc=finger=protein=384==[Source:RefSeq=peptide	Acc:NP_001072964]
chromosome:WASHUC2:1:80387259:80387786|ENSGALG00000022926|GPR162|1|Uncharacterized=protein=[Source:UniProtKB/TrEMBL	Acc:E1C9F2]
chromosome:WASHUC2:1:80420273:80420409|ENSGALG00000014525|USP5|1|Ubiquitin=carboxyl-terminal=hydrolase=[Source:UniProtKB/TrEMBL	Acc:E1C8W4]
chromosome:WASHUC2:1:80420725:80420870|ENSGALG00000014525|USP5|1|Ubiquitin=carboxyl-terminal=hydrolase=[Source:UniProtKB/TrEMBL	Acc:E1C8W4]
chromosome:WASHUC2:1:80437712:80437965|ENSGALG00000014527|LRRC23|1|Uncharacterized=protein=[Source:UniProtKB/TrEMBL	Acc:F1NG75]
chromosome:WASHUC2:1:80443203:80443339|ENSGALG00000014527|LRRC23|1|Uncharacterized=protein=[Source:UniProtKB/TrEMBL	Acc:F1NG75]
chromosome:WASHUC2:1:80476134:80476271|ENSGALG00000014554|ATN1|1|Uncharacterized=protein=[Source:UniProtKB/TrEMBL	Acc:E1C7L8]
chromosome:WASHUC2:1:80515653:80515802|ENSGALG00000014568|EMG1|1|Uncharacterized=protein=[Source:UniProtKB/TrEMBL	Acc:F1N832]
chromosome:WASHUC2:1:80521016:80520838|ENSGALG00000014570|LPCAT3|-1|Uncharacterized=protein=[Source:UniProtKB/TrEMBL	Acc:E1C7K0]
chromosome:WASHUC2:1:80653597:80653752|ENSGALG00000014687|EPHA1|1|ephrin=type-A=receptor=1=precursor==[Source:RefSeq=peptide	Acc:NP_989691]
chromosome:WASHUC2:1:80729830:80730002|ENSGALG00000014689|FAM131B|1|Uncharacterized=protein=[Source:UniProtKB/TrEMBL	Acc:E1C3A5]
chromosome:WASHUC2:1:80819624:80819448|ENSGALG00000014698|CASP2|-1|caspase-2==[Source:RefSeq=peptide	Acc:NP_001161173]
chromosome:WASHUC2:1:81590592:81590342|ENSGALG00000014212|C12ORF59|-1|Uncharacterized=protein=[Source:UniProtKB/TrEMBL	Acc:F1NQ38]
chromosome:WASHUC2:1:81680909:81680758|ENSGALG00000014766|HAO2|-1|Uncharacterized=protein=[Source:UniProtKB/TrEMBL	Acc:E1C0E1]
chromosome:WASHUC2:1:82190807:82190947|ENSGALG00000014779|SPAG17|1|Uncharacterized=protein=[Source:UniProtKB/TrEMBL	Acc:F1N900]
chromosome:WASHUC2:1:82320113:82319937|ENSGALG00000014791|WDR3|-1|WD=repeat-containing=protein=3==[Source:RefSeq=peptide	Acc:NP_001026656]
chromosome:WASHUC2:1:82659984:82659822|ENSGALG00000014822|CTC1|-1|Uncharacterized=protein=[Source:UniProtKB/TrEMBL	Acc:F1NB47]
chromosome:WASHUC2:1:82704375:82704548|ENSGALG00000014901|METTL16|1|Methyltransferase-like=protein=16=[Source:UniProtKB/Swiss-Prot	Acc:Q5ZIA0]
chromosome:WASHUC2:1:82717218:82717437|ENSGALG00000014924|POLQ|1|Uncharacterized=protein=[Source:UniProtKB/TrEMBL	Acc:F1NMU1]
chromosome:WASHUC2:1:82732377:82732570|ENSGALG00000014924|POLQ|1|Uncharacterized=protein=[Source:UniProtKB/TrEMBL	Acc:F1NMU1]
chromosome:WASHUC2:1:82732888:82733012|ENSGALG00000014924|POLQ|1|Uncharacterized=protein=[Source:UniProtKB/TrEMBL	Acc:F1NMU1]
chromosome:WASHUC2:1:82833223:82833051|ENSGALG00000014941|STXBP5L|-1|Uncharacterized=protein=[Source:UniProtKB/TrEMBL	Acc:F1NTN2]
chromosome:WASHUC2:1:83044251:83044007|ENSGALG00000014947|GTF2E1|-1|Uncharacterized=protein=[Source:UniProtKB/TrEMBL	Acc:F1NTL4]
chromosome:WASHUC2:1:83129876:83130002|ENSGALG00000014966|HGD|1|Uncharacterized=protein=[Source:UniProtKB/TrEMBL	Acc:E1C3Y2]
chromosome:WASHUC2:1:83132446:83132627|ENSGALG00000014966|HGD|1|Uncharacterized=protein=[Source:UniProtKB/TrEMBL	Acc:E1C3Y2]
chromosome:WASHUC2:1:83463579:83463422|ENSGALG00000014980|C3ORF15|-1|Uncharacterized=protein=[Source:UniProtKB/TrEMBL	Acc:F1NM54]
chromosome:WASHUC2:1:83501092:83500925|ENSGALG00000014997|PLA1A|-1|Uncharacterized=protein=[Source:UniProtKB/TrEMBL	Acc:F1NM35]
chromosome:WASHUC2:1:83682035:83681811|ENSGALG00000015016|SLC22A15|-1|Uncharacterized=protein=[Source:UniProtKB/TrEMBL	Acc:F1NSV2]
chromosome:WASHUC2:1:83952679:83952820|ENSGALG00000015069|B4GALT4|1|Uncharacterized=protein=[Source:UniProtKB/TrEMBL	Acc:E1C9B0]
chromosome:WASHUC2:1:84086543:84086741|ENSGALG00000015077|ARHGAP31|1|Uncharacterized=protein=[Source:UniProtKB/TrEMBL	Acc:F1NQ30]
chromosome:WASHUC2:1:84088459:84088583|ENSGALG00000015077|ARHGAP31|1|Uncharacterized=protein=[Source:UniProtKB/TrEMBL	Acc:F1NQ30]
chromosome:WASHUC2:1:84093942:84095007|ENSGALG00000015077|ARHGAP31|1|Uncharacterized=protein=[Source:UniProtKB/TrEMBL	Acc:F1NQ30]
chromosome:WASHUC2:1:84095041:84096407|ENSGALG00000015077|ARHGAP31|1|Uncharacterized=protein=[Source:UniProtKB/TrEMBL	Acc:F1NQ30]
chromosome:WASHUC2:1:84256380:84256535|ENSGALG00000015084|IGSF11|1|Uncharacterized=protein=[Source:UniProtKB/TrEMBL	Acc:F1NQ23]
chromosome:WASHUC2:1:86232398:86232584|ENSGALG00000015094|ZBTB20|1|Uncharacterized=protein=[Source:UniProtKB/TrEMBL	Acc:F1NKQ3]
chromosome:WASHUC2:1:86323203:86322942|ENSGALG00000015120|QTRTD1|-1|queuine=tRNA-ribosyltransferase=subunit=QTRTD1=[Source:RefSeq=peptide	Acc:NP_001025952]
chromosome:WASHUC2:1:86325986:86325835|ENSGALG00000015120|QTRTD1|-1|queuine=tRNA-ribosyltransferase=subunit=QTRTD1=[Source:RefSeq=peptide	Acc:NP_001025952]
chromosome:WASHUC2:1:86328823:86328624|ENSGALG00000015120|QTRTD1|-1|queuine=tRNA-ribosyltransferase=subunit=QTRTD1=[Source:RefSeq=peptide	Acc:NP_001025952]
chromosome:WASHUC2:1:86339289:86339512|ENSGALG00000015121|KIAA1407|1|Uncharacterized=protein=[Source:UniProtKB/TrEMBL	Acc:F1NK11]
chromosome:WASHUC2:1:86376209:86376066|ENSGALG00000015127|GRAMD1C|-1|Uncharacterized=protein=[Source:UniProtKB/TrEMBL	Acc:E1C7E5]
chromosome:WASHUC2:1:86540036:86539718|ENSGALG00000015136|ILDR1|-1|Uncharacterized=protein=[Source:UniProtKB/TrEMBL	Acc:F1NJY3]
chromosome:WASHUC2:1:86550843:86550673|ENSGALG00000015136|ILDR1|-1|Uncharacterized=protein=[Source:UniProtKB/TrEMBL	Acc:F1NJY3]
chromosome:WASHUC2:1:86560466:86560628|ENSGALG00000019232|WDR52|1|Uncharacterized=protein=[Source:UniProtKB/TrEMBL	Acc:F1NJD9]
chromosome:WASHUC2:1:86562009:86562225|ENSGALG00000019232|WDR52|1|Uncharacterized=protein=[Source:UniProtKB/TrEMBL	Acc:F1NJD9]
chromosome:WASHUC2:1:86564366:86564530|ENSGALG00000019232|WDR52|1|Uncharacterized=protein=[Source:UniProtKB/TrEMBL	Acc:F1NJD9]
chromosome:WASHUC2:1:86571092:86571301|ENSGALG00000019232|WDR52|1|Uncharacterized=protein=[Source:UniProtKB/TrEMBL	Acc:F1NJD9]
chromosome:WASHUC2:1:86575333:86575485|ENSGALG00000019232|WDR52|1|Uncharacterized=protein=[Source:UniProtKB/TrEMBL	Acc:F1NJD9]
chromosome:WASHUC2:1:86577931:86578076|ENSGALG00000019232|WDR52|1|Uncharacterized=protein=[Source:UniProtKB/TrEMBL	Acc:F1NJD9]
chromosome:WASHUC2:1:86578866:86579136|ENSGALG00000019232|WDR52|1|Uncharacterized=protein=[Source:UniProtKB/TrEMBL	Acc:F1NJD9]
chromosome:WASHUC2:1:86618763:86618485|ENSGALG00000015152|BOC|-1|Uncharacterized=protein=[Source:UniProtKB/TrEMBL	Acc:E1C5M1]
chromosome:WASHUC2:1:86866484:86868385|ENSGALG00000015193|CCDC80|1|coiled-coil=domain-containing=protein=80=precursor=[Source:RefSeq=peptide	Acc:NP_989762]
chromosome:WASHUC2:1:86873182:86873338|ENSGALG00000015193|CCDC80|1|coiled-coil=domain-containing=protein=80=precursor=[Source:RefSeq=peptide	Acc:NP_989762]
chromosome:WASHUC2:1:86878458:86878594|ENSGALG00000015193|CCDC80|1|coiled-coil=domain-containing=protein=80=precursor=[Source:RefSeq=peptide	Acc:NP_989762]
chromosome:WASHUC2:1:86888045:86888387|ENSGALG00000015193|CCDC80|1|coiled-coil=domain-containing=protein=80=precursor=[Source:RefSeq=peptide	Acc:NP_989762]
chromosome:WASHUC2:1:86903826:86903694|ENSGALG00000015197|SLC35A5|-1|Uncharacterized=protein=[Source:UniProtKB/TrEMBL	Acc:F1NTH1]
chromosome:WASHUC2:1:87002951:87003928|ENSGALG00000015221|C1ORF114|1|Uncharacterized=protein=[Source:UniProtKB/TrEMBL	Acc:E1C3R6]
chromosome:WASHUC2:1:87010837:87010618|ENSGALG00000015225|BLZF1|-1|Uncharacterized=protein=[Source:UniProtKB/TrEMBL	Acc:E1C3Q8]
chromosome:WASHUC2:1:87011540:87011412|ENSGALG00000015225|BLZF1|-1|Uncharacterized=protein=[Source:UniProtKB/TrEMBL	Acc:E1C3Q8]
chromosome:WASHUC2:1:87013288:87013089|ENSGALG00000015225|BLZF1|-1|Uncharacterized=protein=[Source:UniProtKB/TrEMBL	Acc:E1C3Q8]
chromosome:WASHUC2:1:87035667:87035833|ENSGALG00000015230|NME7|1|Uncharacterized=protein=[Source:UniProtKB/TrEMBL	Acc:E1C3P8]
chromosome:WASHUC2:1:87045772:87045979|ENSGALG00000015230|NME7|1|Uncharacterized=protein=[Source:UniProtKB/TrEMBL	Acc:E1C3P8]
chromosome:WASHUC2:1:87106386:87106120|ENSGALG00000015233|ATP1B1|-1|sodium/potassium-transporting=ATPase=subunit=beta-1=[Source:RefSeq=peptide	Acc:NP_990851]
chromosome:WASHUC2:1:87486728:87486881|ENSGALG00000015249|TTF2|1|Uncharacterized=protein=[Source:UniProtKB/TrEMBL	Acc:E1C1L9]
chromosome:WASHUC2:1:87490517:87490658|ENSGALG00000015249|TTF2|1|Uncharacterized=protein=[Source:UniProtKB/TrEMBL	Acc:E1C1L9]
chromosome:WASHUC2:1:87581523:87581709|ENSGALG00000015252|ST3GAL6|1|type=2=lactosamine=alpha-2,3-sialyltransferase=[Source:RefSeq=peptide	Acc:NP_989810]
chromosome:WASHUC2:1:87586430:87586582|ENSGALG00000015252|ST3GAL6|1|type=2=lactosamine=alpha-2,3-sialyltransferase=[Source:RefSeq=peptide	Acc:NP_989810]
chromosome:WASHUC2:1:87598997:87598685|ENSGALG00000015253|COL8A1|-1|Collagen=alpha-1(VIII)=chain=[Source:UniProtKB/TrEMBL	Acc:E1C353]
chromosome:WASHUC2:1:87894820:87894953|ENSGALG00000015258|DCBLD2|1|discoidin,=CUB=and=LCCL=domain-containing=protein=2=precursor==[Source:RefSeq=peptide	Acc:NP_001025954]
chromosome:WASHUC2:1:87907117:87907254|ENSGALG00000015258|DCBLD2|1|discoidin,=CUB=and=LCCL=domain-containing=protein=2=precursor==[Source:RefSeq=peptide	Acc:NP_001025954]
chromosome:WASHUC2:1:88173980:88174103|ENSGALG00000015273|TBC1D23|1|TBC1=domain=family=member=23==[Source:RefSeq=peptide	Acc:NP_001025955]
chromosome:WASHUC2:1:88196139:88196279|ENSGALG00000015275|NIT2|1|Uncharacterized=protein=[Source:UniProtKB/TrEMBL	Acc:F1NP29]
chromosome:WASHUC2:1:88198220:88198340|ENSGALG00000015275|NIT2|1|Uncharacterized=protein=[Source:UniProtKB/TrEMBL	Acc:F1NP29]
chromosome:WASHUC2:1:88207478:88207325|ENSGALG00000015285|TOMM70A|-1|Uncharacterized=protein=[Source:UniProtKB/TrEMBL	Acc:F1NNH9]
chromosome:WASHUC2:1:88208069:88207947|ENSGALG00000015285|TOMM70A|-1|Uncharacterized=protein=[Source:UniProtKB/TrEMBL	Acc:F1NNH9]
chromosome:WASHUC2:1:88213142:88212935|ENSGALG00000015285|TOMM70A|-1|Uncharacterized=protein=[Source:UniProtKB/TrEMBL	Acc:F1NNH9]
chromosome:WASHUC2:1:88314319:88314502|ENSGALG00000015299|TFG|1|Uncharacterized=protein=[Source:UniProtKB/TrEMBL	Acc:E1C0T1]
chromosome:WASHUC2:1:88319590:88319757|ENSGALG00000015299|TFG|1|Uncharacterized=protein=[Source:UniProtKB/TrEMBL	Acc:E1C0T1]
chromosome:WASHUC2:1:88423183:88423002|ENSGALG00000015307|ABI3BP|-1|Uncharacterized=protein=[Source:UniProtKB/TrEMBL	Acc:E1C0S4]
chromosome:WASHUC2:1:88439789:88439610|ENSGALG00000015307|ABI3BP|-1|Uncharacterized=protein=[Source:UniProtKB/TrEMBL	Acc:E1C0S4]
chromosome:WASHUC2:1:88555917:88555710|ENSGALG00000015322|IMPG2|-1|interphotoreceptor=matrix=proteoglycan=2=precursor=[Source:RefSeq=peptide	Acc:NP_001038104]
chromosome:WASHUC2:1:88556284:88556096|ENSGALG00000015322|IMPG2|-1|interphotoreceptor=matrix=proteoglycan=2=precursor=[Source:RefSeq=peptide	Acc:NP_001038104]
chromosome:WASHUC2:1:88575206:88575045|ENSGALG00000015322|IMPG2|-1|interphotoreceptor=matrix=proteoglycan=2=precursor=[Source:RefSeq=peptide	Acc:NP_001038104]
chromosome:WASHUC2:1:88653245:88653094|ENSGALG00000015327|TXNL4B|-1|Uncharacterized=protein=[Source:UniProtKB/TrEMBL	Acc:E1C0A3]
chromosome:WASHUC2:1:88656138:88657103|ENSGALG00000015328|RG9MTD1|1|Uncharacterized=protein=[Source:UniProtKB/TrEMBL	Acc:F1NMQ4]
chromosome:WASHUC2:1:88662512:88662732|ENSGALG00000015330|PCNP|1|PEST=proteolytic=signal-containing=nuclear=protein=[Source:RefSeq=peptide	Acc:NP_001006253]
chromosome:WASHUC2:1:88732641:88732847|ENSGALG00000015344|NXPE3|1|Uncharacterized=protein=[Source:UniProtKB/TrEMBL	Acc:E1C8F5]
chromosome:WASHUC2:1:88754428:88755191|ENSGALG00000015346|NFKBIZ|1|NF-kappa-B=inhibitor=zeta==[Source:RefSeq=peptide	Acc:NP_001006254]
chromosome:WASHUC2:1:88922278:88922498|ENSGALG00000015347|ZPLD1|1|Uncharacterized=protein=[Source:UniProtKB/TrEMBL	Acc:E1C8E6]
chromosome:WASHUC2:1:89943542:89943669|ENSGALG00000015348|ALCAM|1|CD166=antigen=precursor==[Source:RefSeq=peptide	Acc:NP_990510]
chromosome:WASHUC2:1:90018093:90017908|ENSGALG00000015351|CBLB|-1|Uncharacterized=protein=[Source:UniProtKB/TrEMBL	Acc:F1NL77]
chromosome:WASHUC2:1:90681032:90681224|ENSGALG00000015353|BBX|1|Uncharacterized=protein=[Source:UniProtKB/TrEMBL	Acc:E1C8D6]
chromosome:WASHUC2:1:91783048:91784379|ENSGALG00000015377|PHLDB2|1|Uncharacterized=protein=[Source:UniProtKB/TrEMBL	Acc:E1C7W8]
chromosome:WASHUC2:1:91793148:91793531|ENSGALG00000015377|PHLDB2|1|Uncharacterized=protein=[Source:UniProtKB/TrEMBL	Acc:E1C7W8]
chromosome:WASHUC2:1:92096962:92097103|ENSGALG00000022866||1|Uncharacterized=protein=[Source:UniProtKB/TrEMBL	Acc:F1NRE6]
chromosome:WASHUC2:1:94461211:94461333|ENSGALG00000019215|ARL6|1|ADP-ribosylation=factor-like=6==[Source:RefSeq=peptide	Acc:NP_001025959]
chromosome:WASHUC2:1:94544711:94544837|ENSGALG00000015427||1|Uncharacterized=protein=[Source:UniProtKB/TrEMBL	Acc:F1NRF5]
chromosome:WASHUC2:1:94863393:94863190|ENSGALG00000015440|RCSD1|-1|protein=kinase=substrate=MK2S4==[Source:RefSeq=peptide	Acc:NP_001025960]
chromosome:WASHUC2:1:94999435:94999125|ENSGALG00000015446|POU2F1|-1|POU=domain,=class=2,=transcription=factor=1=[Source:RefSeq=peptide	Acc:NP_990803]
chromosome:WASHUC2:1:95001982:95001637|ENSGALG00000015446|POU2F1|-1|POU=domain,=class=2,=transcription=factor=1=[Source:RefSeq=peptide	Acc:NP_990803]
chromosome:WASHUC2:1:95135788:95134014|ENSGALG00000015453|DUSP27|-1|Uncharacterized=protein=[Source:UniProtKB/TrEMBL	Acc:E1C5I7]
chromosome:WASHUC2:1:95139064:95138833|ENSGALG00000015453|DUSP27|-1|Uncharacterized=protein=[Source:UniProtKB/TrEMBL	Acc:E1C5I7]
chromosome:WASHUC2:1:95164319:95164178|ENSGALG00000019211|MAEL|-1|Uncharacterized=protein=[Source:UniProtKB/TrEMBL	Acc:E1C3X7]
chromosome:WASHUC2:1:95202243:95202419|ENSGALG00000015458|ILDR2|1|Uncharacterized=protein=[Source:UniProtKB/TrEMBL	Acc:E1C3X8]
chromosome:WASHUC2:1:95210336:95211017|ENSGALG00000015458|ILDR2|1|Uncharacterized=protein=[Source:UniProtKB/TrEMBL	Acc:E1C3X8]
chromosome:WASHUC2:1:95364129:95364534|ENSGALG00000015464|PTGFRN|1|Uncharacterized=protein=[Source:UniProtKB/TrEMBL	Acc:F1NTD7]
chromosome:WASHUC2:1:95365343:95365762|ENSGALG00000015464|PTGFRN|1|Uncharacterized=protein=[Source:UniProtKB/TrEMBL	Acc:F1NTD7]
chromosome:WASHUC2:1:95373652:95374077|ENSGALG00000015464|PTGFRN|1|Uncharacterized=protein=[Source:UniProtKB/TrEMBL	Acc:F1NTD7]
chromosome:WASHUC2:1:95380617:95381036|ENSGALG00000015464|PTGFRN|1|Uncharacterized=protein=[Source:UniProtKB/TrEMBL	Acc:F1NTD7]
chromosome:WASHUC2:1:95743750:95743939|ENSGALG00000015484|BCL9|1|Uncharacterized=protein=[Source:UniProtKB/TrEMBL	Acc:E1C3K6]
chromosome:WASHUC2:1:95750164:95751278|ENSGALG00000015484|BCL9|1|Uncharacterized=protein=[Source:UniProtKB/TrEMBL	Acc:E1C3K6]
chromosome:WASHUC2:1:95759242:95759072|ENSGALG00000015485|ACP6|-1|Uncharacterized=protein=[Source:UniProtKB/TrEMBL	Acc:F1NRT5]
chromosome:WASHUC2:1:95875146:95874894|ENSGALG00000015492|PDZK1|-1|Uncharacterized=protein=[Source:UniProtKB/TrEMBL	Acc:F1NRR6]
chromosome:WASHUC2:1:96210488:96210629|ENSGALG00000015495|PIT1|1|pituitary-specific=positive=transcription=factor=1=[Source:RefSeq=peptide	Acc:NP_989650]
chromosome:WASHUC2:1:96212771:96212954|ENSGALG00000015495|PIT1|1|pituitary-specific=positive=transcription=factor=1=[Source:RefSeq=peptide	Acc:NP_989650]
chromosome:WASHUC2:1:96215572:96215817|ENSGALG00000015495|PIT1|1|pituitary-specific=positive=transcription=factor=1=[Source:RefSeq=peptide	Acc:NP_989650]
chromosome:WASHUC2:1:96234358:96234164|ENSGALG00000015496|CHMP2B|-1|charged=multivesicular=body=protein=2b=[Source:RefSeq=peptide	Acc:NP_001025963]
chromosome:WASHUC2:1:96818127:96817957|ENSGALG00000015499|CADM2|-1|Uncharacterized=protein=[Source:UniProtKB/TrEMBL	Acc:F1NGH9]
chromosome:WASHUC2:1:96824513:96824376|ENSGALG00000015499|CADM2|-1|Uncharacterized=protein=[Source:UniProtKB/TrEMBL	Acc:F1NGH9]
chromosome:WASHUC2:1:98595487:98595614|ENSGALG00000015506|GBE1|1|Uncharacterized=protein=[Source:UniProtKB/TrEMBL	Acc:E1C303]
chromosome:WASHUC2:1:98606612:98606783|ENSGALG00000015506|GBE1|1|Uncharacterized=protein=[Source:UniProtKB/TrEMBL	Acc:E1C303]
chromosome:WASHUC2:1:98636450:98636634|ENSGALG00000015506|GBE1|1|Uncharacterized=protein=[Source:UniProtKB/TrEMBL	Acc:E1C303]
chromosome:WASHUC2:1:100293851:100293652|ENSGALG00000015519|ROBO2|-1|Uncharacterized=protein=[Source:UniProtKB/TrEMBL	Acc:E1C933]
chromosome:WASHUC2:1:100321124:100320916|ENSGALG00000015519|ROBO2|-1|Uncharacterized=protein=[Source:UniProtKB/TrEMBL	Acc:E1C933]
chromosome:WASHUC2:1:100331347:100331182|ENSGALG00000015519|ROBO2|-1|Uncharacterized=protein=[Source:UniProtKB/TrEMBL	Acc:E1C933]
chromosome:WASHUC2:1:100336501:100336220|ENSGALG00000015519|ROBO2|-1|Uncharacterized=protein=[Source:UniProtKB/TrEMBL	Acc:E1C933]
chromosome:WASHUC2:1:102037937:102038060|ENSGALG00000015693|USP25|1|Ubiquitin=carboxyl-terminal=hydrolase=[Source:UniProtKB/TrEMBL	Acc:F1NCR4]
chromosome:WASHUC2:1:102072364:102072572|ENSGALG00000015693|USP25|1|Ubiquitin=carboxyl-terminal=hydrolase=[Source:UniProtKB/TrEMBL	Acc:F1NCR4]
chromosome:WASHUC2:1:102079815:102079954|ENSGALG00000015693|USP25|1|Ubiquitin=carboxyl-terminal=hydrolase=[Source:UniProtKB/TrEMBL	Acc:F1NCR4]
chromosome:WASHUC2:1:102097423:102097595|ENSGALG00000015693|USP25|1|Ubiquitin=carboxyl-terminal=hydrolase=[Source:UniProtKB/TrEMBL	Acc:F1NCR4]
chromosome:WASHUC2:1:104258046:104258189|ENSGALG00000015737|NCAM2|1|Uncharacterized=protein=[Source:UniProtKB/TrEMBL	Acc:F1NDT3]
chromosome:WASHUC2:1:104312735:104312922|ENSGALG00000015737|NCAM2|1|Uncharacterized=protein=[Source:UniProtKB/TrEMBL	Acc:F1NDT3]
chromosome:WASHUC2:1:104350535:104350715|ENSGALG00000015737|NCAM2|1|Uncharacterized=protein=[Source:UniProtKB/TrEMBL	Acc:F1NDT3]
chromosome:WASHUC2:1:105999272:105999416|ENSGALG00000015763|GABPA|1|GA-binding=protein=alpha=chain==[Source:RefSeq=peptide	Acc:NP_001007859]
chromosome:WASHUC2:1:106013360:106013500|ENSGALG00000015763|GABPA|1|GA-binding=protein=alpha=chain==[Source:RefSeq=peptide	Acc:NP_001007859]
chromosome:WASHUC2:1:106526674:106526104|ENSGALG00000015795|ADAMTS5|-1|Uncharacterized=protein=[Source:UniProtKB/TrEMBL	Acc:F1P3S7]
chromosome:WASHUC2:1:107416947:107416803|ENSGALG00000015804|LTN1|-1|E3=ubiquitin-protein=ligase=listerin=[Source:UniProtKB/Swiss-Prot	Acc:E1C231]
chromosome:WASHUC2:1:107421844:107421694|ENSGALG00000015804|LTN1|-1|E3=ubiquitin-protein=ligase=listerin=[Source:UniProtKB/Swiss-Prot	Acc:E1C231]
chromosome:WASHUC2:1:107424558:107424366|ENSGALG00000015804|LTN1|-1|E3=ubiquitin-protein=ligase=listerin=[Source:UniProtKB/Swiss-Prot	Acc:E1C231]
chromosome:WASHUC2:1:107427120:107426332|ENSGALG00000015804|LTN1|-1|E3=ubiquitin-protein=ligase=listerin=[Source:UniProtKB/Swiss-Prot	Acc:E1C231]
chromosome:WASHUC2:1:107430817:107430637|ENSGALG00000015804|LTN1|-1|E3=ubiquitin-protein=ligase=listerin=[Source:UniProtKB/Swiss-Prot	Acc:E1C231]
chromosome:WASHUC2:1:107433633:107433430|ENSGALG00000015804|LTN1|-1|E3=ubiquitin-protein=ligase=listerin=[Source:UniProtKB/Swiss-Prot	Acc:E1C231]
chromosome:WASHUC2:1:107436797:107436560|ENSGALG00000015807|RWDD2B|-1|Uncharacterized=protein=[Source:UniProtKB/TrEMBL	Acc:F1P1R7]
chromosome:WASHUC2:1:107439011:107438799|ENSGALG00000015807|RWDD2B|-1|Uncharacterized=protein=[Source:UniProtKB/TrEMBL	Acc:F1P1R7]
chromosome:WASHUC2:1:107444487:107444665|ENSGALG00000015813|USP16|1|Ubiquitin=carboxyl-terminal=hydrolase=[Source:UniProtKB/TrEMBL	Acc:E1C214]
chromosome:WASHUC2:1:107515674:107515854|ENSGALG00000015822|C21ORF7|1|Uncharacterized=protein=[Source:UniProtKB/TrEMBL	Acc:E1BS54]
chromosome:WASHUC2:1:108146059:108145883|ENSGALG00000015850|SFRS15|-1|splicing=factor,=arginine/serine-rich=15=[Source:RefSeq=peptide	Acc:NP_001012840]
chromosome:WASHUC2:1:108237342:108237510|ENSGALG00000015879|HUNK|1|Uncharacterized=protein=[Source:UniProtKB/TrEMBL	Acc:E1BQB2]
chromosome:WASHUC2:1:108554270:108554081|ENSGALG00000015933|GCFC1|-1|Uncharacterized=protein=[Source:UniProtKB/TrEMBL	Acc:E1BXP7]
chromosome:WASHUC2:1:108555412:108555192|ENSGALG00000015933|GCFC1|-1|Uncharacterized=protein=[Source:UniProtKB/TrEMBL	Acc:E1BXP7]
chromosome:WASHUC2:1:108885059:108885217|ENSGALG00000006296|SON|1|Uncharacterized=protein=[Source:UniProtKB/TrEMBL	Acc:E1BX00]
chromosome:WASHUC2:1:108969818:108969958|ENSGALG00000016006|ITSN1|1|Uncharacterized=protein=[Source:UniProtKB/TrEMBL	Acc:E1BUQ4]
chromosome:WASHUC2:1:110022443:110022269|ENSGALG00000016024|SETD4|-1|SET=domain-containing=protein=4==[Source:RefSeq=peptide	Acc:NP_001025965]
chromosome:WASHUC2:1:110023637:110023208|ENSGALG00000016024|SETD4|-1|SET=domain-containing=protein=4==[Source:RefSeq=peptide	Acc:NP_001025965]
chromosome:WASHUC2:1:110055087:110055213|ENSGALG00000016036|DOPEY2|1|Uncharacterized=protein=[Source:UniProtKB/TrEMBL	Acc:E1BU62]
chromosome:WASHUC2:1:110056924:110057115|ENSGALG00000016036|DOPEY2|1|Uncharacterized=protein=[Source:UniProtKB/TrEMBL	Acc:E1BU62]
chromosome:WASHUC2:1:110068357:110068482|ENSGALG00000016036|DOPEY2|1|Uncharacterized=protein=[Source:UniProtKB/TrEMBL	Acc:E1BU62]
chromosome:WASHUC2:1:110069608:110069742|ENSGALG00000016036|DOPEY2|1|Uncharacterized=protein=[Source:UniProtKB/TrEMBL	Acc:E1BU62]
chromosome:WASHUC2:1:110100542:110100689|ENSGALG00000016040|MORC3|1|Uncharacterized=protein=[Source:UniProtKB/TrEMBL	Acc:F1P2D9]
chromosome:WASHUC2:1:110110372:110111194|ENSGALG00000016040|MORC3|1|Uncharacterized=protein=[Source:UniProtKB/TrEMBL	Acc:F1P2D9]
chromosome:WASHUC2:1:110130161:110130323|ENSGALG00000016042|CHAF1B|1|chromatin=assembly=factor=1=subunit=B=[Source:RefSeq=peptide	Acc:NP_001008677]
chromosome:WASHUC2:1:110131431:110131835|ENSGALG00000016042|CHAF1B|1|chromatin=assembly=factor=1=subunit=B=[Source:RefSeq=peptide	Acc:NP_001008677]
chromosome:WASHUC2:1:110318731:110318518|ENSGALG00000016047|HLCS|-1|Uncharacterized=protein=[Source:UniProtKB/TrEMBL	Acc:E1C4U9]
chromosome:WASHUC2:1:110325770:110325610|ENSGALG00000016047|HLCS|-1|Uncharacterized=protein=[Source:UniProtKB/TrEMBL	Acc:E1C4U9]
chromosome:WASHUC2:1:110393802:110393531|ENSGALG00000016047|HLCS|-1|Uncharacterized=protein=[Source:UniProtKB/TrEMBL	Acc:E1C4U9]
chromosome:WASHUC2:1:110526441:110526298|ENSGALG00000016052|DSCR3|-1|Uncharacterized=protein=[Source:UniProtKB/TrEMBL	Acc:E1BSI1]
chromosome:WASHUC2:1:110615528:110615737|ENSGALG00000016053|DYRK1A|1|dual=specificity=tyrosine-phosphorylation-regulated=kinase=1A==[Source:RefSeq=peptide	Acc:NP_989881]
chromosome:WASHUC2:1:110635624:110636247|ENSGALG00000016053|DYRK1A|1|dual=specificity=tyrosine-phosphorylation-regulated=kinase=1A==[Source:RefSeq=peptide	Acc:NP_989881]
chromosome:WASHUC2:1:111384752:111384616|ENSGALG00000016062|DSCR2|-1|proteasome=assembly=chaperone=1==[Source:RefSeq=peptide	Acc:NP_001012561]
chromosome:WASHUC2:1:111452254:111452123|ENSGALG00000016067|HMGN1|-1|non-histone=chromosomal=protein=HMG-14B=[Source:RefSeq=peptide	Acc:NP_990437]
chromosome:WASHUC2:1:111470884:111470747|ENSGALG00000016125|LCA5L|-1|Uncharacterized=protein=[Source:UniProtKB/TrEMBL	Acc:F1NYB6]
chromosome:WASHUC2:1:111728613:111728437|ENSGALG00000016138|DSCAM|-1|Uncharacterized=protein=[Source:UniProtKB/TrEMBL	Acc:F1NY98]
chromosome:WASHUC2:1:112341057:112341310|ENSGALG00000016139|BACE2|1|Uncharacterized=protein=[Source:UniProtKB/TrEMBL	Acc:F1NY96]
chromosome:WASHUC2:1:112357233:112357379|ENSGALG00000016140|FAM3B|1|Uncharacterized=protein=[Source:UniProtKB/TrEMBL	Acc:E1C674]
chromosome:WASHUC2:1:112399790:112399661|ENSGALG00000016144|TMPRSS2|-1|Uncharacterized=protein=[Source:UniProtKB/TrEMBL	Acc:F1NY88]
chromosome:WASHUC2:1:112520142:112519666|ENSGALG00000019178|PRDM15|-1|Uncharacterized=protein=[Source:UniProtKB/TrEMBL	Acc:E1BZC6]
chromosome:WASHUC2:1:112522759:112522584|ENSGALG00000019178|PRDM15|-1|Uncharacterized=protein=[Source:UniProtKB/TrEMBL	Acc:E1BZC6]
chromosome:WASHUC2:1:112527636:112527502|ENSGALG00000019178|PRDM15|-1|Uncharacterized=protein=[Source:UniProtKB/TrEMBL	Acc:E1BZC6]
chromosome:WASHUC2:1:112534780:112534602|ENSGALG00000019178|PRDM15|-1|Uncharacterized=protein=[Source:UniProtKB/TrEMBL	Acc:E1BZC6]
chromosome:WASHUC2:1:112536011:112535876|ENSGALG00000019178|PRDM15|-1|Uncharacterized=protein=[Source:UniProtKB/TrEMBL	Acc:E1BZC6]
chromosome:WASHUC2:1:112536877:112536647|ENSGALG00000019178|PRDM15|-1|Uncharacterized=protein=[Source:UniProtKB/TrEMBL	Acc:E1BZC6]
chromosome:WASHUC2:1:112542986:112542833|ENSGALG00000019178|PRDM15|-1|Uncharacterized=protein=[Source:UniProtKB/TrEMBL	Acc:E1BZC6]
chromosome:WASHUC2:1:112648679:112648840|ENSGALG00000016157|UMODL1|1|Uncharacterized=protein=[Source:UniProtKB/TrEMBL	Acc:F1N9L8]
chromosome:WASHUC2:1:112656436:112656655|ENSGALG00000016157|UMODL1|1|Uncharacterized=protein=[Source:UniProtKB/TrEMBL	Acc:F1N9L8]
chromosome:WASHUC2:1:112660656:112660793|ENSGALG00000016157|UMODL1|1|Uncharacterized=protein=[Source:UniProtKB/TrEMBL	Acc:F1N9L8]
chromosome:WASHUC2:1:112676574:112676716|ENSGALG00000016157|UMODL1|1|Uncharacterized=protein=[Source:UniProtKB/TrEMBL	Acc:F1N9L8]
chromosome:WASHUC2:1:112854732:112854930|ENSGALG00000016173|UBASH3A|1|Uncharacterized=protein=[Source:UniProtKB/TrEMBL	Acc:E1BZ27]
chromosome:WASHUC2:1:112883125:112882990|ENSGALG00000016175|RSPH1|-1|Uncharacterized=protein=[Source:UniProtKB/TrEMBL	Acc:E1BZ25]
chromosome:WASHUC2:1:113199350:113199538|ENSGALG00000016199|CRYAA|1|Alpha-crystallin=A=chain==[Source:UniProtKB/Swiss-=Prot	Acc:P02504]
chromosome:WASHUC2:1:113346702:113346471|ENSGALG00000016200|SIK1|-1|serine/threonine-protein=kinase=SIK2==[Source:RefSeq=peptide	Acc:NP_990013]
chromosome:WASHUC2:1:113790526:113790722|ENSGALG00000007449||1|Uncharacterized=protein=[Source:UniProtKB/TrEMBL	Acc:F1NMW3]
chromosome:WASHUC2:1:114372107:114372298|ENSGALG00000016215|CXORF36|1|Uncharacterized=protein=[Source:UniProtKB/TrEMBL	Acc:F1NKD2]
chromosome:WASHUC2:1:114378090:114378354|ENSGALG00000016215|CXORF36|1|Uncharacterized=protein=[Source:UniProtKB/TrEMBL	Acc:F1NKD2]
chromosome:WASHUC2:1:114387985:114388325|ENSGALG00000016215|CXORF36|1|Uncharacterized=protein=[Source:UniProtKB/TrEMBL	Acc:F1NKD2]
chromosome:WASHUC2:1:114424556:114424427|ENSGALG00000016217|KDM6A|-1|Uncharacterized=protein=[Source:UniProtKB/TrEMBL	Acc:F1NKC1]
chromosome:WASHUC2:1:114446058:114445924|ENSGALG00000016217|KDM6A|-1|Uncharacterized=protein=[Source:UniProtKB/TrEMBL	Acc:F1NKC1]
chromosome:WASHUC2:1:114450042:114449916|ENSGALG00000016217|KDM6A|-1|Uncharacterized=protein=[Source:UniProtKB/TrEMBL	Acc:F1NKC1]
chromosome:WASHUC2:1:114678617:114678814|ENSGALG00000016221|EFHC2|1|EF-hand=domain-containing=family=member=C2=[Source:UniProtKB/Swiss-Prot	Acc:Q32TG3]
chromosome:WASHUC2:1:114772094:114772267|ENSGALG00000016222|NDP|1|Uncharacterized=protein=[Source:UniProtKB/TrEMBL	Acc:E1BWM4]
chromosome:WASHUC2:1:115615633:115615473|ENSGALG00000016231|DDX3X|-1|ATP-dependent=RNA=helicase=DDX3X==[Source:RefSeq=peptide	Acc:NP_001025971]
chromosome:WASHUC2:1:115668108:115667974|ENSGALG00000016236|USP9X|-1|Ubiquitin=carboxyl-terminal=hydrolase=[Source:UniProtKB/TrEMBL	Acc:E1BWJ4]
chromosome:WASHUC2:1:115670279:115670067|ENSGALG00000016236|USP9X|-1|Ubiquitin=carboxyl-terminal=hydrolase=[Source:UniProtKB/TrEMBL	Acc:E1BWJ4]
chromosome:WASHUC2:1:115670798:115670642|ENSGALG00000016236|USP9X|-1|Ubiquitin=carboxyl-terminal=hydrolase=[Source:UniProtKB/TrEMBL	Acc:E1BWJ4]
chromosome:WASHUC2:1:115676566:115676381|ENSGALG00000016236|USP9X|-1|Ubiquitin=carboxyl-terminal=hydrolase=[Source:UniProtKB/TrEMBL	Acc:E1BWJ4]
chromosome:WASHUC2:1:115679068:115678939|ENSGALG00000016236|USP9X|-1|Ubiquitin=carboxyl-terminal=hydrolase=[Source:UniProtKB/TrEMBL	Acc:E1BWJ4]
chromosome:WASHUC2:1:115680291:115680066|ENSGALG00000016236|USP9X|-1|Ubiquitin=carboxyl-terminal=hydrolase=[Source:UniProtKB/TrEMBL	Acc:E1BWJ4]
chromosome:WASHUC2:1:115681672:115681549|ENSGALG00000016236|USP9X|-1|Ubiquitin=carboxyl-terminal=hydrolase=[Source:UniProtKB/TrEMBL	Acc:E1BWJ4]
chromosome:WASHUC2:1:115682904:115682154|ENSGALG00000016236|USP9X|-1|Ubiquitin=carboxyl-terminal=hydrolase=[Source:UniProtKB/TrEMBL	Acc:E1BWJ4]
chromosome:WASHUC2:1:115689251:115689105|ENSGALG00000016236|USP9X|-1|Ubiquitin=carboxyl-terminal=hydrolase=[Source:UniProtKB/TrEMBL	Acc:E1BWJ4]
chromosome:WASHUC2:1:115699564:115699439|ENSGALG00000016236|USP9X|-1|Ubiquitin=carboxyl-terminal=hydrolase=[Source:UniProtKB/TrEMBL	Acc:E1BWJ4]
chromosome:WASHUC2:1:115703310:115703161|ENSGALG00000016236|USP9X|-1|Ubiquitin=carboxyl-terminal=hydrolase=[Source:UniProtKB/TrEMBL	Acc:E1BWJ4]
chromosome:WASHUC2:1:115721604:115721398|ENSGALG00000016236|USP9X|-1|Ubiquitin=carboxyl-terminal=hydrolase=[Source:UniProtKB/TrEMBL	Acc:E1BWJ4]
chromosome:WASHUC2:1:115726490:115726338|ENSGALG00000016236|USP9X|-1|Ubiquitin=carboxyl-terminal=hydrolase=[Source:UniProtKB/TrEMBL	Acc:E1BWJ4]
chromosome:WASHUC2:1:115827583:115827711|ENSGALG00000016238|MED14|1|Uncharacterized=protein=[Source:UniProtKB/TrEMBL	Acc:E1BWJ3]
chromosome:WASHUC2:1:115838756:115838922|ENSGALG00000016238|MED14|1|Uncharacterized=protein=[Source:UniProtKB/TrEMBL	Acc:E1BWJ3]
chromosome:WASHUC2:1:115839194:115839340|ENSGALG00000016238|MED14|1|Uncharacterized=protein=[Source:UniProtKB/TrEMBL	Acc:E1BWJ3]
chromosome:WASHUC2:1:115841685:115841837|ENSGALG00000016238|MED14|1|Uncharacterized=protein=[Source:UniProtKB/TrEMBL	Acc:E1BWJ3]
chromosome:WASHUC2:1:115843088:115843219|ENSGALG00000016238|MED14|1|Uncharacterized=protein=[Source:UniProtKB/TrEMBL	Acc:E1BWJ3]
chromosome:WASHUC2:1:115862451:115862257|ENSGALG00000016241|ATP6AP2|-1|renin=receptor==[Source:RefSeq=peptide	Acc:NP_001025972]
chromosome:WASHUC2:1:115863826:115863677|ENSGALG00000016241|ATP6AP2|-1|renin=receptor==[Source:RefSeq=peptide	Acc:NP_001025972]
chromosome:WASHUC2:1:115866368:115866240|ENSGALG00000016241|ATP6AP2|-1|renin=receptor==[Source:RefSeq=peptide	Acc:NP_001025972]
chromosome:WASHUC2:1:115952643:115954069|ENSGALG00000016245|BCOR|1|Uncharacterized=protein=[Source:UniProtKB/TrEMBL	Acc:E1C807]
chromosome:WASHUC2:1:115963354:115963708|ENSGALG00000016245|BCOR|1|Uncharacterized=protein=[Source:UniProtKB/TrEMBL	Acc:E1C807]
chromosome:WASHUC2:1:116472731:116472578|ENSGALG00000016254|OTC|-1|ornithine=carbamoyltransferase,=mitochondrial=precursor==[Source:RefSeq=peptide	Acc:NP_990241]
chromosome:WASHUC2:1:116501203:116501361|ENSGALG00000016255|RPGR|1|Uncharacterized=protein=[Source:UniProtKB/TrEMBL	Acc:F1NUG6]
chromosome:WASHUC2:1:116597462:116597583|ENSGALG00000016256|SRPX|1|Uncharacterized=protein=[Source:UniProtKB/TrEMBL	Acc:F1NUG5]
chromosome:WASHUC2:1:116781108:116780949|ENSGALG00000016265|LANCL3|-1|Uncharacterized=protein=[Source:UniProtKB/TrEMBL	Acc:E1BVZ4]
chromosome:WASHUC2:1:116783780:116783583|ENSGALG00000016265|LANCL3|-1|Uncharacterized=protein=[Source:UniProtKB/TrEMBL	Acc:E1BVZ4]
chromosome:WASHUC2:1:116933278:116933438|ENSGALG00000016268|CXORF22|1|Uncharacterized=protein=[Source:UniProtKB/TrEMBL	Acc:F1NTU7]
chromosome:WASHUC2:1:116935520:116935755|ENSGALG00000016268|CXORF22|1|Uncharacterized=protein=[Source:UniProtKB/TrEMBL	Acc:F1NTU7]
chromosome:WASHUC2:1:116943908:116944121|ENSGALG00000016268|CXORF22|1|Uncharacterized=protein=[Source:UniProtKB/TrEMBL	Acc:F1NTU7]
chromosome:WASHUC2:1:116970104:116970270|ENSGALG00000016269|CXORF59|1|Uncharacterized=protein=[Source:UniProtKB/TrEMBL	Acc:E1C6R3]
chromosome:WASHUC2:1:117049551:117049694|ENSGALG00000019165||1|Uncharacterized=protein=[Source:UniProtKB/TrEMBL	Acc:F1NJ48]
chromosome:WASHUC2:1:117163015:117163174|ENSGALG00000019164|CXORF30|1|Uncharacterized=protein=[Source:UniProtKB/TrEMBL	Acc:F1NJ49]
chromosome:WASHUC2:1:118400883:118401124|ENSGALG00000016281|DMD|1|dystrophin==[Source:RefSeq=peptide	Acc:NP_990630]
chromosome:WASHUC2:1:118403230:118403410|ENSGALG00000016281|DMD|1|dystrophin==[Source:RefSeq=peptide	Acc:NP_990630]
chromosome:WASHUC2:1:118415654:118415809|ENSGALG00000016281|DMD|1|dystrophin==[Source:RefSeq=peptide	Acc:NP_990630]
chromosome:WASHUC2:1:118447947:118448117|ENSGALG00000016281|DMD|1|dystrophin==[Source:RefSeq=peptide	Acc:NP_990630]
chromosome:WASHUC2:1:118454481:118454660|ENSGALG00000016281|DMD|1|dystrophin==[Source:RefSeq=peptide	Acc:NP_990630]
chromosome:WASHUC2:1:118481010:118481204|ENSGALG00000016281|DMD|1|dystrophin==[Source:RefSeq=peptide	Acc:NP_990630]
chromosome:WASHUC2:1:118682252:118682401|ENSGALG00000016281|DMD|1|dystrophin==[Source:RefSeq=peptide	Acc:NP_990630]
chromosome:WASHUC2:1:118743639:118743874|ENSGALG00000016281|DMD|1|dystrophin==[Source:RefSeq=peptide	Acc:NP_990630]
chromosome:WASHUC2:1:118799299:118799510|ENSGALG00000016281|DMD|1|dystrophin==[Source:RefSeq=peptide	Acc:NP_990630]
chromosome:WASHUC2:1:118807983:118808137|ENSGALG00000016281|DMD|1|dystrophin==[Source:RefSeq=peptide	Acc:NP_990630]
chromosome:WASHUC2:1:119180542:119181991|ENSGALG00000016284|TAB3|1|Uncharacterized=protein=[Source:UniProtKB/TrEMBL	Acc:E1BU29]
chromosome:WASHUC2:1:121399111:121398930|ENSGALG00000016312|POLA1|-1|DNA=polymerase=[Source:UniProtKB/TrEMBL	Acc:F1NR19]
chromosome:WASHUC2:1:121406966:121406792|ENSGALG00000016312|POLA1|-1|DNA=polymerase=[Source:UniProtKB/TrEMBL	Acc:F1NR19]
chromosome:WASHUC2:1:121410536:121410405|ENSGALG00000016312|POLA1|-1|DNA=polymerase=[Source:UniProtKB/TrEMBL	Acc:F1NR19]
chromosome:WASHUC2:1:121411259:121411127|ENSGALG00000016312|POLA1|-1|DNA=polymerase=[Source:UniProtKB/TrEMBL	Acc:F1NR19]
chromosome:WASHUC2:1:121655781:121655215|ENSGALG00000016327|ZFX|-1|Uncharacterized=protein=[Source:UniProtKB/TrEMBL	Acc:F1NBG4]
chromosome:WASHUC2:1:121680248:121680076|ENSGALG00000016340|EIF2S3|-1|eukaryotic=translation=initiation=factor=2=subunit=3=[Source:RefSeq=peptide	Acc:NP_001006260]
chromosome:WASHUC2:1:121682226:121682082|ENSGALG00000016340|EIF2S3|-1|eukaryotic=translation=initiation=factor=2=subunit=3=[Source:RefSeq=peptide	Acc:NP_001006260]
chromosome:WASHUC2:1:121703663:121704367|ENSGALG00000016345|KLHL15|1|kelch-like=protein=15=isoform=2==[Source:RefSeq=peptide	Acc:NP_001025973]
chromosome:WASHUC2:1:121710918:121711674|ENSGALG00000016345|KLHL15|1|kelch-like=protein=15=isoform=2==[Source:RefSeq=peptide	Acc:NP_001025973]
chromosome:WASHUC2:1:121797633:121797783|ENSGALG00000016351|ACOT9|1|acyl-coenzyme=A=thioesterase=9,=mitochondrial=[Source:RefSeq=peptide	Acc:NP_001012841]
chromosome:WASHUC2:1:122414793:122414567|ENSGALG00000016375|PHEX|-1|phosphate=regulating=endopeptidase=homolog,=X-linked=[Source:RefSeq=peptide	Acc:NP_001186206]
chromosome:WASHUC2:1:122432554:122432393|ENSGALG00000016375|PHEX|-1|phosphate=regulating=endopeptidase=homolog,=X-linked=[Source:RefSeq=peptide	Acc:NP_001186206]
chromosome:WASHUC2:1:122538285:122538105|ENSGALG00000016382|MBTPS2|-1|Uncharacterized=protein=[Source:UniProtKB/TrEMBL	Acc:E1BR82]
chromosome:WASHUC2:1:122550029:122549901|ENSGALG00000016382|MBTPS2|-1|Uncharacterized=protein=[Source:UniProtKB/TrEMBL	Acc:E1BR82]
chromosome:WASHUC2:1:122580142:122580276|ENSGALG00000019157|SMPX|1|Uncharacterized=protein=[Source:UniProtKB/TrEMBL	Acc:F1NJ53]
chromosome:WASHUC2:1:122629229:122630977|ENSGALG00000016388|KLHL34|1|Uncharacterized=protein=[Source:UniProtKB/TrEMBL	Acc:F1NN24]
chromosome:WASHUC2:1:122711781:122711564|ENSGALG00000016391|CNKSR2|-1|Uncharacterized=protein=[Source:UniProtKB/TrEMBL	Acc:F1NN17]
chromosome:WASHUC2:1:123357651:123357775|ENSGALG00000016415|MAP7D2|1|Uncharacterized=protein=[Source:UniProtKB/TrEMBL	Acc:F1NKZ2]
chromosome:WASHUC2:1:123366940:123367172|ENSGALG00000016415|MAP7D2|1|Uncharacterized=protein=[Source:UniProtKB/TrEMBL	Acc:F1NKZ2]
chromosome:WASHUC2:1:123401481:123401613|ENSGALG00000016418|CXORF23|1|Uncharacterized=protein=[Source:UniProtKB/TrEMBL	Acc:F1NKX9]
chromosome:WASHUC2:1:123706459:123706609|ENSGALG00000016426|MAP3K15|1|Uncharacterized=protein=[Source:UniProtKB/TrEMBL	Acc:F1NKW3]
chromosome:WASHUC2:1:123727263:123727440|ENSGALG00000016426|MAP3K15|1|Uncharacterized=protein=[Source:UniProtKB/TrEMBL	Acc:F1NKW3]
chromosome:WASHUC2:1:123850317:123850473|ENSGALG00000016511|GPR64|1|Uncharacterized=protein=[Source:UniProtKB/TrEMBL	Acc:F1NUC4]
chromosome:WASHUC2:1:123861198:123861350|ENSGALG00000016511|GPR64|1|Uncharacterized=protein=[Source:UniProtKB/TrEMBL	Acc:F1NUC4]
chromosome:WASHUC2:1:123887890:123888053|ENSGALG00000016518|PHKA2|1|Uncharacterized=protein=[Source:UniProtKB/TrEMBL	Acc:E1BTZ6]
chromosome:WASHUC2:1:123992381:123991424|ENSGALG00000016529|CDKL5|-1|Uncharacterized=protein=[Source:UniProtKB/TrEMBL	Acc:E1BTX0]
chromosome:WASHUC2:1:123994397:123994237|ENSGALG00000016529|CDKL5|-1|Uncharacterized=protein=[Source:UniProtKB/TrEMBL	Acc:E1BTX0]
chromosome:WASHUC2:1:124015302:124015182|ENSGALG00000016529|CDKL5|-1|Uncharacterized=protein=[Source:UniProtKB/TrEMBL	Acc:E1BTX0]
chromosome:WASHUC2:1:124165759:124166009|ENSGALG00000016537|SCML2|1|Uncharacterized=protein=[Source:UniProtKB/TrEMBL	Acc:E1BTW0]
chromosome:WASHUC2:1:124182915:124183162|ENSGALG00000016537|SCML2|1|Uncharacterized=protein=[Source:UniProtKB/TrEMBL	Acc:E1BTW0]
chromosome:WASHUC2:1:124404529:124403905|ENSGALG00000016543|NHS|-1|Uncharacterized=protein=[Source:UniProtKB/TrEMBL	Acc:F1NBM6]
chromosome:WASHUC2:1:124410510:124410372|ENSGALG00000016543|NHS|-1|Uncharacterized=protein=[Source:UniProtKB/TrEMBL	Acc:F1NBM6]
chromosome:WASHUC2:1:124424272:124424139|ENSGALG00000016543|NHS|-1|Uncharacterized=protein=[Source:UniProtKB/TrEMBL	Acc:F1NBM6]
chromosome:WASHUC2:1:124784888:124784765|ENSGALG00000016545|REPS2|-1|ralBP1-associated=Eps=domain-containing=protein=2=[Source:RefSeq=peptide	Acc:NP_001025977]
chromosome:WASHUC2:1:124785911:124785763|ENSGALG00000016545|REPS2|-1|ralBP1-associated=Eps=domain-containing=protein=2=[Source:RefSeq=peptide	Acc:NP_001025977]
chromosome:WASHUC2:1:124869944:124869644|ENSGALG00000016547|TXLNG|-1|Uncharacterized=protein=[Source:UniProtKB/TrEMBL	Acc:F1NI14]
chromosome:WASHUC2:1:124883409:124883282|ENSGALG00000016548|SYAP1|-1|Uncharacterized=protein=[Source:UniProtKB/TrEMBL	Acc:F1NI13]
chromosome:WASHUC2:1:124884999:124884852|ENSGALG00000016548|SYAP1|-1|Uncharacterized=protein=[Source:UniProtKB/TrEMBL	Acc:F1NI13]
chromosome:WASHUC2:1:124892947:124892808|ENSGALG00000016548|SYAP1|-1|Uncharacterized=protein=[Source:UniProtKB/TrEMBL	Acc:F1NI13]
chromosome:WASHUC2:1:125318921:125318708|ENSGALG00000016552|ZRSR2|-1|Uncharacterized=protein=[Source:UniProtKB/TrEMBL	Acc:F1NHR6]
chromosome:WASHUC2:1:125364331:125364513|ENSGALG00000016554|ACE2|1|Uncharacterized=protein=[Source:UniProtKB/TrEMBL	Acc:F1NHR4]
chromosome:WASHUC2:1:125535513:125535647|ENSGALG00000016562|ASB11|1|Uncharacterized=protein=[Source:UniProtKB/TrEMBL	Acc:E1BTS9]
chromosome:WASHUC2:1:125739876:125739747|ENSGALG00000016568|MOSPD2|-1|motile=sperm=domain=containing=2==[Source:RefSeq=peptide	Acc:NP_001170988]
chromosome:WASHUC2:1:125757272:125757118|ENSGALG00000016568|MOSPD2|-1|motile=sperm=domain=containing=2==[Source:RefSeq=peptide	Acc:NP_001170988]
chromosome:WASHUC2:1:125777161:125777302|ENSGALG00000016569|FANCB|1|Fanconi=anemia,=complementation=group=B=[Source:RefSeq=peptide	Acc:NP_001186029]
chromosome:WASHUC2:1:125781606:125781846|ENSGALG00000016569|FANCB|1|Fanconi=anemia,=complementation=group=B=[Source:RefSeq=peptide	Acc:NP_001186029]
chromosome:WASHUC2:1:126383221:126383048|ENSGALG00000016576|OFD1|-1|Uncharacterized=protein=[Source:UniProtKB/TrEMBL	Acc:F1NGR2]
chromosome:WASHUC2:1:126384797:126384661|ENSGALG00000016576|OFD1|-1|Uncharacterized=protein=[Source:UniProtKB/TrEMBL	Acc:F1NGR2]
chromosome:WASHUC2:1:126936438:126935165|ENSGALG00000016594|FRMPD4|-1|Uncharacterized=protein=[Source:UniProtKB/TrEMBL	Acc:E1BRN8]
chromosome:WASHUC2:1:126937830:126936772|ENSGALG00000016594|FRMPD4|-1|Uncharacterized=protein=[Source:UniProtKB/TrEMBL	Acc:E1BRN8]
chromosome:WASHUC2:1:127469989:127469829|ENSGALG00000016598|MSL3|-1|Uncharacterized=protein=[Source:UniProtKB/TrEMBL	Acc:F1NGM3]
chromosome:WASHUC2:1:127470556:127470434|ENSGALG00000016598|MSL3|-1|Uncharacterized=protein=[Source:UniProtKB/TrEMBL	Acc:F1NGM3]
chromosome:WASHUC2:1:127935244:127935950|ENSGALG00000016602|ARHGAP6|1|Uncharacterized=protein=[Source:UniProtKB/TrEMBL	Acc:F1NBP4]
chromosome:WASHUC2:1:128615494:128615335|ENSGALG00000016611|WWC3|-1|Uncharacterized=protein=[Source:UniProtKB/TrEMBL	Acc:F1NGE8]
chromosome:WASHUC2:1:128824572:128824403|ENSGALG00000016614|SHROOM2|-1|Uncharacterized=protein=[Source:UniProtKB/TrEMBL	Acc:F1NGD8]
chromosome:WASHUC2:1:129749396:129749616|ENSGALG00000016616|KAL1|1|anosmin-1=precursor==[Source:RefSeq=peptide	Acc:NP_990755]
chromosome:WASHUC2:1:130131913:130132065|ENSGALG00000016618|PNPLA4|1|patatin-like=phospholipase=domain-containing=protein=4==[Source:RefSeq=peptide	Acc:NP_001124212]
chromosome:WASHUC2:1:130133712:130133843|ENSGALG00000016618|PNPLA4|1|patatin-like=phospholipase=domain-containing=protein=4==[Source:RefSeq=peptide	Acc:NP_001124212]
chromosome:WASHUC2:1:132199944:132200110|ENSGALG00000016629|PRKX|1|Uncharacterized=protein=[Source:UniProtKB/TrEMBL	Acc:F1NJ64]
chromosome:WASHUC2:1:132394071:132394200|ENSGALG00000016635|MXRA5|1|Uncharacterized=protein=[Source:UniProtKB/TrEMBL	Acc:E1BYQ7]
chromosome:WASHUC2:1:133143786:133142878|ENSGALG00000016686|AKAP17A|-1|splicing=factor,=arginine/serine-rich=17A=[Source:RefSeq=peptide	Acc:NP_001182479]
chromosome:WASHUC2:1:133239821:133239983|ENSGALG00000016689|ASMTL|1|Uncharacterized=protein=[Source:UniProtKB/TrEMBL	Acc:E1BY36]
chromosome:WASHUC2:1:134066455:134066802|ENSGALG00000016702|PPP2R3B|1|Uncharacterized=protein=[Source:UniProtKB/TrEMBL	Acc:E1BWQ8]
chromosome:WASHUC2:1:134113506:134113650|ENSGALG00000016702|PPP2R3B|1|Uncharacterized=protein=[Source:UniProtKB/TrEMBL	Acc:E1BWQ8]
chromosome:WASHUC2:1:134123727:134123599|ENSGALG00000016716||-1|Uncharacterized=protein=[Source:UniProtKB/TrEMBL	Acc:F1NEZ8]
chromosome:WASHUC2:1:134127915:134127747|ENSGALG00000016716||-1|Uncharacterized=protein=[Source:UniProtKB/TrEMBL	Acc:F1NEZ8]
chromosome:WASHUC2:1:134179806:134179936|ENSGALG00000016717|GTPBP6|1|Uncharacterized=protein=[Source:UniProtKB/TrEMBL	Acc:F1NEZ7]
chromosome:WASHUC2:1:134181390:134181548|ENSGALG00000016717|GTPBP6|1|Uncharacterized=protein=[Source:UniProtKB/TrEMBL	Acc:F1NEZ7]
chromosome:WASHUC2:1:134182606:134182814|ENSGALG00000016717|GTPBP6|1|Uncharacterized=protein=[Source:UniProtKB/TrEMBL	Acc:F1NEZ7]
chromosome:WASHUC2:1:134187135:134186843|ENSGALG00000016721|PLCXD1|-1|PI-PLC=X=domain-containing=protein=1==[Source:RefSeq=peptide	Acc:NP_001122109]
chromosome:WASHUC2:1:134192491:134192273|ENSGALG00000016721|PLCXD1|-1|PI-PLC=X=domain-containing=protein=1==[Source:RefSeq=peptide	Acc:NP_001122109]
chromosome:WASHUC2:1:134254021:134253123|ENSGALG00000016727|PHF16|-1|Uncharacterized=protein=[Source:UniProtKB/TrEMBL	Acc:E1BW66]
chromosome:WASHUC2:1:134324469:134323804|ENSGALG00000016728|RP2|-1|Protein=XRP2==[Source:UniProtKB/Swiss-=Prot	Acc:Q5ZHN4]
chromosome:WASHUC2:1:134475457:134475688|ENSGALG00000016735|TUBGCP5|1|Uncharacterized=protein=[Source:UniProtKB/TrEMBL	Acc:F1NEV3]
chromosome:WASHUC2:1:134479604:134479792|ENSGALG00000016735|TUBGCP5|1|Uncharacterized=protein=[Source:UniProtKB/TrEMBL	Acc:F1NEV3]
chromosome:WASHUC2:1:134480683:134480865|ENSGALG00000016735|TUBGCP5|1|Uncharacterized=protein=[Source:UniProtKB/TrEMBL	Acc:F1NEV3]
chromosome:WASHUC2:1:134482408:134482586|ENSGALG00000016735|TUBGCP5|1|Uncharacterized=protein=[Source:UniProtKB/TrEMBL	Acc:F1NEV3]
chromosome:WASHUC2:1:134642994:134643213|ENSGALG00000016739|HERC2|1|E3=ubiquitin-protein=ligase=HERC2==[Source:RefSeq=peptide	Acc:NP_001239305]
chromosome:WASHUC2:1:134647724:134647895|ENSGALG00000016739|HERC2|1|E3=ubiquitin-protein=ligase=HERC2==[Source:RefSeq=peptide	Acc:NP_001239305]
chromosome:WASHUC2:1:134654567:134654760|ENSGALG00000016739|HERC2|1|E3=ubiquitin-protein=ligase=HERC2==[Source:RefSeq=peptide	Acc:NP_001239305]
chromosome:WASHUC2:1:134656514:134656638|ENSGALG00000016739|HERC2|1|E3=ubiquitin-protein=ligase=HERC2==[Source:RefSeq=peptide	Acc:NP_001239305]
chromosome:WASHUC2:1:134667293:134667485|ENSGALG00000016739|HERC2|1|E3=ubiquitin-protein=ligase=HERC2==[Source:RefSeq=peptide	Acc:NP_001239305]
chromosome:WASHUC2:1:134668165:134668347|ENSGALG00000016739|HERC2|1|E3=ubiquitin-protein=ligase=HERC2==[Source:RefSeq=peptide	Acc:NP_001239305]
chromosome:WASHUC2:1:134669445:134669629|ENSGALG00000016739|HERC2|1|E3=ubiquitin-protein=ligase=HERC2==[Source:RefSeq=peptide	Acc:NP_001239305]
chromosome:WASHUC2:1:134670020:134670167|ENSGALG00000016739|HERC2|1|E3=ubiquitin-protein=ligase=HERC2==[Source:RefSeq=peptide	Acc:NP_001239305]
chromosome:WASHUC2:1:134670261:134670457|ENSGALG00000016739|HERC2|1|E3=ubiquitin-protein=ligase=HERC2==[Source:RefSeq=peptide	Acc:NP_001239305]
chromosome:WASHUC2:1:134670691:134670921|ENSGALG00000016739|HERC2|1|E3=ubiquitin-protein=ligase=HERC2==[Source:RefSeq=peptide	Acc:NP_001239305]
chromosome:WASHUC2:1:134672211:134672354|ENSGALG00000016739|HERC2|1|E3=ubiquitin-protein=ligase=HERC2==[Source:RefSeq=peptide	Acc:NP_001239305]
chromosome:WASHUC2:1:134680973:134681148|ENSGALG00000016739|HERC2|1|E3=ubiquitin-protein=ligase=HERC2==[Source:RefSeq=peptide	Acc:NP_001239305]
chromosome:WASHUC2:1:134683013:134683156|ENSGALG00000016739|HERC2|1|E3=ubiquitin-protein=ligase=HERC2==[Source:RefSeq=peptide	Acc:NP_001239305]
chromosome:WASHUC2:1:134690366:134690552|ENSGALG00000016739|HERC2|1|E3=ubiquitin-protein=ligase=HERC2==[Source:RefSeq=peptide	Acc:NP_001239305]
chromosome:WASHUC2:1:134691276:134691416|ENSGALG00000016739|HERC2|1|E3=ubiquitin-protein=ligase=HERC2==[Source:RefSeq=peptide	Acc:NP_001239305]
chromosome:WASHUC2:1:134707301:134707498|ENSGALG00000016739|HERC2|1|E3=ubiquitin-protein=ligase=HERC2==[Source:RefSeq=peptide	Acc:NP_001239305]
chromosome:WASHUC2:1:134715561:134715702|ENSGALG00000016739|HERC2|1|E3=ubiquitin-protein=ligase=HERC2==[Source:RefSeq=peptide	Acc:NP_001239305]
chromosome:WASHUC2:1:134716526:134716720|ENSGALG00000016739|HERC2|1|E3=ubiquitin-protein=ligase=HERC2==[Source:RefSeq=peptide	Acc:NP_001239305]
chromosome:WASHUC2:1:134717768:134717958|ENSGALG00000016739|HERC2|1|E3=ubiquitin-protein=ligase=HERC2==[Source:RefSeq=peptide	Acc:NP_001239305]
chromosome:WASHUC2:1:134720295:134720507|ENSGALG00000016739|HERC2|1|E3=ubiquitin-protein=ligase=HERC2==[Source:RefSeq=peptide	Acc:NP_001239305]
chromosome:WASHUC2:1:134721451:134721723|ENSGALG00000016739|HERC2|1|E3=ubiquitin-protein=ligase=HERC2==[Source:RefSeq=peptide	Acc:NP_001239305]
chromosome:WASHUC2:1:134786594:134786782|ENSGALG00000016740|OCA2|1|Uncharacterized=protein=[Source:UniProtKB/TrEMBL	Acc:F1NES9]
chromosome:WASHUC2:1:134821809:134821947|ENSGALG00000016740|OCA2|1|Uncharacterized=protein=[Source:UniProtKB/TrEMBL	Acc:F1NES9]
chromosome:WASHUC2:1:134829107:134829239|ENSGALG00000016740|OCA2|1|Uncharacterized=protein=[Source:UniProtKB/TrEMBL	Acc:F1NES9]
chromosome:WASHUC2:1:134839326:134839473|ENSGALG00000016740|OCA2|1|Uncharacterized=protein=[Source:UniProtKB/TrEMBL	Acc:F1NES9]
chromosome:WASHUC2:1:134854500:134854627|ENSGALG00000016740|OCA2|1|Uncharacterized=protein=[Source:UniProtKB/TrEMBL	Acc:F1NES9]
chromosome:WASHUC2:1:135913075:135913735|ENSGALG00000016746|ATP10A|1|Uncharacterized=protein=[Source:UniProtKB/TrEMBL	Acc:F1NER7]
chromosome:WASHUC2:1:136029062:136029372|ENSGALG00000016747|UBE3A|1|Uncharacterized=protein=[Source:UniProtKB/TrEMBL	Acc:F1NER6]
chromosome:WASHUC2:1:136143354:136143200|ENSGALG00000016750|VWA3B|-1|Uncharacterized=protein=[Source:UniProtKB/TrEMBL	Acc:F1NEQ5]
chromosome:WASHUC2:1:136163068:136162818|ENSGALG00000016750|VWA3B|-1|Uncharacterized=protein=[Source:UniProtKB/TrEMBL	Acc:F1NEQ5]
chromosome:WASHUC2:1:136257445:136257595|ENSGALG00000016751|TMEM131|1|Uncharacterized=protein=[Source:UniProtKB/TrEMBL	Acc:E1BW25]
chromosome:WASHUC2:1:136266588:136266758|ENSGALG00000016751|TMEM131|1|Uncharacterized=protein=[Source:UniProtKB/TrEMBL	Acc:E1BW25]
chromosome:WASHUC2:1:136267283:136267417|ENSGALG00000016751|TMEM131|1|Uncharacterized=protein=[Source:UniProtKB/TrEMBL	Acc:E1BW25]
chromosome:WASHUC2:1:136272464:136272616|ENSGALG00000016751|TMEM131|1|Uncharacterized=protein=[Source:UniProtKB/TrEMBL	Acc:E1BW25]
chromosome:WASHUC2:1:136274963:136275101|ENSGALG00000016751|TMEM131|1|Uncharacterized=protein=[Source:UniProtKB/TrEMBL	Acc:E1BW25]
chromosome:WASHUC2:1:136282827:136282985|ENSGALG00000016751|TMEM131|1|Uncharacterized=protein=[Source:UniProtKB/TrEMBL	Acc:E1BW25]
chromosome:WASHUC2:1:136283543:136284141|ENSGALG00000016751|TMEM131|1|Uncharacterized=protein=[Source:UniProtKB/TrEMBL	Acc:E1BW25]
chromosome:WASHUC2:1:136295127:136295290|ENSGALG00000016751|TMEM131|1|Uncharacterized=protein=[Source:UniProtKB/TrEMBL	Acc:E1BW25]
chromosome:WASHUC2:1:136298537:136298846|ENSGALG00000016751|TMEM131|1|Uncharacterized=protein=[Source:UniProtKB/TrEMBL	Acc:E1BW25]
chromosome:WASHUC2:1:136328297:136328125|ENSGALG00000016752|INPP4A|-1|Uncharacterized=protein=[Source:UniProtKB/TrEMBL	Acc:E1BW24]
chromosome:WASHUC2:1:136338072:136337889|ENSGALG00000016752|INPP4A|-1|Uncharacterized=protein=[Source:UniProtKB/TrEMBL	Acc:E1BW24]
chromosome:WASHUC2:1:136344208:136344078|ENSGALG00000016752|INPP4A|-1|Uncharacterized=protein=[Source:UniProtKB/TrEMBL	Acc:E1BW24]
chromosome:WASHUC2:1:136486461:136486294|ENSGALG00000016754|MGAT4A|-1|Alpha-1,3-mannosyl-glycoprotein=4-beta-N-=acetylglucosaminyltransferase=A==[Source:UniProtKB/Swiss-=Prot	Acc:Q5F407]
chromosome:WASHUC2:1:136629462:136630583|ENSGALG00000016758|LIPT1|1|Uncharacterized=protein=[Source:UniProtKB/TrEMBL	Acc:E1BVP4]
chromosome:WASHUC2:1:136638542:136638406|ENSGALG00000016759|MITD1|-1|Uncharacterized=protein=[Source:UniProtKB/TrEMBL	Acc:F1P5I2]
chromosome:WASHUC2:1:136709006:136709147|ENSGALG00000016764|EIF5B|1|eukaryotic=translation=initiation=factor=5B=[Source:RefSeq=peptide	Acc:NP_001033585]
chromosome:WASHUC2:1:136710868:136711050|ENSGALG00000016764|EIF5B|1|eukaryotic=translation=initiation=factor=5B=[Source:RefSeq=peptide	Acc:NP_001033585]
chromosome:WASHUC2:1:136711187:136711348|ENSGALG00000016764|EIF5B|1|eukaryotic=translation=initiation=factor=5B=[Source:RefSeq=peptide	Acc:NP_001033585]
chromosome:WASHUC2:1:136712166:136712297|ENSGALG00000016764|EIF5B|1|eukaryotic=translation=initiation=factor=5B=[Source:RefSeq=peptide	Acc:NP_001033585]
chromosome:WASHUC2:1:136713540:136713671|ENSGALG00000016764|EIF5B|1|eukaryotic=translation=initiation=factor=5B=[Source:RefSeq=peptide	Acc:NP_001033585]
chromosome:WASHUC2:1:136713999:136714163|ENSGALG00000016764|EIF5B|1|eukaryotic=translation=initiation=factor=5B=[Source:RefSeq=peptide	Acc:NP_001033585]
chromosome:WASHUC2:1:136715060:136715198|ENSGALG00000016764|EIF5B|1|eukaryotic=translation=initiation=factor=5B=[Source:RefSeq=peptide	Acc:NP_001033585]
chromosome:WASHUC2:1:136715741:136715902|ENSGALG00000016764|EIF5B|1|eukaryotic=translation=initiation=factor=5B=[Source:RefSeq=peptide	Acc:NP_001033585]
chromosome:WASHUC2:1:136726310:136726077|ENSGALG00000016766|REV1|-1|DNA=repair=protein=REV1==[Source:RefSeq=peptide	Acc:NP_001025982]
chromosome:WASHUC2:1:136751500:136750785|ENSGALG00000016766|REV1|-1|DNA=repair=protein=REV1==[Source:RefSeq=peptide	Acc:NP_001025982]
chromosome:WASHUC2:1:136753971:136753822|ENSGALG00000016766|REV1|-1|DNA=repair=protein=REV1==[Source:RefSeq=peptide	Acc:NP_001025982]
chromosome:WASHUC2:1:136756388:136756220|ENSGALG00000016766|REV1|-1|DNA=repair=protein=REV1==[Source:RefSeq=peptide	Acc:NP_001025982]
chromosome:WASHUC2:1:136758415:136758283|ENSGALG00000016766|REV1|-1|DNA=repair=protein=REV1==[Source:RefSeq=peptide	Acc:NP_001025982]
chromosome:WASHUC2:1:136827940:136827739|ENSGALG00000016767|AFF3|-1|Uncharacterized=protein=[Source:UniProtKB/TrEMBL	Acc:F1P5G7]
chromosome:WASHUC2:1:136831314:136831190|ENSGALG00000016767|AFF3|-1|Uncharacterized=protein=[Source:UniProtKB/TrEMBL	Acc:F1P5G7]
chromosome:WASHUC2:1:137519627:137519498|ENSGALG00000016776|TBC1D8|-1|Uncharacterized=protein=[Source:UniProtKB/TrEMBL	Acc:F1P4V5]
chromosome:WASHUC2:1:137641946:137641777|ENSGALG00000000768|CREG2|-1|Uncharacterized=protein=[Source:UniProtKB/TrEMBL	Acc:F1NDH3]
chromosome:WASHUC2:1:137883713:137883943|ENSGALG00000016781|MAP4K4|1|Uncharacterized=protein=[Source:UniProtKB/TrEMBL	Acc:E1BRQ3]
chromosome:WASHUC2:1:137888850:137888970|ENSGALG00000016781|MAP4K4|1|Uncharacterized=protein=[Source:UniProtKB/TrEMBL	Acc:E1BRQ3]
chromosome:WASHUC2:1:137942833:137943091|ENSGALG00000016782|IL1R2|1|Uncharacterized=protein=[Source:UniProtKB/TrEMBL	Acc:E1C8Z2]
chromosome:WASHUC2:1:138138843:138139150|ENSGALG00000016786|IL18R1|1|interleukin-18=receptor=1=precursor==[Source:RefSeq=peptide	Acc:NP_001138697]
chromosome:WASHUC2:1:138263554:138263924|ENSGALG00000016791|SLC9A2|1|Sodium/hydrogen=exchanger=[Source:UniProtKB/TrEMBL	Acc:E1BV56]
chromosome:WASHUC2:1:138272537:138271747|ENSGALG00000016792|MFSD9|-1|Uncharacterized=protein=[Source:UniProtKB/TrEMBL	Acc:F1P4R7]
chromosome:WASHUC2:1:139338180:139338348|ENSGALG00000016794|MRPS9|1|Uncharacterized=protein=[Source:UniProtKB/TrEMBL	Acc:F1P4R6]
chromosome:WASHUC2:1:139341246:139341415|ENSGALG00000016794|MRPS9|1|Uncharacterized=protein=[Source:UniProtKB/TrEMBL	Acc:F1P4R6]
chromosome:WASHUC2:1:139401500:139401666|ENSGALG00000016796|C1H2ORF49|1|ashwin==[Source:RefSeq=peptide	Acc:NP_001025984]
chromosome:WASHUC2:1:139693548:139693706|ENSGALG00000016800|C2ORF40|1|Uncharacterized=protein=[Source:UniProtKB/TrEMBL	Acc:F1P4Q3]
chromosome:WASHUC2:1:139696889:139697050|ENSGALG00000016800|C2ORF40|1|Uncharacterized=protein=[Source:UniProtKB/TrEMBL	Acc:F1P4Q3]
chromosome:WASHUC2:1:140464876:140467365|ENSGALG00000016806|GCC2|1|Uncharacterized=protein=[Source:UniProtKB/TrEMBL	Acc:F1P4P9]
chromosome:WASHUC2:1:140478068:140478244|ENSGALG00000016806|GCC2|1|Uncharacterized=protein=[Source:UniProtKB/TrEMBL	Acc:F1P4P9]
chromosome:WASHUC2:1:140480900:140481094|ENSGALG00000016806|GCC2|1|Uncharacterized=protein=[Source:UniProtKB/TrEMBL	Acc:F1P4P9]
chromosome:WASHUC2:1:140481841:140481980|ENSGALG00000016806|GCC2|1|Uncharacterized=protein=[Source:UniProtKB/TrEMBL	Acc:F1P4P9]
chromosome:WASHUC2:1:141124653:141123972|ENSGALG00000016813|CHAMP1|-1|Uncharacterized=protein=[Source:UniProtKB/TrEMBL	Acc:E1BV10]
chromosome:WASHUC2:1:141144935:141144775|ENSGALG00000016815|UPF3A|-1|Uncharacterized=protein=[Source:UniProtKB/TrEMBL	Acc:E1BV08]
chromosome:WASHUC2:1:141165622:141165357|ENSGALG00000016816|CDC16|-1|cell=division=cycle=protein=16=homolog=[Source:RefSeq=peptide	Acc:NP_001006265]
chromosome:WASHUC2:1:141167221:141167086|ENSGALG00000016816|CDC16|-1|cell=division=cycle=protein=16=homolog=[Source:RefSeq=peptide	Acc:NP_001006265]
chromosome:WASHUC2:1:141171550:141171398|ENSGALG00000016816|CDC16|-1|cell=division=cycle=protein=16=homolog=[Source:RefSeq=peptide	Acc:NP_001006265]
chromosome:WASHUC2:1:141171766:141171641|ENSGALG00000016816|CDC16|-1|cell=division=cycle=protein=16=homolog=[Source:RefSeq=peptide	Acc:NP_001006265]
chromosome:WASHUC2:1:141177574:141177441|ENSGALG00000016816|CDC16|-1|cell=division=cycle=protein=16=homolog=[Source:RefSeq=peptide	Acc:NP_001006265]
chromosome:WASHUC2:1:141179110:141178951|ENSGALG00000016816|CDC16|-1|cell=division=cycle=protein=16=homolog=[Source:RefSeq=peptide	Acc:NP_001006265]
chromosome:WASHUC2:1:141181367:141181227|ENSGALG00000016816|CDC16|-1|cell=division=cycle=protein=16=homolog=[Source:RefSeq=peptide	Acc:NP_001006265]
chromosome:WASHUC2:1:141446361:141446218|ENSGALG00000016821|FAM70B|-1|Uncharacterized=protein=[Source:UniProtKB/TrEMBL	Acc:F1P3E9]
chromosome:WASHUC2:1:141596134:141595984|ENSGALG00000016824|TMCO3|-1|transmembrane=and=coiled-coil=domain-containing=protein=3=precursor==[Source:RefSeq=peptide	Acc:NP_990198]
chromosome:WASHUC2:1:141602669:141602474|ENSGALG00000016824|TMCO3|-1|transmembrane=and=coiled-coil=domain-containing=protein=3=precursor==[Source:RefSeq=peptide	Acc:NP_990198]
chromosome:WASHUC2:1:141604393:141604207|ENSGALG00000016824|TMCO3|-1|transmembrane=and=coiled-coil=domain-containing=protein=3=precursor==[Source:RefSeq=peptide	Acc:NP_990198]
chromosome:WASHUC2:1:141614623:141614177|ENSGALG00000016824|TMCO3|-1|transmembrane=and=coiled-coil=domain-containing=protein=3=precursor==[Source:RefSeq=peptide	Acc:NP_990198]
chromosome:WASHUC2:1:141699889:141700047|ENSGALG00000016828|GRTP1|1|Uncharacterized=protein=[Source:UniProtKB/TrEMBL	Acc:F1P2U9]
chromosome:WASHUC2:1:141796091:141796216|ENSGALG00000016831|PCID2|1|PCI=domain=containing=2==[Source:RefSeq=peptide	Acc:NP_001006266]
chromosome:WASHUC2:1:141799903:141799392|ENSGALG00000016832|PROZ|-1|Uncharacterized=protein=[Source:UniProtKB/TrEMBL	Acc:E1BT71]
chromosome:WASHUC2:1:141802055:141801924|ENSGALG00000016832|PROZ|-1|Uncharacterized=protein=[Source:UniProtKB/TrEMBL	Acc:E1BT71]
chromosome:WASHUC2:1:142179536:142179753|ENSGALG00000016836|TUBGCP3|1|Uncharacterized=protein=[Source:UniProtKB/TrEMBL	Acc:F1P2S9]
chromosome:WASHUC2:1:142200019:142200185|ENSGALG00000016836|TUBGCP3|1|Uncharacterized=protein=[Source:UniProtKB/TrEMBL	Acc:F1P2S9]
chromosome:WASHUC2:1:142203519:142203708|ENSGALG00000016836|TUBGCP3|1|Uncharacterized=protein=[Source:UniProtKB/TrEMBL	Acc:F1P2S9]
chromosome:WASHUC2:1:142204923:142205058|ENSGALG00000016836|TUBGCP3|1|Uncharacterized=protein=[Source:UniProtKB/TrEMBL	Acc:F1P2S9]
chromosome:WASHUC2:1:143434053:143433915|ENSGALG00000016847|CARS2|-1|Uncharacterized=protein=[Source:UniProtKB/TrEMBL	Acc:F1P2P3]
chromosome:WASHUC2:1:143497861:143497473|ENSGALG00000016850|ANKRD10|-1|Ankyrin=repeat=domain-containing=protein=10=[Source:UniProtKB/Swiss-Prot	Acc:Q5ZLC6]
chromosome:WASHUC2:1:144375954:144375628|ENSGALG00000016852|BAFF|-1|tumor=necrosis=factor=ligand=superfamily=member=13B=[Source:RefSeq=peptide	Acc:NP_989658]
chromosome:WASHUC2:1:144388117:144387104|ENSGALG00000016853|ABHD13|-1|abhydrolase=domain-containing=protein=13=[Source:RefSeq=peptide	Acc:NP_001008681]
chromosome:WASHUC2:1:144993936:144994231|ENSGALG00000022762|FAM155A|1|Uncharacterized=protein=[Source:UniProtKB/TrEMBL	Acc:F1NA23]
chromosome:WASHUC2:1:145242251:145242476|ENSGALG00000016855|ARGLU1|1|Arginine=and=glutamate-rich=protein=1=[Source:UniProtKB/Swiss-Prot	Acc:Q5ZL35]
chromosome:WASHUC2:1:145245976:145246140|ENSGALG00000016855|ARGLU1|1|Arginine=and=glutamate-rich=protein=1=[Source:UniProtKB/Swiss-Prot	Acc:Q5ZL35]
chromosome:WASHUC2:1:146868209:146868384|ENSGALG00000016858|SLC10A2|1|Uncharacterized=protein=[Source:UniProtKB/TrEMBL	Acc:E1BSN2]
chromosome:WASHUC2:1:146970480:146970269|ENSGALG00000016860|ERCC5|-1|XPG-complementing=protein==[Source:RefSeq=peptide	Acc:NP_001029995]
chromosome:WASHUC2:1:146971703:146971559|ENSGALG00000016860|ERCC5|-1|XPG-complementing=protein==[Source:RefSeq=peptide	Acc:NP_001029995]
chromosome:WASHUC2:1:146981499:146981324|ENSGALG00000016860|ERCC5|-1|XPG-complementing=protein==[Source:RefSeq=peptide	Acc:NP_001029995]
chromosome:WASHUC2:1:146985290:146985000|ENSGALG00000016861|BIVM|-1|basic=immunoglobulin-like=variable=motif-containing=protein==[Source:RefSeq=peptide	Acc:NP_989582]
chromosome:WASHUC2:1:146992549:146992417|ENSGALG00000016861|BIVM|-1|basic=immunoglobulin-like=variable=motif-containing=protein==[Source:RefSeq=peptide	Acc:NP_989582]
chromosome:WASHUC2:1:147018071:147017857|ENSGALG00000016863|C13ORF27|-1|Uncharacterized=protein=[Source:UniProtKB/TrEMBL	Acc:E1BSM0]
chromosome:WASHUC2:1:147021339:147021109|ENSGALG00000016863|C13ORF27|-1|Uncharacterized=protein=[Source:UniProtKB/TrEMBL	Acc:E1BSM0]
chromosome:WASHUC2:1:147089217:147089063|ENSGALG00000016865|TPP2|-1|Uncharacterized=protein=[Source:UniProtKB/TrEMBL	Acc:F1P257]
chromosome:WASHUC2:1:147093054:147092886|ENSGALG00000016865|TPP2|-1|Uncharacterized=protein=[Source:UniProtKB/TrEMBL	Acc:F1P257]
chromosome:WASHUC2:1:147097776:147097649|ENSGALG00000016865|TPP2|-1|Uncharacterized=protein=[Source:UniProtKB/TrEMBL	Acc:F1P257]
chromosome:WASHUC2:1:147644240:147644094|ENSGALG00000016867|ITGBL1|-1|Uncharacterized=protein=[Source:UniProtKB/TrEMBL	Acc:F1P256]
chromosome:WASHUC2:1:147772020:147772174|ENSGALG00000016868|NALCN|1|Uncharacterized=protein=[Source:UniProtKB/TrEMBL	Acc:E1BSL8]
chromosome:WASHUC2:1:147802848:147802990|ENSGALG00000016868|NALCN|1|Uncharacterized=protein=[Source:UniProtKB/TrEMBL	Acc:E1BSL8]
chromosome:WASHUC2:1:147854831:147854968|ENSGALG00000016868|NALCN|1|Uncharacterized=protein=[Source:UniProtKB/TrEMBL	Acc:E1BSL8]
chromosome:WASHUC2:1:147889395:147889536|ENSGALG00000016868|NALCN|1|Uncharacterized=protein=[Source:UniProtKB/TrEMBL	Acc:E1BSL8]
chromosome:WASHUC2:1:147912613:147912780|ENSGALG00000016868|NALCN|1|Uncharacterized=protein=[Source:UniProtKB/TrEMBL	Acc:E1BSL8]
chromosome:WASHUC2:1:147925826:147925974|ENSGALG00000016868|NALCN|1|Uncharacterized=protein=[Source:UniProtKB/TrEMBL	Acc:E1BSL8]
chromosome:WASHUC2:1:147930531:147930688|ENSGALG00000016868|NALCN|1|Uncharacterized=protein=[Source:UniProtKB/TrEMBL	Acc:E1BSL8]
chromosome:WASHUC2:1:147935565:147935758|ENSGALG00000016868|NALCN|1|Uncharacterized=protein=[Source:UniProtKB/TrEMBL	Acc:E1BSL8]
chromosome:WASHUC2:1:148114610:148114826|ENSGALG00000016870|TMTC4|1|Uncharacterized=protein=[Source:UniProtKB/TrEMBL	Acc:F1P0M3]
chromosome:WASHUC2:1:148136470:148136631|ENSGALG00000016870|TMTC4|1|Uncharacterized=protein=[Source:UniProtKB/TrEMBL	Acc:F1P0M3]
chromosome:WASHUC2:1:148139515:148139646|ENSGALG00000016870|TMTC4|1|Uncharacterized=protein=[Source:UniProtKB/TrEMBL	Acc:F1P0M3]
chromosome:WASHUC2:1:148148057:148148198|ENSGALG00000016870|TMTC4|1|Uncharacterized=protein=[Source:UniProtKB/TrEMBL	Acc:F1P0M3]
chromosome:WASHUC2:1:148192310:148192777|ENSGALG00000022758|A2LD1|1|Uncharacterized=protein=[Source:UniProtKB/TrEMBL	Acc:E1BZY3]
chromosome:WASHUC2:1:148207564:148207424|ENSGALG00000016872|PCCA|-1|Uncharacterized=protein=[Source:UniProtKB/TrEMBL	Acc:E1BR16]
chromosome:WASHUC2:1:148536450:148536326|ENSGALG00000016875|CLYBL|-1|Uncharacterized=protein=[Source:UniProtKB/TrEMBL	Acc:F1P0L3]
chromosome:WASHUC2:1:148772533:148772288|ENSGALG00000016880|UBAC2|-1|Ubiquitin-associated=domain-containing=protein=2=[Source:UniProtKB/Swiss-Prot	Acc:Q5ZJQ8]
chromosome:WASHUC2:1:148959331:148959456|ENSGALG00000016883|DOCK9|1|Uncharacterized=protein=[Source:UniProtKB/TrEMBL	Acc:E1BR01]
chromosome:WASHUC2:1:149004675:149004797|ENSGALG00000016883|DOCK9|1|Uncharacterized=protein=[Source:UniProtKB/TrEMBL	Acc:E1BR01]
chromosome:WASHUC2:1:149157678:149157429|ENSGALG00000016886|FARP1|-1|FERM,=RhoGEF=and=pleckstrin=domain-containing=protein=1==[Source:RefSeq=peptide	Acc:NP_001238993]
chromosome:WASHUC2:1:149338308:149338186|ENSGALG00000016887||-1|Uncharacterized=protein=[Source:UniProtKB/TrEMBL	Acc:F1P064]
chromosome:WASHUC2:1:149347319:149347195|ENSGALG00000016887||-1|Uncharacterized=protein=[Source:UniProtKB/TrEMBL	Acc:F1P064]
chromosome:WASHUC2:1:149360235:149360046|ENSGALG00000016887||-1|Uncharacterized=protein=[Source:UniProtKB/TrEMBL	Acc:F1P064]
chromosome:WASHUC2:1:149548218:149548091|ENSGALG00000016890|MBNL2|-1|muscleblind-like=2=isoform=3==[Source:RefSeq=peptide	Acc:NP_001156844]
chromosome:WASHUC2:1:150108550:150108706|ENSGALG00000016893|UGGT2|1|UDP-glucose:glycoprotein=glucosyltransferase=2=precursor==[Source:RefSeq=peptide	Acc:NP_001239028]
chromosome:WASHUC2:1:150227636:150227781|ENSGALG00000016895|DZIP1|1|Uncharacterized=protein=[Source:UniProtKB/TrEMBL	Acc:F1P044]
chromosome:WASHUC2:1:150228109:150228304|ENSGALG00000016895|DZIP1|1|Uncharacterized=protein=[Source:UniProtKB/TrEMBL	Acc:F1P044]
chromosome:WASHUC2:1:150385101:150385316|ENSGALG00000016896|ABCC4|1|multidrug=resistance-associated=protein=4=[Source:RefSeq=peptide	Acc:NP_001025990]
chromosome:WASHUC2:1:150392412:150392558|ENSGALG00000016896|ABCC4|1|multidrug=resistance-associated=protein=4=[Source:RefSeq=peptide	Acc:NP_001025990]
chromosome:WASHUC2:1:150434977:150435127|ENSGALG00000016896|ABCC4|1|multidrug=resistance-associated=protein=4=[Source:RefSeq=peptide	Acc:NP_001025990]
chromosome:WASHUC2:1:150443505:150443696|ENSGALG00000016896|ABCC4|1|multidrug=resistance-associated=protein=4=[Source:RefSeq=peptide	Acc:NP_001025990]
chromosome:WASHUC2:1:150646550:150646359|ENSGALG00000016897|GPR180|-1|Uncharacterized=protein=[Source:UniProtKB/TrEMBL	Acc:F1P030]
chromosome:WASHUC2:1:150652870:150652713|ENSGALG00000016897|GPR180|-1|Uncharacterized=protein=[Source:UniProtKB/TrEMBL	Acc:F1P030]
chromosome:WASHUC2:1:150669897:150670039|ENSGALG00000016898|TGDS|1|Uncharacterized=protein=[Source:UniProtKB/TrEMBL	Acc:F1P029]
chromosome:WASHUC2:1:150673485:150673650|ENSGALG00000016898|TGDS|1|Uncharacterized=protein=[Source:UniProtKB/TrEMBL	Acc:F1P029]
chromosome:WASHUC2:1:157124287:157124131|ENSGALG00000016909|NDFIP2|-1|NEDD4=family-interacting=protein=2==[Source:RefSeq=peptide	Acc:NP_001025991]
chromosome:WASHUC2:1:157205243:157205383|ENSGALG00000016910|RBM26|1|Uncharacterized=protein=[Source:UniProtKB/TrEMBL	Acc:E1BQE2]
chromosome:WASHUC2:1:157226952:157227161|ENSGALG00000016910|RBM26|1|Uncharacterized=protein=[Source:UniProtKB/TrEMBL	Acc:E1BQE2]
chromosome:WASHUC2:1:157587460:157587595|ENSGALG00000016911|C13ORF7|1|Uncharacterized=protein=[Source:UniProtKB/TrEMBL	Acc:E1BQE1]
chromosome:WASHUC2:1:158011930:158012061|ENSGALG00000016912|EDNRB|1|endothelin=receptor=type=B=precursor==[Source:RefSeq=peptide	Acc:NP_001001127]
chromosome:WASHUC2:1:158077285:158077121|ENSGALG00000016913|SLAIN1|-1|Uncharacterized=protein=[Source:UniProtKB/TrEMBL	Acc:F1NZF3]
chromosome:WASHUC2:1:158345028:158345243|ENSGALG00000016915|MYCBP2|1|Uncharacterized=protein=[Source:UniProtKB/TrEMBL	Acc:F1NZF2]
chromosome:WASHUC2:1:158346347:158346500|ENSGALG00000016915|MYCBP2|1|Uncharacterized=protein=[Source:UniProtKB/TrEMBL	Acc:F1NZF2]
chromosome:WASHUC2:1:158365793:158365957|ENSGALG00000016915|MYCBP2|1|Uncharacterized=protein=[Source:UniProtKB/TrEMBL	Acc:F1NZF2]
chromosome:WASHUC2:1:158366653:158366811|ENSGALG00000016915|MYCBP2|1|Uncharacterized=protein=[Source:UniProtKB/TrEMBL	Acc:F1NZF2]
chromosome:WASHUC2:1:158367586:158367790|ENSGALG00000016915|MYCBP2|1|Uncharacterized=protein=[Source:UniProtKB/TrEMBL	Acc:F1NZF2]
chromosome:WASHUC2:1:158369683:158369828|ENSGALG00000016915|MYCBP2|1|Uncharacterized=protein=[Source:UniProtKB/TrEMBL	Acc:F1NZF2]
chromosome:WASHUC2:1:158403786:158403911|ENSGALG00000016915|MYCBP2|1|Uncharacterized=protein=[Source:UniProtKB/TrEMBL	Acc:F1NZF2]
chromosome:WASHUC2:1:158404009:158404136|ENSGALG00000016915|MYCBP2|1|Uncharacterized=protein=[Source:UniProtKB/TrEMBL	Acc:F1NZF2]
chromosome:WASHUC2:1:158413601:158413822|ENSGALG00000016915|MYCBP2|1|Uncharacterized=protein=[Source:UniProtKB/TrEMBL	Acc:F1NZF2]
chromosome:WASHUC2:1:158416587:158416793|ENSGALG00000016915|MYCBP2|1|Uncharacterized=protein=[Source:UniProtKB/TrEMBL	Acc:F1NZF2]
chromosome:WASHUC2:1:158417487:158417618|ENSGALG00000016915|MYCBP2|1|Uncharacterized=protein=[Source:UniProtKB/TrEMBL	Acc:F1NZF2]
chromosome:WASHUC2:1:158419068:158419246|ENSGALG00000016915|MYCBP2|1|Uncharacterized=protein=[Source:UniProtKB/TrEMBL	Acc:F1NZF2]
chromosome:WASHUC2:1:158424224:158424449|ENSGALG00000016915|MYCBP2|1|Uncharacterized=protein=[Source:UniProtKB/TrEMBL	Acc:F1NZF2]
chromosome:WASHUC2:1:158433988:158434200|ENSGALG00000016915|MYCBP2|1|Uncharacterized=protein=[Source:UniProtKB/TrEMBL	Acc:F1NZF2]
chromosome:WASHUC2:1:158437170:158437291|ENSGALG00000016915|MYCBP2|1|Uncharacterized=protein=[Source:UniProtKB/TrEMBL	Acc:F1NZF2]
chromosome:WASHUC2:1:158443764:158443904|ENSGALG00000016915|MYCBP2|1|Uncharacterized=protein=[Source:UniProtKB/TrEMBL	Acc:F1NZF2]
chromosome:WASHUC2:1:158452486:158452710|ENSGALG00000016915|MYCBP2|1|Uncharacterized=protein=[Source:UniProtKB/TrEMBL	Acc:F1NZF2]
chromosome:WASHUC2:1:158453619:158453751|ENSGALG00000016915|MYCBP2|1|Uncharacterized=protein=[Source:UniProtKB/TrEMBL	Acc:F1NZF2]
chromosome:WASHUC2:1:158455575:158455700|ENSGALG00000016915|MYCBP2|1|Uncharacterized=protein=[Source:UniProtKB/TrEMBL	Acc:F1NZF2]
chromosome:WASHUC2:1:158472533:158472702|ENSGALG00000016915|MYCBP2|1|Uncharacterized=protein=[Source:UniProtKB/TrEMBL	Acc:F1NZF2]
chromosome:WASHUC2:1:158473253:158473497|ENSGALG00000016915|MYCBP2|1|Uncharacterized=protein=[Source:UniProtKB/TrEMBL	Acc:F1NZF2]
chromosome:WASHUC2:1:158474622:158474789|ENSGALG00000016915|MYCBP2|1|Uncharacterized=protein=[Source:UniProtKB/TrEMBL	Acc:F1NZF2]
chromosome:WASHUC2:1:158475402:158475559|ENSGALG00000016915|MYCBP2|1|Uncharacterized=protein=[Source:UniProtKB/TrEMBL	Acc:F1NZF2]
chromosome:WASHUC2:1:158477530:158477690|ENSGALG00000016915|MYCBP2|1|Uncharacterized=protein=[Source:UniProtKB/TrEMBL	Acc:F1NZF2]
chromosome:WASHUC2:1:158482386:158482625|ENSGALG00000016915|MYCBP2|1|Uncharacterized=protein=[Source:UniProtKB/TrEMBL	Acc:F1NZF2]
chromosome:WASHUC2:1:158484540:158484806|ENSGALG00000016915|MYCBP2|1|Uncharacterized=protein=[Source:UniProtKB/TrEMBL	Acc:F1NZF2]
chromosome:WASHUC2:1:158485549:158485832|ENSGALG00000016915|MYCBP2|1|Uncharacterized=protein=[Source:UniProtKB/TrEMBL	Acc:F1NZF2]
chromosome:WASHUC2:1:158510106:158510271|ENSGALG00000016915|MYCBP2|1|Uncharacterized=protein=[Source:UniProtKB/TrEMBL	Acc:F1NZF2]
chromosome:WASHUC2:1:158958247:158958028|ENSGALG00000016920|LMO7|-1|Uncharacterized=protein=[Source:UniProtKB/TrEMBL	Acc:F1NAJ5]
chromosome:WASHUC2:1:158990525:158989806|ENSGALG00000016920|LMO7|-1|Uncharacterized=protein=[Source:UniProtKB/TrEMBL	Acc:F1NAJ5]
chromosome:WASHUC2:1:158991645:158991355|ENSGALG00000016920|LMO7|-1|Uncharacterized=protein=[Source:UniProtKB/TrEMBL	Acc:F1NAJ5]
chromosome:WASHUC2:1:158992998:158992746|ENSGALG00000016920|LMO7|-1|Uncharacterized=protein=[Source:UniProtKB/TrEMBL	Acc:F1NAJ5]
chromosome:WASHUC2:1:158994389:158994191|ENSGALG00000016920|LMO7|-1|Uncharacterized=protein=[Source:UniProtKB/TrEMBL	Acc:F1NAJ5]
chromosome:WASHUC2:1:159249752:159249978|ENSGALG00000016925|TBC1D4|1|Uncharacterized=protein=[Source:UniProtKB/TrEMBL	Acc:E1BXY1]
chromosome:WASHUC2:1:159875401:159875536|ENSGALG00000016926|KLF12|1|Uncharacterized=protein=[Source:UniProtKB/TrEMBL	Acc:F1NAJ7]
chromosome:WASHUC2:1:160239581:160239431|ENSGALG00000016929|PIBF1|-1|Uncharacterized=protein=[Source:UniProtKB/TrEMBL	Acc:E1BXX7]
chromosome:WASHUC2:1:160318263:160318420|ENSGALG00000016930|DIS3|1|Uncharacterized=protein=[Source:UniProtKB/TrEMBL	Acc:E1BXX6]
chromosome:WASHUC2:1:160319164:160319363|ENSGALG00000016930|DIS3|1|Uncharacterized=protein=[Source:UniProtKB/TrEMBL	Acc:E1BXX6]
chromosome:WASHUC2:1:160331467:160331681|ENSGALG00000016930|DIS3|1|Uncharacterized=protein=[Source:UniProtKB/TrEMBL	Acc:E1BXX6]
chromosome:WASHUC2:1:160333707:160333829|ENSGALG00000016930|DIS3|1|Uncharacterized=protein=[Source:UniProtKB/TrEMBL	Acc:E1BXX6]
chromosome:WASHUC2:1:161031509:161031643|ENSGALG00000016933|DACH1|1|dachshund=homolog=1==[Source:RefSeq=peptide	Acc:NP_001186375]
chromosome:WASHUC2:1:166427930:166427805|ENSGALG00000016936|TDRD3|-1|tudor=domain-containing=protein=3==[Source:RefSeq=peptide	Acc:NP_001025993]
chromosome:WASHUC2:1:166430632:166429794|ENSGALG00000016936|TDRD3|-1|tudor=domain-containing=protein=3==[Source:RefSeq=peptide	Acc:NP_001025993]
chromosome:WASHUC2:1:166456288:166456147|ENSGALG00000016936|TDRD3|-1|tudor=domain-containing=protein=3==[Source:RefSeq=peptide	Acc:NP_001025993]
chromosome:WASHUC2:1:166459381:166459221|ENSGALG00000016936|TDRD3|-1|tudor=domain-containing=protein=3==[Source:RefSeq=peptide	Acc:NP_001025993]
chromosome:WASHUC2:1:169984534:169984674|ENSGALG00000016945|LECT1|1|leukocyte=cell-derived=chemotaxin=1==[Source:RefSeq=peptide	Acc:NP_990141]
chromosome:WASHUC2:1:169989110:169989318|ENSGALG00000016945|LECT1|1|leukocyte=cell-derived=chemotaxin=1==[Source:RefSeq=peptide	Acc:NP_990141]
chromosome:WASHUC2:1:170127244:170127451|ENSGALG00000016949|WBP4|1|WW=domain-binding=protein=4==[Source:RefSeq=peptide	Acc:NP_001025995]
chromosome:WASHUC2:1:170137804:170137668|ENSGALG00000016951|MTRF1|-1|Uncharacterized=protein=[Source:UniProtKB/TrEMBL	Acc:E1BXF8]
chromosome:WASHUC2:1:170216818:170217018|ENSGALG00000016953|NAA16|1|Uncharacterized=protein=[Source:UniProtKB/TrEMBL	Acc:F1NXG1]
chromosome:WASHUC2:1:170269085:170268847|ENSGALG00000016955|KIAA0564|-1|Uncharacterized=protein=[Source:UniProtKB/TrEMBL	Acc:F1NXF1]
chromosome:WASHUC2:1:170336725:170336574|ENSGALG00000016955|KIAA0564|-1|Uncharacterized=protein=[Source:UniProtKB/TrEMBL	Acc:F1NXF1]
chromosome:WASHUC2:1:170344079:170343871|ENSGALG00000016955|KIAA0564|-1|Uncharacterized=protein=[Source:UniProtKB/TrEMBL	Acc:F1NXF1]
chromosome:WASHUC2:1:170381953:170381785|ENSGALG00000016955|KIAA0564|-1|Uncharacterized=protein=[Source:UniProtKB/TrEMBL	Acc:F1NXF1]
chromosome:WASHUC2:1:170391134:170390974|ENSGALG00000016955|KIAA0564|-1|Uncharacterized=protein=[Source:UniProtKB/TrEMBL	Acc:F1NXF1]
chromosome:WASHUC2:1:170400643:170400509|ENSGALG00000016955|KIAA0564|-1|Uncharacterized=protein=[Source:UniProtKB/TrEMBL	Acc:F1NXF1]
chromosome:WASHUC2:1:170805306:170805727|ENSGALG00000016961|TNFSF11|1|tumor=necrosis=factor=ligand=superfamily=member=11=[Source:RefSeq=peptide	Acc:NP_001076830]
chromosome:WASHUC2:1:171456409:171456016|ENSGALG00000016968|CCDC122|-1|Uncharacterized=protein=[Source:UniProtKB/TrEMBL	Acc:F1NXE0]
chromosome:WASHUC2:1:171465805:171466378|ENSGALG00000016969|LACC1|1|Uncharacterized=protein=[Source:UniProtKB/TrEMBL	Acc:E1C0G6]
chromosome:WASHUC2:1:172083830:172083969|ENSGALG00000016980|COG3|1|Uncharacterized=protein=[Source:UniProtKB/TrEMBL	Acc:F1NXB9]
chromosome:WASHUC2:1:172085201:172085361|ENSGALG00000016980|COG3|1|Uncharacterized=protein=[Source:UniProtKB/TrEMBL	Acc:F1NXB9]
chromosome:WASHUC2:1:172095450:172095584|ENSGALG00000016980|COG3|1|Uncharacterized=protein=[Source:UniProtKB/TrEMBL	Acc:F1NXB9]
chromosome:WASHUC2:1:172098377:172098504|ENSGALG00000016980|COG3|1|Uncharacterized=protein=[Source:UniProtKB/TrEMBL	Acc:F1NXB9]
chromosome:WASHUC2:1:172238586:172238416|ENSGALG00000016984|ZC3H13|-1|Uncharacterized=protein=[Source:UniProtKB/TrEMBL	Acc:E1BXC5]
chromosome:WASHUC2:1:172239362:172239199|ENSGALG00000016984|ZC3H13|-1|Uncharacterized=protein=[Source:UniProtKB/TrEMBL	Acc:E1BXC5]
chromosome:WASHUC2:1:172242208:172242059|ENSGALG00000016984|ZC3H13|-1|Uncharacterized=protein=[Source:UniProtKB/TrEMBL	Acc:E1BXC5]
chromosome:WASHUC2:1:172247758:172246843|ENSGALG00000016984|ZC3H13|-1|Uncharacterized=protein=[Source:UniProtKB/TrEMBL	Acc:E1BXC5]
chromosome:WASHUC2:1:172261549:172261389|ENSGALG00000016984|ZC3H13|-1|Uncharacterized=protein=[Source:UniProtKB/TrEMBL	Acc:E1BXC5]
chromosome:WASHUC2:1:172616774:172616650|ENSGALG00000016991|ESD|-1|Uncharacterized=protein=[Source:UniProtKB/TrEMBL	Acc:E1BXC2]
chromosome:WASHUC2:1:172971366:172971194|ENSGALG00000016995|MED4|-1|Uncharacterized=protein=[Source:UniProtKB/TrEMBL	Acc:F1NV91]
chromosome:WASHUC2:1:172973775:172973644|ENSGALG00000016995|MED4|-1|Uncharacterized=protein=[Source:UniProtKB/TrEMBL	Acc:F1NV91]
chromosome:WASHUC2:1:173054799:173054933|ENSGALG00000016997|RB1|1|retinoblastoma-associated=protein==[Source:RefSeq=peptide	Acc:NP_989750]
chromosome:WASHUC2:1:173061319:173061467|ENSGALG00000016997|RB1|1|retinoblastoma-associated=protein==[Source:RefSeq=peptide	Acc:NP_989750]
chromosome:WASHUC2:1:173116166:173116332|ENSGALG00000016997|RB1|1|retinoblastoma-associated=protein==[Source:RefSeq=peptide	Acc:NP_989750]
chromosome:WASHUC2:1:173510665:173511258|ENSGALG00000017006|SETDB2|1|Uncharacterized=protein=[Source:UniProtKB/TrEMBL	Acc:F1N8V7]
chromosome:WASHUC2:1:173662870:173662704|ENSGALG00000017010|SPRYD7|-1|SPRY=domain-containing=protein=7=[Source:UniProtKB/Swiss-Prot	Acc:Q5ZHV7]
chromosome:WASHUC2:1:173676365:173677597|ENSGALG00000017011|TRIM13|1|Uncharacterized=protein=[Source:UniProtKB/TrEMBL	Acc:F1NV67]
chromosome:WASHUC2:1:174325564:174326058|ENSGALG00000017016|FAM124A|1|Uncharacterized=protein=[Source:UniProtKB/TrEMBL	Acc:F1P5E4]
chromosome:WASHUC2:1:174350469:174350733|ENSGALG00000017017|SERPINE3|1|Uncharacterized=protein=[Source:UniProtKB/TrEMBL	Acc:F1P5E3]
chromosome:WASHUC2:1:174355155:174355329|ENSGALG00000017017|SERPINE3|1|Uncharacterized=protein=[Source:UniProtKB/TrEMBL	Acc:F1P5E3]
chromosome:WASHUC2:1:174357272:174357469|ENSGALG00000017017|SERPINE3|1|Uncharacterized=protein=[Source:UniProtKB/TrEMBL	Acc:F1P5E3]
chromosome:WASHUC2:1:174639415:174640346|ENSGALG00000017022|ALG11|1|asparagine-linked=glycosylation=protein=11=homolog=[Source:RefSeq=peptide	Acc:NP_001186754]
chromosome:WASHUC2:1:174641442:174641713|ENSGALG00000017022|ALG11|1|asparagine-linked=glycosylation=protein=11=homolog=[Source:RefSeq=peptide	Acc:NP_001186754]
chromosome:WASHUC2:1:174684672:174684505|ENSGALG00000017025|CKAP2|-1|cytoskeleton-associated=protein=2==[Source:RefSeq=peptide	Acc:NP_001006274]
chromosome:WASHUC2:1:174703634:174703768|ENSGALG00000017026|VPS36|1|Uncharacterized=protein=[Source:UniProtKB/TrEMBL	Acc:F1P5B8]
chromosome:WASHUC2:1:174771756:174771917|ENSGALG00000017031|TPTE|1|Uncharacterized=protein=[Source:UniProtKB/TrEMBL	Acc:E1BUX1]
chromosome:WASHUC2:1:175523750:175523526|ENSGALG00000017037|NHLRC3|-1|Uncharacterized=protein=[Source:UniProtKB/TrEMBL	Acc:F1P590]
chromosome:WASHUC2:1:175546098:175547859|ENSGALG00000017038|PROSER1|1|Uncharacterized=protein=[Source:UniProtKB/TrEMBL	Acc:F1P589]
chromosome:WASHUC2:1:175549864:175549989|ENSGALG00000017038|PROSER1|1|Uncharacterized=protein=[Source:UniProtKB/TrEMBL	Acc:F1P589]
chromosome:WASHUC2:1:176234748:176235464|ENSGALG00000017044|TRPC4|1|Uncharacterized=protein=[Source:UniProtKB/TrEMBL	Acc:E1C0Y0]
chromosome:WASHUC2:1:176307333:176307463|ENSGALG00000017046|POSTN|1|periostin=precursor==[Source:RefSeq=peptide	Acc:NP_001025712]
chromosome:WASHUC2:1:176586926:176587052|ENSGALG00000017047|FAM48A|1|protein=FAM48A==[Source:RefSeq=peptide	Acc:NP_001006275]
chromosome:WASHUC2:1:176589447:176589586|ENSGALG00000017047|FAM48A|1|protein=FAM48A==[Source:RefSeq=peptide	Acc:NP_001006275]
chromosome:WASHUC2:1:176590311:176590467|ENSGALG00000017047|FAM48A|1|protein=FAM48A==[Source:RefSeq=peptide	Acc:NP_001006275]
chromosome:WASHUC2:1:176599846:176600013|ENSGALG00000017047|FAM48A|1|protein=FAM48A==[Source:RefSeq=peptide	Acc:NP_001006275]
chromosome:WASHUC2:1:176603163:176603321|ENSGALG00000017047|FAM48A|1|protein=FAM48A==[Source:RefSeq=peptide	Acc:NP_001006275]
chromosome:WASHUC2:1:176689217:176689354|ENSGALG00000017050|SMAD9|1|mothers=against=decapentaplegic=homolog=9=[Source:RefSeq=peptide	Acc:NP_001019997]
chromosome:WASHUC2:1:176761900:176761580|ENSGALG00000022730|SERTM1|-1|Uncharacterized=protein=[Source:UniProtKB/TrEMBL	Acc:E1C2H9]
chromosome:WASHUC2:1:176877020:176876777|ENSGALG00000017052|CCNA1|-1|Uncharacterized=protein=[Source:UniProtKB/TrEMBL	Acc:F1P4N0]
chromosome:WASHUC2:1:176928995:176929189|ENSGALG00000017053|SPG20|1|Uncharacterized=protein=[Source:UniProtKB/TrEMBL	Acc:F1P4M9]
chromosome:WASHUC2:1:176929699:176929857|ENSGALG00000017053|SPG20|1|Uncharacterized=protein=[Source:UniProtKB/TrEMBL	Acc:F1P4M9]
chromosome:WASHUC2:1:177579117:177578963|ENSGALG00000017062|NBEA|-1|neurobeachin==[Source:RefSeq=peptide	Acc:NP_001239069]
chromosome:WASHUC2:1:177626356:177625337|ENSGALG00000017062|NBEA|-1|neurobeachin==[Source:RefSeq=peptide	Acc:NP_001239069]
chromosome:WASHUC2:1:178161223:178161032|ENSGALG00000017064|RFC3|-1|replication=factor=C=subunit=3==[Source:RefSeq=peptide	Acc:NP_001006276]
chromosome:WASHUC2:1:178164638:178164502|ENSGALG00000017064|RFC3|-1|replication=factor=C=subunit=3==[Source:RefSeq=peptide	Acc:NP_001006276]
chromosome:WASHUC2:1:178165530:178165349|ENSGALG00000017064|RFC3|-1|replication=factor=C=subunit=3==[Source:RefSeq=peptide	Acc:NP_001006276]
chromosome:WASHUC2:1:178679781:178679636|ENSGALG00000017070|PDS5B|-1|sister=chromatid=cohesion=protein=PDS5=homolog=B=[Source:RefSeq=peptide	Acc:NP_001012845]
chromosome:WASHUC2:1:178838084:178837395|ENSGALG00000017073|BRCA2|-1|breast=cancer=2,=early=onset==[Source:RefSeq=peptide	Acc:NP_989607]
chromosome:WASHUC2:1:178905857:178905696|ENSGALG00000017075|FRY|-1|Uncharacterized=protein=[Source:UniProtKB/TrEMBL	Acc:F1P1A0]
chromosome:WASHUC2:1:179748033:179748244|ENSGALG00000017085|SLC7A1|1|high=affinity=cationic=amino=acid=transporter=1=[Source:RefSeq=peptide	Acc:NP_001138962]
chromosome:WASHUC2:1:179824174:179824013|ENSGALG00000017086|MTUS2|-1|Uncharacterized=protein=[Source:UniProtKB/TrEMBL	Acc:E1BSZ3]
chromosome:WASHUC2:1:179907813:179907607|ENSGALG00000017086|MTUS2|-1|Uncharacterized=protein=[Source:UniProtKB/TrEMBL	Acc:E1BSZ3]
chromosome:WASHUC2:1:180072521:180072677|ENSGALG00000017089|SLC46A3|1|solute=carrier=family=46=member=3=precursor=[Source:RefSeq=peptide	Acc:NP_001025999]
chromosome:WASHUC2:1:180136044:180136264|ENSGALG00000017091|FLT1|1|Vascular=endothelial=growth=factor=receptor=1=[Source:UniProtKB/Swiss-Prot	Acc:Q8QHL3]
chromosome:WASHUC2:1:180145537:180145661|ENSGALG00000017091|FLT1|1|Vascular=endothelial=growth=factor=receptor=1=[Source:UniProtKB/Swiss-Prot	Acc:Q8QHL3]
chromosome:WASHUC2:1:180150806:180150968|ENSGALG00000017091|FLT1|1|Vascular=endothelial=growth=factor=receptor=1=[Source:UniProtKB/Swiss-Prot	Acc:Q8QHL3]
chromosome:WASHUC2:1:180152701:180152875|ENSGALG00000017091|FLT1|1|Vascular=endothelial=growth=factor=receptor=1=[Source:UniProtKB/Swiss-Prot	Acc:Q8QHL3]
chromosome:WASHUC2:1:180156344:180156513|ENSGALG00000017091|FLT1|1|Vascular=endothelial=growth=factor=receptor=1=[Source:UniProtKB/Swiss-Prot	Acc:Q8QHL3]
chromosome:WASHUC2:1:180229722:180229582|ENSGALG00000017092|PAN3|-1|Uncharacterized=protein=[Source:UniProtKB/TrEMBL	Acc:F1P381]
chromosome:WASHUC2:1:180233040:180232902|ENSGALG00000017092|PAN3|-1|Uncharacterized=protein=[Source:UniProtKB/TrEMBL	Acc:F1P381]
chromosome:WASHUC2:1:180236934:180236805|ENSGALG00000017092|PAN3|-1|Uncharacterized=protein=[Source:UniProtKB/TrEMBL	Acc:F1P381]
chromosome:WASHUC2:1:180237972:180237833|ENSGALG00000017092|PAN3|-1|Uncharacterized=protein=[Source:UniProtKB/TrEMBL	Acc:F1P381]
chromosome:WASHUC2:1:180321186:180321388|ENSGALG00000017093|FLT3|1|Uncharacterized=protein=[Source:UniProtKB/TrEMBL	Acc:F1P380]
chromosome:WASHUC2:1:180558681:180558452|ENSGALG00000017098|GTF3A|-1|transcription=factor=IIIA==[Source:RefSeq=peptide	Acc:NP_001107043]
chromosome:WASHUC2:1:180821208:180820945|ENSGALG00000017103|WASF3|-1|Uncharacterized=protein=[Source:UniProtKB/TrEMBL	Acc:E1C2T1]
chromosome:WASHUC2:1:180923471:180923346|ENSGALG00000017104|CDK8|-1|Uncharacterized=protein=[Source:UniProtKB/TrEMBL	Acc:E1C2T0]
chromosome:WASHUC2:1:180928374:180928207|ENSGALG00000017104|CDK8|-1|Uncharacterized=protein=[Source:UniProtKB/TrEMBL	Acc:E1C2T0]
chromosome:WASHUC2:1:181351021:181350852|ENSGALG00000017111|NUPL1|-1|nucleoporin=p58/p45==[Source:RefSeq=peptide	Acc:NP_001026000]
chromosome:WASHUC2:1:181366008:181365807|ENSGALG00000017111|NUPL1|-1|nucleoporin=p58/p45==[Source:RefSeq=peptide	Acc:NP_001026000]
chromosome:WASHUC2:1:181379748:181379596|ENSGALG00000017111|NUPL1|-1|nucleoporin=p58/p45==[Source:RefSeq=peptide	Acc:NP_001026000]
chromosome:WASHUC2:1:181442562:181444436|ENSGALG00000017114|FAM123A|1|APC=membrane=recruitment=protein=2=[Source:UniProtKB/Swiss-Prot	Acc:E1C2Q8]
chromosome:WASHUC2:1:181671494:181671630|ENSGALG00000017116|SPATA13|1|Uncharacterized=protein=[Source:UniProtKB/TrEMBL	Acc:F1P176]
chromosome:WASHUC2:1:181709716:181709872|ENSGALG00000017118|MIPEP|1|Uncharacterized=protein=[Source:UniProtKB/TrEMBL	Acc:F1P174]
chromosome:WASHUC2:1:181726257:181726410|ENSGALG00000017118|MIPEP|1|Uncharacterized=protein=[Source:UniProtKB/TrEMBL	Acc:F1P174]
chromosome:WASHUC2:1:181791696:181791571|ENSGALG00000017119|TNFRSF19|-1|tumor=necrosis=factor=receptor=superfamily=member=19=precursor==[Source:RefSeq=peptide	Acc:NP_001073572]
chromosome:WASHUC2:1:181926410:181927892|ENSGALG00000017120|SACS|1|Uncharacterized=protein=[Source:UniProtKB/TrEMBL	Acc:F1P172]
chromosome:WASHUC2:1:181933699:181945256|ENSGALG00000017120|SACS|1|Uncharacterized=protein=[Source:UniProtKB/TrEMBL	Acc:F1P172]
chromosome:WASHUC2:1:181953500:181953327|ENSGALG00000017122|SGCG|-1|Uncharacterized=protein=[Source:UniProtKB/TrEMBL	Acc:F1P171]
chromosome:WASHUC2:1:182907901:182908066|ENSGALG00000017128|SKA3|1|Uncharacterized=protein=[Source:UniProtKB/TrEMBL	Acc:E1C177]
chromosome:WASHUC2:1:182984265:182985802|ENSGALG00000017130|LATS2|1|Uncharacterized=protein=[Source:UniProtKB/TrEMBL	Acc:E1C176]
chromosome:WASHUC2:1:183040657:183040798|ENSGALG00000017132|XPO4|1|exportin-4==[Source:RefSeq=peptide	Acc:NP_001012965]
chromosome:WASHUC2:1:183071641:183071818|ENSGALG00000017132|XPO4|1|exportin-4==[Source:RefSeq=peptide	Acc:NP_001012965]
chromosome:WASHUC2:1:183074877:183075046|ENSGALG00000017132|XPO4|1|exportin-4==[Source:RefSeq=peptide	Acc:NP_001012965]
chromosome:WASHUC2:1:183075981:183076155|ENSGALG00000017132|XPO4|1|exportin-4==[Source:RefSeq=peptide	Acc:NP_001012965]
chromosome:WASHUC2:1:183080504:183080634|ENSGALG00000017132|XPO4|1|exportin-4==[Source:RefSeq=peptide	Acc:NP_001012965]
chromosome:WASHUC2:1:183144593:183144362|ENSGALG00000017134|IFT88|-1|Uncharacterized=protein=[Source:UniProtKB/TrEMBL	Acc:E1C168]
chromosome:WASHUC2:1:183169436:183169562|ENSGALG00000017135|CRYL1|1|lambda-crystallin=homolog==[Source:RefSeq=peptide	Acc:NP_001026001]
chromosome:WASHUC2:1:183183868:183184029|ENSGALG00000017135|CRYL1|1|lambda-crystallin=homolog==[Source:RefSeq=peptide	Acc:NP_001026001]
chromosome:WASHUC2:1:183188768:183188962|ENSGALG00000017135|CRYL1|1|lambda-crystallin=homolog==[Source:RefSeq=peptide	Acc:NP_001026001]
chromosome:WASHUC2:1:183374567:183374417|ENSGALG00000017139|ZMYM2|-1|Uncharacterized=protein=[Source:UniProtKB/TrEMBL	Acc:E1C164]
chromosome:WASHUC2:1:183401344:183400853|ENSGALG00000017139|ZMYM2|-1|Uncharacterized=protein=[Source:UniProtKB/TrEMBL	Acc:E1C164]
chromosome:WASHUC2:1:183498107:183498276|ENSGALG00000017142|PSPC1|1|paraspeckle=component=1==[Source:RefSeq=peptide	Acc:NP_001026002]
chromosome:WASHUC2:1:183529508:183529381|ENSGALG00000017145|MPHOSPH8|-1|Uncharacterized=protein=[Source:UniProtKB/TrEMBL	Acc:F1P0K0]
chromosome:WASHUC2:1:183530443:183530289|ENSGALG00000017145|MPHOSPH8|-1|Uncharacterized=protein=[Source:UniProtKB/TrEMBL	Acc:F1P0K0]
chromosome:WASHUC2:1:183532523:183532369|ENSGALG00000017145|MPHOSPH8|-1|Uncharacterized=protein=[Source:UniProtKB/TrEMBL	Acc:F1P0K0]
chromosome:WASHUC2:1:183535111:183534971|ENSGALG00000017145|MPHOSPH8|-1|Uncharacterized=protein=[Source:UniProtKB/TrEMBL	Acc:F1P0K0]
chromosome:WASHUC2:1:183536831:183536586|ENSGALG00000017145|MPHOSPH8|-1|Uncharacterized=protein=[Source:UniProtKB/TrEMBL	Acc:F1P0K0]
chromosome:WASHUC2:1:183623787:183623624|ENSGALG00000017149|RNF17|-1|Uncharacterized=protein=[Source:UniProtKB/TrEMBL	Acc:F1P0J2]
chromosome:WASHUC2:1:183633937:183633747|ENSGALG00000017149|RNF17|-1|Uncharacterized=protein=[Source:UniProtKB/TrEMBL	Acc:F1P0J2]
chromosome:WASHUC2:1:183845346:183845528|ENSGALG00000017150|ARHGAP20|1|Uncharacterized=protein=[Source:UniProtKB/TrEMBL	Acc:E1C0R6]
chromosome:WASHUC2:1:184454721:184454595|ENSGALG00000017156|DDX10|-1|probable=ATP-dependent=RNA=helicase=DDX10=[Source:RefSeq=peptide	Acc:NP_001073193]
chromosome:WASHUC2:1:184460832:184460702|ENSGALG00000017156|DDX10|-1|probable=ATP-dependent=RNA=helicase=DDX10=[Source:RefSeq=peptide	Acc:NP_001073193]
chromosome:WASHUC2:1:184543140:184543426|ENSGALG00000017158|KDELC2|1|Uncharacterized=protein=[Source:UniProtKB/TrEMBL	Acc:F1P0I2]
chromosome:WASHUC2:1:184574275:184574092|ENSGALG00000017159|ATM|-1|serine-protein=kinase=ATM==[Source:RefSeq=peptide	Acc:NP_001155872]
chromosome:WASHUC2:1:184574541:184574405|ENSGALG00000017159|ATM|-1|serine-protein=kinase=ATM==[Source:RefSeq=peptide	Acc:NP_001155872]
chromosome:WASHUC2:1:184577718:184577569|ENSGALG00000017159|ATM|-1|serine-protein=kinase=ATM==[Source:RefSeq=peptide	Acc:NP_001155872]
chromosome:WASHUC2:1:184579732:184579592|ENSGALG00000017159|ATM|-1|serine-protein=kinase=ATM==[Source:RefSeq=peptide	Acc:NP_001155872]
chromosome:WASHUC2:1:184587522:184587355|ENSGALG00000017159|ATM|-1|serine-protein=kinase=ATM==[Source:RefSeq=peptide	Acc:NP_001155872]
chromosome:WASHUC2:1:184599355:184599184|ENSGALG00000017159|ATM|-1|serine-protein=kinase=ATM==[Source:RefSeq=peptide	Acc:NP_001155872]
chromosome:WASHUC2:1:184605427:184605301|ENSGALG00000017159|ATM|-1|serine-protein=kinase=ATM==[Source:RefSeq=peptide	Acc:NP_001155872]
chromosome:WASHUC2:1:184611973:184611843|ENSGALG00000017159|ATM|-1|serine-protein=kinase=ATM==[Source:RefSeq=peptide	Acc:NP_001155872]
chromosome:WASHUC2:1:184612875:184612720|ENSGALG00000017159|ATM|-1|serine-protein=kinase=ATM==[Source:RefSeq=peptide	Acc:NP_001155872]
chromosome:WASHUC2:1:184618918:184618693|ENSGALG00000017159|ATM|-1|serine-protein=kinase=ATM==[Source:RefSeq=peptide	Acc:NP_001155872]
chromosome:WASHUC2:1:184620531:184620337|ENSGALG00000017159|ATM|-1|serine-protein=kinase=ATM==[Source:RefSeq=peptide	Acc:NP_001155872]
chromosome:WASHUC2:1:184621444:184621073|ENSGALG00000017159|ATM|-1|serine-protein=kinase=ATM==[Source:RefSeq=peptide	Acc:NP_001155872]
chromosome:WASHUC2:1:184623007:184622844|ENSGALG00000017159|ATM|-1|serine-protein=kinase=ATM==[Source:RefSeq=peptide	Acc:NP_001155872]
chromosome:WASHUC2:1:184623535:184623366|ENSGALG00000017159|ATM|-1|serine-protein=kinase=ATM==[Source:RefSeq=peptide	Acc:NP_001155872]
chromosome:WASHUC2:1:184625177:184624939|ENSGALG00000017159|ATM|-1|serine-protein=kinase=ATM==[Source:RefSeq=peptide	Acc:NP_001155872]
chromosome:WASHUC2:1:184625627:184625462|ENSGALG00000017159|ATM|-1|serine-protein=kinase=ATM==[Source:RefSeq=peptide	Acc:NP_001155872]
chromosome:WASHUC2:1:184629321:184629157|ENSGALG00000017159|ATM|-1|serine-protein=kinase=ATM==[Source:RefSeq=peptide	Acc:NP_001155872]
chromosome:WASHUC2:1:184629867:184629722|ENSGALG00000017159|ATM|-1|serine-protein=kinase=ATM==[Source:RefSeq=peptide	Acc:NP_001155872]
chromosome:WASHUC2:1:184641962:184642192|ENSGALG00000017162|NPAT|1|Uncharacterized=protein=[Source:UniProtKB/TrEMBL	Acc:F1P0H0]
chromosome:WASHUC2:1:184652091:184653246|ENSGALG00000017162|NPAT|1|Uncharacterized=protein=[Source:UniProtKB/TrEMBL	Acc:F1P0H0]
chromosome:WASHUC2:1:184661499:184661349|ENSGALG00000017163|ACAT1|-1|Uncharacterized=protein=[Source:UniProtKB/TrEMBL	Acc:E1C0Q5]
chromosome:WASHUC2:1:184676327:184676133|ENSGALG00000017165|CUL5|-1|Uncharacterized=protein=[Source:UniProtKB/TrEMBL	Acc:F1P0F9]
chromosome:WASHUC2:1:184679528:184679367|ENSGALG00000017165|CUL5|-1|Uncharacterized=protein=[Source:UniProtKB/TrEMBL	Acc:F1P0F9]
chromosome:WASHUC2:1:184679822:184679647|ENSGALG00000017165|CUL5|-1|Uncharacterized=protein=[Source:UniProtKB/TrEMBL	Acc:F1P0F9]
chromosome:WASHUC2:1:184680674:184680551|ENSGALG00000017165|CUL5|-1|Uncharacterized=protein=[Source:UniProtKB/TrEMBL	Acc:F1P0F9]
chromosome:WASHUC2:1:184686199:184686069|ENSGALG00000017165|CUL5|-1|Uncharacterized=protein=[Source:UniProtKB/TrEMBL	Acc:F1P0F9]
chromosome:WASHUC2:1:184887246:184887486|ENSGALG00000017170|ALKBH8|1|Uncharacterized=protein=[Source:UniProtKB/TrEMBL	Acc:F1P0F6]
chromosome:WASHUC2:1:185012332:185012468|ENSGALG00000017171|CWF19L2|1|Uncharacterized=protein=[Source:UniProtKB/TrEMBL	Acc:F1P0F0]
chromosome:WASHUC2:1:185134717:185134838|ENSGALG00000017173|GUCY1A2|1|Uncharacterized=protein=[Source:UniProtKB/TrEMBL	Acc:E1C0P0]
chromosome:WASHUC2:1:185144812:185145530|ENSGALG00000017173|GUCY1A2|1|Uncharacterized=protein=[Source:UniProtKB/TrEMBL	Acc:E1C0P0]
chromosome:WASHUC2:1:185432308:185432083|ENSGALG00000017174|AASDHPPT|-1|Uncharacterized=protein=[Source:UniProtKB/TrEMBL	Acc:F1P0E9]
chromosome:WASHUC2:1:185444650:185446258|ENSGALG00000017175|KBTBD3|1|Uncharacterized=protein=[Source:UniProtKB/TrEMBL	Acc:E1C0N6]
chromosome:WASHUC2:1:186323173:186323353|ENSGALG00000017179|PDGFD|1|Uncharacterized=protein=[Source:UniProtKB/TrEMBL	Acc:F1NPV1]
chromosome:WASHUC2:1:186565493:186565284|ENSGALG00000017180|DYNC2H1|-1|Uncharacterized=protein=[Source:UniProtKB/TrEMBL	Acc:E1C9F0]
chromosome:WASHUC2:1:186590223:186590068|ENSGALG00000017180|DYNC2H1|-1|Uncharacterized=protein=[Source:UniProtKB/TrEMBL	Acc:E1C9F0]
chromosome:WASHUC2:1:186596419:186596259|ENSGALG00000017180|DYNC2H1|-1|Uncharacterized=protein=[Source:UniProtKB/TrEMBL	Acc:E1C9F0]
chromosome:WASHUC2:1:186606463:186606320|ENSGALG00000017180|DYNC2H1|-1|Uncharacterized=protein=[Source:UniProtKB/TrEMBL	Acc:E1C9F0]
chromosome:WASHUC2:1:186609668:186609505|ENSGALG00000017180|DYNC2H1|-1|Uncharacterized=protein=[Source:UniProtKB/TrEMBL	Acc:E1C9F0]
chromosome:WASHUC2:1:186623844:186623690|ENSGALG00000017180|DYNC2H1|-1|Uncharacterized=protein=[Source:UniProtKB/TrEMBL	Acc:E1C9F0]
chromosome:WASHUC2:1:186626692:186626550|ENSGALG00000017180|DYNC2H1|-1|Uncharacterized=protein=[Source:UniProtKB/TrEMBL	Acc:E1C9F0]
chromosome:WASHUC2:1:186629143:186628895|ENSGALG00000017180|DYNC2H1|-1|Uncharacterized=protein=[Source:UniProtKB/TrEMBL	Acc:E1C9F0]
chromosome:WASHUC2:1:186630473:186630346|ENSGALG00000017180|DYNC2H1|-1|Uncharacterized=protein=[Source:UniProtKB/TrEMBL	Acc:E1C9F0]
chromosome:WASHUC2:1:186630767:186630600|ENSGALG00000017180|DYNC2H1|-1|Uncharacterized=protein=[Source:UniProtKB/TrEMBL	Acc:E1C9F0]
chromosome:WASHUC2:1:186648428:186648296|ENSGALG00000017180|DYNC2H1|-1|Uncharacterized=protein=[Source:UniProtKB/TrEMBL	Acc:E1C9F0]
chromosome:WASHUC2:1:186649121:186648739|ENSGALG00000017180|DYNC2H1|-1|Uncharacterized=protein=[Source:UniProtKB/TrEMBL	Acc:E1C9F0]
chromosome:WASHUC2:1:186649515:186649345|ENSGALG00000017180|DYNC2H1|-1|Uncharacterized=protein=[Source:UniProtKB/TrEMBL	Acc:E1C9F0]
chromosome:WASHUC2:1:186651316:186651111|ENSGALG00000017180|DYNC2H1|-1|Uncharacterized=protein=[Source:UniProtKB/TrEMBL	Acc:E1C9F0]
chromosome:WASHUC2:1:186652608:186652459|ENSGALG00000017180|DYNC2H1|-1|Uncharacterized=protein=[Source:UniProtKB/TrEMBL	Acc:E1C9F0]
chromosome:WASHUC2:1:186663113:186662918|ENSGALG00000017180|DYNC2H1|-1|Uncharacterized=protein=[Source:UniProtKB/TrEMBL	Acc:E1C9F0]
chromosome:WASHUC2:1:186664128:186663953|ENSGALG00000017180|DYNC2H1|-1|Uncharacterized=protein=[Source:UniProtKB/TrEMBL	Acc:E1C9F0]
chromosome:WASHUC2:1:186668389:186668245|ENSGALG00000017180|DYNC2H1|-1|Uncharacterized=protein=[Source:UniProtKB/TrEMBL	Acc:E1C9F0]
chromosome:WASHUC2:1:186669600:186669465|ENSGALG00000017180|DYNC2H1|-1|Uncharacterized=protein=[Source:UniProtKB/TrEMBL	Acc:E1C9F0]
chromosome:WASHUC2:1:186670291:186670121|ENSGALG00000017180|DYNC2H1|-1|Uncharacterized=protein=[Source:UniProtKB/TrEMBL	Acc:E1C9F0]
chromosome:WASHUC2:1:186922332:186922078|ENSGALG00000017186|ITA|-1|Inhibitor=of=apoptosis=protein=[Source:UniProtKB/Swiss-Prot	Acc:Q90660]
chromosome:WASHUC2:1:186923670:186923428|ENSGALG00000017186|ITA|-1|Inhibitor=of=apoptosis=protein=[Source:UniProtKB/Swiss-Prot	Acc:Q90660]
chromosome:WASHUC2:1:186975325:186975195|ENSGALG00000017188|YAP1|-1|yorkie=homolog==[Source:RefSeq=peptide	Acc:NP_990574]
chromosome:WASHUC2:1:186985234:186985053|ENSGALG00000017188|YAP1|-1|yorkie=homolog==[Source:RefSeq=peptide	Acc:NP_990574]
chromosome:WASHUC2:1:187062591:187062419|ENSGALG00000017189|C11ORF70|-1|Uncharacterized=protein=[Source:UniProtKB/TrEMBL	Acc:E1C9D5]
chromosome:WASHUC2:1:187102508:187102299|ENSGALG00000017190|KIAA1377|-1|Uncharacterized=protein=[Source:UniProtKB/TrEMBL	Acc:F1N9A0]
chromosome:WASHUC2:1:187111664:187109497|ENSGALG00000017190|KIAA1377|-1|Uncharacterized=protein=[Source:UniProtKB/TrEMBL	Acc:F1N9A0]
chromosome:WASHUC2:1:187122567:187122369|ENSGALG00000017190|KIAA1377|-1|Uncharacterized=protein=[Source:UniProtKB/TrEMBL	Acc:F1N9A0]
chromosome:WASHUC2:1:187150579:187150764|ENSGALG00000017191|ANGPTL5|1|angiopoietin-related=protein=5=precursor=[Source:RefSeq=peptide	Acc:NP_001184165]
chromosome:WASHUC2:1:187151126:187151445|ENSGALG00000017191|ANGPTL5|1|angiopoietin-related=protein=5=precursor=[Source:RefSeq=peptide	Acc:NP_001184165]
chromosome:WASHUC2:1:187524956:187524812|ENSGALG00000017196|ARHGAP42|-1|Uncharacterized=protein=[Source:UniProtKB/TrEMBL	Acc:E1C8X0]
chromosome:WASHUC2:1:189733460:189732519|ENSGALG00000017205|ENDOD1|-1|Uncharacterized=protein=[Source:UniProtKB/TrEMBL	Acc:E1C8W3]
chromosome:WASHUC2:1:189911177:189910905|ENSGALG00000017210|ANKRD49|-1|Uncharacterized=protein=[Source:UniProtKB/TrEMBL	Acc:E1C2K9]
chromosome:WASHUC2:1:189913000:189913132|ENSGALG00000017211|MRE11A|1|double-strand=break=repair=protein=MRE11=[Source:RefSeq=peptide	Acc:NP_990109]
chromosome:WASHUC2:1:189913914:189914074|ENSGALG00000017211|MRE11A|1|double-strand=break=repair=protein=MRE11=[Source:RefSeq=peptide	Acc:NP_990109]
chromosome:WASHUC2:1:189915674:189915815|ENSGALG00000017211|MRE11A|1|double-strand=break=repair=protein=MRE11=[Source:RefSeq=peptide	Acc:NP_990109]
chromosome:WASHUC2:1:189918060:189918250|ENSGALG00000017211|MRE11A|1|double-strand=break=repair=protein=MRE11=[Source:RefSeq=peptide	Acc:NP_990109]
chromosome:WASHUC2:1:189921177:189921303|ENSGALG00000017211|MRE11A|1|double-strand=break=repair=protein=MRE11=[Source:RefSeq=peptide	Acc:NP_990109]
chromosome:WASHUC2:1:190086659:190086483|ENSGALG00000017219|C11ORF54|-1|Uncharacterized=protein=[Source:UniProtKB/TrEMBL	Acc:F1NY09]
chromosome:WASHUC2:1:190131721:190131538|ENSGALG00000022716||-1|Uncharacterized=protein=[Source:UniProtKB/TrEMBL	Acc:E1C2L1]
chromosome:WASHUC2:1:190134522:190134382|ENSGALG00000022716||-1|Uncharacterized=protein=[Source:UniProtKB/TrEMBL	Acc:E1C2L1]
chromosome:WASHUC2:1:190669492:190668837|ENSGALG00000017229|FAT3|-1|protocadherin=Fat=3=precursor==[Source:RefSeq=peptide	Acc:NP_001104793]
chromosome:WASHUC2:1:190691813:190691679|ENSGALG00000017229|FAT3|-1|protocadherin=Fat=3=precursor==[Source:RefSeq=peptide	Acc:NP_001104793]
chromosome:WASHUC2:1:190707120:190706978|ENSGALG00000017229|FAT3|-1|protocadherin=Fat=3=precursor==[Source:RefSeq=peptide	Acc:NP_001104793]
chromosome:WASHUC2:1:191856170:191856330|ENSGALG00000017233|CHORDC1|1|cysteine=and=histidine-rich=domain-containing=protein=1==[Source:RefSeq=peptide	Acc:NP_001026003]
chromosome:WASHUC2:1:192038599:192038763|ENSGALG00000017235|NOX4|1|Uncharacterized=protein=[Source:UniProtKB/TrEMBL	Acc:F1NWG5]
chromosome:WASHUC2:1:192145297:192145116|ENSGALG00000017237|TYR|-1|Tyrosinase==[Source:UniProtKB/Swiss-=Prot	Acc:P55024]
chromosome:WASHUC2:1:192175184:192174968|ENSGALG00000017237|TYR|-1|Tyrosinase==[Source:UniProtKB/Swiss-=Prot	Acc:P55024]
chromosome:WASHUC2:1:192188729:192187911|ENSGALG00000017237|TYR|-1|Tyrosinase==[Source:UniProtKB/Swiss-=Prot	Acc:P55024]
chromosome:WASHUC2:1:192543825:192543991|ENSGALG00000017239|CTSC|1|Uncharacterized=protein=[Source:UniProtKB/TrEMBL	Acc:F1NWG2]
chromosome:WASHUC2:1:192587013:192587165|ENSGALG00000017240|RAB38|1|Uncharacterized=protein=[Source:UniProtKB/TrEMBL	Acc:E1C752]
chromosome:WASHUC2:1:192840834:192840688|ENSGALG00000017241|TMEM135|-1|Uncharacterized=protein=[Source:UniProtKB/TrEMBL	Acc:E1C751]
chromosome:WASHUC2:1:192978000:192977873|ENSGALG00000017241|TMEM135|-1|Uncharacterized=protein=[Source:UniProtKB/TrEMBL	Acc:E1C751]
chromosome:WASHUC2:1:193358173:193357969|ENSGALG00000017247|PRCP|-1|Uncharacterized=protein=[Source:UniProtKB/TrEMBL	Acc:E1BQ91]
chromosome:WASHUC2:1:193361917:193361730|ENSGALG00000017247|PRCP|-1|Uncharacterized=protein=[Source:UniProtKB/TrEMBL	Acc:E1BQ91]
chromosome:WASHUC2:1:193972688:193972533|ENSGALG00000017254|DLG2|-1|Uncharacterized=protein=[Source:UniProtKB/TrEMBL	Acc:F1NPX2]
chromosome:WASHUC2:1:194663153:194662993|ENSGALG00000019044||-1|Uncharacterized=protein=[Source:UniProtKB/TrEMBL	Acc:F1NPY1]
chromosome:WASHUC2:1:195048514:195048639|ENSGALG00000014060|EED|1|Polycomb=protein=EED==[Source:UniProtKB/Swiss-=Prot	Acc:Q5ZKH3]
chromosome:WASHUC2:1:195053649:195053807|ENSGALG00000014060|EED|1|Polycomb=protein=EED==[Source:UniProtKB/Swiss-=Prot	Acc:Q5ZKH3]
chromosome:WASHUC2:1:197584483:197584627|ENSGALG00000017262|NARS2|1|Uncharacterized=protein=[Source:UniProtKB/TrEMBL	Acc:E1C702]
chromosome:WASHUC2:1:197828919:197829058|ENSGALG00000019042|ALG8|1|Uncharacterized=protein=[Source:UniProtKB/TrEMBL	Acc:F1NPY2]
chromosome:WASHUC2:1:197832442:197832673|ENSGALG00000019042|ALG8|1|Uncharacterized=protein=[Source:UniProtKB/TrEMBL	Acc:F1NPY2]
chromosome:WASHUC2:1:198096166:198096323|ENSGALG00000000690|GDPD4|1|Uncharacterized=protein=[Source:UniProtKB/TrEMBL	Acc:F1NRU6]
chromosome:WASHUC2:1:198115810:198115641|ENSGALG00000000733|MYO7A|-1|Uncharacterized=protein=[Source:UniProtKB/TrEMBL	Acc:F1N9C7]
chromosome:WASHUC2:1:198373299:198372298|ENSGALG00000000761|TSKU|-1|Tsukushin==[Source:UniProtKB/Swiss-Prot	Acc:Q65Z91]
chromosome:WASHUC2:1:198660486:198660311|ENSGALG00000000830|C11ORF30|-1|Uncharacterized=protein=[Source:UniProtKB/TrEMBL	Acc:E1C7V7]
chromosome:WASHUC2:1:199043499:199043373|ENSGALG00000000845|UVRAG|-1|UV=radiation=resistance-associated=gene=protein=[Source:RefSeq=peptide	Acc:NP_001026010]
chromosome:WASHUC2:1:199061451:199061290|ENSGALG00000000845|UVRAG|-1|UV=radiation=resistance-associated=gene=protein=[Source:RefSeq=peptide	Acc:NP_001026010]
chromosome:WASHUC2:1:199249719:199249873|ENSGALG00000017334|DCHS1|1|Uncharacterized=protein=[Source:UniProtKB/TrEMBL	Acc:E1C566]
chromosome:WASHUC2:1:199264450:199264658|ENSGALG00000022706|TPP1|1|Uncharacterized=protein=[Source:UniProtKB/TrEMBL	Acc:F1NB83]
chromosome:WASHUC2:1:199541818:199541636|ENSGALG00000017350|RRM1|-1|Ribonucleoside-diphosphate=reductase=[Source:UniProtKB/TrEMBL	Acc:E1C4Q0]
chromosome:WASHUC2:1:199542336:199542148|ENSGALG00000017350|RRM1|-1|Ribonucleoside-diphosphate=reductase=[Source:UniProtKB/TrEMBL	Acc:E1C4Q0]
chromosome:WASHUC2:1:199609209:199609372|ENSGALG00000013552|NUP98|1|Uncharacterized=protein=[Source:UniProtKB/TrEMBL	Acc:E1BYU8]
chromosome:WASHUC2:1:199610140:199610277|ENSGALG00000013552|NUP98|1|Uncharacterized=protein=[Source:UniProtKB/TrEMBL	Acc:E1BYU8]
chromosome:WASHUC2:1:199635258:199635487|ENSGALG00000013552|NUP98|1|Uncharacterized=protein=[Source:UniProtKB/TrEMBL	Acc:E1BYU8]
chromosome:WASHUC2:1:200078909:200078775|ENSGALG00000017329|FCHSD2|-1|Uncharacterized=protein=[Source:UniProtKB/TrEMBL	Acc:F1NPB0]
chromosome:WASHUC2:1:200260458:200260692|ENSGALG00000017326|ARHGEF17|1|Uncharacterized=protein=[Source:UniProtKB/TrEMBL	Acc:E1C588]
chromosome:WASHUC2:1:200684461:200683301|ENSGALG00000017309|RNF169|-1|Uncharacterized=protein=[Source:UniProtKB/TrEMBL	Acc:F1P538]
chromosome:WASHUC2:10:263547:263232|ENSGALG00000002480|ALPK3|-1|Uncharacterized=protein=[Source:UniProtKB/TrEMBL	Acc:F1P5T4]
chromosome:WASHUC2:10:270793:270673|ENSGALG00000002480|ALPK3|-1|Uncharacterized=protein=[Source:UniProtKB/TrEMBL	Acc:F1P5T4]
chromosome:WASHUC2:10:423448:423631|ENSGALG00000002435|DUOX2|1|Uncharacterized=protein=[Source:UniProtKB/TrEMBL	Acc:E1C7N8]
chromosome:WASHUC2:10:432738:432617|ENSGALG00000002317|SORD|-1|Uncharacterized=protein=[Source:UniProtKB/TrEMBL	Acc:F1P183]
chromosome:WASHUC2:10:441954:441795|ENSGALG00000002317|SORD|-1|Uncharacterized=protein=[Source:UniProtKB/TrEMBL	Acc:F1P183]
chromosome:WASHUC2:10:574937:574813|ENSGALG00000021491|TRIP4|-1|Uncharacterized=protein=[Source:UniProtKB/TrEMBL	Acc:E1C1A8]
chromosome:WASHUC2:10:580856:580629|ENSGALG00000021491|TRIP4|-1|Uncharacterized=protein=[Source:UniProtKB/TrEMBL	Acc:E1C1A8]
chromosome:WASHUC2:10:583287:583121|ENSGALG00000021491|TRIP4|-1|Uncharacterized=protein=[Source:UniProtKB/TrEMBL	Acc:E1C1A8]
chromosome:WASHUC2:10:716780:716531|ENSGALG00000002150|CPEB1|-1|Uncharacterized=protein=[Source:UniProtKB/TrEMBL	Acc:F1NY46]
chromosome:WASHUC2:10:795979:795767|ENSGALG00000002078|MYO9A|-1|Uncharacterized=protein=[Source:UniProtKB/TrEMBL	Acc:E1BR51]
chromosome:WASHUC2:10:798785:798141|ENSGALG00000002078|MYO9A|-1|Uncharacterized=protein=[Source:UniProtKB/TrEMBL	Acc:E1BR51]
chromosome:WASHUC2:10:799790:798852|ENSGALG00000002078|MYO9A|-1|Uncharacterized=protein=[Source:UniProtKB/TrEMBL	Acc:E1BR51]
chromosome:WASHUC2:10:801897:801775|ENSGALG00000002078|MYO9A|-1|Uncharacterized=protein=[Source:UniProtKB/TrEMBL	Acc:E1BR51]
chromosome:WASHUC2:10:1057336:1057596|ENSGALG00000001901|ARIH1|1|ariadne=ubiquitin-conjugating=enzyme=E2=binding=protein=homolog=1==[Source:RefSeq=peptide	Acc:NP_001025558]
chromosome:WASHUC2:10:1086429:1086556|ENSGALG00000001798|BBS4|1|Uncharacterized=protein=[Source:UniProtKB/TrEMBL	Acc:F1NGP6]
chromosome:WASHUC2:10:1090234:1090386|ENSGALG00000001798|BBS4|1|Uncharacterized=protein=[Source:UniProtKB/TrEMBL	Acc:F1NGP6]
chromosome:WASHUC2:10:1387532:1387690|ENSGALG00000001774|NEO1|1|Uncharacterized=protein=[Source:UniProtKB/TrEMBL	Acc:F1NGZ4]
chromosome:WASHUC2:10:1389672:1389808|ENSGALG00000001774|NEO1|1|Uncharacterized=protein=[Source:UniProtKB/TrEMBL	Acc:F1NGZ4]
chromosome:WASHUC2:10:1559539:1559730|ENSGALG00000001744|C15ORF60|1|Uncharacterized=protein=[Source:UniProtKB/TrEMBL	Acc:F1NI44]
chromosome:WASHUC2:10:1746982:1746814|ENSGALG00000001711|PPCDC|-1|Uncharacterized=protein=[Source:UniProtKB/TrEMBL	Acc:E1BUI2]
chromosome:WASHUC2:10:1749113:1748985|ENSGALG00000001711|PPCDC|-1|Uncharacterized=protein=[Source:UniProtKB/TrEMBL	Acc:E1BUI2]
chromosome:WASHUC2:10:1830793:1831106|ENSGALG00000001337|EDC3|1|enhancer=of=mRNA-decapping=protein=3==[Source:RefSeq=peptide	Acc:NP_001025556]
chromosome:WASHUC2:10:1836573:1836908|ENSGALG00000001337|EDC3|1|enhancer=of=mRNA-decapping=protein=3==[Source:RefSeq=peptide	Acc:NP_001025556]
chromosome:WASHUC2:10:1845842:1845995|ENSGALG00000001337|EDC3|1|enhancer=of=mRNA-decapping=protein=3==[Source:RefSeq=peptide	Acc:NP_001025556]
chromosome:WASHUC2:10:1848655:1848989|ENSGALG00000001337|EDC3|1|enhancer=of=mRNA-decapping=protein=3==[Source:RefSeq=peptide	Acc:NP_001025556]
chromosome:WASHUC2:10:3537501:3537343|ENSGALG00000001644|SIN3A|-1|Uncharacterized=protein=[Source:UniProtKB/TrEMBL	Acc:E1BX21]
chromosome:WASHUC2:10:3543664:3543396|ENSGALG00000001644|SIN3A|-1|Uncharacterized=protein=[Source:UniProtKB/TrEMBL	Acc:E1BX21]
chromosome:WASHUC2:10:3579862:3576287|ENSGALG00000002678|CSPG4|-1|Uncharacterized=protein=[Source:UniProtKB/TrEMBL	Acc:F1NG70]
chromosome:WASHUC2:10:4134858:4134706|ENSGALG00000002844|RCN2|-1|Uncharacterized=protein=[Source:UniProtKB/TrEMBL	Acc:F1N9R2]
chromosome:WASHUC2:10:4137326:4137184|ENSGALG00000002844|RCN2|-1|Uncharacterized=protein=[Source:UniProtKB/TrEMBL	Acc:F1N9R2]
chromosome:WASHUC2:10:4158529:4158726|ENSGALG00000002883|SCAPER|1|Uncharacterized=protein=[Source:UniProtKB/TrEMBL	Acc:F1NC46]
chromosome:WASHUC2:10:4177251:4177522|ENSGALG00000002883|SCAPER|1|Uncharacterized=protein=[Source:UniProtKB/TrEMBL	Acc:F1NC46]
chromosome:WASHUC2:10:4179435:4179605|ENSGALG00000002883|SCAPER|1|Uncharacterized=protein=[Source:UniProtKB/TrEMBL	Acc:F1NC46]
chromosome:WASHUC2:10:4180591:4180714|ENSGALG00000002883|SCAPER|1|Uncharacterized=protein=[Source:UniProtKB/TrEMBL	Acc:F1NC46]
chromosome:WASHUC2:10:4182121:4182261|ENSGALG00000002883|SCAPER|1|Uncharacterized=protein=[Source:UniProtKB/TrEMBL	Acc:F1NC46]
chromosome:WASHUC2:10:4249801:4250030|ENSGALG00000002883|SCAPER|1|Uncharacterized=protein=[Source:UniProtKB/TrEMBL	Acc:F1NC46]
chromosome:WASHUC2:10:4256127:4256282|ENSGALG00000002883|SCAPER|1|Uncharacterized=protein=[Source:UniProtKB/TrEMBL	Acc:F1NC46]
chromosome:WASHUC2:10:4268346:4268495|ENSGALG00000002883|SCAPER|1|Uncharacterized=protein=[Source:UniProtKB/TrEMBL	Acc:F1NC46]
chromosome:WASHUC2:10:4282618:4282809|ENSGALG00000002883|SCAPER|1|Uncharacterized=protein=[Source:UniProtKB/TrEMBL	Acc:F1NC46]
chromosome:WASHUC2:10:4330092:4329506|ENSGALG00000002945|C15ORF27|-1|Uncharacterized=protein=[Source:UniProtKB/TrEMBL	Acc:E1BZT4]
chromosome:WASHUC2:10:4674680:4674852|ENSGALG00000003221|WDR61|1|WD=repeat-containing=protein=61==[Source:RefSeq=peptide	Acc:NP_001005805]
chromosome:WASHUC2:10:4675949:4676097|ENSGALG00000003221|WDR61|1|WD=repeat-containing=protein=61==[Source:RefSeq=peptide	Acc:NP_001005805]
chromosome:WASHUC2:10:4723691:4723539|ENSGALG00000003303|IDH3A|-1|isocitrate=dehydrogenase==[Source:RefSeq=peptide	Acc:NP_001005808]
chromosome:WASHUC2:10:4727267:4727080|ENSGALG00000003303|IDH3A|-1|isocitrate=dehydrogenase==[Source:RefSeq=peptide	Acc:NP_001005808]
chromosome:WASHUC2:10:4786274:4786427|ENSGALG00000003322|TBC1D2B|1|Uncharacterized=protein=[Source:UniProtKB/TrEMBL	Acc:F1NUZ2]
chromosome:WASHUC2:10:4795316:4795708|ENSGALG00000003322|TBC1D2B|1|Uncharacterized=protein=[Source:UniProtKB/TrEMBL	Acc:F1NUZ2]
chromosome:WASHUC2:10:4805866:4806061|ENSGALG00000003322|TBC1D2B|1|Uncharacterized=protein=[Source:UniProtKB/TrEMBL	Acc:F1NUZ2]
chromosome:WASHUC2:10:4896591:4897520|ENSGALG00000003381|HERC1|1|Uncharacterized=protein=[Source:UniProtKB/TrEMBL	Acc:E1C4H7]
chromosome:WASHUC2:10:4899329:4899523|ENSGALG00000003381|HERC1|1|Uncharacterized=protein=[Source:UniProtKB/TrEMBL	Acc:E1C4H7]
chromosome:WASHUC2:10:4903502:4903629|ENSGALG00000003381|HERC1|1|Uncharacterized=protein=[Source:UniProtKB/TrEMBL	Acc:E1C4H7]
chromosome:WASHUC2:10:4904477:4904621|ENSGALG00000003381|HERC1|1|Uncharacterized=protein=[Source:UniProtKB/TrEMBL	Acc:E1C4H7]
chromosome:WASHUC2:10:4905976:4906110|ENSGALG00000003381|HERC1|1|Uncharacterized=protein=[Source:UniProtKB/TrEMBL	Acc:E1C4H7]
chromosome:WASHUC2:10:4907171:4907336|ENSGALG00000003381|HERC1|1|Uncharacterized=protein=[Source:UniProtKB/TrEMBL	Acc:E1C4H7]
chromosome:WASHUC2:10:4908546:4908671|ENSGALG00000003381|HERC1|1|Uncharacterized=protein=[Source:UniProtKB/TrEMBL	Acc:E1C4H7]
chromosome:WASHUC2:10:4909739:4909960|ENSGALG00000003381|HERC1|1|Uncharacterized=protein=[Source:UniProtKB/TrEMBL	Acc:E1C4H7]
chromosome:WASHUC2:10:4912264:4912458|ENSGALG00000003381|HERC1|1|Uncharacterized=protein=[Source:UniProtKB/TrEMBL	Acc:E1C4H7]
chromosome:WASHUC2:10:4915061:4915282|ENSGALG00000003381|HERC1|1|Uncharacterized=protein=[Source:UniProtKB/TrEMBL	Acc:E1C4H7]
chromosome:WASHUC2:10:4916099:4916272|ENSGALG00000003381|HERC1|1|Uncharacterized=protein=[Source:UniProtKB/TrEMBL	Acc:E1C4H7]
chromosome:WASHUC2:10:4922042:4922348|ENSGALG00000003381|HERC1|1|Uncharacterized=protein=[Source:UniProtKB/TrEMBL	Acc:E1C4H7]
chromosome:WASHUC2:10:4923447:4923567|ENSGALG00000003381|HERC1|1|Uncharacterized=protein=[Source:UniProtKB/TrEMBL	Acc:E1C4H7]
chromosome:WASHUC2:10:4931709:4931946|ENSGALG00000003381|HERC1|1|Uncharacterized=protein=[Source:UniProtKB/TrEMBL	Acc:E1C4H7]
chromosome:WASHUC2:10:4935399:4935575|ENSGALG00000003381|HERC1|1|Uncharacterized=protein=[Source:UniProtKB/TrEMBL	Acc:E1C4H7]
chromosome:WASHUC2:10:4937500:4938020|ENSGALG00000003381|HERC1|1|Uncharacterized=protein=[Source:UniProtKB/TrEMBL	Acc:E1C4H7]
chromosome:WASHUC2:10:4938894:4939669|ENSGALG00000003381|HERC1|1|Uncharacterized=protein=[Source:UniProtKB/TrEMBL	Acc:E1C4H7]
chromosome:WASHUC2:10:4941932:4942092|ENSGALG00000003381|HERC1|1|Uncharacterized=protein=[Source:UniProtKB/TrEMBL	Acc:E1C4H7]
chromosome:WASHUC2:10:4947053:4947321|ENSGALG00000003381|HERC1|1|Uncharacterized=protein=[Source:UniProtKB/TrEMBL	Acc:E1C4H7]
chromosome:WASHUC2:10:4951598:4951811|ENSGALG00000003381|HERC1|1|Uncharacterized=protein=[Source:UniProtKB/TrEMBL	Acc:E1C4H7]
chromosome:WASHUC2:10:4957118:4957248|ENSGALG00000003381|HERC1|1|Uncharacterized=protein=[Source:UniProtKB/TrEMBL	Acc:E1C4H7]
chromosome:WASHUC2:10:4961358:4961531|ENSGALG00000003381|HERC1|1|Uncharacterized=protein=[Source:UniProtKB/TrEMBL	Acc:E1C4H7]
chromosome:WASHUC2:10:4961841:4962134|ENSGALG00000003381|HERC1|1|Uncharacterized=protein=[Source:UniProtKB/TrEMBL	Acc:E1C4H7]
chromosome:WASHUC2:10:4966045:4966167|ENSGALG00000003381|HERC1|1|Uncharacterized=protein=[Source:UniProtKB/TrEMBL	Acc:E1C4H7]
chromosome:WASHUC2:10:4967220:4967395|ENSGALG00000003381|HERC1|1|Uncharacterized=protein=[Source:UniProtKB/TrEMBL	Acc:E1C4H7]
chromosome:WASHUC2:10:5004155:5004024|ENSGALG00000003427|USP3|-1|Ubiquitin=carboxyl-terminal=hydrolase=[Source:UniProtKB/TrEMBL	Acc:F1NQJ6]
chromosome:WASHUC2:10:5036598:5036740|ENSGALG00000003456|CA12|1|Uncharacterized=protein=[Source:UniProtKB/TrEMBL	Acc:E1BYJ0]
chromosome:WASHUC2:10:5041013:5041139|ENSGALG00000003456|CA12|1|Uncharacterized=protein=[Source:UniProtKB/TrEMBL	Acc:E1BYJ0]
chromosome:WASHUC2:10:5096436:5096246|ENSGALG00000003505|LACTB|-1|serine=beta-lactamase-like=protein=LACTB,=mitochondrial==[Source:RefSeq=peptide	Acc:NP_001025717]
chromosome:WASHUC2:10:5422743:5422914|ENSGALG00000003705|VPS13C|1|Uncharacterized=protein=[Source:UniProtKB/TrEMBL	Acc:E1C224]
chromosome:WASHUC2:10:5454553:5454806|ENSGALG00000003705|VPS13C|1|Uncharacterized=protein=[Source:UniProtKB/TrEMBL	Acc:E1C224]
chromosome:WASHUC2:10:5457067:5457331|ENSGALG00000003705|VPS13C|1|Uncharacterized=protein=[Source:UniProtKB/TrEMBL	Acc:E1C224]
chromosome:WASHUC2:10:5458403:5458524|ENSGALG00000003705|VPS13C|1|Uncharacterized=protein=[Source:UniProtKB/TrEMBL	Acc:E1C224]
chromosome:WASHUC2:10:5458775:5459069|ENSGALG00000003705|VPS13C|1|Uncharacterized=protein=[Source:UniProtKB/TrEMBL	Acc:E1C224]
chromosome:WASHUC2:10:5461590:5461718|ENSGALG00000003705|VPS13C|1|Uncharacterized=protein=[Source:UniProtKB/TrEMBL	Acc:E1C224]
chromosome:WASHUC2:10:5465898:5466038|ENSGALG00000003705|VPS13C|1|Uncharacterized=protein=[Source:UniProtKB/TrEMBL	Acc:E1C224]
chromosome:WASHUC2:10:6686898:6687320|ENSGALG00000003849|TRPM1|1|Uncharacterized=protein=[Source:UniProtKB/TrEMBL	Acc:F1NCK1]
chromosome:WASHUC2:10:6710394:6710552|ENSGALG00000003883|MTMR10|1|Uncharacterized=protein=[Source:UniProtKB/TrEMBL	Acc:F1NCA5]
chromosome:WASHUC2:10:6714254:6714396|ENSGALG00000003883|MTMR10|1|Uncharacterized=protein=[Source:UniProtKB/TrEMBL	Acc:F1NCA5]
chromosome:WASHUC2:10:6729268:6729450|ENSGALG00000003883|MTMR10|1|Uncharacterized=protein=[Source:UniProtKB/TrEMBL	Acc:F1NCA5]
chromosome:WASHUC2:10:6735570:6735433|ENSGALG00000003897|FAN1|-1|Uncharacterized=protein=[Source:UniProtKB/TrEMBL	Acc:F1NC90]
chromosome:WASHUC2:10:6737077:6736883|ENSGALG00000003897|FAN1|-1|Uncharacterized=protein=[Source:UniProtKB/TrEMBL	Acc:F1NC90]
chromosome:WASHUC2:10:6753727:6753590|ENSGALG00000003906|MPHOSPH10|-1|Uncharacterized=protein=[Source:UniProtKB/TrEMBL	Acc:F1NC78]
chromosome:WASHUC2:10:6755028:6754887|ENSGALG00000003906|MPHOSPH10|-1|Uncharacterized=protein=[Source:UniProtKB/TrEMBL	Acc:F1NC78]
chromosome:WASHUC2:10:6819946:6820923|ENSGALG00000003930|APBA2|1|Uncharacterized=protein=[Source:UniProtKB/TrEMBL	Acc:F1NYK4]
chromosome:WASHUC2:10:6897937:6897806|ENSGALG00000003944|FAM189A1|-1|Uncharacterized=protein=[Source:UniProtKB/TrEMBL	Acc:E1C3M1]
chromosome:WASHUC2:10:7003939:7003034|ENSGALG00000003970|TJP1|-1|Uncharacterized=protein=[Source:UniProtKB/TrEMBL	Acc:F1NH05]
chromosome:WASHUC2:10:7004984:7004733|ENSGALG00000003970|TJP1|-1|Uncharacterized=protein=[Source:UniProtKB/TrEMBL	Acc:F1NH05]
chromosome:WASHUC2:10:7021001:7020857|ENSGALG00000003970|TJP1|-1|Uncharacterized=protein=[Source:UniProtKB/TrEMBL	Acc:F1NH05]
chromosome:WASHUC2:10:7023228:7022949|ENSGALG00000003970|TJP1|-1|Uncharacterized=protein=[Source:UniProtKB/TrEMBL	Acc:F1NH05]
chromosome:WASHUC2:10:7199075:7199236|ENSGALG00000004038|TM2D3|1|adenosine=deaminase-like=protein==[Source:RefSeq=peptide	Acc:NP_001025718]
chromosome:WASHUC2:10:7218256:7217201|ENSGALG00000004046|LARP6|-1|Uncharacterized=protein=[Source:UniProtKB/TrEMBL	Acc:F1NWE6]
chromosome:WASHUC2:10:7229762:7229965|ENSGALG00000004059|LRRC49|1|Uncharacterized=protein=[Source:UniProtKB/TrEMBL	Acc:E1BZ20]
chromosome:WASHUC2:10:7245782:7245929|ENSGALG00000004059|LRRC49|1|Uncharacterized=protein=[Source:UniProtKB/TrEMBL	Acc:E1BZ20]
chromosome:WASHUC2:10:7257815:7258052|ENSGALG00000004059|LRRC49|1|Uncharacterized=protein=[Source:UniProtKB/TrEMBL	Acc:E1BZ20]
chromosome:WASHUC2:10:7264447:7264653|ENSGALG00000004059|LRRC49|1|Uncharacterized=protein=[Source:UniProtKB/TrEMBL	Acc:E1BZ20]
chromosome:WASHUC2:10:7538829:7538958|ENSGALG00000004087|THSD4|1|Uncharacterized=protein=[Source:UniProtKB/TrEMBL	Acc:F1NVQ5]
chromosome:WASHUC2:10:7857626:7858094|ENSGALG00000004192|SLTM|1|Uncharacterized=protein=[Source:UniProtKB/TrEMBL	Acc:F1P1M9]
chromosome:WASHUC2:10:7867029:7867196|ENSGALG00000004192|SLTM|1|Uncharacterized=protein=[Source:UniProtKB/TrEMBL	Acc:F1P1M9]
chromosome:WASHUC2:10:7867985:7868299|ENSGALG00000004192|SLTM|1|Uncharacterized=protein=[Source:UniProtKB/TrEMBL	Acc:F1P1M9]
chromosome:WASHUC2:10:7869633:7869790|ENSGALG00000004192|SLTM|1|Uncharacterized=protein=[Source:UniProtKB/TrEMBL	Acc:F1P1M9]
chromosome:WASHUC2:10:7881058:7880885|ENSGALG00000004204|FAM63B|-1|Uncharacterized=protein=[Source:UniProtKB/TrEMBL	Acc:Q5ZI19]
chromosome:WASHUC2:10:7920364:7920514|ENSGALG00000004212|ADAM10|1|disintegrin=and=metalloproteinase=domain-containing=protein=10=precursor==[Source:RefSeq=peptide	Acc:NP_989592]
chromosome:WASHUC2:10:8278503:8278345|ENSGALG00000004283|GCOM1|-1|Uncharacterized=protein=[Source:UniProtKB/TrEMBL	Acc:E1BUJ5]
chromosome:WASHUC2:10:8324962:8324792|ENSGALG00000004294|CGNL1|-1|Uncharacterized=protein=[Source:UniProtKB/TrEMBL	Acc:E1BY68]
chromosome:WASHUC2:10:8325656:8325504|ENSGALG00000004294|CGNL1|-1|Uncharacterized=protein=[Source:UniProtKB/TrEMBL	Acc:E1BY68]
chromosome:WASHUC2:10:8354201:8352621|ENSGALG00000004294|CGNL1|-1|Uncharacterized=protein=[Source:UniProtKB/TrEMBL	Acc:E1BY68]
chromosome:WASHUC2:10:8848277:8848405|ENSGALG00000023555||1|Uncharacterized=protein=[Source:UniProtKB/TrEMBL	Acc:E1BQR0]
chromosome:WASHUC2:10:8850140:8851579|ENSGALG00000000725|RFXDC2|1|Uncharacterized=protein=[Source:UniProtKB/TrEMBL	Acc:F1N9I6]
chromosome:WASHUC2:10:8984903:8985045|ENSGALG00000004361|PRTG|1|Protogenin==[Source:UniProtKB/Swiss-=Prot	Acc:Q589G5]
chromosome:WASHUC2:10:9098031:9099436|ENSGALG00000004399|CCPG1|1|Cell=cycle=progression=protein=1=[Source:UniProtKB/Swiss-Prot	Acc:Q5ZM60]
chromosome:WASHUC2:10:9427995:9427221|ENSGALG00000004527|UNC13C|-1|Uncharacterized=protein=[Source:UniProtKB/TrEMBL	Acc:E1BSG8]
chromosome:WASHUC2:10:9430107:9428218|ENSGALG00000004527|UNC13C|-1|Uncharacterized=protein=[Source:UniProtKB/TrEMBL	Acc:E1BSG8]
chromosome:WASHUC2:10:9945496:9945680|ENSGALG00000004564|FAM214A|1|Protein=FAM214A==[Source:UniProtKB/Swiss-=Prot	Acc:Q5ZI58]
chromosome:WASHUC2:10:10132909:10133045|ENSGALG00000004678|GNB5|1|Uncharacterized=protein=[Source:UniProtKB/TrEMBL	Acc:E1BVN4]
chromosome:WASHUC2:10:10438302:10438141|ENSGALG00000004766|SCG3|-1|Uncharacterized=protein=[Source:UniProtKB/TrEMBL	Acc:E1BSQ1]
chromosome:WASHUC2:10:10439562:10439420|ENSGALG00000004766|SCG3|-1|Uncharacterized=protein=[Source:UniProtKB/TrEMBL	Acc:E1BSQ1]
chromosome:WASHUC2:10:11375086:11375253|ENSGALG00000004844|SEMA6D|1|Uncharacterized=protein=[Source:UniProtKB/TrEMBL	Acc:E1BXZ0]
chromosome:WASHUC2:10:11378485:11379788|ENSGALG00000004844|SEMA6D|1|Uncharacterized=protein=[Source:UniProtKB/TrEMBL	Acc:E1BXZ0]
chromosome:WASHUC2:10:11529912:11530234|ENSGALG00000004885|SLC24A5|1|solute=carrier=family=24,=member=5=precursor=[Source:RefSeq=peptide	Acc:NP_001033586]
chromosome:WASHUC2:10:11533734:11533532|ENSGALG00000004905|MYEF2|-1|myelin=expression=factor=2==[Source:RefSeq=peptide	Acc:NP_001012786]
chromosome:WASHUC2:10:11897248:11897048|ENSGALG00000005642|CEP152|-1|Uncharacterized=protein=[Source:UniProtKB/TrEMBL	Acc:E1C3P0]
chromosome:WASHUC2:10:11998154:11997976|ENSGALG00000000404|COPS2|-1|COP9=signalosome=complex=subunit=2==[Source:RefSeq=peptide	Acc:NP_001026767]
chromosome:WASHUC2:10:12103254:12103461|ENSGALG00000013789|GALK2|1|N-acetylgalactosamine=kinase==[Source:RefSeq=peptide	Acc:NP_001025728]
chromosome:WASHUC2:10:12161511:12161796|ENSGALG00000005671|FGF7|1|keratinocyte=growth=factor==[Source:RefSeq=peptide	Acc:NP_001012543]
chromosome:WASHUC2:10:12304318:12304127|ENSGALG00000005682|SPATA5L1|-1|Uncharacterized=protein=[Source:UniProtKB/TrEMBL	Acc:F1NG80]
chromosome:WASHUC2:10:12305628:12305470|ENSGALG00000005682|SPATA5L1|-1|Uncharacterized=protein=[Source:UniProtKB/TrEMBL	Acc:F1NG80]
chromosome:WASHUC2:10:12382051:12382221|ENSGALG00000005723|SQRDL|1|Uncharacterized=protein=[Source:UniProtKB/TrEMBL	Acc:E1C7L3]
chromosome:WASHUC2:10:12385553:12385762|ENSGALG00000005723|SQRDL|1|Uncharacterized=protein=[Source:UniProtKB/TrEMBL	Acc:E1C7L3]
chromosome:WASHUC2:10:12386264:12386447|ENSGALG00000005723|SQRDL|1|Uncharacterized=protein=[Source:UniProtKB/TrEMBL	Acc:E1C7L3]
chromosome:WASHUC2:10:12490768:12490902|ENSGALG00000023451|TRPM7|1|transient=receptor=potential=cation=channel=subfamily=M=member=7==[Source:RefSeq=peptide	Acc:NP_001171026]
chromosome:WASHUC2:10:12522981:12522719|ENSGALG00000005894|USP8|-1|Ubiquitin=carboxyl-terminal=hydrolase=[Source:UniProtKB/TrEMBL	Acc:E1C0G5]
chromosome:WASHUC2:10:12527561:12527417|ENSGALG00000005894|USP8|-1|Ubiquitin=carboxyl-terminal=hydrolase=[Source:UniProtKB/TrEMBL	Acc:E1C0G5]
chromosome:WASHUC2:10:12528475:12528313|ENSGALG00000005894|USP8|-1|Ubiquitin=carboxyl-terminal=hydrolase=[Source:UniProtKB/TrEMBL	Acc:E1C0G5]
chromosome:WASHUC2:10:12528946:12528787|ENSGALG00000005894|USP8|-1|Ubiquitin=carboxyl-terminal=hydrolase=[Source:UniProtKB/TrEMBL	Acc:E1C0G5]
chromosome:WASHUC2:10:12556388:12556533|ENSGALG00000023440|GABPB2|1|GA-binding=protein=subunit=beta-1=isoform=2=[Source:RefSeq=peptide	Acc:NP_001005816]
chromosome:WASHUC2:10:12569701:12569835|ENSGALG00000023436|HDC|1|Uncharacterized=protein=[Source:UniProtKB/TrEMBL	Acc:F1NXM1]
chromosome:WASHUC2:10:12596487:12596624|ENSGALG00000023435|GATM|1|glycine=amidinotransferase,=mitochondrial=[Source:RefSeq=peptide	Acc:NP_990076]
chromosome:WASHUC2:10:12763132:12762999|ENSGALG00000005996|FSD2|-1|Uncharacterized=protein=[Source:UniProtKB/TrEMBL	Acc:F1N9Z4]
chromosome:WASHUC2:10:12783324:12783511|ENSGALG00000006002|WHAMM|1|Uncharacterized=protein=[Source:UniProtKB/TrEMBL	Acc:F1N9T8]
chromosome:WASHUC2:10:12800742:12800554|ENSGALG00000006008|HOMER2|-1|Uncharacterized=protein=[Source:UniProtKB/TrEMBL	Acc:F1N9M6]
chromosome:WASHUC2:10:12926854:12927045|ENSGALG00000006027|TM6SF1|1|Uncharacterized=protein=[Source:UniProtKB/TrEMBL	Acc:F1N951]
chromosome:WASHUC2:10:12936766:12936620|ENSGALG00000006036|HDGFRP3|-1|Uncharacterized=protein=[Source:UniProtKB/TrEMBL	Acc:F1NB21]
chromosome:WASHUC2:10:12938645:12938487|ENSGALG00000006036|HDGFRP3|-1|Uncharacterized=protein=[Source:UniProtKB/TrEMBL	Acc:F1NB21]
chromosome:WASHUC2:10:13139493:13139620|ENSGALG00000006045|SH3GL3|1|endophilin-A3==[Source:RefSeq=peptide	Acc:NP_989859]
chromosome:WASHUC2:10:13360820:13360618|ENSGALG00000006119|FAM154B|-1|Uncharacterized=protein=[Source:UniProtKB/TrEMBL	Acc:F1NE52]
chromosome:WASHUC2:10:13366858:13367072|ENSGALG00000006225|EFTUD1|1|Uncharacterized=protein=[Source:UniProtKB/TrEMBL	Acc:E1BYW6]
chromosome:WASHUC2:10:13368340:13368463|ENSGALG00000006225|EFTUD1|1|Uncharacterized=protein=[Source:UniProtKB/TrEMBL	Acc:E1BYW6]
chromosome:WASHUC2:10:13381744:13381922|ENSGALG00000006225|EFTUD1|1|Uncharacterized=protein=[Source:UniProtKB/TrEMBL	Acc:E1BYW6]
chromosome:WASHUC2:10:13383683:13383818|ENSGALG00000006225|EFTUD1|1|Uncharacterized=protein=[Source:UniProtKB/TrEMBL	Acc:E1BYW6]
chromosome:WASHUC2:10:13405301:13406307|ENSGALG00000006225|EFTUD1|1|Uncharacterized=protein=[Source:UniProtKB/TrEMBL	Acc:E1BYW6]
chromosome:WASHUC2:10:13788354:13788482|ENSGALG00000006376|TMC3|1|Uncharacterized=protein=[Source:UniProtKB/TrEMBL	Acc:F1P3J9]
chromosome:WASHUC2:10:13791218:13791343|ENSGALG00000006376|TMC3|1|Uncharacterized=protein=[Source:UniProtKB/TrEMBL	Acc:F1P3J9]
chromosome:WASHUC2:10:13803005:13802812|ENSGALG00000006388|IL16|-1|interleukin=16==[Source:RefSeq=peptide	Acc:NP_989683]
chromosome:WASHUC2:10:13807981:13806886|ENSGALG00000006388|IL16|-1|interleukin=16==[Source:RefSeq=peptide	Acc:NP_989683]
chromosome:WASHUC2:10:13920085:13919018|ENSGALG00000006399|MESDC1|-1|Uncharacterized=protein=[Source:UniProtKB/TrEMBL	Acc:E1BSC8]
chromosome:WASHUC2:10:13952189:13952034|ENSGALG00000006413|KIAA1199|-1|Uncharacterized=protein=[Source:UniProtKB/TrEMBL	Acc:F1P1G6]
chromosome:WASHUC2:10:13958059:13957931|ENSGALG00000006413|KIAA1199|-1|Uncharacterized=protein=[Source:UniProtKB/TrEMBL	Acc:F1P1G6]
chromosome:WASHUC2:10:13985305:13985126|ENSGALG00000006413|KIAA1199|-1|Uncharacterized=protein=[Source:UniProtKB/TrEMBL	Acc:F1P1G6]
chromosome:WASHUC2:10:14359539:14359762|ENSGALG00000006516|MTHFS|1|Uncharacterized=protein=[Source:UniProtKB/TrEMBL	Acc:F1NWN8]
chromosome:WASHUC2:10:14627602:14627748|ENSGALG00000006641|POLG|1|polymerase=(DNA=directed),=gamma=[Source:HGNC=Symbol	Acc:9179]
chromosome:WASHUC2:10:14628125:14628307|ENSGALG00000006641|POLG|1|polymerase=(DNA=directed),=gamma=[Source:HGNC=Symbol	Acc:9179]
chromosome:WASHUC2:10:14631491:14631715|ENSGALG00000006641|POLG|1|polymerase=(DNA=directed),=gamma=[Source:HGNC=Symbol	Acc:9179]
chromosome:WASHUC2:10:14635117:14635325|ENSGALG00000006641|POLG|1|polymerase=(DNA=directed),=gamma=[Source:HGNC=Symbol	Acc:9179]
chromosome:WASHUC2:10:14636639:14636799|ENSGALG00000006641|POLG|1|polymerase=(DNA=directed),=gamma=[Source:HGNC=Symbol	Acc:9179]
chromosome:WASHUC2:10:14643185:14643058|ENSGALG00000006658|FANCI|-1|Uncharacterized=protein=[Source:UniProtKB/TrEMBL	Acc:F1P1Z1]
chromosome:WASHUC2:10:14651645:14651523|ENSGALG00000006658|FANCI|-1|Uncharacterized=protein=[Source:UniProtKB/TrEMBL	Acc:F1P1Z1]
chromosome:WASHUC2:10:14751554:14751360|ENSGALG00000006725|ACAN|-1|Aggrecan=core=protein=[Source:UniProtKB/TrEMBL	Acc:F1NZX1]
chromosome:WASHUC2:10:14754865:14754353|ENSGALG00000006725|ACAN|-1|Aggrecan=core=protein=[Source:UniProtKB/TrEMBL	Acc:F1NZX1]
chromosome:WASHUC2:10:14845857:14846048|ENSGALG00000006750|DET1|1|Uncharacterized=protein=[Source:UniProtKB/TrEMBL	Acc:F1NZA5]
chromosome:WASHUC2:10:14849833:14850022|ENSGALG00000006750|DET1|1|Uncharacterized=protein=[Source:UniProtKB/TrEMBL	Acc:F1NZA5]
chromosome:WASHUC2:10:14966691:14966862|ENSGALG00000006793|NTRK3|1|Tyrosine-protein=kinase=receptor=[Source:UniProtKB/TrEMBL	Acc:F1NX92]
chromosome:WASHUC2:10:15563982:15563851|ENSGALG00000006819|AGBL1|-1|Uncharacterized=protein=[Source:UniProtKB/TrEMBL	Acc:F1NES6]
chromosome:WASHUC2:10:15564627:15564481|ENSGALG00000006819|AGBL1|-1|Uncharacterized=protein=[Source:UniProtKB/TrEMBL	Acc:F1NES6]
chromosome:WASHUC2:10:16136865:16137063|ENSGALG00000006871|SLCO3A1|1|Uncharacterized=protein=[Source:UniProtKB/TrEMBL	Acc:F1NSG0]
chromosome:WASHUC2:10:16142284:16142459|ENSGALG00000006871|SLCO3A1|1|Uncharacterized=protein=[Source:UniProtKB/TrEMBL	Acc:F1NSG0]
chromosome:WASHUC2:10:16149552:16149931|ENSGALG00000006871|SLCO3A1|1|Uncharacterized=protein=[Source:UniProtKB/TrEMBL	Acc:F1NSG0]
chromosome:WASHUC2:10:16374267:16374442|ENSGALG00000006949|CHD2|1|Uncharacterized=protein=[Source:UniProtKB/TrEMBL	Acc:E1C1A9]
chromosome:WASHUC2:10:18956127:18956264|ENSGALG00000007057|LRRC28|1|leucine-rich=repeat-containing=protein=28=[Source:RefSeq=peptide	Acc:NP_001005822]
chromosome:WASHUC2:10:18978818:18979024|ENSGALG00000007057|LRRC28|1|leucine-rich=repeat-containing=protein=28=[Source:RefSeq=peptide	Acc:NP_001005822]
chromosome:WASHUC2:10:19351380:19351215|ENSGALG00000007069|ADAMTS17|-1|ADAM=metallopeptidase=with=thrombospondin=type=1=motif,=17=[Source:HGNC=Symbol	Acc:17109]
chromosome:WASHUC2:10:19442993:19442093|ENSGALG00000007112|LINS|-1|Uncharacterized=protein=[Source:UniProtKB/TrEMBL	Acc:E1C5X1]
chromosome:WASHUC2:10:19472567:19472777|ENSGALG00000007115|ASB7|1|ankyrin=repeat=and=SOCS=box=protein=7=[Source:RefSeq=peptide	Acc:NP_001012788]
chromosome:WASHUC2:10:19634099:19634270|ENSGALG00000007141|LRRK1|1|Uncharacterized=protein=[Source:UniProtKB/TrEMBL	Acc:F1N8P0]
chromosome:WASHUC2:10:19642685:19642812|ENSGALG00000007141|LRRK1|1|Uncharacterized=protein=[Source:UniProtKB/TrEMBL	Acc:F1N8P0]
chromosome:WASHUC2:10:19643077:19643240|ENSGALG00000007141|LRRK1|1|Uncharacterized=protein=[Source:UniProtKB/TrEMBL	Acc:F1N8P0]
chromosome:WASHUC2:10:19643957:19644094|ENSGALG00000007141|LRRK1|1|Uncharacterized=protein=[Source:UniProtKB/TrEMBL	Acc:F1N8P0]
chromosome:WASHUC2:10:19662866:19663037|ENSGALG00000007141|LRRK1|1|Uncharacterized=protein=[Source:UniProtKB/TrEMBL	Acc:F1N8P0]
chromosome:WASHUC2:10:19670995:19671189|ENSGALG00000007141|LRRK1|1|Uncharacterized=protein=[Source:UniProtKB/TrEMBL	Acc:F1N8P0]
chromosome:WASHUC2:10:19671850:19672001|ENSGALG00000007141|LRRK1|1|Uncharacterized=protein=[Source:UniProtKB/TrEMBL	Acc:F1N8P0]
chromosome:WASHUC2:10:19679673:19680225|ENSGALG00000007141|LRRK1|1|Uncharacterized=protein=[Source:UniProtKB/TrEMBL	Acc:F1N8P0]
chromosome:WASHUC2:10:19768956:19768809|ENSGALG00000007170|SNRPA1|-1|U2=small=nuclear=ribonucleoprotein=A'=[Source:RefSeq=peptide	Acc:NP_001005823]
chromosome:WASHUC2:10:19777632:19777436|ENSGALG00000007238|PCSK6|-1|Uncharacterized=protein=[Source:UniProtKB/TrEMBL	Acc:F1N9G2]
chromosome:WASHUC2:10:19889444:19889620|ENSGALG00000007289|CLPX|1|ATP-dependent=Clp=protease=ATP-binding=subunit=clpX-=like,=mitochondrial==[Source:RefSeq=peptide	Acc:NP_001025723]
chromosome:WASHUC2:10:19906332:19907051|ENSGALG00000023334||1|Uncharacterized=protein=[Source:UniProtKB/TrEMBL	Acc:E1BX78]
chromosome:WASHUC2:10:19934054:19934266|ENSGALG00000007353|MTFMT|1|Uncharacterized=protein=[Source:UniProtKB/TrEMBL	Acc:F1NBQ0]
chromosome:WASHUC2:10:19937909:19938078|ENSGALG00000007353|MTFMT|1|Uncharacterized=protein=[Source:UniProtKB/TrEMBL	Acc:F1NBQ0]
chromosome:WASHUC2:10:19992268:19992061|ENSGALG00000007371|IGDCC3|-1|Uncharacterized=protein=[Source:UniProtKB/TrEMBL	Acc:E1BX96]
chromosome:WASHUC2:10:20087492:20087328|ENSGALG00000007410|IGDCC4|-1|Uncharacterized=protein=[Source:UniProtKB/TrEMBL	Acc:F1N9L3]
chromosome:WASHUC2:10:20101754:20101521|ENSGALG00000007410|IGDCC4|-1|Uncharacterized=protein=[Source:UniProtKB/TrEMBL	Acc:F1N9L3]
chromosome:WASHUC2:10:20106538:20106380|ENSGALG00000007410|IGDCC4|-1|Uncharacterized=protein=[Source:UniProtKB/TrEMBL	Acc:F1N9L3]
chromosome:WASHUC2:10:20186443:20186284|ENSGALG00000007437|DPP8|-1|Uncharacterized=protein=[Source:UniProtKB/TrEMBL	Acc:F1NMX9]
chromosome:WASHUC2:10:20248631:20248421|ENSGALG00000007500|DENND4A|-1|Uncharacterized=protein=[Source:UniProtKB/TrEMBL	Acc:F1NM82]
chromosome:WASHUC2:10:20249090:20248944|ENSGALG00000007500|DENND4A|-1|Uncharacterized=protein=[Source:UniProtKB/TrEMBL	Acc:F1NM82]
chromosome:WASHUC2:10:20251613:20251424|ENSGALG00000007500|DENND4A|-1|Uncharacterized=protein=[Source:UniProtKB/TrEMBL	Acc:F1NM82]
chromosome:WASHUC2:10:20253461:20252374|ENSGALG00000007500|DENND4A|-1|Uncharacterized=protein=[Source:UniProtKB/TrEMBL	Acc:F1NM82]
chromosome:WASHUC2:10:20257650:20257515|ENSGALG00000007500|DENND4A|-1|Uncharacterized=protein=[Source:UniProtKB/TrEMBL	Acc:F1NM82]
chromosome:WASHUC2:10:20608994:20609129|ENSGALG00000007643|DIS3L|1|Uncharacterized=protein=[Source:UniProtKB/TrEMBL	Acc:F1NKN5]
chromosome:WASHUC2:10:20617839:20617993|ENSGALG00000007643|DIS3L|1|Uncharacterized=protein=[Source:UniProtKB/TrEMBL	Acc:F1NKN5]
chromosome:WASHUC2:10:20619047:20619192|ENSGALG00000007643|DIS3L|1|Uncharacterized=protein=[Source:UniProtKB/TrEMBL	Acc:F1NKN5]
chromosome:WASHUC2:10:20619919:20620093|ENSGALG00000007643|DIS3L|1|Uncharacterized=protein=[Source:UniProtKB/TrEMBL	Acc:F1NKN5]
chromosome:WASHUC2:10:21033739:21033549|ENSGALG00000007887|AAGAB|-1|Uncharacterized=protein=[Source:UniProtKB/TrEMBL	Acc:E1C7X1]
chromosome:WASHUC2:10:21062415:21062590|ENSGALG00000007909|IQCH|1|Uncharacterized=protein=[Source:UniProtKB/TrEMBL	Acc:F1NUS8]
chromosome:WASHUC2:10:21066162:21066434|ENSGALG00000007909|IQCH|1|Uncharacterized=protein=[Source:UniProtKB/TrEMBL	Acc:F1NUS8]
chromosome:WASHUC2:10:21103987:21104111|ENSGALG00000007930|MAP2K5|1|dual=specificity=mitogen-activated=protein=kinase=kinase=5==[Source:RefSeq=peptide	Acc:NP_001073184]
chromosome:WASHUC2:10:21323610:21324494|ENSGALG00000023277|FEM1B|1|Protein=fem-1=homolog=B=[Source:UniProtKB/TrEMBL	Acc:F1NZR5]
chromosome:WASHUC2:10:21497100:21498149|ENSGALG00000008068|GLCE|1|Uncharacterized=protein=[Source:UniProtKB/TrEMBL	Acc:E1C1J5]
chromosome:WASHUC2:10:21875480:21875621|ENSGALG00000008164|ADAMTS7|1|Uncharacterized=protein=[Source:UniProtKB/TrEMBL	Acc:F1ND06]
chromosome:WASHUC2:10:21933712:21933867|ENSGALG00000008180|SPG11|1|Uncharacterized=protein=[Source:UniProtKB/TrEMBL	Acc:F1NCR2]
chromosome:WASHUC2:10:21934612:21934792|ENSGALG00000008180|SPG11|1|Uncharacterized=protein=[Source:UniProtKB/TrEMBL	Acc:F1NCR2]
chromosome:WASHUC2:10:21936604:21936473|ENSGALG00000008187|EIF3J|-1|eukaryotic=translation=initiation=factor=3=subunit=J=[Source:RefSeq=peptide	Acc:NP_001012789]
chromosome:WASHUC2:10:21938439:21938281|ENSGALG00000008187|EIF3J|-1|eukaryotic=translation=initiation=factor=3=subunit=J=[Source:RefSeq=peptide	Acc:NP_001012789]
chromosome:WASHUC2:10:21963968:21963819|ENSGALG00000008199|CTDSPL2|-1|CTD=small=phosphatase-like=protein=2=[Source:UniProtKB/Swiss-Prot	Acc:Q5F3Z7]
chromosome:WASHUC2:10:22073133:22072878|ENSGALG00000001562|WDR76|-1|Uncharacterized=protein=[Source:UniProtKB/TrEMBL	Acc:F1ND33]
chromosome:WASHUC2:10:22085740:22085548|ENSGALG00000008256|BLM|-1|Bloom=syndrome=protein=homolog==[Source:RefSeq=peptide	Acc:NP_001007088]
chromosome:WASHUC2:10:22087920:22087730|ENSGALG00000008256|BLM|-1|Bloom=syndrome=protein=homolog==[Source:RefSeq=peptide	Acc:NP_001007088]
chromosome:WASHUC2:10:22290136:22289954|ENSGALG00000008348|PDIA3|-1|Protein=disulfide-isomerase=A3=[Source:UniProtKB/Swiss-Prot	Acc:Q8JG64]
chromosome:WASHUC2:10:22290793:22290668|ENSGALG00000008348|PDIA3|-1|Protein=disulfide-isomerase=A3=[Source:UniProtKB/Swiss-Prot	Acc:Q8JG64]
chromosome:WASHUC2:10:22291978:22291849|ENSGALG00000008348|PDIA3|-1|Protein=disulfide-isomerase=A3=[Source:UniProtKB/Swiss-Prot	Acc:Q8JG64]
chromosome:WASHUC2:10:22428336:22428488|ENSGALG00000008521|TP53BP1|1|Uncharacterized=protein=[Source:UniProtKB/TrEMBL	Acc:E1C780]
chromosome:WASHUC2:10:22429771:22430060|ENSGALG00000008521|TP53BP1|1|Uncharacterized=protein=[Source:UniProtKB/TrEMBL	Acc:E1C780]
chromosome:WASHUC2:10:22430776:22431195|ENSGALG00000008521|TP53BP1|1|Uncharacterized=protein=[Source:UniProtKB/TrEMBL	Acc:E1C780]
chromosome:WASHUC2:10:22431299:22431490|ENSGALG00000008521|TP53BP1|1|Uncharacterized=protein=[Source:UniProtKB/TrEMBL	Acc:E1C780]
chromosome:WASHUC2:10:22439510:22439697|ENSGALG00000008521|TP53BP1|1|Uncharacterized=protein=[Source:UniProtKB/TrEMBL	Acc:E1C780]
chromosome:WASHUC2:10:22441904:22441765|ENSGALG00000008549|TUBGCP4|-1|Uncharacterized=protein=[Source:UniProtKB/TrEMBL	Acc:E1BQM2]
chromosome:WASHUC2:10:22442806:22442672|ENSGALG00000008549|TUBGCP4|-1|Uncharacterized=protein=[Source:UniProtKB/TrEMBL	Acc:E1BQM2]
chromosome:WASHUC2:10:22446570:22446446|ENSGALG00000008549|TUBGCP4|-1|Uncharacterized=protein=[Source:UniProtKB/TrEMBL	Acc:E1BQM2]
chromosome:WASHUC2:10:22447832:22447667|ENSGALG00000008549|TUBGCP4|-1|Uncharacterized=protein=[Source:UniProtKB/TrEMBL	Acc:E1BQM2]
chromosome:WASHUC2:10:22467995:22468158|ENSGALG00000008600|IQGAP1|1|Uncharacterized=protein=[Source:UniProtKB/TrEMBL	Acc:F1NY82]
chromosome:WASHUC2:10:22497454:22497589|ENSGALG00000008600|IQGAP1|1|Uncharacterized=protein=[Source:UniProtKB/TrEMBL	Acc:F1NY82]
chromosome:WASHUC2:11:264512:264354|ENSGALG00000000800|PRMT7|-1|protein=arginine=N-methyltransferase=7=[Source:RefSeq=peptide	Acc:NP_001005831]
chromosome:WASHUC2:11:266420:266260|ENSGALG00000000800|PRMT7|-1|protein=arginine=N-methyltransferase=7=[Source:RefSeq=peptide	Acc:NP_001005831]
chromosome:WASHUC2:11:275391:275214|ENSGALG00000000800|PRMT7|-1|protein=arginine=N-methyltransferase=7=[Source:RefSeq=peptide	Acc:NP_001005831]
chromosome:WASHUC2:11:275761:275520|ENSGALG00000000800|PRMT7|-1|protein=arginine=N-methyltransferase=7=[Source:RefSeq=peptide	Acc:NP_001005831]
chromosome:WASHUC2:11:283811:284011|ENSGALG00000000804|SLC7A6OS|1|Uncharacterized=protein=[Source:UniProtKB/TrEMBL	Acc:E1C068]
chromosome:WASHUC2:11:373874:373644|ENSGALG00000000880|GINS3|-1|Uncharacterized=protein=[Source:UniProtKB/TrEMBL	Acc:E1C7B9]
chromosome:WASHUC2:11:375977:375744|ENSGALG00000000880|GINS3|-1|Uncharacterized=protein=[Source:UniProtKB/TrEMBL	Acc:E1C7B9]
chromosome:WASHUC2:11:507500:507288|ENSGALG00000001065|CCDC135|-1|Uncharacterized=protein=[Source:UniProtKB/TrEMBL	Acc:E1BQT1]
chromosome:WASHUC2:11:508578:508352|ENSGALG00000001065|CCDC135|-1|Uncharacterized=protein=[Source:UniProtKB/TrEMBL	Acc:E1BQT1]
chromosome:WASHUC2:11:511815:511597|ENSGALG00000001065|CCDC135|-1|Uncharacterized=protein=[Source:UniProtKB/TrEMBL	Acc:E1BQT1]
chromosome:WASHUC2:11:628661:629828|ENSGALG00000001256|NLRC5|1|Uncharacterized=protein=[Source:UniProtKB/TrEMBL	Acc:F1NYZ9]
chromosome:WASHUC2:11:911005:911194|ENSGALG00000001636|EDC4|1|Uncharacterized=protein=[Source:UniProtKB/TrEMBL	Acc:F1NKX2]
chromosome:WASHUC2:11:911909:912056|ENSGALG00000001636|EDC4|1|Uncharacterized=protein=[Source:UniProtKB/TrEMBL	Acc:F1NKX2]
chromosome:WASHUC2:11:971817:971631|ENSGALG00000001702|EXOC3L1|-1|Uncharacterized=protein=[Source:UniProtKB/TrEMBL	Acc:E1BUJ3]
chromosome:WASHUC2:11:1140392:1140576|ENSGALG00000001965|AARS|1|alanyl-tRNA=synthetase,=cytoplasmic==[Source:RefSeq=peptide	Acc:NP_001005836]
chromosome:WASHUC2:11:1452238:1452116|ENSGALG00000002321|GOT2|-1|aspartate=aminotransferase,=mitochondrial=precursor=[Source:RefSeq=peptide	Acc:NP_990854]
chromosome:WASHUC2:11:1483376:1485667|ENSGALG00000002356|FTSJD1|1|Uncharacterized=protein=[Source:UniProtKB/TrEMBL	Acc:E1BZA5]
chromosome:WASHUC2:11:1645473:1645617|ENSGALG00000002458|VAC14|1|protein=VAC14=homolog==[Source:RefSeq=peptide	Acc:NP_001025735]
chromosome:WASHUC2:11:1729961:1730154|ENSGALG00000002603|COG4|1|conserved=oligomeric=Golgi=complex=subunit=4=[Source:RefSeq=peptide	Acc:NP_001012793]
chromosome:WASHUC2:11:1735651:1735817|ENSGALG00000002603|COG4|1|conserved=oligomeric=Golgi=complex=subunit=4=[Source:RefSeq=peptide	Acc:NP_001012793]
chromosome:WASHUC2:11:1744842:1744699|ENSGALG00000002648|FUK|-1|Uncharacterized=protein=[Source:UniProtKB/TrEMBL	Acc:F1NH45]
chromosome:WASHUC2:11:1757198:1756794|ENSGALG00000002690|PDPR|-1|Uncharacterized=protein=[Source:UniProtKB/TrEMBL	Acc:F1NG59]
chromosome:WASHUC2:11:1758131:1757949|ENSGALG00000002690|PDPR|-1|Uncharacterized=protein=[Source:UniProtKB/TrEMBL	Acc:F1NG59]
chromosome:WASHUC2:11:1762941:1762817|ENSGALG00000002690|PDPR|-1|Uncharacterized=protein=[Source:UniProtKB/TrEMBL	Acc:F1NG59]
chromosome:WASHUC2:11:1771844:1771711|ENSGALG00000002690|PDPR|-1|Uncharacterized=protein=[Source:UniProtKB/TrEMBL	Acc:F1NG59]
chromosome:WASHUC2:11:1783136:1782994|ENSGALG00000002745|GLG1|-1|Golgi=apparatus=protein=1=precursor==[Source:RefSeq=peptide	Acc:NP_990827]
chromosome:WASHUC2:11:1802704:1802501|ENSGALG00000002745|GLG1|-1|Golgi=apparatus=protein=1=precursor==[Source:RefSeq=peptide	Acc:NP_990827]
chromosome:WASHUC2:11:1844035:1843859|ENSGALG00000002755|RFWD3|-1|Uncharacterized=protein=[Source:UniProtKB/TrEMBL	Acc:F1N894]
chromosome:WASHUC2:11:1881232:1881090|ENSGALG00000002798|WDR59|-1|WD=repeat-containing=protein=59=[Source:UniProtKB/Swiss-Prot	Acc:Q5ZLG9]
chromosome:WASHUC2:11:2039853:2039696|ENSGALG00000003010|NUP93|-1|Uncharacterized=protein=[Source:UniProtKB/TrEMBL	Acc:F1NAQ5]
chromosome:WASHUC2:11:2040907:2040775|ENSGALG00000003010|NUP93|-1|Uncharacterized=protein=[Source:UniProtKB/TrEMBL	Acc:F1NAQ5]
chromosome:WASHUC2:11:2111783:2111908|ENSGALG00000003043|BBS2|1|Bardet-Biedl=syndrome=2==[Source:RefSeq=peptide	Acc:NP_001012795]
chromosome:WASHUC2:11:2120029:2120200|ENSGALG00000003043|BBS2|1|Bardet-Biedl=syndrome=2==[Source:RefSeq=peptide	Acc:NP_001012795]
chromosome:WASHUC2:11:2121956:2122087|ENSGALG00000003043|BBS2|1|Bardet-Biedl=syndrome=2==[Source:RefSeq=peptide	Acc:NP_001012795]
chromosome:WASHUC2:11:2123962:2124110|ENSGALG00000003043|BBS2|1|Bardet-Biedl=syndrome=2==[Source:RefSeq=peptide	Acc:NP_001012795]
chromosome:WASHUC2:11:2132308:2132019|ENSGALG00000003071|OGFOD1|-1|Uncharacterized=protein=[Source:UniProtKB/TrEMBL	Acc:F1NBM0]
chromosome:WASHUC2:11:2140495:2140695|ENSGALG00000003084|NUDT21|1|Uncharacterized=protein=[Source:UniProtKB/TrEMBL	Acc:E1C538]
chromosome:WASHUC2:11:2489066:2489323|ENSGALG00000003293|MBTPS1|1|Uncharacterized=protein=[Source:UniProtKB/TrEMBL	Acc:E1C6Y2]
chromosome:WASHUC2:11:2489724:2489927|ENSGALG00000003293|MBTPS1|1|Uncharacterized=protein=[Source:UniProtKB/TrEMBL	Acc:E1C6Y2]
chromosome:WASHUC2:11:2494730:2494881|ENSGALG00000003293|MBTPS1|1|Uncharacterized=protein=[Source:UniProtKB/TrEMBL	Acc:E1C6Y2]
chromosome:WASHUC2:11:2495757:2495918|ENSGALG00000003293|MBTPS1|1|Uncharacterized=protein=[Source:UniProtKB/TrEMBL	Acc:E1C6Y2]
chromosome:WASHUC2:11:2497669:2497857|ENSGALG00000003293|MBTPS1|1|Uncharacterized=protein=[Source:UniProtKB/TrEMBL	Acc:E1C6Y2]
chromosome:WASHUC2:11:2498484:2498656|ENSGALG00000003293|MBTPS1|1|Uncharacterized=protein=[Source:UniProtKB/TrEMBL	Acc:E1C6Y2]
chromosome:WASHUC2:11:2501304:2501460|ENSGALG00000003293|MBTPS1|1|Uncharacterized=protein=[Source:UniProtKB/TrEMBL	Acc:E1C6Y2]
chromosome:WASHUC2:11:2506505:2506645|ENSGALG00000003293|MBTPS1|1|Uncharacterized=protein=[Source:UniProtKB/TrEMBL	Acc:E1C6Y2]
chromosome:WASHUC2:11:2508940:2509066|ENSGALG00000003293|MBTPS1|1|Uncharacterized=protein=[Source:UniProtKB/TrEMBL	Acc:E1C6Y2]
chromosome:WASHUC2:11:2509733:2509863|ENSGALG00000003293|MBTPS1|1|Uncharacterized=protein=[Source:UniProtKB/TrEMBL	Acc:E1C6Y2]
chromosome:WASHUC2:11:2645031:2645350|ENSGALG00000021325||1|Uncharacterized=protein=[Source:UniProtKB/TrEMBL	Acc:E1BV21]
chromosome:WASHUC2:11:3381337:3381169|ENSGALG00000003407|DUS2L|-1|Uncharacterized=protein=[Source:UniProtKB/TrEMBL	Acc:E1C4F6]
chromosome:WASHUC2:11:3547999:3547832|ENSGALG00000003560|SLC6A2|-1|sodium-dependent=noradrenaline=transporter=[Source:RefSeq=peptide	Acc:NP_990047]
chromosome:WASHUC2:11:3558885:3558757|ENSGALG00000003560|SLC6A2|-1|sodium-dependent=noradrenaline=transporter=[Source:RefSeq=peptide	Acc:NP_990047]
chromosome:WASHUC2:11:3651617:3651400|ENSGALG00000003574|LPCAT2|-1|lysophosphatidylcholine=acyltransferase=2=[Source:RefSeq=peptide	Acc:NP_001025739]
chromosome:WASHUC2:11:4886591:4886355|ENSGALG00000003591|FTO|-1|protein=fto==[Source:RefSeq=peptide	Acc:NP_001172076]
chromosome:WASHUC2:11:4956632:4956775|ENSGALG00000003602|RPGRIP1L|1|Uncharacterized=protein=[Source:UniProtKB/TrEMBL	Acc:E1BW54]
chromosome:WASHUC2:11:6474354:6473975|ENSGALG00000003753|CYLD|-1|Uncharacterized=protein=[Source:UniProtKB/TrEMBL	Acc:F1NH67]
chromosome:WASHUC2:11:6855155:6855339|ENSGALG00000003786|BRD7|1|bromodomain-containing=protein=7==[Source:RefSeq=peptide	Acc:NP_001005839]
chromosome:WASHUC2:11:6913836:6913666|ENSGALG00000003837|ADCY7|-1|Uncharacterized=protein=[Source:UniProtKB/TrEMBL	Acc:E1C8F6]
chromosome:WASHUC2:11:7028984:7028827|ENSGALG00000003874|HEATR3|-1|HEAT=repeat-containing=protein=3==[Source:RefSeq=peptide	Acc:NP_001025740]
chromosome:WASHUC2:11:7953855:7953714|ENSGALG00000003942|LONP2|-1|peroxisomal=Lon=protease=homolog=2==[Source:RefSeq=peptide	Acc:NP_001186149]
chromosome:WASHUC2:11:7966220:7966089|ENSGALG00000003942|LONP2|-1|peroxisomal=Lon=protease=homolog=2==[Source:RefSeq=peptide	Acc:NP_001186149]
chromosome:WASHUC2:11:7967252:7967018|ENSGALG00000003942|LONP2|-1|peroxisomal=Lon=protease=homolog=2==[Source:RefSeq=peptide	Acc:NP_001186149]
chromosome:WASHUC2:11:8060738:8060601|ENSGALG00000004004|PHKB|-1|phosphorylase=b=kinase=regulatory=subunit=beta=[Source:RefSeq=peptide	Acc:NP_001007832]
chromosome:WASHUC2:11:8121412:8121274|ENSGALG00000004004|PHKB|-1|phosphorylase=b=kinase=regulatory=subunit=beta=[Source:RefSeq=peptide	Acc:NP_001007832]
chromosome:WASHUC2:11:8380066:8379903|ENSGALG00000004342|ORC6|-1|Uncharacterized=protein=[Source:UniProtKB/TrEMBL	Acc:E1BWZ4]
chromosome:WASHUC2:11:10434014:10436122|ENSGALG00000004532|ZNF507|1|Uncharacterized=protein=[Source:UniProtKB/TrEMBL	Acc:E1BQQ6]
chromosome:WASHUC2:11:10446497:10446631|ENSGALG00000004532|ZNF507|1|Uncharacterized=protein=[Source:UniProtKB/TrEMBL	Acc:E1BQQ6]
chromosome:WASHUC2:11:10446766:10447129|ENSGALG00000004532|ZNF507|1|Uncharacterized=protein=[Source:UniProtKB/TrEMBL	Acc:E1BQQ6]
chromosome:WASHUC2:11:10546535:10546374|ENSGALG00000004671|ANKRD27|-1|ankyrin=repeat=domain-containing=protein=27=[Source:RefSeq=peptide	Acc:NP_001129150]
chromosome:WASHUC2:11:10547789:10547592|ENSGALG00000004671|ANKRD27|-1|ankyrin=repeat=domain-containing=protein=27=[Source:RefSeq=peptide	Acc:NP_001129150]
chromosome:WASHUC2:11:10557027:10556830|ENSGALG00000004671|ANKRD27|-1|ankyrin=repeat=domain-containing=protein=27=[Source:RefSeq=peptide	Acc:NP_001129150]
chromosome:WASHUC2:11:10564774:10564642|ENSGALG00000004671|ANKRD27|-1|ankyrin=repeat=domain-containing=protein=27=[Source:RefSeq=peptide	Acc:NP_001129150]
chromosome:WASHUC2:11:10567826:10567672|ENSGALG00000004671|ANKRD27|-1|ankyrin=repeat=domain-containing=protein=27=[Source:RefSeq=peptide	Acc:NP_001129150]
chromosome:WASHUC2:11:10582767:10583480|ENSGALG00000004675|RGS9BP|1|Regulator=of=G-protein=signaling=9-binding=protein=[Source:UniProtKB/Swiss-Prot	Acc:Q6XK22]
chromosome:WASHUC2:11:10645486:10645255|ENSGALG00000004756|CEP89|-1|Uncharacterized=protein=[Source:UniProtKB/TrEMBL	Acc:E1BSR4]
chromosome:WASHUC2:11:10667274:10667504|ENSGALG00000004764|C19ORF40|1|Uncharacterized=protein=[Source:UniProtKB/TrEMBL	Acc:F1NH32]
chromosome:WASHUC2:11:10673207:10673061|ENSGALG00000004814|RHPN2|-1|Uncharacterized=protein=[Source:UniProtKB/TrEMBL	Acc:F1NFZ9]
chromosome:WASHUC2:11:11171980:11171780|ENSGALG00000004899|PEPD|-1|xaa-Pro=dipeptidase==[Source:RefSeq=peptide	Acc:NP_001073185]
chromosome:WASHUC2:11:12432423:12432259|ENSGALG00000005272|CDH5|-1|cadherin-5=precursor==[Source:RefSeq=peptide	Acc:NP_989558]
chromosome:WASHUC2:11:15436654:15436832|ENSGALG00000005377|WWOX|1|WW=domain-containing=oxidoreductase==[Source:RefSeq=peptide	Acc:NP_001025745]
chromosome:WASHUC2:11:17042984:17042774|ENSGALG00000005435|PKD1L2|-1|polycystic=kidney=disease=1-like=2=[Source:HGNC=Symbol	Acc:21715]
chromosome:WASHUC2:11:17048409:17048269|ENSGALG00000005435|PKD1L2|-1|polycystic=kidney=disease=1-like=2=[Source:HGNC=Symbol	Acc:21715]
chromosome:WASHUC2:11:17057802:17057676|ENSGALG00000005435|PKD1L2|-1|polycystic=kidney=disease=1-like=2=[Source:HGNC=Symbol	Acc:21715]
chromosome:WASHUC2:11:17061276:17061151|ENSGALG00000005435|PKD1L2|-1|polycystic=kidney=disease=1-like=2=[Source:HGNC=Symbol	Acc:21715]
chromosome:WASHUC2:11:17070863:17070634|ENSGALG00000005435|PKD1L2|-1|polycystic=kidney=disease=1-like=2=[Source:HGNC=Symbol	Acc:21715]
chromosome:WASHUC2:11:17076731:17076567|ENSGALG00000005435|PKD1L2|-1|polycystic=kidney=disease=1-like=2=[Source:HGNC=Symbol	Acc:21715]
chromosome:WASHUC2:11:17077582:17077282|ENSGALG00000005435|PKD1L2|-1|polycystic=kidney=disease=1-like=2=[Source:HGNC=Symbol	Acc:21715]
chromosome:WASHUC2:11:18611554:18611694|ENSGALG00000005503|WFDC1|1|WAP=four-disulfide=core=domain=protein=1=[Source:UniProtKB/Swiss-Prot	Acc:Q8JG33]
chromosome:WASHUC2:11:18651906:18651762|ENSGALG00000005596|KIAA1609|-1|TLD=domain-containing=protein=KIAA1609=homolog=[Source:UniProtKB/Swiss-Prot	Acc:Q5ZJX5]
chromosome:WASHUC2:11:19730676:19730509|ENSGALG00000005779|FBXO31|-1|Uncharacterized=protein=[Source:UniProtKB/TrEMBL	Acc:E1C5T0]
chromosome:WASHUC2:11:19883765:19883590|ENSGALG00000007860|KLHDC4|-1|kelch=domain-containing=protein=4==[Source:RefSeq=peptide	Acc:NP_001025749]
chromosome:WASHUC2:11:19885547:19885148|ENSGALG00000007860|KLHDC4|-1|kelch=domain-containing=protein=4==[Source:RefSeq=peptide	Acc:NP_001025749]
chromosome:WASHUC2:11:20304321:20304535|ENSGALG00000020969|ZNF469|1|Uncharacterized=protein=[Source:UniProtKB/TrEMBL	Acc:F1NPR4]
chromosome:WASHUC2:11:20305092:20305804|ENSGALG00000020969|ZNF469|1|Uncharacterized=protein=[Source:UniProtKB/TrEMBL	Acc:F1NPR4]
chromosome:WASHUC2:11:20305904:20306918|ENSGALG00000020969|ZNF469|1|Uncharacterized=protein=[Source:UniProtKB/TrEMBL	Acc:F1NPR4]
chromosome:WASHUC2:11:20431983:20432177|ENSGALG00000013784|CDT1|1|Uncharacterized=protein=[Source:UniProtKB/TrEMBL	Acc:E1BS75]
chromosome:WASHUC2:11:20432265:20432410|ENSGALG00000013784|CDT1|1|Uncharacterized=protein=[Source:UniProtKB/TrEMBL	Acc:E1BS75]
chromosome:WASHUC2:11:20534290:20534445|ENSGALG00000006223|ACSF3|1|Uncharacterized=protein=[Source:UniProtKB/TrEMBL	Acc:F1NXK4]
chromosome:WASHUC2:11:20544972:20545126|ENSGALG00000006223|ACSF3|1|Uncharacterized=protein=[Source:UniProtKB/TrEMBL	Acc:F1NXK4]
chromosome:WASHUC2:11:20545602:20545747|ENSGALG00000006223|ACSF3|1|Uncharacterized=protein=[Source:UniProtKB/TrEMBL	Acc:F1NXK4]
chromosome:WASHUC2:11:20759405:20759272|ENSGALG00000000516|FANCA|-1|Fanconi=anemia,=complementation=group=A=[Source:RefSeq=peptide	Acc:NP_001127831]
chromosome:WASHUC2:11:20840935:20841097|ENSGALG00000000624|TMCO7|1|Uncharacterized=protein=[Source:UniProtKB/TrEMBL	Acc:F1NUN4]
chromosome:WASHUC2:11:20893080:20892929|ENSGALG00000000654|TMED6|-1|Uncharacterized=protein=[Source:UniProtKB/TrEMBL	Acc:F1NSJ0]
chromosome:WASHUC2:11:21684366:21684229|ENSGALG00000000787|DHX38|-1|Uncharacterized=protein=[Source:UniProtKB/TrEMBL	Acc:E1C094]
chromosome:WASHUC2:11:21812662:21812820|ENSGALG00000000893|TAT|1|Uncharacterized=protein=[Source:UniProtKB/TrEMBL	Acc:E1C5G9]
chromosome:WASHUC2:11:21814986:21815114|ENSGALG00000000893|TAT|1|Uncharacterized=protein=[Source:UniProtKB/TrEMBL	Acc:E1C5G9]
chromosome:WASHUC2:12:562876:563028|ENSGALG00000001494|NISCH|1|Uncharacterized=protein=[Source:UniProtKB/TrEMBL	Acc:F1NRQ0]
chromosome:WASHUC2:12:572380:573693|ENSGALG00000001494|NISCH|1|Uncharacterized=protein=[Source:UniProtKB/TrEMBL	Acc:F1NRQ0]
chromosome:WASHUC2:12:614069:614252|ENSGALG00000001535|STAB1|1|Uncharacterized=protein=[Source:UniProtKB/TrEMBL	Acc:F1NPG7]
chromosome:WASHUC2:12:675629:675413|ENSGALG00000001590|PBRM1|-1|protein=polybromo-1==[Source:RefSeq=peptide	Acc:NP_990496]
chromosome:WASHUC2:12:687491:687290|ENSGALG00000001590|PBRM1|-1|protein=polybromo-1==[Source:RefSeq=peptide	Acc:NP_990496]
chromosome:WASHUC2:12:694149:693966|ENSGALG00000001590|PBRM1|-1|protein=polybromo-1==[Source:RefSeq=peptide	Acc:NP_990496]
chromosome:WASHUC2:12:694805:694648|ENSGALG00000001590|PBRM1|-1|protein=polybromo-1==[Source:RefSeq=peptide	Acc:NP_990496]
chromosome:WASHUC2:12:695281:695136|ENSGALG00000001590|PBRM1|-1|protein=polybromo-1==[Source:RefSeq=peptide	Acc:NP_990496]
chromosome:WASHUC2:12:697605:697448|ENSGALG00000001590|PBRM1|-1|protein=polybromo-1==[Source:RefSeq=peptide	Acc:NP_990496]
chromosome:WASHUC2:12:700225:700014|ENSGALG00000001590|PBRM1|-1|protein=polybromo-1==[Source:RefSeq=peptide	Acc:NP_990496]
chromosome:WASHUC2:12:705291:705015|ENSGALG00000001590|PBRM1|-1|protein=polybromo-1==[Source:RefSeq=peptide	Acc:NP_990496]
chromosome:WASHUC2:12:729715:729568|ENSGALG00000001590|PBRM1|-1|protein=polybromo-1==[Source:RefSeq=peptide	Acc:NP_990496]
chromosome:WASHUC2:12:754255:754122|ENSGALG00000001672|NEK4|-1|Uncharacterized=protein=[Source:UniProtKB/TrEMBL	Acc:E1BWZ5]
chromosome:WASHUC2:12:817135:816986|ENSGALG00000001720|TMEM110|-1|Uncharacterized=protein=[Source:UniProtKB/TrEMBL	Acc:F1NIC7]
chromosome:WASHUC2:12:851977:851732|ENSGALG00000001753|SFMBT1|-1|Uncharacterized=protein=[Source:UniProtKB/TrEMBL	Acc:E1BTX5]
chromosome:WASHUC2:12:852338:852160|ENSGALG00000001753|SFMBT1|-1|Uncharacterized=protein=[Source:UniProtKB/TrEMBL	Acc:E1BTX5]
chromosome:WASHUC2:12:865396:865246|ENSGALG00000001753|SFMBT1|-1|Uncharacterized=protein=[Source:UniProtKB/TrEMBL	Acc:E1BTX5]
chromosome:WASHUC2:12:1315155:1315278|ENSGALG00000024451||1|Uncharacterized=protein=[Source:UniProtKB/TrEMBL	Acc:F1NQY4]
chromosome:WASHUC2:12:1385644:1385796|ENSGALG00000002114|ZMYND10|1|Uncharacterized=protein=[Source:UniProtKB/TrEMBL	Acc:F1P057]
chromosome:WASHUC2:12:1644618:1644385|ENSGALG00000002240|C3ORF18|-1|Uncharacterized=protein=[Source:UniProtKB/TrEMBL	Acc:E1BTP0]
chromosome:WASHUC2:12:2016697:2016843|ENSGALG00000002335|DOCK3|1|Uncharacterized=protein=[Source:UniProtKB/TrEMBL	Acc:F1P160]
chromosome:WASHUC2:12:2050240:2050361|ENSGALG00000002335|DOCK3|1|Uncharacterized=protein=[Source:UniProtKB/TrEMBL	Acc:F1P160]
chromosome:WASHUC2:12:2064026:2064532|ENSGALG00000002335|DOCK3|1|Uncharacterized=protein=[Source:UniProtKB/TrEMBL	Acc:F1P160]
chromosome:WASHUC2:12:2109360:2108100|ENSGALG00000002398|VPRBP|-1|Uncharacterized=protein=[Source:UniProtKB/TrEMBL	Acc:F1NZ57]
chromosome:WASHUC2:12:2110959:2110835|ENSGALG00000002398|VPRBP|-1|Uncharacterized=protein=[Source:UniProtKB/TrEMBL	Acc:F1NZ57]
chromosome:WASHUC2:12:2112804:2112635|ENSGALG00000002398|VPRBP|-1|Uncharacterized=protein=[Source:UniProtKB/TrEMBL	Acc:F1NZ57]
chromosome:WASHUC2:12:2113858:2113649|ENSGALG00000002398|VPRBP|-1|Uncharacterized=protein=[Source:UniProtKB/TrEMBL	Acc:F1NZ57]
chromosome:WASHUC2:12:2114875:2114696|ENSGALG00000002398|VPRBP|-1|Uncharacterized=protein=[Source:UniProtKB/TrEMBL	Acc:F1NZ57]
chromosome:WASHUC2:12:2119678:2119175|ENSGALG00000002398|VPRBP|-1|Uncharacterized=protein=[Source:UniProtKB/TrEMBL	Acc:F1NZ57]
chromosome:WASHUC2:12:2120793:2120656|ENSGALG00000002398|VPRBP|-1|Uncharacterized=protein=[Source:UniProtKB/TrEMBL	Acc:F1NZ57]
chromosome:WASHUC2:12:2326427:2325888|ENSGALG00000001849|BSN|-1|Uncharacterized=protein=[Source:UniProtKB/TrEMBL	Acc:F1N8N1]
chromosome:WASHUC2:12:2415443:2414534|ENSGALG00000003103|MST1R|-1|Uncharacterized=protein=[Source:UniProtKB/TrEMBL	Acc:E1C512]
chromosome:WASHUC2:12:2476237:2476362|ENSGALG00000002941|RBM6|1|RNA-binding=protein=6==[Source:RefSeq=peptide	Acc:NP_001025759]
chromosome:WASHUC2:12:2495502:2495306|ENSGALG00000003243|RAD54L2|-1|Uncharacterized=protein=[Source:UniProtKB/TrEMBL	Acc:E1C963]
chromosome:WASHUC2:12:2500545:2500294|ENSGALG00000003243|RAD54L2|-1|Uncharacterized=protein=[Source:UniProtKB/TrEMBL	Acc:E1C963]
chromosome:WASHUC2:12:2503656:2503460|ENSGALG00000003243|RAD54L2|-1|Uncharacterized=protein=[Source:UniProtKB/TrEMBL	Acc:E1C963]
chromosome:WASHUC2:12:2506179:2505947|ENSGALG00000003243|RAD54L2|-1|Uncharacterized=protein=[Source:UniProtKB/TrEMBL	Acc:E1C963]
chromosome:WASHUC2:12:2584590:2584444|ENSGALG00000003720|FANCD2|-1|Fanconi=anemia,=complementation=group=D2=[Source:RefSeq=peptide	Acc:NP_001034350]
chromosome:WASHUC2:12:2709214:2709435|ENSGALG00000003832|TEX264|1|Uncharacterized=protein=[Source:UniProtKB/TrEMBL	Acc:E1C8H2]
chromosome:WASHUC2:12:2802820:2802678|ENSGALG00000003977|WDR82|-1|WD=repeat-containing=protein=82=[Source:UniProtKB/Swiss-Prot	Acc:Q5ZMV7]
chromosome:WASHUC2:12:2804491:2804333|ENSGALG00000003977|WDR82|-1|WD=repeat-containing=protein=82=[Source:UniProtKB/Swiss-Prot	Acc:Q5ZMV7]
chromosome:WASHUC2:12:2826317:2826492|ENSGALG00000004018|GLYCTK|1|Uncharacterized=protein=[Source:UniProtKB/TrEMBL	Acc:F1P318]
chromosome:WASHUC2:12:2827059:2827949|ENSGALG00000004018|GLYCTK|1|Uncharacterized=protein=[Source:UniProtKB/TrEMBL	Acc:F1P318]
chromosome:WASHUC2:12:2868648:2868780|ENSGALG00000004297|DNAH1|1|Uncharacterized=protein=[Source:UniProtKB/TrEMBL	Acc:F1N8N6]
chromosome:WASHUC2:12:2869305:2869466|ENSGALG00000004297|DNAH1|1|Uncharacterized=protein=[Source:UniProtKB/TrEMBL	Acc:F1N8N6]
chromosome:WASHUC2:12:2869987:2870236|ENSGALG00000004297|DNAH1|1|Uncharacterized=protein=[Source:UniProtKB/TrEMBL	Acc:F1N8N6]
chromosome:WASHUC2:12:2894854:2895040|ENSGALG00000004297|DNAH1|1|Uncharacterized=protein=[Source:UniProtKB/TrEMBL	Acc:F1N8N6]
chromosome:WASHUC2:12:2899297:2899455|ENSGALG00000004297|DNAH1|1|Uncharacterized=protein=[Source:UniProtKB/TrEMBL	Acc:F1N8N6]
chromosome:WASHUC2:12:2956869:2957024|ENSGALG00000004626|RBM5|1|Uncharacterized=protein=[Source:UniProtKB/TrEMBL	Acc:E1BXK5]
chromosome:WASHUC2:12:3499052:3498803|ENSGALG00000004670|ATRIP|-1|Uncharacterized=protein=[Source:UniProtKB/TrEMBL	Acc:F1NGS1]
chromosome:WASHUC2:12:3501965:3501246|ENSGALG00000004670|ATRIP|-1|Uncharacterized=protein=[Source:UniProtKB/TrEMBL	Acc:F1NGS1]
chromosome:WASHUC2:12:3543218:3543497|ENSGALG00000004684|IPPK|1|Uncharacterized=protein=[Source:UniProtKB/TrEMBL	Acc:E1BV79]
chromosome:WASHUC2:12:3544138:3544288|ENSGALG00000004684|IPPK|1|Uncharacterized=protein=[Source:UniProtKB/TrEMBL	Acc:E1BV79]
chromosome:WASHUC2:12:3577855:3578043|ENSGALG00000004695|ECM2|1|Uncharacterized=protein=[Source:UniProtKB/TrEMBL	Acc:E1BV71]
chromosome:WASHUC2:12:3650944:3651114|ENSGALG00000004732|OGN|1|Mimecan==[Source:UniProtKB/Swiss-Prot	Acc:Q9W6H0]
chromosome:WASHUC2:12:3677889:3678033|ENSGALG00000004750|NOL8|1|Uncharacterized=protein=[Source:UniProtKB/TrEMBL	Acc:E1BT63]
chromosome:WASHUC2:12:3725175:3725331|ENSGALG00000004813|IARS|1|Uncharacterized=protein=[Source:UniProtKB/TrEMBL	Acc:E1BQH2]
chromosome:WASHUC2:12:3736024:3736171|ENSGALG00000004813|IARS|1|Uncharacterized=protein=[Source:UniProtKB/TrEMBL	Acc:E1BQH2]
chromosome:WASHUC2:12:3748261:3748383|ENSGALG00000004813|IARS|1|Uncharacterized=protein=[Source:UniProtKB/TrEMBL	Acc:E1BQH2]
chromosome:WASHUC2:12:3781945:3782066|ENSGALG00000004813|IARS|1|Uncharacterized=protein=[Source:UniProtKB/TrEMBL	Acc:E1BQH2]
chromosome:WASHUC2:12:3792518:3792692|ENSGALG00000004813|IARS|1|Uncharacterized=protein=[Source:UniProtKB/TrEMBL	Acc:E1BQH2]
chromosome:WASHUC2:12:3795721:3795897|ENSGALG00000004813|IARS|1|Uncharacterized=protein=[Source:UniProtKB/TrEMBL	Acc:E1BQH2]
chromosome:WASHUC2:12:3799128:3799253|ENSGALG00000004813|IARS|1|Uncharacterized=protein=[Source:UniProtKB/TrEMBL	Acc:E1BQH2]
chromosome:WASHUC2:12:3804147:3804290|ENSGALG00000004813|IARS|1|Uncharacterized=protein=[Source:UniProtKB/TrEMBL	Acc:E1BQH2]
chromosome:WASHUC2:12:4601484:4601642|ENSGALG00000004932|ATG7|1|ubiquitin-like=modifier-activating=enzyme=ATG7=[Source:RefSeq=peptide	Acc:NP_001025763]
chromosome:WASHUC2:12:4606074:4606277|ENSGALG00000004932|ATG7|1|ubiquitin-like=modifier-activating=enzyme=ATG7=[Source:RefSeq=peptide	Acc:NP_001025763]
chromosome:WASHUC2:12:4718062:4717873|ENSGALG00000004937|VGLL4|-1|transcription=cofactor=vestigial-like=protein=4=[Source:RefSeq=peptide	Acc:NP_001025764]
chromosome:WASHUC2:12:4802293:4802148|ENSGALG00000004940|TAMM41|-1|Uncharacterized=protein=[Source:UniProtKB/TrEMBL	Acc:E1BUW5]
chromosome:WASHUC2:12:4804554:4804404|ENSGALG00000004940|TAMM41|-1|Uncharacterized=protein=[Source:UniProtKB/TrEMBL	Acc:E1BUW5]
chromosome:WASHUC2:12:5132980:5133118|ENSGALG00000004981|TSEN2|1|tRNA-splicing=endonuclease=subunit=Sen2=[Source:RefSeq=peptide	Acc:NP_001025765]
chromosome:WASHUC2:12:5150921:5151064|ENSGALG00000004991|MKRN2|1|probable=E3=ubiquitin-protein=ligase=makorin-2=[Source:RefSeq=peptide	Acc:NP_989619]
chromosome:WASHUC2:12:5436055:5435923|ENSGALG00000005034|ACAD9|-1|acyl-CoA=dehydrogenase=family=member=9,=mitochondrial==[Source:RefSeq=peptide	Acc:NP_001006136]
chromosome:WASHUC2:12:5832397:5832178|ENSGALG00000005078|NUP210|-1|Uncharacterized=protein=[Source:UniProtKB/TrEMBL	Acc:F1NZB4]
chromosome:WASHUC2:12:5833178:5832928|ENSGALG00000005078|NUP210|-1|Uncharacterized=protein=[Source:UniProtKB/TrEMBL	Acc:F1NZB4]
chromosome:WASHUC2:12:5909421:5909568|ENSGALG00000005092|HDAC11|1|Uncharacterized=protein=[Source:UniProtKB/TrEMBL	Acc:F1NYW6]
chromosome:WASHUC2:12:5929545:5929723|ENSGALG00000005092|HDAC11|1|Uncharacterized=protein=[Source:UniProtKB/TrEMBL	Acc:F1NYW6]
chromosome:WASHUC2:12:6019276:6019833|ENSGALG00000005120|FBLN2|1|Uncharacterized=protein=[Source:UniProtKB/TrEMBL	Acc:F1NWN4]
chromosome:WASHUC2:12:6020350:6020530|ENSGALG00000005120|FBLN2|1|Uncharacterized=protein=[Source:UniProtKB/TrEMBL	Acc:F1NWN4]
chromosome:WASHUC2:12:6058938:6059067|ENSGALG00000005120|FBLN2|1|Uncharacterized=protein=[Source:UniProtKB/TrEMBL	Acc:F1NWN4]
chromosome:WASHUC2:12:6062579:6062765|ENSGALG00000005120|FBLN2|1|Uncharacterized=protein=[Source:UniProtKB/TrEMBL	Acc:F1NWN4]
chromosome:WASHUC2:12:6320656:6320471|ENSGALG00000005128|PTPDC1|-1|Uncharacterized=protein=[Source:UniProtKB/TrEMBL	Acc:E1C6I5]
chromosome:WASHUC2:12:6322614:6321407|ENSGALG00000005128|PTPDC1|-1|Uncharacterized=protein=[Source:UniProtKB/TrEMBL	Acc:E1C6I5]
chromosome:WASHUC2:12:6323277:6323140|ENSGALG00000005128|PTPDC1|-1|Uncharacterized=protein=[Source:UniProtKB/TrEMBL	Acc:E1C6I5]
chromosome:WASHUC2:12:6526154:6525976|ENSGALG00000005161|PHF2|-1|Uncharacterized=protein=[Source:UniProtKB/TrEMBL	Acc:F1NVY2]
chromosome:WASHUC2:12:6633470:6633187|ENSGALG00000005177|FAM120A|-1|Uncharacterized=protein=[Source:UniProtKB/TrEMBL	Acc:E1BW84]
chromosome:WASHUC2:12:6706627:6706412|ENSGALG00000005210|WNK2|-1|Uncharacterized=protein=[Source:UniProtKB/TrEMBL	Acc:F1P443]
chromosome:WASHUC2:12:6708841:6708627|ENSGALG00000005210|WNK2|-1|Uncharacterized=protein=[Source:UniProtKB/TrEMBL	Acc:F1P443]
chromosome:WASHUC2:12:6859322:6859169|ENSGALG00000005222|C9ORF89|-1|Uncharacterized=protein=[Source:UniProtKB/TrEMBL	Acc:F1P425]
chromosome:WASHUC2:12:6860849:6860709|ENSGALG00000005222|C9ORF89|-1|Uncharacterized=protein=[Source:UniProtKB/TrEMBL	Acc:F1P425]
chromosome:WASHUC2:12:6933200:6933048|ENSGALG00000005237|FGD3|-1|Uncharacterized=protein=[Source:UniProtKB/TrEMBL	Acc:F1P409]
chromosome:WASHUC2:12:7210325:7210107|ENSGALG00000005322|DCP1A|-1|Uncharacterized=protein=[Source:UniProtKB/TrEMBL	Acc:E1C056]
chromosome:WASHUC2:12:7213135:7212383|ENSGALG00000005322|DCP1A|-1|Uncharacterized=protein=[Source:UniProtKB/TrEMBL	Acc:E1C056]
chromosome:WASHUC2:12:7439634:7439954|ENSGALG00000005332|CACNA1D|1|voltage-dependent=L-type=calcium=channel=subunit=alpha-1D==[Source:RefSeq=peptide	Acc:NP_990365]
chromosome:WASHUC2:12:7446558:7446140|ENSGALG00000005363|CHDH|-1|Choline=dehydrogenase=[Source:UniProtKB/TrEMBL	Acc:E1C003]
chromosome:WASHUC2:12:7447952:7447810|ENSGALG00000005363|CHDH|-1|Choline=dehydrogenase=[Source:UniProtKB/TrEMBL	Acc:E1C003]
chromosome:WASHUC2:12:7450514:7450380|ENSGALG00000005363|CHDH|-1|Choline=dehydrogenase=[Source:UniProtKB/TrEMBL	Acc:E1C003]
chromosome:WASHUC2:12:7452023:7451872|ENSGALG00000005363|CHDH|-1|Choline=dehydrogenase=[Source:UniProtKB/TrEMBL	Acc:E1C003]
chromosome:WASHUC2:12:7461160:7461017|ENSGALG00000005385|ACTR8|-1|Uncharacterized=protein=[Source:UniProtKB/TrEMBL	Acc:F1NXV7]
chromosome:WASHUC2:12:7461953:7461790|ENSGALG00000005385|ACTR8|-1|Uncharacterized=protein=[Source:UniProtKB/TrEMBL	Acc:F1NXV7]
chromosome:WASHUC2:12:8620136:8620389|ENSGALG00000005450|CCDC66|1|Uncharacterized=protein=[Source:UniProtKB/TrEMBL	Acc:E1C6E4]
chromosome:WASHUC2:12:8623726:8624195|ENSGALG00000005450|CCDC66|1|Uncharacterized=protein=[Source:UniProtKB/TrEMBL	Acc:E1C6E4]
chromosome:WASHUC2:12:8629742:8629309|ENSGALG00000005459|FAM208A|-1|Uncharacterized=protein=[Source:UniProtKB/TrEMBL	Acc:F1P5V1]
chromosome:WASHUC2:12:8631574:8631396|ENSGALG00000005459|FAM208A|-1|Uncharacterized=protein=[Source:UniProtKB/TrEMBL	Acc:F1P5V1]
chromosome:WASHUC2:12:8633246:8633124|ENSGALG00000005459|FAM208A|-1|Uncharacterized=protein=[Source:UniProtKB/TrEMBL	Acc:F1P5V1]
chromosome:WASHUC2:12:8634223:8633946|ENSGALG00000005459|FAM208A|-1|Uncharacterized=protein=[Source:UniProtKB/TrEMBL	Acc:F1P5V1]
chromosome:WASHUC2:12:8634889:8634284|ENSGALG00000005459|FAM208A|-1|Uncharacterized=protein=[Source:UniProtKB/TrEMBL	Acc:F1P5V1]
chromosome:WASHUC2:12:8649715:8649557|ENSGALG00000005459|FAM208A|-1|Uncharacterized=protein=[Source:UniProtKB/TrEMBL	Acc:F1P5V1]
chromosome:WASHUC2:12:8653029:8652884|ENSGALG00000005459|FAM208A|-1|Uncharacterized=protein=[Source:UniProtKB/TrEMBL	Acc:F1P5V1]
chromosome:WASHUC2:12:8676666:8676496|ENSGALG00000005481|ARHGEF3|-1|rho=guanine=nucleotide=exchange=factor=3=[Source:RefSeq=peptide	Acc:NP_001025766]
chromosome:WASHUC2:12:8791505:8791315|ENSGALG00000005499|IL17RD|-1|interleukin-17=receptor=D=precursor==[Source:RefSeq=peptide	Acc:NP_989846]
chromosome:WASHUC2:12:8867490:8867636|ENSGALG00000005527|APPL1|1|Uncharacterized=protein=[Source:UniProtKB/TrEMBL	Acc:E1C411]
chromosome:WASHUC2:12:9035144:9035284|ENSGALG00000005670|GGA.11048|1|Uncharacterized=protein=[Source:UniProtKB/TrEMBL	Acc:F1N8D3]
chromosome:WASHUC2:12:9036247:9036384|ENSGALG00000005670|GGA.11048|1|Uncharacterized=protein=[Source:UniProtKB/TrEMBL	Acc:F1N8D3]
chromosome:WASHUC2:12:9064996:9065167|ENSGALG00000005670|GGA.11048|1|Uncharacterized=protein=[Source:UniProtKB/TrEMBL	Acc:F1N8D3]
chromosome:WASHUC2:12:9241042:9241243|ENSGALG00000005713|NCKIPSD|1|Uncharacterized=protein=[Source:UniProtKB/TrEMBL	Acc:E1C7M3]
chromosome:WASHUC2:12:9259456:9259584|ENSGALG00000005713|NCKIPSD|1|Uncharacterized=protein=[Source:UniProtKB/TrEMBL	Acc:E1C7M3]
chromosome:WASHUC2:12:9262317:9262489|ENSGALG00000005713|NCKIPSD|1|Uncharacterized=protein=[Source:UniProtKB/TrEMBL	Acc:E1C7M3]
chromosome:WASHUC2:12:9278582:9278767|ENSGALG00000005730|CELSR3|1|solute=carrier=family=26,=member=6==[Source:RefSeq=peptide	Acc:NP_001239183]
chromosome:WASHUC2:12:9284542:9284710|ENSGALG00000005730|CELSR3|1|solute=carrier=family=26,=member=6==[Source:RefSeq=peptide	Acc:NP_001239183]
chromosome:WASHUC2:12:9289803:9290063|ENSGALG00000005730|CELSR3|1|solute=carrier=family=26,=member=6==[Source:RefSeq=peptide	Acc:NP_001239183]
chromosome:WASHUC2:12:9296190:9296376|ENSGALG00000005730|CELSR3|1|solute=carrier=family=26,=member=6==[Source:RefSeq=peptide	Acc:NP_001239183]
chromosome:WASHUC2:12:9373066:9373258|ENSGALG00000005897|C12H3ORF37|1|UPF0361=protein=C3orf37=homolog==[Source:RefSeq=peptide	Acc:NP_001006137]
chromosome:WASHUC2:12:9411209:9411401|ENSGALG00000005907|RPN1|1|Dolichyl-diphosphooligosaccharide--protein=glycosyltransferase=subunit=1=[Source:UniProtKB/TrEMBL	Acc:E1C0F1]
chromosome:WASHUC2:12:9769710:9769861|ENSGALG00000005931|RUVBL1|1|ruvB-like=1==[Source:RefSeq=peptide	Acc:NP_001006138]
chromosome:WASHUC2:12:9821160:9820994|ENSGALG00000005970|KBTBD12|-1|Uncharacterized=protein=[Source:UniProtKB/TrEMBL	Acc:F1NBH0]
chromosome:WASHUC2:12:9841954:9841804|ENSGALG00000005970|KBTBD12|-1|Uncharacterized=protein=[Source:UniProtKB/TrEMBL	Acc:F1NBH0]
chromosome:WASHUC2:12:9909215:9909351|ENSGALG00000005990|MGLL|1|Uncharacterized=protein=[Source:UniProtKB/TrEMBL	Acc:E1C6V2]
chromosome:WASHUC2:12:9930962:9930756|ENSGALG00000005999|ABTB1|-1|ankyrin=repeat=and=BTB/POZ=domain-containing=protein=1==[Source:RefSeq=peptide	Acc:NP_001025769]
chromosome:WASHUC2:12:9932858:9932658|ENSGALG00000005999|ABTB1|-1|ankyrin=repeat=and=BTB/POZ=domain-containing=protein=1==[Source:RefSeq=peptide	Acc:NP_001025769]
chromosome:WASHUC2:12:9936157:9935990|ENSGALG00000005999|ABTB1|-1|ankyrin=repeat=and=BTB/POZ=domain-containing=protein=1==[Source:RefSeq=peptide	Acc:NP_001025769]
chromosome:WASHUC2:12:9949704:9949545|ENSGALG00000005999|ABTB1|-1|ankyrin=repeat=and=BTB/POZ=domain-containing=protein=1==[Source:RefSeq=peptide	Acc:NP_001025769]
chromosome:WASHUC2:12:9951128:9950984|ENSGALG00000005999|ABTB1|-1|ankyrin=repeat=and=BTB/POZ=domain-containing=protein=1==[Source:RefSeq=peptide	Acc:NP_001025769]
chromosome:WASHUC2:12:9996942:9996787|ENSGALG00000006037|MCM2|-1|DNA=replication=licensing=factor=MCM2=[Source:RefSeq=peptide	Acc:NP_001006139]
chromosome:WASHUC2:12:10004837:10004574|ENSGALG00000006037|MCM2|-1|DNA=replication=licensing=factor=MCM2=[Source:RefSeq=peptide	Acc:NP_001006139]
chromosome:WASHUC2:12:10012509:10012641|ENSGALG00000006047|GPR175|1|transmembrane=protein=adipocyte-associated=1=homolog=[Source:RefSeq=peptide	Acc:NP_001025770]
chromosome:WASHUC2:12:10216709:10216829|ENSGALG00000006097|PLXNA1|1|Uncharacterized=protein=[Source:UniProtKB/TrEMBL	Acc:E1C1K2]
chromosome:WASHUC2:12:10919924:10918882|ENSGALG00000006245|KLF15|-1|Uncharacterized=protein=[Source:UniProtKB/TrEMBL	Acc:E1BYR7]
chromosome:WASHUC2:12:10953778:10953929|ENSGALG00000006263|CCDC37|1|Uncharacterized=protein=[Source:UniProtKB/TrEMBL	Acc:F1NW67]
chromosome:WASHUC2:12:10955106:10955308|ENSGALG00000006263|CCDC37|1|Uncharacterized=protein=[Source:UniProtKB/TrEMBL	Acc:F1NW67]
chromosome:WASHUC2:12:10964798:10964113|ENSGALG00000006277|ZXDC|-1|Uncharacterized=protein=[Source:UniProtKB/TrEMBL	Acc:F1NW59]
chromosome:WASHUC2:12:10986484:10986363|ENSGALG00000006306|UROC1|-1|Uncharacterized=protein=[Source:UniProtKB/TrEMBL	Acc:E1BWX9]
chromosome:WASHUC2:12:11068567:11068716|ENSGALG00000006345|TMEM43|1|Uncharacterized=protein=[Source:UniProtKB/TrEMBL	Acc:E1BUH7]
chromosome:WASHUC2:12:11076927:11077129|ENSGALG00000006345|TMEM43|1|Uncharacterized=protein=[Source:UniProtKB/TrEMBL	Acc:E1BUH7]
[truncated: 7,279 more rows]
[truncated: 1 more columns]
