# Supplementary material for: Gene markers for exon capture and phylogenomics in ray‐finned fishes
Source: Ecol Evol. 2019 Mar 5;9(7):3973–83. doi: 10.1002/ece3.5026 (PMC6468074; doi:10.1002/ece3.5026)
Supplement: Supplementary file 5 [file ECE3-9-3973-s005.zip › Appendix_S3_pipeline&scrips/pipeline_scripts_for_assembly/Predict Frames of Query/sample/Python_molurus.frames/predictFrames]

#!/usr/bin/env python
import ensmbl2frames,sys,argparse
'''
Commandline program that uses the ensmbl2frames module to predict the frame for each of the individual baits in a bait library. 

required inputs: reference ensmbl protein fasta file (.pep.all.fa), bait sequences file (ex baitSeq.fas), onehitCDSmarker column1 file 
'''


def parseArgs(args):
  parser = argparse.ArgumentParser(description = __doc__)
  parser.add_argument('-r','-reference',help = "fasta file containing reference ENSMBL protein sequences", action = "store")
  parser.add_argument('-b','-baitF',help = "fasta file containing bait sequences", action = "store")
  parser.add_argument('-cds',help="onehitCDSmarker file", action = "store")
  parser.add_argument('-ex','-extraDesc',help = "the number of extra descriptors in the bait naming scheme. Default 0 represents Chicken naming X.YYYYY.ZZZZZ, 1 represents A.X.YYYY.ZZZZ where A is an unneccesary tag.", action="store")
  parser.add_argument('-fas',help="string filename for the new fasta with an appended indicator of bait frame",action="store")
  parser.add_argument('-v','-verbose',help="Default False. If set True, will enable verbose output which writes two CSV text files named based on -aln and -stop args",action="store")
  parser.add_argument('-aln',help="permanent output filename (string) for the results determined by alignment",action="store")
  parser.add_argument('-stop',help="permanent output filename (string) for the results determined by inappropriate stop codon placement",action="store")
  parser.set_defaults(ex=0,fas='baitSeqsFramed.fas',v=False,aln='protMineResultsByAln.csv',stop='protMineResultsByStops.csv')
  options = parser.parse_args()
  return options

def main(args):
  options = parseArgs(args)
  myProtMiner = ensmbl2frames.protMiner(options.r,options.b,options.cds,options.ex)
  for key in sorted(myProtMiner.headerDict):
    for entry in myProtMiner.headerDict[key]:   
      if entry in myProtMiner.baitSeqs:
        myProtMiner.findFrames(key,entry,myProtMiner.baitSeqs[entry]) #ensgal,protseq,baitname,baitsequence
      else:
        print('----------------------------------------------')
        print('%s NOT FOUND IN THE BAIT LIBRARY!!!' % entry)
  myProtMiner.newFasta(options.b,options.ex,options.fas) 
  if options.v:
    myResultsParse = ensmbl2frames.parseResults()
    myResultsParse.outputALN(options.aln)
    myResultsParse.outputSTOP(options.stop)
if __name__ == "__main__" :
  sys.exit(main(sys.argv))
