# Supplementary material for: Gene markers for exon capture and phylogenomics in ray‐finned fishes
Source: Ecol Evol. 2019 Mar 5;9(7):3973–83. doi: 10.1002/ece3.5026 (PMC6468074; doi:10.1002/ece3.5026)
Supplement: Supplementary file 5 [file ECE3-9-3973-s005.zip › Appendix_S3_pipeline&scrips/pipeline_scripts_for_assembly/Predict Frames of Query/sample/Python_molurus.frames/Python_molorus.frameResults.alns.csv]

bait	frame1ALN	frame2ALN	frame3ALN	hypotheticalBest	thisFrameResult
Z.44524111.44523942	36.25	19.5	-1	50	1
18.103366.103614	-1	14.75	42.0	68	3
28.674708.674480	42.25	19.75	-1	76	1
27.2619198.2619356	53.0	14.0	-1	53	1
27.1361125.1360988	39.75	17.5	-1	46	1
26.2142218.2142079	-1	38.75	16.75	46	2
21.620290.620415	12.5	20.5	20.5	42	3
23.1867311.1867479	51.25	18.75	-1	55	1
21.667361.667520	32.5	-1	12.5	45	1
21.671520.671663	33.0	11.0	-1	48	1
17.10409018.10408842	55.5	14.75	-1	58	1
21.894650.894817	-1	17.75	39.5	54	3
21.895049.895222	41.75	-1	21.75	58	1
17.10334386.10334511	38.5	17.0	-1	41	1
17.10335812.10335952	43.5	18.0	-1	46	1
28.1694301.1694442	42.0	17.5	-1	47	1
17.10311435.10311597	38.25	-1	11.75	54	1
17.10311947.10312096	29.25	9.5	-1	44	1
17.10312215.10312364	22.0	-1	13.5	49	1
23.2564453.2564283	14.25	15.0	43.0	56	3
21.988347.988514	35.25	16.0	-1	54	1
24.412764.412917	-1	38.25	14.0	51	2
27.1154731.1154576	49.75	18.0	-1	51	1
11.511815.511597	20.25	-1	49.5	69	3
17.10183145.10182891	-1	15.0	61.5	66	3
17.10133994.10134114	11.5	-1	-1	40	2
18.1635934.1636332	-1	37.5	8.25	53	2
20.572306.572460	39.75	-1	14.0	51	1
20.609672.609512	44.75	13.0	-1	51	1
13.8438569.8438724	13.25	-1	27.25	51	3
24.1539707.1539948	20.5	-1	76.25	80	3
24.1557446.1557586	39.5	19.5	-1	47	1
23.2835526.2835062	-1	121.75	27.5	153	2
21.1888777.1888946	22.5	6.0	-1	40	1
24.1576389.1577171	188.25	-1	41.75	244	1
19.2838887.2838751	-1	8.75	42.75	45	3
20.757247.757126	-1	17.0	37.5	40	3
24.1822419.1822289	36.75	-1	15.0	43	1
Un_random.1912070.1911944	42.0	-1	7.0	42	1
19.3162628.3162752	-1	33.5	14.75	41	2
18.3222772.3222634	19.75	25.75	-1	44	2
19.3205863.3206001	41.25	17.25	-1	45	1
21.2203419.2203773	-1	94.25	28.0	119	2
15.581478.581339	-1	23.5	11.5	42	2
18.3479286.3479430	-1	10.0	33.75	48	3
21.2326940.2327168	20.5	74.75	-1	76	2
11.971817.971631	-1	36.25	15.75	62	2
10.1746982.1746814	46.0	-1	11.75	56	1
Z.1989763.1989960	26.5	42.5	-1	65	2
Z.1992102.1992268	46.75	-1	25.5	55	1
14.15126100.15126222	28.75	15.25	14.75	40	1
18.4214907.4214772	-1	42.5	14.5	45	2
13.4518825.4518673	-1	25.5	18.5	43	2
14.15165317.15165496	59.0	-1	19.25	59	1
26.3619863.3619997	45.0	-1	21.0	45	1
Z.68654119.68654289	-1	32.75	15.0	54	2
17.8567648.8567772	36.0	15.75	12.25	41	1
11.1140392.1140576	-1	50.25	18.5	61	2
14.14338263.14338105	24.0	-1	37.75	52	3
26.3683783.3683619	51.75	-1	18.25	54	1
14.14274472.14274598	34.5	-1	13.0	42	1
20.1537781.1537975	56.5	-1	14.75	64	1
9.2351999.2351537	36.25	-1	121.0	155	3
9.2361653.2361527	41.0	16.5	-1	41	1
20.1669254.1669429	11.5	-1	57.0	58	3
9.2445261.2445120	18.0	-1	42.5	47	3
9.2447207.2447057	45.0	-1	18.75	50	1
9.2447890.2447766	36.25	-1	10.5	41	1
9.2451833.2451675	46.75	-1	16.25	53	1
Z.68842929.68842808	30.5	13.25	-1	40	1
8.1344440.1344300	-1	10.5	29.75	46	3
14.15556837.15556715	-1	16.25	37.75	40	3
23.4374979.4374795	14.25	-1	-1	60	1
14.14027520.14027327	25.75	-1	37.0	63	3
18.4662043.4661855	-1	18.75	59.75	63	3
18.4672524.4672382	40.75	17.25	-1	47	1
6.3945577.3945449	13.0	34.0	-1	41	2
11.1452238.1452116	35.0	-1	10.25	41	1
12.2050240.2050361	31.25	-1	18.75	40	1
14.15759688.15759484	29.0	-1	21.75	41	1
18.4715106.4714951	44.75	-1	23.25	51	1
6.5397884.5398027	12.25	18.5	18.5	43	3
15.2665106.2664844	31.5	57.75	-1	87	2
23.4629154.4628925	16.25	16.75	33.25	48	3
18.4741345.4741164	-1	9.75	57.75	60	3
6.5461666.5461502	27.0	-1	6.75	53	1
18.4785614.4785488	21.25	7.0	-1	42	1
10.423448.423631	-1	45.0	23.0	60	2
15.2811107.2810937	17.0	-1	34.0	51	3
23.4675662.4675491	-1	20.5	43.5	54	3
14.13865814.13865953	31.0	20.75	-1	46	1
15.3355762.3355896	37.5	17.0	-1	45	1
7.780269.780132	46.0	11.0	-1	46	1
6.6156208.6156051	35.25	20.5	-1	50	1
9.11560792.11560649	39.5	-1	22.25	47	1
9.11565386.11565215	49.0	-1	26.0	54	1
9.11569261.11569067	29.5	-1	21.75	53	1
28.2476016.2476152	43.75	12.0	-1	45	1
14.13751086.13751316	67.75	-1	24.0	77	1
18.4912214.4912366	46.5	21.25	-1	49	1
18.4929863.4930041	26.25	48.25	-1	59	2
3.59320535.59320735	67.0	22.0	-1	67	1
21.3717184.3717306	33.5	9.25	-1	41	1
11.1881232.1881090	-1	43.5	17.25	47	2
10.4134858.4134706	35.0	9.5	-1	50	1
17.7701916.7701748	20.0	-1	39.25	56	3
17.7715268.7715139	32.75	14.25	-1	40	1
14.74138.73986	-1	32.75	15.0	51	2
14.76144.76014	33.5	-1	16.5	41	1
18.4996566.4996431	30.5	-1	14.25	45	1
10.4268346.4268495	40.5	19.0	-1	48	1
15.4485132.4485010	12.25	-1	32.75	41	3
9.11143337.11143210	-1	37.5	18.5	42	2
9.11161148.11161012	-1	42.75	19.0	45	2
19.5327629.5327466	54.0	-1	23.75	54	1
9.11024163.11023917	-1	15.25	46.75	50	3
11.2040907.2040775	37.75	-1	13.0	44	1
15.4547725.4547866	27.5	-1	10.5	47	1
15.4550742.4550908	32.25	11.25	-1	44	1
14.742679.742816	31.25	16.5	-1	43	1
13.10264603.10264472	43.0	-1	10.75	44	1
19.5387474.5387351	-1	15.75	26.75	41	3
21.4113981.4113836	12.5	-1	45.0	47	3
20.2290860.2290730	38.0	11.25	-1	43	1
19.5504740.5504564	55.5	-1	23.75	60	1
19.5553908.5553763	19.75	38.25	-1	48	2
14.887525.887741	21.75	46.5	-1	72	2
6.10230054.10230178	11.25	-1	39.75	41	3
15.4919490.4919293	38.0	27.25	-1	60	1
15.4946562.4946359	27.5	26.0	36.0	65	3
19.5586491.5586329	19.25	40.0	-1	49	2
26.4552171.4552317	46.5	-1	10.75	49	1
11.2509733.2509863	-1	40.75	14.75	43	2
22.2343298.2343170	34.25	16.5	-1	43	1
10.4786274.4786427	40.0	-1	19.5	50	1
21.4136563.4136428	45.0	-1	21.25	45	1
21.4187440.4187225	-1	28.25	67.75	71	3
21.4198096.4198583	141.0	-1	24.5	161	1
10.4899329.4899523	62.75	31.75	-1	64	1
10.4905976.4906110	-1	41.75	24.0	45	2
10.4912264.4912458	32.25	56.75	-1	64	2
10.4941932.4942092	-1	46.0	28.75	53	2
10.4961358.4961531	51.75	-1	29.0	58	1
10.4961841.4962134	85.75	-1	48.25	98	1
10.4967220.4967395	-1	30.75	52.0	58	3
15.5106611.5106460	36.25	-1	8.0	50	1
18.6741635.6741773	43.75	10.75	-1	45	1
10.5036598.5036740	34.5	-1	8.25	47	1
10.5041013.5041139	8.25	-1	-1	40	2
27.4353616.4353475	43.5	16.25	-1	46	1
17.7378077.7377890	43.5	-1	23.25	62	1
14.1122224.1122069	35.75	19.5	-1	52	1
14.1130079.1129957	36.0	17.5	15.25	41	1
20.3729155.3729372	68.5	13.75	-1	71	1
11.3547999.3547832	32.75	-1	15.0	56	1
11.3651617.3651400	-1	19.5	37.25	60	3
7.4383584.4383416	42.75	-1	24.0	53	1
18.7004067.7004254	-1	6.5	29.25	56	3
19.5617701.5617913	45.75	19.25	20.75	68	1
19.5619015.5619204	18.75	50.5	-1	63	2
14.1344338.1344459	19.5	-1	38.75	40	3
14.1348734.1348898	50.0	-1	25.75	55	1
14.1353139.1353297	51.75	-1	25.0	53	1
14.1353383.1353517	36.5	-1	18.5	44	1
14.1357268.1357393	38.5	22.0	-1	41	1
14.1364654.1364791	44.75	21.75	-1	46	1
14.1365731.1365866	43.75	-1	22.75	45	1
14.1381032.1381177	48.0	24.75	23.75	48	1
19.5626494.5625642	49.25	-1	18.5	68	1
18.7028801.7028673	-1	16.5	39.0	43	3
18.7038946.7038758	26.25	-1	-1	56	1
15.5233338.5233502	16.5	33.25	-1	41	2
20.3810847.3810980	16.25	-1	34.0	44	3
21.4281730.4281890	-1	49.5	25.25	53	2
21.4284666.4284817	20.5	-1	50.0	50	3
19.5701522.5701247	66.25	20.5	21.5	83	1
19.5701889.5701679	36.75	-1	14.75	44	1
19.5702561.5702416	13.25	15.5	40.5	48	3
Z.11048545.11048683	-1	33.5	11.75	46	2
13.11382361.11382853	20.5	-1	37.75	80	3
Z.11360350.11360475	14.25	-1	34.0	42	3
17.6860212.6860338	25.75	12.75	12.5	42	1
17.6831821.6831962	36.5	20.5	-1	47	1
17.6833845.6834036	34.0	-1	19.0	49	1
5.2362546.2362674	35.75	14.5	-1	42	1
14.2165290.2165484	34.25	16.75	-1	55	1
28.3884405.3884643	-1	17.75	76.5	79	3
28.3885396.3885529	9.5	-1	-1	44	1
15.5336544.5336733	48.0	16.5	-1	54	1
15.5421103.5420921	39.5	-1	13.75	58	1
17.6666641.6666165	22.5	84.25	-1	124	2
10.6737077.6736883	39.0	22.0	-1	64	1
21.4610200.4610027	-1	31.0	56.0	58	3
21.4624346.4624178	51.75	-1	28.0	53	1
21.4648493.4648346	-1	49.0	25.25	49	2
21.4657265.4657133	28.5	-1	23.25	41	1
21.4662200.4662010	57.0	-1	31.75	63	1
20.5083746.5083506	65.75	-1	13.25	77	1
23.5832978.5832856	27.5	-1	10.75	41	1
21.4670795.4670666	38.0	-1	14.75	43	1
10.7021001.7020857	19.5	-1	42.5	48	3
12.2826317.2826492	40.5	-1	11.75	58	1
19.5854683.5853867	34.75	72.25	-1	138	2
19.5998406.5998540	36.25	15.25	15.5	45	1
10.7538829.7538958	-1	12.5	25.0	43	1
14.2573819.2573692	21.0	33.75	18.25	42	2
14.2575417.2575294	-1	30.0	15.0	41	2
14.2579143.2578963	-1	24.75	31.0	60	3
14.2580340.2580181	41.25	19.75	22.25	50	1
14.2594585.2594426	45.5	24.25	-1	53	1
14.2594827.2594690	19.0	-1	44.0	44	3
5.1687359.1687224	16.0	30.0	-1	45	2
18.7813296.7813168	36.0	13.25	-1	41	1
19.6133825.6133956	25.25	12.25	-1	44	1
10.7867029.7867196	38.75	16.25	-1	47	1
14.3103731.3103582	48.75	-1	14.25	50	1
14.3106331.3106199	13.25	37.75	-1	44	2
21.5558585.5558453	22.5	-1	38.75	43	3
21.5582515.5582305	-1	33.25	56.25	70	3
21.5606167.5605987	50.25	29.25	-1	59	1
10.8325656.8325504	20.25	29.5	-1	50	2
7.6557600.6557432	31.75	13.75	-1	55	1
Z.22782952.22782764	47.5	18.25	-1	63	1
10.8984903.8985045	30.0	16.5	-1	41	1
6.12516224.12516384	13.5	36.5	-1	42	2
14.3444237.3444033	47.25	20.25	-1	66	1
14.3452333.3452132	42.0	-1	21.25	67	1
15.5861345.5861219	42.0	14.0	-1	42	1
14.4025442.4025604	38.0	-1	19.5	53	1
17.6043974.6044102	8.0	-1	-1	43	2
20.5684123.5684300	46.75	17.75	-1	59	1
13.13159123.13159323	66.0	14.75	-1	66	1
15.6040663.6040803	28.25	14.5	-1	43	1
18.9182701.9182824	41.0	15.25	-1	41	1
18.9183442.9183621	57.5	15.75	-1	60	1
18.9187312.9187438	38.25	14.25	-1	42	1
6.12878390.12878616	14.25	39.0	-1	61	2
21.5795479.5795613	-1	41.75	16.5	45	2
14.4248638.4248490	47.75	17.75	-1	49	1
17.5899859.5900019	50.5	-1	12.75	53	1
6.12965181.12965330	45.5	20.75	-1	49	1
15.6254162.6254307	10.0	-1	-1	40	1
15.6254833.6255006	9.75	-1	-1	53	1
8.7909896.7910058	52.75	20.0	-1	54	1
8.7919741.7920078	98.25	-1	33.25	112	1
8.7921570.7921953	33.0	35.5	90.75	126	3
8.7926633.7926792	44.25	16.25	-1	48	1
11.10547789.10547592	37.25	-1	19.5	63	1
11.10582767.10583480	13.0	85.0	-1	113	2
19.6723808.6723990	15.0	-1	37.5	41	3
2.2035084.2034925	40.75	23.0	-1	47	1
2.2043146.2042949	-1	41.5	31.75	64	2
14.4552526.4552321	37.25	-1	15.25	68	1
14.4656376.4656534	52.0	-1	15.25	52	1
14.4750427.4750296	33.0	15.75	-1	43	1
12.4601484.4601642	47.0	19.75	-1	52	1
12.5150921.5151064	28.75	12.0	-1	46	1
14.5086635.5086481	38.5	-1	18.5	51	1
14.5102613.5101880	17.0	-1	35.0	42	3
2.782146.782318	19.5	46.25	-1	57	2
19.7128085.7127873	49.5	19.75	-1	71	1
5.506202.506341	43.75	17.25	-1	45	1
8.10210367.10210639	-1	32.0	82.75	91	3
6.16932649.16932518	40.25	14.5	-1	44	1
8_random.367491.367628	-1	22.75	35.75	46	3
6.17047247.17047123	27.75	14.5	-1	42	1
6.17048359.17047919	56.0	-1	31.5	117	1
20.7788189.7788336	13.0	-1	31.0	45	3
12.6933200.6933048	28.0	16.75	-1	46	1
2.1383783.1383595	-1	25.0	15.25	47	2
9.8950342.8950128	69.75	-1	16.5	71	1
14.5828741.5828889	-1	15.25	39.0	49	3
5.8332576.8332704	-1	36.25	16.25	42	2
19.8033714.8033887	54.5	21.25	-1	58	1
19.8093609.8093461	-1	16.5	31.5	47	3
4.2171534.2171676	-1	39.75	8.25	46	2
8.12766047.12765923	31.0	17.25	-1	41	1
4.2192253.2192113	47.0	16.75	-1	47	1
11.17042984.17042774	62.75	-1	29.5	69	1
11.17057802.17057676	27.25	19.25	-1	42	1
4.2204173.2204023	42.25	20.25	-1	49	1
4.2221075.2220902	55.5	-1	25.0	58	1
4.2227252.2227116	-1	21.0	32.0	43	3
19.8595978.8595856	37.25	10.25	-1	41	1
11.18611554.18611694	9.0	-1	33.5	43	3
2.3799359.3799220	43.75	19.0	-1	46	1
2.3822881.3822753	19.25	37.25	-1	43	2
8.13492328.13492448	36.25	-1	13.25	40	1
4.2283594.2283771	-1	49.0	23.25	59	2
6.17768419.17768280	46.0	-1	11.25	46	1
6.17812154.17811975	22.75	13.75	-1	42	1
5.9711960.9712085	-1	40.0	15.5	42	2
5.9834913.9835044	36.5	13.75	-1	44	1
14.6308692.6308818	37.25	-1	15.75	41	1
14.6312045.6312200	43.75	20.0	-1	45	1
14.6313173.6313295	29.75	20.0	-1	41	1
14.6323199.6323351	-1	43.5	23.75	50	2
19.9165118.9164970	-1	18.75	30.0	49	3
19.9170386.9170254	24.25	16.0	-1	41	1
14.6341510.6341385	26.0	21.5	-1	41	1
12.9284542.9284710	-1	18.75	29.0	41	3
13.13383885.13383736	43.25	19.5	-1	50	1
20.8789212.8789560	84.0	20.0	-1	104	1
20.8845399.8845557	30.0	-1	18.0	47	1
20.8855904.8856059	18.0	-1	25.75	44	3
13.13455410.13455549	18.25	-1	37.5	46	3
13.13457887.13458051	19.25	-1	36.25	55	3
2.4596135.4596297	-1	20.75	28.0	51	3
19.9346460.9345745	-1	34.75	149.75	176	3
19.9462757.9462630	17.75	-1	40.75	42	3
19.9463092.9462949	19.75	-1	43.5	48	3
5.11193700.11193566	14.5	-1	33.25	45	3
12.9909215.9909351	-1	10.0	32.5	45	3
5.11369050.11368905	19.5	-1	48.0	48	3
10.12936766.12936620	7.25	-1	-1	49	1
12.10012509.10012641	12.0	38.25	12.25	44	2
5.11516257.11516388	28.25	-1	9.25	42	1
5.12649397.12649248	47.5	17.5	-1	50	1
20.9598412.9598258	30.75	10.25	-1	44	1
20.9727545.9727763	-1	29.75	40.75	71	3
9.5885502.5885356	-1	30.5	21.75	49	2
11.20545602.20545747	13.75	37.0	-1	48	2
2.6518425.6518287	34.25	-1	22.0	45	1
15.8379146.8379326	50.5	26.75	-1	60	1
2.7986954.7987160	-1	17.75	7.25	72	1
9.5779274.5779435	50.5	13.0	-1	54	1
13.16113863.16113681	-1	52.5	19.75	61	2
10.13958059.13957931	35.5	18.5	-1	43	1
12.11300512.11300670	20.5	19.5	14.75	53	1
5.14245185.14244998	36.5	-1	13.25	56	1
4.4422739.4422432	15.0	-1	97.0	99	3
2.8551012.8551166	32.5	16.0	-1	40	1
5.14676413.14676579	17.0	31.5	-1	53	2
9.5430463.5430596	39.25	9.0	-1	43	1
9.5155270.5155106	-1	11.0	32.0	55	3
24.3551659.3551473	20.0	-1	45.0	47	3
15.8705447.8705286	42.75	12.25	-1	54	1
14.7718070.7718297	40.0	-1	24.5	71	1
10.14643185.14643058	30.0	16.0	-1	42	1
13.17280278.17280082	-1	37.75	14.5	63	2
2.10317195.10317331	45.0	-1	12.25	45	1
9.4491395.4491519	18.75	-1	38.75	41	3
24.3903807.3904186	45.5	26.75	-1	88	1
2.10354701.10354836	41.5	-1	11.25	44	1
2.10373194.10373325	43.0	12.5	-1	44	1
10.14845857.14846048	63.0	16.5	-1	63	1
24.4398392.4398272	38.75	20.75	19.75	40	1
14.8552201.8552063	-1	36.0	21.25	43	2
15.9177726.9177564	39.25	17.25	-1	53	1
10.16136865.16137063	61.25	-1	20.25	65	1
10.16142284.16142459	48.25	-1	15.5	58	1
18.9227499.9227642	41.75	-1	15.75	48	1
18.9229257.9229381	36.0	17.25	13.5	41	1
18.9265336.9265473	39.75	-1	20.0	46	1
6.22180954.22180829	17.25	-1	36.0	41	3
6.22181531.22181398	-1	20.0	42.75	44	3
12.11954130.11953983	-1	13.5	43.5	48	3
20.10706604.10706427	57.75	-1	17.5	59	1
6.22849454.22849332	-1	17.75	30.0	40	3
14.8899510.8899630	-1	16.0	28.5	40	3
18.9543845.9543979	-1	14.0	6.5	45	3
5.17773941.17774063	-1	29.0	14.0	41	2
9.13924776.13924952	36.5	18.0	-1	51	1
15.9439661.9439524	43.5	-1	12.25	46	1
15.9441449.9441298	47.5	-1	10.0	50	1
15.9442304.9442155	35.5	-1	13.75	48	1
6.23451682.23451837	36.0	13.5	-1	46	1
2.13479648.13479775	40.75	-1	17.5	42	1
12.12125716.12125554	26.25	15.5	-1	43	1
15.9520749.9520591	-1	36.25	14.5	48	2
24.5255549.5255399	45.5	20.5	-1	48	1
9.14161204.14161074	40.5	-1	11.25	43	1
14.9242182.9241978	65.5	-1	20.25	68	1
2.14082294.14082435	44.5	-1	11.5	47	1
9.14307437.14307299	32.5	20.25	-1	45	1
14.9430241.9430387	38.0	-1	7.0	43	1
15.9706057.9706188	33.5	21.5	-1	43	1
15.9710873.9711046	29.5	-1	43.5	58	3
15.9713778.9713937	24.75	36.25	-1	53	2
15.9726529.9726650	38.75	17.0	-1	40	1
15.9731499.9731714	68.5	-1	28.5	71	1
12.13900464.13900662	-1	57.25	19.5	66	2
14.10190524.10190668	48.0	15.0	-1	48	1
24.5415954.5416132	29.25	18.5	-1	59	1
9.15216829.15216699	23.0	17.0	-1	43	1
2.14608542.14608395	42.75	-1	19.25	49	1
9.15589477.15589355	37.25	-1	12.0	41	1
18.9975020.9975193	-1	53.5	23.5	58	2
2.15287718.15287410	28.0	-1	87.0	102	3
2.15312729.15312591	38.5	16.0	-1	46	1
14.12551765.12551918	21.0	43.75	-1	51	2
24.5609957.5610192	29.25	-1	13.75	44	1
24.5627000.5626737	88.0	-1	20.0	88	1
12.14330225.14330009	58.5	26.25	-1	72	1
24.5630928.5631056	37.5	7.0	-1	40	1
4.11103111.11102935	44.25	14.25	-1	53	1
14.12865235.12865402	-1	20.5	47.75	55	3
7.7139601.7139748	14.75	37.25	-1	49	2
14.12978541.12978706	45.25	-1	13.25	54	1
24.5680340.5680145	35.5	13.0	-1	67	1
18.10154390.10154221	30.25	24.25	-1	56	1
10.20619047.20619192	43.0	19.0	-1	48	1
14.13150881.13150735	-1	16.25	33.25	43	3
24.5807521.5807367	33.0	15.75	-1	49	1
4.12336347.12336203	33.75	9.0	11.25	40	1
5.19205269.19202849	649.0	121.5	115.25	808	1
15.10320806.10321019	53.75	-1	18.25	70	1
15.10328436.10328566	32.0	12.25	12.25	42	1
7.9191706.9191583	10.5	-1	37.75	41	3
18.10549077.10548928	40.0	-1	12.0	40	1
24.5960803.5960633	21.5	-1	41.75	56	3
24.5961764.5961580	19.5	-1	54.75	61	3
Un_random.49007620.49007803	11.75	19.75	-1	41	2
1.15884727.15884597	16.75	-1	29.75	43	3
3.207001.206843	38.25	-1	15.5	52	1
9.16734430.16734296	44.0	10.25	-1	44	1
2.17836256.17836044	38.75	18.0	-1	51	1
4.13038857.13039001	8.25	41.25	-1	48	2
15.11165762.11165947	19.25	-1	56.25	62	3
2.18461020.18460860	44.25	-1	14.25	53	1
5.23372795.23372934	44.75	17.5	-1	46	1
5.23419293.23419452	-1	44.25	17.25	53	2
1.695293.695450	52.0	-1	13.5	52	1
18.10704293.10704138	39.5	-1	11.75	52	1
1.784493.784714	10.25	-1	67.5	73	3
7.11183550.11183368	61.0	-1	20.25	61	1
7.11190087.11189853	77.0	28.5	-1	79	1
1.14988377.14988557	18.25	51.75	-1	60	2
3.2920084.2920237	23.0	-1	35.75	51	3
10.21875480.21875621	22.0	-1	22.75	45	3
1.14793164.14793889	60.75	153.5	-1	196	2
1.14076446.14076289	-1	45.25	25.5	52	2
10.21963968.21963819	11.5	-1	40.5	50	3
15.11644442.11644578	39.0	-1	12.25	45	1
7.12387100.12386968	-1	12.0	31.25	43	3
5.25360481.25360301	31.25	13.5	-1	57	1
15.12781746.12781946	50.75	-1	18.75	67	1
6.25485176.25485019	13.25	-1	24.0	52	3
9.16883736.16883860	37.5	-1	12.75	41	1
5.26081589.26081741	40.0	15.25	-1	50	1
6.26107087.26107220	30.25	15.5	-1	44	1
7.12844664.12844788	-1	11.5	38.5	41	3
7.12933578.12933794	20.0	21.75	47.5	67	3
5.26383696.26383905	10.0	-1	31.0	41	3
5.26404493.26404943	62.75	24.0	-1	104	1
7.13039647.13039507	36.0	13.25	-1	47	1
17.2475994.2476161	41.25	-1	21.0	52	1
1.11208851.11208984	-1	33.0	17.25	44	2
1.11347403.11347555	45.75	19.0	-1	47	1
1.10712552.10712746	34.0	31.0	-1	64	1
4.15855934.15856091	46.0	22.75	-1	53	1
2.19041393.19041605	45.0	15.5	13.0	70	1
2.19304624.19304437	15.25	31.75	20.5	56	2
4.16601348.16601506	20.0	10.5	-1	42	1
5.27109790.27109919	39.5	-1	14.0	42	1
2.19797400.19797571	42.0	26.25	-1	55	1
2.19811545.19811701	28.25	27.0	-1	51	1
7.14903486.14903641	23.0	28.25	-1	53	2
7.14923790.14923937	45.5	22.5	-1	48	1
3.9505212.9504863	28.25	21.25	62.5	104	3
3.15543768.15543896	33.75	-1	9.25	42	1
8.18128236.18128108	43.0	-1	16.0	43	1
6.28908015.28908186	25.75	13.5	-1	55	1
3.9256537.9256675	39.75	18.0	-1	42	1
8.19675291.19675168	36.25	17.25	-1	40	1
17.1160996.1160828	13.75	-1	30.75	46	3
4.17386838.17387002	-1	35.0	19.75	54	2
2.20898837.20899031	-1	61.75	20.5	65	2
17.945602.945429	29.25	22.25	-1	48	1
17.933192.933352	-1	11.5	48.5	53	3
3.14442129.14441400	23.25	26.25	26.0	105	2
3.8361824.8361993	30.0	20.75	-1	54	1
3.8410085.8410789	142.0	55.75	51.75	226	1
3.7879148.7879002	41.75	13.5	-1	48	1
5.28003827.28004010	49.0	21.5	-1	60	1
5.28022680.28022547	-1	16.25	34.0	44	3
9.20779435.20779297	42.25	-1	13.75	46	1
9.20786638.20786502	-1	18.75	40.0	45	3
3.18237889.18238063	56.75	-1	15.75	58	1
7.17504426.17504650	-1	15.75	30.25	75	3
14.14587805.14587650	-1	45.0	12.25	52	2
5.28489486.28489330	34.75	19.25	-1	51	1
14.14514557.14514688	-1	17.5	33.75	43	3
1.26377237.26377087	42.75	-1	18.0	50	1
14.14544748.14544514	61.75	12.5	-1	78	1
3.18739937.18739799	12.25	46.0	-1	46	2
14.14446140.14445995	17.75	17.5	39.25	48	3
5.28634551.28634358	50.75	-1	19.5	62	1
14.14433468.14433290	27.25	7.0	-1	48	1
9.21383910.21384056	19.25	-1	33.25	44	3
9.21399925.21400075	35.75	16.5	-1	47	1
2.22547388.22547518	14.75	-1	43.0	43	3
4.22456934.22457074	13.25	-1	44.0	46	3
6.31867608.31867778	-1	28.25	15.75	41	2
2.22920431.22920571	47.0	16.0	-1	47	1
1.30773129.30773449	19.5	22.0	18.75	56	3
1.31350301.31350170	33.5	8.5	-1	43	1
1.31389106.31389269	45.0	11.5	-1	50	1
1.31713833.31713633	28.75	24.0	-1	67	1
5.31397157.31397020	-1	11.5	44.0	46	3
5.31441846.31441712	45.0	15.0	-1	45	1
7.19981240.19981107	30.75	15.25	-1	44	1
5.32356603.32356741	46.0	-1	9.5	46	1
4.26179215.26179557	20.5	-1	30.75	57	3
2.23598534.23598690	42.0	-1	18.5	52	1
1.33520430.33520183	26.0	-1	32.25	81	3
1.34854092.34854273	18.75	47.25	-1	52	2
5.34560538.34560658	40.0	16.0	-1	40	1
5.34775104.34774939	46.25	13.25	-1	55	1
1.35844191.35844354	-1	14.25	39.75	52	3
5.36725606.36725472	43.75	-1	19.75	45	1
3.26680273.26680452	35.25	12.5	15.25	50	1
4.33084549.33084679	41.75	-1	11.5	43	1
4.33092490.33092782	43.75	12.75	-1	55	1
4.33210322.33210472	37.75	16.75	-1	49	1
1.37667436.37667583	-1	14.25	47.0	49	3
1.37759390.37759130	-1	24.25	33.25	66	3
3.30439616.30439782	-1	13.75	51.25	55	3
21.6934392.6934518	36.0	11.0	-1	41	1
21.6923650.6923797	14.25	41.75	10.75	49	2
21.6884905.6885064	47.5	-1	17.25	53	1
21.6888913.6889067	40.5	-1	13.0	44	1
21.6820170.6820349	57.5	-1	21.5	60	1
5.38752390.38752516	9.75	-1	35.0	42	3
3.31449842.31450006	14.75	-1	-1	49	1
Z.27632573.27632391	18.0	-1	38.0	61	3
Z.27905627.27905749	12.0	32.75	-1	41	2
4.35490637.35490786	44.0	-1	18.0	49	1
5.40249795.40250111	67.75	22.75	-1	96	1
5.40470475.40470651	21.0	-1	54.5	57	3
5.40480150.40480280	17.25	-1	43.0	43	3
5.40482649.40482795	18.75	-1	44.75	47	3
5.40514993.40515123	31.75	-1	13.0	43	1
8.21947660.21947538	15.0	-1	30.5	40	3
5.40541193.40541330	44.75	-1	9.25	46	1
5.40573886.40573764	14.25	-1	33.0	40	3
4.35933183.35932993	24.25	-1	41.25	55	3
4.35935257.35935095	-1	30.5	24.0	45	2
4.35966175.35966029	-1	30.5	25.0	48	2
4.35982547.35982407	-1	24.5	21.75	45	2
3.32120584.32120415	14.75	22.75	22.75	49	3
1.41394836.41394708	29.5	6.25	-1	43	1
1.41670180.41670345	35.25	24.0	-1	50	1
5.40982006.40982182	40.5	15.25	-1	58	1
8.22304210.22304340	-1	16.0	33.5	43	3
3.32228485.32228625	11.75	29.75	-1	43	2
5.41491562.41492437	23.5	13.0	-1	52	1
3.32271074.32271277	45.0	21.75	-1	68	1
9.25468114.25468256	-1	11.75	24.5	44	3
5.41599219.41599344	34.5	-1	7.5	42	1
3.32377761.32377639	15.25	-1	32.25	41	3
3.32425322.32425153	18.75	-1	29.5	41	3
3.32471094.32470817	59.5	27.75	-1	87	1
5.41607369.41607170	43.5	16.25	-1	66	1
6.36651303.36651148	-1	13.0	31.0	49	3
3.32860804.32860585	35.5	-1	69.75	73	3
4.40009195.40009062	37.75	13.25	-1	44	1
3.33419496.33419363	-1	33.25	15.0	44	2
3.33421665.33421509	40.0	16.5	-1	50	1
3.33536582.33536385	-1	59.0	22.0	65	2
3.34771017.34770809	32.5	15.75	-1	46	1
5.45583617.45583812	-1	34.5	21.75	59	2
5.45595809.45595945	-1	40.25	14.25	45	2
8.25219633.25219765	6.75	33.0	7.0	43	2
4.41166628.41166473	41.0	17.75	-1	52	1
3.36521126.36521260	17.25	-1	27.0	45	3
8.25851326.25851152	47.25	-1	19.5	57	1
2.26771782.26771903	12.25	-1	26.75	40	3
4.45778184.45778325	31.5	-1	15.0	44	1
7.20231672.20231841	-1	20.75	34.25	40	3
7.20291093.20291224	24.5	-1	35.75	44	3
8.27089843.27089715	13.0	26.5	-1	42	2
8.27111345.27111157	61.75	21.75	-1	63	1
5.47671319.47671492	55.5	-1	26.25	58	1
1.41833941.41834099	22.0	-1	41.0	53	3
1.41864155.41864278	32.75	17.0	-1	40	1
5.47966751.47966898	16.75	-1	26.0	49	3
3.39409412.39409561	-1	16.75	43.0	50	3
3.39535390.39535543	-1	31.5	23.75	51	2
3.39566431.39566608	48.0	-1	24.25	58	1
2.31516429.31516581	25.5	11.75	-1	50	1
5.48334651.48334508	45.5	17.0	18.5	48	1
3.40750359.40750537	-1	27.5	21.25	51	2
3.41895604.41895446	40.5	16.75	-1	46	1
2.32920634.32920808	14.0	12.75	15.75	58	2
4.47769208.47769405	61.0	-1	20.5	66	1
4.47804670.47804843	20.5	-1	32.25	56	3
4.47851937.47852094	-1	8.25	41.75	43	3
1.44696533.44696399	25.5	22.0	-1	43	1
5.50791369.50791503	39.25	17.5	-1	43	1
3.43025523.43025678	33.75	12.75	-1	51	1
1.44745516.44745688	47.0	-1	16.75	57	1
1.44867462.44867300	11.25	-1	21.75	49	3
5.51136420.51136560	34.5	8.25	-1	47	1
2.37639823.37640000	41.0	-1	14.0	59	1
2.37740222.37740391	5.0	6.5	46.0	56	3
3.43961452.43961164	84.0	32.5	-1	90	1
8.29909889.29909725	-1	46.0	8.25	54	2
7.23885379.23885624	39.5	31.25	-1	75	1
7.23885933.23886157	46.5	28.5	-1	73	1
7.23888136.23888312	39.25	24.25	-1	57	1
1.47839151.47839379	20.0	16.5	40.25	69	3
2.40179124.40179270	-1	16.5	44.5	49	3
3.45178908.45179063	51.0	16.25	-1	52	1
3.46233796.46233636	8.5	8.25	48.0	53	3
3.47361210.47361024	24.75	-1	34.5	59	3
3.47362080.47361896	37.5	27.75	-1	61	1
3.47389116.47388976	-1	23.75	25.0	46	3
3.47454416.47454293	-1	26.0	13.0	41	2
1.49524098.49524253	18.5	-1	-1	45	2
3.47514530.47514709	11.5	-1	50.0	57	3
2.42266164.42266313	50.0	24.25	-1	50	1
7.28154052.28153903	39.0	17.25	-1	49	1
1.49784680.49784838	14.5	-1	24.0	44	3
4.53275526.53275692	50.0	15.5	-1	55	1
5.55641357.55641184	25.0	18.75	19.75	40	1
4.55277166.55277001	40.25	27.0	-1	54	1
4.55342312.55342184	34.75	21.75	-1	43	1
1.51488463.51488686	59.5	10.75	-1	72	1
1.51491744.51491601	40.5	13.25	13.25	47	1
4.56082399.56082571	12.25	-1	47.25	53	3
5.57376427.57376273	41.0	11.5	-1	51	1
1.51961913.51961768	15.5	-1	42.0	48	3
5.57818908.57818776	-1	34.25	16.5	43	2
7.29753107.29752962	34.25	16.25	-1	48	1
5.58167171.58167318	46.75	16.75	-1	48	1
5.58460639.58460463	39.25	19.25	-1	58	1
2.47642067.47641927	25.75	15.25	-1	47	1
4.59724929.59725167	12.0	15.25	57.0	79	3
4.61366479.61366606	-1	9.5	35.25	42	3
5.59351728.59351598	-1	9.5	29.5	43	3
2.48802792.48802667	33.5	15.25	-1	42	1
7.32227245.32227365	2.75	4.75	17.5	41	3
1.53026809.53026427	23.5	-1	-1	119	1
5.60348122.60347965	39.25	14.5	-1	48	1
7.32305009.32304875	13.0	-1	40.75	45	3
2.55379522.55379653	43.0	-1	16.0	43	1
7.34751180.34751036	-1	14.5	41.0	48	3
2.56690500.56690632	38.0	14.0	-1	43	1
7.38240746.38240585	25.75	-1	39.5	54	3
1.55765533.55765395	36.0	16.0	-1	46	1
1.56315203.56315076	39.5	17.25	-1	42	1
2.62383190.62383372	57.25	21.0	-1	61	1
2.62389111.62389241	35.5	-1	18.75	43	1
2.62451386.62451254	29.75	8.25	-1	41	1
2.63174684.63174412	62.5	25.25	-1	87	1
2.65704755.65704589	42.5	22.25	-1	55	1
2.65705752.65705535	-1	36.5	23.75	52	2
1.58358994.58359148	20.75	-1	42.25	51	3
1.58364172.58364426	64.25	29.5	-1	84	1
1.58430445.58430567	32.75	-1	12.5	40	1
2.67669840.67669981	31.0	12.5	-1	47	1
1.58745442.58745230	-1	46.0	18.5	66	2
1.59387515.59387362	40.5	13.25	-1	49	1
2.70391119.70391273	-1	45.25	18.5	50	2
1.61683021.61683148	40.75	12.0	8.25	42	1
3.50793151.50792645	24.75	12.75	-1	41	1
3.50850179.50850379	35.75	15.5	12.5	52	1
1.62627889.62628038	-1	21.75	29.0	46	3
1.62629088.62629561	104.5	45.25	-1	155	1
1.63915922.63916050	33.5	17.0	-1	43	1
1.63991819.63991616	31.0	-1	13.5	63	1
2.81457068.81456901	12.25	34.5	12.5	47	2
1.65022678.65022830	20.75	-1	46.5	51	3
1.65382297.65382111	35.25	-1	13.25	55	1
2.86523138.86523007	26.5	14.75	-1	44	1
14.12379430.12379620	-1	38.75	12.25	63	2
1.16992424.16992556	13.0	-1	36.75	43	3
1.68281363.68281509	39.0	14.0	-1	49	1
1.69000625.69000751	27.25	-1	9.5	41	1
25.850765.850622	43.0	-1	15.75	48	1
5.235675.235533	44.5	-1	18.75	47	1
2.101491686.101491531	31.5	20.25	-1	52	1
28_random.82898.82754	44.5	12.75	-1	47	1
28_random.83321.83131	-1	15.75	52.75	61	3
Un_random.28814701.28814844	34.5	18.5	-1	47	1
2.91459779.91459914	30.5	-1	16.5	42	1
Z.43948973.43948844	35.5	14.75	-1	43	1
3.51155923.51155729	57.75	-1	32.0	66	1
3.51160559.51160377	49.75	-1	32.0	61	1
3.51201055.51200878	49.0	29.0	-1	59	1
3.51267658.51267494	37.5	29.5	-1	55	1
Un_random.29446372.29446522	45.0	-1	15.0	50	1
Un_random.29449444.29449586	44.5	-1	18.0	47	1
1.199609209.199609372	19.25	40.5	23.25	53	2
1.199610140.199610277	36.0	19.75	16.25	46	1
2.92568956.92569081	9.0	35.5	-1	40	2
21.5025319.5024908	11.0	21.25	10.75	45	2
21.5026536.5026193	56.25	-1	18.25	94	1
3.52493987.52493729	-1	40.5	16.5	61	2
3.62665816.62665580	64.0	14.75	-1	79	1
2.92945813.92945534	21.75	-1	42.75	46	3
2.92948298.92948147	37.75	19.25	-1	50	1
3.53654268.53654451	-1	25.75	14.75	40	2
2.94873235.94873362	37.0	15.75	-1	42	1
4.66669897.66670028	25.0	15.25	-1	42	1
3.54371967.54371843	-1	11.5	39.75	41	3
11.20431983.20432177	-1	18.25	45.0	63	3
3.55915166.55915595	58.25	23.5	22.0	109	1
3.56063510.56063663	46.25	15.75	-1	51	1
3.56334451.56334321	34.75	21.25	-1	43	1
3.56349587.56349437	45.25	20.5	20.75	49	1
2.154660602.154660478	40.0	-1	15.0	41	1
4.67598122.67597985	-1	36.5	11.5	46	2
17.6077546.6077670	-1	39.0	10.5	41	2
3.58344432.58344296	45.0	15.75	-1	45	1
3.60389563.60389429	28.75	21.5	-1	44	1
1.69858720.69858545	36.75	-1	15.5	42	1
4.68114706.68114571	13.75	-1	27.25	45	3
4.68481249.68481427	46.5	12.0	-1	59	1
21.6719243.6719370	42.0	16.75	-1	42	1
21.6722626.6722759	41.5	16.5	16.25	44	1
21.6729951.6730151	-1	49.25	21.5	64	2
1.71950025.71950165	44.5	-1	12.75	47	1
1.79302104.79302251	17.25	-1	25.5	48	3
1.79825172.79825440	13.25	14.0	24.75	87	3
1.80070600.80070761	27.25	17.25	-1	41	1
1.80072650.80072773	31.75	17.0	-1	40	1
4.79403889.79404024	-1	12.0	13.75	45	3
15.6397957.6397752	60.75	-1	28.75	67	1
15.6404694.6404457	74.0	36.0	-1	79	1
1.80476134.80476271	42.25	17.0	-1	46	1
25.1498291.1498119	28.75	55.0	28.0	56	2
1.80653597.80653752	-1	18.5	28.0	51	3
1.80729830.80730002	50.75	12.5	-1	57	1
Z.21315551.21315759	41.0	17.0	-1	46	1
Z.21363061.21363191	14.5	-1	34.25	43	3
Z.21550519.21550343	18.75	-1	23.0	53	3
2.104227196.104227025	40.0	-1	21.0	57	1
Z.14286552.14286677	13.75	33.75	-1	42	2
3.65997937.65997490	34.75	36.0	18.0	102	2
3.66001994.66001093	66.5	90.0	57.75	293	2
3.66310388.66310220	-1	28.5	15.5	48	2
4.81472877.81472741	-1	12.0	35.0	45	3
2.106175752.106175899	9.5	-1	38.25	45	3
1.83682035.83681811	-1	46.5	19.0	73	2
Z.28100195.28100342	16.25	-1	26.25	43	3
Z.28571192.28571050	42.0	17.75	-1	47	1
3.69178757.69178884	-1	9.75	28.25	42	3
3.69475737.69475609	16.25	-1	29.0	42	3
Z.33544994.33545131	-1	40.25	11.5	46	2
Z.33545806.33545989	-1	54.0	12.5	61	2
2.106545403.106545537	37.5	-1	8.25	40	1
Z.34616589.34616741	-1	30.25	15.25	45	2
1.86376209.86376066	-1	26.75	11.0	41	2
2.109266349.109266483	-1	25.0	14.5	41	2
2.109557088.109557270	19.0	15.25	17.0	56	1
1.86903826.86903694	30.5	-1	12.0	43	1
2.110817557.110817696	9.5	-1	39.75	46	3
1.88198220.88198340	3.5	3.5	7.25	40	1
Z.50497191.50497051	16.75	27.25	-1	44	2
3.70046244.70046110	37.75	13.75	-1	44	1
3.70186064.70186229	43.75	-1	13.5	55	1
3.70753219.70753370	11.0	34.0	-1	50	2
Z.52208716.52208575	17.0	-1	32.25	41	3
Z.52267876.52267706	25.5	19.5	-1	43	1
3.71440764.71440900	43.75	13.75	13.5	45	1
3.71510687.71510811	33.75	-1	11.75	41	1
Z.52844472.52844346	-1	34.5	15.75	42	2
1.95202243.95202419	15.25	-1	39.0	59	3
1.95743750.95743939	-1	40.25	19.75	61	2
2.117984183.117984030	-1	10.0	31.75	50	3
3.75207471.75207310	46.0	16.5	-1	54	1
4.82779602.82779853	70.25	22.25	25.75	84	1
4.84882731.84882595	13.5	-1	33.25	44	3
4.85158491.85158314	35.5	-1	28.5	57	1
4.85294301.85294489	37.5	-1	13.0	55	1
Z.64986169.64986334	19.5	36.0	-1	53	2
4.86198388.86198518	30.5	13.0	-1	43	1
Z.65149747.65149586	-1	37.0	25.25	53	2
Z.65150638.65150477	46.75	23.5	-1	53	1
Z.65173882.65173703	52.75	28.75	-1	59	1
1.104258046.104258189	16.75	-1	32.75	48	3
Z.65610956.65611091	15.5	-1	33.75	40	3
3.79153196.79153351	28.5	15.25	-1	53	1
3.79169792.79169662	29.75	10.5	11.0	41	1
3.79318993.79319177	33.75	-1	7.5	40	1
3.80655755.80655888	31.5	-1	13.75	40	1
3.82129027.82129225	10.5	-1	-1	49	1
2.128576136.128576005	30.25	-1	14.5	44	1
3.84134158.84133930	17.5	21.75	16.0	42	2
4.89304720.89304548	43.75	18.5	18.0	56	1
2.130927737.130927615	-1	36.5	17.0	40	2
4.92601016.92600870	30.25	-1	20.75	49	1
2.134462104.134461960	-1	46.0	23.0	48	2
1.112399790.112399661	11.25	-1	19.0	42	3
1.112660656.112660793	27.0	15.75	-1	44	1
2.151362444.151362307	40.5	-1	16.75	45	1
2.151363299.151363162	40.25	15.0	-1	46	1
3.85917594.85917743	45.75	-1	13.25	47	1
2.151202185.151202022	-1	43.0	21.5	52	2
2.151224808.151224682	-1	14.5	37.5	42	3
2.147479604.147479780	21.5	-1	-1	45	1
2.147548301.147548482	43.0	26.25	-1	59	1
2.147563891.147564024	23.5	22.0	-1	44	1
1.115838756.115838922	49.0	21.25	-1	54	1
1.115843088.115843219	-1	17.25	38.5	44	3
3.88345945.88346126	36.5	12.75	-1	59	1
1.116781108.116780949	-1	46.0	13.0	53	2
3.89551201.89551340	11.0	-1	36.5	46	3
1.118481010.118481204	20.5	-1	27.0	42	3
3.90396790.90396669	37.5	11.75	-1	40	1
1.121399111.121398930	20.75	-1	39.75	57	3
3.91144404.91144274	-1	31.5	13.25	42	2
2.143892263.143892412	32.25	20.5	-1	47	1
2.143803341.143803475	45.0	15.75	-1	45	1
3.94751124.94750968	-1	21.5	10.0	42	2
3.95517599.95517726	38.25	12.5	-1	42	1
2.143555914.143556073	-1	45.5	14.0	53	2
3.99044524.99044685	-1	18.75	41.25	54	3
1.123727263.123727440	22.75	-1	40.5	59	3
2.142068769.142068633	14.0	-1	42.5	45	3
3.99281280.99281436	29.25	-1	13.5	49	1
3.100243141.100243277	38.0	17.75	-1	45	1
3.101686288.101686160	34.5	-1	18.25	43	1
3.101814349.101814221	33.0	-1	18.5	43	1
1.124182915.124183162	21.0	-1	46.75	81	3
1.124869944.124869644	44.25	19.75	17.0	89	1
1.125739876.125739747	-1	10.25	29.0	43	3
1.125777161.125777302	24.75	-1	15.5	44	1
1.128615494.128615335	27.5	16.25	-1	52	1
1.130131913.130132065	37.25	-1	9.75	51	1
3.108860410.108860276	43.75	16.0	15.0	45	1
3.111671641.111671768	41.0	16.25	-1	41	1
1.134829107.134829239	36.5	14.0	-1	44	1
1.136295127.136295290	37.75	23.25	-1	54	1
1.136758415.136758283	35.25	19.5	15.5	44	1
1.136831314.136831190	-1	18.5	13.25	41	2
1.141446361.141446218	40.5	-1	13.0	48	1
1.141596134.141595984	13.75	-1	-1	50	2
1.141802055.141801924	11.75	-1	29.5	42	3
1.144375954.144375628	12.75	20.0	19.5	45	3
1.147644240.147644094	10.5	-1	34.5	49	3
1.150434977.150435127	42.0	-1	17.0	50	1
1.150669897.150670039	11.5	-1	34.75	47	3
1.157124287.157124131	35.5	8.75	-1	52	1
1.157205243.157205383	-1	13.0	42.75	46	3
1.157226952.157227161	60.0	18.0	-1	70	1
1.158404009.158404136	23.5	-1	38.25	42	3
1.158419068.158419246	57.75	-1	28.75	59	1
1.158455575.158455700	23.75	-1	30.0	42	3
1.158510106.158510271	53.75	-1	28.25	55	1
1.160318263.160318420	29.75	17.75	23.0	51	1
1.166427930.166427805	34.5	12.5	-1	42	1
1.170391134.170390974	49.25	-1	18.75	53	1
1.174325564.174326058	11.0	18.25	13.0	40	2
1.174355155.174355329	14.25	-1	19.5	52	3
1.177579117.177578963	47.25	-1	20.0	51	1
1.179824174.179824013	21.25	-1	28.25	52	3
1.179907813.179907607	28.0	-1	46.0	68	3
1.180923471.180923346	41.0	11.75	-1	42	1
1.181791696.181791571	8.75	-1	24.75	40	3
1.183401344.183400853	32.75	32.25	17.5	152	1
1.183536831.183536586	19.25	13.25	-1	42	1
1.184543140.184543426	50.25	19.5	23.5	91	1
1.185134717.185134838	-1	28.25	13.75	40	2
1.186985234.186985053	51.5	-1	14.0	61	1
1.187524956.187524812	43.25	15.0	18.5	47	1
1.189911177.189910905	-1	44.25	7.75	67	2
1.192145297.192145116	-1	48.0	16.0	60	2
1.192840834.192840688	14.0	27.5	-1	48	2
1.76669170.76668955	28.0	-1	44.25	71	3
1.75400034.75400162	12.75	-1	31.0	40	3
1.74632963.74633130	31.5	13.5	-1	50	1
1.200260458.200260692	19.25	-1	52.5	71	3
1.199541818.199541636	51.0	-1	15.5	60	1
1.86577931.86578076	15.5	-1	-1	46	1
1.52890743.52890935	61.75	19.75	-1	63	1
1.37268458.37268615	48.5	14.75	-1	51	1
3.100036963.100037151	24.0	9.5	9.75	63	1
3.47301282.47301128	13.25	31.0	-1	50	2
3.27955988.27955761	29.0	-1	12.5	64	1
5.16126550.16126672	15.0	-1	29.75	41	3
7.16217036.16217219	36.5	21.25	-1	60	1
24.5707668.5707469	56.0	-1	15.75	66	1
25.1406211.1406382	47.0	-1	17.25	57	1
23.2774852.2775016	-1	13.25	33.5	54	3
Un_random.40649201.40649071	33.5	-1	10.75	42	1
2.127867412.127867247	-1	27.5	9.0	48	2
2.55406936.55407087	42.75	6.25	-1	49	1
4.58785363.58785099	8.75	67.0	10.0	88	2
5.27295789.27295527	9.75	10.0	38.0	85	3
Z.26391283.26391463	-1	29.75	8.0	59	2
10.12490768.12490902	37.5	20.0	-1	45	1
20.10501777.10501901	14.25	-1	39.75	41	3
15.4979523.4979328	28.5	-1	17.5	54	1
20.8369966.8370288	12.0	15.0	33.5	96	3
27.4736510.4736195	26.0	7.25	6.5	69	1
4.2196051.2196436	-1	17.0	18.25	53	3
19.3507751.3507873	7.75	-1	23.5	40	3
27.2583549.2583190	9.0	6.5	23.0	53	3
25.1470019.1470187	17.25	41.0	17.25	50	2
13.10196183.10195998	8.75	-1	40.0	45	3
14.908210.907947	72.25	-1	8.25	87	1
