# Supplementary material for: Gene markers for exon capture and phylogenomics in ray‐finned fishes
Source: Ecol Evol. 2019 Mar 5;9(7):3973–83. doi: 10.1002/ece3.5026 (PMC6468074; doi:10.1002/ece3.5026)
Supplement: Supplementary file 5 [file ECE3-9-3973-s005.zip › Appendix_S3_pipeline&scrips/pipeline_scripts_for_assembly/Predict Frames of Query/sample/Python_molurus.frames/Python_molorus.frames.fas]

>1.100293851.100293652.3
AAGAGACATTGGTGCCATATAGCAAGCCTAGCTTCCCATCCCCAGGTGGTCACAGCTCTTCAGGTACAGCATCTTCTAAAGGATCAACTGGACCAAAAAAACCAGATGTCATGAAAGGAGGTCATCAGCGCAACACCAGCGACCTCATTGATGTAGGATATATTGGATTAAACAGTCAAGGACAGTTTTCTGGTGAATTA
>1.100321124.100320916.2
GCACAATCAAATCAATATTCAGCCACCCCAGACTCCAGCTCCCCCATTAGGATATGTCTCTGGAACATTAATATCAGATTTTGAAGCAGATATTCCAGAGGATGAAGATGAAGATGATATTGAAGAAGAGGCTATAGAAATCACAAGGCCATTAAGAGACCTAGAGCATACTTCAGGCTGCAGTATGGACAATCTTGACAGCTCTATGACAG
>1.100331347.100331182.3
TTTCAGGTGGGAAAGGAGGAAAGAAAAAGAAAAACAAAAATACTTCCAAGACTCAGAAAAATAATGGGTCTAGCTGGGCCAATGTTCCTCTCCCACCTCCTCCAATACATCCACTTCCAGGAACAGAGTTAGAACACTATGGGGTGGATCCACAAGAACAAGG
>1.100336501.100336220.2
AGGGGATAAAACTGCCACAATGCTTTCTGATGGAGCCATTTATAGCAGCATTGACTTCAGTACCAAAACTAGCTACAACAGTTCCAGCCAAATAACACAAGCTACTCCATATGCCACAACACAAATACTGCATTCCAACAGCATCCATGAATTGGCAGTTGATTTACCGGATCCTCAGTGGAAAAGTTCAATTCAGCAAAAAAGTGATTTAATGGGATTTGGTTACTCTCTCCCAGATCAGAGCAAAGGCAACAATG
>1.1017776.1017609.1
TCATTCTCCCTTCGCAGTGACAACAAATCACCAGGTAGTGCTCAGAAGCTGTGCAGCCGGTTAACTGCCCCAACGCCTCCCAAAAGAAGAAACAGCGTGCTTTGGTCTGAGACGCTGGATGTCAATATGAAGGAGACCCTGAGCACCAAAGAAATCAAACGTCAAGAG
>1.102037937.102038060.3
ATGTAATTGACCTCACAGGGGATGACAAAGATGATCTACAGAGAGCTATTGCCCTCAGTTTGGAGGAATCAAACAGGACATTCAGGGAGACTGGAATAACAGATGAGGAGCAGGCCATTAGCAG
>1.102072364.102072572.3
CTTCTACAGAAACACAAAGCACATCACCTGCACAACGATCAGTTATACACAAGCCATTCACACAATCACGGATTCCTCCAGACCTGCCCATGCATCCAGCACCAAGGCACATAACTGAAGAGGAGCTTTCAGTACTAGAGGGCTGTTTACACCGTTGGAGGAAAGAGGTGGAAAATGATACTAGAG
>1.102079815.102079954.3
TTCATGGAGAAGAACCAGAGTATTTGGAACAACCTTCAACAGCTGATATCTCAAAACAGTTGAAAGAAGACTCTATACGAGCAATCACAAAAGCATTTACTGAACAAGAAGATAAGAATCCTGAAACTATTATG
>1.102097423.102097595.3
CTAACTTACAAGAAAAATTGACGGATTTTCTGCCAAAATTGCTGGATTGTTCTACAGAAATTAAAGGCTTCAATGACTCACCAAAAGTACCTTCTTATTCCACCCATGAACTGTGTGAGCGTTTTGCCCGAATCATGTTGTCACTCAGTCGAACTCCAGCTGATGGAAGATAA
>1.10419207.10420607.1
ATTAAAGAATGGTTGTGTTTAAACTGCCAGATGCAAAGAGCTTTAGGTGACTTAGCTCTAGTCCACAGTTCTGGACCTCAGCCTTCTTCACCCAAGCAAGAAACTCCTGCTTCAGCCTCAGCAGCTAAAGCAATTTCTCAACCACAACCACCTATGAAGAAGAAAGAAACTGCTCTAAAACATGATGCTATCAAGTCATTGGAGCACAAAAAGCCACCAACACAAACAAAGCAGCCAACTTTGCCTAGTTCTCCTGGAAAAGCAAAGGCTCTTTCTGCTGAGTCCAAGCTAGCAGAATCCACCTCAAAATCAGGCCCGGCCAAACCATCAGGAACTGATGATAAACAAAAGCAATCTAGTGTTCAGAAACTCACAAGTGATGTTGCATCTAAATCCTCACAATTGGATTCCAAGCAAAATGGCGCCAAGTCTTCACTCACTCAACATAAAATGGAACACCTTCAGAGATCAGAAGCCAACAAACCACCACAAGACAAATATGTAACTGTTGATAAAATTGCAGCTGCAGATTCCAAAACTTTATCTCAAGTGTCTCATCAAAAGTCTGAAATGAAACTTAGTTCTCAGCTTGGATCTGGACTGAATACTAAGGCTCAAAAGCAAACTGAAACAGTAGGAGTAAAAGAATATTCTAAGAAAATCCAGTCTCAGATGAATGCTAAACAAGATGCCAAATTGACTCCAAAGAGTCAACAAGCCTCCATGGGTACAAAACCCAGCCAAGCTCAACCTCAGGTTCAGGCCCAACAACCTCCAAAAACACCAGAGCAATCTAGGCGTTTCAGTCTTCATGCAGGAGGCATTAGCGATTCTCCTAAATCACTTCCAACAACCCCTCAAGAAACAGTTACTGGAAAGCTGTTTGGATTTGGGGCTTCAATTTTTAGTCAAGCTTCCAATTTGATTACCACAGCAGGCCAGCCAGGAGTTCACGCTCAAGGGTCTGCATCTTTGCTCCCTTCAAAGCAGCCTCTTCCTCCAGGACAGCTCCCTGCTTTGCAAAAAGATATACCTCAACAATCTCCCAAGATGGCACCTGTGAAAAAAGAAAAAAAGCCTCCAGTGGCAAAAAAGTCTGAGCCCTCCAAAGAGGAAGACATCTATACCAATCAAGAAACAGAGAAGAAGCCTTTGCCTTCTAAAGGCTCCAAGCCTCCAGTTGTTGAAGCTGAAAAGAGTGCTGATCCACCCGAAATAATCCAAGGTTCACCGCCAACATCTGCTTGTCCTCTCTGTAAAACTGGTCTAAATGTGGGGTCTAAAGATCCTCCAAATTATAGCACCTGCACAGAATGCAAGACTGTAGTGTGCAGTCTCTGTGGATTTAATCCGATGCCACACAT
>1.104258046.104258189.3
AAAAGCTCACATTCCAAGATGTCTCATCACCACAAGAGTTTGTACAGGGAGAAGATGTACAAGTCATTTGCCGTGTTACTAGTTCACCTGCACCTATTGTCAGCTGGTTATATCAAAATGAGGAAGTCTCAAATATTGCTGACA
>1.104312735.104312922.3
ATGCTCCAATTTTTGTGTCAAATCAAACAATTTATTACTCTTGGGAAGGAAATCCCATCAACATAAGTTGTGATGTTCTGTCTAATCCAGCAGCATCTATTCAATGGAGAAGAGGAAAATTGGTTTTACCTGTAAAAAATACAACTCATTTAAAGAC
>1.104350535.104350715.1
AAAGATAAGGAAGACCAATGGCAAGAGAAGAAGGTTCAGGGTAATAAAGACCACATTATTCTTGAGCATTTGCAGTGGACAATGGGCTATGAAGTGCAAATTACAGCTATAAACAGGCTGGGATATTCAGAACCAACTTTATATGAGTTCATCATGCCACCAAAGCCCAATATTATTACAG
>1.10585334.10586108.1
AATCTTAGTACTGTGTCTGTGGTCAATCTCTCTTTAGCTCCAGTTGCTGATGCCATTTCAGTAGTGACCTGTGCATCTACTCTAAGTTATAGTACAAGTATAGAAAGTCTTATAGACCTTGGACATGGAGTGACAACTCCACTTCATTTAACAACATCAAAACATTTTGAACCTGGACCTGGAATAACAGGAAGTCAGACCCCCTCTGCAGACAGAGAAGAAGCACCAATAAATCTGTCCCTTGGTACTCCCACATATGCACTCACATGGGCCGCAACAAAGCCTGTTACTGAGGTACCAAATGGTTGTATCAATGCTTCTGCTGCTCACAAAGCTATGGACAGTGAAGTAGTTGACCTGAGCACTACAAAATCCTACAGAACGAGGGTGACAGTTGATGAAACAACTTCAGGATTTTTTACAACTGTAATAGATGATGAAAAACCTGTAGATTTGACTGCAGGGAGAAGGGCTGTTTGTTGTGATATGATCTACAAATTACCATTTGGGAGGAGCTGCACCGCTAAAGCACCAGCAACTACACTACCAGAAGATCGTTTTGGTTACAGGGATGATCACTATCAGTATGATCGTTCTGGGTCCTATGGTTACAGAGGAATTGGGGGTATGAAACCTTCTATGTCAGATACCAATTTATCAGAAGCTGGACTTTTTCAGTATAAAAGCAAGAATACCTTTGAGTACCAAGTTGGGGCAGCTGATATAGCGGTAGACTTAACTTCTGGCAGAGTTACAACAG
>1.105999272.105999416.1
ACTACTGCAGAATTTGTAAGTCAGGCTATTGATATCAATGAACCAGTTGGAAACCTAAAGAAACTGCTGGAACCAAGACTTCAGTGTTCTTTGGAAGCACATGAAATCTGTCTGCAAGATATACAG
>1.106013360.106013500.3
CTGTGCAAATAATTCCAGCATCAGTTCAGCCTTCTACTCCAACCACCATTAAAGTCATTAACAGTAGTGCAAAGGCAGCAAAAGTACAGAGAGCTCCAAGGATTTCAGGGGAAGATAGAAGTTCACCTGGTAACAGAACAG
>1.10617878.10620089.1
AAAGAACCTTCAAGTGCAGCATCATCAGGAATGCAGAAAAAGGTCAAAAGAACTCTACCCAACCCACCTCCAGAGGATGTTGCAGTCGGAACACAATCAGCCTTCCCCACTGTTGGGTCAATTTCACGCCGAAGGATATGCAGAAGCAATACCATGGCCAGAGCTAAAATCCTCCAGGATATAGACAGAGAACTAGATTTGGTAGAAAGAGAGTCTGCTAAGCTTCGCAAAAAACAAGCAGAGCTTGATGAAGAAGAAAAAGAAATAGATGCAAAACTCCGGTATCTAGAAATGGGCATAAATCGACGTAAAGAAGCCCTGCTAAAAGAAAGAGAAAAGAGGGAAAGAGCCTACCTGCAAGGTGTTGCAGAGGAGCGTGATTATATGTCTGATAGTGAAGTTAGCAGCACCAGGCCTACCAGGGTAGAATCCCAACATGGCTTGGAAAGACCAAGAACTGCACCCCAAACAGAATTTGATCAATTTATACCCCCACAGACACAGCCAGAAACTCAATTTGCAACTCCTACAAGTCCTTATACTCAGTATCAATATTCTTCACCTGCCATTCCTACTCAGGCACCAACTCAGTATACTCAGCAATCACATTACCAGCAGCCGCAGCCTTTATATCAACAGCAGGTTTCGCCCTATCAGACTCAAACTGTGGTGACCATGTCCTTTACACCTCAAGCTCAACCACCACCAACTTTACAACCTTCCTATCAGCTCTCATCACCATTGATGATGATTCCACAAAAGACAAGGCAAACTCCATTATACCTGGATCCCAAGATAACAACAAATTATGATGTAATTCACAATCCACCTCTCATGATAGCACCTGCTTCCTCTGATAATTCATATTCAGTGCCTCATTTGGGTACCAAGTATAGCACTTTGGATTTAAGAATGGGACTGGATGAAAGGAGCAGCATGGCCAGTAGTCCCATCTCAAGCATATCTGGTGACTCATTCTATGCAGACATTGACCACCACAGTACACGCAGTTATGTGCTGATTGATGATATTGGGGATCTCGCTAAAGAAACATCAACCCTAAGTTCTGCATATGGTCTACATGAAAAGGATCTCAGCAAAACTGATAGGCTCCTTCGAACCACCGAGGCTCGGAGAGTACAAGAAGTCTCAGATTTCCTTGCACCACTACAAACTTCTCCAAGACTGCATAGCTACATGAAAACTGATGAAGACCCAATGGAGGATCCTTATGAATTGAAACTTCTAAAACATCAGATCAAACAGGAGTTTCGAAGAGGTGCAGAAAGCATGGATCACTTGGCTGGCCTCTCACACTATTATCACGCAGATACTAATTACAGACATTTCCCCAAATCTGAGAAATATAGCATAAGCAGGCTTACTTTAGAAAAGCAAGCTGCCAAGCAGCTTCCAGCAGCCCTTCTTTATCAGAAGCAATCAAAGCACAAAAAAGCTTTGATAGATCCTAAATTATCTAAATTTTCACCAATTCAGGAAAGCAGAGACCTTGAGCTTGATTATTCAACCTATTTGACTTCCAATATATCATCAGTTGGTAGTATCACTTCCAAAGCAAAGCTCCTCCAAGATGACCTAACATTTGGCCTTCGAAAAAATATTACAGACCAACAGAAGTACATAGGTCCAAGTTTAACTCATTCCCTTGGAACAAGCCTCGGGGCAGCACTGAGTGTAACAATGAGATCAACTTTACAAGATGATGCTGACAAATCTTATGCCAGTGCTACTAGATCTAGACCTTCCTCACGGCCATCCTCTGTCTATGGGCTTGACTTATCACTAAAACGAGATACTTCCAGCTCTTCTTTAAGATTGAAAGCCCAAGAAGCTGAACCTCTAGATGTTTCCTTCAGCCATGTAGCTCCTTCTGGAAGAACTAAACCTACCAGTCTACCTATAAGTCAAAGCAGAGGAAGGATTCCAATAGTAGCACAGAACTCAGAAGAAGAGAGTCCTTTAAGTCCAGTGGGCCAGCCAATGGGAATGGCAAGAGCAGCAGCTGGGCCATTACCACCTATATCTGCAGACACTAGGGACCAGTTCGGCTCAAGCCATTCATTGCCTGAAGTCCAACAGCATATGAGGGAGGAATCACGAGCTCGAGGCTATGATCGAGATATTGCTTTCTTCATGGATGACTTCCAGCATGCCATGTCAGATAGTGAAG
>1.106526674.106526104.2
TAAGGGTTATACAGATATTGTTAAAATACCAGAAGGAGCAACACACATCAAAATACGACAGTTCAAAGCTAAAGACCAAAGTAGGTTCACTGCTTACTTGGCTTTGAAAAAGAAAAACGGTGAGTATCTTGTCAATGGAAAATACATGATCTCAACTTCAGAAACCATCATCGACCTCAATGGAACAGTTATGAACTACAGCGGCTGGAGTCACAAAGATGATTTCTTGCATGCCATGGGACATACAGGCACCAAGGAGATCCTGATAGTACAGATTCTTGCCACAGATCCAACTAAACCAGTGGATGTCCGCTATAGTTTCTATGTGCCAAAGAAGCAAACCCAAATGACAAATTCTGTCACTAGCAACAACAGTAGTAACAAAATTAGCCCATCACTTGCTCAACCCCAGTGGGTAACTGGACCATGGCTTTCTTGTTCTCGAACATGTGATACAGGTTGGCATACAAGAACTGTCCAGTGTAAAGATGGGAATGGGAAATTAGCTAAAGGTTGTCTTCTGTCTCAAAGACCTTCAGCATTCAAACAGTGTTTATTCAAAAAATGTTAA
>1.10700351.10700481.1
CTTCAAATCAACTATGACAAGCACCTTGGTAATTTGATTATTCACGTCCTTCAAGCAAGAAACCTTGCCTCCCGTGACAACAATGGTTATTCTGACCCTTTTGTCAAAGTTTACCTTCTACCAGGAAGAGG
>1.10712552.10712746.1
ATGCAGATGCCTACCATTGAGAAGTCCCACAGCAGTCCAGGAAGTTCCAAATCTTCCTCCGAGGGACATCTGCGTTCTCATGGACCATCTCGCAGCCAAAGCAAAACCAGTGTCACTCAAACTCACCTTGAAGATGCTGGGGCAGCCATCGCTGCTGCTGAAGCAGCTGTCCAACAGCTTCGCCTCCAACCAA
>1.10713946.10714128.3
CAGCACATAAAAGCGGTCAGTCTAATCATGCAAGGAAGCAGCACAGACACAGCATAGTGGGAGCCCTCCCAATTCAAAGAACTCAGTCTGACAATCTGCCTCCACCAGCCACTGACAACCAAGAGCAAAGCCAACTAGCCCTCAAGAAAGTGATATCTGATGGACCATTCAAGCCTGAAGGAG
>1.107416947.107416803.2
CAATCTACAAGAAGCAAATCCACAGCTGCTTGGTTTGAATATAGAAATGATCCGTTTCATTTCTCTGTTGCTGAATAAGCCTGTCTCATTATTGGAGAGTGAATGGGATTTTGTCATGTGCTCCATGCTAGCATGGTTGGA
>1.107421844.107421694.1
CAGGTTTTGATCTCTGTGGTCAATGACTTGTTGACTACATTGCTAGAAGCTGAAGATGTTTCTGCTTGTGTTCTGAAAGATTATATTGAATGGCTTACTCCAAGCCAGACTGAATGGGAAAAGATGCGGGAGTCTCTATCCAGTGAG
>1.107424558.107424366.1
AAACATTCCTTAAGTTCTACGTGGCTAAAAGGAGATGTGTTAGGTGAGAAGCTTGTGTCCCTGGCCAATGATCTGTGTAACATCAGCTTGAAGATGACAATAGCTTCAGCCGAATCATTTCATTCAGAACAATGGACTCTCCTAAGCTTGGTATTATCTCAGTTGATTAAAAATG
>1.107427120.107426332.3
TAATTCCTCTCATCAATACAGTAATTAAAGAGCCCAAGTTACAAAATGGACCTTTGTTTTATGAAGTAGCAGACATGCTGAATGTTTGGAAAACAAAAGCAGAAATAACTAATGATGATAGAACATCCCTCACTTTTCAGAGAATGTTATCTAACTTTTGGGATGGCCTTTCAAATATATGTGTGGAACATGTTGCTGTAATGGATGCAGATGAGAAATCGTTGGCTGCTGTGTCTTCTTTGTTACAAATTCTTCAGAACCCAGAAAACAAGATGAGAAGAAATAGAAAAAAACCCGTAAATATAAGATTTGCAGAAGACAGAAAAGCTGAAATTAACACCGAACATGAGAATTTCATTGACATGAGAACTAGCAATGAATCCAGTAATATTATTCATGAAATTCACGGGAAACACACTTGTCTTCCTCAGATTGAACCTTTAGAAGATTTAGTTTGTAAACTTGCAGAACTAAGTATAGTGTACACCAGTCAACAAACGTCTGACCAACACTTAAAGTTCCTCTCTGCTCTACTCAGCAACTTTGCTTCTAGTAAAGTTTTCCAAGTGCTTGTAGAA
>1.107430817.107430637.1
GTGCCAGAAGAAGAAAGAGAAGCCAAATTTCATCGAATTATAACCTGTTCTTTGCTATCTTTAAAGAAATTGCTTTGTATGATGCCCAGTACTGAGATTAAGTCATTAGAAGAGAGGCTTAAGACACTATTCTCTCAAAACAAATTTTGGAAATATGGGAAACATAACATAGCACAG
>1.107433633.107433430.1
CCTTCTAGCAGTGGAAGAACAGCTGAACTTCTAGCCAAAGAGCAAGGAACTGTTCCTGGATTTGTTGGCTTTGGCACCTCTTCAAGTGACCTGGGATATGTCCCTGCAATTCAAGGAGCTGAAGAAATAGATAGCCTTATAGATGCTGATTTTCGAATGGTGCTAAGAAAACTTTCCAAAAAAGATGTCATAACCAAGTTAAAA
>1.107436797.107436560.2
AATAAGAAGATTATCGTGGCAACGAATTTTAATCCGTCACAGAGAAGACATTTCCATAGAAGGGACTGAAACTGAAATGGAAAAGCAAAAGAAGTTTATGACTTTTGAAGAAAAAATATTTGATGCACATGGTGCCAGAGGAAATCACATGGATTTGGGGCAATTATATCATTTTTTAATTGAAAAGAGATGTGGTGAAATATTTCAACTGTATTTTGGAGTTGAAGGACAATA
>1.107439011.107438799.3
CAAAGATGAGCAATTTGGAAGAAGCTGAACTACAACTTTCTGAATTAGATTTACTTTCTAGTATGTTTCCTAATGAAGATGATTTTAAGGTGACTGATCAGTTGGCTTTAGCAGAACTGAAAGATTATGTTGGAAAATGTACTTTAGAAGTGCCATCTTCAAAAATACAATTCATCCT
>1.107444487.107444665.1
CCTGCATGCAAGCACCTTCGCAAAGGATTGGAACAAGGTTATCTGAAAAAAGCATTGCAAACTGTGGATTTGAACTCTTGCCAGGATTGCCAAAGAGATGACAATGAGACACATGAAAAATCCAACAAGAAGGCAGAAGACAAACCATCAATATGGTTATGTTTAAAATGTGGCCATAGG
>1.107515674.107515854.2
AAAAGAGTTAATCACTAGGCTAGATCAAGCTGAGAAAGAGAACAGGGATGCTGCACAGTTAACGAAGGAGTATGCAGACCTGACGGAAGAGAATCGGACACTGAAGTTGACCCAGACACAATGTGTGGAACAGCTGGAGAAGCTTAGAATACAGTATCAAAAGAGACAGGGATCATCATAA
>1.10760718.10760852.3
GTAAAACTCAGGTAATGGGTGAAATAAAGATTGCTTTAAAGAAGGAAATGAAGACTGATGGAGAACAGCTAATAGTGGAAATTCTGCAATGCAGGAATATAACTTACAAGTTTAAATCTCCAGATCACTTACCAG
>1.10765787.10765927.1
ATTCTTCTTGTTTCCAATGGAGGAAAGTTTATGAAGAAGACCTTGATTGGTGAAGCATATATTTGGCTTGATAAAGTGGACCTCAGGAAAAGAATTGTAAACTGGCACAAACTTTTGGTTAGTTCCACACAAGCTCATTGA
>1.108146059.108145883.1
CTCCAACAGATTCTTCAGACTTTTCAGCAGCCTCCTAAACCTCAATCTCCAGTAATAGATAATAATGTAATGGCTCAGGTTCAAGCTATCACAGCTCAGCTGCAGACTACGACGACGCAACCATCAGAACAAAAGCATGATTTCCAAATACCAGAACAAAAAACATCTTTTGATAA
>1.108237342.108237510.2
AATTCATCTAGAAGACATAAGTCAAAGTGTGCTGCTGTACATGACAGAAAAGCTTGGCTATAAGAATAGTGATGTGATCAACACTATTCTCTCAAACAGAGCTTGTCACATGCTTGCCATCTACGTCCTCCTTAATAAGAAGCTAGAGCGCTA
>1.108554270.108554081.2
GTTGGCGTCACTGAAAGAATTTCACAAAGCCAATCAACAACAACATGAGAAGCATCAGCAAAATCGTGATGACTCTACCAAGACAATTGAAAGATTGGAAGGATCTTCTGGGGGTGTTGGTGAACGGTATAAATTTCTGCAAGAAATGCGAGGGTATGTCCAAGACTTGCTTGAGTGTTTCAGTGAAAAG
>1.108555412.108555192.1
GTTCAAGCAAGTCAGCCTGCTGAAGTGAACAACCTCTACTACCAGAATGCTTACCAGACAATGCCTTATGGTTCATCTTATGGCATGCCTTACACATATGCTGCATATGGATCATCAGAGACAAAGTCTCAAAAAACAGATAACATAATACCTTTCAAAACCCCCAGTAATGAGATGGCTCCTGTTACTATTGATTTGGTAAAGAAACAGCTTAAAGACAG
>1.108885059.108885217.1
GTGATGGTCAATGGAGTTGAACATAAACCTAGCTTTGTCAGCCCTAACAAGAAGCATGCTAAAGCCACAGCAGCCACTGTGGCTCTCCAAGCATTGGGACTAGTACCAAAGGAGCTCTTGGCAAATGCCACCAGCTTCAGGAGTGCCTCACACAACTA
>1.108969818.108969958.1
AATGATAAAAAACATCAACTGGAAGGGAAGCTTCAGGATATCAGATGCAGACTGTCTACCCAAAGGCAAGAAATTGAGAGCACAAACAAATCTAGAGAGCTGAGAATTGCAGAAATTACACATTTACAACAGCAATTACA
>1.110022443.110022269.1
GTGAAAGCTGCATTTAATGAAAACACAAAATGTTATGAAATTAAAACACTTCAGGGCTGTCAAAAATACAAAGAAGTATTTATTTCTTATGGCCCTCATGATAACCAGCGACTGCTTCTAGAATATGGTTTTGTTGCTGCTTGTAATCCACACAGCTGTGTGCATGT
>1.110023637.110023208.1
TGGAGGCCTCCAATTTCTCCTTTGATAGCATTGTGTTCGTTTTTAATAGCAGAGAAGTGGTCCCACAGGACGTCTGTGTGGAAGCCATACCTGGATCTCCTACCTGAAACATATACCTGTCCTGTTTATTTGGAGCAAGAAACAGTGAACCTTTTCCCTGAGCCCTTAAGAAGAAAAGCCCTTGAGCAACGATCATTGGTCCAGGAGCTTTTTGCTTCTTCAGAGCAATTCTTCTTTTCCTTGCAGCCTTTATTTCCTGCTGATGTGGCAATTATTTTTAACCTCAGTGCCTTCCAGTGGGCTTGGTGCACTATAAATACAAGAACAGTGTTTATGAAACATTCAGAGAAAGGCTATTTTTCTAGAGAGCCAGATATATATGCTTTAGCTCCGTTTCTGGATCTGCTAAATCACAATCCAAAT
>1.110055087.110055213.2
TGCAGGCCCACTAGTTTTTGCTGACTTGTTTCTTGAAGTGATCAGAGCGTTCTATAGATACTGCAAGGAAACACTGGGTTCTGATCTTAAACTGAGCTACAGTCAAACTGGGAATGTCCTTACAAG
>1.110056924.110057115.1
GAACTTTATTCTGAAGTACAGTCTCTGTATCTGCCACAAATGCTCAGCTGTATGGCACAATCTCTCCTTCAAAACATGGAAGTATTAAGTTTACCAGAGTTCACACATGTGTTAAGAACATGCTTCAAAGTTCTCAGTAAAGTACAAATGCCATCTGCCTACCTGAGTACTGAAACGGGAAG
>1.110068357.110068482.2
ATTAAAGAAAAAAATCCTAGACTTCTTGAATCCCCTCACTGGACAACTTGGTGTGCAACTAATAGCTGCTGTAGCTGCAGTTTGGAGCAGCAAAAAACCTCATAAATACCAAACAAAGGTAA
>1.110069608.110069742.1
ATGCCTCCCGTAGCTAATACATCTCAGCTAATATTAGTTGACCTTGTTTGTGCACTCAGCACCCTGAAGACTGACATTATACTGCAGCTAATAAAAGAAGTTGTAAAGAAACCTTCCCAAATTAAAGGCGAAGAG
>1.110100542.110100689.2
AGAGAAAAATGAACAAACAGAATTTGACTTTGATACCGATAAATATGATATTAGGATACCTGCAGATTTGGATGAAGTAACAGGAAAAAGAGGCTATAAAAAACAAGAGAGACAAGATCAGAACATTCCTGAAAGTGATTATTC
>1.110110372.110111194.2
AAATGAACTAAATATTCAGGTGCGGTTAGCCAAAAGTGAAAAAGAAAAATATGAAAAACAGTGTGAAATGTTGTTCAAAAAAGTAAAGATATTAGAGCAAAAAATTGTAGAAATGAATGATAAGCACATGAAAAAGGAAATGTGCCATCAATCAACGGAAACAAATAGTATTCTGTCAGATGAAGAACTAGAAAAAATTAAAGAAAGACGTCCAGAGGAGATTTTGATTCTCTATGAGCAGGCACTGAATGAGATGCAATGGCTGAAAAAACAATGTACTACTCTACAGAATTTAAAAACTGAATGCACTAAATGTAGAAACAGTGACAGTAAAACTGAAGTAGATGACATGGCTGTGCAACTGGATGATGTTTTCAGACAGCTGGACAAGTGCAGGATTGAAAGAGATCAGTATAAAAATGAG
>1.110130161.110130323.1
AATCTCCCTTATCGGTTGGTTTTCGCTGTTGCTTCGGAAGATTCTGTGCTCTTCTATGATACACAGCAAACCTTTCCTTTTGGTTATGTATCTAACATACATTATCATACTCTGAGTGACATTTCATG
>1.110131431.110131835.2
GTCTAGTGATGGATCCTTTCTTGCTATTTCTTCTACGGATGGATATTGTTCTTTTGTTACATTTGAAGAAGGTGAACTTGGAATCCCATTGAAAGAGAAGCCAGTCATTAATATCAGAACACCTAGCACAGCAGAAAAGAAAATTAAAAAGGGTCAGTCACCAAGTGTTGTCTCTCCAGTTTCAAAACCAGTGGACAGCAGTCTTAATAAGTCTGGAGATCCATCAGCTACATGCCAGACTCCAATCAATAGTAAAGACTTGCCTTCCACACCTGTTGTGATTAAAAACATCCCCATGTCATCTTCGGAAGATAAAAAAACTGTGCAACCATCAGGCCATACATCAAAAGTAAACCAATCCAGTAGGATTACACTGAATACTCTACAAGGATGGAGTAAGTCGCCAAG
>1.110318731.110318518.2
TGGATTTAATGTAAATAATAGCAACCCAACTATATGCATCAATGATCTCATTTTGGAGCACAATAAGATAAAGAATACAATGTTAGAGCCCTTAAATGCTGACTGCCTGATTGCAAGAAGTGTGTCCATACTGGAAAATCTGATCAACACCTTTCAGGAGGAGGGACCAAATGGAATTCTTCCCATGTACTATAAGTACTGGGTGCACAG
>1.110325770.110325610.1
CGTGGTGGAAATATCTGGTTGAGTCCTGTGGGAGCTGCTCTGTCAACTTTGCATATTACTATTCCTTTGTCTTCAAAATTGGGACAAAGGATTCCATTTATTCAACATTTAGTGTCTCTAGCAGTTGTGGAGGCTGTTAGATCCTTACCTGGATATCAG
>1.110393802.110393531.3
TCCACAATACTTTTTTGGAGTGGCTCAGAAGAAATATGACTGCGGAAGGATTAATCACATCCAGCAAGGTGTCTCTTAAGTTTGTATCCTCTTGCAGTGAAAATATGGAAATAACACCTTTGCTCATTCCAGTAGTTACTGAGATGGAAGCACTTTCATCTGAAAAATTTAGCTTTGAGAGATATAAGCAAAATCTTGATACTAGGATCCTGGGGAAAACAGTCTTGTTTTCTGAAGTTACATCAACCACAATGAATCTTCTTGATGG
>1.110526441.110526298.1
GAAGTTCTCACTGGAGTGGTGGTCATAACAAGTAAAGATTCGATCCAGCATCAGGGAATCTCATTAACAATGGAAGGATCTGTAAACCTGCAGCTCAGTGCCAAAAGCGTTGGTGTGTTTGAAGCATTCTACAATTCTGTTAAG
>1.110615528.110615737.1
TTTCTAGGAGGAGAGACTTCAGCATGCAAACCTTCATCTGTTCGGCTTGCACCGTCATTTTCATTCCATGCTGCTGGCCTTCAGATGGCTGGACAGATGTCCCATTCACATCAGCAGTACAGCGATCGTCGACAGCAGAACATAAATGACCAACAAGTTTCTGCCTTACCATATGCTGATCAGATTCAGCAGCCTCCCACTAATCAG
>1.110635624.110636247.1
CACCACCACCACCATCATCATGGACAGCAGGCCTTGGGTAGTCGGACCAGGCCAAGGGTCTACAATTCTCCAACAAACAGCTCATCCACCCAAGATTCTATGGAGGTGGGCCATAGTCACCACTCCATGACATCCCTGTCTTCCTCAACAACTTCTTCCTCTACATCTTCCTCCTCAACTGGTAATCAAGGCAATCAGGCCTATCAGAACCGCCCTGTGGCTGCTAATGCGTTAGACTTTGGACAGAATGGAGCTATGGACGTCAATTTAACGGTCTATTCTAATCCACACCAAGAAACTGGCATAGCAGGACATCCAACATACCAATTTTCTGCTAACACAGGTCCTGCTCATTACATGACTGAAGGACATCTTGCAATGAGACAGGGAATTGATAGGGAAGAATCTCCCATGACAGGAGTTTGTGTTCAGCAAAGTCCTGTGGCCAGCTCGTGA
>1.111384752.111384616.3
TTCTCAGTTACTGTCAAGTGTGGCAAATCCCTGCAATATTTTATCAGTGTTACACTGATATTCTCAAACTGGACTTAGTAACAATTGAAACTTTCAAACCTGTCTTGTCATCCAAAATTCTAAGAAGTTTGGT
>1.111452254.111452123.1
GATAAATCTGAGGAAAAGAGAACTTCAACAAAAGGGAAAAAGGGACTGAAAGAGAAACAAACTGAAGATATTAATAAAGAAGAAATAAAGGATAACTTGCCTGCAGAAAATGGAGAAGCAAAAAGTGAGGAG
>1.111470884.111470747.1
CTAGAAAAGCAGCTGTTGTTGAACAATACTTCCTTTAGTCATCAATTAGCAGTTGAGAAGAAAAAGACAATTGAAGCTCGGTCAATCACCACAAATTTGCAAATGGAAATCAAGTTGCTGAACCAAAAAATTAAG
>1.111728613.111728437.3
GTACAATCCCTCCACTCATTAAATCAGTTGTCCAAAGTGAGGAAGGTCTGGCAACCAATGAAGGGCTAAAGATGCTGGTGACTATTTCCTGTATCTTGGTTGGGGTCTTGCTGCTTTTTGTGCTTCTGCTGGTTGTAAGAAGGAGACGGAGGGAACAGAGATTGAAAAGACTCAGAG
>1.11208851.11208984.2
AAAGTCTGGAAGAAGTGAGAACGAAACTGGTAGCCAGAGAATCAGACCTGTGTTTGAAGAGGATCCTCTGTTTGGTCGCCAAACTTCATACCAACATGCCGCTGTCCATATACCAACTGATATATATGATGGCT
>1.112341057.112341310.1
TCTTACACTCTCATGAGTGTCTGTGGACTTATACTTCTCATACTCATCATCTTGCTGCTTCTTCCACCACGGTGTCATTGCTACGCTGACAGCGACATTGTAAACGATGAATCATCCTTAGTACGGCATAGATGGAAATGA
>1.112357233.112357379.3
CAGATTTTATGAAATTTGGAGGATTTATCTTTGCATCTGCCTGCGCTTGGTATTTGGGGTCATTATTGGCATATTTCATACCTCAAGACGCACTGGTATCAACATTTGACAAACTTCAGAACCTTGCAGAAAACCCA
>1.112399790.112399661.3
TTAGACTTTATGGACCAGAATTTCTCTTGGAAGTCTATTTATCTGAAAACAAAGATTGGTACTCTATATGCTATGATGATTGGAATGATAAATATGGAGAGACCGCATGTGAAGACTTGGGATATAA
>1.112520142.112519666.1
GTGGTGGTGACACTTGGAGATCCGAATGTGTCAGCTCCTTCTAGCTCCGTTGGTCTGACCAATATTAGTGTTACTCCGATCACTACTGCTGCCGGAACCCAATTTACAAATCTACAACCTGTGGCTGTAGGTCACCTTGCCACTCCTGAACGCCAATTACAGCTAGACAATTCTATTCTCACAGTGACCTTTGATACAGTCACCGGTTCTGCCATGTTGCATGGTAACCGCCAAAATGATATCCAGATACAGTCACAGCCTGAGGCAACCAACCCCCAATCAGTAGCCCATTTTATAAACCTAACAACTTTGGTGAACTCCATTGCTCCATTAGGGAGCCAAATAGCAGAACAACATCCCTTAACATGGAGGGCAGTGCCTCAAACTGATGTCCTGCAGACTCAGGCCCAGCCATCCCAACCACAGACAGGGCAGCAGCAGGTTCAACCTGAACAGCAGCAGCAAATGTACAGCTACTAA
>1.112522759.112522584.1
GGGAAGCAGTGGACATGCTCAGTGTGTGATAAAAAGTATGTCACAGATTACATGCTTCAGAAGCACATCCAGCTGACTCATGATAAAGTAGAAGCCCAGAATTGTCAACTCTGTGGGACAAAGGTTTCTACTAGAGCTTCAATGAGTCGTCACATGAGAAGAAAACACCCAGAG
>1.112527636.112527502.1
GACATAGCAATAATGGATGACCACCAGAGAGAAGAGTTTATTGGCAAAATTGGAATCTCTTCAGAAGAAAATGATGACAACTCAGATGGAAGTGTGGATTCTGAGCCTCACAAGTATAGCTGCAAAAGGTGCCAG
>1.112534780.112534602.1
TTTCCTCATCATCAGAGCTCTGTATCCCTCAAGAGAAGTTTAATCCTTTCCAGCCGACATGGGATTCGACGCAAGCTGATCAAGCAGCTTGGGGAACACAAGCGGGTGTATCAGTGTAGCATCTGCAGTAAAATGTTCCAAAACAGTAGCAATCTCAGCCGACACATCCGGTCTCATG
>1.112536011.112535876.1
GACCATGTGGCTGAAATCATCACTGAGGTCCCACCTGATGACACAGATCTTCCTTCGGCTGCAGAAGAACGAATTATGGAGCTGATGCTAGCAAAGCTACCCAGTACTGCAAGCAATATGAATTCCTTAACAAA
>1.112536877.112536647.3
TGGAGCAAGCTAAAATAGCTCCACAGAGCAATAAAAATGATGTTCATCTAGAGAAGGCTGTGGAAGTTCCACATACTGATCAGCCAGTCACTATCTGTGAAAGTGCCAATTCCCAAGTAGATATGAAGAGAAAACCTCGACGGGGCAGGAAACCCAAAGGAGCAAAAATAGAAACA
>1.112542986.112542833.2
ATCATCCCTTCCCTCCAACTTGGAGATCAGACAGCTTGAAGATGGGACCGAAGGTATTTTTGCAATAACTCAGCTCGTGAAACGTACCCAGTTTGGTCCCTTTGAATCCAAGAGAGTTGCCAAACTGGAAAAGGAATTAACATTTCCACTGAAG
>1.112648679.112648840.1
AACAGATCCAGCGATTTTGCTTCAAGACTTGGTGCCTGTCCCATGAAGATAAAGGAAGCATTAAATAGTTCATGTGTGTCTGACATGGATTGTCCAGAATATAAAAAATGCTGTAAGACATCTACAGGA
>1.112656436.112656655.1
ATTATGAAGTCATTTCCTTCAAATATGTCTTCATTACACCAATTTGGGAAGCTAAAAGTACAAATACATTCCATTAAAGCTGGAAGTATTATTGTGAAGCTTAAAATCATAATAGAAGACCTAGAGTTTCCAAAAGACTTGTCTGCATTTGACTCAATGATTACATCACTTCATGAAAATTGTGTGCTTGGAATTGACCCAAAGAGCTCTGCAGTGGAAG
>1.112660656.112660793.1
TGGGATGAGTGTGCATCTAGAGCAGAAAATGATTGCTGTATGCTTGCAGAATGTATCAATACAGTGGGTTCATATATATGTAGATGCAAGACAACCACAGATGCCAATCCAGTCCAACCGGGGAGAAACTGTGA
>1.112676574.112676716.3
ACACTATTGTAAAAACTGTTCTTCGGAATGATCGGTCTTCTCATGGGATTATCCGCTACTTAAAAATTTCAAGTCAAATTCACTGTGTCTTTCAGAATGATCTCTTAACTTCATCTGGATATACTCCAGAAGG
>1.112854732.112854930.1
TGTGAAGACCAAAAGGTTGATGGCTTATATGAAGCTCTAAAAAGAGCTGGTAGCCAGTTTTCCAGCAGGTTTCCGATGACTATTTCCCTATCACTACATTCCTCCAGCACCTACATTGGCTTCTTTGTTAGTGATGGCCCTGCAAATGTCATCAAATCATTTGCTGCAGCTTTTGCCACAGAGGCTATGGTCTTAGCAG
>1.112883125.112882990.1
CATGGGCAAGGTACCTATTTCTATGCATTAACTGGCTCTAAATATGTTGGCACTTGGGCAAACGGGCAACAAGAAGGATCTGCTGAACTTATTCACCTAAACCACAGATTCCAGGGAAAGTTTGTGAAT
>1.113199350.113199538.1
ATGGATATTACCATTCAGCATCCCTGGTTCAAACGAGCTCTTGGACCTTTAATTCCAAGCCGCTTTTTTGACCAATTTTTTGGAGATGGTTTTTTTGAATATGATCTCCTACCTTTGTTTTCTTCTACCCTCAGCCCATACTACAGGCAATCTTTCTTCCGCAATTTGCTGGACTCAGGTGTTTCTGAG
>1.113346702.113346471.3
GCCTGAAGGCATTTAGACAGCAGCTCCGAAAGAATGCTAGAGCCAAAGGTTTTCTGGGACTGAATAAAATCAAAGGCCTTGCTCGCCAGGTGTGCCAGTCCTCCTCTTCTCGGATAGCACGGAATGGCCTGGGCCCTTTCCAGCATTCTCAGCAGAATACCTGCATATACAGCA
>1.11347403.11347555.1
ATTGGAAAATTTTTTGGTGAGATTGACCCAGGCCTCATGCGAAATCTCATCAATATGTCCTTATATGCCTTCAACAAGTCTTACGACTATCAGTCTGTGTGCGATCCAGAAGAAGAACCAAAACAAGGAGCTGGCCTCCGCTC
>1.113790526.113790722.1
AAAGCTACAGTAAAAGATGACATCACCAAGTGGCAGAATGTTCTGAAAGTTCATAGTTCAATGGATTGGTTAATTGTTGTAGTTGAGTGTGATGCCAAGAAAAAAAACAAAACAAATATCCTTCCTCGAACATCTATAGTAGATAAAATACGAAATGACTTCTGTAATAAGCAGAGTGACAG
>1.114372107.114372298.1
CTTCTGGGTTTCACTGTGAATTGCAGCCTGTTCTCAGAAGCAACAGTTGCCCCCTCTTCAGGGCCCCGAGTCAAAGCCAGCTACACTTTTGGTCGGACTTTTTTGGGACTTGATAAGTGCAATGCCTGCATTGGAACATCAATTTGCAAGAAATTCTTTAAAGAAGAAATAAG
>1.114378090.114378354.2
GTTTGACAGTTGGCTCTCTTCACATTTAACCCTCCCTCCAAGCTCCCTCTCCCATTACCCCGGGAACTATTCAGATGACAGCAAAAGTTGGCGGCCAGTTGAGATCTCCCGATTAACCACAAAATACCAACATGACCAGTCCGACGAGAGAATTTGCACTTCCCTTACTCAGACTAAAAGCTGTAGCATTGAGCGAGCTCTATGGAACACGGAGAGATTCCAGAAATGGCTGAAAGCAAAGCGCCTGACCCCTCTCTTGGTCCAG
>1.114387985.114388325.3
AACAGAAATACAAGGATATATTTAGCTGTTTGGCTGCAGATTGTGAGTCTGTGCTCCCCTCATGTAATTCCATCAAGGAAAGCCAGAGCCTCATCATGGTATGTGAGAAACTTTTGCCTAACCTCTTAAAAGAAAAATTCCAATCACCTCTGCAAGAGAAGATTGACAGCGCTTTGAATATCTGTGCAGAGAGTTTTCTTACTGACCAAGAGATTATCACAGCAACTCAACTGCTAGTCAGCATTTTGAAACCTTTGCAGATCTGTGATTCCCGCTTTGTTTACCGATATCCTGACTGCAAATATAGC
>1.114424556.114424427.2
GAATTTGGGGAAAAACGGCCTGTCAAACAGTAGCATTTTGTTGGATAAATGTCCTCCTCCAAAACCACCACCACCTCCATATCCTCCCTTGCCAAAGGATAAGCTGAATCCACCTACACCTAGTATTTAT
>1.114446058.114445924.1
GCTCAGTTGTGTAACCTTCCACAAGGTAGTCTACAGAATAAAACTAAATTACTTCCTAGTATTGAGGAGGCATGGAGCCTACCAATCCCCGCAGAGCTTACCTCCAGGCAGGGTGCCATGAACACAGCACAGCAG
>1.114450042.114449916.3
GCTGGATGCATCACACAGTGGATCAATTAGGAGATAAAGCCACCAAGGAAAACTATGCTATTCAGTGTCTCCAGAAGTCTCTAGAGGCAGATCCAAACTCTGGCCAATCCTGGTATTTCCTTGGAAG
>1.114678617.114678814.2
AAATGTGATATTGAATATCTCAGATGGAAAATTATCAGAACATGAAATTATGACTATGGGGCGATATTACAGTGTAAGATTGGAGAATGAAATGGATGCCACTTATCTTCTGGCAGTGTCCCAGGAATATCTCAAGAAAAATAACTTTGAGAATTTTGGCCAGCTGTTGGCAGCCTTGGCATACGGTGATCGGGAAAA
>1.114772094.114772267.1
ATGGGAACTCATGTCCTTGCGGCTTCAATTTCCATGCTGTCCCTTCTGGCAATAATGGGAGATACAGGCAGTAAAATGGATAGTTCCTTCATGACTGACACGGACCCAGGGCGATGTATGAGGCATCATTATGTTGATTCTATCAGCCATCCTTTATACAAGTGTAGTTCAAAG
>1.115615633.115615473.1
TTTGCATATCGTTCCAAAGTCCGTCCTTGTGTTGTATATGGTGGCGCTGACATTGGTCAGCAGATACGTGACTTGGAACGTGGCTGCCACTTGCTTGTGGCAACTCCAGGCCGCCTTGTAGATATGATGGAGAGAGGAAAGATAGGACTGGACTTCTGCAA
>1.115668108.115667974.1
AATAACCATGTGCATGGACAACCGTATACGGGCCCTGCAGCACACCATATGAACAACCCTCAGCGAACTGGCCAACGAGCACAAGAAAATTATGAAGGCAGTGAAGAAGTTTCACCACCTCA
>1.115670279.115670067.1
AGTAATGGAGATTTGAAGAGAAAATGGACCTGGGCAGTAGAGTGGCTTGGAGATGAGCTGGAACGTAGGCCTTATACTGGCAACCCGCAGTATACATACAACAACTGGTCTCCACCAGTGCAGAGTAATGAAACATCAAATGGTTACTTTCTGGAGAGATCCCACAGTGCAAGAATGACTCTTGCAAAGGCTTGTGAACTGTGCCCAGAAGAG
>1.115670798.115670642.2
GATTCACAATGCACTTAAAGGAATTCCAGATGACCGTGATGGTCTGTTCGATACCATTCAACGATCCAAGAACCATTATCAAAAAAGGGCTTACCAGTGTATAAAGTGTATGGTGGCTCTCTTCAGCAACTGTCCTGTGGCATATCAAATTTTACAG
>1.115676566.115676381.3
GTGTAGCAGAAAAAACACAACTTTTAAAACTAAATGTCCCTGCCACATTTATGCTTGTGGCACTGGACGAAGGCCCAGGTCCTCCAATCAAATACCAGTATGCTGAATTGGGCAAACTATACACTGTGGTGTCCCAACTAATTCGCTGTTGCAATGTGGCATCACGTATGCAGTCTTCTATCAATG
>1.115679068.115678939.1
GCATATGACAATTTAAGTTTGAGTGACCATTTGTTAAGAGCAGTACTGAATCTTCTTAGAAGGGAAGTGTCTGAGCATGGGCGTCATTTGCAGCAATATTTCAACTTGTTCGTGATGTATGCCAACTTAG
>1.115680291.115680066.2
GTATGATGCTTTGTGCATTCTCCTTCGTCACAGCAAGAATGTACGTTTTTGGTTTGCACACAATGTCCTTTTCAATGTTTCAAATCGCTTCTCAGAATACCTTTTGGAATGCCCAAGTGCTGAAGTAAGAGGAGCATTTGCAAAATTGATAGTATTTATTGCACATTTTTCATTACAAGATGGACCATGTCCTTCACCCTTTGCTTCACCTGGACCTTCTAGTCAG
>1.115681672.115681549.3
GACAAGATCATCTACTACCTGAAGCAGAGGAAATTACAATGATAAGTGTTCAGCTTGCTGCTAGGTTTCTGTTTACCACAGGATTTCACACAAAGAAAATAGTTCGTGGTCCTGCCAGTGATTG
>1.115682904.115682154.1
GTTGATACAGTGAAACGCTTGCTGATTAAAAAACTGCCTCCAGTTCTTGCCATCCAGCTAAAACGATTTGACTATGACTGGGAAAGGGAATGTGCAATCAAGTTCAATGATTACTTTGAGTTTCCACGTGAGTTGGATATGGAACCTTATACTGTGGCAGGAGTAGCTAAGCTGGAAGGGGATGACGTAAACCCTGAAAACCAGCTAATACAGAATGAACAATCAGAAAATGAACATTCTGGAAGTACAAAATACAGATTAGTGGGTGTATTGGTGCACAGTGGTCAGGCCAGTGGTGGACATTACTACTCTTACATTATTCAAAGAAATGGAGGAGATGGTGAGAAAAACAGATGGTATAAATTTGATGATGGCGATGTAACTGAATGCAAAATGGATGATGATGAAGAAATGAAAAATCAGTGTTTTGGTGGAGAGTACATGGGAGAAGTATTTGATCATATGATGAAACGGATGTCCTACAGACGTCAGAAGAGGTGGTGGAATGCTTACATTCTTTTTTATGAACGTATGGACACAGTAGAGAAAGACAATGAACTTATAAAATATATTTCAGAACTTGCAATGACCACTAAACCCCATCAAATTAAAATGCCATCTGCCATTGAACGGAGTGTACGAAAGCAAAATGTACAGTTCATGCATAACCGAATGCAGTACAGCCTGGAATATTTTCAGTTTGTAAAAAAATTATTGACATGTAACAGTGTCTACCTAAATCCCCCTCCAG
>1.115689251.115689105.1
AGTACTGCACGAGAACGTGCTAAACATTCAGGAGATTACTTTACTCTGTTAAGACATCTTCTAAATTATGCTTATAATAGTAACATTAATGTGCCCAATGCTGAAGTTCTGCTTAATAATGAAATTGACTGGCTTAAAAGGATTAGG
>1.115699564.115699439.1
ATCAACCAAGCGACTCATGACCAGGCAGTGGTGTTGCAAACTGCTCTACAGAACATTCCCAATCCAACTTCAGAGTGCATGTTAAGAAATGTAGCAATACGCCTTGCACAGCAAATATCTGATGAG
>1.115703310.115703161.1
CTAATTACAGCAAAGCTTACACAGATAAGTTCCAATATGCCTTCAAGCCCTGATAGTTCCTCTGATTCTTCTACGGGTTCTCCTGGTAACCATGGCAATCATTATAGCGATGGTCCAAATCCAGAAGTCGAAAGTTGCTTGCCTGGAGT
>1.115721604.115721398.1
GCAAGTTGGACAAATGCAAGTAAAAAACAACGTGAAAAGCTACTTGAGCTAATCCGACGTCTTGCAGAAGATGATAAAGATGGTGTGATGGCACACAAAGTACTAAACCTTCTATGGAATTTAGCACATAGTGATGATGTTCCAGTTGATATCATGGATCAGGCTCTCAGTGCCCACATTAAAATATTAGATTACAGTTGTTCACAG
>1.115726490.115726338.1
GAATGGATCCAGCAGAACAACATTTTATCAATTGTGTTGAGAGATAGTCTACATCAACCTCAGTATGTAGAAAAGTTAGAGAAAATTCTTCGTTTTGTCATCAAAGAAAAGGCCCTCACCTTGCAAGACCTTGACAACATTTGGGCTGCACAG
>1.115827583.115827711.1
AATGGCCGTGTAAAGTTTCGTGTGGAAGGTGAATTTGAGGCTACCTTAACTGTGATGGGAGATGATCCTGATGTCCCATGGCGCCTTCTCAAACTGGAAATTCTGGTTGAGGATAAAGAGACTGGAG
>1.115838756.115838922.1
AGAATTCCTCCATGTAAGGGTATTGGTGAGGAAACCCAGAAGACTCTGGATCGTTCTCTTCTTGATTGTACTTTCCGACTGCAAGGTAGAAATAACCGCACATGGGTGGCTGAACTGGTGTTTGCAAATTGCCCGCTTACCAGCACTTCTTCCAGGGAACAAG
>1.115839194.115839340.3
GACCAACTCGTCATGTTTATCTGACATATGAAAACCAGTTGTCTGAACCAGTTGGTGGCCGAAAAGTAGTTGAGATGTTCCTAAATGACTGGAATAGTATTGCCCAATTATATGAATGTGTGTTGGAGTTTGCCCGATCTTTACCAG
>1.115841685.115841837.1
ACTTTCCTGAACATGTTCGTTGACAGCAATCAGGATGCAAGAAGACGATCTGTCAATGAAGATGATAATCCACCATCTCCTATTGGTGGGGATATGATGGATTCACTGATATCACAACTTCAGCCACAGCA
>1.115843088.115843219.3
GAACTTTACATGCTGCAAATTCTCCAAGTGGAGCATTAAGAGCACCATCACCAGCATCATTTGGCCCAACTCCTTCTCCTTCCTCTCTTGGAATCACAATGGGACAAAATGCAAACTTTGCCAGCCCCCACG
>1.115862451.115862257.1
GAAAATCCATATAATCTAGGATATGCATACAACTTTAACTATGCTGTTGTCTTCAATATAATTTTCTGGATTATGATTGGACTTGCCATAGCTGTGATTGTCATCTCCTACAATCTCTGGAATATGGATCCAGGCTATGACAGCATCATTTATAGAATGACCAACCAGAAAATTAGAATGGATTGA
>1.115863826.115863677.1
CTTTCTAGGCACAAACATCTGGCCAAGGATCATTCGCCAGATCTATATTCTCTAGAACTTTCTGGGTTGGAAGAAATAGGTAAAAGGTATGGGGAAGATTCACAGCAATTCAAGGATGCTTCTCAGATTCTTGCAGACTCTCTGCAAAAG
>1.115866368.115866240.1
GATCTGTCTTGGCCTGGGTTAGCGGTCGGCAATATCTTTCGGCGTCCTCGAGCAACTGTTCTTGTTACTGTAACAGGGATAGACAAGCTAACACTGCCTAAGAATGGAGTATCTTACCCAGTTGAGAAT
>1.115952643.115954069.1
ATTTATCCTTTTCTTGATTCACCAAATAAGTATTCATTGAATATGTATAAGGCTTTGCTACCTCAGCAGTCCAATTTTAGCTTGCCACAGCATCTGACTTATTCACCTGTATGTACAAATGGCGAACGTTTTTTATACTTGCCACCTTCTCATTATGTTGCTCCCCACATTCCATCATCATTAGCTTCGCCGATGAGGATCTCAGCTACATCAGCATCACCTGCAATTCCCTCTTTGGGACACTGTCCAGATAAAGGCTTGTCTTGGAAGATGGGAGTGAGTCCAGCAAATCCCATAGACTCTCATACCTATCCACATATTCAAAATAGTAAACCACCCAGAGTCCCATCTGCTAAGCCAGCTGCTAATAATATGTCAACTGACCCTACTGTTTTGCTGTCTCATTCACCCAGGCCATCACCTAGAGTCCATCTCCCAACACAGGTTGGAGATGCTTACTCAGAGTTCCATAAACACTTTTCTAGAATTTCAACTTCTCCTTCTTCAGTTGCACTCCCCAAGCCATACATGAATGTAAGCAGTGAATTTTCTTCAAGAGTCTCAAATGGGAAAGCTCCCAAAACACATGATCCAAATGAAATTTCTCAGCAACCTGCAGTGCATGCAAGGAAAACAGGTCATGACAGGAAAGATAGCAGATCCCCTCCATTATTAGAAAAGCAGCAAATTGTTACCAAAGATATCATAGACAAACCACTGGATTTGTCATCAAAAGTTGCTGATGTAGATATAACCAAGTCTGATCATGTTAAGAAAATGGTACCAACTGTGTTAGTTCATAGCAGGGCTGGAGGAGGGTTGGTTTTACCTGGAGGTGATCTTCCAAAAGAAACTATTTCTCCTGGAAATGGTTGTCCTGTCTACAGGCCTGAGATAATTAGTACTGCACCTTCCTCCTGGGTGGTTCCTGGTCCAGCTCCTAATGAAGA
>1.115963354.115963708.1
GATGACTGGCCTGAGAGGGAAATGACAAACAATTCCTCTAACCACTTAGAAGAGCCCAATTGTAATGAGGTGACCAACCTGAAGGTGTGCATTGAATTAACAGGGCTCCATCCCAAAAAGCAGCGTCACCTGCAGCATCTTAGGGAACTATGGGAGCAGCAGGTGTCACCAGAGAGATCCCCACCCGGCAAGTTGGGCCGGCAAAGCAGGAAAGATTTAGCTGAGGCTGTTCAGCCAGAGGCCACTGCAAAGGTCAAAGACTGCACAGAAGAAAGGCACACCAAGAAAAGGTCAGAGGTCAAAAGCAATAGAAGTTGGTCTGAAGAGTCCCTCAAAACAAGTGACAATGAACAAG
>1.116472731.116472578.2
GGTGTTGTCATCCATGACAGATGCAATCCTGGCCAGAGTATATAAACATTGTGACCTAGTCACATTGGCAGAAGAAGCTGTTATCCCAGTGATAAATGGATTGTCTGATTCTGATCATCCTGTCCAGATTTTAGCTGATTATCTTACACTTCAG
>1.116501203.116501361.3
AAAAAGGGAACCTATATGCTGCGGGGGGTAACAGTGAAGGACAACTGGGACTAGGAGACACAGAGGAAAGAAGTGCATTTCATCTAGTTAGTTATTTCACTAGTCAACACCAGATCAAACAGCTGGCAGCTGGATCCTACACATCAGCAGCATTAACTG
>1.116597462.116597583.1
CCAGCACAATGTGGTTTAGATCTCCGGCATGTTACAGTGATTGAGTTGGTTGGAGTTTATCCAGCACAGCTTGGAAGAATAGGATTAAGACTGATGCCTCCTGCTTTGGCTTTACAACTCAG
>1.116781108.116780949.2
GTTTGCTGAGTTTTTGTTTACTGAAGAATTTAAGGCTGGTTCCAGGGCATTGGAAAATGTTTACAGTCTGTTTGAAGGTTTCTCAGGGACAGTGTGTTTCCTGGTTGATTTGCTGCAGCCTAACCAGGCTGAGTTCCCTCTCTTCAGCATCTTTGTGTA
>1.116783780.116783583.1
GCTGCCCATGGACTCTCATCTATCCTACAAATGCTGCTTTCCTATTATGAATATCTCCCACCAGCTGATCAGGAACTAGTATGGCAGAGTGTTGATTTTCTCATGGATCAAGAACAGAATTGCAACTGGCCTCCAGAATTGGGAGAGATGATTGAGCGAGAGAATGAACTTGTACACTGGTGTCATGGAGCTCCAG
>1.116933278.116933438.1
GGCACAGATATTCAGAAGAGTTCAAATGCTGCTTTAAAAGATTACCCCGGTGAAAAACAAGGAACAGATGTTTCCACTCTGATTACATGCATTCCTAATGAAGGAATGCTACAACCTTATCAGAAAACTGTGGTTTTTCTTTCTTTCAGTCCAAA
>1.116935520.116935755.2
TCCCCATTGTGTTGAATTGGGACTGATAGGCTCAGGGCTTCCAGTCATGTTGACATTCATCCCAGGACCAGTTGTCAATTTCAGGGAGTGTTATATTGGTGAACATGCAGATCTTGTTTGCACACTCAAAAATGAATGTGATGTACTTCCAGTGACATTTGTTTTTCATAAGATTGCACATTATAATATTTGCCCTGAAAAGGGAAAAATAAAAGCAAAGTCTGCAAAG
>1.116943908.116944121.3
GTTTAACACCATTGATTTCCAATGCCACGGGGATATTTATAGCTAACAAGGGGGATCAACAGAGTGATGTTGCACCAGTAGCACTGCTTAAGTCAGATAAGACACAATTACATGCTCACCGGATTAATAGGAATTTAAGCAATGCGCTAGTAGCTCTTCCCAACGATCGTCCAGCCAGCATAAGACCTGCTGAGTTGCATAAGGATTACAG
>1.116970104.116970270.1
ACTTTATCTGGAATTGTGAAATCACATAAAATCACCTTTGAACCCCAGCTTTTGATACTGACTCCTGTTCCTCTCAATGTTAAAACAGGAGCAGATGTCTGTATAATTCCCCAGGATTATTTAAG
>1.117049551.117049694.2
ACAAGATTGGAAGCTTAAAGCAGATTTAAAAGGATACTGTTTTTATGGTCCTCCTCTTATATATGTAGCTCCTGGTGAAACAACTCTGTATACTCTCACGTTCAAGCCAACTACTGAATGTGTAAC
>1.117163015.117163174.3
CTGATGAATTTATGTATGAAATTGAGTTTGAATCTGAAAGAGTGAAATCTCAGCTGAAATCTACAGTAGCTATAAACTTGGTAAAGAAAGAGCGAGATCTGAAAACTGGAATTGTGACCTTGATCTTCAATATAATATTTGCACCCTACAAACCA
>1.118400883.118401124.1
GGACTTAATGCTGACAACATCAAACAAGCTTCAGAGCAGTTGAACAATCGGTGGATTGAGTTCTGTCAGTTGCTGAGTGAAAGACTGGCATGGTTGGAGTACCAAAATAACATCATTGCCTTCTACTCTCAGCTGCAGCAATTGGAGCAGACAGTAATTACTGTTGAAAATTGGATGAAAGCACAGCTCTTACCGGCAGCGGATCCTGATGCAGTGAAAACACAGTTAGATAAGTGCAAG
>1.118403230.118403410.1
GATGAAGTGATCCTCATTTCAAGCATTCATCCTCAGATAGAAAAACTGAAGGCACAAGGCAAAGCACTAAAAGATAACCAGCAATGTCCAGTGTTTTTGGAATCAGATCTCGTTGCCTTTACTAATCATTTTGCTCAAGTTTATGATGATGTGAAAGCTAGAGAAAAGCAGCTACAAAC
>1.118415654.118415809.1
GCTCTAGTGAATGACATCCAGACAATCCAGCCTAATTTAAATAGTATTAATGAGGTTGGGAAAAAAATGAAGAATGAAGCAGAGCCAGAGTTTTCTTTCAAACTACAAAATGATCTTAAAGAACTGAATGCTCAATGGGATAATATTTGCCAACAG
>1.118447947.118448117.1
GTAACAGAAAAAAAGCAAGAACTAGAGAAATGTTTGAAATTATCTCGGAAACTCAGAAAGGAAATGAATGCTCTGACAGAATGGCTGGCAATGATAGATTCAGAACTGACAAAGAGATCAGCAGTAGAAGGTGTGCCTATCAATTTAGATGCTGAACTCGCCTGGAGCAAG
>1.118454481.118454660.1
GCAACACAGTTGGAAACTGAAAAACGGCAGCATCAGCTGAAGATTATCACTGACTTGGGAGAGGGACTGAAGATGGTGCTTAAAGGGAAAGAAAGATTAGTGAATGATAAACTCAGCCTCCTCAGCAGTAACTGGATTGCAGTAACTTCACGAGCTGAGGAATGGTTTAATTTG
>1.118481010.118481204.3
CTTCTGCGTACCTGGCAGAGATCCAACAGCTTCTCCAGGCTTTGTCCACCATGGAAGACCTTCTTAATTCTCCCACCCTTCAGGGAAAAGACTATGAAGATCTTGTTAGAAAAGAAGAAGATCTCAAG
>1.118682252.118682401.1
TTAAGAGTGGAAGAACTACCTCCACACAAAGGAATACTAAACCAATTAAATGAAGCTGGAGGAAAGATACTCAGTAGTGCATCACTGAGTCCTGAAGTAAAACATAAGCTTGACAGTAGACTCAAAGAGGCTAACCATCGCTGGATCAAG
>1.118743639.118743874.1
CAAACTGTTACTGTGGTTACAGAAACTCTAGTAACCACGGAAACGACCATCTCCAAACAAGAAATGCCATCATCTTTGCTTCTGGAGGTACCAGCCCTGGCTGATTTCAATAAGGCATGGGCAGATCTCAATGAGTGGCTTTCTCTATTGGATCGAATGATAAAATCTCAGATAGTTACTGTGGGTGATGTTGATGAAATCAATGACATGATCATGAAACAAAAG
>1.118799299.118799510.3
TTGAAAAAATACAAAACCAGTGGGATGAAGTGCAGGGTCATATTCAGAACCGAAGACAACAGTTGCATGAAATGTTGAAAGATTCCACACAATGGTTGGAAGCAAAGCAAGAAGCTGAGCAGATGCTAGAATGTGCCAAAACCAAGCTTGGAAAGTGGAAGGAGATTTCTTATACAGTGGAAGGACTAAAGATACAAAATGCTGAACTCAAG
>1.118807983.118808137.1
CAATTTGCAAAAGAGCTACGGCAATGGCATATAAATGTGGATGTGGCAAATGATTTGGCCCTTAAACTTCTTCGGGATTACTCAGCTGATGACACCAGAAAAGTACAAATAATGACCAATAATATGAATGATGCATGGGCCACCATTAATAATAG
>1.119180542.119181991.1
AACAACAACAATCTTGATGCTTGTTGTCGAATTCTTGCACAAGAGAGCAACAAATACCTATATATGGAATATCACAGCCCAGATGACACTCGAGTGAACAGGAATCGTCTTCTGCATATTAACCTTGGCATCCATCCTCATACTAACTATGGAGGGGATGGACCTCAACTTAATGGTGGTCGTACACTGGTACATAGTTCAAGTGATGGACATATTGATCCACAGTGCACCCCAGGCAAACAGCTGATCTGTTTAGTCCAAGAACCACATTCTGCTCCTGCTGTTGTAGCAGCTTCTCCAAACTACAATCCCTTTTTTATGAATGATCAGAATAGAAATGCAGCTACTCCTCCTCCACAGCCACCTCAACAGTCTTCTTCTATACAACCTGGAATGAATACATCTGCTATGCAAGGTCCTCCTCCTCCATATATGCACATACCTCGGTATAGCACAAATCCTATAACTGTTACAGTTTCACAAAACCTCCCTTCTGGACAGCCTTTACCCAGAGCTTTACAAATTCTTCCTCAAATTCAGAGTACTCCTTATGGAAGTCCTGGATCACTCTATATTAGGCAGACAACTCAAGTTTCTTCAGGACGACAGACTCCTACTCAAAGTACACAGTGGCATTCATCACCACAAGCTCCAGTTCCACATTATAATGCCCATCCATTACCTGTTTATCCACACCAACAGAGCTATCAGCCTTCTCAGTATTCTCCCAAACAGCCTCAGATTCCTCA
>1.121399111.121398930.3
GAATGGATCCCTCACAGTTCAAAGTCCATCAACATTATCATAAAGATGAGGAGAAATATGATTTGCTTGGTGGCCCAGTTCTGCAAACTGATGAAGAAAAATATAAAGACTGCAAGAGATTCAAGTTTGCCTGTCCAAAATGTGGGACAGAAAACATTTATGATAATGTCTTT
>1.121406966.121406792.1
GATGGATCAAATCTGAGTGCCAGCCAGAGAGCATATGCTCCAGAACAACTGAAGAAGCAAGCAAATCTTACTGTTGATTTTCAGTATTACCTGTCACAACAAATTCATCCAGTAGTAGCTCGTATCTGTGAACCCATCCAGGGAATTGATTCTGTTCTTATTGCAGCATGG
>1.121410536.121410405.3
CATTGACAAAAGATCCCCAAGATTACCCGGACAAAAAAAGCCTGCCTCATGTGCACGTCGCCTTGTGGATGAATTCTCAGGAGGGTAGAAAGCTGAAAGCTGGGGATACAGTGTCATATATTATCTGTCAG
>1.121411259.121411127.2
CTATATTATTGGCCAGATTCTTTCTGACCAATCTCGAGATGTAATTGTAGAAAACATCCAAAGGAGATTAATTGAAATTGGAGAAAATGTCACAAATAACCTTATTCCAATAAAACAATATGAAATCAATAAG
>1.121655781.121655215.3
GAGCTGATGAAACACATTTGAATGGAGATGAAATCGTTGTCGAAATACAGGAAACTGTATATGTATCAGATGTAGAAGATTCTGATATAACTGTACATAATTTTGTCCCTGATGATCCAGATTCTGTAGTAATTCAAGATGTCATTGAGGACGTTGTTATAGAAGATGTTCAGTGTCCAGATATCATGGAAGATACAGATGTATCTCAAACTGTCATTATTCCTGAACCAGTGCTGGACACTGATGTCACTGAAGAAGTGTCTTTATCACACTGCAGTGTTCCAGAAGATGTTTTATCATCTGAGATTACAGCTTCAGCAATGGCGATACCTGAGCATGTACTCACAAATGAATCAATACATGTACCTGATATTGGACATATGGAACATGTTCATGACCATAATAATGTTGTAGAAGCAGAAATTGTCACAGATTCTCTGGGAGAAGATGTAGTTTCAGAAGTCTTGGTGGCAGACTGTGCTTCTGAAGCTGTAATTGATGCCAGTGGAATATCTGTGGAACATAATGATGAAAAAAGCAACTGTGAAGACTACCTGATGATTTC
>1.121680248.121680076.1
GTGCAAAAATTATCCAAAAATGAAGTCCTAATGGTAAACATAGGATCTCTTTCAACTGGAGGACGGGTCAGTGCAGTGAAAGCTGATCTGGGGAAAATAGTGCTAACTAATCCTGTATGCACTGAAGTAGGAGAAAAAATTGCCCTTAGTCGAAGAGTTGAGAAACACTGGCG
>1.121682226.121682082.1
GTTGGCCAGGAACTTGAGGTGAGGCCTGGCATTGTCTCAAAGGATAGTGAAGGAAAACTTATGTGCAAGCCTATCTTCTCCAAAATTGTATCTCTGTTTGCAGAACATAATGATCTGCAATATGCTGTACCAGGAGGCCTTAT
>1.121703663.121704367.1
ATGGCAGGGGACGTGGAAGGATTTAGTTCCTCCATCCATGACACCAGTGTCTCAGCTGGGTTCAGAACACTGTATGAGGAGGGATTATTGCTTGATGTCACTCTTGTTATTGAGGATCACCAATTTCAAGCTCATAAAGCACTTCTTGCCACCCAAAGTGATTACTTCAGGATTATGTTTACTGCTGATATGAGAGAACGAGATCAAGACAAAATCCACTTAAAAGGACTGACAGCAACAGGCTTCCACCATGTTCTCCAGTTCATGTATTATGGAACTATTGAACTGAGTATGAGCACTGTTCATGAGATCCTGCAGGCTGCCATGTATGTTCAACTTATTGAAGTGGTGAAGTTCTGCTGCTCCTTTCTTTTAGCAAAAATATGTTTGGAAAACTGTGCAGAAATTATGAGACTTTTAGATGACTTTGGTGTAAACATCGAAGGAGTAAGAGAAAAGCTGGATTCCTTTTTGTTAGAAAATTTTGTGCCTCTCATGGCCAGACCTGATTTTTTGTCCTATCTCAGTTTTGAAAAGCTTATGACTTATTTGGATAATGATCATCTGAGCAGATTCCCAGAGATAGAACTCTACGAGGCTGTTCAGGCTTGGCTGCGGCATGATAGAAGACGCTGGAGGCATACCGACACCATCATTCAGAACATCAGGTTTTGTTTGATGACACCATCCAGTGTTTTTGAAAAG
>1.121710918.121711674.1
GTGAAAACTTCAGAATTTTATCGTTATTCCCGACAGTTACGGCATGAAGTGGAGCAGGCTATGAATTACTTCCACAGTGTGCATCAACAGCCTTTGATGGAAATGAAATCAAATCGCATTCGTTCTGCCAAACCCCAGACTGCAGTATTTAGAGGAATGATAGGACACAGTATGGTAAATAGCAAAATCCTCCTCCTGCACAAGCCAAGGGTCTGGTGGGAGTTAGAAGGCCCACAAGTACCTTTAAGACCAGACTGCCTTGCTATTGTTAATAACTTTGTATTCTTATTGGGTGGGGAAGAGTTGGGGCCAGATGGTGAATTTCATGCTTCCTCCAAGGTGTTCCGATATGATCCAAGGCAAAACTCTTGGTTGCGAATGGCAGATATGTCTGTACCACGGTCAGAATTTGCTGTTGGTGTTATTGGAAGATATATCTATGCAGTAGCTGGAAGGACAAGAGATGAGACATTTTATTCAACTGAACGATATGATATTACAGAAGATAAGTGGGAGTTTGTAGATCCTTATCCAGTCAATAAATATGGACATGAAGGAACTGTTCTTGGTAGCAAGTTGTACATCACTGGTGGAATAACGTCGTCTTCTACATCCAAGCAGGTGTGTGTGTTTGATCCCAGTAAAGAAGGGACTGTGGAACAGCGAACAAGGAGGACTCAAGTAGTGACTAATTGTTGGGAAAACAAGTGCAAAATGAATTATGCAAGATGTTTTCACAAGATGCTTTCTTATAATG
>1.121797633.121797783.1
GTATGTTATACTGAAAAAAATAACATCCAGGTTCGGGTGCACAGTGAAGTTTATGATCCAAATACCAGGGTACACCACACAACCAATGTCTTCCATTTCACATTTATGTTAGAGAAGGAAATACCAGATGTTTTTCCCAAGACATATGG
>1.122414793.122414567.3
ATAAGATAGAGAAAGCGGATGCAAAGCCGCTTCTAAACATGCTGAAACATTCTCCATTCCGTTGGCCTGTGCTGGAATCAAACATTGGGCCTGAAGGTCTGTGGTCAGAAAGGAAGTTTAGCATGCTCCAGACCCTTGCTACTCTCCGTGGTCAATACAGCAATTCTGTTTTCATCCGATTATATGTGGCTTCAGATGATAAGGCTTCTAATGAGCACATCATAAAG
>1.122432554.122432393.3
CTGCCTCCATCAAAAGCAAGCTAAATATGTCTGTGGACCCCTGTGATAACTTTTTCCGATTTGCCTGTGAAGGATGGTTACGAGATAATCCAATACCAGAAGATTATTCAAATTATGGAATCTATCCTTGGCTGAGACATAATGTAGATCTAAAGTTGAA
>1.122538285.122538105.1
GATTCTCCTGCTAATGGGCCTAGAGGCCTTTTTGTTGGTGACCTTGTCACTAGTCTGCAAGATTGCTCAGTTCATAGTGTGGAAGACTGGAATGCCTGTTTGGGAAAAATCTATCAGAAGCCACAAACAGGCTATTGCATAAAAACATCAATACTACAGCAGTTAAGCTTCCCAACTAGAG
>1.122550029.122549901.2
GTTTAACATAGGGATGGTTTTTGGAATAGCAGCTATGTTTGGTTCTGTGGTTCTGCTTGGGAAGACACTGATGCAGACTCTGTCACAGATGCTAACTGAAAGTCCTGCAAGTCAAAATGATCAAATGCT
>1.122580142.122580276.1
AGTCTTCCAACCCCACCTGAAGAAGAAAAGAAAAAGACTCTCCCAGGAGCCAAGAAGTTACCAGGCCCAGCGGTTAATCTCTCAGAAATCCAGAACGTAAAGAGTGAACTGAAATTTGTTCCGAGATTTGA
>1.122629229.122630977.1
CACAGCAGCACTGTACTGTCTCAGTACCAAACTCTCCGAAAGGAAGGCTTGCTCTGTGACATTCTGCTAAAAGTAAAAGAAAATGAGTTTCCTGCTCACAAGTCTTTGTTAGCCTGTTCCAGCGATTACTTCAAGGCCATGTTCAAGAGTTATACCAAAGAATCCAAGGCTGCTGTCATTCACCTCCAAGTTATCTCAGCCACTGGGTTGCAACATGTTCTGGATTTCATTTATACATCCTGGTTGCCTTTGTCTTTTACCACTTTGGAAGATACCTTAGAAGCTGCCACATACTTACAAGTACCTGGGGCAATCTGCTTATGCAGCCAATACTTGGTGAATAATCTGAGTCTGGAGAACTGCTGTTTTTCAGCCAATGTTGCCACAAAATTTTATCTTCCAGATGCTTTATCTGCAGCAGAAAAATATCTTATTATTAATCTCTGGAAACTACTGGACCTGGATTTTGCAGGTCTGCTGGAACTGAATTTCCAATCTTTGAAGGCAGTAGTAAAATCTCCTGATATACTTATGGTGAAAGAATCTAATTTGTTAGATCTATTATTAAAGTGGTTGGCATATGATAAATTGAGGCTCACACACACTACTAATATTTTGGAACATGTAAGATACAGTCTCATTCCTGTGGAAGATCTGAGAAATATCTACACTCAATCAGAAGTGCCTCTAACAACCTCTATAAAATGCTTAATTATAAAAGCAATAAACTATCATTCACTTATTTATAGACAGCCTATCTTGCAGGATAAATACAGCACCTTGAGAAACCAGAAGACATGGATTATCCTGCTTGGAGGTATGATTGCACATGAAGGGCTTGTCACTGAGGTGGTGGCTTTTGATGTTTACAATCACAAATGGCAAATTTTAACACAATTACCAGACAGGATACAAAACCATTGTGTATGTACTATTGGAAACTTTCTATATGTGCTTGGTGGAGAAATTGAAGATTTGCAAAGTGATCCTAAAAGTCCCATCTTGACAGTTACAAATAAAGTCCATCGCTATGACCCAAGATTTAATAAGTGGATACAAATTACTGGGATGCTGGAAAAAAGGTGTCAGTTTTCTTGCTGCATCTTAGAAAATGCGATCATTGCAATTGGTGGACAAGGTGAAGATAAAACATTGCATTCATCTGTTGAAGTCTATGACATTAGTAAAGACAGGTGGACAAAGCTTCATGATTTGCCCTGCAAAGTACATGGTCATGCTGGTACTGTTTGTAAGAACACTATTTATATATCAGGTGGCAAATACATGGGTCAAAGTAACACAAGTAAGGATTTGTATGCTTTGAGTAAACTTGAAGGGGAATGGGGAAAACAAGCCCCAATGAGCATTGCTCGTTTTGGGCATCAGATGGCCACAATCAGGGATTCCGTTTTTACATTTTTAGGTTTTTATGAACCATTCTCTGAGATTGAAAAATATGACCCTGACCAGAATCAGTGGACTCGTTTAAAGCCACTGGTATATGATCGATATAGTTATGGCTTAGCAGTGGTGGAAGAAACTGCCATTCTTATTGGAGGGAAGAAATGGCAAGACACCCAGGAGATTCCAACTCAGGATGTTGTAGGTTATGATATAGATAATGACTGTTGGGAAGAAATCTGCAAAGCTTCATTGCCTTGGTATGGATTGCAATGTGCAGTGCTAGGACTTTCTGA
>1.122711781.122711564.2
AGAAAATTCACTTCTTCGATATATGAGTAATGAGAAAATAGCTCAAGAAGATTACATGTTCCAAAGAAACAGCAAAAAGGACACAGGGAAAAAATCTAAAAAGAAAGGAGACAAGAGCAACAGTCCTAGTCATTATTCTCTGCTACCTAGTTTACAAATGGAATCATTAAGGCAAGACAGCATGAGCACACCAGGGCCTGAAACAACTTTGTATCAT
>1.123357651.123357775.3
CACCAGCTAGCCCTCTTAAAACTTCTTACAAGCCTTCCCCCACCCGAAGTGTGGAGAAAAAGAAAGCAGCATCTGCTTCCACATCAGATTCAATGAAGGGAGCAAATATAAGTGAAGTCTCACAG
>1.123366940.123367172.3
CAAAGACGTATCCACAGTCTCCCAAAGCTAATAAAACATATCCAGCTTCTCCTGTGAAAAATCGTACAACTTCAAACTTGAACCAAGAAACTCCTAAAAAAAGGGCAACAAAACTTAAAGA
>1.123401481.123401613.1
GTAGCTGTGGGTAAAAAACCTGAAAGTTTTCATCCTGTATTTGAACATATAAAATCTGTGACGCAGAAGGTAGAACAAAACCCATCAAAAGAATTTGCTCAGGAAATCATCACAATTATCCACCAAGTTAAAG
>1.123706459.123706609.2
GTATTTGAAATCCTTGGTACAAAATCTGATATTAATTCAACATTTCAAGAAACTGACCATAGAACATTCTCCTAGGCAAGAAAGACTGAACTTCTGGTTGGATATAATTGTTGAGGCAACCAAAGAAAAAAACAATGGGTCAAGATTCCCA
>1.123727263.123727440.3
ATTATAATCGTAGCACATCTCTGCCTCTGCCAGTCCAAGGAGAGCAGGCTGGCAGTAGCAGTAGTGAGCATGGCTCTGTCTCACCAGACTCCGATGTGCAGTCTGATATGTTCTTTGAAAAGGCAAAACGTTCTCTTTCTGAAGTTCAATCAAACAGTCCCATTTCCCATTTGTTAAG
>1.123850317.123850473.2
AATAATAAAAATAGTGGATCTTATTGGATTAAAATTGAACTTCTCAACAAAGTCCATTAATTTTACCACTCCTACTTTGGTTCTGGCTGTCCTGAAAGTCAACAGCAGCTCTTTTAGAGAAGTTTCTTTTGCTGTTCAACATTCCTCAGACCT
>1.123861198.123861350.1
TGGAGTAGAACTGCTACTAATGGTTTAAGGAAGCAAAATGTTAACCAAGGTGTCTCCAATTCTTCACATTCTTTGCAATCCAACAGTAACTCTACTAATTCCACGTCAATGCTAATGAGTAATGATTATTCTGTGCACACAAATGGTAATG
>1.123887890.123888053.2
GGTGAAGTTGGGCAAACTTTCAGACTTTCTGACCACTTCATTCTATACAAACCTGAGCTTTTTGGATCCTGATTGTGATAGCAAACTGTTTGATGATGAGAGCGGAGGCTACTCTAGTCCCGAAAGTGGCTATG
>1.123992381.123991424.2
AAATCAAGCTAGCAAAGGTACTGCTGTGCAGTCTCATCACAGATCAAACAGCAAAGAATTACAGAATGTGGGACTGCAAAGAGAAGATGCACTTTCAACAAATGAAAGCTTTTTAAATGGAAATCTTTCTGCAACTTCTCACAGTCCAATGCTGTCAAAAAAGCCAAACAATCTTCCTTCATCTGGAAGTAAGGATCTAGCAAATAACAACATACCACATCTTCTCAGTCCAAAAGAAGCAAAGACAAAAAATGAATTTGAATTTAATTCAGAATCCAAAGCTTCAGATGGTCCAGGTACTAAATATCTGAAGTCAAATTCCAGATCACAGCATAATCGTCATTCATTTATGGAAAGTTCGCAGAACAAAACTGGCACACTACAACTAGGTGAAAGACATAGCCGTCACAGTTATATTGATACTATTCCACAGTCTTCAAAGAGCCCCTCATATCGCACCAAATCAAAAAGTCATGGAGCCCTGACTGATTCCAAATCTGTGGGTAATTTGTCTGAAGCCAGAGTTCAAGTTCCAGAATCAAACAGCAGTAGGTATTTTCCATCCAGCTGCTTAGACTTAAACTCTCCTACTACACCAACACCTCCTCGTCATGCTGACAATAGAACTTTGCTTAGTCCTTCTGGGAGAAATAACAGAAGTGATGGTACGCTGGAATCACGAAGGCCATCTACAAGACATTCCAAAACCATGGAGGAGTTAAAGTTGTCAGATCACATGGATGGAAGCCACTTACATTCTGCATCTGCTCCTCATGAATCTTTTTCTTATGGTTTAGGCTACACGAGTCCTTTTTCTTCACAGCAGCGCCCTCATAGACATTCTATGTATGTGAGCCGGGACAGAGTGAGGACAAAGGGCTCAGAGGGTGGCTTAAGCGTAGGGCAAGGGATGGCAGCCAGAGCAAACAGCCTGCAACTGTTATCTCCACAG
>1.123994397.123994237.1
AACTTGCTGAAACTGGATCCAGCTGACCGATACTTAACAGAGCAGTGTCTGAATCACCCATCATTTCAAACTCAGAGGCTGTTAGATCGTTCACCTTCACGTTCAACTAAAAGAAAACCTTACCATGGAGATAGCAACACTTTATCCAGCAG
>1.124015302.124015182.1
AATATGCTTGAGTTGCTAGAAGAAATGCCAAATGGAGTCCCACCTGAAAAAGTAAAAAGTTATATCTACCAGCTAATTAAAGCAATTCATTGGTGTCATAAAAATGATATTGTTCATAGAG
>1.124165759.124166009.3
TTTCTAGCGCAAAGAATAATACCAAAGCACAGACGTCTCCTTCCAAAGGAACACGGTGCTCGGTGCAGCCTCCACTGAAATCGGTTTCACCTGTTCCAACACCCAAAGGCAAGAAACTCACTCGGGGAAAACCACTGGCTCTATCCACTGTCCTTAGGAAAGTCCAGTCTCCCAAAAATATTCCGGTGGCCAAAAACATTTCTCACAAAGAAAACCTCAAGAAAAGGAAAAA
>1.124182915.124183162.3
CAGAAACCCTGCCAAATGAAGAAAATGGTACATCCAAGGAGCAGAGGTTTGCTGAGAATTCAATGGATTCTGCACTTAATTCAGTCGCCCTATCAAGTCCAAGCCATCAGAGTTCCACTGAATATCGTACCTCAGGGAACACAGCCTATTTCAGACATTCTCTTCCTTCAGTATCTGCTACCTCAAATGCAGCACCAAATCTACAGAAATTATCAACTGCTACTGGAAACAGAAGTTACTGTGAA
>1.124404529.124403905.1
TCAAAAAGGAAAGTGCTTGGAAGAAAGGATTCTGGAGACCTTTCTTCAAGGAACAGACTGAAATCTTCAGCTAGTAGTAATAGTGTGTCTTCTGTCAGTAGCACCTCACCCGCAACTAATACTCCCCTCACCACCAGTGCGGGAAGCCCAGCATGCAGCCAGAGGTCTCCTGGACTTATTTATCGGAATGCCAAAAAGTCCAGCACATCGAATGAGGAATTTAAATTACTGCTCTTGAAAAAAGGCAGTCGGTCAGATTCTAGCTACAGGATGTCAGCCACTGAGATACTAAAGAGTCCTATTTCTCCCAAATCTCCTGGAGAACTAATTGGGGATACTCTTCAAA
>1.124410510.124410372.3
TTGCAGGAGTTGGTTTTGACCGAGAGGCTAGTATTCGCTGCTCGCTTGTTCACTCACAATCCGTACTGCAGCGAAGACGGAAACTGAGGAGGAGAAAGACCATCTCTGGCATCCCCAGAAGAGTCCAACAAGAAATAG
>1.124424272.124424139.1
CACCGAAACCAGGGTGATAACAGAGAACAAAAAACTGTGAGCCAAATTGTGGTAGCTCCCCCATTTCCCTCTTTTCCTGTGATCTACAGTAAGAAGAAAAAAGAGACTAAGGACCATCGCTTGCTA
>1.124784888.124784765.1
GAAGCGAAATCTCCCCCCATGTCTCCCATTGGTTCTCATCCTGCGTCTCCCTCAAATTACCAGAGAATTCCTTCAGGATATGGATATAGTATATTGAGAAGTGGGCTTGAGCAGCAGCATGGAG
>1.124785911.124785763.3
AATTACCTTTACCTCGATTTAGTGCTCTGAAAAGTGGTAGTGAAATAAGGTACAGTAATCTACCAGAAGCACATGGAACTAAGTTTCAGAGTCCACATGCAACACTTGAGATAAATTGTTTCAGAAGATCAGATGAAGAAGAAAAACAG
>1.124869944.124869644.1
GGAATTAGCAACTAGGAACAGTTAGTGAACAACAAGTGTACTACGTTGAATACAATGCTGCAGCAAGCAGAGACAAACTGTGACAGCAGAGAAAATGCAGATGTACAGAAGGTGGAAGATTACATTTCCAGAAACAGAAAGCTGTTGGGGAAAGAGTATTGTACCCAAGAGTTGCGGGAGGAGACTCCAGGGAGAGAAGAACCCCGTATTGATCCACCTGATGGCCAGCAAGACCCAGAAAATGAGAAAAACAAAGAGAAAACTTTAG
>1.124883409.124883282.3
AAGAAACTGCAGACTGGGAAAAAGAACTACAACAAGAACTTCAAGAATATGAAGTAGTTACAGAATCAGAAAAACGAGATGACAACTGGGACAAAGAAATAGAAGAAATGCTACAGAGAGAAAATT
>1.124884999.124884852.1
GATGATGAAGAGATTTCTACTAGTCCAGGTGTATCTGAATTTGTAAGTGATGCTTTTGATGCATGCAACCTGAATCAAGAAGATTTGAGGAAAGAGATTGAACAGCTTGTGCTTGACAAGAAAAAGGAAACAACTATAGT
>1.124892947.124892808.1
GACAGAAGAAACTTTCTGCGTGACCCACCAGCAGGGGTTCAATTTAATTTTGACTTTGATCAGATGTATCCAGTAGCCATGGTGATGCTTCAAGAAGATGAACTTCTAAATAGAATGAGATTTGATCTTGTTCCAAAACA
>1.125318921.125318708.2
GTGTTCTCGGAAACATAATTATCCAAGCTCTAGTCAAACACTTCTTATCAGGGGAATGTTTGTTACTTTTGGGATGGAGCAGTGTAAGAGAGATGACTATGACACAGATGCAAGCCTGGAATACAGCGAGGAGGAAATTTATCAGCAGTTCCTAGATTTCTATGAAGATGTACTTCCTGAATTCAAAAATGTGGGGAAGGTTATTCAGTTCAAG
>1.125364331.125364513.1
CAGGATGTGACCCAGGAGGCTGCAGAGTTTTTAATGCAATTTGATGTCCGTGCAGATGATTTGTATTATGACGCATCCATTGCTTCATGGAATTATAATACCAACATCACAGAAGAAAATGCCATAAAAATG
>1.125535513.125535647.3
GACACAGAGAATGTATGGAAATTCTTTTAGCCAATAATGTGGATATGGACCAAGATGACCCAAAGTTTGGAACACCACTTTATGTGGCTTGTGTGCATCAGAGAACAGATTGTGTAAAGAAACTTCTAGAA
>1.125739876.125739747.3
GTTGTGCAGCTTCTTTGCAAGACCGTTTTCTAATTATGGCAGCAGAAATGGAACAGTGCTCTGGAGTAGGAGCACAGGAACTATCTCAATTTTGGAAGGAAATTCCCAGAAACAAAGTGATGGAACATAG
>1.125757272.125757118.3
TTTGGTTCAGAGTGAAATTACATACAAAAGATTCTAAAACACAATTTGAAAAAAAGAAACTAGTAGCCTTTTGGTTAGAGCGCTATGCAAAAAGAGAAAATGGAAAGCCTTTGACAGTGGTGTTCGACATGGCTGATACTGGACTGAGTAATAT
>1.125777161.125777302.1
GCTGGTTTTGCATCTGTTCGAGCACTTCAACAACATTTACAACTCAAAGAAAGAGTTCTGATGGAAAGCTGTCATGCATTATTAGATCTTGTTCAAGATCGAAAACAAAGATTTCCCAGGGTCAAAAAGGTA
>1.125781606.125781846.3
CAGGTTTTACACAAGACCTTTTTGCACTCTGTGCAATATCACACAAATCGTCTTTTCAAATAATCTCCCCTGACTGCACATTGCTTCCAGTAAACAAGTGGCTATTGGAACAAATGGAGTGTGCACCAATCAAGGAATATCCTGATTATATGATCTGCTGGAAATCTGGAAATCTGAATGGCACTCTTTTCAAGTGGAATCTAAAAACACCATTTGAAGGATTTTTAACAATATTCTGCAG
>1.126383221.126383048.3
TACAACACTTCAAGGATGTTGAAATTGCCAAAATTAAAATGGATGAAAGGGCACAATCCCAGAAAGAAATTTCAGAACTTCGGAAACAGTTTCAAAAAGATCATCAAGCCAAATCAGAGGCTCTAACCTCTCGAGAAAGAAATGCTATTGAGCGACTTCATAAGCAGCAAGAG
>1.126384797.126384661.3
CTGAGAAACTCCAACTAATCGATGAACAGTTTGCAGATATGTATCCTCAGCGTCATTTATCTGAGTCTTTTCATGTAAAATTTGCTGAATATAAAAGAGACATAGAACAGCAGCTGCAAGCAGAAATGTCTCAAAAG
>1.126936438.126935165.3
GTGTAGCCATCTTGAGAGCATATAGTCCTGAATCATCATCAGATTCTGGCAATGAGACTAACTCTTCCGAAATGACTGAAAATTCTGAATTGGCCACGGCACAGAAATTGACTGAAAATTCCACACGTATGTTTTTACCCACTAATGAAGGTTACCAATCACTGGTGGAATCACATGCTGAATTCTCCATTACCAAGAATCAGGCAGGAGGGCTGCTAATGAAATCTATACAGTCATCAGCTATTCAGCAAGCTACAGAACTACAGTCAAAAGTTGTGCCTTCAAAGCAGATTCTTCATTCAGATAGCATGGAGATGGAACCAGAAACCATGGAAACAAAATCTGTTACTGAATATTTTAGCAAACTGCATATGGGGTCTGGAGTATATTCTTGCACTACTAAACGTAAAAGTAAGGTGATTGATGGGGAAGGGAAAGCTATTCCTGATGGCAGTGCTGTTATGAAAAAGCAACAGGGAGCTAAAAAAACAGACACTGATGAGCAAAAGGGTAAAACTCTGTCTTCAAGAGAAAGTCAACGTATAAGCACTTTTAATGCAGAGAGAACTGCTTTTCGCAAAGACAATCAAAGATGGTTTACTGTTTTAGATGAAGGGCCAGTAGAGAAAACAGACCTGGAAACAATGAATGGAAAGACAATTCCAAGAGTTTCCAGTCTTGGGAAAGCAGATATGAACTGTAAAGATGACATGCATCCGGAGATTGATCCCAGCAGCGTTTTAGGCCGTGGGCTAGATGAACATTTTGTGTCTGGTGCAACTACTCTGCCTTTATCCAAAGACCGAAATGATTCTGAAGATACTAATTTATCTGCAGATGATCATCTTTCAAAGCTTCCAGAAGCAGAACACAATATGACTGGATTGTGTGAGTATCACTTAGCTAAACGCATGTCCTCCTTGCAGAGTGAAGGCCACTTTTCCCTGCAAAGTTCACAGTGCTCTTCGGTGGATGCGGGATGCAGTACAGGCAGCAGTACATGTGGAACTCCAGTTGAGTCTCCTCTTTGTACCTCTGACATCAAGCACATGATACCTGATATGACAGGAAAAAACATCAGTTATATCCCAGTAGAAGACAGAGCTGCCGTGCATCCCAACCATGGAGCAACATATAAAGAGCTGCA
>1.126937830.126936772.1
ATTGAAACAAAAGGGAAGCTTAATCATCATGGATCTGAGTGGAACTGTGTAACCAAAATGACTACATTCTCAGCAGCAGAGCAGGAAGCCCATATGTTTGCTGATAATAAACAAAAAACTGCAGATGTCTCTGATAGTGCCTTATGTCCAAAAGAACATAGGCACCTATACATAGAGAATGTTTATAATTCAAGTGGACTTGATCAACAACTGGCTAAACAAAATGACTTTGCAGAGGCAGAAGTTAATGAAAATGCAAACCAGCAACCCATGCTGTCATTTTCAGGAGGATTGGAATCAAGCAAGAAAACTCAAGGATCTCCAAGAGCTGCAAAAGTATCTTTTATTTTTGGAGATCATGATTTGGATGGTGTGAATCCTCAAACTCTTGGCTATGAAAGACTATTGGATGAAAGTCCAGAAGCATTAGATAAACAGACAGCTCTTTATATAAGCCATGCCAATGATATTAAGAGTTTGGAGTTGTCCCCAGATGCTGAAAGTTTCCATTTTGCTGCTAATTCTGTTTATGCAGGCTTACATGATGACAAAATATTTGAAAGTGCAGAAGGGATAGAAGAGCCTCTGCTGCATGATATTTGCTATGCAGAGAACACAGATGATGCTGAAGATGAAGATGATGTCAGCTGTGAAGAAGACATTATGGTTGGAGAAATCAATAGGCCTGCTCTTCTCAGCCTTTCAGGTTCTAGTGATGATATCATAGACTTGACATCACTCCCACCTCCAGAAGGTGATGATAATGAAGATGACTTCCTGTTGCATTCTCTAAATATGGCCATTGCTGCTCCTCCACCAGGATTCAGGGATAGCTCTGATGAAGAAGATTCTCAGAACCATACAACACAGTACAGAGCAGACAAGGAGGAAACTAATAATGTTGGGAATGGTGATATTCCAGTGTCACTTATTGATGCTGTCCCTACTAATACTGAAGAGAAATGTGAAAAAGGACTGGATAATGTTGTAGTTTCTACACTTCAAGCACTGGAGGCCTTATCTGCTTCTGAGGAACACCAGATGAATGAAAATTCAG
>1.127469989.127469829.1
CTTGTGAAACTTCCATGTCAGACAAATATAATAACCATCTTGGAATCGTATGTAAAGCATTTTGCCATTAATGCAGCTTTTTCAGCCAATGAGAGATCACGACACCATCAAATGACTTCACACACCAACTTGAATCTTCATTATGTCCCACCAGAAAAAAA
>1.127470556.127470434.1
AAAGAAGAGCAAGAGACTCATGCTAAAAGGGATATGGAAGAAAGAGCAATAAACATAGAAATTCCTGAAATCTTGAAAAAGAAACTTGAAGAGGATTGTTACTATATTAACAGGCGAAAGCG
>1.127935244.127935950.1
TCATATGGAGACATCTATGAGAGCAGCTCGTTGCGGCCAGGGCAGTGTTCCCTTTCTCAAGGGAACCTGTCGTTGTCTTCACCTCAGTGGCAGGAAACCAATACAGAGCTAGATAATGGAAAACCGGTCATCCGGAGGAGTCAGACAACAGCTGCCCTTCCTGAATGTCACTCGCATCCCCCTCTGTCTCGAGTGTGCAGCACCCCACAAATTGAAGTAGGTAGAAGGAATTCCAGCCAGTC
>1.128615494.128615335.1
AGTTGGCAAGCAGAATCCGTTGATAGTGGATGTAGTAATTGCATGCAGTCCAGTCATCACCTGGAGTCCTATTGTGGTGAATCATTGCAGATTCCTGCGTTTGCATCTCAAACAGATCAGTATATTTCTGGAAAAATTCAGGGTCCACCTTTAAAG
>1.128824572.128824403.1
CATTTAGAAGAAAAAAGACATCTCAAATCTGAACCTCCCCTTCCTTCAGCCTATCATTACCTTCTAAAATCTAGAATGGAAGCCTCAAGATCCCCTTCACCACAGTTTGCTCCACCAAAGCTGACTGATAAGCCACCTGTGGCTGTTCAGGATGAAAA
>1.129749396.129749616.1
CCTGTTATCTCAAAAATATTGGCAAAACCAGAGAATCTTTCTGCTTCTTTCATTGTTCAGGACATTAATATTACAGGCCATTTTTCATGGAAAATATCAAAAGCAAATCTTCACCAACCAATGACGGGATTTCAAGTCACTTGGGCAGAAGTCACAACAGAAAGCAGGCAAAACAGCTTACCAAACAGCATTATCTCCCAGTCACAAATATTGCCAG
>1.130131913.130132065.1
AAATGGATCGACGGTGGCTTAACCAATGGCCTCCCTATCTTGCCAGAAGGCCGAACTGTGACTATTTCTCCTTTCTGTGGCCGAGTAGATATCTGCCCGCAAAACAAAGGACGAGTGGATATTTATGCCAAAGTTGCAAAGCAAGACCTCATG
>1.130133712.130133843.1
TTGTCCATCACCAACTTTGTAAGGCTTCATCAGGCTCTATTTCCACCAAGCCAGGAAAAAATGGAATCGCTATATCAAGATGGATATAATGATGCCATACATTTTTTACTGAAGGAAAACTGGTTTGAATAG
>1.132199944.132200110.1
ACAGGTACTTTTGGGCGGGTTCATCTGGTGAGAGAGAAAGCTGCTAAATGCTACTTCGCGTTGAAAGTAATGAGCATTCCAGATGTTATTCGGCTAAAACAAGAACAGCATGTACACAATGAAAAATCGGTTTTGAAAGAAGTGAATCATCCATTTCTGATCAGATT
>1.132394071.132394200.2
GTTCAACAGCATACAGGCTATATCTGAAAGCTCGTTTGGAGGACTTTCAAAGCTAGAACTGCTCATGCTTCATGGCAATGATATCCAGAATATACCCAATGGTGCCTTAAAAGATCTGTCATCGCTACAG
>1.13297243.13297432.3
TGATGGAAAAATGGGAGAATCAAGGCAGTCCACAGACAAGTTTATCTGCTCCAGCTGTGCCACAGAATATTCCCTTTCCACCCACCCTTCACAGGAGTTCTTTCCCCGACTCAACAGAGGCCTTTGACCCAAGAAAGCCTGACCCATACGAGCTGTATGAGAAATCACGAGCTATTTATGAAAGTAGGC
>1.133143786.133142878.3
CAGTAAAGCTTCTGGAACTGGAGCAAAGCGAGGAAAAAATCCGCCTTCAGGAGCTGGAAGAGAGGAGAAAGCTGCAAGAAGCTGAACTCCGACGAGTAGAGGAAGAAAAAGAAAGAGCTCTTGGACTGCAGAGAAAAGAAAGGGAATTGCGAGAGAAATTGCTCAACAACCTTATGAGCAAGAAAATGGA
>1.133239821.133239983.3
TGTTTGTGGCTTGTAAGCTGAAAGTATTTGATCTTCTCAAAGATAAAGATACCATGACCACAGAAGATGTGGCAAATCAACTTAATACTTCTGTACGTGGAACAGAAAGATTGCTTGATGCCTGCACCTCTCTTGGTCTTTTGGAAAAGAACCATCAAG
>1.13341666.13341906.2
TTATAGGTCAGAGGTAAAAGCCAGGCAGGATGTGAAACCTGACATTCGGCAACCTCCATTTACAGACTATAGGCAACCTCCATTAGATTACCGGCATCCGCCAGTATTAGATTACCAGCAATCCCCCCCTTTGGACTACCGGCAACCCCCTTTGATAGACTACCGGCAACATTCTCCTGACACCAGACAATTTCCCTTATCAGATTACAGACCGCCTCAG
>1.134066455.134066802.1
ATGCCAACTGTGAAAGTTTTGCAGCCTGTACTAAAAATGAAAGTGGATGAGCTCTTTTTGTGCTGGTTAAGTGAAACTGCAACTCAAGTGATGCTCAAAGACTATTTAAGAAGTATAACCAGTGAAGAGAAGATTGAAATATGTAGCGGTGATGCTGGGAACAATGAAAATATTCTTACTCAAATTAACTGTGTCTCCAAACAAAGCATGTTAGGCGCTCTGATGTCTCCTTTGACTCCAACAAGCCCTACTCACCTTTCTGCGGCTCTCCCATTCAGTACACCAACAAGTCCTAGGAGCTGTTCTGCTATTCGAGGAAAGCGCAGATCTTCAAACAGCAGA
>1.134113506.134113650.1
TATGAAGCTGAACTGATTCCTGGTGATCATCAAAAGACCAACATACTAAAATATCAAATGGAGAAAAGACCTTTTTTTGATATGCCTTCCCATTTGGCAGATGTTGATTTGGATGATTATGACTATGAAGATGATTTTGAATA
>1.134123727.134123599.2
GGAAGGTATTGAATTCGCCTTCCAAGGGGCAGCTGGAATGGAGGGGAAGTGCCTACCTCCTAACTTAAACTTTCTGATCATCCTCAGTGAATTCTCCAATAAGCTTCTAAAGCCTGATAAAAGACTTGT
>1.134127915.134127747.1
GCTTTTATGATACTTTGTGATCTACTGTTAATTCTAAGTCATCAAGATTCAAGCAATGATGGTGCTGCTGGTTTCCTGGAATATCTTCCCAGTACATCTCTTCAGTCAAAAATGCTCTTATTTATTCGGGATCATGTTTTTGGAGAGGAAGAAGAAGAAACCAAAG
>1.134179806.134179936.1
AAAGAACTTGAAAAGGTCTGGGGCGTGAAGGTTTTTGACAGATACACAATTGTCCTTCATATTTTCCGATGCAATGCTCAGACAAAGGAGGCAAAACTCCAGATAGCTTTAGCTGAACTCCCACTTCTAAG
>1.134181390.134181548.3
GTGAAACCTTCATGGAAATTCAGCTTCGTCTCTTAAAAGAAAAAGAAGTTAAAATTCGAAAGGCTCTACAGAAGCTCAAAAAAAATAGGAGTTTACTCAGAAAACAACGGAAGAAATGCGAGTTTCCAATTATTTCAGTAATGGGCTATACTAACTGTG
>1.134182606.134182814.3
GGAAAACCACTCTAATCAAGGCCCTCACCGGGGATGCAAAGTTACAGCCCCGAGATCAACTTTTTGCCACATTGGACATTACAGCTCATGCTGGCCATCTGCCATCTCGGTTGACTGTTCTATATGTTGATACTATTGGATTTCTTTCTCAGTTGCCCCACAATCTTGTTGAGTCATTTTCAGCTACATTAGAAGATGTAGCTTGCTC
>1.134187135.134186843.2
ATTATTTGTTGCAGGAATCAATCTTACTGCAGATTTAGGGTATATTTTGGCAAATATACATAGTTCGGTAAAACAAATGGCTCTGAGTGCTCTCCCATTACTAAATTTGTGGATAAAGAAACAGCGCCCTGGATCAAAAAAGGACTGCATTAACATCATTGCTGGAGACTTCATAGAAAAAAATAACTTTGTGGAGAATGTGATAAACCTGAATAGGAAA
>1.134192491.134192273.3
TTCTGTGGGATATTTTAAGATGGCTGAGAAACCATCCTTGGGAGGTAGTCGTTCTCGCTTTCAGAAATTTTGATGGCTTGGATGAGAATCATCACTCTCATTTGGTCTCCTGCATAAAGAAGATCTTCAGTTCCAGACTGTGTCCTAGAAATGTAAGT
>1.134254021.134253123.1
CATTCCCTGACAAGTGCACTAGAGAATACATTGTTCTACCCTCCTCCTAGAATCACTTTAAAATTAAAAATGCCAAAATCACTGGGGGATTGCAAAAGTAACTTAAAAACTGGTACCAAATCACTTTCTCCTGACAACAGTGCCATGATTTATAACAAAAAAGGTATTCCGCTATCCAAGGAGACTTTTATTTCAAATATGAAGTCCTACTCAAGGTTTCATCATGAAAACAGAAGCAATGGCTTATTGGAAGGGATTATGAAACCTAGAATTGAAGCAAAGGATTCTGGGTCTGAGAACCTATCAGATTTCCATCATGGGCAATCATCTGGCAAACCCCTGGCACTTCAAGCTGCATTGCATGGACAGTCCTCTGTTGGGAATGGAAAAATTCAACAGACTTCTAAATTAGAAAAGTCTAATGGCTTAGTGAGCAGAGTTGGGGATATCACTCAGCGAGACAGCTCCAGCCAAACAACATATGAACAACAGTCTGTACTTTCTGCCCACTTGGCTAGCCAGAGTACCTTCAGAAAATCCACAATGGAACACTTCAGCAGGTCCTTCAAAGAAGCAACCAACAGTTTGGTGAGGACTACAGAAGATCTCAGGTGTTGCGAAAAGCCCTCAAGAAGGCTTTCAGTGAGAGAGCGTCCATGGGGCAAGCAGACTTTTGAATATCAAATGGGGAGTGCCCCCTATCAAGACAATGATGGATACTGCCCTGATTTGGAACTCAGTGATTCTGAAGCAGAGAGTGAAGAGATTAAAGGGCAGATTAGATTGAGAAAAAGCAGCTCAGGCAGAGAGAGCCCAAATAAGGACTTCAGTAGAGAATGTCATAGTAGAAAGAAAAGAAACTTGATTTCTCATAGTTCAGTGCAAAGGTGA
>1.13426765.13426607.1
GACAGTCACAGAACAATGACAAACGTATCTGATGAAGTTTCTAGTGAAGAGGGGCCAGAAACTGGCTATCCTTTGCGACGGAACGCAGAACGTGCTTCCAGTGATGGGACATTTCGAAACAAGAAATCCCATCATTATAAGAAACATTACCCTGTAGAG
>1.134324469.134323804.3
TTGATCCTAAAGATTACATGTTTTCTGGACTCAAGAATGAAACAATAGGACGTTTACCTGGGAAAGTTGCAGGGCAACAGTTTGTCATTCAGGACTGTGAGAATTGCAATATATATATATTTGATCATTCTGCTACAATCACTGTTGATGATTGTACAAACTGCCAAATCTTTCTAGGACCTGTAAAAGGCAGTGTATTTTTCCGTGACTGCAAAGACTGTAAATGTGTAGTGGCATGCCAACAGTTTCGTACTCGAGACTGCAGAAAGATAGAAGTATTTCTGTGCTGTGCCACCCAACCCATTATTGAATCTTCTACAGGTATGAAATTTGGATGTTTCCAGTACTATTATCCAGAGCTGGCTTTGCAGCTGAAAGATGCTGGGCTAAGCATCTTCAACAACACATGGAGCAATATCCATGACTTCACACCAGTTTCAGGAGAAAATAATTGGGGTCTTCTAGCTGAGGATGCTTTAGTTCAAGACTATGTAGCATTGCCAACTACTGAAGAACTAAAAGCTGTGAGGATTTCAACTGATGTCAACAGGAGCATAATTCCGGTAACACAGGGAGGACGGCAAAAAAAAAGTGAGGAATCTTGCTTAGTAGTGTTTTTTGCTGGAGACTATACAACTGCCAATGCAAGAAAGTTAATTGATGAG
>1.134475457.134475688.1
AATTCATTAAGATCAATGCTGGAGCGTATAGCTGCATATGGACAAGTTGTATTTAGGCTACAAAAGTTTATTGATGAAGTCATGGGTCACAGCTCAGAAAGTGGCATACATGGAACCATATCCACTCCCAAGAAATCTGCAGAAGCCCCTTTCAGAACGTATCAGGCATTTGTGCTAGCTCTCTATAAATATTTCATTAATTTCAAAGAAGAACTTACAGAAATTGAGAGATGCGTAATCAATGAAG
>1.134479604.134479792.3
TATATCTGGATCAGGGTAACATACATGAGACGCTTACTGCTGGTGATGTTTGTGTGGACAGGTCATCCGAATCAGTTACATGCCAGACGTTTGAGCTGACGCTGAGATCTTGTCTTTACCCTCACATTAACAAGCAGTATCTAGAGTGTTGTGGAAATTTAATGCAAACTTTGAAGAAAGATTACAG
>1.134480683.134480865.2
GCTGGTAGAATACCTGCAGGCAATGAGAAACTTTTTCTTACTTGAGGCTGGTGATACAATGTATGACTTCTACACATCTATTTTTGATAAAATTCGAGAGAAAGACACATGGCAGAGTGAAGCATTCCTAAATGTCCAGCTTCAAGAAGCAGTTGGACAACGTTATCCAGAGGATAGTTTAAG
>1.134482408.134482586.3
AACTAGTCAGAGCAGCAGAAAAGCCCCAGAATAACAGAGGTACTGTACTTGATCAAGAAGCAGTTCTTCAGTTTGGATTTCAGTTGGAGCCCATTAAACAACAAACTCATCGTATGTTTCTTTTAAGAATGAAACTCATGCACTTTGTTAACAGCCTGCACAACTACATTATGACTAGG
>1.134642994.134643213.3
ATGCGAATGAGCTGAAAGAGTGCCTTTATGTACTTGTAAAGGAGCAGCAGGTCCTAGCCAAGAAGACTGCCACCACAACTCTCTCTGCTCTCAGGCTAAAACAGAGGCTTGCTATATTAGAACGCTATTTTATCGCATTGAATAGGAGTGTTCTTCTGGAGAATGTCAAGGTTAAGAGGAAAAGCAGCAATATCCCATTGCCCATGGTGGATAAGAAAAG
>1.134647724.134647895.2
CCAAATGTTGTCTGCTGTGATACTGTTGCTTCAACTCTGGGATAGTGGTACAAGAGAAACAGATAATGAACGCTCAGCACAGGGAACCAGTGCCCCACTCCTTCCTTTGTTGCAGAGATTTCAGAGTATAATTTGTAACAAAGAGATGAACAATACCGAAGAGGAAATTCAG
>1.134654567.134654760.3
GAAAAAAAGTTATAGATGTAGTAGCTGGTTCTACTCACTGTTTAGCCCTCACAGAAGATAGTGAGGTCTATAGCTGGGGAAGCAATGATCAGTGCCAGCATTTTGACACTTTGAGGATTACTAAACCAGAGCCAACTGCTCTTCCTGGATTAGATTCAAAGCACATTGTTGGTATTGCCTGTGGACCAGCCCAG
>1.134656514.134656638.3
TTTCAGGGAATGAAACAAATGTGAGTCCAGGTCGTAGATTTATGATTGATCTGCTGGTTGGAAGTTTGATGGCTGATGGGGGTCTAGAATCTGCACTGAATGCTGCTATTACTGCAGAAATTCAG
>1.134667293.134667485.1
GATGGGCCTCCTCCAGGTTTGGGACGGGTAATTGGAGAATTGGGTGAAGATGGCTGGATTCGAGTACAGTGGGACACTGGCAGTACCAATTCTTATCGGATGGGAAAAGAGGGGAAGTACGATCTCAAGCTAGCTGAACCTCCTCCTGCTTCACAACCTGCAATTGAAGATTCTGACACTGAGGATGATTCTG
>1.134668165.134668347.3
AAGGAGAACATGCTGAAAGAAATCTCCATCCTACTTCCATGATGCTGACCAGCACAGTGAATCTTCTGCAAACTCTCTGCCTTTCTGCTGGCCTTCACGCTGAAGTAATGCAGAATGAAGCAACAAGAACTTTGTGTGGATTGCTCCGTATGCTGGTAGAAAGTGGCACGACAGAGAAAACA
>1.134669445.134669629.1
TCCTTGCCAAATACATTAGTTAACAAAGAGCAGCACCGGAGCTGGTGTACATTGGGATTCATCCGAAGTATAGCACTAATGCCTCAAATGTGCAGCACTCTTAGTACGTCACAGTGGATAACGCTGCTAATGAAAATTGTAGAGGGACATGATTCATTCACTGCTGCATCTCTCCAACGACAG
>1.134670020.134670167.1
ATCCTTGCCGTGCATTTATTACAAGCAGTACTTCCTTCTTGGGATAAAACAGAAAGGTCACGGGATATGAAATTCCTCGTGGAAAAATTGTTTGGGTTTTTGGGTTGCTTGCTTACTACCTGCTCTTCAGATATCCCACTGCTCAGAG
>1.134670261.134670457.3
AATCTACTCTGAGGAGGAGGAAAGCCAGGCCTCAGGCCTCTCTGACTGCAACTCACAGCAGTACCTTAGCTGAAGAGATTGTTGCTCTGTTGAGGACCTTGCATTCATTGAGCCAGTGGAATGGACTCATAAACAAGTATATCAACTCTCAGCTAACCTCCATCACCCACATCTTTGCAGGAAAAGAGTCAGAAGGG
>1.134670691.134670921.1
GCTGCTTTGGAAGGCTGTTTCCCTGATTCTGAGACTCCAGAAGTGGGAGGCCTGATGGCAGTTTTGGCAGTTATTGGTGGAATAGACAGTCGGTTGCGGTTAGGCGGCCAAGTAGTTCATGACGAATTTGGAGAAGGCACAGTGACAAGAATTACTCCAAAAGGGAAAATCACAGTGCAGTTTTATGACATGAGAACCTGCAGAGTTTGTCCTTTCAGTCAGCTAAAACCA
>1.134672211.134672354.1
CAAATAGACTTGGATCTGTTGAGATGCCAGCAATTAAAACTATACATATTAAAAGCAGGCCGAGCTCTGCTTTCTTACCAGGATAAATTAAGGCAGATCTTATCTCAACCAGCGGTACAAGA
>1.134680973.134681148.1
TATCACAGGTATATTGAGGTGGCTATTAAGCAGTGCAGGAGTTCTGGTATCGATTGCAAAATACATGGCCTGAGTATACTAGGACGTATCCGAGCAGAGGATGAAGACTTAGCTGCAGTTCCTTTTCTTGCTTCTGATAATGAAGAAGAAGATGATGATAAAGCAAACACTGGGAG
>1.134683013.134683156.3
TGACCGTGGAAGGTAAAGTGTATGCCTGTGGAGAGGCCACGAATGGAAGGCTTGGATTAGGCCTCTCAAGTGGAACAGTTCCTATTCCCCGACAGATTACTGCTCTCAGTAACTATGTAGTCAAGAAAGTAGCTGTTCACTCAG
>1.134690366.134690552.1
GATGCAGTGGTTGGAGCACTGATGCCTGCAAGTATGATTGCACCAGTGGAGTGTTTGTCCTCATCTCCTGCACCCCCTCCAGACCTTGCTTCCATAGGCAGTGCTCCTAGTATGGATGAAAGCATGATCGGAATTGATGCAGAGGAGAGACAGAGCCCAACACCTTGGCAAGACAGGAGGGCAGAG
>1.134691276.134691416.1
GTGGCTTCTGCGGAAGATGCCTTGACTCCCTCTGCTGTGACGCCCTCTGCTGCAGCAGCCTCATCTCGTCCTTTCATTCCTGTCACAGATGACCCTGGAGCAGCCAGTATAATAGCAGAGACAATGACCAAAACCAAAGAA
>1.134707301.134707498.1
GTTCCTATGGAATACAATCATCTACAGGAAATTCCTATCATTGCCTTAAGAAACAGATTGTTGTTACTGCATCACATCTCAGAACTCTTTTGCCCTTGTATTCCCATGTTTGATCTTGAGGGACGCCTTGATGAGACTGGCCAGGGTCCCTCAGTGGGGTTTGATGCATTACGAGGAATTTTGATATCACAAGGAAAG
>1.134715561.134715702.1
GTAAAGCGATCTAGAAGCAAAGGAGGATTAGCTGGTCCTGATGGCACAAAATCTGTATTTGGACAGATGTGTGCCAAAATGAGTTCATTCAGTCCAGATAGTCTTCTCCTACCTCATCGTGTTTGGAAAGTCAAGTTTGTTG
>1.134716526.134716720.3
GTGAGTCTGTGGATGACTGTGGTGGGGGCTACAGTGAATCAATAGCAGAAATGTGTGAAGAACTTCAGAATGGACTGACCCCACTTCTGATTGTGACTCCTAATGGAAGGGATGAATCAGGAGCAAACAGAGACTGCTTTCTCCTAAATCCTGCAGCAAAGTCTTTGTTGCACATGAACATGTTTCGTTTC
>1.134717768.134717958.1
GTTGATAAAGATTTTATTCCTGGACTTATGTACATCCGAGACAACGAAGCTACCTCAGAAGAATTTGAAGCCATGAGCTTGCCATTTACTGTGCCAAATGCCAGTGGCCAAGATATTCAACTCAGTTCCAAATATACCCATATTACGCTGGATAATCGAGCAGAATATGTGAGACTTGCAATAAACTACAG
>1.134720295.134720507.1
GTGTGTGGGAGTCCAGATATCCCTCTCCACCTTTTGAAATCTGTGGCTACTTACAAAGGGATTGAGCCCAGTGCTTCTCTCATTCAGTGGTTCTGGGAAGTGATGGAATCCTTCTCCAACACAGAACGATCTCTGTTTTTGCGCTTCGTATGGGGCAGGACCAGGCTTCCCAGAACAATTGCAGATTTCAGAGGCAGGGACTTTGTCATTCAG
>1.134721451.134721723.3
TGGATAAATACAATCCTCCAGACCATTTCCTTCCTGAGTCGTACACGTGTTTTTTTCTGCTGAAGCTTCCTAGGTATTCTTGCAAACAGGTGCTAGAAGAAAAACTTAAGTATGCCATCCATTTCTGTAAATCTATAGACACAGACGACTATGCTCGGATAGCATTGACAGGAGAGCCAACTGCTGATGATAGCACTGATGATTCTGACAATGAAGATGCTGACTCCTTTGCTTCTGATTCCACACAAGACTATTTAACTGGCCA
>1.134786594.134786782.1
TGCACAGATGTTTATAATACAGATTTCATCACAGATGACAACTCTTGGGAAAACAGCTCTGCCGAATTTGAGCAAAGGTCTCAGCCAGGAAGTGAAATGACCAGCTTATCCAGATCTGCTTCCTGCTCAGAAAAAGGCGAAATATTGGACAATTTTCATGTCAAATTCAATTTATCCAAAATGAG
>1.134821809.134821947.1
TGTGAGGTGCTTAATCTTGATCCCAGGCATGTCTTGATTGCTGAAGTTATCTTCACAAATATTGGAGGGGCTTCTACAGCTATTGGGGATCCACCAAATGTGATTATTGTTTCAAATCAGGAACTCAGGAAGC
>1.134829107.134829239.1
GGGTTGGACTTTGCTGCATTTACAGGGCACATGTTTATTGGAATTTGTCTCATACTTCTGGCTTCCTTTCCTTTTCTACGGCTACTTTACTGGAACAAAAAACTCTACAACAAGGAGCCAAGTGAGATTGTTG
>1.134839326.134839473.3
AACTGAAACATGAAATCCATGTTTGGAAGCTGACAGCCCAGAGAATTAACCCTGCAAGCAGAGAAGAAACAGCTGTGAAGTGCCTCTTAATGCAAAAAGTTCGTACCCTTGAGTTCTTGCTAAGGAAAAAGCTCAAAACTTTCCACAG
>1.134854500.134854627.1
TGGATTGCTATGTTGGGAGCTGTATGGCTTCTTGTGCTAGCCAACATTCATGATTTTGAAATGATTCTGAACAGAGTGGAGTGGGCAACACTCCTTTTCTTTGCAGCATTGTTTGTTTTAATGGAG
>1.13545196.13544232.2
TTGCCTTGTTGAGGGAGATGTAAAAGAAGAAATTTTGCAGCCTCCAGAGCCTCATCCAGTACCTCCCATTTTAACACCGTCACCTCCTTCAGCCTATCCAACTGTTACAACCGTTTGGCAAGACAATGATAGATACCATCCAAAGCCTGTTTTGCACATGGTTTCTTCAGAGCATTCAGCAGACCTCAATGAAAATTATGATAAATCAACTGAATATTCAGGGAAGAATGAACTCTCTGAGCATGTAGATAAAAAGCTGGAACGCAACTTGAGTTTTGAAATTAAAAAAGTGCCCCTTCAGGAAGGACCACGAAGCTTTGATGGAAACCCTCTTCTAAGTCGGGGAAATGCACTTAAAATTAAACC
>1.135913075.135913735.2
ATTTCTGTATAGAACACTTCAAGGCACACTTTTCCCAACCCAGCTTCAACTTGGACGCCAGTTGTCTAGAATACCTCCGGGCTCACGCAATCAGTTTTTAAACAAGTGGAACGCCAAAAA
>1.136029062.136029372.2
GAAGCGAGCAGCTGCAAAGCATCTAATAGAACGCTATTACCATCAGTTAACTGAGGGTTGTGGAAATGAAGCCTGCACGAATGAATTTTGTGCTTCCTGTCCAACTTTTCTGCGTATGGATAACAATGCAGCAGCCATTAAAGCCCTCGACCTTTATAAGATTAATGCAAAACTCTGTGATCCTCATCCCTCCAAGAAAGGAACAAGCTCGGCTTATCTAGAAAATAATTCCAAAGGTGCCCACAACAACGCCTGCACTGACAGAAAAATGAACAAGAAGGAAATGCAAGGTCCAAGAGATGACTTTAAAG
>1.136143354.136143200.1
GAGTCGAATAAGAAAGTAATCCATGCCAAATATTGCAACAATTTTATACATACTGTCTTGGAAGATGGGTCTATATTTCATGTACATTTGGATAAAGACCGATGCAAAAAGTTTGAACATAAGGTGAAGAATGCTCTTCATCACATGGAAGAAAG
>1.136163068.136162818.1
CTGACAGCCGAAAAGAGCCTTCTGCTTCATTTTACAAATTGTCTAACTAGAATGATTGAACTGTACAAACAAAGAATGGAGTGGCTAACTACTGAAAGTCGGCAGATATTTGGAGTAATACAGGAACCGAATATCACTATTGCTCTGGATTTTGGAACTGCTTCTATAAATGAGTTTACTCTCTGCCGAGAAGCACTTTCTATGGTCTTAAAGCAGCAAGTGGCCCAAATTGATAAATTTAAC
>1.136257445.136257595.1
GAAATCCCCCCCTATGAAACTAAAGGAGTAATGAGAGCAAGTTTTTCTTCAAGAGAAGCAGATAATTACACAGCCTTTATTCGAATAAAAACAAATGCCTCGGATAGTACAGAGTTCATTATTCTTCCAGTAGAGGTAGAAGTTACAACAG
>1.136266588.136266758.1
GTCCACAACTTCAGCAAGCCAGTTTTAATTCCATCAAATGAATCCAGATATATTTTTACTCTTTATTTTGTGGCTTCTTTATCATCTCTCCATATTGATAACAATATTCTGCTCATTACTAATGCCTCTAAATTTCATCTACCTGTGAGAGCATACACTGGGTTTTTAGA
>1.136267283.136267417.3
TAAAAAGCTGGAATGTGATAGGTGATGGTCTGACCTTAGAACTTGTAGCTGCTGAAAAAGGCAACAGAACTACAATAATTGCTAGTCTTCCAGACTTGGAGAAGGCCAGTATGTTGGATCAAACTTCA
>1.136272464.136272616.1
GGCAAGGCAGTTCATCAAAGTTTGAGTCTTATGAACTCCTTCTCACAGAAGGTAAAAATACAGCAGATCCGATCATTATCAGAAGATGTTCGGTTTTATTACAAGAGAATACGAAGTAACAAGGAAGATCTAGAACCAGGGAGAAAATCCAAG
>1.136274963.136275101.2
GCTGAGTGCTGTATTTGAAGTGGACACAGATCTTCAAAAGGCTGTGACATCCAAAATCACAGCAGAATTGGCCTGGCCCTCTTTACTTGGCTCACAGCACCAATTGGATTTCTCGCTTACCAATACAAATGGTTCATC
>1.136282827.136282985.2
TGTGCTCTTCCTTTTGGTAATTGGAACAGCCTATTTAGAAGCTCAAGGAATTTGGGAACCATTCAGGAGACGCCTTTCCTTTGAAGCATCCAATCCTCCCTTTGATATGGGAAGGCCATTTGATCTCAGGAGAATACTTGGAATTTCGTCTGATGGAAA
>1.136283543.136284141.2
CTTGAATGCCCTTGGATCAGAGTCAAATCACAGCTCTTCCAGAGGAATCTACGGACCAGGAAGTTCCTCATCACGATCCAGTGCAGGAAGTCATAAGCAATGTAACTCGTCAGTGAATCTACATAGCAATAGAAATTCACTTGAAGTTGATAATATGAAGTTTAAAAACAGTTCTAGTGTTGCAAACAGAACTTCTGTGCAGGCAGGTTCTGCACAGTCCATGAACAGAGCCGGTTCTGTCTGCTTGGATTCTAATGCTGCAACTCAGAATCATGCAGCAGGCAGGAAGTCCAGGAGTACAAAACAACATTTGCAATCAAACCAGCAGCATGCTCCAGTCTTACTAGAGCAACATTTACCAGAGCTACCAGGGGTGTCTCAGCAACAAGAGCAGCAGAGTGAAAATTCCTCACCACAGATACAGCATCCCACACCTTCACACTCAGAATGTGCTAACAACACAAGACATAGCTCAGAAGACTCTGATATTGCCACTCTCATAGAGACCATGGATAAAGACTTTGATCACCCAGAATCACCTTCTCCAGATGTATTTACAGAGCAACCACCCTCTCCAGTAGCAAAAAACAAAG
>1.136295127.136295290.1
GTTTTCAGCAAACTTGGAGTGTCACAGTCTGTTTATGGTCAAGATGCTCAGCGAAACTGGAATGAGTTTAGCAATGTTCCTTCATCCATCTGGGATTCTTCAGCTACAGATTTCATGCCTTCCTGGCCTACAAGTTCAGGATCCCCAACTCACACAACTTCA
>1.136298537.136298846.1
TCTATCCTTGGCAACCCGAGTGGCCTGTGGTCTACAACTACCACTCCATTCAGCAGTTCCATTTGGTCAAGCAATTTGAACAATTCCCTTCCATTCAACACTCCAGCTCACCATTTGCCGGGTATTGACCTTGGGAGTGAAAACACCCCGCCATCCCCTGTTACTGCCCCCACAGTAAACAGTTCTGAAGAGTTGGGACAAGCCTATAATCCTTGGCTAATTTGGAGCCCTGCAATTGGGAGAAGAAGCTCAGATCCTTGGCCTAATGTGCATTACCCATCTGAAAATTGAAA
>1.136328297.136328125.1
GAATGGAGCGAAGCTCTCTACCCTCTGCTGACAACGCTCACAGACTGTGTGGCCATGATGAGTGACAAGGCAAAGAAAGCCATGGTCTTTCTTTTAATGCAGGACAGTGCCCCTACCATAGCTCTTTGCTTAAGCCTTCAGTACCGGAGGGATGTTGTCTTTTGCCAAACT
>1.136338072.136337889.2
CACTGCAACCAATTCCCAGTCTATAGTGTACATACCGCAGGATATTGTTCGAGCAAAGGAGATTATTGCACAGATCAATACCCTGAAAACTCAAGTTAGTTACTATGCAGAAAGACTTTCCAGAGCTGCCAAAGATAAATCGGCCAATGGACTTGAAAGAACGCTTGCCATTTTGGCAGATAAG
>1.136344208.136344078.3
TTTGTGAACTTGAAGAACTAGGAGAGCTGTCCCCCTGCTGGGAAAGTCTTCGTCGGCAAATAGTCACTCAGTACCAAACAATTATTCTGACCTATCAGGACAACCTCACCAATCTTCATCAGTACAAAG
>1.136486461.136486294.3
AAAAGCTGATTGCTTATCAAAGAGAATTTCATGCTTTGAAGGAACGCCTTCGCATAGCTGAACACAGAACCCTGCAACGTTCTTCTGAATTAAATACCATCTTGGAGCAATTCAGACGGGCAGTGGCAGAAACAAATGGAAGTAAGGATGCATTGAGCAGTGTTTCAG
>1.136629462.136630583.1
ATGATAATCCAGTTTTCACTGAAGAAATGCTTCCCATTATATTGTGTCCTCAAGGCTCCAGCTGCTGGCTTCAAAACTGCAAAGGAAGGAGGGCTGATCCTACAGTCTGCGTCTCAGGACGTTTACCAGAATTTAGCATTAGAAGACTGGATCCATGATAACATGGATTTAGAGAACAGACATGTTCTTTTCCTGTGGAGAAATTCTTCTACTGTAGTGATTGGTCGGCATCAGAATCCCTGGCAGGAGTGCAATCTTAGAGTCATGAGGCAGAAGGGTGTAAAGCTTGCGCGAAGAAGAAGTGGAGGAGGTGCAGTTTACCATGACCCAGGCAACATTAATCTGACCTTCTTCACCAGCAGAAAAAAATTTGAAAGAATTGAAAATTTAAAACTGGTTGTTAAAGCTTTAAAGACCCTGCGCCCCCAACTAGATGTTCAGGCTACTGAGAGATATGATCTCTTGTTAAACAAAACCTTTAAAATTTCAGGAACTGCTGCGAAATTAGGAAGAACAACTGCTTATCACCATTGCACCTTGCTGTGCAGTGCTGATAAATTTGTTCTAACATCTGTGTTAAAGAGTCCTTACAATGGGATCAAAAGTAATGCCACACCAAGTGTGCCTGCCTTAGTGAAAAATCTTTTTGAAGAAGATCCTACATTAACTTGTGAAATGCTTATGGATGCCATTGCTGGCGAATATGCTTCACATCATCACACTGCTAACCATATCCACGTAATAAATCCAGCCGATGAAACAGAATTCCCTGGAATTAATAATAAAGCCAGAGAACTAAAAGCCTGGAACTGGCTATATGGAAAAACACCGAAGTTCAATATCAGCACATCCTTTAATATAGAACATGATCAATCCCGAGCTGAAATTCAGATAAGTATGGATGTAAAGAATGGCAACATTGAAACTTGCCAAATAGATGTGCCTCGGAACTGGCTACCCCTGGATATGCATGATGAACTTAGGAACAGCCTCATTGGCAACAGGTTTTGCCCAAATGAAACTACTGCAGTGGCAACTGCTTTGCTGAGAACTTGTGCAGATTCTAAATTACACAGCAAATGGCATATCTTATGTGAGAAGATTGTAACATTAATGT
>1.136638542.136638406.3
ATGGGAAATGCCACAAACAAATTAAAATTGGAGAGGATAGCAAAGGATTCAGCTATGAAAAACTGTTCCAAGAATATCTGAATGAAACTGTTACAGAGGTTTGGGTTGAGGATCCTTACATTCGCCAAGCCCACCAG
>1.136709006.136709147.2
CAATCTTAGAAATCGTGGAAGCTCACTATGTGATATTGCAATTCTTGTAGTAGACATCATGCATGGTTTGGAACCACAGACAATTGAATCTATAAACCTGCTGAAATCCAAAAAATGTCCCTTTGTAGTTGCACTCAACAAG
>1.136710868.136711050.1
GGCTTGAATGCTGCCTTGTACTATGAAAATAAGGATCCCCGCACTTTTGTTTCTCTGGTTCCTACCTCTGCTCATACAGGAGATGGTATGGGAAGTTTAATTGCTCTTCTTGTTGACTTGACACAAACCATGTTAAATAAGAGACTGGCACACTGTGAAGAGCTGAGAGCTCAGGTTATGGAG
>1.136711187.136711348.1
GTCAAAGCACTTCCTGGGATGGGTACAACAATAGATGTCATTTTGATTAATGGAAGGCTGAAGGAAGGTGATACCATTATTGTCCCTGGTGTAGAAGGTCCCATAGTAACACAGATAAGAGGCCTTTTGCTACCCCCTCCCATGAAAGAATTACGAGTGAAG
>1.136712166.136712297.1
AATCAATATGAAAAACACAAAGAAGTTATTGCTGCCCAAGGAGTAAAGATTCTTGGCAAGGACTTGGAGAAAACATTGGCTGGGTTACCCCTGCTTGTAGCCTATAAAGAAGATGAGATTCCAGTTCTTAA
>1.136713540.136713671.1
GATGAATTGATACATGAACTGAAGCAGACACTGAATGCCATAAAGTTAGAAGAAAAAGGTGTCTATGTCCAGGCATCTACCCTGGGATCTTTAGAGGCATTACTTGAATTTCTGAAAACTTCAGAAGTGCCA
>1.136713999.136714163.1
TATGCAGTTATCTTGGCATTTGATGTGAGGATTGAACGAGATGCCCAAGAAATGGCTGATAGTTTAGGGGTTAGAATCTTTAGTGCAGAAATTATATATCATTTATTTGACGCCTTCACAAAATATAGGCAAGACTACAAAAAACAGAAGCAAGAAGAATTCAA
>1.136715060.136715198.2
GCATATAGCAGTATTCCCTTGTAAGATGAAAATACTTCCTCAATTTATTTTTAATTCTCGAGATCCCATAGTGATGGGAGTCCTTGTGGACGCAGGTCAGGTAAAACAAGGAACTCCAATCTGTGTACCTAGTAAAAA
>1.136715741.136715902.3
TTGACATTGGAATAGTTACAAGTATTGAAATAAATCACAAACAAGTAGATGTTGCAAAAAAAGGTCAGGAAGTCTGTGTAAAAATAGAACCGATTCCTGGTGAAGCACCCAAAATGTATGGTCGACATTTTGAAGCAACTGATATGCTTGTCAGCAAG
>1.136726310.136726077.1
CTTGATCAATCTGTTTTGGAAGCACTCCCTTCTGATCTTCGAGAACAAATAGAACATGCATATTCTCTTCAAGTAATAGACGCACATGATAATAGCAAGAAGGAACCAATAAATGGATACAGTACTAGCTTTCCATTACAGCCTGCTGGAAACGTTCTCTTACAGATGCCAGACCTCAGAGAATCAAGCAGTGATGCTGGGATTAATGTAATAGCACTCCCAGCATTTTCACAG
>1.136751500.136750785.3
AGTTGGAGCAAGCTCTTTCCAGAAGCAAACAGAATGGAATTCATCAGAAAGACGACGTTTCCATTTTTAATGGACATACTCATAGTTCCAACAGTGCCTTAAAGACGCAGGATGGTTTGCTGCACTCTGACAAAAGTGTTATAAGCAGACTGTCTCCTGTGCATGAAGAAGAAAGGAAAGAAAGCACTGACTTTAGAGACTGCTGTATGCAGCATTTGCAACAAAGCAACAGAAATACAGAACTCTTAAAAAATGTGCACAGGACTATGAGTAATTCATCATTTTCATCTTTGCACAGTAATATTAAAATAAATGGTGCTCATCACTATACTGTTCAGGGGCCTTCAAGCACAAAAAGCACTACTTCAGTACCTGCTCCTAGTAAGGTAGATAATTCACCTCTGTCCAAACCTTCTAATGGCAATTTCATTTCAGATTTTTACTCTCGTTCAAGATTGCATCATATATCTACCTGGAAGTGTGAATTTACCGAGTTTGTCAACACGCTACAGAGACAAAACAATGCTAGTTTCCCAGGAAGAGAAAAGTTGAAAAAAATGAAAGCAGGACAATCTACAATTAA
>1.136753971.136753822.2
CATAAAGGCTGGACGACTCCTTTCATATATTCCTTATCAGCTTTACACAAAACAGACAAGTATTCAGAAAGGCCTCTGGTTTAATGCTATATGCAAGCCTGAAGATTCAGTCCCAGGTCCTAGCAATATCTCTGTGGAACTCAACAGGGT
>1.136756388.136756220.3
ATCCTTCTGCTGATGAATTGAGGCGGCTAATGATGTTGCATGGAGGACAATATCATGTATACTATTCTAGATCCAAAACAACGCACATTATTGCTACAAACCTTCCAAATGCCAAAATAAAGGAACTGAAGGGAGAAAAAGTAGTTCGACCAGACTGGATAATAGATAG
>1.136758415.136758283.1
GGAGGATATATGTCTGCAAAAGTCCAGAAACTGGAAGATCAGTTTCGTTCAGAGGCAGCTATGCAACTTCAGAAAGATGGAAATTCATCCAGCATCTTCAGTGGAGTTGCCATCTTTGTCAATGGCTTTACAG
>1.136827940.136827739.3
CATCAAAGTATAAATTCTATAATGATGATTTAACTTCTGGCAAGACAAATGGTAGCAACCCTTCATCTTCCACATCCTCAAGTAGAAAACACAAGAATGAAATTGGATCGTATCTACATCCTGGAGATTTCA
>1.136831314.136831190.2
TGAAAATGAGGATGAAAACCGAGAGACCAAGAAGATTCACACTGAGCAAGAATGTTCCTCAAATTTGCTTGCTTCAGCCCAAGTTATTTCTACACCAAATCATTTCAAAATCACTAAAAAAAG
>1.13691701.13691453.1
ATGAACGTACTGCAAGAGAAAATAAAGAGCACAACTCAGAAGATGATGGCTCTCATTGCAGAGCTGTCAATGCATCAAGCCCTTGCCATTAAACTGCAGCAAGAGATGAGGGACAAAGAACAGCTTTTAATGTGCATTATCTCTCGGCTGGAGAAAGGTCTTCCACCCCCTAGAGAAATAGAGGTGGAATGGCTCAAGGTTCTGCGGGACGAAAAAATACGTAAAATAGCAAGTGAAACCAAAGC
>1.13701123.13700895.2
CGGAGTTCAGCTCATAGAACGTGAAGAAGAAGTGTGTATTTTTTATGAAAAAATAAATATTCAGGAAATGATGAGCCGAAATGGTGATATAGAGATTAATGTGATGGATGAGAAAATACGCTTTCTAAATCTGAAGCTAATTGAGAAAAAGAGGCAGATTGAATTATCCATTAAAATGCTGCCGATGAAAAGAACTCTTGATGCTGATTTAGTGGTCCTTCAGATTCAG
>1.13742657.13743269.2
GATGAAGCTCGCCTACAAAATTTTCCTGCAGACAGTAACCCTGCTTTTTACAAACAGGTTTGCTCTATCCGAAGAAAATGCAGGAAGGGGAGAAGAGGCGAAGGCATCTCCTGCTTGTCCTCTCATGCTCCAAAGCAGTGGGAAATGTGATGGAGAAGAATGCCCCTATCAGATTAATTTTCCTCCAATGACCCTCCAGCTACCCAAGCAGTTTCAACTGATTGAGAAGACCCTCAAAGAAGTGCAGCACCTTAAAGAAATGGTTAACAATTTAAAGAAATCCTGCCAAGACTGTAAACTCCAGGCAGATGATAATCAAGAGAAAAATAGCAATGAATTTCTGCCACCTGACACAGATGGCCCAACAAACCATAGCAAAATACAAGATAACCAAGGAACGGACCTGCAGGAGAAGGTTTCCAAGCTGTCAGATAGTCTGAAGAATGCAAAGAACCAGATCCATACTTTACACGGTCGTCTGGAGAAAATGAATCTCATAAACATGAACAATGTGGAAAACTACGTAGACAACAAAGTTGCCAATCTGACATTTTTTGTGAACAGTTTGGATGTAAAGTGCTCTTCACAATGTCCAGCTAT
>1.137519627.137519498.1
TTTTTAGATCATGTTAAAAATGAGGAAAGCCCTTTGCCACCAATTGGGAACCAACATGCCTTTTTCAGCGATGATATGGAACCTTGTCCTATAACAGAAATAGCGGATCTAATACGGGATTCTTATGAG
>1.137641946.137641777.1
ATCCAAGGGACACCATTTGGGAATTGCTTATCTATCAGCGATGGCCCCACAGACAACAGCACTGGAATTCCTTACTTTTACATGACTCCAAAGGATAACACTGTCGCTGACCTGATGAAAAATTCAATTGCTTCATTGACATTGCCTGAGGCAGAAGGAGATTTCTGCAG
>1.137883713.137883943.1
GTACAGTGGTCTCATCTGGCATCTCTCAAGAACAATGTTTCCCCTGTCTCGCGGTCCCATTCCTTCAGTGACCCTTCTCCCAAATTTGCACATCACCATCTGCGCTCTCAGGACCCATATCCACCTTCACGCAGTGAAGTGCTAAATCAGAGTTCTGACTCTAAATCTGAGGTACCTGACCCCACCCAAAAGTCTTGGGCTAGATCAGACAGTGACGAGGTGCCTCCAAGG
>1.137888850.137888970.1
TCCACTTTGAACCTCAGCAATGGAGAAACAGAATCAGTGAAAACAATGATTGTGCATGATGATGTGGAAAGTGAACCTGCCATGACTCCTTCCAAGGAGGGCACTTTAATTGTCCGACAG
>1.137942833.137943091.1
AACTGCCAAGATCATACCATATACTCCTGGCCTGCTTTTGTCCTGGAAGGAGAACCCATGGTCCTAAGATGTCCTCATTTACAACTCAAAAATATGAAACCTTTTGATCTACCCCTTAACCTGACTTGGTACAAAAATGGTTCATCAACTGTTATCCCTGCAGGACTCAAGGGGCCAAGAATAATGTCACAAGCTGATGCTCTCTGGCTTTTACCAACCTCTCTTGAGGACACTGGGGAATACATCTGCACTCGAAG
>1.138138843.138139150.3
CTATTGTTGATGATATCCAATCATTCATTGACAGAAGTCGAAGATTAATTATTATTCTGAGCCGAAACTATATCTCTGACCAAGTCATGTTTGAGCTAGAGATTGGATTGCATAAAGCCTTGGTTGAGAGAAAGATCAAAGTCATATTAATAGAGTACACGCCAAAAAGTTACTTTGATTTCTTGCCCAAGTCTTTGGAACTTCTTTCTTCCAGCCAAGTGGTGAAATGGAAAGAAGAAAAATCACTGCCTTTAAATTCTAAATTTTGGAAAAAACTTCGCTATGCCATGCCTGCCAAGCCAACCA
>1.138263554.138263924.1
GGCTTCCGGCAACCACTGTTGCCAAGACCAGCATTTGGCACAGTGAATGAAGAAGAATCAGCTGAAGATGACAGATCAGTCAAGCCCCAGCCACCACCTCGATTAGCCCGACAGGCATCAAAAGCGGAAAGGCCAAGAGATAAATATGAGAA
>1.138272537.138271747.1
GTGCTGAAGAGGCTTGGCAGTGTTGCCAGTTCTAATCTGTGGGATGTTTTTCTGGTACGGCTCCTGATGTCCGTTGCAGTTATGCTCTATCATAGCAATTTTGTCTTGGCACTTGAAGAAAGGTTTGGAATGAAGCCCAGATTCACTGGCTACCTAATTAGCTATAGTAGCACACTTGGAGTAGCTGCTGGCTTTCTGCTTGGACCTATCACTAAGTGTTATAGGCACAATACCTATGCTATGTTATTGCACTCTACTCTTCTTACCTGCCTGTTCATGTTTCTGTATTCTGTATCAGAAAGCCTTTGGACAGTCATTTTGTCTTGTACATTTTTAGCATTTTCAACCACTGTAGGACGTACCTGTGTTACTGAACTTGAACTAACCCTGGGTGGGGATCAGGCCAGTGGTATGCTCATTGGCGTTGGTCAGTCTGTTTCAGCTGTGGGTCGCATAATTTCTCCTCTTCTCTCAGGCGTTGTGCAGGAATATAGTCCATGTGGCCCACCAATTCTTGGAAGCCTGTTGGGACTTTCAGCAGTTCTCATCATGGTCTTTAATAAATCACGATATTCTGTCACGAGGACCATGAAATTTAAAA
>1.13891254.13891508.1
CTCCCGTCTCTGCTTGACAGCAGCGTAAACAAAGACATTTTGCTCAGAGTCCTTGCATTTGCCACAAACTTGACAAAGTCCATGAAAAATGAGAAGAGTGCTATTATCCACTATCAATACAGTGAAGGCTCAATTTTTTCTATTCTCTCAGGGAACTCTCTATATACTCAAAAACTGGCATCTTTGTTATATCATGATGACACGGAAGTTAAAGAACAAGTTG
>1.139338180.139338348.1
TATTCACAGTGTATTCGGCTGCTGGAAAGATTAGTAACACTGCCATACTGTGATATCGAAGAAGATTATCTGCTTAAATTTCGCAGGCAATTAACTATACAATCCAAAAAGCAAACATTTGAACCCCTGAAATATGATGAGCGAGGAGTGGCCTTTAGCACTGCAGAAG
>1.139341246.139341415.2
AGAACAGCTGATGTTTCCATTCCAGTTTCTTGATCAATTGGAGAAGTATGACGTGATCTGCTCTGTATCTGGAGGAGGAAGAAGTGGACAGGCTGGAGCAGTTCGCTTAGCCGTAGCAAGAGCTTTATGTAGTTTTATTTCTGAAGATGAAGTGGAATTCATGAGGCAAG
>1.139401500.139401666.1
AAGAATATCCCAGTGGAAGATGAAGTGAGAATCAGTAAGGATGACCTTACAGATCTGTATATTCAACATGTCATACCATTGCCTCAGCGTGATTTACCCAAAAGCAGATGGGGAAAACTAATGGAAAAGAAAAGAGGTCAACAAGTGTTGAAA
>1.139693548.139693706.1
AAGGAGGAGGTGTCTGTTAAAGAAGATAAGGCCAAGGAATTCTTAAACAATCTGAAACGTCAGAAGCGCCAGCTTTGGGACAGAAGTCAACCTGATGTACAGCAGTGGTACCAGCACTTCCTCTATTTGGGTTTTGATGAAGC
>1.139696889.139697050.1
AAATTTGAAGATGATATCTCCTACTGGTCAAACCTAGGCCGTAGTGGCCATGAATATTATGGCGGCTATTATCATCACCATTATGATGAAGATGCTCCTATTGGCCCACGAAACCCACACACCTTCAGACATGGAGCAAATGTCAACTATGATGATTA
>1.13996351.13996197.1
ATGGAACATGTTGGAGAATATGAAAGATGCCCCACGTCATCACGCATGTACTGTGTGGAGAGACAAGTATATAGTCAAGGAATCCTACAAGAGCAGCTGCATACAAAGGACAAAACACCCCAGCCTCTTGGTCAAAAGATAGCAC
>1.14026825.14026628.2
CAAAATAATGTTTGTTTTGCAAATTGGAAGTCTTTCACAAACTGATAGTTGCAACACTAATCTCAGTGACCCCAACACTGTGGACAAAGCTGTGTTGCTCCAGTACAGCGTAAATAATGGAATTACATGGCAAGTCATTGCACAACACCAACCAAAAGACTTTATACAAGCCCAAAGAGTATCTTACAATGTACCACT
>1.14028033.14027814.3
GTGATGACTGCTCCGTTTTCAACCATGAACTTCCCAGCTACATTAAAGATAATTTTGAATCGGCAAGAATTACTGAAATAAACTGGGAAATTATTCAGGGTGGAGTTATAGGGAATGGATGTGGACAGCTAGCCCCGTATGCTCATGGTGATTCTCTGTATTTCAATGGATGTCAGATACGGCAAGCTGTGACAAAGGCCCTGGATTTAACCCGAGCAAG
>1.14033854.14033679.1
ACCTTCCTGAAGGAGCGCTTTGACAACGAAGAAATTCGGCCTGATTTATGGATGTTTCTGGAAGGCGGGCTGGCTTGCCTGGAATGTGGGGTTCTAGCAGAGGACACAGCTCTATATTTTGGAGGAGCTACCGTGAGGCAGGCAGTCACTCAAGACTTGGATCTGCGGGGCGCAAA
>1.14035617.14035403.3
TTTCTGTTGGATGTAAAACCTCAGAAAAAAATGCTCAAAACCAAGTCCATATACAATTTTCCACTGATTTTGGAGTGAGCTGGAAATACCTCATACCTCAGTGTTTACCTGCTGACCCTAAGTGCTCTGGGGGGGTTTCGCAGCCATCTGTCTTCTTTCCGACCAAAGGATGGAAAAGGATAACGTACCCCTTGCCTGAAAATCTGATTGGAAA
>1.14045192.14045024.3
CTATTGAGCTAGAATATTCTGTTGATCTTGGTCTGACATGGCAACCAGTGATGAGAGATTGCCTTCCTACTAATGTAGAATGCAGCAAATATCACCTCCAGAGGATCCTGGTATCCGATACATTCAACAAATGGACAAGAATTGTTTTGCCACTTCCTCCTTATACCAG
>1.140464876.140467365.3
AATCAGAGTTCCAGTTGGCAAAAGAACAATATGAAAAAAAGATAAAAGAGAATAGCCTAGAAATTGAAGGGTTAGTAGAAAGACATAAAAAAGAAATACGTGAACTGAATCAAGCTATAACATCAAGTGCAGAGGAAAAAAATCAGTCACTTCTTCTTAAAATACAGGATCTCGAAGAACAGTGCGAGAGACATATAGAGGAGAAAGAAGAAGCTGTTGCTAGTTATGAGAACTTGCGAGAAACACTAGAAACTTTGCAGACTGAATTGGGAGAATCAGCTGGGAAGATAAGCCGGGAATTTGAATGTATGAAGCAACAGCAGGCTTCTGATGTTGACGAACTACAGAAAAAGCTCCGAGCTGCTTTCAATGAAAAGGATGTCCTCCGAGAAGAAGTCAGTTTTCTCCGGCAAGAGGTAGAACAGCTGTCCTCCCAAAACAAGGACGTAGAAGGGCTCAGGCATAAAATAGGGACACTTCAAGAAGAGAATGAGAAACTGGCTTGTTGCCTTCATCAAAGGGAGTCTGACATTAAAAAAATGGAAGAGAAAGAAAATGAACTTTCCTCACAGAATAGTAGCTTCCTTGATGAAATGAAAGGTTCCGCTGAGAAAATAGAAAACCTCCAAGAAAGATGCAAAGCACAACAAGGGATGGTAATGGAACTGCAGCAACAGGTTGAAGTTCTTAGCAAATGCAACCATCAATTAGAGCAGCAGGCAGAAGGGCTAGGGGAGAGACTGAAAGGTGTTTCTGCAGAAAAAGAAACAAACCAGGAGAAGCTAATCAAATTTGAACAACAAATGGAAGCCTTTGAACAAGATAGAACACGGCTGTTATCTGAAATAGAGACTCTTAAAAGTGAAAACAACAAATTGAAGGAAGAACAAGATCAAGCAAGGAAGGAGCTAGACCGCATGTCATCTGAAAAAGGAGACTGGAATCTATCCAAAGATAAAGCAGAGAGCTTAGAAGTGAAACTGCAAATGGCCTGTGAAGAAAAAAGCCATTTGATTAAACTACTTGAAAAAGAAAAGGCCTTTAAATCTCTTGTTGTTAGTCATCTGCAGGGCCTCCTTGGAAAGATGGGGTCCGAGTACCCAGATGAAAACAAAGAAGAAGATATTGTTGGCACATTGCAAGCTGCAAATGAATTTTTAGCAAAAATGAAGCAAGAGGAACAAACTCTGATCTCACAGAAAGATGAAAATGTTCATCTGCGGCAGGAATTGCAGAGGGTCCAAGAAGAAAGTGCAGCCTGTTGTACAGAGCTCAGATCTCTATTGGATGATTATGAAAAAGAAAAATGTCTCTTAAGGGAGGAATTAGAAGGGACTTTCTCAGAAAAAGAAGTACTTCAGCTTGATATTCAGGAGTTGAAACATACCAGTGAGAAAATCAGGAAGGAGAACCAAGATCTTCTAGCTCATATTGAAAATATTTCTGAGCAACTCGCAAATCAAGAAAGCAAAATGAAAGAACAGGAAGAAAAATCAGAAGAACAGAAAAATCTAACCTTAATTCTGGACCAAAAAGAGACTGAACTGAGAAATGTACAAGCTGAACTTTCTTTGCTAAAG
>1.14047684.14047435.1
ATCCTTATTGGTGGAAACATTTCTGGCAACACAGTCTTGGAAGATGATTTTACTACCCTGGATAGCAAGAAATGGCTTCTCCATCCAGGTGGAACCAAAATGCCCGTGTGTGGTTCCACTGGGGATGCTCTGGTCTTCATTGAGAAAGCTAGCACTCGCTACGTTGTAACCACCGATATTGCGATCAATGAAGAATCTTTCCTCCAGCTGGATTTTGCTGCTTCTTGTTCGGTCACCGACTCTTGCTATG
>1.140478068.140478244.2
AGAACACATGGAAAAGGTAATAGAACAACTGAAGATTAAATTGCAAGATACACAACATAACTTACAAATTAATGTGGTGGACCTTCAGACCTTGCAGTCGGAACATGATACATTGCTGGACAGGCACAATAAGATTCTTCAAGAGACTGTAGCAAAGGAAGCAGAGCTCCGAGAAAA
>1.140480900.140481094.1
GCTCCTTCCAATCTACCAACCAAAAGTTTGCGAGAACGAAGGAGCACTGACCTTCCTCTTCTTGATGTGCATGCTGTAACTAGAGAAGAAGGTGAAGGAATGGAAACCACTGACACAGAGTCTGTATCTTCTGCCAGTACCTATGTACCATCCTTAGAACAGCTTCTCAATACTCCAGAAATGAAA
>1.140481841.140481980.1
CAATGGGAAGCAGAGCTCACAAAACAAGAGTTGATCCAGAAGTTAAATACAACATCAAAGAGCGCTGATCACTTAAGCGGATTGCTTCGTGAGTCAGAAGCAACCAATGTTATCCTAATGGAACAAATAAAG
>1.14053217.14053070.1
CAACTGGAGTCGGACAGGTTTTTACTGGTGAGTGGTGGAAAGCCCTCCAGGAAATGTGGCATCTTGTCAGGAGGGAACAATCTCTTCTTTAACGAGGAAGGGTTACGAATGCTGATGACGCAAGATCTGGATTTATCACAAGCTAG
>1.14074986.14074779.1
TCACATGGGACCTGTGTGTCTAATGTGCCTAATCCCAGCGAGATGTTTGACAGATTTGAGAGGAAGCTGAGCCCCCTTTGGTACAAGATAACTGGAGCCCAAGTTGGAAATGGCTGTGGAATACTCAGTGAT
>1.14076446.14076289.2
TAAGACCAGATTCCGCTGGATACAAGAGAGCAGTTCACAAAAGAGTGTGCCTCCTTTTGGCTTGGATGGAGTGTACATTTCGGAGCCATGTCCCAACTACTGCAATGGTCATGGAGATTGTATTTCTGGTGTCTGTTTTTGTGACATGGCCTATACAG
>1.14081308.14081108.1
AACTTTTATGAGAAACCAGCATTTGATTATCCCATGAACCAGCTCAGTGTGTGGCTAATGTTAGCTAATGAAGGAATGCCCAAAAATGAAACGTTCTGTTCTGCTACCCCATCAGCAATGATATTTGGCAAATCAGATGGTGATCGATTTGCAGTGACTCGGGATTTAGTACTGAAACCAGGTTACGTCCTTCAATTCAAG
>1.14096967.14096775.2
TTTTACAGGAGATTCTAAGTTAGCTTCTAGCATGCGCTATGTAGAAACACAATCTATGCAAATTGGAGCATCATATATGATTCAGTTCAACTTGGTGATGGGCTGTGGCCAGCAATACACTCCCCACATGGACAACCAGGTGAAATTGGAATATTCCACTAACCATGGCCTTACTTGGCATCTGGTTCAAGAG
>1.14102845.14102609.2
AATAATTTCAGTGGAGTTACCAGAAGATGCAAGACAATTTGGCATTCAATTCCGATGGTGGCAACCATATCATTCTTCTCAAGGCGAAGATGTTTGGGCTATTGATGAAATCATTATGACTTCTGTGCTTTTCAATAGCATTAGCCTAGACTTCACTAACTTGCTGGAAGTTACTCAGTCTCTCGGGTTCTACTTGGGAAATGTTCAACCATACTGTGGCCATGACTGGACACTTTG
>1.14107096.14106935.1
TTCCTCCAGTTCACTCTGCGACTTGGAAGCAAATCGGTTTTGAGTACTTGCAAAGCACCTGATCAGCCTGGGGAAGGTGTCTTACTGCACTATTCATATGACAATGGGATTACATGGAAACTGCTGGAACATTATTCCTATCTTAACTATCATGAACCAAG
>1.14107950.14107717.1
TGTGACCCTGGCTTTTCAGGGCCTGCATGCGAAATGGCTTCCCAAACGTTCCCCATGTTTATCTCGGAGAGTTTTAGCAATTCGAGACTCTCTTCGTATCACAACTTTTACTCTATCCGTGGTGCTGAAGTCAGTTTTGGCTGTGGAGTTCTAGCAAGCGGGAAAGCCTTGGTTTTGAACAAAGATGGGAGGCGACAGGTCGTCACTTCTTTCTTTGACAGCTCACAGTCGAG
>1.141124653.141123972.1
CCAAAAGAACAGACTATACAACCCAAGGAACCTACAGAAGAAATATATTCATGTCCAAAGAAGAAACCTAAGAAAGAAAATCAAGAGATTTCTAATACAGAGTTAAATAGTAGTGAAAGTAGAAATACTGAGATGGAAACATCAGACATAAAGGAACAGGAATCCAACAGTGATCAGGAACAGTTTGATACAGAGTCTACTGACCAGAATAAAGAAACTAAAATTGATGCTACTCCTACTCAGCCTCAATGTGTGTTGCAGTTTACAGAAGAGAAGGAAGCTTTCATCTCAGAAGAAGAGATAGCAAAATACATGAAACGTGGCAAGGGTAAATATTATTGTAAAATTTGTTGCTGCCGGGCTATGAAAAAGGGAGCTGTTTTGCATCATTTGGTTAACAAACATAATGTTCATAGTCCATATAAGTGTGATGTATGTGGAAAGGCATTTCTCTTGGAATCTCACCTTAAGAATCATGTTGCTGCTCATAGTCAGAGTTTGCTTAAATGTCCACGTTGCAATTTTGAGTCAAATTTTCCTAGAGGATTTAAGAAACACCTAACCCATTGCCAAAGCCGCCATAGTGAAGAAGCCAATAAAAAACAGGTGGA
>1.141144935.141144775.1
CTTCTTAAGAAGCCTGAAAAAGGAGATGAACAGACTACAGAAAAGCACAGAGAAAAAGAAAAAGTTGATATGGAAGACAGCAAATGGGAGAAGTCACCAGGACATGGGAGTTTAAAATCCAAGCCACTGGAAATTTCTCTAAAGGAACTTAAGGAAAA
>1.141165622.141165357.3
GAACTGCAATTAAGGATAAACTCAGATGCTATGACTTTGATGTGCATACTATGAAGACATTAAAGAACATCATCTCACCTACATGGGGTGCATTGGAATTTGATATAGAAAGGCAAAGTACAGAAGAAAGCAATATGGCATTGGAAGCACCTCATCAGAGAAAAACTACAGAAGTACCTCCTCCACTAGATGAAACTTTTGAAATTGAAATGAATGAAAGTGACATGATGTTAGAAACATCCATGTCAGACCATAGTACATGA
>1.141167221.141167086.2
GAAATATGAAGAAGCTCTTGAATACCATCGTCAAGCTCTGGTATTGATTCCTCAGAATGCTTCTACTTATTCTGCAATTGGATACATACACAGTCTGATGGGAAACTTTGAAAGTGCAATTGATTATTTTCATAC
>1.14116748.14116540.3
TTCCCTCTTTGGTCTCAGTGGTCATCAGTCCAGAACTTCAGACTCCAGCCACCAAATTCTGCCTCAAGCAGAAGAATCACCAAGGGCATAATAGAAATGTTTGGGCTGTTGACTACTTCCATGTCTTGCCAGTTCTTCCTTCCACTGTTACACATATGATCCAGTTTTCCATTAACCTGGGTTGTGGAACCCATCAACCGGGCAACAG
>1.141171550.141171398.1
TGCCATTTGCCAATGTTGTACATTGGACTAGAGTATGGATTGACTAACAATTCAAAATTAGCTGAACGCTTTTTCAGCCAAGCTTTAAGTATTGCACCTGAAGATCCTTTTGTTATGCATGAAGTTGGGGTGGTAGCATTTCAGAATGGAGA
>1.141171766.141171641.1
AAAGCCACTACTCTTGAGAGAACATATGGGCCAGCATGGATAGCATATGGACACTCATTTGCGGTTGAGAGTGAACACGATCAGGCTATGGCTGCATATTTCACAGCAGCCCAGCTGATGAAGGG
>1.141177574.141177441.1
TACAATAAACCTAGTGAAACACTGATTCCTGAATCTATAGATGGTCTTCAAGATAATCTCGATGTAGTAGTGTCTTTAGCAGAAAGACATTATTATAACTGTGATTTTAAAATGTGCTACAAACTTACTTC
>1.141179110.141178951.1
ATTAAGAGCTCTATTTGCCTTTTGAGAGGGAAGATCTATGATGCACTTGATAACAGAACCCTAGCAACATTCAGCTACAAAGAGGCTTTGAAACTTGATGTTTACTGCTTTGAAGCATTTGACCTTTTAACTTCACACCACATGTTAACAGCAGAAGAAG
>1.141181367.141181227.1
TATGCTGCAAAAGAATATCAGCAGGCTCTTGATATACTTGACATGGAAGAACCAATTAACAAAAGACTGTTCGAAAAATACTTGAAGGATGAAAATGCAGTGAAAGACTGTTCTAATGACTGGGAAATTTCACAAACTTC
>1.14121343.14121192.2
GTGGGACATATCAGGAGCTGTCATTGGCACTGAATGTGGGACCTTGGAGTCAGGTTCGTCAGCTGTGTTCCTCAGAGATGGGGAGAGGAAACTATGCACTCCATATATGGACACGACAGGTTATGGAAATCTGAGATTTTATTTCAGTATGG
>1.14128491.14128346.1
CATAGCTGTCAGTCAGATGGAAATGCAATTTACTTCCATGGAACTGAAGGTAGCGAGTTAAATTTTGCCACAACACGAGATGTGGACCTCTCTACTGAAGATGCTCAGGAGCAATGGGCCGAAGAGTTTGAGGGTCAGCCAAAAGG
>1.14141380.14141140.1
GCTCCTTCTAATGTCAGCACCATAATCCACATTCTCTATCTTCCTGAAGAAGCCAAAGGAGAAAATATTCGATTTCAGTGGAAGCAGGAATATGTACATGCTGGTGATGTGTATGAATCCTGCTGGGCGTTGGACAATATTCTGATCATAAATGCAGCTCACAGACAAATTATTTTAGAAGATACTTTCGATCCTGTCGACACGGGAAACTGGCTGTTTTTCCCTGGAGCCACTATTAAG
>1.141446361.141446218.1
GTGCCTGCCTCCCAGATTGCCTTCAGCTCTGCTCCTCCACCACAGATCCTGTACAATCCAGCTCAGCAGATCTTGACATATGCTGGATTTTGTCCCTCAGCAGCCTCCATTCCTCATTATCCTTCCTATCATTTACCCCTTCAG
>1.141596134.141595984.2
ATCACAGAGTTATTGGATGTTTCAATGGAATTGGGATGTTTCTTGGCAGGAGCGCTTATTTCTTCTCAGGGTCACATGGTTACTGAGGAGGTCATATCCTGTATTGAACCAATACGTGACTTTCTTGCTATCATATTCTTTGCATCTATAG
>1.141602669.141602474.2
CATTATCAAAGAAATACTAAGAATATTGATGCTGATTGGACAAATCCTCTTTTCCCTGGCTGCTGTCCTGCTTATATGTCTTGTTTTAAAGACTTACCTGATAGGACCCTTCTACCGCAAGTTGCATATGGAAAGCAAAGGAAATAAAGAAATTCTAGTTCTAGGAATATCTGCTTTTATGTTTCTTATGTTAA
>1.141604393.141604207.1
GTGTGGAAGATATCTTTGCAAGGACCTTGTTACATGACACTCCTGATGATTGCATTTGGCTTACTTTGGGGGCATTTGCTACAAATCAGAGCAACTCAGAGTGTTTTCATTGCTACTTGTTTATCATTATCAAGCACACCATTGGTATCTAGATTCCTTGCAGGGAGTGCTCGTGGAGATAAAGAAG
>1.141614623.141614177.1
ATGAGAGTAACTGGATTTATTTCACTATGGGTACTGGCCTTACTGCTTTGCTGTCAACTAATAACCCGTGCAGAACATGAGGACATAGTGAAACATGCAATAAAGCTGCACCGTGGAAAAGGAGTTGCTGTTACTCAAAAGAAACAGTGGCTCATAGAAAACTGCAGAAAATTATCTGGACTTCTACATCAGAAGAATGTGGTTCTCAACAAACTGAAAAGTGCAATAAGAGCAGTGGAAAAGGATCCAGGATTATCATTTGAAGAGAGGACTTTTCAGGTTCATACATTCGAAATTTTTCAGAAAGAACTAAATGAAAGTGAAAACTCAGTCTTTCAAGCAATCTATGGGCTCCAAAGAGCTCTGCAAGGTGATTACAAAGATGTAGTGAACATGAAAGAAAGTAGTCGGCAGCGGTTGGAAGCCTTGAGAGAGGCTGCAATAAAG
>1.141699889.141700047.1
TATATCAGAAAAGGTATTCCAAATGAGCACCGTGCCGAGGTCTGGATGGTAGTGAGCGGTGCTCGGTCTCATATGGATCATAACCCCGGCTATTACCAGAAATTATTGGAAGGAGACCAAAACAGCAAACTTGTGGAAACAAT
>1.141796091.141796216.2
TGAAGGGAACCTTCTTTTATTAAATGATGCCCTGGCAAAACATGAGACGTTTTTCATTCGCTGCGGGATCTTCCTTATTCTTGAGAAGCTGAAAATCATCACCTACAGAAATCTCTTCAAGAAAGT
>1.141799903.141799392.1
ATATACACCCGCTATGACAGCACCACTGGCGAGAACAACGTGGCTTTGCTTGAGCTTAACAGCCAAATTGACTGCGACAGTAACCATTTGCCCATATGCGTTCCAGAAAGGGATTTTGCAGAGCATGTTTTGATCTCAGAAATGGAAGGTATTCTCAGTGGCTGGAACGCAAATGGAAATCACCTGACACCCTCCCCAGTGGAGAGGTCGGTTTTATACCTCAATGAGAGTGACTGCAAGCAAATTCTCAACAGAAATCTGATAACAAGGGAATTCTGTGGTTCCAGTCAAGGGCAAGCAAGGGAAATGCTTGCGGGAGGAAGTTTTAATGCTGTTCCCTATAAAGGCACATGGTTTCTGACCGGGGTTTTAGAACCATGGGCAACAGAAACAATTAACTGGGAAACATTTGTATTTACCAAGACCTCAAGATACATGATGTGGTTTAAACAAATAATGGGATAA
>1.141802055.141801924.3
CTAAAAATGAGTGCCGCCATGAAATCCACGAAGGGTGTCAGCATTTCTGCTATCCAGAACTCAACTCTTACCGCTGCTCGTGTGCCAAAGGCTATGAATTGGGGGAAGACAGTAAATCATGCATTCCA
>1.142179536.142179753.1
GTTTCAAATTTTGCTAACCTATTTGCTCAAGCTCTGCCACGGGATGCTCACTCAACTCCTTACTACTATGCTAGGCCTCAGAGCCTTCCTTTGAATTACCAAGACCGGAATGTCCAGCCTGGCAGTATGGGAAGCAGTGGGATCAGTAGCATAGGGATGTATGCTCCAAATGGGCCAACGCCAACTCCACCAACGTTTCTTCCAGG
>1.142200019.142200185.3
GAAGAAAAGGAGGTGAACTTGCATCAGCTGTTCATGCCTACAGTAAAACAGGTGATCCCTACATGAGATCCCTGGTGCAACATATTCTTGGCCTTGTGTCACATCCCATCTTGAATTTTCTTTATCGTTGGATTTATGATGGAGAACTGGAGGACACATACCATGA
>1.142203519.142203708.3
CTGCTGAAATGTTCACAGATTTGGAAAATGCATTTCAGGGAAAAATAGATGCAGCGTATTTTGAGACAAGCAAATACTTGCTAGATGTGCTCAATAAAAAGTACAATTTACTGGAGCATATGCAGGCCATGAGACGCTATTTGCTACTCGGTCAAGGAGATTTTATCAGACATTTAATGGACTTGCTAAA
>1.142204923.142205058.1
CCAGAACTTGCGAGACCAGCTACAACCTTGTATCAGCATAATCTGACAGGAATCCTTGAAACAGCTGTCAGGGCAACTAATGCACAGTTTGATAATCCTGAGATCCTCAAACGCTTGGATGTTAGGCTTTTGGAG
>1.143434053.143433915.1
GTGGAATATAGCGATGATACCATGAATGATGCAAAGAACATTCTTCACATAATACATTCTTTTATAAGTAGTGCTAATGCCTACATGAAGGGACAACTTAACTGTGACACCATTAGGGAAGATGTACTTTGGGA
>1.143497861.143497473.3
ATATGAATTGCAGTAACTCCATATTGAATGCATTGGCAAATGGGAATATCATCAATGGACATTTGGACTTCACTTCCCCACCTCAACTCAATGGATTGAGTTCCAGGCGTGAAGAATGCCTAACATTGATAGTACCTAACGCACTAATCTCTGGTCATAAGCATATAATCAGTGATGGCCATAGTGTTGAAGAACCAGAAAAAGTTCTAAATGCTTCTGATATGTGTGGTTCTTTGCATCTGAATGGAAGCCCGAGTAGTCTGGTTTCAAATAGGCCCTCGTGGTTGGATGACCTTGGAGATACATTGCACTATGGACATTTCCATGGTTTTGGGGATACTGCTGAAAGTATTCCTGAACTTAACAGTGTTGTTGAG
>1.144375954.144375628.3
TCATCTTTCTGGGACTTGCAGTGTTTGTCTCATCTTGCCTGGCAGCAGCGTCTCTCTACTACGTTATTGCACTAAAAGCAGAACTAGCAGTCCTAACCAGCAAGCTGAATGGCAGGGCTCAGGCAAGGACTTCACT
>1.144388117.144387104.1
ATGGAAAAATCATGGATGCTTTGGACTTCCATTGAAAAATGGCTGCTTGCTTTGGTGTCATGGTCCTGGGGTGTCTGCCGTATTTCTCTCTTACCTTTGATAGTGACTTTTCATTTGTATGGTGGCATGATTTTACCTCTGTTAATATTTGTATCTATCACAGGTATACTATATAAATTCCAGGATGTGTTGCTTTATTTCCCTGAGCAACCTTCTTCATCACGGCTCTATGTTCCCATGCCTACTGGCATTCCACATGAGAATATCTTTATCAAAACCAAAGATGGTGTGTTGCTCAATCTAATTCTTCTCAGATTCACAGGGGATAATTGCTCATATTCTCCTACTATCATTTATTTTCATGGGAATGCAGGCAACATTGGGCACCGACTTCCAAATGCTTTACTGATGCTGGTAAACCTGAAAGTAAATTTATTATTGGTTGACTATAGAGGCTATGGGAAAAGTGAAGGAGACGCAAGCGAGGATGGCATCTATTTAGATTCCGAGGCTGTTCTAGACTATGTGATGACTAGATCAGATCTTGATAAGACAAAAATTTTTCTTTTTGGCCGTTCGCTGGGGGGAGCAGTTGCTATTCACCTGGCCTCTGAAAATTCTCATAGGATTTCTGCTATCATGGTGGAGAATACATTCCTTAGTATCCCGCATATGGCCAGCACTCTGTTTTCTTTCTTCCCTATGAGATACCTTCCTTTATGGTGCTATAAGAACAAGTTCCTGTCTTATAGAAAAATATCTCAGTGCAGGATGCCTTCACTGTTCATCTCTGGACTTGCTGACCAACTGATTCCTCCAGTTATGATGAAGCAACTTTATGAACTTTCCCCTGCTCGGACTAAAAGATTGGCAATATTTCCAGATGGAACTCATAATGACACTTGGCAGTGTCAAGGCTACTTTACTGCACTTGAACAGTTTATCAAAGAAGTTATAAAAAGCCACTCCCCTGAAGAAATGGCAAAAATGTCATCTAATGTAACAATAATATAA
>1.144993936.144994231.3
GGCTCTATGACAATTATCCAACCAATGCAGAACCAGAATGCTGTGATGTCAGATGGGGACTCTTATCCGATAACCAATCCAAAGGGACTATAAAAACAAGTGACTCAATGATGTGTCACCGGACATCACTCACAGTTTCATCAGCATCAAGACTGTGTAACAGCAGACTTAAACTGTGTGTTCTTGTATTAATTCTCTTACATACAGTACTCACTGTCTCAGCAGCACAGAACTCAACAGAACTGGGCTTTGGAGGCATCACAAATTTGGAAGATAATTCAACCAGTGAGGAAT
>1.145242251.145242476.1
CGGCAACAAGAAATAGAAGAAAAACTTATTGAAGAAGAGACAGCCAGAAGAGTGGAGGAGCTTGTAGCAAAGCGAGTGGAAGAAGAACTGGAGAAGCGGAAAGATGAAATTGAGCGGGAAGTTCTCCGCAGGGTGGAGGAGGCTAAGCGCATCATGGAAAAACAGTTGCTCGAAGAACTCGAGCGACAGCGACAAGCTGAACTTGCTGCACAAAAGGCCAGAGAG
>1.145245976.145246140.1
GCTGAAGAACAATTGAAAATTGTTGAAGAACAAAGAAAAATTCATGAGGAAAGGATGAAACTAGAACAAGAAAGACAACGTCAACAAAAGGAAGAGCAAAAAATGATCCTAGGCAAGGGAAAAACTAGGCCAAAACTGTCATTCTCACTAAAGACTCAGGATTAA
>1.146868209.146868384.1
GTTGGTTCCGTTAGTGGTGCTATTCTCATAGTGGTCACAGCTGTGGTTGGAGGAATATTATACCAAAGTTCCTGGACAATTACTCCTCAGCTCTGGATTGTGGGAACTATCTTCCCAGCTGCTGGTTATTCCTTAGGATTTTTTTTGGCTCGTATAGCTGGCCAGTCCTGGAACAG
>1.146970480.146970269.1
GAATGGTGGGATGAAGCTCAAAAGAATAAGAAAATACGTCCCAATCCATATGACACAAAAGTGAAGAAAAAACTGCGGCACATAGAAATTGCCCCTGGTTTCCCAAATCCTGCTGTGGCAGAAGCTTATCTGCACCCTGTGGTAGATGAATCAAAGGGATCCTTTATCTGGGGAAGACCTGATGTGGAACAAATTAGAGAATATCCTTT
>1.146971703.146971559.1
CGAAACAAGATGATAAATTTGGCCTACCTCCTTGGCAGTGACTACACTGAGGGTATTCCTACTGTTGGCTATGTAACAGCAATGGAGATTTTGAATGAATTCCCTGGACGAGGATTAGAGCCTCTCTTAAAA
>1.146981499.146981324.3
ATATCAGTATTTGGTTGAATCAAGCTGTTAAAGGAGCAAGAGACCGCCATGGGAATTCCATCCATAATGCTCATCTCCTCACGTTATTTCACCGACTTTGCAAACTGCTCTTCTTTCGGATCCGCCCCATTTTTGTTTTTGATGGAGAAGCTCCTCTGCTGAAGAGGCAAACTTTG
>1.146985290.146985000.1
GTAGGGGGGAATCTACATTGTATCATTGCTCTGCAGAGGTTTAATTGGCATCGGTTTGGTCCTTGGAACTTTCCATTTGGAAACGTTCAGCAAGAACTTCAGCCCCCATCTCCAGCTCAGGGCTTAGCCAAATCTGAGAGTGAAGACAACATCTCCAAGAAGCAACGTGGGCGCCTTGGAAGATCATTCAGTGCTAACTTCCATCAAGTTTCTGTTTGGA
>1.146992549.146992417.2
GGGCGCTTTAACAAAACTAACACAAGGGCTGCGAGATGAATCAATGGCATATATTTATCATTGCCAAAATCATTATTTTTGTCCAATTGGATTTGAAGCAACTCCAATAAAACCGAGCAAAGCATATA
>1.147018071.147017857.2
AGGTCGTTCAATGGGTTCCCGTGCTGCTGCCATTGTGACACAACAGGCTAACCAAAATAATGATAGCTTCATTCGAGGCCTGATATGTTTGTCCTATCCCTTGCATCGGCCAAAGCTTCAGACTAAACTTCGAAGTGAAGATTTATTGCTCGTTAATTCCCCCATCCTGTTTGTGTCTGGCACTGCGGATGAGTTATGTGATAAA
>1.147021339.147021109.2
TAATGTGAAAATACCTTTCGGAACCAAATGCCTAGATGCTATTTTTTGCATTCCTAGCAAGATACTACCCTATGGTGTGATTATTACTCATGGAGCATCAGGCGATATGAATTTCTTTCACCTCGTTTCTTTGGCAAACTACCTTGCATCTAATGGATTTCTCTGTCTGCGATTCACCTGCAAAAGCCTTAACATCATCCATCGGGCTAAAGCATATAAAGCAGTTGTG
>1.147089217.147089063.3
AAATCACAGTCTGTTCATCATCATCTGATGTAACTGCCAAGTTTGTTCTCCATGCGGTTCAGTTAATAAAACAAAAGGCATACCGAAGCCATGAGTTCTACAAGTTCTCTTCAATACCAGAAAAAGGATCAGTCACTGAAGCATTTCCAGTATTA
>1.147093054.147092886.1
GTTGATAAAGCCTATGACTACCTCATTCAGAATAAATCATTTGTTAACAACATAGGCTTTACTGTTAGCGTTGGTAACAACCGTGGAATCTACCTCAGAGATCCTGTTCAAGTAGCTGCACCTTCAGACCATGGTGTTGGAATAGAACCCTTCTTTCCTGAGAATACAG
>1.147097776.147097649.2
GAGAATATGTGAAGTTATTAATGAAGCAGTATGGAAACACAACGTAATTTATGTTTCAAGTGCTGGGAACAATGGGCCTTGCTTGTCTACTGTTGGATGCCCAGGGGGAACTACATCTAGTGTGAT
>1.147644240.147644094.3
GTCATGGCCAGTGTAACTGTGGACGATGTGACTGTAAAACAGGATGGACAGGAAAGAAGTGTGAACATCCAGTTTCTTGCCCCATCTCACCTGAAGAGAGTATTAGGAAATGTCAAGGAGATTCACATCTTCCATGTTCTGGCAGAG
>1.14772996.14773208.1
GGCTCAGCTCCAGAGATTGATCCTTCTGATATTTCAAACTTTGGGTGGGAAACTAAAATCAAGGCATGGATGGATCGATATGAAGAAGCAAACAACAACCAATACAGTGAAGGTGTTCAGAGAGAGGCACAAAGAATAGTTTTGAGATTAGGAAATGGAGATGAAAAAAAAGAAGTGGTTACCAGCAACTCAATCTTCAAACCTCCAGTAGAG
>1.147772020.147772174.2
AAACATAACCTGGAATAATTTGGCAATCCCAGACACACATTGTTCAAAAGCATCAGAAGAAGGCTACCAGTGTCCACCAGGATTTGAGTGTTTGGACCTTGAAGAACTGGGGTTAAGCAGACAGGAGCTGGGCTACAGTGGTTTTAACGAGATAG
>1.147802848.147802990.1
ACAAGCATATTCACTGTTTATGAAGCTGCTTCTCAAGAAGGCTGGGTCTTCCTGATGTACCGAGCAATTGACAGCTTTCCCCGATGGCGCTCGTATTTCTATTTCATCACCTTAATTTTCTTCCTTGCCTGGCTTGTTAAG
>1.14783403.14783656.3
ATCTCACAACACCACTAAAAAAGCGAAGACTCTATCAACTGTTGGAGTCTGCCTATTCAGAAACCTCAACACCAACTCCTTCTCCATACGCCACGCCAACCCATGCTGATCCCTCTGCTTCAGACCCATTATTGCTTGCTACTCCTCCTAGAATAAAAGCAGAAGATGATACCTGTAGGAATGGTTATAAGCCTATTTATTCATCTGTTACTTCGGTGATTCCGTGTGTACATGGAAACGCAGTGCACTTTGAG
>1.14785172.14785735.3
CATCAATGCTAGCACTCAATCCTTTTAGAAATTCCAGTCTTACAGAAATGTGCCTGCAAGAGATAAAGACGATTGGATATTCTAGTCCAAGGAGCAGGACCGATGGCCCCCGGCAGTGCTCGGGAGAAAAGGAAGCCGCCTCAGAGCTCCAGCTGGGACTTGAAGCAATTGAGCAAAGTGCCCTGCATAAGACGCTGGACGCTCCCTGCCACAATAGGACTGACGCAAACAGCCAACTGGAAACTGCTCACTGTGGGCGGGGAACGGTTTATCCAACCTGGATAAAAAGTCCCGACAGGACAGGTGTAAATTTCTCTATGAATTCTAATTTGAGGGACTTAACTCCTTCGCACCAGTTAGAAGTAGGAGGTGGATTCCGAATAAATGAGTCAAAGTGCCTGATTCCAGATGATGCTAGAGGCATGTTCGTGGAAACACCAGTTTTTTGTACTTCTGAAGATGGACTCGCAGCTGGCTTTGGAAGGACTGCCAATAATGACAACATGATGGATGGAAACTGCACACCCCAGAATCCTCCACAAAAGAAAAAG
>1.147854831.147854968.1
GCTTTCATGTCAATGTTTCAAATCTTGACCCAGGAAGGATGGGTAGATGTCATGGACCAGACTCTTAATGCTGTGGGTCATATGTGGGCACCTGTTGTTGCTATTTACTTCATATTATATCATCTTTTTGCTACCCTG
>1.147889395.147889536.2
GGAAAGCTTTATGAAGCAGTTTATTGATCGACAGCAGCAAGATACAACTTGTTTATTGAGAAGGCTTCCATCAGCTTCTTCCTCCTCATGTGACCACTCTAAAAGGCTGGCAATTGAAGACAAATACATTGACCAGAAG
>1.147912613.147912780.1
GTAAGCCTGATATTTCTCTGCTGGATGCCCCAGAACGTTCCTGCTAAATCAGGAGCTCAGCTGTTAATGGTTCTACGGTGTCTCCGGCCCCTTCGTATTTTCAAACTGGTGCCTCAGATGAGAAAAGTTGTTCGGGAGCTCTTTAGTGGCTTCAAAGAAATCTTTTT
>1.14791900.14792613.3
CCTCTTCACCAAATCCTGTAGTTCCTGTTCAATCACTTGGAAAAACACCCACAAAACAGGATTCCCAGTGGGAGAGTGCAGGAGACACTCCAGGGGCAGAGAACACAACTCACCCCAAACCAGACCAGCAACAGAAAACGCTTTCCAATAATGCTGAAGCACTTTCAAAAACCCATCAGTCCCAACCCCACCTGCGCACCACAGCTGATCAGCTCTCACAGAAGCTGCCTTCTGCTCCACTGAAGCTACCTTGCCCCACTTCACCTCATGTAGAAAATCCTCCAAAGTCATCTGCCCCTCTCACCCCTGTACAGCATGGCTATCTGTCACCAAAGCCTCATTCACAACAATTAGGATCACCATACAGACCTCATCATCCTCAGTCTCCTCAAGTGGGAACACCTCAGAGAGACTCTCACAGAAGTTTTTATGCTGCAACCCAAAATCTTCAGCCTAGTGCCCAACAGCAGACCACTGGAACGTTGTTTTCCCAAACATCTTCAG
>1.147925826.147925974.1
GTGACCCTGAAGATGCTGCTGCTGACAGTAGTTGTCAGCATGTACAAAAGCTTTTTCATCATTGTAGGGATGTTCCTACTGTTGCTTTGCTATGCTTTTGCTGGAGTAGTTTTGTTTGGGACTGTGAAATATGGAGAGAACATTAACAG
>1.147930531.147930688.1
GGAGTGATTCCTACTTTCCGAGTCAAGTTTTTGTTGAGGCTATTGCGTGGAAGACTGGAGGTAGATCTGGATAAGGACAAACTTCTGTTCAAGCATATGTGCTATGAAATGGAGAGGCTGCATAATGGTGGAGATGTGACATTCCATGATGTATTGAG
>1.14793164.14793889.2
GGCTGCTGGTTCACACATCCATTCTCAAGCTGCCAGTCATCACCTGCCGCCGCCACCACCTCCTCCTGGTCCCCTTCCTCATCACCTTCCTACTCATCCCACAACAGGTCATCAAGGTTTGCAAGCACAACACCAGCATGTAGTAAGCTCAGCACCGCCACCGCCGCCGCCGCCGCCGCCTTCCAACGTATTAAGCTCCGGTCATCACACAGCCTCGGCACAAGGACTGCATCATCCATCTCATCAGGGGCCCTCCCTTTTTCCGTCAAGTGCTCATTCAGCGGTGTCGACTTACCCGTCACAGCCTCCACATCATACACCTTTGGGATCTGGACCTCAGCATCAGCCAACTGGAACGGGGCCTCACTGTCCACTCCCAGGCCAGGGCGCTCACATCCAGCCTCAAGGACCAACCAGTATTCCAACCCCTCCCGCTTCGGGGTTCTGTCCTCATCCCGGCCCTGTCTCCCTTCCTCATGGCGTGCAAGGACCTCAGCAGGCATCTCCAGTGCCCGGGCAAATACCTATTCACAGAGCACAGGTGCCGCCAACGTTTCAAAACAATTATCATGGTTCAGGGTGGCATTAA
>1.147935565.147935758.1
CCAAAGCCAATAAGCCATTCAGTGTCTTCAGTCAATATAAGAATTGGTGGTCGAACAACTATGAAGTCTGTTGTGTGCAAAATGAATCCCATGTCAGATGTGGCTTCATGTGGATCAGAAGTTAAGAAGTGGTGGACAAGGCAACTTACTGTAGAGAGTGATGAGAGTGGAGAAGACCTGCTTGACATCTGA
>1.148114610.148114826.1
ATTAATTACCTTTTAGCTGGAGGCTTCCACCCATTGGGCTTTCATATCATCAATATAATACTCCATTGTATTATTTCTGTCTTAATTGTTGATGTCTTCTCAATATTATTGGGTGGGCTGCAATACACCAATAAAGGAAGAAGGCTAAACTTTGTCCCCAAATCATCCCTCCTAGCTGCTTTGCTGTTTGCTGTACATCCTGTGCACACTGAATGT
>1.148136470.148136631.3
TGTTTAGAAAAGGACTTCTTTTCAGAATGACTCTTTTGTTATCTGGAGGAGCCACCATTCTATATGCCCGCTGGCAAATTATGGGCACAGGGCCACCAGCATTTACAGAAGTGGATAACCCAGCTTCGTTTGCAGCCAGTCCATTTGTAAG
>1.148139515.148139646.1
CTGGTTGCTGCCCTGCTGGGTCTCCTACTGATCAACATGTGGCGTTGCATCCTCCGGAGTAACCAATGGAGATCTGAGGAGCGGCTTTTTAGAAGTGCTTTGTCCGTTTGTCCACTGAATGCCAAA
>1.148148057.148148198.1
CCTGATTTTGCAGCAGCATGGATGAATTTAGGGATAGTGCAGAATAGCTTAAGAAGGTATGAAGAAGCAGAGGAAAGCTACTGGACTGCAATTAGACACAGGAAAAAATACCCAGATTGTTACTATAATTTAGGACGCTT
>1.14818827.14818281.3
AGTTTTCTGAATTTTCAGCTTCTGTATTCCCTGGAGCTTTAGATTCTGTAGCTTGTGGTTCAGCTGTTTCTGAAGAGTCAACTGTAACTGAAAGAGAAGGAAGTAGTCCATCCCATGATAGGAGCAGGACGGTTTCAGCATCCAGTACTGGAGACTTGCCAAAAAGTAAGCATT
>1.148192310.148192777.1
AAGAAAGGCCAGCCAAACTACCAACACATGATTAATGGTGTTCATGGGACATCCAAGTTTGAGGGCAGAGGGCTCACAGTGGAGAAATACCCACTAGTTATTGCAGGGAAATATAATATTCCTTATTTGCTGAATAATCCAGGAAAGGGGCACCGTGTCACTGGAGAAATATATTTTGTTGATCATCAGATGTTGCAATTCCTTGATGAATTTGAAGGATGCCCGAACATGTATCAGCGTACTCCGGTGAGAGTTGAGGTACTTGAGTGGGAAAGTAAAAGTAGCACGTCTGAAGGGAAATCAGCGATTAACAACATTCTGGAATGTTATGTGTATAGCACCACTACTTATCAGCCAGAGTGGATGCATCTCCCTTACTATGATAACTATGACTCCTTTGGGAAGCATAATCTTTCATACGTGTTACGAGAAAGCAGA
>1.148207564.148207424.1
TACGAACTGCGTGTATTGACCAAACTTGCTGCAGAACTGAGCAAATACATGCCAGAAAAAGTTATAGAGGATACCACAAGTATCATAAGATCACCAATGCCTGGAGCAGTAGTGGCAGTTTCCATTAAGCCTGGTGACATG
>1.148536450.148536326.3
GTAAGCAGGTGATTCACCCTAATCAGGTTGCTATTGTCCAGGAACAATTCTCCCCGAGCCTTGAAAAAATAAAGTGGGCGCAAGAACTGATTACAGCTTTTGAAGAACATCAGCGTGTAGGAAAG
>1.148772533.148772288.1
ATTTCTGGAATATGCTACAGTAGTAGTCTTTTAAAAGTGTACCGTGTACTTTGTGTGCCCACTGGCATAGCAAGGATATTTGCTTGGACTCTTGAACCAATTTTCTCATCTGCGGAACCATCTAATGAGTTTGGAGTTGGAATGGGAGCAACTATTGATATACAGAGGCAACAGCGGATGGAGCTACTTGATCGACAGATCTTGATGTCACAGTTTGCTCAGATGAGGCGGCAAAGACA
>1.148959331.148959456.1
TACGTTTTTAAAGGAGAACCTTATATTGCTTCAGAATATAAAACTGTACATGAAGAACTTGCCAAAACTATGACAACAATCTTGAAGCCATGTACTGACTTCCTCACGAGCAACAAGCTGCTTAAG
>1.149004675.149004797.1
ATTACTGCTGTGGAAGAAAAGGCCAATGTAATGTCCAACTCACTACACATTTTCAATGCCATTAGTGGGACACCAACAAGCACAACAGTTCATGGGATGCCCAGCTCTTCTTCAATCGTAT
>1.149157678.149157429.1
TCTTTTCAGAGTGGTAGTTTTACACGTGGAGATGGTGCTGATTCCCTGGTTGTGCAAAGCTGCCGACAGGGAAAGGAATTAAACATTTCAGTGGAAGATGGTGGACCACACACAACTCCTTCCCTGAAAAAAAGCCCTAAAGAAGGCCAGGGGATGGACGGTACTACAATGGCAACGATGGAGGAAGAAGAGGAAGTCATAAAGGACAGGTCACAACTCAGCAGATCTCAGACGCAGCAGCCAAGCACAG
>1.149338308.149338186.3
ATGACAGTGATGTCTACATTTTGACTAAAGTTTCAGATATTTTGCACTCAATATTCAGTAGCTACAAAGCAAACGTGTTACCGTGGTTTGAACAGCTGTTGCCACAAATTGTCAACTTAATT
>1.149347319.149347195.3
CTGACTGGAAGTGCAGGCATGCTGGCTTGATGGCTCTGTCAGCTATTGGTGAAGGCTGTCACCAACAAATGGAGGGGATTTTGAATGAAATAGTTAACTTGGTATTGCTTTTCCTTCAAGATCC
>1.149360235.149360046.3
GACAAATGGCTGCTGTGCTTCTACGGAGACTTTTGTCAGCTTCTTTTGAGGAAGTTTATCCAACATTACCCTCTGAAGTCCAGACTGCCATCAAAAGCGAACTCCTTGTGATTATTCAGTTGGAAACACAATCCAGTATGAGGAGAAAAATCTGTGATATTGTAGCCGAACTGGCCAGGAACCTAATAG
>1.149548218.149548091.3
ATAATCCTGAAACAGTGAACAGGAATGGAATGGAATGTCAAGAGACCTTGTTGAGAACAGCAAAGCATTGTTACTGTACATACAACCCTGTCTCTTCCTTAACAGAATTGCCACAAACTGCATGCT
>1.14958641.14959023.2
TGCTGTAACAATGGAAAAAGTGGAAATAGAAAACGTATTCCGGAAGCGTACTCATCCCGAAGGTGATAAAGATAATGTGGATGAAGTTAAAAGGCAAAAGATCTCCGAAGAACCCCTGATAGAAAGAGAGAATTCTGATCATGAAACCGAAGCTGACGTAGAGCAGCCTGTGAGTCCTTTGGTGGAAGAATCCAAAAGAGAACTGATCTTGAATGAAGAAAGTACAGGCCAAGAAGATGAGGACGAATTGGTAGAAAGTGACGGAGAACGCGACCCAGAGAAATTTGCAGATCTGATGAAGCATGGGTTGATGGAGCAAGATGTTGGCATAAGAAAATTTGCTAGTTCTCATAAGGGCTTTTTAGGAATATTAAAGGAGAG
>1.14962148.14962292.1
GTAATTGAAGACACTAAAGAAAAAAGGACAATTATACACCAGGCTGTAAAATCTTTATTTCCAGGATTAGAGACCAAAACAGAGAACCTGGATGGGAAAAAGTGCATTGTTGCTTACCATGCCGCTGGGAAAAAATCACTTGCAA
>1.14970457.14970617.2
TGAAAGAGGTTCCTTAGTAAAATGCCGAGAAGAGTGGGCTAGAACGAAAGATCCTGCTGCAGCCTTTAAAATACTGCTTGACAAAAGATGTGTGGAAGGCCAGTTACTTTGGGGGCTTTCTAAATATGGACTGAAAAATATAGTGTCTGCATTTAACAT
>1.14971483.14971609.1
ATAACAAGAAATTATCGTTTGATGTATATTCATAGTTACCAGAGTTATGTATGGAATAACATGGTGAGCAAAAGAATAGAAGAATACGGGCTGAGAGCAATTCCAGGAGATCTTGTACTAAAAGGAG
>1.14975179.14975308.3
TTGGGGAAAGCTACAAGGAAATGCTTGCTGCAGACAACCTGGATATCAATAACATGAAGCACAAAATTCGAGACTATTCATTATCGGGAGCATACAGAAAGATTATTATCCGACCTCAGAATGTGAGCTG
>1.14987622.14987836.1
TTTTTTTTACAGCTTCAGCAGGCTGCTCTGGAAATGTGTGCAGAGAGTAGCACTCTGAATAAGCTACAGTTAGGACAGCTGGCTTCTATGGAAAGTTCGGTGTTTGATGAAATGATTAACCTCCTGGAACGACTAAAGCATGACATGCTGACTCGCCAAGTAGATCATGTCTTCAGGGAGGTCAAAGATGTGGCCAAGATATATAAAAAGGAAAG
>1.14988377.14988557.2
GTGGCTCTCCTTGCCCTCCCAGGCCGAACAGGCTGTGATGTCGTTATCAAGCACTGCCTGCCCGTTGCTACTGACTTTGAGAGACCGGCTCCTCCAGTTAGAGCAGCAGCTTTGTTTTTCCTTGTTCAAAATCTTCTGGCAAATGCTTGCGGAGAACGTGGATTTGTTCATCTATCAGGA
>1.14989395.14989611.2
CATCAAAGAGGCTTGCATTGTACTGAATTTAAATATTGGTTCAGCCCTGCTCTTAAAGGATGTGCTACAATCAGCCACTGAAACCAGAACTGGAATCACCTTTAATTCAAATCAACCTACTGCAGTGGCAGCACTAAATGAACTTGGAATTTATAAGTTAGCTCCAACGGATGTTGAGATTCTTCTTAATTTGAGGACAAATTGGCCTAATACTGGCAAATAA
>1.15008406.15007470.2
CTCAACCTTTAAGACGCCGTCTGCCATGTCACCCGTTCCAGCAGTCATTCCTTCCCCGTCTCACAAGCCATCCAAAACAAAAACCAGCAAATCCTCCAAAGTCAGAGATATATTGTGTCGCAGCGACGAGTCTTCTAGTAACAAAAAGAAAAAACCACCCTCTTCTTCCTCCTCGTTATCTTTGCAGACTTCCTCCTCATCGTCATTTTCAGGGGCGCACAGAAAGAATTGTGTCTTGAATCCCAGTTCCACACTGAATTCTTACCAGGCAACATCTTCCTACAACAGTGTGTCTGTGCACAATGCAAACAATGGAACAAGCCCACTCAGTGCCAAATCAGAGCCCTCAGGACGGACTTCGCTATCTAGTAGCTCGATGGACTCGGTGAAACATATGAGCATTGTTGTAAACAGTATTGACCCCTCCAGTTTGTCTGTTCCTTCCCTGGTTCACCACTCAGGGGACCATTCCCTAGCAGCGCACAATGCAGTGTCTTCTTTACCCCTTTGTTTTGACAAATCAGAAGGGAAAAAGCGTAAGAACTCTAGTTCTAGTAGCAAAGCCTGTAAAATCACTAAAATGCCTGGTATGAATAGTGTTCACAAAAAGAGCACTGCCAATCTTATTTCTACGGTGCCAGATACGCCAAACAGCTCCATCTCTCGGC
>1.150108550.150108706.3
AAAGCATTTTAGAAACTCTGAAGACAGAAGGGAAAGTAATGCATATTCTTCACTCCCTTGGAATTAAGGGAGATCTTCCAAGTAAATTCATGAGATTAGCTGCCCAGGCTCAGGATGCATCTTATGCATTAGACATTCGTCACTCCTCAAT
>1.15022363.15022080.2
TGTTCCTGTTCCTGTAGTCAGTCTAGAGAAAATTCCTAATCTAGTGAAGGCAGATGGTGCCAATGTTAAAATGAACTCTACAGCCACTACCACCATCACCACTTCCTCAGCCTCTTCATCCACCATACCTGCTCCAATTAAATCTGCTTTGACATCTAAATCAGTGCCACCATCACCAGAAAAGATTTTGAATGGCAAAGGAGTTATAGTTCCATCAATAGACAAGAAGCACCAAAATGGCACTAAAAACAGTAACAAGTCTTACAAGAGAGTTTCAG
>1.150227636.150227781.3
AAATAGAAAAGCAAGTGCCCAAAACAGGAAAGAATAAGTCTCATATAATAAATACTTTGAAGAGCGATCCTTCTTTAACGAAAGAGCTGAGAACTGTTTTGGAGCAGACCTTAGCAGAAAAGTTGGAATCCTTGGGAATTAAA
>1.150228109.150228304.1
GGAGTACATGGCATCCCGAGTGATCATTTGAACAGAGTCTTAATATCTGTTGAGTCTGCTAGAGAAGAGAGAAAGAAACAGTTGCCTGACATTCAACATATTCGAGAGCAACTTGAACGACAAGTCAGCTTTAGAGTTGCAGAAAGATCA
>1.15029562.15029340.3
AACGAAGACACGGTTCAATGTGTAAACCTTCCTCATCTCCAGCATCACCCTGCAATTCCAGGGCATCCCTAATACAGATGAAACCGAAATCCTGTATCAGCGGCCATAACCCTGTTAACAACAACTCAAAGCCATTCAAAACGCCCAAAGACAATCTAATTACCTCCAGTAGCAAACAGCACATGGTCTTTTCATCAAAAGTCTCAAGAGATAAACCTTG
>1.150385101.150385316.2
GGTAGGGAAAGGTACTTTCTCAGACTTCCTTAAATCTGGAATAGATTTTGCTTCCCTTTTGAAAAAAGCTGAGGATGATGATCAATCATCAGCTCCAGGAACACCCAGCCACCAGTTGTCTAGGATTCGTACATTTTCTCAGTCCTCCATGTGGTCAATGGAGTCTTCAGTTCAGTCACAGAAAGATGGAACTGC
>1.150392412.150392558.3
GTTTAACTGTGGCTACGATGCTTTTCAGCGTACTGAGAAGTCTACTTACGTTTCACATTTTGGTTAATGCAGCTCGGACTTTACACAGCAGAATGTTCCAGTCAGTCTTGAGAACTCCAGTGCTGTTTTTTGACAGAAACCCTAT
>1.150434977.150435127.1
ACTTTTCTCCAGGTGTGCGGGGTGGTTGGTGTGGCGATTGCAGTGATACCCTGGATTCTCATCCCATTGGTTCCTCTTCTTATTCTTTTCATATTTCTTCGACGGTACTTTTTGGACACATCAAGAGATATCAAACGTTTGGAATCCACAA
>1.150443505.150443696.1
ATGATATCAGTGGAACGAGTAATGGAGTACGCAGAGCTGGAACAGGAAGCACCATGGCATACACACAAACGCCCACCAGTGGAGTGGCCAACTGAGGGAGCAATAGCATTTGATGATGTGAACTTTGCTTACAGTGTAGATGGTCCTCTGGTGTTGAAACATTTATCTGCTTTTATTAAATCAAAAGAAAA
>1.150646550.150646359.1
AGCGTTCTGCTTATTTGGGAGCAGCTTGAGGATACCAATCACCATAGTTACCATTCACACCAAAGTTTAGCTGGTGGACTTCTCCTTGGCTTAAGAATTTGTCTAGCTGTGCTGTTAGGTTGCGGACTTTACCAAATTATCCGAATTGAGAGAAGTACTCTAAAAAGAGAATTCTATATTACTTTTACAAA
>1.150652870.150652713.3
TGTGTGACATAATCTCTCAGATGCAGATGTTGTACCTGCTACTGAGTCTCTGCATGGGATGGACAATTGGCAGAATGAAGAAATCTCAGAGCAAACCCCTCCAGTGGGATTCCACCCCAACATCCACAGCCATTGCTATAACAGCTGTTGTGACACAG
>1.150669897.150670039.3
ATCTTTCATTTTGGCACAAACTTGAGTTCAACTATGTTAATGTATATGGAACATACATTCTGCTTCGGGCTGCTTATAAGGCTAATGTGGAAAAGTTTGTATATGTCAGTACTGATGAAGTGTATGGAGGAAGTTGTGATAAG
>1.150673485.150673650.1
TGCATTCATGGTTCAGGACTTCAGAAAAGAAATTTTCTTTATGCTAGTGATGTAGCAGAAGCATTTCTTACTGTTCTGAAGAAAGGGCAGCCAGGTGAAATCTACAATATCGGGACCAGTTTTGCAATGTCTATTACACAGCTTGCAAAGGAATTAATCCA
>1.15390286.15392289.1
ATGGAGTTGGACAGCAGCAATCAACCTGTTGTTATGAGAGACGACAACAAGCGGCGGAGGAGGAGGAGGATGAAGCCGCACTGTACAGCAAACAGTTTCTCTTCAACAGAACTCATCTCCATTGAGTTTGTTCTCCCCACAGCCAGCATCATAGCAGATATAGCTAGCAACTGCACAGTAGAGCAGATGAAAGCCCAAGTTTGGGTGCGAGCAGTAGAAGGTAATCAGACCTCCGATTCCTTCCGCAAGATCACGCCCGATCAGTTTCTTCTCCTGTATCAGAAGAAGGGGCAGTGGTATGAAATTTATGACAAGCACCAGATCATACAGACTCTGGATTGTATATTATATTGGAAAGTGTTACAGAAGAAAGTGGGCAAAATCCATGTGGTTGAAAAGCCCAGCCCCACAGAGGAAGTTCAGGAGTTTCAAAAGCAGCTCAATTATTTGATTGGCTACGACGTCACTGACGTGAGCAACGTGCATGATGACGAGCTTGAGTTTGCCCGCCGCAGGCTAGTCACTCCACGGACAATTGAAGTATCCTGCAGAGATCCAAAATTATATTCCATGCACCCTTGGACTACATCCAAACCACTTCCAGAATATTTGCTGAGTAGAATTGTCAACAATAATATTTTTATAAATATACACAGAGGAACAACTAGCCAAAAGATTAAAGTAGCTATTGATGACACACCAGAAGTAATCCTCCAGAGCTTCTTCACAAAAATGGCAAAGAAGAAATCTTTAATGAATATTCCTGAAGATTACAGCGAGCTGGATTTTGTCCTTAGAGTGAGTGGCAGAGATGAGTATATTGTAGGAGAAACACCAATCAAAAACTTCCACTGGATAAGACAGTGTCTTAAAAATGGGGATGAAATCCACCTCGTCCTGGATGAACCACCAGACCCAAACCAGGATGAAGTTCAGAAAGAGGAGTGGCCCTTGGTTGATGACTGCACTGGAGTTTCAGGTTATCATGAGCAGCTAACAATACATGGCAAAGATCACGAAAGGGTATTTACTATATCCTTGTGGGATTGCAATCGGAAATTCAGGGTCAAGATAATTGGCATTGATATCCCTGTGTTACCAAGAAACACAGACCTTACGGTCTTTGTTGAGGCTAATATTCAACATGGCCAGCAGCTCCTTTCACAGAGGAGAACAACAGCTAAACCATTTACTGAAGAAATTCTGTGGAACGTTTGGCTTGAGTTTGACATCAAGATTAAGGACCTCCCTAAAGGAGCA
>1.15396976.15397201.1
AACAAAAGAATCGGACACTTCTTGTTTTGGTTTCTGAGAAGTGAGATTGCGCAATCTATGCACTATCAGCAAAGGTTTGCCGTGATCCTAGAAGCCTACTTGAGGGGCTGTGGAAAAGCCATGCTGCAGGACTTCCTCAAGCAAGTTCAGGTCACTGAGCTGCTGCACAGGGTGACCAGGGAGATAAAGTCCATTTCTGCAGAGAAGTATGATGTCACCCCTCAAG
>1.15534426.15534594.1
ATGGTTTGGGAAGTAAAGACAAATCAGATGCCTAGTACTGTGCAGAAAGTCCTATTGGTAGTGGACAAGAGAACTTCAGGAATGAATGAGTCATTGGACTTACTGAAGTGTAATGAGAATCTCCCATCTTCTCCTGGATATGCATCTTGTGATGAGCATATGGAACTTG
>1.15535681.15535915.3
ATGATCTTCCTGAATTGCAGGCTGTTCACAGTGATTCTACCCCACCTGCCCTCTTCCAGCTAAGTGCTAATGTCTCACATCAGGAATATGCAAGGCCTTCTTGGAACCAGCACACCTCAGGCAACAGTTCAGAAAGTGCTTATACGTGTGAGAATGGAGTGAACTGGTTGACCGAACTGGCAAATATAGCTACTAGTCCACAAAGTCCTCTTATGCAGTGCTCATTTTATAACA
>1.15537023.15537155.2
ATCATCTCCAGTTCACTTATTAGCTACAAGCAAAAGTTTACATTCCTATGCACGCCCACCACCAGAACCCCCTCAGAATGAGACTGTTTTTCCCAAGCATCACATTGAGGAAACACCAGTCAGACACGAAAGG
>1.15539004.15539148.3
GTTGGTCTTCTTTTTATCCAAGCTTGACTGTGGTTCAACATGGCATTCCATGTTGTGAAATGCATGTGGGCGATGTATGTCTACCTCCTGGACACCCTGATGCCATAAACTTTGATGATTCAGGTGTTTTTGATACATTCAAAAG
>1.15541450.15541779.2
TTATGATTTTACACCAATGGATTCATCCGCAGTCTACGTGTTAAGCAGCATGGCTCGTCAGCGGCGCGCTTCTTTATCTTGTGGAGGGTCTGGAAGCCACGACTTCGAAAGATCAGATTGCAATGCAAATTGTGGGCCTGTTCAGTCAACACAGATGTCCTCGGTGTATAGTAAATCTGGCAAAAACCACAACTCAGGGACTGCAAGTACTGTTAGTGCCACTTCTCCCAACAAATGCAAAAGACCAATGAATGCCTTCATGCTTTTTGCCAAAAAATATAGAGTAGAATATACTCAAATGTATCCAGGAAAAGATAACAG
>1.15545005.15545146.2
AGCCATAAGTGTGATACTTGGTGACAGGTGGAAGAAAATGAAAAACGAGGAAAGACGGATGTACACATTAGAAGCCAAGGCCTTGGCTGAAGAACAAAAACGTTTAAATCCTGATTGCTGGAAACGGAAACGAACGAATTC
>1.15557841.15557715.2
ACCAATGCTTTTCCAGACCAGCGAGCTTATTTCTAATAGCCCGGCTGTGGGAGATATCATTCCATTCAGTACCATCATCCAGTTCTTATTTACAAGGGCACCACCTGAATTGAAATCCCCATTCCAG
>1.15593726.15593565.2
CCCAGAAAAAGCTCTAAAAAATTCTTTGCAACCTTATGAAGCTGCCTATTTATCAAAATCATTATCTCGGCTCTTCGATCCTATCAACCTTGTATTTCCTCCTGGAGGCCGCAACCCTCCTTCAGCTGATGAGCTTGACAGCATTATCAAAACCATTGCAAG
>1.15594736.15594532.3
CTTCCATGTTTTTGAAACAAGCTTTTGAAGGAGAATACCCTAAATTACTGAGGCTATATAATGATTTCTGGAAGCGTCTTCAACAATACAGTGAAAATATTCAAAGAAATGTTATTACAAATGGAAGTGCAGAACATTTATCTGAACTTCCACAAATAGATGATGATGCACAGGACATATTCATGCAAAAGAAACAAGATTATGA
>1.157124287.157124131.1
CTTCATAATGAAGATGATCCTCCAGAATCATCAGCTGAACAACCATCCACCTCTGTGGAAACTGCACCAGCTATTCAAACAGAGGCATCTTTACCTGAAGTGGATACTTCCCCTCCACCTTATTGTAGCATTGCCGCAGAAGCAGCCGCACCAACAG
>1.157205243.157205383.3
GACCACCACCTCCACTACCACCTTTGCAGCCCTCTGGTATGGATGCTCCCCCGAATTCTGCTACCAGCTCTGTTCCTACAGTTGTAACAACAGGGATTCATCACCAACCACCACCTGCTCCACCCTCTCTCTTTACAG
>1.157226952.157227161.1
GCAGCAAAGCGAGGAATTCTTTCCTCTGGCCGTGGGAGAGGAATGCATACACGAGGTCGGGGTGTCTCTCGTGGGAGAGGTAGGGGAGTACGAGGCCGGGGTCGAGGAAGAGGTGTATCTGTTCATGCTGTGGTGGATCATCGTCCTCGGGCACTTGAAATCTCAGCTTTTACAGAGAATGACAGGGAAGATCTCCTTCCTCATTTTGCG
>1.15739773.15739999.1
ATTCACAATGATCTAAAGAGAACTGTAGACCTCTGCCAAAAAGCAGAAGCAGCTGGAGTATCCTGGATTACTGTACATGGGAGAAATGTAGAAGAAAGACATCAGCCGGTACATTACGATGCAATTAAAGTAATTAAAGACAGCATATCAATACCAGTGGTAGCTAACGGTGATATGAAATCTCTAAAAGATGTGAAGACCATTCATCAAATAACAGGAGCTGATG
>1.157587460.157587595.1
GTCCGTCATCCTGTCATCTGTGCCAACAACCATGTCTTCTGCTCCATTTGTATTGAAGTCTGGCTGAAGAATAATAGCCAGTGTCCTGCTTGTAGGATCCCCATCACCCCTGACAATCCTTGCAAAGA
>1.158011930.158012061.1
TCGTGCCTTTGTTGCTGGTGTCATTCCAAAGACATGCTCTCCCTGGAGGAGAAACAGTCCTGCTTAAAGTTCAGAGCGAATGACCACGGATATGACAATTTCCGCTCCAGTAACAAGTACAGCTCATCTTAA
>1.158077285.158077121.1
AAACTCCGAAGAAGCATGCCTAATTTAGCTCGAACGCCAAGTACACTTTATGTCAATACCAACGGTAGCCCCGCAGTTTCTGTGAGGAACAGTCTAAGTTTTGATTCTAACTTGCATGGAGCCAGTAATGGGATATCCAGAATACAGTCTTG
>1.15812953.15812720.1
GATTCAGATGAAGAGCTGGACAACAACAGGGTTGAAGAGCTGAATCAGCCCATAAATACCAAAGATTTGCCAATTCGGATAGACTGGAACTCGAGCTTACCTCCCAACATCAGTGTTCCAAGAATTGACATTCACAGCATCATCCTTGATTTCTCAGCAGTATCATTTCTTGATGTTTCAGCTATGAGAATC
>1.158345028.158345243.1
GAAAGCCTGGATAGTATGGTGTCCATACCAGATATCAAGCTTCACAGCAACCCTTCAGCTTTCAACGTGTACTGCAACGTGCGCCATTGTGTCTTGGAATGGCAGAAAAGAGAGACCTCTGTGGCTTTGGCGTCCAAACACACCGTGCAGAGTGGCGATTCAGACAGCGAGGAGGAGGAGGAAGTGAAAGAGCCCCCCATTAAGCTTCCAAAG
>1.158346347.158346500.1
ATCATAGAAGTTGGATTATGTGAAGTGTTTGAACTAATTAAAGAGACAAGGTTTTCTCACCCCTCTCTCTGCCTGAGAAGTTTGCAGGCTCTTCTCAATGTTCTTCAAGGGCAGCAACCAGAAGGCCTCCAGTCAGAACCTCCTGAAGTTCTAG
>1.158365793.158365957.1
AAAAGCAGGCGGCAATCTAAACCATATAAGCCAAAAAAAATCATCAAAATGGAAGGAAAAATTGTAGTGTATACTGCGTGCAATAATGGAAGTAGTTCAGTCATTTCAAAAGATGGAGAACTGTACATGTTTGGGAAAGATGCTATTTACTCTGATAGTACAA
>1.158366653.158366811.1
TTAATAACAGACTTGAAAGGCCACTTTGCAACACAAGTAGCCATGGGCAAAGCTCACACTTGTGTGTTAATGAAGAATGGAGAGGTTTGGACCTTTGGGGTGAATAACAAAGGGCAGTGTGGACGAGATACTGGGTCCATGAGCCATGGGGGGAAAG
>1.158367586.158367790.1
TTTGGAGTTGAGAACATGGCCACAGCCATGGATGAAGATTTAGAAGAGGAGCTGGACGAAAAAGATGAGAAGTCCATGATGTGCCTGCCAGGAATGCACAAGTGGAAGCTGGAGCAGTGCATGGTGTGCACCGTTTGCGGAGACTGCACGGGCTACGGGGCCAGCTGTGTGAGCAGCGGGCGGCCGGACAGGGTGCCGGGAGG
>1.158369683.158369828.1
ATCTGTGGCTGTGGCTCTGGGGAATCTGGCTGTGCTGTGTGTGGCTGTTGCAAAGCCTGCGCCAGAGAGCTGGACGGGCAGGAGGCCCGGCAGAGAGGGATCCTTGACGCCGTCAAAGAGATGATACCCCTGGACCT
>1.158403786.158403911.3
GTTGTCTTGACACGTTGGCTGCCATGCAGGACTTAAAAATGGGTGTGATGAATACAGAAGAGGAGAGTCACGCTGTGATGAAAGTCTATGCCAAGGAAGACTATAGTATTGTCAACAGATTTGAAA
>1.158404009.158404136.3
GTCACGGAGGAGGGTGGGGTTACTCCGCCCACTCCGTGGAAGCCGTTCGCTTTTGTGCGGATACGGACCTCTTCCTGGGCGGCCTTGGCCTCTTTGGGGGCAGGGGAGAGTACACCGCTAAAATAAAG
>1.158413601.158413822.1
GACATTCAGGAAGCCAACTTCAAGACTTCAAGCAGCAGGCTTCTGGCCGCTGTGATGTCAGCATTGTGCCATACATCTGTGAAGCTCACCTCTATCTTCCCTATTGCTTACGATGGAGAAGCCTTGCTGTGTTCGGGAATAAAACAAGCCAGTACTGAGAATGATTCCGCGTTGGCCCATCGTTTTCCTCTTCTGGTGGCACACATGGAAAAACTAAGTCAG
>1.158416587.158416793.2
TGATGGACTCAGCTCACTGCATTCTGTCAAGTCAAGCCCAAACCGATTTACAAAAACAAGTCAGGGAAGGAGCTGGAATACTGGAAATGGGTCCCCTGATGCTATATGTTTCTCTGTGGACAAACCAGGAGTCATTGTTGTAGGGTTCTCGGTTTATGGAGGAGGTGGGATCCACGAATATGAACTAGAAGTACTAGTGGACGAT
>1.158417487.158417618.1
AGTGATCATACAGGAGATTCGACTCATTCTCATAGATGGACATCTCTAGAATTAGTGAAAGGAACATATACCACAGATGATTCCCCAAGTGAGATTGCAGAAATTAAACTTGACAAAGTCGTTCCTCTGAAG
>1.158419068.158419246.1
GAAAACGTGAAATACGCTGTCCGTTTGAGAAACTACGGGAGTCGCACAGCGAACGGGGATGGAGGCATGACCACTGTCCAGTGTCCGGATGGTGTGAGCTTTACCTTCAGTACTTGCAGTTTGAGCAGCAACGGCACAAATCAGACCCGGGGTCAAATTCCACAGATCCTTTATTACAG
>1.158424224.158424449.3
CTTTTCCAGAGTGTGTCAGGTGGATCACAGTAGAGTTTGATGGCCAGTGTGGAACAGCTCAGTCAGAGGACGTTCTTCGTTTGCTCATTCCTGCCCGAGCCATCCAGTTTTCAGGGCTTGGCCCAAAGCAGGCCTCCGTCCACGAAGGCCTAAACTCGTGGATAGAACTGAAGAAGTTTGCTGGCTCATCCGGTTGGCCCACCATGGCGTTAGTGCTGCCAG
>1.158433988.158434200.1
GTGGAAGTCAAGGCGATACCAGTTTCCCAGAAAAAAAACTCTTTGCAGCAGGAGCAGGCTAAGAAAACGCAGCGCGCCCCGGGCGGCCCTGCTGGGGCTGCTTCCTCTGGCCCTGAGCTGACCTTTGGGGGACTCCCTTCCCCCAAGTTGGATGCATCCTACGAGCCTATGATCGTGAAGGAAGCACGCTACATTTCTATAACAATGATGAAG
>1.158437170.158437291.3
CTAGACCGAGTGAAAACATGTTAATACGAGTCAACAATGATGGTACTTACTGTGCTAACTGGACACCAGGAGCAGTTGGTCTGTACACCATTCATGTTACGATTGATGGCATTGAAATAG
>1.158443764.158443904.1
ATCCACAATGATGATGGAGTGTGGTTACGGCTGAATGAGGAGACGATACGGAAATACGTTCCAAATCTGAATGGTTACACTGAAGCCTGGTGCCTTTCTTTTAACCAGCACCTTGGCAAGAGTCTCTTGGTCCCCGCTGA
>1.158452486.158452710.1
GAGTCTAGATCTAATGCAGGGGACTTTTTCAAAGACCTCAACTCACCCTGTCCTCAGGAAGCAGTCATGCACGAGCCAGATACGCCATTCCTTCGTGGTGGGCCTGGACTGTATAAGGTAGTGAAGACTGGCCCGTCAGGTCACAACGTCCGAAGCTGTCCCAACCTTAGAGGTATCCCCATTGGAATGTTAGTTCTGGGAAACAGAGTCAAAGCAGTGGGCGAG
>1.158453619.158453751.1
GTGACTAATTCTGAAGGGACGTGGGTGCGGATGGACAAGAACAGCATGGTAGAGTTCTGTGAGAGTGACGAAGGGGAGGCCTGGTCTTTGGCTCGAGACAGAGGCGGAAACCAGTATCTCCGTCACGAAGATG
>1.158455575.158455700.3
AGCAAGTTCTTGTTGATCAGAATGGCCAGACTCCTCCACCAAGCCCTTTCTCGCTGCAGACTTTCCACAGAGGAACAGGATGTAGTAACGAGCAAGGATTCGATTATGGACTTGGAAACAACAAAG
>1.158472533.158472702.3
GTTGTGGCCGTTACGCAGATGGACAGGGCTACAACAGCATTGGACACTTTTGCGGAGGATGGGCTGGGAACTGTGGTGATGGCGGCATAGGAGGAAGCACATGGTATCTCGTCTGTGATCGCTGCCGAGAAAAGTACCTCCGTGAAAAGCAGGCAGCAGCGAGAGAAAAG
>1.158473253.158473497.1
AAGCAGTCGAGGAGGAAGCCGGCACAGGTGAAGACCCCCCGGGCCTTGCCCACCATGGAAGCTCATCAAGTGATCAGAGGGAATGCCCTGTTCTTGCTGGCCTTGAGCAGTGCTGCGGAGCCCTCCATTTTGTGCTACCACCCAGCCAAGCCATTCCAGTCCCAGCTTCCCAGTGTTAAGGAAGGCATTTCCGAGGACTTTCCTGTTAAAATGCCTTGCCTCTACCTTCAGACGTTAGCGAG
>1.158474622.158474789.2
GCATCATCATGAAAACTTTGTTGGCTATCAAGACGACAACCTCTTTCAAGATGAGATGAGGTATTTGCGTTCAACTTCAGTGCCTGCACCTTATATATCTGTTACTCCTGATGCCAGCCCCAATGTGTTTGAGGAGCCAGAAAGTAACATGAAATCCATGCCACCAAG
>1.158475402.158475559.2
TTTAGAGACCAGCCCCATTACAGATACAGATCTCGCAAAACGTACAGTTTTTCAAAGATCCTATTCGGTCGTTGCATCAGAATATGACAAACCACATTCCATTCTGCCTGCCCGGGTCAAGGCCATCCCGAGGAGGAGAGTTAACAGTGGAGATGCAG
>1.158477530.158477690.1
GAAAAGGACACAAGGGTGTGTGAGCATCCATTGTCAGATATTGTGATTGCTGGAGAAGCAGCTCATCCTCTTCCTCACACTTTTCACCGTCTGCTGCAGACCATCTCTGACCTGATGATGTTGCTACCAGGTGGAAGTTCATTGCAGCAGATGGCTCTGAG
>1.158482386.158482625.1
GTTGACTTGGATTCAAGACATATTGGCTGGGTAACTAGTGAACTTCCTGGTGGAGACAATCACATCCTCAAAATTGAGTTAAAGGGGCCAGAAAATACCCTCCGAGTTCGGCAGGTGAAAGTGCTTGGTTGGAAAGAAGGTGAAAGCATCAAAATAGCTGGCCAGATCTCAGCAAGTGTTGCTCAACAAAGGAGCTGTGAAGCTGAGACACTGCGAGTGTTCAGGCTCATCACATCGCAG
>1.158484540.158484806.1
GTCTGCGCTCATATTGTACAAGCCATCCGAATGGAAGCCACGCGGGTCCGAGAAGAATGGGAGCATGCCATTTCCAGCAAAGAGAATGCCAACTCCCAGCCCAGCGATGAGGACGCGTCCTCCGATGCTTACTGCTTTGAGCTGCTGTCCATGGTGCTGGCCCTCAGCGGCTCCAACGTGGGACGTCAGTACTTGGCTCAGCAGCTGACCTTGCTCCAGGATCTCTTCTCTCTGCTGCATACGGCTTCTCCCAGAGTGCAGAGGCAG
>1.158485549.158485832.1
GTCACCTCCTTGTTGAGACGGGTCCTGCCAGAAGTCACTCCCAGCCGCTTGGCTAGCGTCATAGGAGTCAAAGCACTGCCCCCAGCAGATATCAGCGATATCATTCATTCCACAGAGAAGGGAGACTGGAACAAGCTGGGCATCTTGGACATGTTTCTGGGCTGTATTGCCAAAGCGCTCACTGTTCAGCTCAAGGCCAAAGGCACCACCATAACTGGCACAGCTGGCACAGCGGCCGGGAAGGGCGTTACTACCGTTACTTTGCCAATGATTTTCAATTCCAG
>1.158510106.158510271.1
ATGTGTCCCAAGCACGGAACAGACTTTCTGGAGTACAAGTGCCGCTACTGCTGTTCGGTGGCTGTTTTTTTTTGCTTCGGGACCACCCATTTTTGCAACGCTTGTCACGACGACTTCCAGAGAATGACGAGCATTCCAAAAGAGGACCTTCCACACTGTCCTGCAG
>1.15851464.15851607.2
ACATGTGTCTGGCTTTGGAAAAATAACTGGCAAAAACCAGGTCACAGCAACGAAAGATGATGGCAGCAGTCAGGTTATTAATACGAAGAACATCCTCATAGCTACAGGTTCTGAAGTAACGCCTTTTCCAGGAATTAC
>1.15852994.15853184.1
GGTTCAGTTTGGCAGCGTTTAGGTGCAGATGTGACAGCTGTGGAATTCTTGGGCCATGTTGGTGGATTGGGCATTGATATGGAGATATCCAAGAACTTCCAGCGTATTCTCCAGAAACAAGGACTTAAATTTAAACTAAATACTAAAGTAACTGGCGCCACTAAGAAACCAGATGGAAAGATTGATGT
>1.15854535.15854705.3
TTGAAGCTGCAGCTGGTGGCAAGGCAGAAGTGATTACTTGTGATGTCCTTCTGGTTTGTATTGGTCGGCGCCCCTTCACTAGCAATCTCGGTCTGGAAGATGTGGGAATTGAACTAGATAATCGGGGAAGAATCCCAATCAACAACAGGTTCCAAACCAAAATTCCAAA
>1.15855082.15855271.2
CATTTATGCAATTGGCGATGTAGTGGCTGGACCAATGCTTGCTCACAAAGCCGAAGATGAAGGCATTTTGTGTGTCGAAGGAATAGCTGGAGGTGCAGTTCACATTGACTACAACTGTGTGCCATCGGTAATTTACACACACCCTGAAGTTGCCTGGGTTGGCAAATCAGAAGAACAGCTGAAAGAAGAG
>1.15855682.15855819.2
AGAATACAAGGTTGGTAAGTTTCCTTTTGCTGCTAACAGCAGAGCCAAGACCAATGCTGACACAGATGGTTTGGTGAAGATCTTGAGTCACAAAACAACAGACCGGATGCTGGGAGCACATATTCTAGGCGC
>1.15859932.15859796.3
AATTGGAAGACACATATGAAAAGAATCAAAAAATTCTGGAAGAGAAAGCTAAACAAGTAATGGAATTGGAAGAAACTGTCCGGGGCCTCTTGCAAGCCATTAGTCAAAGAGTTGCAATTTATAGCACTTGCT
>1.15861014.15860846.1
AAATACAAAACAGTAGAAAACTTAATTGCCAAGAAAACAGGGGAGTCTGCAAATGCCAGGAAGAAAGCAGAAGAACTGCAAAATGAAGCTAAAATTTTGTTAGATCAAGCAAACAGCAAACTTCAGCTTCTCAGAG
>1.15867308.15867067.3
GAGCCTTGGACAGTATCACTAAATATTTCCAAATGTCCCTGGATGCAGAAAAAAGAGCCAATGCTTCAGTTTTGCTTCCTGGCAGTGTTGTTGAGCAGTCAGCAGAAATGCGTCTCGAAGTGGAAAGCTTGATCAATGATACCGAGGCCAAGTTCAAGGCTACACAAGAAGAGCAGTCGCGTCTCTTGGATGAACTTGCAGGAAAGCTGCAGAGTCTGGATCTGGCAGAAGTGTCTGAAAAG
>1.15883511.15883307.1
CTTGTTCTCATGCCATATTGCAAGTCACTGGACTTATTCACGGTTGGAGGCAGAGGTGATGATGTGACAACTAACAGTGCCTGGGAAACCTTTCAAAGATACCGCTGCCTGGAGAACAGCAGGAGCGTTGTTAAAACCCCCATGACTGATGTTTGCCGAAATATAATTTTTAGCATCTCAGCCCTGTTGCACGAAACAGC
>1.15884727.15884597.3
AGTTACCAGATCAGTGGGAAAAAGCTAGCATCAGTGTATTTCGCCCAGGCAAAATTCCTGCTAGTAGTAGATGTGGCAATACTGTTCCTGATGATGACAATCAAGAGGTATCGTTATCTCCGGGTTCCAG
>1.158958247.158958028.1
GAGCCGTGCTGGAATACCACCAACTCACTGAAAAGACCTCAGAAGGAACATGGCTTGTCACCCGCTGAGCTGGAGAGGCAGCAGATCCTTCAGGAAATGAGGAAAAAGACGTCCCTGCACACAGACAGCAGCTGGATCCGGCAGCGCAGTTCCAGCATGCACAAAGAGCCCAGCAGCCTGTCCAGCAGCCGAATGAGGAG
>1.158990525.158989806.2
TCAGTTTTTATTTCTTCGAGCACTGCAAAAATATTCTGAGGACTACCTGTCTTCTGGTAATAGAACCAAAGCTGACCCATCTTTAGGGCCTAGGCTCATAGCATGCAGAAACTATAATTATCTTAGGCCTGGGTATGACCAAAGAATCAATGAGAATAGAGACTTTTATCCAGATTTGGAAAATGATGATTTGTTTGTCCGTAAGACTGGTGCCTCCCACGTGAATCCAGTCATTCTCCAAGATTTTGAGTATTTTAGAAGGTCTTCTCAACAAAGCCATCGCATAGAAGGAGAAATTGTTCTCCAGCCCAGAGATGGGGAAGATGAAATAATTCCAGATTTAGAAAAAGATGATCTGACTGTTCGCAAAGTTCAACTACAGAAGAAAGAAGTGCCTTTATCTGGTGCCCCTGACAAATACCAAGCTGCTCTCTTTCCGGACCCTTGGAGTCTGCCCCCAGAAATCCAGGCCAAATTTCTATGCTTGCTTGAAAAGTCCACCATAAAGAGCGAGTGTGAAAGCGGTGGAAAAATCTTACCTCCTTCTTCGTGGCAAAAGAAGGATGATATGCTAGCCCGAAAAATTGAGCTGTTCGGCATAGGTGGGAATGTGCAACATAAGAGCTTCTCTCCAGGAGTGTGTAGCAAAGAAGATATGCAAAAATGGGAAGCCATCAGAGAGGCCAGCAGAATCAGGCATAAGAAACGGCAAATGGTTGAAAG
>1.158991645.158991355.1
GAAGAAGAGGAGGAGAAGTCCACGGGCATCCCCGACATTGAAGCAGATGACCTTTACGCCCGCAAAATAAGTGCTGCGGTATCAGCTGTAAAAGTTTCCTCTCATAAATTTCTTCCTCAGTCTTGGGTTCCAGGTGGAGAATTGCACTGGAAAAAAGCAAAGAGGATATCTTTTTCCAAACAGTGGTATAAGGAAATCCAGGGATTCAG
>1.158992998.158992746.1
TGCGAAAGTGACACGGATTCCGAAATACGCACAAGAATGCATGACTCCGGCAAAGATGATATGTCCTACCGCCGAGTGGCCTTAATCGAACCCAAGCCTGCTTCAGAATTCAACCGCTTCCTACCCAGCAAAGCCAAGCCACCCACGTACATGCCGGCGCCCTTGAGAAAGAAGAGAATCGAGAAGAACGAAGATAATAGGAGAAGCTGGGCAAGTCCTGTGTTTACTGAATCAGATGGAAATTTTTCAAG
>1.158994389.158994191.1
GCCCTTGGGGAATCCTGCAGCCCCAAGCAAAGTGGAAGAGACAGTGGCTACGGCGACATTTGGTGCGTTGAACGCATCGATCCGCTTTCGTTGTCCGCCAGCCATAAGCGGGACGATTCCTTAGACAGCTTAGACTCCCTTGGCTCAAGGTCTTCCACCAGCTTCTCGTCGGACCTGACTCTGAAAGGCGGCAGTGAAG
>1.15906494.15906318.3
CTGAGAACCAAATGAACAGGACTGCTACTGAGTTGCAGGCCTTTCCAGAAAAACTGTCCGTGCTGGCAGATGAAATAAATTCCCTGAAGACCAAAATGAAGATGAATAGAATCCAAGCAACAAATGCAAGAGCAAAGGCAGAAGAAGCACAAAATCAAGC
>1.15910419.15910275.3
AAAATATAAGAAAAATGACTGACGATACTAAGAAGAAAGCCTTGGAGATACACGGAAAACTGGAGAAACATAAATATCAAATAGAAAACAAAGGAGAAAACATCAAAGACCTTATCAAGAAACTGAGAAACTTTTTGTTAG
>1.159249752.159249978.1
GGAGACTCTCCGCCCTCCACCCCTCCAGCTTCTCCCGTCGCCTTGGCCGGGCACCCCTTCCCCGAAGAGGATTCCGACTCACCCCAGTTCAGAAGACGCGCCCATACCTTTAGCCACCCGCCCTCCGCCTCCAAGAAGAGGATCACTTTCCAGGATGGACGGTCCCAGAGCGCCAGGTCGCCTCTCTTGAGGCAGAGCTCCGTCGAGC
>1.15927338.15927161.3
TTGGACTCATTCCTGTAATCGCTTCTGTGGAAAACTTTTGTGATCAAAATGATTTAGAGGAGTACCAGCAGTACCATTGCATTGAACGTGCCTCAGAAATCGGGCCACACATCTTACCAGAATCGTGCAGAAAACTAATAGCAAGTTTGTCTGCCCGTATTCACAACGGTGCAGT
>1.159875401.159875536.3
CACAAATGGACCCACGCGGCCTGTCTCCCAGGCAAATTAAAAGCGACAGTGACGATGATGACCTGCCCAATGTGACTTTGGATAGCGTGAACGAAACTGGATCCACGGCCCTCTCAATCGCCAGAGCCGTTCAAGA
>1.15994478.15994294.1
AAAGGTGCTGCACCTTTAAAGATTATTCCAGTTGGAAACGTCAGCACTCCACTGATGTGTTTAAGTGAATCAAATTATTCATCTGAAAAAAATACAATCTGGGGAGGCTGTGGGACAAAGATATTATCATTGTCCAGTGATTTGTCTATCCACAAACTCATTGAGACCAAGACAAGTCAGCT
>1.15995879.15995686.1
GACATTGAAGATAGTAGAATATTGTGTTTGGTCTTGGTGACTTTTCCTGCAGAGAAGGAGAAATGGGTTATAGCAGGAACCCAGTCAGGTTCCCTCTGGGCCTTTCACACTCAAGATAAAGATCGCAGGCATCAGTTTCACAAGATGTCAGATTCTGTCACCTGCCTTTACTGCAGTCCCTTGTCAAAACA
>1.15997175.15996981.1
GTTTATGAAATGTTGAACTCTGCAGAACTCGTTTGTTTGATGAGATACATTTCAGTGCCCTGTCCTTCCGCATCAGAATGCATGGTGGCCACAAATCAAAGTAGCAAGAAGACAGGCATCTGGATTGGGAGTGGGAGCAGAGAAGGAGCCCACCTCTCATTTGTTGACTTAAATACCGATGAACACACCTGT
>1.16010315.16010188.1
CAGGAAGAATTCTATAGTGCTCATCCCCACTTTATGACTCAGCGAGCTCTATACCTTGCTGTTTATGACCTTAGCAAAGGAGAGTCAGAAGTGGATGCTATGAAACCATGGCTGTTTAATATCAAG
>1.16012109.16011928.1
ATTCCTCCTGAAATTGGGTTTCTTGATAACTTGACATCTTTTGATGTTAGCTACAATTCAGAGTTGCGATGTTTTCCAGATGAAATGGGAAAGTTGTTGAAAATATGGGACCTTCCTTTGGAAGGATTACATCTTAATTTAGATTTTAGACATGTGGGATGTAAAGCAAGGGATATTATCAG
>1.16012703.16012517.2
TTTGCGATCAGTGGATTTAAGCAGCAATAAAATTGTAACGTTACCTGGGCCTGTGCATTGGAAATCCTCCAATTTAAGAGAGCTGCTATTTAACCATAATCAAATAAGTATTCTAGACTTGAACAAAAAAGCTTTTTCATGGTCTCGGCTCGAAAAGCTACATCTGTCTAACAACAAATTAAAAGAG
>1.16014931.16014783.1
AACAAACTTTCGGGTATATTCTCACCAATATGTTTGAAAGAACTGATAGTTTTAAACATTAGCAAGAATTGCATATCGTTTTTGGTTGAGGAATTTCTGAAGGAGTGTTTGAAACTGGAAATGCTGAATGCAGGGGCAAATTTACTTG
>1.160239581.160239431.1
ACAAAAGAATTTTATAGTCTCCAAGCAGTGAGTGAGAAAAGGATCTCAGAACTTCAGGTACAAAATTCTGATTACCAGGCAAGGCTTGACACGTATGAAAAACTGGAAAAAGAACTAGATGAGATAATAATGCAAACTGCAGAA
>1.160318263.160318420.1
ATCGACGTGCTGGAGGACGCAGCCATCGGGAACGCCATCATCCCGCAGACCGTCCTGCAGGAGGTGCGGAGGCGCAGCGCCGCCATCTACGGGCGCATCAAGGACGCCATCGCTGCCCCCGAGAAGCACTTCTACGCCTTCGCCAACGAGCATCA
>1.160319164.160319363.2
AGAGACCTACATAGAACAAGAACGAGGAGAAAGCGCAAATGACCGGAATGACCGGGCCATTCGGGTTGCAGCAAAGTGGTATCAGGAACACCTGAGAAAATCGGAAAGGGAAGAAAATGTCACGGTCATCTTGCTCACGAATGACCGAAAAAATAAAGAGAAAGCTGTAGAAGAGGGAATAACTACGTATAC
>1.160331467.160331681.2
TTTAGAAATCAAGACTGATTCTGCAAAAGCTCTGGCTGATTCCCTTGACACAGCAGAGTCTCCTTCCTTTCCCTATCTGAACACCCTGTTACGGATCTTAGCCACTCGCTGCATGATGCAGGCCGTTTATTTTTGCTCTGGAATGGACAGTGATTTTCACCACTATGGCTTAGCGTCGCCCATATACACTCACTTTACTTCTCCAATCAGAAG
>1.160333707.160333829.1
CCTTCGCTTACTGTGGAAGGCACAACTTTCTGTACATTTGACAAGGTTAAAGTCAGCATCATGCTGGATTCTTCCAACATTCAGCATCAGAAAATCCGTATGACTCTGGTAGAGCCCAAG
>1.161031509.161031643.3
CTGTTCATCAGAATGGGCTCTCCATGAACCAGATGTTGATGGGCTTATCGCCGAATGTCTTACCTGGTCCAAAAGAAGGCGATCTGGCTGGCCATGATAGTGGACATGATTCCAAAAGAATGCACATGGAGAAAG
>1.166427930.166427805.1
TTTTATCGAGCAGAAATTGAAGCTCTTCATTCCTCTGGGACGACTGCTGTTGTTAAGTTTTGTGATTATGGAAACTATGAAGAGGTGTTATTATGCAACATCAGGCCTGTTCAAGCTGACACCTGG
>1.166430632.166429794.1
CATCATGGACCCCAGAGAGTACCAAACACTGAGCAAAATGGTGTAAAAGTATATAACCATCAAAGACACACTTCTCGAAATGAACCTAGGCAGCCAAGGAATGAGAAGCCACCTCGCTTTCAAAGAGATAGTCAAAATTCGAGGCATGTTACGGATGGAAGTGGATTATTGAGAGCAAGGCCTTCTGAAAGGCAGAATTCTCTGGGCCCTGATCAGTGGACTGAAGAGAAAAATAAGTGTGATAGACTTTATCCTCGGAAAGATTTTGCATACCCTATAGCTAGTCATTCTGGTGACCTTCATTTCAAGAGGAGGGAGACCCCTGTGCAAAATAGGCCAGGAAAAATTGGGTCACTAATTGAAATGAAAGAGAACTCTGCTGGCCAAGATTCAGCTGATAACAATAACCAGAAACAAGGAAGTAGGGAAAGTCAGATACATCACCCCAACAATTTCTGTGATAGGAAAACATTAATCCTAGCGAATGAATCTTTTACTGCCTTAAAAAACGAGCAGCAATTTGGTGTGACTGTAGATTACTCAAATCCAGTTAGAACTGAACATTTTTGTTCTGTACCAAATGGCGATTTGGAACATTTCCCAAAAGGAAGGAGAGTTGGACCTATTAAACTGCCTCCCCCCAATATGGCCATTTCCTTTGATGTCAAAATGTACTATGATCCTGGTCCCAAAAAGCGATCTGGGCCCATCAAGCCAGAAAAAATGTTGGAGCCACCTGTTTCAGGAGAGTATGGGAAAAGCTGGCAACCAGGGGACGAATGTTTTGCTCTTTATTGGGAAGACAACAAG
>1.166456288.166456147.3
TGAACACACCTCCTGGAACAAAAATTAAACTGTTGGGAATCGTGGAAGTGAAAAATGGCTTTCTCCTTCTGGATGACAGTAACACAGTGGTCCTTGGAGGTGAAGTGGAACATCTTATAGAAAAGTGGGAGTTGCAAAGG
>1.166459381.166459221.1
CTAGAAGGTCCCTGTGTTCTGCAGATTCAAAAAATTCGCAATGTAGCTGCACCAAAGGACAATGAAGAATCTCAGGTGGCTCCCAGAATGCTGCGCTTGCAGATGACCGATGGACACACAAGCTGCACTGCAATAGAATATACTTACATGTCAAAAATAAG
>1.16933080.16933296.1
AGGGACTCCAACCATCATGTTAAGATAAAGCAGAAAGGTGCAGTGCTGAACATGCTAAAGAGGCTGGACAAAATAAGGTTCAGAGGACACAAGAGAGATGAGTTCCCAGACTTAGCAGAGTCTCCCAATGCTTCCGACACTGAATGTGGAGATGAAATCCCTATGAAAATACCTCGTACATCAGGCAAAGACTATGAGGAGCTGAGAGACCCTGTAA
>1.16992424.16992556.3
ATAAACGCAGCCACATGGTGTGTTCAAGAGTTCAGAAGTGGATTTATGATAAATTTGGGGAATATATTGAAGACTTCAGATTTCAACCAGAAGAAAACACAGTGGAAACCGAAGAGCCGCTCAGTGCTAGA
>1.169984534.169984674.2
CTACAGTGTACATTATACAGTGAGTATTGATGGAAAAATACAAGAAGGATCAATGGAAGTAGATACTGCTAACAATCTGCAGATCTTTAAAACTGGAAGTGGAAGGGAAGAAGCAACTGAAGTTCATGATTTTCAGCTT
>1.169989110.169989318.1
CAAAGAAAGAAAAAGGGAATTACTAGGAAGACACGCCAAACACAACCAAACATTGATCCGGATCAGTTTGAAGCGGCTGCTGAAGAAGTAAATACCAGGCCCCACTCTAATCAATGGGCTCATGA
>1.17005118.17005272.3
GACTTTATGCAGGAATTAAATTTTTTCTGATCGATTTCGTCTTCAAACGATGCCCAAGACTACGAGCAAAGTATGATACACCTTATATCATATGGTTGAACTTGCCTACAGATCCTCAGCTGAAAGAGAGGGCTAATGCTACAGTATCAAGACG
>1.170127244.170127451.2
TGAGAATGTAGACTTGGAGCTTCCCAGTACAGAGAGTGACACTCTCCCAGCCCCTGTTTTAGAAGTACCAGAGGATGCCAAAGTAATCTTTAAAGAAAAAACCGTCACTTCTCTCGGCGACACAACCGAAGGAATGCCGGTCTTCAAAAAGCGGAAATTTGAATCTCGAAA
>1.170137804.170137668.1
GTTGAATGCCAGCAGGATCGATCTCAGCTGATGAATAAGGAAACAGCGTTGCAGACCCTGAGAGAGAAGCTCTACCTTCAGAGTGTTATGAAAGAAATAAACGAACAACAGAGTACGAGAAGACTGCAG
>1.170216818.170217018.1
ACTTTAACAACGGTTTTGGATTTCTTACTTGATGGCACCTTTGGAGAATGCCACAGCCAGAGCGAGGGGTATCGGACAGCGTGCCACAAACTGTTTCCTTTAGCGTCTGCCTTTATGCCTCCCGCCAATGAAGATGACAGTTGCTTTGCACCAATGAATCATACAGCCATTAATCATGATGTGCTGTCCAATGAAAT
>1.170269085.170268847.1
ATGCATGCTCACTCTCAGTTCTGTATGAGTGGAGATCATACTCTGGAAGGCACAGAGCATGCCATCCAAGAGATCGCAAAAGACGATGCAGATGAATATTTTGTCATAGTCTTAAGTGATGCCAACCTGGAGCGGTACGGCATTCCTCCCGCAAGATTTGCACAAGCCTTGACTATCAATCCCAAAGTGAATGCTTTTGCCATATTCATTGGCTCCTTGGGGGATCAAGCAGACAG
>1.170336725.170336574.1
AAGTTTCCAGCAGAAGGACTGGCAAATGTTGTTCGAAATGTCTTTGATTTTGATTCCTACCACAAGGAAATGCGTGAGATATTAATTAGGACTTTACATAAACATGGAATACCTATTGGAGCAAACCCCACCAATGTACAGATGGCTAAGGA
>1.170344079.170343871.2
AGGCGATATATTTAGCTGTCATGCAATTGATAACCCTAAACCAAATTCAGAGCTTGCAATGCTTCGGCAATACGGGCCTGATGTTCCTGACCCAGTTCTCCAGAAACTGGTAGCAGCTTTTGGAGAGCTCCGAAACTTGGCCGACCAAGGAATTATCAATTATCCTTACTCAACTAGAGAAGTAGTGAATATTGTCAAACATTTACAG
>1.170381953.170381785.1
ATTTTTCCCATCCACCCCTCGTTCAGACTAATTGCACTGGCAGAGCCTCCTCCTGTTGGAAGTACCACTCAGCAGTGGCTGGGCCCGGAGCTCTTAACTCTTTTCCTTTTCCATTATGTAAAGCCACTAAGCAAGAGTGAAGAAATTCTAGTTATTCAAGAGATG
>1.170391134.170390974.1
GATATGACAGCTCGAGATCTCCTGCAGCAAAGGTACACTCTGCCCAACGGGGACACCTCCTGGAGACCTTCTCCACTGGTAACAGCTGCCCTCCAGGGGAAGCTTGTCATTCTAGATGGTATTCACCGGGTCAATCCAGGCACACTAGCTGTCCTTCAAAG
>1.170400643.170400509.1
GTTCCTGCTGGGGCTCAGCTCTCAGGCCAGAGGTCTGAAGCAGATGGGTTTGTCAAAACTTCCAGCCATGAACAGCTGTTGGCTGAAATGATGCAGTCTCATATGGTTAAGGATATCTGTTTGATTGGACAAAAA
>1.170805306.170805727.1
AAAGTGAACCTTACGTGTTGGCATCATGACAAAGGCTGGGCCAACGTTCTGAATATGACCTTCAGTGATGGCAAACTAATAGCCAATCATGATGGCTTTTACTACCTATATGCCAACGTGTGCTTCAGGCACCATGAGACGTTGGGAAACCTAACTGGCCAAACGCTGCAGCTGATGGTGTATGTGATCAAAACAGATGTTAAAAGGCGAAACTCCGTCATTCTGATGAAAGGTGGAAGTACCAAGAATTGGTCAGGCGATTCTGAATTTCATTTTTTCTCGGTAAATGTCGGAGGGTTTTTTAAATTGAAGTCTGGCGAAATTGTAAGCATCCAGGTCTCCTACCCTTCCTTGCTGGATCATTCCCCAGAAGGAACTTACTTTGGGGCTTTTAAAATAAGAGATAGCGATTGA
>1.171456409.171456016.2
TCAGGAACTTGAGATACAGAGGAACTCTGTTCTATCGAATAGAAAGGAAATTGAAAGACAAATATATTTCTGGGAGAAAGACATAGCAACAAGCAAATCTCACTATGAAGATCTGGAGGCTCAAATTGCAGCCTTGCATGCTGAGAACGTAAAGCTGACCCATGACAATGAAGCTCTACAAGAAGAATTTAAAATGATGGTCTTAAGAAACCGTGCTTACTATGAGAAAATGGCTGCTCACCGAAACCGATTTGAGGAAGCAGAAACCACATTGCCATTCATAGTGGAGCTCACGAAGAAAAGAGCCACGGTCCAGCAGATGATGATTCAGAAGGAAGACCTACTGGCTTCTCTTGAGAAAGCAGA
>1.171465805.171466378.1
CCATTTGTGTATCTCATGTGCTTCCAGGCCCACAGCAATGAAAAAAATGGCAAGGACCTGCTTCAGAAAGCCTTGAAAAGTTTCCATTGCCCTGGGAAAGGGCTCGAGGTGGTGAGCGCTGAAACCTTTGCTGCTGTTTTATACGCCCTTAAGCAGAAGCTGGATGAAAAGGACGTGGAGGTGGTCACCGTCATGCTGTCACCGGAGAGAAAATCCTTCATGAGAACGTACATTGACCAGCTGTTTACTAGCCTTTACCAGTTTGAGTTTATAGATCTAGGGATAAAATCTGAAGAAAGCCCCTTGAAGACATCCTTAGAGCTACAGAGTAAAACAGGGCCTCTCTCAGATCCTGATGTGGAAAGGATCCAGATGGAAATAAAGCAGTTTTTGGAAAGTCTTCCCAGTCTGAAAGGAAACCCCACTGTCCTCAAATCTTTATTGATCCCAG
>1.172083830.172083969.2
TGAACTACTGGAAAAGTTATGCTTGTCATTATATGATGTCTTCAGGCCACTAATCATCCATGTAATTCATTTGGAAACATTGTCTGAACTCTGTGGGATCCTTAAAAATGAAATGCTTGAAGATCATGTGCAAAACAATG
>1.172085201.172085361.3
AACAGCTTGGTGCTTTTGCTGCTGGAGTTAAGCAGATGTTGGAAGATGTCCAAGAGCGTCTGGTCTATAGGACCCACATCTACATTCAGACAGATATTCTGGGCTACAGGCCCGCCCCAGGGGATCTTGCCTATCCTGCTAAGTTGGAAATGATGGAG
>1.172095450.172095584.1
GGTACTCCAGAAATAAGAGAACATTATATTGACTCTAAGAAGGATGTGGATCGGCATTTGAAACTTGCTTGTGAGCAGTTCATTCAGCAGCAAACTAGGCAGCTTATAGAACCTCTGGAGGAATTCTTGTCCAAG
>1.172098377.172098504.3
CAAAGATCAGTGACGTGGTATCATCAACATACAAGAGAATAAAAACAAAACTGCCATCAACCTTACAGAGTATGTCACTATATTTGTCCAATAAGGATACCGAATTCATCTTGTTCAAGCCCGTTAGG
>1.172238586.172238416.3
CAACAAAACAAGCCTACACAAACCCTCCAGTGGTGGACAATGAGTTACTACGGCTGAGCCTACGCTTGTTTAGACGCAAGACTGTGCAGCAAGGGTCTGGACCAGATAAGGCAGAGGACACTAAACTTTCACAACCA
>1.172239362.172239199.3
ATGCAGAGAACCTTTTTGAGCATGAATTTGGGGCCCTGAATATGGCTGCCCTACTGCGAAAGGAAGAGCGAGCTGGACTGCTGTGCAACCTGGGTCCTTGCTGTAAAGCTCTTTGCTTTAGGAGGGATTCTGCAATCCGCAAGCAGCTTGTGAAAAATGAAAAG
>1.172242208.172242059.1
GGAGATGATGAAACAAAAATAGATGATATGCAGTCAATGGAATCTGGTGCAGGAGAATATGAGCCAATCAGCGATGATGAATTGGATGAAATTTTGGCAGGTGATGCTGAAAAAAGAGAGGATCAGCAAGATGACGAGAAGATGCC
>1.172247758.172246843.1
AAAAAGAAAAATGCTGAAAAGAAGCGCAAGAGATCCAAAGGAGATTCTGAGGCTTCTGAGGAAGACAGTGGCCCTCATCAGAAAAAGAAAAAAGGTCCCAGGACACCACCTGTAACCACAAGAGAAGAACTGGTGGAAGTGGTGCCCGAGAAATCTGCAGTAGTGGAAGTTGTTCCCAAGAGGGAGGACACAACGTTTAGTGACTGGTCAGATGAAGATGTTCCAGAGCGTGGAGAGACTGTTCTGGAAAGGAATTCTGAGGAGCCCCATAGAAATAGCCACCGTACACGAGGTGAAACCATGGAAGTTTCTCATGTGGTTGAAGAAACCCCTCATCTCCGACCTGCAGATCAGAAGCGTAGCAGCAGCCTCTGTAGCAACAGGAGCCATACTTCAAGTAGACTCCGATCACCCTCTAATGATTCTGCACACCGCAGTGGAGATGACCAGGCTGCAATGAAGAAGATCTTGCACAGCAGTTCCAGTGACAGAGA
>1.172261549.172261389.1
ATTTCTCCTGAGGCTGTTGGATCAAAATTATCATCCTCACCTTCACCAAGAAAATCAAGTAAATCTCCAAAATTAAGGTCAAGCCCCAAATCTTCCTCCACTGCTAGTAAGAGGGAAAAGAAGGTTTCAGCAGTATCTTCCCCCCTCCTAGAGCAACAGAG
>1.172616774.172616650.3
GTGGATGCAATATTCAAGGAGAAGATGACAGCTGGGATTTCGGCACTGGAGCTGGTTTTTATGTGGATGCCACAGAAGAATTATGGAAAACAAATTACCGCATGTACTCTTACATAAAAGATGAG
>1.172971366.172971194.3
ATGTACTTGCACCTCAGTATCCCTGGCAATCAAGTGACATGTCAATGAACATGCTTCCTCCTAATCATAGCAATGACTTTATGTTAGAACCTCCTGGACATAATAAGGAGAATGAGGATGATGTAGAGGTTATGTCAACTGATTCCTCGAGTAGCAGCAGTGACTCGGATTA
>1.172973775.172973644.1
GATCCTCGAAGGCCATATCCAACTGATTTGGAGATGAGGAGTGGTCTTTTGGGTCAGATGAACAATCCTTCAGCAAACGGAGTTAATGGACACTTACCGGGGGATGCACTTGCAGCCGGCAGATTGCCAG
>1.173054799.173054933.1
GTATGCAAATTTGTGCACTTGATTAAAGAAGTTGATGTCAACATGGATACAATTAGTACTAAAATGGACTGTACTATATCACGCCTGAAAAAAAAATATGACACACTGTTTGCACTCTACCAGAAGTT
>1.173061319.173061467.3
CTGTAACTGCAGTATCTGGGAATGGCTCATCTCGAACAAGTAGACAAGGTCAGAATAGAAGTACGAGAACATCAAAAAATGATACAGACATCAGGGTTATTGAAGAGCTCTGTAAAGAATATGATTGTAATTTGGATGAG
>1.173116166.173116332.1
CCTCCAACATTATCACCCATTCCTCAGATTCTACAGAGCCCTTATAAGTTTTCTAATTCTCCTTTACGTGTTTCTGCTGGAAATAACATCTATATCTCACCTTTGAAGAATCCCAGCAAATTTTCTGAAGGGCTTATGTCACCCACAAAAATGACACCCAG
>1.173510665.173511258.1
TGTTCTAAGGAATGTCTTTCCAAATGCCCATGGAATTCATACAAAGGGGAAAGCCCCCTGAAGCTGCCGCTTCTCTGTCACTTCCAGAGGTGGCATGGCAAAGCAGACTCTGGCTCAAAATCACATGATGTGATATACAAAGCTCCCTGTGGAAGGAGCCTGAGAAATTTCAAAGACGTTCAGGATTACTTATTTCAAACAGAATGCAGCTTTTTATTTTTAGACCACTTTTCTTTCAATACCTACGTGCAGGTGTTCCGAAGCAGTCCTAGTTCTCAGGCGTTTGTCTCTGATTCTGATATCAGCCAAGGGGCAGAGACTGTACCAGTGTCATTCTGTAATGATATCAACCATGATCGACTGCCTTACTTTAAATACCGGAAGACCTCTTGGCCCCATGGATACTTCTTGAACAACTTCTCCAGCAGTTTTCTGGACTCTTGCAGCTGCACCGATGGCTGCATCGACAG
>1.173662870.173662704.1
ATCTGGGGTATTGGAGTTGCAACTCAAAAAGTCAATTTGAATCAAATTCCTCTTGGGAATGATGTGAATAGCCTAGTTCTGAGAAATGATGGAACTCTTTACTACAACAATGAAGAAAAGAACAGATTGCCAGCAAACAGTCTGCCACAGGAGGGTGATGTTGT
>1.173676365.173677597.1
ATGGAGCTCCTTGAAGAAGACCTTACATGCCCCATTTGTTGTAGTTTGTTTGATGATCCACGAGCGTTACCTTGTTCACATAACTTCTGTAAGAAATGTTTGGAAGGGATATTAGAGGGAAATACTCGGAATGTGATTTGGAGACAATCTCTCTTCAAATGTCCCACATGTCGAAAGGAGACTACAGTAACAGGGGTTAATAACCTCCAAGTTAACTATTCCCTAAAAGGCATCGTGGAAAAATATAACAAGATTAAAGTATCAGCAAAAATGCCTGTCTGTAAAGTGCACAGTGGTCAGCCTCTTAATATTTTTTGCCAGACAGACACACAGCTGATATGTGGCATTTGTGCCACTAGAGGAGATCACATAAAACATCTCTTTTGCTCCATTGAAGATGCTTACTGTCAGGAAAAATGTGCTTTTGAGACACTCTTCCAAGTGTTTGAAGCATGGCACTGTGGAGATGCACTTTCTCGGCTAGACACTTTGGAAACCAGCAAACGGAAAGCTCTCCAGATGCTGACCAAGGATTATGACAGAGTAAAAGATTTTTTTGAGAAATTACAATATACATTGGAACAAAAGAAGAATGAGATCCTGTCAGACTTTGAAACCATGAAGCTTGCAGTTATGCAGGCATATGATCCAGAAATCAACAAACTGAACACTATCATACGAGAGCAACAAACTGCTTTTAATATTGCAGAAGCATTTAAGGATGTATCTGAACCCATTCTGTTTTTACAACAGATGCAAGAATTTCGAGAGAAAATCAAAGTGATAAAGGAAACTAGATTGCCTTGTGTTACTGTAGACATCAAATCTACAATTAAAGATGTTGATACTAGTCAGTGGGAACAACTTAAGCTAGCAGATGTGGATAAACTTTCACTACCTCAAGAGAAAAGCTCTTTCAACTGGGTGACTTCTTCCTTATTTTCACCAAGGTTTTTTGTA
>1.174325564.174326058.2
CAGGATCTGAGAAACAGCCATTCAAGTTGACTTTCACAGAAAATCCATCAGTACCTCACCTAACTCATGTTCATTTCAGCAAAGCAAATCCCTTGTTTGTTTGCTCACATTAAGTTTTTCCT
>1.174350469.174350733.1
GGAAGCTGTGAGAACGATAATGACCTGAAAAACCTGGAAGCAGAGTTTGCCCTCACTCTTTACCAAAAGGTAGCAGAACGTAATAACAGAACGAATCTTGTCATTTCACCAGCAAGCATTTCTTTTTCTTTGGGACTTCTGCAGTTGGGAGCTCGAGGGAATACCTTTGGCCAACTGAAACAGGCTTTGGGATACAGCACTCATG
>1.174355155.174355329.3
GTGTTGTGGTGCACTTGGCATGCACCCTCTTTGTTCAAGCTGGGATGCAGCTATCACCTCAATTCATTCAGCAGGCTGAATGGTGGGCAAATAATACAGTGCAGCAAACTAATTTCAGTGATCCTAACAGGACCGAAGCACAGATTAAGGAATGGAT
>1.174357272.174357469.3
CTGAGTCTCCCCTTAACCAGATAGCTGTGGTAAGCACTATGGACTTCAGAAGTACTTGGCAAAGGAAATTCACTTTTACACACGCCCAAGCGTTGTCCTTTACCACTGCAGAAGGCATCAGCTTAAAAGTGCCTGCCATGTATCTCAGAGCTGA
>1.174639415.174640346.2
GTACAAAGATGCCTCCTACGTTGTCTACACAGGTGATACTGATGCTACAGCTGAGAATATTCTTGAAGGTGCCTACAGGCGATTCAACATCAGACTGAAACACCCTGTGAAGTTTGTGTTCTTGAATAGGCGCTACTTAGTAGAAGCTTCCGTTTATCCATATTTCACTCTGTTAGGTCAGAGCTTAGGATCTCTGTTTCTTGGCTGGGAAGCTCTTACGAAGTGTATTCCTGATATTTACATTGACTCCATGGGTTATGCATTCACGCTTCCTCTCTTTAAATATTTGGGAGGTTGCAAGATAGGATGTTATGTTCACTATCCCACAATCAGCACTGACATGCTTTCTGTGGTCAGGAATCAGCATGCTCAATTTAATAATGCAGCCGTTATCACAAAAAATCCCCTGTTAAGTAAAATGAAACTTGTATATTATTACTTTTTTGCTTCCATATATGGGTTAGTTGGTTCTTGCAGTGACACTGTCATGGTTAATTCTACATGGACTCTCAATCACATCCTTTCCCTCTGGCGGTGTAGCAACTGCACAAGCATTGTGTATCCACCTTGTGATGTACAGACTTTCCTGGATATTCCACTGCAGGAAGAAAAGAGGACTATAGAACCAACAATTGTTTCTGTAAGCCAGTTCAGGCCAGAGAAAGACCACTCCCTGCAGATCAGAGCCTTTGCTAAATTATTGGCAAAAACTGGAGGACAGGAACTACTGCCAAAGCTTATTTTGATTGGGGGCTGTCGTAACCTAGATGACGACCAGCGTGTAAATGAACTTAAAAAGCTCTGTCAAGAGTTGGGCATTGAAAAAAAGGTGGAATTCAAAGTTAATATTCCATTCGAAGAACTAAAGAAGCTTCTGGCTGATGCAACTATTGGACTTCACACCATGTGGAATGAACATTTTGGAAT
>1.174641442.174641713.2
AGGCCCAAAATTAGATATTGTGGTACCCTATGAAAGAAACATGACTGGATTTCTAGCAGAAGATGAAGATGGCTATGCAGACTCTATGGCTTATATCTTCTCATTATCTCCTGCAAAAAGGCTGCAGATCAGACAAAATGCTCGTCAGTCTGTGAAGAGGTTTGCTGAACAGGAATTTGAGGAAACATTCCTATTATCTGTAGAACAGCTATTTAAATAA
>1.174684672.174684505.1
GGCTGTGTAGGTGAAACAGTACATTCCACTTTGGAAAAGCTGATAGCGACAGTGCCAGATGCAAAAAAGTTTGCTAAGTACTGGGTGTGCCAGATGCGTCTTGAACAGTTTTGCTCCATGGAAAAAGTAATCGGCATCTATGAAAAGGCAATTCTTGCAGGAGCA
>1.174703634.174703768.1
ACAATAAGATTCAAATCCTATTTGTTGAGCATGGGTATTGCTAACCCAGTTACCCGGGAAACCCATGGATCTGGCACTCATTACCATATGCAGCTGGCAAAACAATTAGCTGGAATTTTACAGGCACCTTTAGAG
>1.174771756.174771917.1
TTTGGTTTAGTGCTTATTTTTGTGGACATTACACTTGTGATTCTTTCTCTATTGATTGGTGACACATATGAGTCTGTTGAATACACGATTGGAAACATCTCTTTGAGTATAGCGCTATTTTTCTTCATAGATGTAATCCTGCAAGTGTTTATTGAAGG
>1.175523750.175523526.2
ATTTACTCCCAATCAGCAGTATATAATTGTGGCCCACCTAAATATTAATAGGATTTCTATTTTGGCAGCCCCACCAGTAGGATTAATTGGGGATTGTATTGTGGTGGACACAATCCAGCTTGCAGGAGAAGTCAAGCCCCATCTTCTGGACGTCAGCATGAGTACTGGAGCCATTTATGTGGCAGAACTTGGAGCTGAACAAGTACAGAAATATGTACCTTT
>1.175546098.175547859.3
CTTTTGCCACACAAATGAGTCATCTCTTTGCACCTCATGGTTCTAATCCTGCTGCTACTCCAGCCCCAACCCCATCATCAGTTAAGGCAATAAGCCACTCATCAGCACTTCCATCTCCAACCGTCCCAGGGATAAGCATGTCCAACCCTGTCTTTCCCGTCTTCCCTGGGCAGGTTATCTCCTCCGTCCATCCACCTCAACCATCAACTCCAGTCCCTACTGTTGTCAAATCCCATTCGCTGCCTGCGGTTCCTGCCACATCTGCTCATTGTGCCACCACCACTCCTCTCCCTGCATCTTTCTCTGGGCTAGCTTCTGTGCTGCCTGCCGCTGCAGCACCCCAAGGGCTCTCCACACTGTGTGCCACCCCTGCACCTAACGAAGCCTTTGCATCTGTCTCTGCACCCTTCGCCAGCCTTCCTTTTTCTGCAGCATCTGTCACTGCCCCAGCTAATAATCCTAATTCATTGTCATCTGCTTTTGCTGGCCTGCCTTTGTCCTTGACCCCCACTCCTCAGGGAGTAGCCAGCCCCATTTCATCTACCATTGCCAGTTCTCCTGCCACTAGTTTACCATGCCCACTTAATTTACCTAATCCACTTTTATCAGCTTTAAAGGGTTTTCTCTCAGTAAATGATAGCTCATTAATTAATTCAAGCGCTCTGCCTTCAGCTGTGACCGCTGAGCTTGCTTCTTTATCTGGTCTTCTCAGTCAGAACTCTGAAGCCTCCTCTTCATCCAGTAGCAAATGTTATACTCCAACTGCTACCTCTTCCCTTCAGTATCCTTCCACTCCAGGACTCTCCGTTTTCTCAGGGCTCCCCCCTCAACCAGGAGGGAGCAATAGCGCAACTTCTCCTGCATTGCCATCACAGTCCCCTTTAACCACATTGCCATCATCCAATTTGCCAGTCAGTTGTGGCTCCTCAGTCGCTCTTCCACATTGTCCAAGCCCTGCCAATCCTGAACAAGAAGTTTCCTCCGCTCCAGCTGCCCCAGCAATTCCGGCTCTTGTTAAAACAGAACCCACGAGCCCCACTCTTTCAGGTCTCAAAGGCCCAACACCTTCTGCTGGGCCTAGTCACAGCACTTCAGGCTTGCCAGCCCTTGGGCATGCCTATACCTCAGCCACTTCATTGCCATGTAGCTTAAGTAGTTCCCTTAATCCAGCACTTTCCTCTTTGAGTTCTCCTCTGAACAGTTCCCCATCTATTGCCCCCCATGCTTCATCCACGCCAGTATATAATGCACTTCCTCCTTTCACTTCCTTGACCAACAGCTTTGCTTTTACTGGCAATCCAGCACTTACCCCGACAGGGTCTCTGTTGCCCATTCCACCTACCACTACTTCTGCACCACACGTCAGCTCCTCAGCCACTGTTCTCCCACCACTCATTGCCACAGCAGCTGCTCCAGCTCCACCATTCTCCCTTAACTTGTGCAGTGCCGTCTCTTCCCTGTTTTCTGTTCCTCAAGTGCCACTAGGTTCATGCAACTCATCCTTCCCTCCTTTCCCTGTCTCTAACACACCCTCTGTCACTCCTGCTCTCCCTTCTTTCCCTGGGCTCCAGGCATCTTCTACAGTAGCAGCAGTTGCACCACTGCCAGCAGCTGCCACAGCCCCATCTCCAGCTCCAGTGCTGCCAGGGTTTGCCTCGGCCTTTAGCTCAAACTTCAACTCTGCACTTGTTGCACAGGCTGG
>1.175549864.175549989.1
AAGATACACTCTGCTTCTGCTCTAGAAAACTATGCCCCTCAGTCTGATGGTTTCAGTACATATCCCCCAGCAGCAGGAACACCTGGAACACCCTTTTCAGTGCAGGCAAGTCTTCCCCAGAGTGGATGGCAATAA
>1.176234748.176235464.1
GAATTAAAGCAAGATATTTCCAGTTTTCGTTTTGAAGTCTTGGGTCTTTTAAAAGGAAACAAACTGTCTAACTTGCAACACTCCAAAACTAGCACAGAAGGCTCCTCCTTGACAGAATCCGATGAAGGAAGTGAAAATGGAGGAAATGAAAAAATCATGAAGAAAAACCTTAGTCTTTTTGAAATAACCACAATGATTCACCCAAGAGTAGTGGCAAGAGCTTCTGAAGCACACAGCCAGAGCAATGGGTCAGCAATGATGGCAATCGAGTCCACCAAGGAAAAACAAAAGAAAGTAAACTTTGTGGCTGATGTAAAGAAGTTTAGGTTATTTCACAGACAATCAAAAAACAACTCTACTGAGCATAGTACAAATAAAATTTATTCAATTTCTGAAGAAATTTCCCGTCAGCAAGCAGAAGAACACAAGAAAGTAATTGAACTGGGAGATAAATCATTGGCTGTGAACTCTGAGTTAAACAAACAGGGTTTCAGTGCAAAGTACA
>1.176307333.176307463.2
AGACCAAAATGCTCTAAGGAATATTTTGCTTTATCATTTGACACGAGGAATTATCATTGCAAGTGGAATTGAACCTGGTGTGACTAACATTCTTAAAACTATTCAAGGTGGCAAACTATATTTGAAAA
>1.176586926.176587052.1
AAGCTGAGACGAAATGTGAACTTGTTGGAGAAGCTAGTTATGCAAGAGACGTTGTCATGCTTAGTAGTGAATCTTTATCCAGGAAATGAGGGGTATTCCTTGATGCTCAGAGGAAAGAATGGCTCAG
>1.176589447.176589586.1
GAAGACAAGCTTCTACTAGAAAGTCAGCTTATACTGGCAACAGCAGAACCTCTGTGTCTAGATCCATCAATTGCTGTTACATGCACAACAAACCAACTTTTGTATAATAAACAGAAAATGAATACTCGCCCAATGAAACG
>1.176590311.176590467.1
TGTTTCAAGAGATATTCCAGGTCATCTCTGAATCATCAGCAGGATGTGTCTCAAAGCACTATTCCACCACAGTTCAAGCTGTTTGATTATTTACAAAAAAGAAAGGAGAGGAGAGGAAGCCAGCAGTATGATCTCAAAATTTGCAAAGCTGGAAAT
>1.176599846.176600013.3
GTAATATTTTTAGTCCACAGCAGTCAAGCAGTCATCTCAAATCCCCAACTCCTCCTCCTCCTCCTGCTCTTCCTCCTCCTAAGCCTCCCTGTGTGTCCCGGAAGCAATCTCTGGATCTGAATCAATTGAGCATGCTTTCTTCAGCTTCTGTGTCTCCTGCAAGTGCTTCACAAA
>1.176603163.176603321.2
TGGAACACAAACATTAATGAGTGGTTCAAATCCCATGTTGGGGGGTAATACTGGTGCAGTCACCCCTGCAGGTATAAACCTGAGTAATATTTTACCATCAGGAAATCTGGTGCCAAATGCACTGCCTGCTGCAATGCAGCCTGCCTCTCAGCCAGGT
>1.176689217.176689354.1
GATACACCTCCTCCACCTTATAATGCCAGAGAAACGCCACGAAACCACAATGGATGCCCTGTTCATGCGTTTACAGACAGTCCATTAGTGCTGTCATTGCCCAATGGAGGTAAATCTACTGATGGAGAACCTGAAA
>1.176761900.176761580.1
ATGACAGAACTCAACCCCACATCTGGATTGATAGCAAATATTGAAAATGGAACTTTTTTGGAGCTGTACCCCACCTCTCTCTCAACATCCATGGATTCACCTTCCAATCACATGTCAAATGTCTATGTTTATGTTTCAATCTTCCTTAGCCTCTTGGCATTCCTTCTTTTGCTATTAATTATTGCACTTCAGAGATTGAAGAACATTATCTCTTCTAGTTCCTCCTACCCTGAATACACCAGTGATGCTGGGAGTTCCTTTACAAATTTAGAAGTCTGTAGCATTTCTTCCCAGAGATCAGCTTTTTCAAACCTTTCATCA
>1.176877020.176876777.3
CATCCAAGAAAAGCTTTACTGTTTACGTAGATGAAGTGGAAGAGAGAAGCAAATATAACTTTATAGCTACAGAAGAAGTGGAAACTAGTATGTGCGAAACTGAGACCAGTATAATAAAGCCTAACCTTCATCTACTGTTGAACTTAAGTACAG
>1.176928995.176929189.1
GCATCCTGGTTGAGCTGGGGTCTAGTCAAAGGAGCAGAATACACTGGAAAAGCCATCCATAAAGGAGCCTCTAAATTAAGAGAACACATTCAGCCAGAAGAAAAACCTTTGGAGGTCAGCCCAACTGTAGCAAAGGGACTACATGTAGCAAGGCAAGCTACAGGGGGAGCGGTCAAAGTCAGTCAGTTCTT
>1.176929699.176929857.3
TTGAAGGTGTTTGTTCCATAGCAAGTTGTGTTGGAAGAGAGTTAGCCCCTCATGTGAAGAAACATGGAAGCAAGCTGGTTCCAGAATCCCTTAAGAAAGACAAAGATGGAAAATCAACTTTGGATGGTGCTCTAGTTGTAGCAGCAAGTGGAGTTCAAG
>1.177579117.177578963.1
AGTGTTGTAGTTCCAGTGAAAAAGCCTCCTCCTGGAAGTCTAGCAGTCACCACAGTTGGAACGGCCACAGCTGGAGGTGGACTACCCCCAAGCAGTACACCAAATATATTTGCTGCCACAGGAGCTACCCCAAAAAGTATGATAAATACAACAG
>1.177626356.177625337.1
GTTACCTATGAAGCTCACAAGGAGTACCTAGCAAAAATGTATGAGGAATACCAAAGACAGGAAGAGGAGAATATCAAGAAGGGGAAAAAGGGGAATGTGAGCACTATCTCGGGCCTTTCATCTCAGACAACTGGAGCAAAAGGTGCAATGGAGATTCGTGAAATTGAAGATCTTTCACAAAGCCAAAGCCCAGAAAGTGAAACAGACTACCCTGTCAGCACAGATACCAGGGATTTACTCATTGCAACGAAAGTATGTGATGATGTGCTTGGAAGTTCAGATAGACCAGGGAGTGGTGTACATGTAGAGGTTCATGATTTGTTAGTTGATATAAAAGCAGAAAAGGTAGAAGCCACAGAAGTAAAGCTGGATGATATGGATCTATCACCAGAGACGCTGGTAACCAGAGAAAATGGTACCCTTGTGGAAGTTGAATCGTTATTAGACAATGTATATAGTGCTGCAGTTGAAAAACTTCAGAACAATGTTCATGGGAGTGTTGGCATAATTAAGAAAAGCGAAGAGAAGGACAACGGTCCCTTGATTACACTTGCTGATGATAAAGATGAACCTCCTAACAGCACCTCATTCCTCTTTGATAAAATATCCAGCCAAGAAGACAAGCTGCTCCCTGAATTGTCTAGCAATCACATCACTATTGCCAATATTCAAGAGACTCAGATACATCTTGGTGTAAATAATGACCTTGGGCTTCTTTCTCATATGCCTAGCAGTACTGAAATAGCATGTGGTTCAAGCATAATAGAAGATAAAGAATTTAAAATTCATACTTCTGTTGATACAATGGACTCACTATCTGAGAGAGAGCTGGCTTCATCATCTAAAGGATTAGAATATACTGAAATGGCAGCTACAACCCTTGAAACTGAGTCTTCTGGGAAAACTGTACCAAATGTAGATGGAGGGAGTATCATATCAGATACAGAAAGATCTGATGATGGAAAAGAAGTAGGGAAGGAAATAAGAAA
>1.178161223.178161032.1
GGCCTTCTGTCTGAACTTCTCAACAACTGTGATGGGCAACTAAAAGGAGAGGTTGCACAAATGGCAGCTTTCTATGAGCACCGATTACAACTGGGCAACAAAGCTATTTATCACCTGGAAGCGTTTGTAGCCAAGTTTATGGCCCTTTATAAAAAGTTTATGGAAGATGGACTTGAAGCTATGATGTTCTAA
>1.178164638.178164502.1
ATCTGTACCGTTTTGTCAAATGTTTGCAAGAAGGAAGGCCTGACTCTTCCTCAAGAATTGGCTCGGAGAATTGCTGAAAAGTCTGGGAGAAATCTCAGAAAGGCTCTTCTGATGTGTGAGGCATGCAG
>1.178165530.178165349.3
TGGTACTGTTGACAGAAGTGGACAAGCTTACAAAGGATGCCCAGCATGCATTGCGAAGAACAATGGAGAAGTATATGGCCACCTGTAGATTAATTCTTTGTTGCAATTCTACATCAAAAGTCATTGCACCCATCAGGAGTAGATGCCTTGCAGTGCGAGTCCCTGCTCCAAGCATTGGAGAT
>1.178679781.178679636.1
CCCAAAGCAGCCAATGTTCTTGGGGCTGTTAATAAGCCTCTTTCATCAGCAGGCAAGCAATCTCAATCCAAATCTTCTCGGATGGAAACTGTAAGCAATGCCAGTAGCAATTCAAACCCAAGCTCACCTGGAAGAATCAAAGGAAG
>1.178838084.178837395.2
TCCAAAGAACTATAAGAAAAGAAAAGCAATGGACCTGCTCAGTCAAGTACCTTCCCCTCCACCTGTGAAACCAATCTGTACATTTATTTCACCATCTCTAAAAAAAGCATTTCAGCCTCCTCGAAGCTCCCGTACCCAGAGTGAAAAAACATCAGTGAAAAAAACAGAAAGTAAGATTAACAAAACTCCCCTGCTAAAGTTAAGTGGGATTGCTCCTGAAAGCAATTTTGTTGCTGATGAGGAACTTGCAATGATAAATACGCAAGCCCTCTTAAGTAATTTTCCAGAAGAGAA
>1.178905857.178905696.1
ATCATGACACTTTCCCCTTCTGAGGACACAAATCACATTGATGCCCTTTCCACGCCATGTGAGGCAGCATCAGCAGGTCCGCCTCCTTTCAGTTCAAGAACTTCGAGTTTTAACACATCTTTGCCAGAAATGAATAATCTCCAGGTCTCTGAAGGATCAAAG
>1.179748033.179748244.2
GTACCAACCTGAGCAGCCTAACTTGGCGTATCAGATGGCTAGTACTACAGATGAGACAGACAATAATGAGTCTGTGAGCACGAGTGAATCTCAAACTGGATTTCTGCCTGAGGAGGAAGAGAAATTATCTCTAAAAGTTCTCCTCCTCCCCCAGAATACAGTTCCTTCCAAACTTTCTGGATTTATAGTGAATTTCTCTACTTGTATCAT
>1.179824174.179824013.3
GTTCAAGCCTTGGAAATGAAGAGCAAATCATTCTTAAGGCAGCTGAGCCCTCTAAAGAAGCACTTAAGGGGGCTAGCAGAAGTTCACTGCAGGCATCAAATAGCACACCAGTTGCCCGCAGGAGTTTGCTTCCAGCACCAAAGACAGGCACAGCACC
>1.179907813.179907607.3
TTGATCCTAAAAAAGGCCCAAGTCCAAATGCTACAAAGTCTAATCTTCCAAAACCATGTCAGTCTGGACTCCGTCCTCCTGGTTATTCACGGGTGCCAGCTGCTAAACTCGCCACTTTTGGTTTCGTCAGGAGCTCCAGTGTTTCCTCAATCTCAAGTAAATCAAACAACAGAGTCCAGAATGATCAAAGCAAAACAGCCAACC
>1.180072521.180072677.1
GCTTTATTTGCTTGCATTGCCTCCTTAGAAGTTGCAACGGGGACTATTTCACTTGCTGTTTCTAACACCATCTACGCAATGACTGTAGCATGGTTTCCCGGCTTTATTTTTCTCTTATCAGCTGGTTTCTGCATAATCCCACTGAGTTTAATG
>1.180136044.180136264.1
GGAGAAGTGCCCCATTCTTGGTCTCTGCCTGAAACTCTAAGTAAGGACAACAACCGGTTGAATATAATGACTTATGCTTGTGGAAGGAACAACAAGCAGTTTTGCAGCAGCCTGACCTTGAACAGAGCTCAAGCAACTGACACAGGATATTACAGCTGCAAATATCCATCCTCAAGTGAAGTAAAAAAGAAGCCTTTATCTAAAATATATGTATTTATTAATG
>1.180145537.180145661.1
ACACTCAACCCGTTTATCAAGCTGCACACAAATATACCAGAAATGATACGCATAGCTGACGGAGAGACGCTGACCATCCCCTGCAGAGTTACAGCACCGGATATCCCTGTTAAATTAAAAA
>1.180150806.180150968.1
ATGCCAGGAGGAACTATCATTCCTGATGGGAAAACAGTCATCTGGGATAACACTAAAGGCTTCATAATTCCAAAAGCAACATACAAATTCATAGGGCTTCTTAGCTGCGAAACTACTATTGATGGTCATGAATATAGCACCAAATACCTGAC
>1.180152701.180152875.3
GCATTGTACAAAGAAAAGATGGACCCAACCTATTCTATAGCATCCTTGTTGTCGATAAAGTCCATGATATAGATAAAGGCCAATACATTTGCAATGTTAAGAGTGGGCCATCGCTTAAATCAGATAACATAACAGTTCTTATTTATG
>1.180156344.180156513.2
GTTGAAGGATGGGTTACCTGCTGCTGAAATGTGTGCCCGATATAAAATTAAAGGTTACTCACTAATCATAAAACATGTTGCTGAAGAAGATGCAGGGAACTACACTATAATGTTGAATACGCGGCAGTGGAACCTACATAAAAACTTAACAATAACACTCAGAATAAATG
>1.180229722.180229582.1
TTAGATGCTGGTGTGCCAGAAAAAATAAGCCTCATTTCCAGAGATGAGAAGAGTGTCCTTGTGGTGGCATATAGCGACCTAAAACGCTGCTTTGAAAATACTTTTCAAGAACTGATTGCAGCCACGAACGGCCAGTTGTAG
>1.180233040.180232902.2
GTTCCAGAAGGATCCAACATGGTCGGAAACTGGAGACAGGTATCTCCTGAAGCTCTTTAGGGATCATCTTTTCCATCAGGTGACAGAAGCGGGTACTCCTTGGATAGATCTCAGTCACATTATCTCTTGTCTTAACAAG
>1.180236934.180236805.1
TATTTGCTGACTGACCAAAACAGGCTTCGAAGTGTCAATGATATCATGCCTATGATTGGTGCAAGATTCTATACTCAGTTGGATGCTGCCCAAATGAGGAACGATGTTATAGAAGAAGATCTTGCAAAG
>1.180237972.180237833.1
CAAGCAGACTTGATCTCCCTTGGGAAGGTTGTGCTGGCTTTGGCTTGCAATTCTTTGGCAGGAATTCAGAGAGAGAATTTGCAGAAAGCGATGGAGCTGGTGACAATCAACTATTCCTCTGATTTGAAGAATCTTATTTT
>1.180321186.180321388.1
GAAGACCTCCAGTGTTCCTTGAATCCTCAAAACTCTGAGAATGTGAATGAAACAACAAAAGTTATAGAAGTTGGTGTGCTTGAAAATGTCAGATTAAAAGCAGTATTAAATATTTCAGAGAACATCATCTGCCATTGGGTTTTTAAAGACATCCA
>1.180558681.180558452.1
CCAGTTACCTGTCAAGTGTGTTCCAAAACATTTAGTCGCAAAGATTATCTGAAATGTCACATGAAAATTCATGCTGCGGACAGAGAAGTTTTTAAATGTCCAAAGGAGGGCTGTGAAAGAACTTACACGACAGTGTTCAACCTTCAGAGTCATATTCTCTCATTTCATGAGGCAAAAAAACCTTTTGTGTGTGACCACCCTGGCTGTGGAAGGCTTTTTGCAATGAA
>1.180821208.180820945.1
TCTCATTCCTCGGATATTACCAGTTACTCATATCCTGCTACTCCAAATCATTCACTCCATCATCAACCTTGCCACATGTCTTTGTGTGGAACAGGAGATGGATCTCAGTTCATGCTTGCAAAACAAGGTCTTGAACAGGAATATAAGTTATCTTCTACAACAGTGCAACATGCTACTTTGAACAGACCTCAAGAGCCACCTCCACCCCCACCCCAAACCTTAGATGGCGCTCTGGGCACTGTTGCCCTGATAACAGCAGATTATGG
>1.180923471.180923346.1
CGTTCCAACCCCCATGCTGCCTATCCTAACCCTGGACCAAGCACATCACAGCCCCAGAGTAGCATGGGATATTCAACTACCTCCCAGCAGCCTCCACAGTACTCTCACCAGACGCACCGGTACTGA
>1.180928374.180928207.3
CACTTGAGAAGAACCAGCAGCAGCAGCAGGGCAATAACCACACAAATGGAACTGGTCATCCAGGGAATCAAGACAACAGTCATACACAAGGGCCTCCTTTGAAAAAAGTGAGAGTTGTTCCTCCTACCACTACCTCAGGTGGACTTATTATGACCTCAGATTATCAG
>1.181351021.181350852.3
GCTTTGGCAATTCGAGCACATCTGGGTTTAACTTCAGCAATCCTGGCATCACAGCATCTGCTGGCCTGACATTTGGGGTGTCCAATCCAGCCTCTGCAAGTTTTGGTACAGGAGGACAACTTCTCCAGCTGAAGAAACCCCCAGCTGGAAACAAAAGGGGGAAAAGATA
>1.181366008.181365807.1
ATGCTCAAAGACCAATATCTTGGATACAGAAAAACCTTTTTAGGGGATGCTGTGGATGTGTTTGAGGCAAGGCGAGTAGAAGTGAAGAAATGGCAGACTGCCCCACGAGTTACAACTGGACCTACTCCTTTCAGCAACATACCAAATGCAGCAGCCATTGCCATGGCTGCAACACTTACACAGCAGCAACAGCCTGCTACAG
>1.181379748.181379596.3
CTACTACGGGCCTTAGTTTAGGTTTCAATAAACCTGCTGGATCAGCCACACCATTTGCTTTACCTATCACTTCTACTTCTTCTGGCCTTGCATTATCTTCTGCTCTTACATCTGCTCCAGCAGCAG
>1.181442562.181444436.1
GGTGGAAGTGAGAGGAGTGCCCCTGGGATTGGAAAAGCAGGGGCCTCGAAGAAGCCTACCAGCGTGGTGACTTACCAGGGAGGAGGAGAAGAGATGGCCAGCCCTGAACAGGTGGGAGACACTTGTACTCCGGAGTTTTGGGATTTATTGTCATGCACTGAGGAGAAATCACAGGGGACATCAGGAAGGAAGGAATCACCTGAGACCTACAAAGGTGATAAGACAGTCAGGAGAGTTCAGGATGGGGCAGCAAACGGGAAGCACATTGGTCTTAGCCAGATTCCAGTTCATCACCACAAAGAAGACCAGAAAAATAGAGAAAAGGAGCAACAGGAAGCCATCCCCAGCAGTGATGAGGGCTATTGGGATTCTACTACACCTGGACCTGAAGAAGACAATACTAATAGTATTCAGAAAGAGGTAATTCCCAGGGACAGCTACAGTGGGGATGCTCTCTACGATCTGTATACTGATCCAGATGAAAACACAGCAACTGTGACTTCTGCAGAAAATATCACCCCAGTGACTTGTTGCAAGCCATTATCTCCAATAACAACTACTTGTCCAGTCAAAACCCATACAACTTCACTCAAGGATTCCAAGATACCCATCAGTATCAAGCATTTTACATCGCCACATGGTAGCCATGGCCAGGATTCCAGTAATAGCCATCACATTGTACACCATCAGCCTACCAAAAGTGAGATCCCTAGAACAAAAATCCCTGTTTCAAA
>1.181671494.181671630.2
TGCTGCAGATGGTGATGCTGAATCTCCAGCTTTAGTCGATGATAATGGCAGTGAGGAGGATTACAGCTATGAGGAACTCTGCCGTGCTAACCCTAGGTACTTGCAGCCTGGAGGCGAGCAGCTAGCTGTCAATGAG
>1.181709716.181709872.1
GTACGTGAAGTTGCCTACAAAGTTTTTCTGTACCCAAATGTTCAGCAACTGCAGTGTTTAGATGAACTGCTTGCCAGTAGAAATTTTCTTGCCCGGTTAGTTGGCTATGACACATTCGCTCATCGAGCTCTTCAGGGAACAATGGCCCAAACCCCAG
>1.181726257.181726410.2
GTATAATATTGAGCCAGCCCTATATTGTCCCTTTTTCTCTCTTGGGGCATGTATGGAAGGACTGAACATTTTGTTCAGTAAGCTTTTAGGAATCTCTCTTTATGCTGAACAGCCTGAGAAGGGAGAAGTGTGGTGTGAGGATGTTCGTAAACTG
>1.181791696.181791571.3
GGTCTGTACAATCACAGGATATTCACTATGATGGATCAGAACTTGCATGTTTTGACAGATCACAACTTAATATGTATGAACATAGAACATGCTGCCAGGGCCAGCGGGACTCATTACAGA
>1.181926410.181927892.3
ATGTCCCTAGTATATTCAGTGGTGACCAAATTGGAATGTTGGACCCTCATCAAAAACTTTTTGGACCCTCTGAATCAGGCCAGTGTTGGAATTTAAAAGATGACATCAAAGAAATCAATGAACTAACAGACCAGTTTACACCGTTTATTGGTATGTTTGGAAGCACGAAGGAAACCTTCAAAAATGGGCACTTCCCTGGCACATTTTTTCGTTTTCCTCTTCGCCAGCAACCTTCCCAGCTGAGTAGCAATCTATACAACAAGGAAAAAGTTCTAGAATTGTTTGATTCATTCAGAGCAGATGCCGATACAGTTCTTTTATTCCTTAAAAGTGTGCAAGATGTCTCCTTACATGTTAGGGAAGCTGATGGAACTGAGCGGCTAATTTTTAGAGTTACAGCCAGTGAAACCAAGGCTTTAAAGCATGAAAGACCCAACTCTATCAAAATTTTGGGAAGTGCAATAAACCAATATTGTAAAGGCATTCCAAGTAATAGCATAACGTGTGTGACATACCATATAAATATAGTTTTAGAAGATGAAAGCATTAAAGACGCACAGAAGACATCTTGGTTGGTATGTAATAGTGTTGGAGGACGAGGAATATGTAATGAATTGGACTGCTTGGCTGATGACTTGAAATATATCCCAGCTATTGGAATAGCCATGTCTTTATCAAGCAGTGGAGAAGAAAAAGGAGCTGAGGCACAATTATCAGGAAGAGCTTTTTGTTTTCTTCCATTACCTCCTGGGGAGGAAAGTAAGACTGGCCTGCCGGTTCACATTAGTGGGTTTTTTGGTCTTACAGATAACAGAAGAAGTATAAAATGGCGAGAGCTTGATCAGTGGCGAGATCCAGCAGCTGTATGGAACGAACTTCTTGTGGCCAACGTGGTCCCTGAAGCCTACGCAACTTTGATCCTGGAAGCCATTAAGCAAATGGAAACAGAAAAAAATTCAGATTTTCCTTTGTCAGCTGAGCAAATTTACAGGTTGTGGCCACAAAAAAATACAACAAAAGTTCACTGGCAGCCAGTTATAGAACCTCTTCTGAAAAAGTTATTCCAGGACAAAGTTATTTATTCCACCAGTGGCAACTGGATAAAGGTGGAGGAGGTATATTTTTCCGAAATGGATGAGAGTTTGGAAACTACCCAAGCTGTGTTAAACTACCTTCAGGACTCAGGAAAAGAGGTTGCTAAAGTACCAGATAATATTGCTAATGCAGTTAATCTTATGATTTCGGGTACCAAAAAAGTGACTCCGGGTACAGTACGGCAGGTGTTAAGAAAATCTGGGCATAAAGGATCTGCTGATGAAAAACTTTGTATCCTAGAGTTTGTGCTTGGAGATGGAAATTATGGTGAACTTATTGGATTGGAGCTTCTGCCATTACAAGATGGGAGTTTTATTTCATTCTCTTCATTGGCATCAGATCAGGATGCAGTCTATATAACTTCAGAAAGTTACCCAAG
>1.181933699.181945256.3
GAAGACAGTGCACTCAGTTGCAGATTTTAAACCCTGAACGATTTGCACGGCTCATCAAAGAAGTTATGAATACATTATGGCCCAGTTCAGAGATTATGGTGCAGTGGTTTCCCACTTCTGATAAGAATCACCCACCTGTTTCTTGGCTCAGAATGGTATGGAAGAATTTGTATATACATTTCTCTGAAGACTTGTCTCTGTTTGATGACATGCCACTTATTCCGAAGACATTACTACATGAAGAAGATGTCGTAGTGGATCTTATAAGACTAAGGGCTCCATCACCAATTATTCTAGATGATGGATCTGAAACGCAGCTTCCAGAATTTTTACCTGAAATAATTGAGAAACTTGGTGGGATCATTCTTAAGCAACTTGACCCCTCTATACAGCATCCACTTTTAAAGAAATATATACATGCCCCATTTCCACATATACTTTTACAAATAGCAGAAAAACTTCCCTTACAGAAATTGGTAAGTCAGGTTACTTCATTGCCCACATCACACAAAAATGCTCTTAGAAGCTTCCTTGCTAGTTTAACTGATGTTACTGAAAAAGAAAAGAGAGTTATTAATGAACTAATAATATTTAGGAGAATTGAACAACCACTTGATGAAGACAATGCTTTTACTGCACTGAAAGTTTGTAAGGTACTGCATCACAATGCCAAACTTCCACCAGAAATAAAATTCTCTGTTTCACTGGTTGACAGCAGTGATGAAGCCACCATTCGTTTAGTAAACATAATGAAAGGAGAACAGTTGAAGACCACTGACTGCATAAAATTTATTTTAAAAGATATACAGAATGATTTTTATTCTACAGATGAAGCAATAAAAATTATGCTATGGATTCTAGAAAACTTGACTTTCCTCAAAAGTGAAAATGCAGAGGTGCTGGATTGGTTGAAACCATTAAAATTTATTAAAATTTCAGAAGAAAAAATGGTGTCTGCCAGTGAACTTTTTGATCCTGAAGTGGAAGTATTACAAGACTTGTTCTATGGGGAAGAAGAACTTTGTTTTCCCCCCACAGTTTTTAAAACTTCTCCAGATATTCTACATGCTCTGAGATTAATAGGCCTAAAATGTGAGAACAGTTTAGAAGAGAAAGACATTTTACGTGTAGCCCATAAAATCGAGAACTTGAAGGACTGTGCTAGTACAAGTCAGGATGCACTGACACAAAAAGCCAGAACTTTGTTAATGATTTTGAACAGACGTTGTTCATTACTTCATTCACCTGAAACAAAAGCCACATTGAAAAAAATTAAATGGATTCCAGCTTGCAAACAAAAGCCTCCAAATTACCCAAGTTCATTAATTTGGAAAGGTGATCATTGCTATCTATGTTCACCACCGGAAATGTGTGATATATCTCAAGCAACTTTAATAGGTTCTTCTGTTCCCCTTGTAGAAAGTGTCCAACCTAGTGTTGAAAAAGCACTAGGGATCACCATCAAACCTAACATCAAGTCAGTGTTAAAACACTTCAAAGTAGTAGTAGACTGGCACAGTTCCAAGAAATTTAGTGATGAAGATTACTATCAGTTTCAGCAAATCTTACTTGAGATTTATGGTTTTATGCATGATCATTTAAGCGAAGGAAAAGAAGCTTTTAAGGCCTTGAAATTTCCCTGGGTCTGGACTGGTAAAACATTTTGTTTACTATCTCAAGCAGTAATAAAATCACCACATGATCTTGATCTCCAGCCGTATCTTCATAGTGTGCCAAAAACCATGGCTAAGTTCCATCAGTTGTTCATCTGTTGTGGGTCAGTTGAAGAGCTGACCCCAGACCACGTTTCCATGGTAATTCAAAAAATATACCTCAAAAGTGAACAGTCTCTTACTGAAGAAAAGAGTAAGCAAAATCTTCATATTATGTTGAATATTATAAGATGGCTATACAGTAGTCAGATTCCAGCCAGTTTAAATACACCCGTTCCAATACATTGTAGCAAAAAACCTTATAAACTCACAATGAAGCCAATCCATGAATGCTGCTACTGTGATATCAAAGTGGATGACTTAAATGATTTGCTTGAAGATGCCATGGAGCCAATAATTTTAGTTCATGAAGATATTCCCATGAAAACTGCAGAATGGTTGAATGTGCCATGTCTCAGTACTAGGTTGATTAATCCAGAAAATATGGGGTTTGAACAATCAGGTCAAAGAGAACCCCTCACGGTAAGAATTAAAAACATTTTGGAGGAATACCCTTCTGTGTCTGATATCTTCAAAGAGCTGCTGCAGAATGCAGATGATGCTGATGCAACAGAGTGCAATTTCTTGATTGACATGAGGAGAAATAATGACATAAGAGAAAATCTGTTGGATCCAGGAATGGCAACTTGTCATGGACCAGCTCTGTGGTCTTTCAACAATTCCGAATTTTCAGACTCAGACTTTCTAAATATAACACGATTAGGCGAGTCCCTAAAAAGAGCAGAGGTTGACAAAGTTGGAAAATTTGGCTTGGGATTTAATTCTGTTTATCATATCACTGACATTCCCATTATTATGAGCAGAGAATTTATGATCATGTTTGACCCCAACATCAATCATCTCAGTAAACATATACGAGATAAATCTAATCCTGGGATCAAGATAAATTGGAGTAAACAGCAGAAGAGACTTAGAAAGTTTCCTAATCAGTTTAAGCCATTCATAGGTGTATTTAATTGTCAGCTACCTTTGACTATGGAGGCACCTTACACTTACAAAGGAACCCTTTTCAGACTATCTTTTAGAACTCAGCAGGAAGCTAAAGTGAGTGAGGTCAGCAGTACTTCTTACAACACTGCAGACATCTATTCTCTTGTGGACGAGTTTAGCATTTGTGGGCATAGGCTGATCATCTTTACTCAGTGTGTAAACTCAATGGTTTTGAAATATTTGAAAGCTGAAGAAGCTAATCCTGAGGCATCTCAAGACACTGTGACTATTAAAAAAATTCTATGTCCATCCAAAGCAATTACTACTCCTTTTACAAGCGTTCTAAAGGAAGCTGCTAAACTCATGAAAACTTGTAGTAGCAGCACAAAAAAACTTCCCACTGAATCACCAAAGTCTTCATGCATATTACAAATAACCGTAGAAGAATTTCATCATGTATTTAGACGCATTGCTGACTTGCACTCCCCAGTTTTTAGAGGGCCAGAAGATGACACAGTTTCATTCTTTGAAATGGCTAAAATTGGACAAACCAAAAGGCCCCCTGATGAACTGCCACAAAAAACGGTAGATTCTACCACATGGCTCCTGTGTGCTTGCATGGATACTGGAGAGGCCTTAAAATTCTCATTACATGAAAGTGGACGAAGGCTAGGACTTGTCCCATGTGGTTCAGTAGGAGTTATGTTGTCTGAAAGACAGGATCGAAAATGGACAGTGAAATCCAATTTCTGCAACTTAGGAGAAGTATTTTGCTATTTACCTCTTCGAATTAAAACAGGTCTCCCTGTTCATATCAATGGTTCCTTTGCTGTTACGTCAAATCGAAAAGAAATATGGAAAACTGACACAAAAGGAAGGTGGAATACTGTATTTATGCGACATGTTATAGTGAAGGCCTATTTGGAAGCTGTGGTAGTTTTACGCAACATGGTTTTATCTGGTGAGCTAGAAGATTACAATTGTTTTGCAGTGTGGCCTGATCCTGATTCAGTGCATGATGATTTTTCAGTTATATGTCAGGGGTTTTATGAAGAAATAGCTCACACAAAAGGCAAAGAAGGAATCAGAGTGTTCTCTGATGGCTCATCTTGGGTGTCGATGAAGAATGTCAGGTTCTTGGATGATTCATTGTTGAAACGTCCAGACATAGGAACTGCAGCTTTTAAGATTTTTCTTAAATACCTTAAAAAAACAGGTTCAAAGAATCTTTGTGCTGTGGATCTTCCTTCTTGGGT
>1.181953500.181953327.1
CTCGATGCTCAAAATTTGCTACTGCCAGACTTGCTTCAAGGAACAAATGGAGAATCTGAGAGTTCTGAAGGACTTTACGAAATTTGTGCTTGCCCAGATGGAAGGTTATACTTATCAGTGGCTGATATAGATTCTACTTGCTTAGAGTACAGTCATGATTGTCAAT
>1.182907901.182908066.2
TCTTCATATGAGTTCTTCAGAAAGAGATGCCACGTATGACTTCATAAAGGCCAGTAAAGTTCTGATGAAAAGAAATGCAACCGATCTTGGAAAAATAACAGACCTGTTTCAGAAATATGGTTACAAGCC
>1.182984265.182985802.3
GAAAAGGTATAATGCCAAGCAGTGTAAGCCGTAGGCCAAGTTTTGAAGGATCAACTGAATCATTTCCACCTTATCACCAGATAACCAACCCAGCCTATGAAGGCACTGGCTTTGGTGCTGAAACTGCTAATGTGCTCAGTGATGTTCCCAGGCCATATATGGACTATTTACTTTCGGCTTCTCAGTCTGCAACTATGAATGCTCCTGTGCAAAGACCACCATGCTTAGCTTCCCACAACACTCCCGGCAATCTTCAGCAGAAAACATACCCTACTAACATGGATTCCTCAGTCATCAGCTATCCAGTGGCTGGTCATAGCAACCAAGCTTTGCAGTTGCAGGGTACCCACAGTTCAAATAGTCCACATTATGGCAGACAGCCTGTGATGGTGCAGAGTGAGGGGCTTGGATATGGAATTCAGCGAAGCCATTCTTTTCAAAATAAAATGCAGCAAGAGGGAGCATATCCGAGTCTTCCTAATAAAGCAGCTGTTGCACCTAACAATTCTGGCCATGGGTTCCAGCAGGCACCGGCTAGTCTGTATATGCCACATTCGCATCACAAGCAGCCAATCCCAACTTCTCATCCAATGCATGTAATCACTAGAGGTGCCGCATTTAGTAATGAATTTTCAGACAGCCCACCCCAAGGTCTCTTAACCCCATCTAGAAATAGCCTGAACATGGACCTGTATGATCTGAATAACTCTCAGATTCAGCAGTGGCAAACAACCTCTTCCTCCTCTTCTTCCTCTTCATCCCGTCGTGATTCACTACAGAGCCAAGCCTTGGAAGCATCTCCACGGCAACATGTACCCTTCAGGCCAGATACCTGTGTCCCAAGTAGAACCAATTCTTTTAACAACCACCAACCACCAATGCCGGTATCTATGAGGCAGGCTGCTTCAGGTAAAGCTGATGCCTCCATTCCTTCTCCAAATACTATCACGGCTGTCACAGCTGCTCATATTCTCCAGCCGGTGAAGAGCACAAGAGTGATGAGGCCTGAACCTCAGACTGCTGTAGGCCCTGCACATCCTGGCTGGTTACCTGCACAGTCTTCAGCACTAGAGAGCTTAGGAATGATGGAGCAACACCCCCTTCCTGTTGGGGGAGCAAATTCCTATCAGTTAGATGTTGATTATAGTAATCAGGAACTCAGGTGTCCACCACCACCGTATCCCAAACATTTGCTGCTACCCAATAGTTCAGAGCAGTTTGATATTAACTGTTTACGTCCAGGAATGGAACAAACCATTCGGGGAGTCCCAAGCTCATCAAGCAGCAAATCTGAGGAAAACGGAGAAAGGAATGACAAAATCAAGACAGCTAAAGCAGAAAAAGTGGGCAAAGATAAAAAGCAAATACAGACCTCCCCAGTGCCAGTGCGGAAGAATGGCAAAGATGAAGAGAAGAGAGAGTCCCGAATCAAGAGCTACTCACCGTTTGCCTTTAAATTCTACATGGAGCAGCATGTGGAGAATGTTATAAAGACCTATCAGCAGAAAATGAATAGGCGGCTGCAGCTGGAGCAGGAAATGGCCAA
>1.183040657.183040798.3
AAACTAGTAAAGTGGACTATGTCCTTTTTCAAGCTGCCACAGCGATAATGGAAGCAGTTGTACGAGAATGGATTCTGTTGGAAAAAAGCAGTATAGAGTCACTACGAACATTCCTTTTAACATATGTCTTACAAAGGCCAAA
>1.183071641.183071818.3
GCTACCTCTTAGCTAATGATACTCAGGGAGAGACTCCGCTAATACCTCCAGAAATAATGGAGTATTCCATTAAGCATTCAACTGAGGTTGACATCAATACAACGCTTCAAATTCTTGGATCTCCAGGAGAAAAGGCCTCTTCCATTCCAGGGTACAACAGAACCGATTCTGTTATTAG
>1.183074877.183075046.1
ATAAGCCTGCCATTCAACACAGCATTTGGTGCTGACACTGAGGGTGCCCAATGGATTGTGGGTTACCTTTTAGAAAAGGTAATCAGCAACCTTGCAGTGTGGAGCTCTGAGCAAGATCTTGCCAATGACACTGTGCAACTGCTAGTAACTTTAGTAGAAAGAAGAGAG
>1.183075981.183076155.2
GGCAAATTTAGTAATTCAGTGTGAAAACTGGTGGAACTTAGCAAAACAGTTTGCCAGACGGAATCCCCCTCTTCACTTTCTATCCAGTTCAGTGCAACGTACATTAATGAAAGCCTTAGTTCTTGGGGGTTTTGCTCATATGGATGGAGATACCAAACAGCAATACTGGACAGA
>1.183080504.183080634.1
TTTCCATCACTGTGTAATCAGTACTACAAATTAATTACTTTTATTTGTGAAATATTCCCTGAGAAAATTCCACAGCTTCCAGAAGACTTGTTTAAAAGCCTTATGTATTCATTAGAATTAGGGATGACATC
>1.183144593.183144362.2
GATTAAAATAATGCAGAACATTGGAGTTGCATTTATTAAAACTGGCCAATATACTGATGCCATTAGCTCATTTGAGCACATTATGAGCACATCACCAAACCTGAAAGCGGGCTTCAACTTGATCCTGTGCTACTTTGCTACTGGAGACAGAGATCAAATGAAAAAAGCCTTCCAAAAACTGCTTGCTGTTCCACTGGAAATTGATGATGATGACAAGTATATGTCAC
>1.183169436.183169562.3
AACAAATGAAAGAACTCGAAACAGCTGGAATGCTGAAAGGTTCCCTCAAAGCTGACCAGCAGATCACTCTCATTAGTGGTTGCACAGATTTAAAAGAAGCAGTAAAAGATGCCATTTATGTTCAG
>1.183183868.183184029.1
GAGTGCACACCTGAGAATTTAGAACTGAAAAAGAAGATTTTTTCCCAGTTAGATCTAATAGTCAGTAATGATGCTATCCTAAGTAGTTCAACCTCCACTCTGTTGCCTACAAAATTATTCACTGGATTGAAGCATGTGAAGCAATGTATAGTTGCGCATCCT
>1.183188768.183188962.1
GTAAATCCACCATATTATGTACCTCTTGTTGAATTAGTTCCTCATCCAGAAACAGATCCTTCTACAGTGGAGAAAGCCTATGCTTTGATGAAGAATATAGGACAGTCACCAGTTAAATTAACAAGAGAGATAGATGGATTTGTTCTGAACCGACTTCAGTATGCTATTATTAGTGAAACATGGAGACTCGTTGG
>1.183374567.183374417.1
AAATATGGCAAATTAACAGCTTGTACTGGTTGCAGAGCTCAGTGCAGGTTTTTTGACATGACACAGTGCATAGGAGCTAATGGATATATGGAGCCATACTGCTCAACCACATGCATGAACACACACAAATCAAAATATGCAAAATCACAAA
>1.183401344.183400853.1
CTGTCTGAACCTACGTCTGGTTTATAAGGGCTTACCACAATGGCAACTGGTCTAGCCAATGTAGGAAGCTCTTTTGGAGGTCCATCTAATTCTCTGGTTTCTAGATCTAAGTTCCAGAGTACCTCCATAGAAGATGATGATGATGTTGTATTTGTTGAACCTGTACAGCCTCCACAAATCTCTACACCATTAATAACAGACCACAGAAATGTTTTTAATTCATCCAGTAATGAAGAGCAACATGGAAATGACCCTAAAATATCAGCTCCGTCAAAAGACCTGAGCTCTCAAAAGGGAAGTATAACTGAGACTATTATTATTGATGATGAAGAAGACATTGAAACAAATCAGGGACAAGAGAGAAATGATTCCAATTTCAATGAAAGAAGATTTCCAGAGGGTAAAAACAGAACCAGTGAGATGGAATTCTCAACACCCAGTTTTTCAAGATGTAAG
>1.183498107.183498276.3
ATGCCTTTAGCCCAGCACCTGCTGGAAACCAAGGTCCTCCTCCTCCACCTCCAATGATGAGTATGAATATGAACAACAGAGGGACAATGCCTGGCCCTGCAATGGGTCCAGGTCCTTCCTTGGGGCCAGAAGGAGCTACAAACATTGGAACCCCAATGATGCCAGATAATGGAACTGTG
>1.183529508.183529381.3
GATCTGGGATTCTTTTATTCATTTTCCATGCAAACTTTTTGGGGAATGATGTTGTTGCTCGACTTTGTGGACCATGCAGTGTGCAAGCTGTGGTTTTGAATGACAAATTCCAGCTGCCTGTGTTCTTG
>1.183530443.183530289.1
CTCACCCGAGTGGCAGAAGAAACAATCAGGGAATACTTTGAAGCCCGTCTTAGTTTGATGGAACCAATATTTGATATTGCATGTCATCTGCTCTGTGAGGGACCAGATTATTCCTCAGAATTCACCTATAAGGCCCCACAGAATGTGCCTGAAG
>1.183532523.183532369.1
GCTTGTAAGAGAGGAAATTATGATATTGTCCGTCTTATGATTGAAAATGGAGCTGACTGCAACCTTTCATCAAAGCATCAGAGCAATGCTTTTCATTTTGCCAAGCAGTGTAATAATTTATCAGTCTCCGAACTTCTCAGGAGTCACTTGG
>1.183535111.183534971.1
GATTCTAGTGGAATGACTCTGGTGATGCTGGCTGCTGCAGGAGGTCATGATGACATCCTTCGACTTCTTATCCGGAAAGGAGCTAAAGTTAATTGCAGACAAAAAAATGGAACAACTGCATTGATTCATGCAGCTGAAAAG
>1.183536831.183536586.1
AAAGAGATCAAGAGTGCATTTGATGTGTTTAGCATCTGTTCAGAAGAAAAAAATGAATATTTGGACAGTCGAAAAAAGGAGGAGTCAGTGCATGATTCTAGATCCACAGATGAATTTAGATTAAAAGA
>1.183623787.183623624.1
CTAAACAAGTTAATGAGTAATATACAAGATAACGTCAAATGTTTAGGCCTTCTGGAACCCTACAGCTGGAAAAGTGGAGAAGCTTGTGTTGTAAGAGCAGCTGATACAATGTGGTACCGAGGTGAAATTAAAGA
>1.183633937.183633747.2
AGCAAGGACAGAATTTTTGAGAATGGTAAATAACAAAGCTGTACTGATGAAAGTTTTTAGGGAAGAGAATGGTGTGCTTATTGTAGATCTCATGAAGCCTCCAGCAAACAAAATAAGTAGTGACATGCCTGTATCCCTCAGAGATGCTCTAGTTTTCTTGGATTTAGCAAG
>1.183845346.183845528.3
GGCATGAATATCCTTTTGGAATTAAAATGAGCCACATTCGTGACACTTTGCCCCAGACAAAGGGATCAAAGGATGGGGACTGCCCTCTGGATCTTCAGGGAGCCTTCCTAATAGAACAATTGCCCCGTGAACTTCAGTGCCAGTTCATTCTCAAGCCAAGTCGCCTGGC
>1.184454721.184454595.2
TACTCCAGCAACTTTGGAACAGAACTACATTGTTTGTGAACTGCACCAGAAAGTCAATATGTTGTACTCTTTTCTGAGAAGTCACCTGAATAAGAAGAGTATTGTATTTTTTGCAAGCTGTAAAGAG
>1.184460832.184460702.1
CAGGAAGCTCAGTATCGCATGGTGACTGAAATCCAGAAGCAGACCATAGGTTTGGCATTACAGGGCAAAGATGTGTTGGGAGCTGCCAAGACGGGATCAGGCAAAACCTTGGCTTTCATTGTGCC
>1.184543140.184543426.1
CCAGTTTATCATGAATATTGTGAAAGTCCAGAAGAAGATCCTCAGATTTGGGAAAATATTTTATCATGCCCATCAGAAGAATCTCAAATTACTAAGGACTTTGCTGCATTGATCTTTAGCACATGTTTGATGAAGTCCCATGGAGATTTGGCCAAAATACAGGAGCCATAGTTCATTACACTCCTTAATAATTGCATTTATCGTTGGTCCATGGGGAAGTACACAGACTTCAAAATGTTTTCAGATGAAATGCTTTTGTCACTGGCAAGGAAG
>1.184574275.184574092.2
TGAAAACCAGTTGTTCAACAAAGTGGCAGAGCGTGTCTTGATACGACTTCAGGATAAACTTAAAGGAATGGAAGAAGGTACCGTGCTCAGTGTGGTTGGCCAGGTGAACTTCCTGATACAGCAAGCCGTGGATCCAAAAAATCTCAGCCGCCTTTTCCCAGGGTGGAAACCATGGGTATGA
>1.184574541.184574405.1
GTGCTTCTATACGACCCTCTTTTTGATTGGACCATGAATCCTTTGAAAGCTTTGTATCTGCAGCAAAGGTCAGAGGATGAGGCTGATGTCAGCTCCGCCTTCAGCAGTGCTGATCAAGGATGTAACAAAAAAGC
>1.184577718.184577569.1
GTTGTTCCCCTTTCTCAGAGAAGCGGCATCTTAGAGTGGTGCACTGGCACAATTCCTTTGGGTGAATTCCTCATCAATACTCACTCCAGTGCTCACAAACGCTATAGACCAAATGACTACAGTAGCATAGACTGCCAAACCAAAATGATG
>1.184579732.184579592.1
GTCGATGCTAGTGGCAAATATGAAAATTTGATCACGATAAAATCATTCAAACCACAATTTCACCTAGCGGGAGGAGTCAATCTGCCCAAAATAATAGATTGTGTTGGATCAGATGGACAACAGAGAAGGCAGCTTGTGAAG
>1.184587522.184587355.1
CTTCCAGAAAGAGCAATGTATCAAGTTAAACAGTACAGCCCGACTAGACATGGAGTATCAGAATGGAAATTGGAAGAAGCTCAGGTGTTCTGGGCTAAAAAGGAAGAAAGCTTAGCACTGAGTATTCTAAAAGATATGATCAAGAAATTGGATGAAAATTGGTT
>1.184599355.184599184.3
AGGCTGTTGGAAGTTGTTTGGGAGAAATTGGTCCCATAAGTTTTTCTACCATAGCGTTGCAGCACAGTAAAAATGGATCTAGTTCCGATACATGTGATCTCTTTGAAGACAGAGAACTTCAGTGGGTCTTTGTAATATTAACTCTCATAAATAATTTTTTAATAGATCAATG
>1.184605427.184605301.1
GATCTGGATCCTGCTCCAAATCCTCCTTATTTTCCATCATGTGTCATCCAAGCTACACTGGGTTACATTAATAGTTGTTATAAAACTAAGTCCAAAAGTATTATAGCAATCCTTTCCAAGAACCCT
>1.184611973.184611843.1
GCTGACCCTCATTCAGAATGGGCTGTGCTTACAGTTAAATGTGAAAATCTACCTGTGAGAGATGCTTTTCCTCAATTCCTTGCAGATAACAACTTTCAAGTTTGTATGATTGCAGCTAAGTCA
>1.184612875.184612720.3
TATGTTCCTTTTATCGCCGGGATCAAGAAGTTTGCTCAGCAATACTACGTAATCTTCTTCCAATGATCAATATTTTGGGAACCTTCAATATAAATTCTGAAGATTTAAGAGAAGCCCGGTGTCAAGTCTTAACTGTTGTTGGAGCATTTTG
>1.184618918.184618693.1
CAAGAGAAAGAAGAAACGAGTCTTTCCGAAATTGAAGCTTTTTACCTGCAGACAACCTTCAATGAAATTGATATTTTTACAAATATGGCAGATGAAGTATCAGAAAACAAACCTTCTGGTTCCAGCCTTGTTGTCAGTCAAAAGCTTGAAGAAACCTTAAAACATGATCTTATGATGATGTCAGAGCAGCT
>1.184620531.184620337.2
TTTTGCTGTGCAGTGTTTGGCATCAGCAATGACAGCTGTAGAAATACCAGAAACTTCGAAAACTGGATCATTTCAAAATGATTGGGAAGGAAATGCAGCTTATACACTAAAAGAACGAGTTGTGAAATGGCTTCTCTTCTGCTGTGTGGAGGAAGTTATGGAAGACAGCATGGAGCTCCCTCCAGTTTTGTGCAG
>1.184621444.184621073.1
CAGATTACCACCAGATTAGTATCCAAGTACCCCAGGAGCCTTCCTGACAATGAGTTGACTCATTTACTTAATATACTATACCAATTATTACTACAGCAGCGTCGAGGAGAACGGACCCCTTATGTATTAAGATGTCTTAAAGAGGTTGCACTTTGTCAAAGCCAAAATAAAGACCTAAATGTCACACAGAAGTTAGAACTGCAGCGAACGTGGTCCAGAATTTGGTCTCTAGTAGATCGTAGTCTAAACCTTCGACAAACTGAAATGGAAAGCTTTGAATTGCTTGGAGTCATATTTCAAAGAAATTTAATAACAATGGACAAAGAAATCTGGAGGATATTTACAGGTTCCGCATGCAAGCCATCAAG
>1.184623007.184622844.1
GTATTTACTCAAGACACCAGAGTCCTGGAAGTAACTCAGTTATATACAGTTACTCAGCCAGAGGCTGGAGATGGAGAAGGACCATCCAAACGTAGGAGAATTGAATTAGGTTGGGAAGTGATTCAAGAACACTTGCAAAAGTCACAGAATAGTTTTGATGTCATACCTTG
>1.184623535.184623366.1
ACAGGAGCATACAGCTCAGCAAAATGGCAAAATACTTTATACAACCTCTATGATCTGTTAGCCAATGAGATAACTCTTATTAGCAGCAGAGGAAAATATTCTTCAGGCTCACGCAGTATTGTTCTAAAGGACAACCTGGTTGAGTTAATGGCTGATTCTTGTCACCAG
>1.184625177.184624939.2
GCAAGAAAGAAACCCTGCAGGCCTCGACCACATTTTTGCAGCCATTAACGTGTTTCTCCCCATTTATGCGATGAATTACCGAATGCAAGTTTGCAAATTAGGAGAGGAAATTCTATCAACTGTGCTTTTTATATGGGCTCATTACAAACCAAAAGACTTTTTGAAGGAGCAGATCATTCAATTTGTTCAGTTTCAGATTTGTGTTCATCATCCACATGGAGCTAAAACCCAGGAAGAAG
>1.184625627.184625462.3
ATCTCCAAAACCTGTACTTTGAACTATTTCTCAATCCTTCCAGAGATGTTAACAAAGTTTTGGTGGCTAGAATAATCTATACACTTACTAGAGGCCTCTGTTTCCAAACTGACAAGTTCAATTCAGATATTTTGAACTTCTTCTCAAAAGTTATGCA
>1.184629321.184629157.3
GAGCCCCCAGAATAAAATGTCAAGAGCTTCTGAGTTATGTAATGGACACGCTAAATGAGTCATCAAGATACGCTATTTATGGGGCCGATTGTAATAGCATATTACTTAAGGACATTCTTAAAGTGAGGAAATACTGGTGTGAAATATCTCCACAACAGTGGTCAG
>1.184629867.184629722.3
TGCAGAAATATATTCAGAAAGAGGCTGAGAGTGTCAGGGTAGCAAAACCTAATGCCGCTGCATCAACCCAAGCAACACGACAGAAAAAGATGAAGCAGATCAGTAGTTTGGTTAAGTATTTCATCACGCATGCCAATAAAA
>1.184641962.184642192.1
CGCACTAGAAGTGCAATTGCCGATATGAAAAAGCAGAAGTGCCTTCAACAGTCAACCTCTTCTAATTTAGGATCATCACCTGCAGTTTATCAACCAGGACAACTAACTTCCACTGCAATGACAGCCACGCAAGTTATTCTTAAACCAATTATAACTTCAAATCTGGCTCAGGCAAGATTGAATTCTTCATCTGCACATCAGGGCCAAATTCAGGAAA
>1.184652091.184653246.1
TCATCAACAAAAACTCAACCTTGCAAGAGAGAACGTGAAAGAACTCTGCCAAGAATTTTATGTAAGCCAGATATTACTGGCAAAAATTTGGTTGTAAAGGAAAGCCAACTAGAGAAAAAAGGTTTGGGTCCAGGACTAGCATCGGATGTATTAAGAAAACAGACAGCAAATAAAGAGAATGAACTAGAAAGGAACGTTGATGAAGTCCCCCAAACTCAGGAGGTGGCAGCCTTATCCAACAGCCAACAAAGTCTTCATCATGAGAAGAACTGTTCTTCAGCTCAGGAAATAACTAAAAAACAGGGGCTTCAGCCCAATGCCAATAATAAAAATGCAGGCATTTTGCCCTCAAAGGAGCCTAAAAAAGAGCAAACTAAATCTCCCAATCAAGTCCATAGCTTGACCAGTCCTTTAACTAAGCAAGCTGTGGAAATGCTGTATGATATTCAAAGACATAGCCCCACTAGTAAACTACCTGAAAACGGGGAACTGCCAGTACCCCGTACACCTTCAGGTACTAGTGATAGACACTCAGATGATACCTTTGATATAATAAGGACCCCAACCTGTAGACGGTATAGTGAAGATAGTACAACACCAAGGATCATGGTTCCTCCAGCCACTCCTGATTTGCCAGCTTGTAGCCCAGCAAGTGAAACAGGTAGTGAAAACAGTGTTAGCATGGCTGCCCACACTTTGATGATACTTTCACGGGCTGCTATTGCAAGGACTAATACAACTACTCC
>1.184661499.184661349.1
GGTAATTGTGCTGAGAATACTGCTAAGAAATTTTCTATATCACGGGAAGATCAAGATGCTTATGCTATAAAGTCCTATACCAAAAGCAAGGAAGGTTGGGACTCTGGAATATTTGCAAAGGAAATTATACCTGTTACTATTTCTCAGAAAG
>1.184676327.184676133.1
GAGGCTATCATCCAAATAATGAAAATGCGGAAGAAAATTACTAATGCTCAGCTTCAGACTGAATTAGTAGAGATATTAAAAAATATGTTCTTGCCACAGAAGAAAATGATAAAAGAGCAAATTGAATGGCTTATAGAACACAAATATATCAGAAGAGATGAATCTGATATCAATACATTTATATACATGGCATA
>1.184679528.184679367.1
ATAACTTTCAAGAATGAGGTTGGTCAGTATGACTTGGAGGTAACGACGTTTCAGTTGGCTGTGCTTTTTGCATGGAATCAAAGACCCCGAGAAAAAATTAGCTTTGAAAACCTTAAGCTAGCAACAGAACTTCCAGACGCTGAGCTTAGGAGAACTTTGTGG
>1.184679822.184679647.3
CTGATTCTGTGAATATTAAAATTTTAAACGCTGGGGCCTGGTCCAGAAGTTCTGAAAAAGTTTTTGTGTCACTGCCTACGGAATTAGAAGACCTCATCCCCGAGGTCGAAGAGTTCTACAAAAAGAACCACAGTGGCAGGAAGCTTCACTGGCATCATTTAATGTCCAATGGCATT
>1.184680674.184680551.1
GAAGTAGGTATGCCAGCAGATTATGTAAATAAATTGGCAAGGATGTTTCAAGATATTAAGGTATCTGAAGATCTTAACCAGGCCTTCAAGGAAATGCACAAAAATAATAAACTGGCCCTTCCAG
>1.184686199.184686069.1
TTACATTTAATGTTTTCTTTGATGGATAAAGTTCCTAATGGAATAGAGCCTATGTTAAAAGATTTAGAAGAGCATATTGTTAATGCTGGATTAGCAGATATGGTGGCAGCTGCTGAAACTATTACTACT
>1.184887246.184887486.1
AGTCTGGTTATTGCCAATGGAGGTCTGGGTAACGGTGTTAGTAGATACCAACTGCACTCTGTGGTAGAAGAATGTGGGTTGGTAGAAACCCTCTTGATGCCCCCAAATAAACCCTATTCATTTGTGCAATATGGAAGGACAGCTGACTCCAAGCAGGCCTATGACGTCCTCAATGGAAAGGAACTAATATTAGAGAACTCCAGCCAAAAGGTTGTTCTGTACTTCAACTTTGTAGAAAAAG
>1.185012332.185012468.1
GAAATAATTGGTGGCATGCTAGATTTGGAGCCACGGCTTTGGAGAAAAGGACGACGAGAAAATTTTGAAGACCAGAGAAAGAAAGTGTTGCATTTTGCTCAGAAATGGAAACTGTATGACTTTACTAAAAGTAAAGA
>1.185134717.185134838.2
TTACAGGGATGCTGAAAAAAACTTCCACAATATTTCCAACCGATGCTCCTACGCAGACCATTCTGGCAGTGATGAAACTGATGATGTCTCAGGAATTCTCCAGCGTACAGCAAATATTCTTG
>1.185144812.185145530.3
GTTTGAAGTTTGAAGAGCTACAAGAGAAATTTGGGGCTGAATTCTTCAACATCTGCTTCAATGAGAATGAGAGAGTTCTTCGAGCTGTGGGTGGCACCTTGCAAGATTTTTTTAATGGCTTTGATGCTTTGCTGGAGCACATAAAGACTTCGTTTGGGAGGCAGGTCACTTCAGAATCCCCTTCTTTCCTATGCAAAGAACTCCCTGAAGGCAACCTTATGCTTCACTACTTCCACCCCCATCAGATTGTTGGGTTTGCCATGATGGGTATGGTTAAGGCAGCAGCAAGGAAGATCTACCAACTGGATGTTGAAGTGGAACAGATTGTAAATGATAAACTATGTTCTGAGGACTTAAACCCAGGCAACTGCAACTGTCTCACTTTTATTATCAAAGAGCGCGAAAATGCAAATATCACAAAAGCGCTTCCTCTAGGGACTTCTCAGTCCCCTTCTGATCTGAGGATAAGCATTAATACCTTCTGCCGAGCTTTTCCTTTCCATCTGATGTTTGATCCCAGCATGCTGGTGCTGCAGCTGGGTGAAGGACTGAGAAAGCAACTCAAGTGTGAAGCTCATAAGACCCTGAAGTTCCAGGACTGCTTTGAAATTGTTTCTCCAAAGATTGCTGCCATGTTTGAACGAGTCCTTCTGAGACTGTCTACTCCTTTTGTGATCCGAACCAAACTTGAAGCATCTGGCTCTGAAAATAAAGACAAG
>1.185432308.185432083.1
GCTGGCCGTCTGATGATAAGAAAATTGATTGCGGAAAAGCTGAAGATTCCTTGGAACAAAATACAGTTACAAAGGACCTCAAAAGGCAAACCTGTCCTCGTAAATGCATTAAGCAGCACCCAGTCCAGTTTCAGCTTTAATGTTTCTCATCAAGGAAATTACACCGTACTTGCTGCTGAACCTGATTGTCAGGTTGGCATTGATATCATGAAGACT
>1.185444650.185446258.2
AGCCATGTTTGAAGTTAACATGAAAGAAAGAGATGATGGGAGTGTTACGATAAGTAATTTAACACCCAAGGCAGTGAAAGCTTTTCTAGATTATGCTTATACTGGAAAAACTGAGATAACAAATGATAATGTGGAAATGTTCTTTCAGCTGTCCTCTTTTCTTCAAGTTTCACTTCTTTCAAAAGCTTGCAGTGACTTTCTAATTAAGAATATTGATCTTGTTAACTGTTTGCAACTATTATCCATTTCCGAAAGTTATGGCTCCACCAAGTTGTTTGAGCATACACTTGAGTATGCACAGCACCATTTTTATTTGGTTCTCCAGTCAAATGATTTCTTGGAAATGAATTTTGAGATACTGCAAAAATGTATAGAAGCTGATGAGTTGAACATTCCAGATGAAGAATCTGTGTTGAAAGCTGTCTTTTGGTGGACAAAACATGACTTAGAAACAAGGCATAAATATCTTCTTCATTTGATGAAAAAGATCAGGTTACATCAATTACCTGAAAAGACATTACAGGATATTTTGCACTCTGAGGAACAGTTACTTAAAAGCACTAATTGCTTAGTAATAATCAATGAAGCGATTAAAAATGTGCAGAGTTTCAGTGGGCTCTTCCCAGATCCTCGCCCATCAACAACAGAAAAATACATACTGGTTCACAAAACTGAAGAAAATAGAGTTCATCAACATACATTTTGCTATAATATTAAAACTGATCAGTGGAAAGAACTGACACATATACATATATTTGATCTACCTGGATCAAGTTTATCTAGTTATGGTGAAAAAATATTTATAACTGGTGGATGTGAAGGTAACTGTTTCCGGACTATTAGACTTCATATTGCTGAAACATTTCATGATGCCACAGATCAAACTTGGTGTTACTCCCCAGCAAATGATAGCTTCTCATTAGTATCTGCTATGAAGAAGCCAAGGACAATGCATACATCTGTTGTGACCTTAAATCATTTGTTTGTAATAGGAGGGAAGACAAGGGCATCTCAGGATATCAAAAGCCTTTTGGATGTTGAGGCATATAATCCTCTGTCTAGAGAATGGAAATCTGTGAGTCCATTACCAAGGGGCATCTACTACCCAGAAGCAAGTGCCTGTCACAATATAATTTATGTGCTTGGTTCTGAAGTTGAAATTACAGATGCCTTTAATCCATCTCTTGATTGCTTCTTTAAATATAATGCTGCAACAGATCAGTGGTCAGAGTTAGTAGCAGAATTTGGGCAGTTCTTTCATGCAACCTTAATCAAAGCTGTTCCAGTGAACTGCACTTTGTACATTTGTGATCTTTCTACTTACAAAGTTTATAGCTTTTGTCCAGAGACTTGTGTCTGGAAAGGAGAAGGCTCTTTTGAGTGTGCTGGTTTTAATGCAGGGGCAGTTGGAATAGAAGATAAAATATACATTCTTGGTGGAGATTATGCTCCTGATGAAATAACTGATGAAGTACAGGTCTACCATAGCAGTAGATCTGAATGGGAAGAAGTTGCACCTATGCCAAGAGCCCTTACTGAGTTCCATTGTCAGGTGATTCAGTTTAACAAATATAGGGATCCATGGT
>1.186323173.186323353.1
TATGACTTTGTAGAAGTGGAGGATATTTCCGAAATTAGCACCCTCATCCGAGGACGATGGTGTGGATATAAAGAAGCTCCTCCCAAAATAACATCAAAGACAAACCAGCTGAAGATCACCTTCAAATCAGATGACTTCTTTGTGGCTAAACCAGGATTCAGGATTTATTATTCCCTGGTG
>1.186565493.186565284.1
AATTCCAATCTGATTCATCAGAAAGTGTCTCCTCCTTCTGAACGGCAAGGATCTCCAATCCTTTCATTCATTATCTTAGAACAATTTAATGCCATTCGCTTAGTTCAGAGTATTCATCAGTCTCTTGCTGCTCTCAGTAAAGTAATTCGAGGAACCTCACTTTTGAGCTCAGAAGTTCAAAAATTAGCCAGTGCTTTATTAAACCAGAAG
>1.186590223.186590068.1
GCACCTCCAGGCCTCAAAAAGAACCTAATGCGAACATATGAATCTTGGACGCCAGAACAAATTAGTAAAAAGGGCAATTTAGCTCGAGCTCATGCTCTTTTTAGCCTGGCTTGGTTTCATGCGGCTTGTCAAGAACGAAGGAATTATATCCCTCAG
>1.186596419.186596259.1
ATTAAAGAGCTGTCTCCACCACCACTCAATCTGAAACGCCTGTACAAAGAAACATTAGAAATTGAACCAATCTTAATTATTATTTCCCCTGGTGCTGACCCTTCTCAGGAATTACAGGAACTTGCAAGCATTGAAAGAAATGGAGAATGCTACCACCAG
>1.186606463.186606320.1
GAAAGGGATGCATATCTCACTCTGGCTGAAAGTGGCAGCAAGATGTACTTTATTATTTCTGACTTGTCCAAAATTAATAACATGTATCGTTTTAGTTTGGCATCTTTCCTAAGACTTTTTCAAAGGGCTCTACATAGTGAAC
>1.186609668.186609505.3
GACCCCGATATGTTGTACAGATAGGTGACAAAATAATAGACTATAATGAGGAATTCTGCCTATTTCTGTCAACAAGAAACCCAAATCCATATATCCCACCTGATGCAGCTTCTATTGTTACAGAGGTTAACTTTAC
>1.186623844.186623690.3
GTGACTCTGAATTTATGAAGTCTTTTTTGACAATTCATGACTCATGTAAACCTTATGGAGCAACACCCAGAAGATACATGACTTTCCTGCATACATATCTTGCCATCCATAACAGTAAAAGGACAGAGTTGATAAAAAGGCAAAGTCATTTGCAG
>1.186626692.186626550.1
ATTCAGCAGAATCTTCATGTTGTATTGATTATGGATTCTACTAATTTGAATTTCACAATAAATTGTGAAAGTAACCCTGCACTTCATAAGAAGTGTCAGGTGCTCTGGATGGAAGGCTGGTCTGAAAGCAGTATGAAAAAG
>1.186629143.186628895.1
GGTATTATTCATTATGGACGCGATAACCATGAAATAGAGATTTTACTTTTCACAGAAGTTCTTGATTATGTGTCTAGAATTGATAGAGTATTGAGTTTTCCTGGAGGGTCACTTCTATTAGCAGGCCGAAGTGGAGTGGGTCGTCGAACCATTACATCTCTAGTTAGTCACATGCATGGAGCCATTCTGATTACACCCAAGATTTCCAGAGGCTATGAAATGAAACAATTTAAAAATGATTTGAAACAT
>1.186630473.186630346.3
CAGATAGCTTTTATGTGACATGGGGAGCTCACTATGAACTAGGAACCCTTATGGCTCCAGGACAGACCCTGCCACCTCACGGGAGGCCACTTGGCAAACTTAACTCAACAGATTTAAAAGATATTATCAGGAAG
>1.186630767.186630600.2
CGTCTTGGAAATTGTTGCGTATGAAGCAAAACGGCTTTTCCGTGACAAAATTGTTGGTGCTAAAGAAGTTCATCTATTTGATAATATTTTAATGAAAGTCTTTCAAGGAGATTGGGGATCTGATATTTTGGACAACATGGCAG
>1.186648428.186648296.3
TGGCAGATATCAAACAAGATAACCGTGTAATTTCTTTGAATACTCGAGCAGGAATAAGGACTGCCTTAATTACTATCCTTGACCAGCTTCAGAGATGTCAAAAATCTTTAAACGAATTCTTGGAG
>1.186649121.186648739.1
GATTTGAACAGCAGGGCTCATGGTGAGGTCACCATCAGAGAAGCCTTGCGTGAGCTTGAGCTTTGGGGAGCTGGAGCTGTCTTTACATTAACAGATTATGAAGATAGCCAGAGTCGGATGATCAAATTGATTAAGGATTGGAAAGACATAGTCAATCAAGTTGGTGACAATCGTTGTCTACTTCAGTCATTAAAAGACTCTCCATACTACAAAGGTTTCCAAGATAAAGTTTCTGTTTGGGAGAGGAAACTTGCTGAACTGGATGAGTATCTACAGAATTTAAATCAAATTCAGAGGAAATGGGTATATCTGGAACCCATTTTTGGTCGTGGAGCTTTGCCTAGAGAGCAAGCACGCTTCAACAGAGTAGATGAAGACTTTAG
>1.186649515.186649345.1
ATGATCCTTCCTATATTGAAATATGTTAAAGGAGAACACTTATCACCAGATCATTGGCTGGATCTCTTTCGCATTCTTGGTCTCCCTAGGGGTACTAGTTTAGGTAATCTGATGTTTCGAGACCTCCTAAAAGTGGCAGATGTCATTGTGGAAAAAGCAGCAGAACTTAAG
>1.186651316.186651111.1
ATCGATGTGATGAAAGGCAATGTGAAATCCCGTGTTAATAACTACCTTCAAGAACTGGAAAAATTTAAAGCTCGATGGGACCAGTTGAAACCTAGTGATGACATCATTGAAACAGGACATCATGATTTGCTACAGAAAAGTGCTGAGAGCATAAAGGAAAAAAAAATTGAGTTTGATGAACTCGAGGACATAAAGCAAAAACTTAT
>1.186652608.186652459.1
TTTATCCTTTTCCAAGAAGCAGAAAGTAAAAACAAGCTTCTCCGAACTGTGGCCGGTGGGGGCATTGAAACAATTGGCAGCCTGAGAGCGACATGGGATAAATTTGAGTTAATGATTGAGAGTCATCAACTGATGATTAAAGAACAG
>1.186663113.186662918.1
ATACAGGCCAATAGTCCTGTAATGGAACTTGATCATTCCGATGGAGCCTTAAAAATACATTATTCAGATCGCTTGGTAACTCTCCTGAGAGAAGTACGTCAGCTTTCTGCACTTGGGTTTCTCATTCCTGCCAAAATACAACAGGCTTCAAACACTGCTCAAAAATTTTGCAAACAAGCAGTGATTCTCAAACAG
>1.186664128.186663953.1
GTGGATGATGCCATTAAGATTGCAGAGGCCCTTCTTTCAGACCTATCTGGATTTCAAAATTTCCGACAAACTGCAGATGACCTCCTAGAACAATTCAAAATGTACGAACAAGAACAATTTGATGATTGGTCCAGGGACATTCAAACAGGTCTCTCAAACCCAAAGTCTGGTCTTTG
>1.186668389.186668245.3
ATTATTACAATTTGGACAGCCTGTCTTTATTTGAGGTTGTGGATTTAGTGGAGACTACGCGGGACACTGTGGATGATGTCTGGAGACAATCTGATCATGAACCTTTTCCACAACCACGCATGAAAAATCTTTTGGATGTCATAG
>1.186669600.186669465.1
GATGAAAAATGGAGTAAAGATTTTGATCCCAAACTACAAAATCTTTTGCGGGAGTTAGAAGCTGGCTTAGGTTCTGTTCTAAGGAAAACAGATACTACTTATACAGGAACAAAATATCGGGAGGATGATGTTCAAG
>1.186670291.186670121.3
TTGAAGCTGGCAATTCAGAAGACAAAATGCTGGTATTCTTCAAGCTACGACCAGATGTTATTACAGAAGATAATCTTCACACTAATATTCTTGTATCATCTATGTTAGATTCTCCAGTTAATATGCTTTATCAAGCAGTGCGACAGGTATTTGCACCAGTGCTACTGAA
>1.186922332.186922078.1
GATCTGGCCTTAATCAGAAAGAATCGAATGGCATTATTTCAGCGCTTGACATGCACGCTCCCTATCTTGGAAAGTTTATTAAGTTCCAAAGTAATAAGTGACTTTGAACACCAAGTTATTAAACAAAAAACCCAGACATCCTTGCAAGCTAGAGAACTGATTGATACCATTTTGGTGAAAGGAAATGCTGCAGCAGACATATTCAAAAACTGTTTACAAGAATGTGATCCTGCATTATACAAGGATTTGTT
>1.186923670.186923428.1
ATTCGTTTTGAACCTGGTGAGAATGCGTCAGAAGATGCAATCATAATGAAAACACCCATGGTTGAAGCTGTTTTGGAGATGGGATTCAGCAGAAGACTGGTCAAGCAAACTGTTCAGAGTAAAATCTTAACGTCGGGGGAGAATTATAAAACAGTAAATGATCTTGTGTCTGACCTTATTACTGCAGAAGATGAGAAGAAGGAAGAGGAGAAGGAGGATCCATCAGAGAAAATAACATCAG
>1.186975325.186975195.1
GAATTGGCTCTCCGTAGTCAGCTTCCCAGTATGGAACAAGACGGCTCCCAGAATCGAGTATCCTCTCCTGGAATGTCTCAAGAACTGAGAACAATGACCACAACTAGCTCAGATCCTTTTCTTAACAG
>1.186985234.186985053.1
ATGAGCCAGAGAATCAGCCAAAGTGCTCCAGTGAAACAGCCGCCACCACCATTAGCCCCCCAAAGCCCTCCTGGCGGAGTCCTGGGAGGTGGCAACTCCAACCAACAGCAACAGATAAGACTGCAGCAATTGCAGATGGAAAAAGAAAGGTTGCGACTGAAACATCAAGAACTGCTTCGGCAG
>1.187062591.187062419.1
CTTCTGGATGATTCAGACCACTATGATTTATTCAGCCATTTAGACCGTGAGGAGTTTCTCTTCTGCATCTTCAAGCACCTTTGCCTTGGAGGAGTTTTCTGTCAATATGAAGATGAACTTGGTCCATACTTAGAAACCACAAAGTATTTGTATAAAGATCTAGTGAG
>1.187102508.187102299.1
GAAGGTGAAATTTTGGCTGGTTTGGATACATCGCAACCATATAGGCAGATTGCAATGCGAAATAGACCCCCGCGGCAAGGAATGAGTACTCTGTCATTTGAAGAGCACAAAGTTCTTCAGTCACTTGACCGCATTAATCACCGGCTGCA
>1.187111664.187109497.1
AAAGCAATGGTTGTAAACAGAGGTATCAGATTTGGGCATCAGCCTGTGGCTTCTGCTAGAGACAGTGTTGAATTGGCAAAAATAAAAGGGAAAGATGGGGAAGCTCAAAAGAATTCTAAAAAGCTAAGGTGGTTTGATGAAATTAACAGAGTAGTGGAAGCTAATGATGA
>1.187122567.187122369.3
CAGATTCTTCAAGTACCAGAAATGGTCCTTTTCATTGGAAACAGAACTCAGCAAAACCTGTTTGTGATAGGACACTACAGGCAAAAAACAGGACAAATCTGGGTAATGGCCAACTTCTCTTCCAACAAAATCTAGATGAAATGCAGCAGCAATTACAAAAACAGCATTTCAGCAAC
>1.187150579.187150764.3
GGGAATTTTGGCTTGGCCTCCGAAAGATTTTCCACATTGCAAACCAGAAAACAGCCAGTTTCATGCTTTACATAGACTTGGAGTCAGAAGATGACACGTATGCATATGCATCGTATGACAGCTTTTGGTTAGAGGATGAAGTGTGCTCCTTTAAAATACATTTAGGGCGTTATTCTGGAAATGC
>1.187151126.187151445.3
GTGATGCATTTCGGGGATATAGAAAAGAAGATAATCAGGATACATTACCTTTCAGTACATTTGATGTGGATAATGATGGTTGCAATCCAGCCTGCTCTCTCCATGAACAACCTATAAAGAGCTGCAGTAACTTTAGTGAGAAAACAGGCTGGTGGTTTAACCAATGCGGTCTTGCAAATCTTAACGGTGTCCACCGGTTCACAAGGAAGATGCTTGTAACGGGTATCCAGTGGGACACCTGGATGATGGATGGCAAGCCAGTCAGAATTAAATCTGTGTCAATGAAGATCAGAAGAACATAT
>1.187524956.187524812.1
ATATTCCACACGGCCCCAGATCCCAATATTCCTCTCCGACAGCCTCAATCCCGATCAGGTTCAAGAAGGACAAGAGCCATCTGTCTCTCCACAGGTTCTCGCAAGCCCAAAGGACGATATACCCCATGTCTGGCAGATCCAGA
>1.189733460.189732519.1
GCCACCCACACTCTGACCAATGCAGTGCCAGTCTCCCCTCCTTTCCAGGAGCTTTGGCACTGGGAAGTTGAGAACCTTGTCAGACAAGGTTTGGCTCCTCACTGTCAAAATGGGAAAGATCTCTATCTCCTCTCAGGAGCAGTGCCTTCTGCAGTCAAAGTAAAAGACAAAGTCGCGGTGCCCAAGTTTCTCTGGCTGGCAGCCTGCTGTGACAATGGTGCTGAGACCTGGTCAGTGGGATTTATTAAAGAGGCAGGTGTTGAGAGTCGTCTGGAAGACCTGACGGTAGAAGCCCTTGAGAAGAAGTTTCCTGCAGGAGTTGAGCTCTTTAAGAACAACTGTGGTCAAGATCGGCAGGATCCTAAGAAGCTGGAGACAGTGTTGCACTCTGTGAAGGAGGTCCG
>1.189911177.189910905.2
AGACTTTGCCGACAGCTTTAACCAGCTTGAACTACTGGAAACCCACCGGCATCTTATCCCCAGAGGAACACAGAGTCTTTGGTCTGGAGACTCTGATGAGGAAGACCAGGAAGAAAAAACAGAGGAATGGTACCAGGCACAAGAGAAAAAGTTGGCAAATAGCCCAGACAAGCTTCTGCTTTGGGCAGCTGAAAAAAATAGG
>1.189913000.189913132.1
GAAGAAAAAGACACATTTAAAATTTTAGTTGCTACAGACATTCACCTTGGGTATTTGGAGAAGGACGCTTCTCGTGGAAATGATACTTTTGTAACTTTTGATGAAATATTGAAACTGGCTCAAGATAATGA
>1.189913914.189914074.3
ACTTCATTTTATTAGGTGGAGATCTCTTTCATGAAAACAAGCCTTCCAGGAAAGCACTATATACATGCTTAGAATTACTAAGAAAATATTGCATGGGTGATCGTCCTGTACAGTTTGAAATTCTGAGTGACCAGTCAGTTAATTTTGGCTTTAGCAA
>1.189915674.189915815.2
AGATGCTCTTTGTGCTTTGGACATTTTAAGTTGTGCGGGACTTGTTAATCATTTTGGACGTTCACCATCTGTAGAGAAAATAGAAATTAGTCCTGTTTTGCTTCAGAAAGGAAATTCAAAGATTGCTCTTTATGGATTAG
>1.189918060.189918250.1
AGGAGTAAGCACGGCGCCACAAATTATATTCCAGAACAGTTTCTAGATGATTTCATTGACCTAGTAATTTGGGGTCATGAACATGAATGTAAAATATCTCCAACCAGAAATGAGCAACAACTTTTCTATGTTTCTCAGCCAGGAAGTTCAGTGGTTACTTCTTTGTCACCAGGGGAAGCT
>1.189921177.189921303.1
GTAGATTACAGTGGAGGCTTCGAACCTTTCAGTATAGTTCGTTTCAGCCAGAAATACTTGGATAGGGTGGCTAATCCGAAAGATATCATACATTTTTTCAGGCATCGGGAGCAAAAAGAGAAAAA
>1.190086659.190086483.3
TTATCCCAGTTGTTCAAGCTGAAAAGGAAAAAAAAGCAGCGATCAATGGAAGTTATATAGCCAAGATCAACCCTGAGGATGACGGTTGTCTGCTGCAAAAATACAGCTCCCTATATAATGATTGTGAATTTGGGCTGTTAGCTAATCTATATGCAAGTGAAGGTCTTCCTGGTGAG
>1.190131721.190131538.1
GAAAAGTTAATGAAAGAGCTTGAACAGATGCAGACTATTGACCTTGCCCACAGAAGGCGGATTGTAGCCCAGATGCCGCCACAACTATTTGAACCAACTTATAGACGTGTGGAAATCAAAGAAGAATGGCAGAGGGAGCTGGAGTGTGCCTTTGAAGACATGTATACTG
>1.190134522.190134382.1
CCAGATGCTCGGTTACTTGCTGAAGAGGAAGGCAAACAAAAGGAAAAGCTGCAAAATAACAAAGAAAGAGATAGGAGAGAACAGCTGGAAAAAGCTTATTTGAGAGGAAAACATGCCTTAAAGATGGTTCAACTGGC
>1.190669492.190668837.2
GTGTGATGAAGATATCAATGAATGTGAAAGAGAGGAATGTGAAAATGGGGGCTCTTGTGTCAATGTATTTGGCTCATTTCTGTGTAACTGCACTCCTGGATATGTGGGCCAGCACTGCGGGCTAAGACCAGTAGTTGTTCCTAATATCCAAGCTGGCCATTCTTATGTGGGCAAAGAAGAATTGATAGGCATCGCTGTTGTTCTTTTCATCATCTTTTTGTTAATAGTCCTCTTCATCGTCTTCCGCAAGAAAGTTTTCCGGAAGAATTATTCTCGGAACAACATCACTTTAGTCCAAGATCCAGCTACTGCCGCTCTGCTTCACAAAAGCAATGGCATTCAGTTCAAAAACATGAGGACCAGTGGGGACAGCCGCAATATCTATCAAGAAGTAGGACCTCCTCAGGTCCCAGTGAGGCCAATGGCCTACACCCCTTGCTTCCAGAGTGAGTCTAGGAACAATTTGGACAAGATAGTTGATGGACATGGAGTGGAACATCAAGAGATGACAACCTTCCATCCTGAATCTCCCCGGATCCTAACAGCAAGGCGGGGTGTTGTAGTGTGCAGTGTGGCTCCCAACTTGCCAGCTGTATCTCCATGCCGTTCTGATTGTGACTCCATCAGGAAGA
>1.190691813.190691679.3
GAGGATTGTGCCCAGGCTCTAATGATCCTTGCACAGAAAAGCCTTGTCCAGGAGACATGCAGTGCGTAGGCTACGAAATCAACCAGAGACTGTTCATCTGTCAGTGTCCACCTGGAAAACTTGGAGAATGCTCAG
>1.190707120.190706978.2
AAAGTTGATAGCTGAAGATGTGGACAGTCCTCCCAATGGACAGGTTTCTTTCTCCATTATCAGTGGAGATCAGAATAATGAATTTTCAATCGATCCTGGCTTGGGGCTGATTAAAGTTAAAAAGAGATTGGACCGAGAACGG
>1.191856170.191856330.1
GGTTGCACCAAGGGTTTCCATAATAGTGAGAAGCCTCCTGAACCAGTCAAACCTGAAGTGAAAACTACCTCTGAACGAAAAGAATTAGCTGATCTGAAACCTAAATTTCAAGAGCACATAATTCAAGCACCAAAGCCAGTAGAAGCAATTCGAAGGCCAAG
>1.192038599.192038763.1
ACCTGGCTTTGGATCTCTGGACCATTATGCTTATATTGTGTGGAAAGGCTGTACCGCTTTATCTATAGCAGCTATAAACCTGTCACACTTACCGCAGCGATCAACCATCCATGTGATGTCCTTGAAATACAGATGATGAAGGAAGGCTTTAAAGCAAGACCTGGACAG
>1.192145297.192145116.2
CATTTATGAACAGTGGCTCCGAAGACACAAACCCCTGCGGGAAGTCTACCCTGAGGCCAACGCTCCTATTGGACACAACCGGGAATATTACATGGTCCCATTCATTCCTCTCTATAGGAATGGGGAATTCTTCATTTCATCCAAAGAACTGGGTTATGACTATGAATACCTCTTGGAACCAG
>1.192175184.192174968.1
GTCATCTGCAGCCAATCTGAAGAGTACAACAGCCGCCAAGAACTTTGTAATGGAACAAACGAAGGGCCTATCCTTCGAAATCCTGGGAATCACGATAAAGGAAGAACTCCTCGGCTTCCTACATCAGCTGATGTTGAATTCTGCTTAAGTCTGACCCAATATGAAACTGGGTCTATGGATAGAATGGCTAACTTCAGCTTCCGGAATACTTTGGAAG
>1.192188729.192187911.1
ATGCCTCTTTTTTCTATAAGCATAATTTTGGGGATCCTGCCCCTTGGCTCTAGCCAGTTTCCTCGGGCATGTGCCAACTCAGACAACTTGCTGAGAAAGGAGTGTTGTCCAACATGGCCTGGTGATGGTTCTCCTTGTGGGGAGCTTTCAGGCAGGGGTTCTTGCAGAGAGATCCGCCTTTCAGATGCCCCTCTTGGTCCTCAGTTCCCTTTCTCTGGAGTGGATGACAGAGAGAACTGGCCTGCTGTGTTTTACAATAAGACATGTGAGTGCTCAGGCAGCTTCATGGGATACAACTGTGGAGATTGCAAGTTCAACTTTGCGGGTCCTAACTGCACTGAAAGAAAACTACAGGTAAGGAAAGACATCTTCAAGCTCAACACCAGAGAACACTACCAGTTCCTTGCCTATCTCAATTTGGCAAAACATACAACCAGCCGGGATTTTGTCATTGCCACCGGAACGTATGCCCAAATGAACAATGGCACCACTCCGATGTTCCAAGACACCAGCGTCTATGACCTTTTTGTCTGGATGCATTATTATGTGTCTCGAGACACACTTCTTGGAGGTACCAATGTCTGGCGGGATATTGATTTTGCACACGAAGCTCCAGGTTTTCTTCCTTGGCATCGGCTTTTTTTGCTCCTATGGGAACATGAGATCCGGAAGCTTACTGGGAATGAAGATTTCACCATCCCCTACTGGGACTGGAGAGATGCTGAAGGCTGTGACATCTGTACAGATGAGTACATGGGGGACAGACATCCCAGCAAACCAAACCTATTGAGCCCAGCCTCCTTCTTCTCTTCATGGCA
>1.192543825.192543991.1
TATAAAAAAGATGGCTCTACTGTAACAAGTTACTGCAACGAGACTCTACCAGGCTGGGTGCATGATGTCCTGGGCCGTAACTGGGCATGTTTTACTGGATACAAGGTCTCCTCTTCAGGTTCCGAAGTTCACGTACATCAGCTGCCTC
>1.192587013.192587165.1
GAAAACATAAACATTGATGAAGCTGCTCGGTGCTTGGTGAAACACATAATTGCCAGTGAGAGTGAACCGGTGCAGTCTATCAAGCCAGATATCATTAAGCCACACCTGAATTCCTCCAAACTCATTCGCTGTTCAGCTTGCTTCAGATCCTAA
>1.192840834.192840688.2
ATTCATTGTAGGGAAAGAAGAAATTCCCACCCATTCCTATGCACCAGAAGGAGCTTTTCTAAAGAAAGAAAGAAAAATAAAACACTGCAAAGAAGTAAAACAACAAATGAATTTTATTGCTGCAACAAAGAAATTTGTGGACAA
>1.192978000.192977873.1
ATTGCTGCAATTCTCCGGAAACGAAAACTTGATTATTATTTGAACAAGCTGCTTCCTGAAATCCTGCAATCAACATCCTTTCTTACAGCAAATGGAAGTCTCTACATTCTGTTTTTCTGCACTTTAAG
>1.193358173.193357969.2
CAATGGGGGACTTGATCCTTGGTCTGGAGGTGGAGTTACCCAGAACATCACAGACACTCTAGTTGCAATTGTGATCCCGGAAGGTGCTCATCACTTGGATCTGCGTGCCAACAGCCCCTTTGACCCAAAATCCGTCCTGCAGGCCCGCCTCTTGGAAGTTCAGTACATGAAATTGTGG
>1.193361917.193361730.1
TGCACTGAAATGGTGATGCCCATGTGTTCAGATGGCATCAATGATATGTTTGAGCCACAGAAATGGGACTTTCGTACGTACTCAGAAGACTGCTTCAAAACCTGGGGGGTACGACCCCGCCCTTCTTGGATTCCCACTCTTTATGGGGGGAAGAACATTAGTGCTCATAGTAACATCATTTTCAG
>1.193972688.193972533.2
GCCTCCTGAACCCGTTTACAGCACTGTGAACAAATTCTGTGATAAGCCACCTTCTCCTAGGCATTATTCCCCTGTCGAGTGTGACAAAAGCTTCCTCCTTTCAGCTCCCTATCCCCACTACCACATAGGCCTGCTCCCTGACTCTGAAATCATCAG
>1.194663153.194662993.1
ATTCAAGAATTCTATGAAGTGACACTACTGAACTCTCAGAAAAGTTGCCAGCAAAAGATAGAAGAAGCCAATCAAGTTGCAGAAAAATGGGAGAAGACACCGTCTCCAGTAACTGATAATGAAAATCAGCACAAAACTCCAGAGGTA
>1.195048514.195048639.1
GCAGATGAAAACTTTTATACTTGTGCATGGACTTATGATAGCAATACAAGCCACCCTCTTCTGGCAGTGGCCGGCTCACGAGGCATTATTCGAATAATCAACCCCATTACAATGCAGTGCATAAAG
>1.195053649.195053807.1
TCCTGTGAAAATGCCATTGTATGCTGGAAACCTGGCAAAATGGAAGACAATATAGATAAAATTAAGCCCAGCGAGTCTAATGTGACTATTCTAGGGCGATTTGATTATAGCCAATGTGATATTTGGTATATGAGGTTTTCTATGGATTTCTGGCAAAAG
>1.197584483.197584627.2
GTACGTAGAGCTGCGTCAGTTTGGATCAACCCCCCATGGAGGGTTTGGAATGGGGTTCGAGCGTTACCTGCGGTGCATCTTGGGCGTTGAGAATATCAAGGATGTCATTCCGTTCCCACGATTTCCTCACTCGTG
>1.197828919.197829058.3
TGAAGTATCAATTCCTTGACCCTGCCAGGATGCCTAAGGCGGCCATGACTGGAGGGCTGGTCCAGGAATTTCAGCACAGCGTCCTTCCTTCCGTGACCCCACTGGCAACCTTATTCTGTACTGCCGTCTCA
>1.197832442.197832673.1
AGGAAAGAGCCTCTGCTTAACTGGCTGGAAGCAGTCTACCTCACTGGGCTGATACCCATAGAAATCATCTGTGAAATAGTGTTTCCTTTTACCTCCTGGGCACAAAAATTGCCTTTCCTCCCATTACTGCTCACCTCGGTATATTGTGCTTTAGGCATCATTTATTCCTGGCTCAAACTATATATCTCAGCCTTCACAGAA
>1.198096166.198096323.1
GTCCTATGGCTGATGGATTCAGGTAGAACTTATGTTCAGTCCGTAGCTCCCGGCTTCCAACACACTACGTCTTCCCTAGAACCCATTGAAGATCTCCAAAAACGGAATATTGTGAAACTCAACTTGGACTACAGAAGGATGGCTACTGTAGATATTCG
>1.198115810.198115641.1
GGAGGAAAACTGCAGGGACAGAGTTTCACACTGGCTACAATCAAAGGCGACGAATACACGTTCACTTCCAACAATGCAGAGGACATCCGTGACCTTGTGGTCACCTTCCTGGAAGGGCTGAGAAAAAGATCCAAATTTGTAGTCACGCTGCAAGACAATCCAAATCC
>1.198373299.198372298.1
ATGCCTTTCTTGGTGTGGTTCCAGTTGCTGCTAGTTTTCCCGTGCTTCGGCTCTTCAAGGACTTGCTTTCCAAGATGCCACTGTGAAGTGGAGAGTTTTGGTCTCTTTGACAGCTTCAGCCTCACCAAAGTTGACTGTAGTGGGATTGGACCCCACATAGTGCCTGTTCCCATTCCCCTGGACACGACCTACTTGGATTTATCCTCCAACCATCTGGAATCCATCAACCAGTCCATGTTGACTGGGCCTGGTTACACCACTCTTGTAGGCCTTGACCTGAGCTACAATAAAATCTCCAAGATGATTCCCACAACGTTCTCAAGACTCAGGTATCTTGAGTCTTTGGACCTGAGTCATAATTCTTTGGCAGCCATCCCCGATGACTGTTTCTCTCAGTCGCCTCTGGGAGATGTCGATCTCAGCAACAACCTCCTTTTGGAAGTAACCTTGAATGTGTTTGCATCCAAAGGTCAAGGAAAACCGATCAACGTTGACCTTTCAAACAACTTAATCAGCCAGGTGTCGAGATACCAAGATAAAACCATTCCTAATATTCAAAGCTTAAATCTCTCGGGGAACAGATTAAAGAGCATCCCAGACCTTCAAGGAATTCCCCTTCGGTACTTAAACCTTGATGGAAACCCAGTGTCTTCAATTGAGAAAGGAGCCTTCTTGGGACTGAAAGGCTTAACGCACTTGTCCCTCAGTGGGATTCTCCATCTCTTGGACATTTTGCCTTTTAGCTTCAAAGACCTATCTGCTCTCCAAGTGCTTGACTTATCCAATAACCCCAACATTAAAGCCTTGAACCCCAAGGTTTTTTACAGCCTAAATTCTTTGCAAGAGCTCAACCTGTCGGGCACAGGGGTGGCAACCACTTTGTCAAAACCTATGTTGAAATACTTGCCTTCCATCAAAAGTGTGGCCTTAGGCAAGAACATCAGGTGTCTCAAGACGATTCGGGAAGTCCAGTACCACAGAGCAGCTGGGCTGAGCAAGAAAGAG
>1.198660486.198660311.2
TATGTCTGGGCCTAACAGCTCTTCAGAGTGGTCCATCGAAGGCCGTCGACTGGTTCCTCTGATGCCCCGGTTGGTTCCTCAAACAGCCTTCACCGTCACAGCAAATGCGGTGGCCAACGCAGCCCTCCAGCACAACGCATCTCTCCCTTCCCCTGCAGAAACAGGAAGCAAAGAAG
>1.199043499.199043373.1
AAAAAAGAGAGTGAGTGTTTACAGTTGAAGATTCTGGTGCTTCAGAATGAGCTAGAGAGGCAGAAAAGAGCCCTAGGCCGAGAAGTGGCCTTACTGCACAAGGAACATAGTGCGCTACTTGAAAGAG
>1.199061451.199061290.1
AATCCAACATGGCGAAGCCTTGACTTTGGTCTAATGCCTGATCGTCTTGATACGTCTGTATCCTGTTTTGTGGTGAGGATATGGGGTGGCAAGAATGATACCTATCAGCTACTGATTGAGTGGAAAGTCAATCTAGATGGACTCAAATATTTGGGCCAGCAG
>1.199249719.199249873.3
ATGATTTGGATCAGGGCCCCAACGGCCAGGTGATCTACAGGATCAACCAGACGCAGCCAATGGACGGGCTCTACCGCATCAATGCCCAGACGGGAGCCATCACCACAGCAGCCATCCTGGACAGGGAGATCTGGGCCCAGACACG
>1.199264450.199264658.3
CAGGGCGCCACGAGAGCCAGGAGCCCTTCCTGGAGTGGCTGCTGCTGCTCAGCAACACCAGTGCACTGCCCTGGGTGCACTCGGTCAGCTACGGGGATGACGAGGACAGCCTCTCCCGGGCCTACATGCAGCGGGTGAACACCGAGTTCATGAAGGCAGCCGCTCGCGGCGTCAGCATCCTCTTTGCCTC
>1.199541818.199541636.1
GGCCTGAAGACGGGGATGTACTACCTGAGGACCAGGCCAGCAGCCAACCCCATTCAGTTCACCCTGAACAAGGAGAAGCTGAAGGAGAAGAGCTCCCAGGAGGAGGAGAAGGAAAGGAACAAGGCAGCCATGGTGTGCTCCTTGGAGAACCGGGACGAGTGCCTGATGTGTGGATCCTAA
>1.199542336.199542148.1
AACATCCCGGAGATTCCCGAGGACTTGAAGCAGCTCTACAAGACCGTGTGGGAGATCTCGCAGAAAACCATCCTGAAGATGGCGGCCGACCGGGGGGCTTTCATTGACCAGAGTCAGTCTCTGAACATCCACATTGCGGAGCCCAACTACGGGAAGCTGACCAGCATGCACTTCTACGGCTGGAAGCAG
>1.199609209.199609372.2
TACCACCGGTTTTGGAACGGGAACTGGAGGCCTCTTTGGTTCGACTCAGGCAACCCCCAGCCTCTTCAACAAACCTTTTGGTCAGCCCACAACAACCCAGAACACGGGTTTTTCGTTTACAAACACCAGCACCCTTGGACAGCCCAGCACAAACACAATG
>1.199610140.199610277.1
GGCCTGTTTGGAGCCGCCCAGCCCACGCAAACGGGGGGCCTCTTTGGAACAGCTGCCAATACCAACACTGCAGCTGCGTTTGGAACAGGGACTGGTCTCTTTGGACAACCCAATACTGGATTTGGCGTTGGTGGCTCG
>1.199635258.199635487.3
TCTCTGAGTCCCCCTTCAAGGTTCACATGGAGAAACTGACCTTGGAAGGAAAGACAACTGATGGGAATCTCCGTGTGTACCTCCTTCCGTTAGAGATCAAGCTGAAACACAGCACTGTCCACCTGGATGATCTCTGCCCCTTGCTGACCCCCAACCCTGGCGTAGCAGCCATCCATGAATATGCCGGATGGG
>1.200078909.200078775.1
AATGTTGACCTAGAAAGGGAAGAAGGAGAAGAAGTGGAAGATGGTATGGATGCTTTTGATGACAGCAACTCCAGTCCTTCTGGCACACTCCGAAATTACCCGTTGACCTGCAAAGTTGTTTATTCATACAAG
>1.20011733.20011606.2
TTTTAGTCTGCCAAAATGTGGAAAAGGTAAACCAGCACTAATACGAAGACACACCTTAGAAGACAGAAGTGAGTTGATATCATGCATTGAAAATGGAAACTACGCAAAAGCAGCAAGAATTGCAGCTG
>1.200260458.200260692.3
TGGCCAGCCCAGCCTCGGAGCCCGCTAATCCCACCCTGGATGAGGCTGCACCTCAACCATGTTTGCATATCTCCATTTCGGGCTCTTCTCTGGAGATCTCGGAGCCAGTGGACAGCACCGGCCGGGAACTTGTCCCTTTTGACAGCGACGACACCGATGATGAGTCCTCCCCAAGTCCCTCCGGCACGCTTCAGAGCCATTCCACCATCTCCA
>1.20032237.20031749.3
GAGATAAATCTCCCCCTAAACTTGAACCATCAGATGCATTACCTCTTCCTTCAAACTCGGAGACTAATTCAGAGCCACCAACCCTCAAACCAGTAGAACTCAATCCAGAGCAGAATAAATTTTACAAAAGAGTAAAATTTGACAATGAATTGTATAGTACTTCCATTCAGAAAGAAATAAACGGACACACTCCAGAACACTTACTTGACAGTAATCTCAGTGAGTCGACTGTTTCTGCTGTAGCTGAGTCATCAACTGATGTAAACAGACGTACATCAATTCTCTTCTGCAAATCGAAAAGTGTAAGCCCCCCAAAGTCTGCAAAGAACACTGAAACCCAGCCAACTTCTCCACAGCTAGGGACCAAAACCTTTTTGTCTGTAGTCCTTCCAAGGTTGGAGACACTACTGCAGCCCAGGAAAAGATCAAGGAGTGCATGTGGAGATTCTGAGGTGGATGATGAGTCCCCTGTAAAGCGTCTGGATACAG
>1.200684461.200683301.3
CCCCCACCCAGAACAACCGCTGCCTCTCTGCTCCGGACCTGACGGCGGAGAAGCGCCTGGCTTCCCACCCGGGCTCTTCGTTCCCCCTCCTGCAAAAACAAGAGCGCTCCATTAGCCCCGAGAGCAACGACAGCATCTCCGAGGAGCTCAACCACTTCAAGCCAATCGTCTGCTCGCCCTGCACCCCTCCCAAGCAGCTGCCCGACGGGCGTGTGCTGAGCCCTCTCATTATCAAGTCCACCCCCAGGAACCTGACCCGGAGCCTGCAGAAGCCCACCACTTACGAAGCAAGCCCTTGGATTCTAAAGAAGTGGGAGCAGATCCTCCAGGAGCGTCAAATCAAAAAGACTCTCTCCAAGGCCACGCTGACGTCCTCGGCACCAGAGCTGGGGGAAGA
>1.21461842.21461675.1
CAGTCTTATGATGTGCTACTTTTGCTTCTAATGCTGATGCTATTAGTTCAAGCTTTTTTGACAACTGGGACAGTCATCCTATGTGTAAATTTCAAAGCAAAAATGAAAATGCATGATTCGTTGTGGGCAGGGGCACTAACAAACAAACAAGAATACAAAACAACAGAG
>1.21462052.21461930.1
GTGGAAGTTCTTATTGCCATAAGCAGTGTTACGTCTCCATTGTTATTCACAGCTTCAGGATACTTGTCTTTCAGTATAATGCGCATTGTGGATATGATTAAAAATTATCCACCAACAGTTCAA
>1.21485192.21485013.1
ATGACAAAGGAAGAATCTTACAGGGAAGAATTTAGTTATGACAGGATGCCAACTTTGGAGCGTGGAAAACAACAGAATGGAAGTTATCTTCCAGATATTAAATCTAGCAATCTTCAGCTCTCCAAAAGATTTCAACCTTGTTTCTTTTATAAAACATGGATTTATTCATTGCTGATGGG
>1.21503950.21504144.2
AAATCCTGGCCGTTGCAAAGAACTTCTGTTGCTGTGTTTTTCTGACTGCATTATTGGTCGGTACATTGAAGCAACTGTAGTAACAGAAGAAGAGTCATTGATAGCAGTTACTGAGCAGTATTCCCAGAGAAAATGTCAAGTCACTTCTGAACTCCAGAACACAAAAGCAACAGTGATTTTACCAAAATTGAAAAG
>1.21505768.21505945.2
TCTAGCTAATTATCGGTCAAACTTTTCTACTCTTTTGTGGCTTGAAGAAATCTGTGAAGAGATGGAATTGAAGGAGTTCACCATGTATGGGGTCACCTTGAAAAAGAATGGAAATTTCCTAGTACTTGAAGTGCCAGGGGTCACAGAGGGACGCCCT
>1.21636116.21636282.3
CTGATGCAGATGCATTAAAAATACTTCTGGAGATGAAGATGAAGAAGAGACAGAAGAAACCTAACCTTCCAAGCACCGTGACAGAATTTGTGACCGAAGATGGCTCCAAAGTTTATGTCGTTGGCACTGCCCACTTCAGCGATAGCAGCAAAAAAGATGTAGTAAAG
>1.21696102.21696282.1
TTTGGATCATTTGAAATTTTTAAACCTGCTGATGAATATACAGGACGTAAAGGTCCCAGTGTTGATAGAAATGATATTAGAATACAAATGCTTGATTATGTGATCAGCACTTTCTATCCAGAGATTCTACAAACACACCCAGACAATAATATTCAGAGGAATGTTGCTTTCTT
>1.22394398.22394541.3
GAACTAAACAACTTAAGCATATTTTGCTAAAAGACGTGGATACAATTTTTGAATGCAAATTCTGCCGCAGTCTCTTCAGAGGACTACCAAATTTAATAACTCATAAAAAATACTATTGTCCACCAAGTCTTCGAATGGATGACA
>1.22397224.22397936.2
TCCTGATATAAATGATAAACAGAGTCAAGCCATAACTGATCTCCTAGAAGCTATGTATCCAAGAGTGAACAAACAAGACTATATAATACGTTTGGAACCTATAGAAACAAACCAGAATGCTGTGTTTCAGTATGTTTCAAAGGCAGATAGCTCAGTGGAGAACACTGAGACAAACGCTGTTCCTGACCAAGCTTCTGTAGAAACACCAGAACAGACAACAGAACCTCCTAAAGCAGTGTCAGCTGCTTCAGAAACAAAAACCGAAGAGACTCCTCCTTCAGTTGTTAACAAGATAATATCAACTCCAGAAGAACCTGCCCCATTCTCAAAACCTGAATTAGAATGTGATAATAATTCTGATTCTGTTCATCAATTAATTTGTTGTCTGTGTAAAAAAGAATTTCATTCCAGACGCAGTGTACGCCGTCATATTAGGAAAGTGCATAAAAAAAAGATGGAAGAACTGAAGAAATTTATTCAAATTAAAAAACGGCCAAATCAGACATGTGGAAGGGGTCGCAATAAGAATGTTCTGGTAACGTTGGGTAAAAGCTGTCCTTTGTGTATTAAATCATTTGCTACAAAAGCCAATGTAAGAAGGCATTTTGATGAAGTTCATAGAGGACTGAGAAGGGATTCTATAACTCCTGATATAGCTACAAAACCTGGACAGCCTTTGTCCTTGGATAAAACTTCTGC
>1.24092786.24092961.3
CATTTCAGGATGTATCTATAGAAATTAAAAGGCCAACATTTGAGAAACCATTCTTGGGTGGATTTAGACATAAGGAAACAGGCATAGAATACCATAACGCAGGATCACAGACAGATCCCAAAAAAAACCCAGAAAAAGAATATGAAGAGTTCTGTAGGTCAACACAG
>1.24105183.24105431.1
GTACCAGCTGATCCAATGAAGCTTTATCACAACATCTACTTTTGCCTTGGCTGCAAAAAATATCTACCTTCTACCAGTTTTGCCCTATCTGCTAGTTCTTCCACCATTGGCCGGTGTCATCTGTGCTGCAAGCTGGATAATGAGGCTCGCAAGAGGGAAGCCTTTTTGAAGTACAAACGGATGCTTCGAAATCTCAGAGATTCTGAAATGAAATATAACGATGGTGCTAAGATTGCCTTTATATTTCAG
>1.24108278.24108463.1
CAGCAAGACTTACACTACATGGTTGAACATTTCTGGGGTGGTCAGTCAGTTCTTAGTGCTTGGGATGATCTCTATGATTTGGTCATGGTTAGGTGGAATAAGTGGCAAGAATGGTCTCCCTGGAACACTATTCTCCTCACAAAGGATGAAGCTGAAGCTCATCTTAAGCTGAACAGTCTTGAAAAG
>1.24166456.24166693.1
TTCTTGATGACCAACAAGTTCTATACTGGCTCTACACAGAAGTGGTTCACTTTAGATTTTGTTCATATTCTGCAAGATGACAAGGAACCTGCCATATTTAATGTCTCCACTATCTCTGGTCCTGCGAAGTACTCCTTTCATTGCCCCCTGGTGGGCACAGACAGCCACTATGATGTAACACTAATTCCAGCCAATGATAAAGCTAAAAACTGGAAAGTTGACATTTCTGATTTCCAA
>1.24656059.24656235.1
GACTATATTAAAGCTGGAGGCATTATACAAGAAGATATTTCCCAGGCTTGCCTTATTGTGGGTGTGAAGAGGCCTCCAGAAGATAAGCTAATTCCCAACAAGAACTATGCATTCTTCTCCCATACTATCAAAGCTCAAGAGGCAAATATGTCCTTGCTGGATGAGATCCTAAG
>1.24657742.24657888.1
CATATTGGTATGGCTCATAATTATAGAAATAGCAGCCAGGCTGTTCAAGCAGTTCGGGATGCTGGCTATGAAATTTCCCTAGGCTTGATGCCAAAATCTATTGGGCCCCTCACATTTGTGTTTACAGGTACTGGTAATGTCTCTA
>1.24660312.24660445.3
CAGACCTTAGAAAAGTATACGGAACAGTACTAAGTCGACACCAGCATCTTATAAGGAAAAGTGATGGGGTATATGATCCAGTTGAATATGACAAGCATCCAGAACTCTATACATCACGGTTTAACACAGAT
>1.24674531.24674698.3
TTATTAATATTCCAGCCGGAGGAGCTTTGCTTGATTCTGTTACTGTCATGGATTTTTTCCCAGGATTAAATTTGGAAGGTTTTCCAAACAGGGACAGTACAAAATATGCTGAGCCTTATGGTATTCAGTCAGCTCACACTCTCTTACGAGGAACTTTAAGATACA
>1.24721804.24721013.2
ATCAGCTCCAGCCATGGCTTCAAACATGAAGACAAAGAAAAACAGTGATCTGACTTTATTGGATGATTCCATTCAGACTGCTAGCAGCCCGTTACAAAAAGCATTAGAATCTAAATCTTGGGCAGTTTTTACAAGTGATGAAGAAAGTGGTTCTGGTCCAGGTGCTTCAGATAGCATAAATGATAATGAGATGTCAACAGATTTCAGTTTCTTTGACGTTAATGAACGTGACTCAGAGGGAGTAGTTGGAGCAGGTAACTCAGAATTAACTTCTGGACTGCAGCAGTCATCAGTAGAATTCGTATCTAGTGCTGACTCCACAGTATTCAACATTTCTGAGGCAG
>1.24722022.24721829.2
TGAAGACATACAACAGGTTTCTCCTTCGTTGTACAATAGCGATGTGTCGTATCCACCAACCGATTTTGAAAATAAAAGTGCCTTTCCCCTGAATGCAGTGAATACAGTGACTATTCCTGTTGTGCCAACTGATACGTTGCCAAATACAGCTACCTCTCC
>1.24722560.24722050.1
TCTATTGCTTTTCCTGTTACTAAGGTGTTTGATGATTATGTTAGTAAGCGCTTGGAAAATCATGTTCCTATTCAGTCTTTGCATGTTATGACTCCAGCCTTTGATGACACTTTGCTTAAGCCTGTGCTTAGTGCAAGCTCACAGCAAGCTTCCTCTACCCCTGCTTCTAGCAAAATATTGTCTTCTCCCATCCAGCAGCACTTTTACTGGGCCTCAGCTACCTTAAATAATAATTCATTGCTGCAAACGTCCTTTCAGTCCTCTGATGATGATACAGTGCATAAAACATCTGTGCCTAGTGATCCAGTACTGGTTAAAAAAGTTACGAGGGGTAATAATAGTAGTTCTGTACTTAACCAAATATTGCACCAAATGGCAACAGATTCAGCTGCAAATAAAACAGTATTGCATTCTACATCAAAACCATCTGCCGTAAATATATCCCATACTGTCGGTAAGCCTATCGGTTCACCAGAAAGTTTAACGTTTCCCCATGTAAGTGATGA
>1.24724571.24722597.1
GATGAAATGGAAGAGACAAGAGAAGGGTTGGATGAAGAAGCTACTGTAATTGCCAGTAGAGAGAGTGCAACAAACCAAATACAAAAAAGCGAGTTCCAATTTACCACATCTAGCTACAGTCAGGAAAGAATGGGAACAAGATCCAATGAAGATGGAACACAGAGATATCTCACAGAAGAGGAAGACTTGCGTGGGAAACCTGATCATTCCAAAACAATTTTTCATCGAACTTCTCAACCTATCACCAAAGGACTAAAGGAAGAAGAAGATAATCCTATGGAATTTCAAGCAGCAACAGCAGTTGCTCCTCCTGCAAGCAGCTCCACCAAAGGTAATGAGGAAGAGTATGCACACACTTTTTATGGCAATGAAACAACCAGAGAATCTGCTGCTGATAGTAATGAAGATGATATAGAGGTATCTGCTTTTAAGCCTGACCTAGAAACTGATGACTCTTGGGGTTCCATTCCTATTACCTCTGCTACCCGGTTAGTTACTATGGAGACATCTCAGGAAAATATCTTTAGTTCTGGAAGCCCAGACACGACCATACAGGATGATCTTTCTCAAAACTATATCAGAATTCCATCAGAAGACATATTATCTTCAAAAGCAGAAGAATCTTTCCCCAAAATATCTGCAATCAGTGAAAATGTGTGGTATCCTAATAGCACAGATAGTACTGCTGTTGCATTGGATAGCAAGAATCTTTTTAACATTAGTTCCCCTATTCCTACAACAGCACCTTATCCTCATGGTCCAGAGGTGTCACAAGATACTTCAGTTGCAGTTACAGTATTGCCACATTCTTCTACCTTTGCTTTCTCCTCTGGTGAGTTGTCATCTTACTCTGTCTCATCAAATTCTGAAGAACATGGCTCTACTTCTTCTGGAAGTGAGGTACTCTCTCAAACAACTCAAGCAGTTTATAATGGTGAGATACCACTTCAACCTTCCTACAGTAGTGAAGTGTTTCCTCTAGTCACCCCTTTATTGTCTGACACTCAGTTGCTCAACACTTTCCCTGAAGCATCAAGTAGTGATGTGACCTTGCATGCTACACCTGTATTTCCCAGTGTTGATGTGTCATTTGAATCCACCTTGTCTTCCTATGATGATGTACCTTTGCTTCCATTTTCCTCTGCTTCCTCCAGTAGTAAAATGTTTCACCATTTATATATGGTTTCTCAAACATTTCCACAAGCTGCTCCAGCTATTGAAAATGATAAAGGGTCCCTGCATGTTTCTTTGACATTGGAGGAGGGTGGCACATTAACTCAATCAAGCTTCACTCAGTTTTCTAATGTGACATCATATCAGATGGTCCATGCTGCTTCAGAGACATTGATATTTGGCCATGATAGAACTCACTTGTTATCTCAAGTTGAACCACCCAGCAATGATTTCAATGGGCATGCATTGTCTACAATGTCTGAATTTATTTATGCTTTATCTGGTAATGTGGGCTCTCCTCAAACTGTTGCTGCTTCCTATTACACCTCTGAATTTGTGCATGAGTCTGTTGGCACATTTCATCAGGGTCCATTGTTTAGCAGCTATAGCAATATGCTGGTGCCTAAGCCTTCTTCTGCAGCCTCGCAAGCTGATACTTTTCTGCGGCCTCCATGTTCTCTTTCTAGTGAAATGAATTGGTCTGAAGCTCATTCTGGTAGTGAGTCCCTTTTGCCTGACACAGATATTTGGTCGATACCTAGAGCTTCTTCGCATGTTTCTTCCAGTGAAGTAATGTGCAGCACACCTGTGTTCACAGGTGAGGTTGAGATGACTTCCCAAAATGGTGTAATGTATGGATATGACAAAGGACTGCAAATTTCTGCTTTCAGTGAAATGGCTTCTCATACTGAAAGTGAAATGACTGAACTTCCTACATCCGTTTCTAATGATGAGATTCCTAAGCAGGATACACGTTCTCAAGAAAGCC
>1.24734959.24734775.3
TTTGCAGCTTAGAACCAGAAAATGTTCAAGCCGATCCAAAGAACTATACCAGTCTTCTTGTTACTTGGGAAAGGCCACGAGTTGTGTATGACACGATGATTGAAAAATTTGCTGTTTTTTACCAACAATTGGAAGGAGAAGACCAGACCAAGCATGAATTTCTAACTGATGGTTATCAGGACTTG
>1.24741119.24740969.3
CAGTGTTTTGTGATGTTCTGACCATGCAGCAGTCTGGTTATGTGATGCTGATGGACTATCTACAAAATAATTTTAGAGATCAACAACATAAGTTTTCCGGCCAAGTATTTTCATCGTATACCGGGCAGGAAGAGATTCATGAAGCAG
>1.24746126.24745975.3
TGGAAATTAAGCTGAAAAATGAATACTTTGTAATTGGAGGAGGATCAGAAGCTACATTTAAAGCAAGTAGGATAACATTTCACTGGGGAAAATGTAATATATCACATGATGGATCTGAACATAGTATAGATGGACAAAAATATCCCCTTGAG
>1.24748725.24748546.3
GAGCCTTAAATCAAACAAGCTGGGGGAAAAAATATCCAGCATGCAATGGTGCCAAGCAGTCACCTATTAATATTGATGAAGATCTCACTCAAGTAAATGTGAACCTCAAGGAATTGAAATTCAAAGGTTGGGAAGAAGAAACTTCAGAAGACACCTTAATCTACAATACAGGGAAAACAG
>1.25062669.25062454.1
GTGGCAAAATCAAAAGTATCTGAAAGAAGTTTTCCTACAGCAACAACATTCTCAAGACCCTACGCTCTGGGCAAATATTTCAACAACCAAAGCAACCTTGTGAAACTACAAGCTTATGCATCCAATTCTCAATCTCCTTATCATGTGAGAGGCCCAATAAATCAAGTTTATTCTGAAATACTTCTCAGCAGGATCTGCAGGAATAACAG
>1.25068505.25068359.1
GCAGAAATACAGAATTTGTGGAATGAGAATCTTGCCATTCTAAACACTGCAAAACAGTATGGGTATGAAGTAGTCGATACTTTCATTATTACAATGGGACGGTACAAGGAATTTTTGCAAGGGAAATGTGGATGTCATTTTCATGAG
>1.25071144.25070918.2
AAAGGTTCTTTTTATTGGTGATTCCACTAACAGAGGGATGATGTATTACCTGATAGAGAGAGTGAATGAAACCCTTCAAGAATGGCAAAAGGCACATGGCATGAAGTTTTATCACAATGTGAACAATAGGAGTACCTTCATTAGTTATTCATATTATCCTCAGTTCTGGATCAATGTCAGCCTAAGACCAACATTTGAAGAAGCTCTAGAGCAGCTGCT
>1.25127406.25127238.2
TGCACATTACCCACTTGGATTAGGTATAAACAGAGTAATTATTCTGATAACAGACAAGTCTCATTCGCTCCATGAGATTGTGAGCATCTACAAAATCATCATTTTTCGTGAAGACCGTCCAAGCTTGCCATTATTTGATGACTTCATGCTGTGTGGTTTTGTACAG
>1.25136595.25136449.1
CTTTTCCCTTCTGCTGTTCCTAAAATCCATTTTTTGCTGCATGATCTTTATCGTATGGTGAACCCAGGAAAAAAGTTTAACTCAATCCTAGCTGTTCATTGGTTCCTTTCAAATTTACGTAAACAGTTCCA
>1.25188448.25188303.1
ATTGAGGATACCATGTTTAAATTCTTTAGAAACAAAGCCAGAGAAGTAATACTATACACCCCTTCTTCTGGCAGTGAACAAGATCTTCAGTTATATCAGCAAATCCTTATGCAACACAGTTATAGAGTTACAGTCCTTGAAGACAG
>1.25300647.25300952.1
GGTTGTGACAAAAAGATGTACTCATTCCTGAGAGGAACTAAGCAGCTGCAGGTGCTTCGATTTCTAGGAATCTCCATTGGGGTTACCCAAATTTTGGCTATGATCCTCACTATTACTTTGGTGTGGGCTCTCTATTACGACCGCCAGGATCCAAGTGCAGATCAAATGCTGTCTTTGAAGAACGATGCCACCCAGCACCTGTCATGTCATTCTGTGGAGTTATTAAAACCCAGCCTGACAAGGATCCTTGAGCACACTACTATGGCAAACAGCTTCAACACACACTTTGAAATGGAGGAACTGTAG
>1.26315473.26315676.3
GCTGGTCTTCCTCCCTAACCCCTTTATTAATGCGTGGTGGTCCTGTTCCCCTGGGTGGCAGGCCCACCCTTCTTCACCATGCTTCTGCCCAGGGAAATGTCACTTTATTGTCAATGCTGCTTAATGAAGAAAGTTTGAACATTAATGATTCCTGTGAAGATGGCTGTTCTGCCTTGTATTCTGCTGCTAGGAATGGACATACAG
>1.26323404.26323658.1
GATGGCTGGACTCCATTTCATGTTGCTGTTGATGCTGATAAAGTTGACTGCCTAAGGTTTTTGATGTATTATGGAAAGTCAAGAGGTGGAAGCTTTGTGAATGAAGCAGATGCTAATGCATACATCTTTAACTCAGAGAGTGAAGAAGACATCTTTAGCCATAAAGCAAAGCCCGTTGTTTCTGCAGATCTCATCAACCGTGTGAACAACGATGGCTGGACTGCAGCCCACATAGCAGCGTCAAAAGGCTTTAAG
>1.26328316.26328591.3
ATGCTTTTAAAATCCCTTTACGGATTGCCGTTACCCAGATTGAGCAAGCTTGCTATGATACAGATGATCTTGAAATGAAAAATATTGTATGCATGTTAAATATACGGAAACAGACAACCTGGGATGATTTTTCAAAAGCGGTAACTCAGGCAGTGACAAACCATTTCCAAGCGATCACCTCTGATGAATGGAGAAGCCTGGAAGACGTGAGACTTAATAACACCACAGAATTCAGCATCGGCCTTACTGCAAGCAGTATATTATCCATCAAACT
>1.26333479.26333631.2
TTGTTTGATTCCAGTGAAACAGCCTTCAGTAAGCAACAGAATCATAATCATTTTAGAAAATTTAGAAAAAGCCTCATTATCAGAATTACTTGGGGAGTTTCTTCAGCCCCTTGAAAATCGTGGCTTGGATAACCTCTACACTGTAAAAAAAG
>1.26333914.26334101.1
AATGGAGTATCATATGCATATTACTTCCATGAGAACTGCTTTCTTATGGGGACCATTGCAAAATCTCGGCTTCAGGGCTCTGACTTGATGGTTCAGCAACATTTCCTCTGGGTTCAGCTAAGATGGGATGGAGAACCAATCCATGGCCTCCTGAAAAGATTCTTGCGAAGGAAGGTTTTAAGCAAG
>1.26336720.26336898.1
TTCAGGGGACAAATGCCGCCTCCATGTGATCCAGTGTGCAAGATGGTTGAGTGGATTCTTGCAGTTTGGGATCAGCTGAACTCATGTTTATCACGGCTTGGTGCACCTGAAGCTCTTGTTGGGCCCAGGCATTTTCTTTCTTGTCCAGTGGTGCCTGGTCACAGTCACGCAACAGTGAA
>1.26340452.26340657.1
TGGATGTCAAAATTGTGGAATGCTGTCATTGTTCCCCGAGTTCAAGAAGCAATTCTCTCCAGAGCTTCTCTGAAAAGACCACCTATGCTGGGACAAATGGCAATCAAGAAATGTCCAAGTCAAGGGCAGCAGGCAGTAGTGAAAGCTGCACTCAGTATCCTGTTAAATAAAGCAGTTCTGCATGGATGTCCTCTTCCACGAGCAG
>1.26366453.26366211.1
ATGCGGTCTGTGAGTAGAGTATTTAAATTCATTGATTTGCCAACAGAAGAATCCAAAACTTTACCAGCATCAAAACATAAGGAGCTTTCTCATGCTGTCATAATTGAGAATAAGCATGTAAAGGAAGAAAACCTCTGGCCATCTGGTGGGCAAATGACAGTGAAGGATCTTACTGCTAAATATATAGATGGAGGATTGGCAGTATTAGAAAATATTTCCTTTTCAATAAGTTCGGGACA
>1.26377237.26377087.1
TTAATGCTCATTGTGATTGGTGCTATAGTAGTAGTCTCTGTTATACAACCCTACATCTTCCTGGCATCTGTGCCTGTGATAGGAGCCTTCATTATGTTAAGAGCATACTTCCTGCACACATCTCAGCAGCTGAAACAACTGGAATCTGAAG
>1.26382999.26382746.1
GAGAACGCTGCAATTATTGTTACTGAGACTAGCAGCTTTTATATCTTCTACATTTATGTGGGGGTGGCAGATACCTTGCTAGCCATGGGCATCTTTAGAGGCATACCCTTGGTACATACTCTTATAACAATTTCTAAAACTCTCCACCACAAGATGCTTCATGCAGTACTTCAGGCACCTATGTCTTCCTTCAACAAACTGAAAGCAG
>1.26388078.26387950.1
GAATGTTTCTTTGATGATTCAGACACCATGAATACAGTCACTACATGGAATACGTACTTCAGATATATAACCATCCACAAAAAAATGATTGTTGTGTTAATTATGTGTGTTGTTATTTTTTTAATTGAG
>1.26390215.26389483.1
TGTGTTTGCAAGCTTATTGTCAATAAAACTAGAATACTTGTCACTTCAAAGCTGGAACATTTAAAGATAGCAGACAAGATATTGATTCTCCATGAAGGAAGCTGTTATTTCTATGGAACTTTTTCTGAACTTCAGGGTCAGCGCCCCAACTTCAGTTCTGAGCTGATGGGATTTGATGCTTTTGACCACTACAGTGCAGAAAGAAGAAACTCCATTCTTACGGAAACACTGCGACGTCTCTCTATTGATAATGATGGCATAGGTTCACGAAATGATAAGAAAAAGACATCTTTTAAACAAACTTCAGATTTTACTGAAAAAAGGAAGAACTCTGTAATGAATGCACTAAATTCTAGCCGCAAGTTTTCTCTCATGCAAAAAACATCACTGCAGGTCAATGGTAAGGAAGAAGGTCTAGGAGAACCAGTAGAAAGAAAGTTGTCTTTAGTGCCAGACTCTGAACAAGGGGAGGCAATTCTGCCTCGCAGCAATGTATTAAATCAAGGACCTACATTCAGAGGGCAGAGAAGACAATCTGTACTTAACTTAATGACCAGAACCTCAATTCATCCAGGTCAAAGTATTTACAAAAAAGGCAGCATATCA
>1.26407786.26407604.1
GGAAGCGGAGAGCTCTTTACAAAAACAAAACAGGAAAACGGTAATAATAAAATATCCACAGCAAGTGATGGCCTCTTCTTCAGTAATTTCACTCTTCATTTCACTCCTGTCCTTAAGGACATCAACTTCAAGATTGAAAAGGGAGAGTTGCTAGCTGTTGCTGGATCTACTGGAGCAGGCAAG
>1.26410675.26410429.2
AAGTGAACTGAAGCTGACCCAAAAAGCTGCATACGTGAGATACTTCAATAGCTCAGCTTTCTTCTTCTCTGGTTTTTTTGTGGTGTTTTTGGCTGTCCTTCCATATGCACTGAGCCATGGAATTATTCTTAGAAAAATATTTACCACCATCTCATTCTGCATTGTTCTTCGAATGACAGTCACTAGACAGTTTCCTTGGGCTGTGCAGACATGGTATGATTCTCTTGGAGCAATAAACAAGATACAG
>1.26413221.26413096.1
GATCAGCGAGCAGGAAAAATCAACGAGAGACTTGTAATTACCTCGGAAATGATAGAAAATATACAATCAGTCAAGGCTTATTGTTGGGAGGACGCAATGGAAAATATGATTGAAAGTCTGCG
>1.26416532.26416317.1
GAAGTTACTAAATCTGTGCAGCCTCTTTTACTGGGAAGAATAATTGCTTCTTATGATCCTTCTAATTCACTCGAACGATCAATAGCTTACTATTTAGCCATAGGACTCTGTCTTCTTTTCATTGTACGGATGTTGCTTCTTCACCCAGCAATATTTGGCCTCCATCACATCGGAATGCAAATCAGGATAGCCATGTTTAGCTTAATTTATAAAAAG
>1.26471478.26471612.1
GCATTAGCATGGGCAGCGCGCCAAGGCCATAAAAAAGTAGTGTTCAAGCTGCTTGAACTAGGAGCTGATAAATCAATACAGACAAAAGATGGCCAGACCCCAGGAGAGATTGCAAAGAACAACAGGCATTCAGAG
>1.26718876.26718666.1
TATGAAGTCATGCTCAAGTGTTGGCATCCAAAACCTGAACTACGGCCAGCCTTTTGTGAATTAGTTTCAGATATATCCATGATCTTCTCCACTTTCATTGGGGAACATTATGTTCATGTGAACGCCACCTACGTCAACGTGAAGTGTGTGGCACCATATCCATCTCTGTTGTCATCACAAGATAATATAGATAGAAATGCAGATACATGA
>1.26728281.26728051.1
CAGTTTCCAACTTTATCTCAGAATGGATCCTGCAGGCCAACCCAATATCCTCATGTGGACCTATCTCCCATTCTGTCTACTGGAGACTCCGATTTAGCTAGTCCTTTGTTACAGACTAATGTTCACATTGACATCAGTGCCTTAAATCCAGATCTGGTCAAAGAAGTTGAACATGTCGTTATTGGTGCTGATAATATGATTGTGCACTTCAATGAAGTAATAGGAAGAG
>1.26730692.26730552.3
ATTTAGGCAGAGAGATTGTTCGCTATGATGGAAGAGTACACACTCCTCATTTGGACAGGCTTGTGAGTGCAAGAAGTGTAAGTCCTACAACTGAAATGGTGTCAAGTGAATCTGTAGACTATAGATCAACTTTTTTGGAAG
>1.26733690.26733544.1
GGAAATAACATTGATTCTGAAGCTGTTAAAGGCGAAGTGCTAAAAGTTGGAAACAAGAGTTGTGAGAACATCACCTTGAAGTTGCAGTCTGTTTCTTGTAACATTCCTAAAGAGCTGCTGAAAACCAATCATGAATTTAATATAG
>1.26739416.26739198.1
GCATGTGACCATCGTTCAGATTCTGAAATAATCTGTTGTACAACTCCTTCACTGAAAGCCTATGAGCTAATGTTGCCTTTTGTGACAAAAGTGTTTTTCATTTTTGATGGCATCACTTCATCTGGTTTTAATTTTGATTATGTGAATGACCCTGACTTTACCATTTCTGAAACACCGTTGTTGATTTC
>1.26751099.26750963.3
ATCCCAGAATAAGGCAGATTTCTCCTAACTATGGTCCAAGATCTGGTGGAACATTGTTGACATTAACTGGGGAATACTTAAACAGTGGGAATTCTCAAGAGATTTCTATCTGCAAAAAGCAGTGCAGC
>1.26785906.26784707.1
ATGAACCTTTTTGCTACTTCTCCCTTCGGAATTATATTATTCCTGTCTACCTTGGTACAGAAGAACAATGGTAAATGTGAAGAAGCAGGTTCCAGGCCAGAGATGAATTTGAGCATCCAGTATCAACTTCCATATTTCCTTGCGGAAACCCCAATACAAAATATTATTTTCTACAGACAGCACCTGTATATAGGTGCAGTCAATAAAATCTATGTCTTAAATGAAAGCCTTCACAACGTCTATGAGTACAAGACTGGACCTGTTCTGGAGAATCCAAGTTGTGCTCCCTGTAATGAATGTATACCTAAAGGAAATCAATCTGATATTTGGAAAGATAACATTAACATGGCTCTACTCTTAGAAACATACTATGATCATCATCTTATTAGCTGTGGTAGTGTTGCCAAAGGAACCTGTCAGCGCCATGTTATTTATCCTGGTAATCCTGCTGACATTGGAAGCGAAGTATACTGCATGTATTCTAAACTGATGGATGAGGAACCAGATGAGTGTCCTGACTGCGTTGTAAGCCCTTTAGGAACTAAAATTCTGGTGACAGAAAAAGAAAGATTTGTATACTTCTATGTTGGCAATACTGTAAATAATTCATCCCAGCAAGACCATTTACTCCATTCAATATCTGTTCGAAGATTAAAAGAAACTCTGGATGGATTTGAGTTTCTCACGGCTTACTCTTACATTGACGTTCTTCCAGAATTCAGGGATTCATACCCCATTAAGTATGTTCATGCATTTGAAAAGGACCATTTTGTATACTTTCTTACTGTTCAGAGAGAATCTCTTGACTCCCAAGCTTTTCATACAAGGATTATACGTTTTTGCTCTTTTGATTCTGAGTTGCATTCATACGTGGAAATGCCCCTTGAATGCATTTACACTGAAAAACGTAAGAAGAGGTCAACTAAGAGGTCAAATGAGGTATTTAATATTTTACAAGCTGCATATATTGGTAAGCCGGGTGCAACCTTAGCCCAGCAAATGGGTCTTGATATGAACGATGATATTCTATTTGGTGCTTTTGCCCAAAGCAAACCAGACTCTTCAGAGCCAACTCCTAAATCTGCTGTCTGTGCAGTTTCTATCAAAACCATCAATGAATTTTTTGGCAAGATTGTAGACAAACAAAACATGAAATGTCTGCAGCATCTCTATAAGAAGAACAACAAATACTGTCTGAACAGG
>1.26876375.26876225.2
GATTGTGGTGCCATTCATAAGGTCTTGCCTTTTGATCTTGCCATCTGTGCAAGCTGTATGGAAGAGTATGACAGATGTTTTCATTGCACCAGTATGTCACAGCATGGGACGGTGCTTTTCAGGAATCAACATACGTCTTGACCAAGAGT
>1.28185938.28187966.1
ACAGATGAATTGTTTACCTGCCAAGACGCACTAAGATATGAGGAGACTTCAGTCAGTAGACAAGATAGTACAGGGGAAGCAGAGGCAGTTACAGCTGCTTATATAATTAAAATGACATCAGAAAGTATTCCTGAAAAAATGTCTGCTGGTGAAAAAGCAGTAATTGTTAAGCTACCCCAAGAGACTGCACTAAGTGACAGGCCCACAGAGAAAGAGGAAACTGTGTTTGATATACATGAAGGAAGAAATGATGGGTCACATTATCCTCTTTGTCAATGCAATAGAGAGGGTGTATTATATGACACCAAATTTGGAAAGGAGTCTGCTTCAAATATTAATAATATGCACACACATGGAATGGCACATATGGAAATGATTTCAACACATGCTACAAACGAAATACTTGCCAAAGCAGAACATAATTCCGTAAATAATTCACCATCCACTGAAATATTATGGCCTTTTTTGGCAGAAGGAAACACTGTTTCTGAGCAAGGTGTACATTCTGAAGTACCATTGAAACATTC
>1.28585246.28585397.3
TTTTTTTAGTGGGTGACTTTGATAAAATATGGCGAGAACATTGTGAGGATGAAGAAACTCTCTATGAATATGCTGAGGCAATGAAAAACCTGGCGGATAATCACTGGGCTAAAACTTGTGAAGGAGAAGGTCGCATTGAATGGTGCTGCAG
>1.28613742.28614878.1
ATGTGTAGATCATTGCGTTACTGCGTTAGCCATTGCCTGTATGCAGCAATGACAAGACTGGAAGAAGCAAATCGAGAAGTGAACATGCATTCCTCTGTCCGCTACCTGGGCTATTTAGCCAGAATGAATTTTTTGGCTGCAATATGTATGGGTCTTTATGTCAGGTGGGAAAAAACTGCAGATGCCCTAATACTCATAATTTTTATCCTTGGACTATTTGTTCTTGGAATTGCAAGTATACTTTATTACTATTTTTCAATGGAAGCAGCAAGTTTAAGTCTTTCTAATCTTTGGTTTGGATTTTTACTTGGCCTTCTTTGTTTCCTGGATAATAATTCTTTTAAAAATGATGTGAAGGAAGAAGCAACAAAATATTTACTTCTTTCCTCCATAATTATAAGAATATTGTATGCTTTGGTGCAGAGAATATGTGGCTGCATTCAGCATCGACCCACTTTACTAACAACAGTCGAAGTACTCGAGCTGGTTGGATTTGCAATTGCCAGTACAACTATGCTGGTAGAAAAATGCATGAGTATAATTCTGTTGATTGTGGCTTTAGCAATGCTGATTATTGATTTGAGGATGAAATCATTCTTGGCAATTCCAAATTTGGTAATTTTTGGAGTTCTTGCCTCTTTGTTATTTTTTCCATCCTTGCACATACCAACAAATCCATTTGCCTTGGGATGTTTTTTTAGTTGCCTAATAGCTGATCCCCTTCTTGATGTTTATTTCAGTGGACTTTCAGTTACAGAACGTTGGAAACCTTATTTGTATCGTGGTCGAGTTTGCCGAAGATTTTCAGTAATTTTTATTGGACTTATTGAACTGATTTCTTTCATCCTCTCAGCACTTAAGCTGGGTGATTTGGATCTCTGGTATTTTGTAATACCAGGCTTTTCCATTTTTGGCATTTTCTGGATGATCTGTCACATCATTTTTCTTATAACTCTCTGGGGATTTCATACAAAACTTAATGACTGTCACAAAATATATTACACACACAGGGCAGAGAACAACAGCCTTGACAGAGTAATGGCATCTAAAGGAATGCGCCATTTTTGTTTAATTTCAGAGCAACTTGTCTTTTTCAGCCTTCTTGCAAC
>1.28727528.28727350.1
GAATTATATTTGACTATGGAATGCTTGGAAAATATCTTCATAAAATCCTATCAGAAAGATAGAAATCCAAATGGTATTTCCAACACTCAGAACACTGGTCTTTATATAAGTGCTTTCTTGGCATGGGCCCTTCTGTTGACCATCTGCCCAATGAATGAAGTGAAGAAAAAGCTTGAAA
>1.28774628.28774436.2
GTACTATTTTCCTACCTATGAAAATGATACTCTTCTCTGTACACTTTCTGACAATGAGGATGAATTGACAGCTGAAAAACTAAGAGAAAACATACCTGTCATTAGTGAAGATGTTTCCAACATAGAGGCTTTGAAACAGAGCAGTGTGTTAAATCAGCTTCTTCGTGAGGAG
>1.28775646.28775472.2
TCTCAATTTCTATCAGCAAGTAAAACTAGTGAACTTCATCAGGAGACAGATCCACCAATGTCAGTGTTATAAGTGTGAGAAGAAATTCCAGTTGAAAAAAGAGTTAATACATCATTTGGAAGATAGCACACATATAGCAGTACTGCCCGATAGATCTGTTTGGGATCAACCACA
>1.28926349.28926500.1
ATGGAGCATCGTCATCGCAAGAAAGACACACCAGTCCCAGCAAGTAGTCACCACCTCTTTGTGCAGATGAAGAGTTTGATGTGTTCCAATCTGGGAGAAGAACTGGAAGTTATCTTCTCACTTTTTGATAGTAAAGAGAATCGACCAATCAG
>1.28986854.28987010.1
TGTGAAGAAAATATAAGCCTTCAGGATTCTAGTCGCTACCTCAAATTTCCCTTTTCAAAAGGGCATCTCCTTGCAAACAACCACCAAGCAGTAAAGTCTACTAAGGAATCATTCTGGATTACATCTTTCCTGTGTTCAACTAAACTCACACAAAA
>1.29007958.29008092.1
GATAAGTCAGTACTGGAAGAAATAGATGTAATTGTGAACAGTCTGCTAGATGTGTTACTCAGAACCATCTTGGAAATCACAAGCTGCCCACAAGCAGCAGGTTCTACCATGCGGCTTCCGTTTCAGGATGTTAC
>1.29062012.29062133.1
GAATTCGCTACATGCATCCAGGCCAGTCCAGGTCACTTTCCAAACGGAAGCCCACGTGTCTCTAGAAATTCGGTACCTATTTCTATGAGCCCAGAGGGTGGCAGAGGAATTCCTAGACGTAG
>1.29108907.29109041.1
ATGACGCAGATGCAAGCCTTTGGGAGAAAGTACATTAAAGCCTTTTTGAAAGGTTTTTTTGTGGCTGTTCCTGTGACTATCACTTTCCTCGACAGAGTGGCTTGTATAGCGAGAGTAGAAGGGGCTTCAATGCAG
>1.2972877.2972656.1
ATGTGCATGGATTCAGAGAAACACATGATCTATACCTTTGGGGGAAGGATTTTGACATGCAATGGCAGTGTGGACGATAGCCGAGCCAGTGAGCCACAGTTCAGTGGCCTCTTTGCTTTTGACTGTCAGTGCCGGATATGGAAACTCTTGCGAGAAGACTCGTGTAATGCTGGCCCTGAAGATGTCCAGTCCAGAATAGGACACTGCATGTTATTCCATTC
>1.30216299.30215866.3
CATATGAAGTCTTGTCTGATGAAAATAAACGTAGAGAATATGATCAATTTGGTCACGCAGAAGGACGACGGACCAATGGAAACCCCTTTCAGCATTCATTTCACTTTGACTTTGATCGCTTCCTTAAAGACTTTAACATCTTTGGTGAAAATCATAATGCAAAGAAACCTTTTGAAAATCATTTTCAAAGTCATCAGGAGGCTGAAAGCAGACAAAGACATGCTTTTCCAGAATTTACTTTTGGAGGGGGACTGTTTGATGACATGTTTGAGGATATGGAAAAGATGTTTTCATTTGATGGGTTTGATAGCACACACCGGCAAACAATGCAGACTGAAAACAAATTCCATGGATCTAGTAAGCATTGCAGAACTGTGACACAGCGGCGAGGAAACATGGTGACTACATTCACAGATTGTTCTGGACAATAA
>1.30303463.30303959.1
AACAGTCGCATGTCACGATTGAAGAACACTTTAGAATCTGTCTCAAAGGCTGTGTCTGGCACTCACAGTGAACTAGTTTCACGACTAGCTCGTCTAAAACCTCATTCTGCTATACTGAAGAAATCACTTGAAACTGATGGGAAGGAGAATAGCTTTTTTATGACCCCAGAAAAATACAGAGAAGTCACA
>1.30304023.30304581.1
ACTAGTCAATACTCTTTGAAAGATCCTTCAGATATCAAAAATAGTCTTTTTCATGTTAGCAAATTTGCTACAAACTTTGGGGAAACATACAACTTTGTAGCCCATCACATCAACTGGTATTTTAGCACTGTTGGAATGGATCAAGAGAAGAAAGGGGATGCTCTCCCCCCTAAACCACCCAATCAGGGTGAAGAAACATTTGATTCATCAGAACAGGACATATTAAGTGATGAAAACAGGATGAATGCAGTATCTGCTTTAATACCTGCCTCGCAGTCACAAAATGCTGGAAAAGTCAATTCTGTTCCTTCAACTTCCAGCAAAAAGGGTATTTCAAGTTTTCTTTCTTACCCTAGTAACAGTGTACAGGCCTTTGTAGATAGTTACATTGGAGGATTGGTACCTAAGTTACGATCTGAAACAAAATGTGCTGTACAGGAAAAGACCAAAGAACAGGAACAAGAGGACATGTTAAAAGATGACAAGGA
>1.30305049.30305198.1
ATTATTGCAAAGGTAAGTGTGGATAACAGAACTCGGGCTTTAACTCAAGCATTGCGAAGATCATGTACTAGAAGAGTCTGTATCAACAGAGTTGAAGAACTGACATACCATCTATTGGAATTTCCAGACAGTAGAGGAGTTGCCATTAAG
>1.30312974.30313145.1
GCTATATTGGCATTTATGTTGGGATTATTCCATATCCCTCTGGATGAATGTGAAGAACTTTACCAAAAATTAGGAACAGATGTCTTTAAGCAAAATGTCATTGTTGGAACAGTTAAAATGGGATGGAGCCACGCATTTTATGACAGCGAAATATGGGAGAAAATGCTTAA
>1.30320487.30320681.1
GTGGCTGCCATAAGCACCATTGTAGGCAGAGGAACACCACTGAAAGCCTTTGTATTTAGAAATTACAATCACTTCCCTGGAGTAAAATCTCACTATCTTGGAGGTTGCCATTATAAATTATGGCAAGCTATCAGAGCATCATCTGCGGCGCCAGGTTATTTCCAAGAATATGCACTGGGTAATGACCTTCATCAG
>1.30336120.30336315.1
GACGGAGGGCTTCTTCTAAATAACCCTACAGCATTAGCAGTGCACGAGTGCAGATGTCTTTGGCCAAATGTCCCTCTGCAATGTGTAGTGTCCCTGGGAACTGGTCGATATGAAAACAGTGGGAAAACCAATGTCACCTACACAAGTTTAAAAGCTAAATTGACTAATGTCATTAGCAGTGCTACGGATACTGAAG
>1.30337812.30338086.3
AAGTCCATATTATGTTGGATGCCCTTTTACCTTCAGACACCTACTTTAGATTTAATCCTCTGATGAATGAAGATATACCTCTGGATGAAAATCGTAAAGAAAAACTGAATCTGTTGCGGACAGACGGTATCCAATATTTAGAGAGAAATGAAGAGAAGTTGAAAAAAGCTGCCAAAATATTAGCACAGGAAAAAAACGTTTTTCAGAAACTGAGTAACTGGATGAGATTAAAAGCTGATATGTATGATGGCCTTCCAATTCTGTCAAAATTGTGA
>1.30457649.30457773.2
GTTTATTGTGGGTAAATACAACTTGACCATTATGAATGTCACTGATAAAGATGGTGGAGAATATACTTGCATAGCTAATACTACATTGGATAGTGTTTCTGCAAGCGCTGTACTCACTGTTGT
>1.30773129.30773449.3
TTCCTGAGGCATCGTCCTAAGCCAAATAAATTACACTTCCAAGTAAATTATCCTCCTGACTTAACCTCGGACTTCAAAGACTAAAACATCCAGAAACTCCTCCATCAAGCAACTCAACTTTTGAAAGTTTGAGGAATACTTTTTAACATGTTCGATTATGCCTTATAA
>1.31249324.31249163.1
TATTCGTTTGGTGAAGACCTTGTACCTGCCTTGCTTCTACCTCTTGAACTGGAACTACAAAAGACACAACACACATACTGTGGAAGAATATACAAAGTGTTCATAAAACAACTCACAAAAAGTATAAGGGACCTTAGTAACAGAAGATCTAAGGAAAGGTGA
>1.31251381.31251258.1
AATGATATGACTTCAGTACGATTACGTTGGGAAGAAATTCTCATGCCGCTGCTGAAAAAATACAAGTTGAATATAACATGGGGTGATCAGGATCTTTTGAACATTATGTTTTTTCATAATCC
>1.31350301.31350170.1
CAAGCCAAAATTGAAGAAGAGCAGCAAAGATCAACCCAAAATGCAGGGGATCCTTCCACATCTGATTCAAGACGACCACGCATCAAAAAAAGTGCATATTTTAGTGATGAGGAAGAACTTAGTGACTGA
>1.31389106.31389269.1
GAATCACCAGTTGGCAGGAGGGAATCTCCTCACAGCAGATCTGGCTCCAGTGTCAGCAGCAGAAGTTATTCGCCTGATAGAAGCAAAGCCTATGCCTTCCATCAGTCCCAGCATAGCAGAAGTATGTCATCTTTACATAAAAGAAATATTTC
>1.31713833.31713633.1
TGTCCAGCAGGTTGTTATCTTCAGTTCCATCAGACAATCACATACTGTATTAAAGCTGATGATGCCTGGAACAGACATGCTCATGGCCTTCGATCAGCAACTTACTCAAGCTGCCCAGTGGTGCAATCATCATCGGTTAACGAATGCAACATCAGGACTTGTCTCCATGCTGCAACTTGGAAAGTGGGGAAATGGAGTAAG
>1.31739005.31738841.1
TGTTCTGCTTCTTGTGGAAGAGGAAACCGTGCTCGCTATGTAAGCTGCCGGGATGGTCATGGCAGAATAGCAGAAGAATCATTTTGTGCTGATTTGCCCAAACCTGAAGAACTTTCAAGCTGCTTTAGTCCATGTGGTGTCTGGCAAGCTGGAAGTTGGTCACCT
>1.31743487.31743323.1
TGTTCGAGGAGCTGTGGAAAAGGTGCGAGAACAAGAGAAGCTTTTTGTATGAACAATTTTGGCCGTCGGCTTACAGATCGAGAATGCCATGGGCTTCCAAAAATTATTACTCAGAGTTGCAATGAGTTCTTGTGTCCCAGCTGGATGGCTAGTGATTGGAGTGAG
>1.31854864.31855009.3
GATTTGAAGCATTAAAGCAAGTAGGAAAAAGTCCTACCTGTGAATTACTTTATGACTGGGGGACCTTAAACTGTACAGTTAGTGATTTGGTGGACCTCCTCATCAGAAATCAGTTCTTGACACCAGCAAGTCTTTTGATTCCAG
>1.31863950.31864108.1
ATAAAAGAGGAAATTGAAGATGAAGAAAAGACTATTGAAGATTATGTTGATAAAAAAATTAGCAACTGGAATATCACATCAATTGAACAGATGTATACAATTGCTTCCCAGTGTCTGCATGAGAAGAAGAACCGGAGGCCAGATAT
>1.31922786.31921812.1
GAAAGAATATCAAATATTACTTGCAGCATTTATTTCTGCACCACCTACAGCAGGCTGGAATGGTATTGCTACTCTGTAATTATACTCTGCTTTTTAGTTTTGCTAATAGGATTTCTAGGGAATGCATTCACACTGTTCTACTATATTTATACTGTGAAATCATGGACCAGTAGCAGTATATTTTTGTTCAATCTGGCCCTGTGTGATTTTGCTTGGATCCTCTCGACTCCCTATGCCATTTATTACCAACTACACAACCAAGCAGTCTGTTCCTCCCAAGTATTCTGCCAATTTCAAAGAACATTCTTTGACATTAATATCTATGGAAGCATTTACTTTCTTACACTGATCAGCTTTGACCGATATATCGGTGCTGTCCATCCCATACATGCTTTAAAATTGTGGAATAAGAACAAAGCTACCATCTGCACCATGGCTGCCTGGATTTTCGTTTTGATAGAGTCCATTCCAGACTTTTACTATACATTTGTGGTCCAAAAGCAAACAGAGTCTGCTGCTTGCCTGGAAACAATTGGGGAACCCCTGTACTTTGGGGTGCCTTTTACAATTGTCAGAGTCCTATTTGGATTCCTTATTCCCCTCACTGTAATCTTTACGTGCTACACACTGATTCTTAAAGCCCTGCGGAAAATGAAAAAAGGCCAGCAGAGCAGGAACAGTATTATAAAGCCTCTAGTGCTGGTTTTATCTGCAATGATGGTTTTTGTTGTAGCATTTATTCCTTACCACGTCATGATGATGGCAGTACTGATTTTCAGAATGAAAAATCAGCTCACCTCTGATAATATAAGCCTGGTATTTACCATCTATAAGCTCACTGAAATCATCTGCACTATCAGTAGTTGCCTGAACCCTGTCATTTTTATGCTTACAAGTAAGAAATTCCAAGGAAAAATCAGAACTATCAAGTGCTCCCTTAAACAGAGATGGCTTTGCTGCCAATCACACAAAGT
>1.31928094.31928226.3
GTCAATTACTACGGTTGAAAATGTTTCGAGAGGATCATGGGTCTTGGATGACAATGTTCTTCAGCACCATACTTTTTCTCTTCATCTTTTCTCACATCTACAATTTATGTCTTCTTATGGCAGGTAACATGAG
>1.32053266.32053425.2
GACTGTTTTATTTACTTTGACCTCAGTGGTTGTGCTGGTTATCACAACAGACTGGATAAGCTGGGACAAGTTGAATCGTGGATTTCTGCCCAGTGATGAGGTTTCAAGAGCCTTCCTGGCTTCCTTCATCTTAGTTTTTGACCTTCTTATTGTCATGCAG
>1.32085250.32085379.1
GACTGGGAATTTCCACATTTTATGGGTGATGTTGATGTGAATCTTCCAGGCTTGCCTGCTGCACATTTTCAGTTCAGACTGCCTTATTTGAAAACTATTTTAAAGGAGGAGTATCACATACATATTACAG
>1.32231940.32231812.1
CTGTCCCGAGCTGAGCAGAAGATGAATAAGTTGGATCAGTGCTATTGTGAAAGAACCTGCACCATGAAGGGCATCAGCTACAGAGAATTTGAATCTTGGACAGATGGCTGTAAGAACTGCACCTGCATG
>1.32617293.32617460.3
ATACATTAGTATGTCTGGTTTCAATGGACATCCAGATGTTTGGAGGTGATGCACTCAGTGCAGTAAAACTTGTTGAACATCAAAGTACCAACCACCAAGTACTCTCTGAAATTAGGCCACAAGCAGTGGAACAAGTTTCATCACAGGCACATGC
>1.32622074.32622208.2
GTTAAATGCCCATTTCGAAGTTAATTCAGATTGCTCAGTCTCCCGAGCTGAAATGTACTCTGAATATCTCTCTACATGCAGTAAACTAGCTCGAGGTGGAATCTTAACTTCTACTGGATTTTATAAATGTCTTCG
>1.32622697.32622896.2
AACTGTATTTCCAAATCATTCAGTGAAGAAAGTTGAGGACCCAAATAACAATGGGCAGGCTCATATTCATGTAGTAGGAGTAAAAAGGAGGGCTATACCACTTCCTGTTCAGATGTACTATCAGCAACAATCTTCTTCAACCCCCATTCTTCGGGTTGATTCTGTTCCTGAAGTAGCTCCATCTGCTTCACCAGCAG
>1.32623254.32626105.2
AGGACTCCCACATGGATCATCAAGTATAGGAAACCATTTTCAGAGGAATCCTATTAATAATCAATCTTCAACTATAGCTGCAACACAGATGTCTTTTCCAATTCAAGGTGCACCTACAGTGGTACAAACTGTTTCCAGGATACCACAAAACCCTTTAGTTCATAGTCATCATCAACAGAATGCTCCTGTGACTGTTATACAGAATAAAGCTCCAATTTCTTGTGAAGTAGTGAAGGCCACGGTAATACAGAACACAGTTCCTCAGTCTGCAGTTCCTGTTACTATTGCTGTAGGAGGTGGAGGACAGTCTTCAAATCAAAATCCTAGTAATGCAGGACCACAACCTTCTGTTACTGTTGTCAGCTCCCAGACTTTACTTCATCAACCTGTAATTCAGCAATCCCCTCTACATGCAGTGGTACCAGGACAAATATCCTCAGGCACTCCTGTTACAGTAATTCAACAAGCTGTACCTCAAGGTCATATATTTGGCAGAGTACAGAACATACCAGCATGCACTTCAGCAGTTTCCCAGGCTCAGCAGCTCATAACCACATCATCACAGCCAATACAAACATCATCTCAGCAATCCACAGCTGGTAACCAGCAGCAAGACACTGTTATAATAGCACCTCAACAGTACGTCACAACGTCAGCATCCAATATAGTTTCTGCTACTACAGTTCAGAATTTCCAAGTTGCAACTGGGCAGGTGGTTACAATTGCCGGTGTCCAGAATCCACCAACATCAAGAGTAGGGTTTCAGAATATTGCACCAAAGCCTTCTCAGCAAGTTCCAGCAGCAGTGGTACAGCAACCAATGCAGCAGTCTCAGCAGCAACAACCACCACCTCAGCAAAGTGTAGTGATTGTAAGCCAACCAGCTCAGCAAGGTCCAACATATGCACCAGCCATTCACCAAATTGTTCTTACTAATCCAGCTTCGATCCCAGCTGGCCAAACTGTTCAGTTGGGTGCACAGCCAAACTTAACTCCAACTTCCTCACCATCACCTGGACCAATTTCGAACAACCAAGTCCCCACAGTAATATCATCTCCGTCTCTCACCCCTCAGTCACAAGGACCCCCTCCCACTGTCAGTCAGATGCTTTCTGTGAAGCGACAACAGCAGCAGCAGCAGCATTCACCAGCATCATCCCAGACACAGCTGCAAGTCCAGCAGCAGCAAGTACAGATGCAAGTTCAGCCACAACAAAGTAGTCCTGGGGTGGGTCAGCCACCTCCTAATGAATCTAGTCTGATAAAACAGCTCTTGCTTCCTAAACGAGGCCCTTCTACTCCTGGTGGCAAACTTATTCTCCCAGCACCACAAATTCCTCCTTCAAACAGTGCAAGAGCTCCCAGCCCTCAGGTGGTTTATCAGATGGCTAATAACCAAGCAACAAGTTTTGGAGTTCAAGGGCAATCTTCTGCTCAGCCATTACTAGTTGGGCAGCAAAATGTTCAGTTGGTCCAGAGTGCAATCCAATCCCAAGGAACAGTACAAACAGTTCCTATTTCCAATCTACAAATATTGCCAGGCCAGTTGATTTCGAACAGCCCAGCAACTATTTTCCAAGGAACTTCTGGCAATCAGGTTACTATAACAGTTGTGCCAAATACTAGTTTTGCTACAGCAAATGCAAGTCAGGGAAACGCAACTCAAATAATTGCTCCAGCTGGAATAACAATGAGTGGAACACAAGCAGGAGTTGGGCTTCAGGTGCAAGCGCTTCCACCTAACCAGGCACCTCTAGCTGGACAATCAACATGTTCTGCTACTGCTCCTCCATTCAAAGGAGATAAAATAATTTGCCAAAAGGAAGAAGAAGCAAAGGAGGCAACAGGTTTACATATTCATGAGCGTAAAATTGAGGTAATGGAAAACCCTTCTTGCAGAAGAGGAGCTGCAAACACCAGCAATGGCGATGCAAAAGAAAATGAAACACAGGTGGGAAGTCTTCTAAATGGAAGAAAGCATGACTCCAGTCTACCTCCAGCTAACTCAGGGAAAACTCAGAATGAGGCCAATCAGTTCTCACAAGTCAGTAATGGATCATCATTAGTCATGGATGAGAATGGAGCTCTTGGAAAGCAGAACTTTGAACAACCAGACATGCAGGAACTTAAAAGTGATTTGAGGAAGCCCCTCCTTAACGGAATCTGTGACTTTGAAAAGGGTGATGGTTCCCATTTAAGCAAAAACATTCCAAATCACAAAACTTCCAACCATGTAGGAAATGGTGAGATTTCTCCAGTAGAACAAGAGAATTTGGATGCCACACAACTAGATGCTGCCAAAGGTGATCAAGGGGAAAGATTTTCCAATGGACCTGTTTTAGCTTTGGGGACTATACCTGTTGTAAGCAGTACACAAGAGGCTTCAAAACTCTTAACCCAGCAACCTAGTAGTACCAATCCTGATGTACCTAATGGACCTCTAGTTTCAAGTTTGAATTCAGATGTGCCTCAGCAACGCCCAAGTGTAGTTGTCTCACCACAGTCAACAGCCTCTGTTATACAGGGGCATCAAATCATAGCAGTTCCACACTCAGGACCTCGTGGATCCCCAGCTACCCTGTCATCTGAAGTACGGTCAACTAATGGCACAGCAGAATGCAAAACTGTAAAGAGGCCAGCAGAGGATAATGATAGGGAAACTCTTCCAGGAATCCCCAATAAAGTAGGAGTTAGAATTGTTACAATAAGTGACCCTAACAAAGCTGGCTGTAGTGCAACTATGGTAGCTGTGCCAGCTGGAGCAGATCCAAGTACTGTAGCAAAAGTAGCAATAGAAAGTGCTGTTCAGCAAAAGCAGCAGCA
>1.32645590.32645713.2
GCCACCAACTGCTGGGGGTGCTTCTTCCACTCCCAGAGCACAGAAGGCTATTGTCAATCACCCTAGTGCTGCCCTCATGGCATTAAGGCGGGGATCACGAAACCTCGTTTTCAGAGATTTCACA
>1.32648251.32648395.1
TTGCTAAAGAGACATGAAAACCATCTATCAGTGCTTGCCATCAGTAATATGGAAGCTTCCTCCACCCTTGCCAAATGCCTTTATGAACTTAATTTTACAGTTCAGAGTAAAGAACAAGGCAAAGACTTGGGCGTTCTGCAGT
>1.32664780.32664377.2
ACATAATAATTCAGGGACTTCATGGAGTGGAAATTATGGATCAGGTTGGAATTCAAATCGTGGCAGAGGCGGCCGTGGCAGAGGCGGGCGTGGCAGAGGTGGTTTCACTTATGGAGACCAGGCTGAAAGTCGCTGGCAAAATAGGAAGCCCCACTCAGGGAATCCAAATAGTTCTGGCCATGAAACTTCTAGATTTCTAGAACATCAGCCATACAAACGTAAAACAGAACAAGATTTCACTTTTGATACGCCTGCTGATAGATCTGGGTGGACATCTGCATCAAGCTGGGCTGTAAGAAAGACTTTACCAGCTGATGTACAGAATTACTATTCAAGAAGAGGTAGAAATTCTTCAAGCCCACAGTCTGTATGG
>1.32665559.32664898.1
CCCAGAAGGGATCACCTGAAAGAAGAGAGAGAGTCTCTTCCCAGTTCTCCCAAAAAGGATCATCTAAGAGAAGGGAGGGGTTCCCCATCCAGTTCTCCAAAAAGGGATTCTATCAAAGATGGAAGGAGGTCTTCTCGGGCACGAGCTAAAGAATCCCCTCCAAGGCACAACTGTAGGTCTACCAGTAGGGACAGAGATAATGATAAAAATGAATTTAGAAGAGATAATGAAAGAGAGAGAAGTAGGAGGAGATGGTCACAATCACGATCAAGATCTCGATCCAGGTCCAGGTCCAGGCCAAGAAGCAAAGGGCCTTCATTCCCTAGAAATGAGAGGGATGGTTATTCACCTCCTCGATGGAAAGAAAGGTGGACAAATGACAGTTGGAGAAGCCCCAGAGGAAGTGATAGATATAAAAGAAATGAACAGCAGAAACAGA
>1.32903651.32903373.1
GTAATCTACAAGAAATCTCAAATACCTTGTCCTCTCCCGCTCTTGGACAATAATGTTGGTAACTGGTCCTACAATTACACCACAGTTCCGCTACATGTAATGGCATTACCAAATGATTCTGCTAATTTGGAACTAAATTTGATGATGGACAGCACTAACAAACAGTATTCTTCAGTTTTTGAAGAAACCAAAGCTAAGCTACATCAAAGTGGAGTAGAATATGAAGCCCATGGAGAAGACAATGACAAATGCCAAGCCAAGTATTTTGTGTTTAACTCACGG
>1.33235445.33235323.1
GATAAGATACTTGAAGAACTTGATAAGGAAGATACCACTCATGACTCAGTGTCAGATTCTGAAGAAGATGGAATTCGCATAGATACAGAAAAAGCTCTTGCTGAGAAAGAAAAG
>1.33236075.33235935.3
ATTTACCCCCAATTCGGAATGAAGCTTACAAAAAAAGGAAGAGCAAAGTTAAAACTGTCTCAAAAAAAACAACTGAAGAAAACAAAAAGAACAAGATAAAATCTTATGATTATGAGGCTTGGGGAAAGCTGGATGTG
>1.33236830.33236678.1
ATGACTTCACCAAATAAAGCAATTGAGTTACAGTTGCAAATACGACAAAATGCTGAGGAACTTCAAGATTTTGTGAAAGATTTAGAATGCTGGGAGAAGGATATTAAAGAAAAAGATCATGATTTAAGGTGTCAGAGTGGAATTGCAGAA
>1.33240686.33240823.1
ATTGTTCTGTGCCAAAACAATATACGTAGTCAATCTCAAATGAACAGAGTGGTTGCACATGAACTTATCCATGCATTTGATCACTGCCGTGCTCATGTGGATTGGTTTAATAATATAAAGCACTTAGCCTGTTCAGAG
>1.33520430.33520183.3
GAACATTTGGAAAACCTATATGGAAGCATCAGCTTGATTCTTTGTCAAGCTATAAGCAGTCCTCAGTTTGGCAGCCAAAAGCCTCCCATTATTCTCATGAATCATTGGATTTTGATTCAGAATCTGAAGGTGGTAGTAAAATGGGTAGGACGTTTGCTGAAGTGGACAATAGCAGCTTTATTTGCAGGCAGCCAGCTGAAAACTATAGGACTCCTACTTTTCAATCCTTTGACTTGGATACATAG
>1.33536803.33536660.1
GACTTGACTTACAATAATTTAGCAAGACTAGAAGATTCAAGCTTTGTTGGTTTAAGCCTGCTAGTAAGGCTGGATATCGGGAACAACAAAGTGAGCTACATTGCAGATTGTGCCTTCCGGGGACTATCCAGTTTACAAACT
>1.33540823.33540689.2
GACAAATAACAAGATCATGAAAATTCTGCCTGAAGAACTGAAGCTATTTCAATCCCTTGAAACTTTAGATCTCAGCAACAACAATATTTCTGTGCTTGAGATGGGATCATTTCCTCCATTGGTGCTCAAGAACCT
>1.34796842.34797030.1
TTTGAAATTGCCATCAATAGAACTGAAGATACAGAGCAAGTTGTAATTCCAGTTTGTTTAAGGGAAAAGTTTCGTCATAGTGGTTACAGCCATCATAGTGGTTCAACACATTTTGGACAACCTTTCCTTATAGCAGTGCCTAGAAATAACACTGAAGATAAACTGTATAACCTTCTGCTATTGAGAATGTG
>1.34798068.34798343.3
GTGAGATGGAAACTGATGAACAAGATGATGAATCCAGCCAGGATCAGGAGCTGCCTTCTGAAAATGAAAACAGTCAGTCAGAAGATTCTGTTGGAGGTGATAATGATTCTGAAAATGGATTATGCACAGAGGATTCCTGCAAGGATCAACTTATAGGGCACAAAAAACGATTGTTCACATTCCAATTCAACAGCTTAGGCAATGCAGATATCAATTATGTCAAAGATGATACCAGGCATATAAGATTTGATGACAGACAACTTAGACTAGATG
>1.34837472.34837599.1
TTGAAAGAGAATAGCTCAGAAGTGGTTCAGCCTTTTCTAATGGGTTGTGGAACAAAAGAACCAAAAATCACTCAGCTGTGTCTAGCTGCTATCCAGAGGCTCATGTCTCATGAAGTTGTTTCAGAG
>1.34838305.34838436.2
TGCTGCTGGAAATGTTATAAATATGCTTTGGCAACTTATGGAAAATAGCCTTGAGGAACTTAAGCTGCTTCAAACTGTTCTTGTATTATTAACAACCAATACAGTTGTCCACGATGAAGCACTTTCTAAG
>1.34840916.34841045.1
GCAATTGTTCTTTGTTTTCGATTGCACTTCACAAAAGATAACATCACCAATAATACTGCGGCAGCCACAGTCCGGCAGGTAGTTACTGTTGTTTTTGAAAGAGTGGTTGCTGAGGATGAACGCTATAAAG
>1.34844567.34844706.2
GTCCTTTTGCCAATCTTATGATATGAAGCAGCATTCTACCAAAGTATTCCGTGACATTGTGAATGCTCTGGGATCATTTATTCAATCACTGTTTCTTGTACCAAACACAGGGAGTGCCTCAGCTACAATAAACCAAAC
>1.34848911.34849064.3
GAAGCAATGTTCCTGGTGGTACAACTTCAGCACAGTCCAATCCCGGAATGTTAGGGATTGGTGGAGGTGTGACTGTATTACCTGCTTTTGAATATAGAGGTACTTGGATACCTATCCTCAATATATCAGCACAGGGTAGTGCTAAAGCTACCTA
>1.34854092.34854273.2
TATTCTAAAAGCAGAGCTGACAATGGCTGCATTATGTGGAAAATTAAGTCTTGTAACATCAAGAGATGCCTTTATTACTGCTATTTGCAAAGGTTCTTTGCCTCCTCACTATGCCCTGACAGTACTGAATACTACTACTGCCGCCCTTTCCAGTAAAT
>1.34862878.34863053.1
AGGCTTCAGCTGCTGTTACTAAACCCACTGAAAGAGCTGTCAAATATCAGTCACCCTGATATTAGGCTCAAGCAGTTGGAATGCGTTTTACAGATTTTGCAAAGCCAAGGGGACAGTCTAGGGCCTGGATGGCCCTTGGTACTTGGAGTTATGGGAGCAATTAGAAGTGATCAAGG
>1.34865147.34865440.1
TGGAATATTTCAGACTATTTCTTCCAAAGAGGTGAAATTATTGAAAAGGAGTTAAACAAGGAAGAATCAGTGTTACAGAAGCAAGCGGAAGAAAAGGGGGTAACACTGAACCGTCCCTTCCATCCGGCACCACCATTCGATTGCCTCTGGCTGTGTCTGTATGCCAAGCTCGGCGAACTCTGTGTAGATCCACGCCCTGCAGTTAGAAAGAGTGCTGGGCAGACTTTATTCTCTACAATCGGTGCTCATGGAACTTTACTTCAGCATTCAACATGGCATACAGTTATATGGAAG
>1.34867466.34868097.2
AGGAGATTTTTCTGAAGCTTGGGATGTTCTTCTTGATCACATTCAGTCAGCTGCACTCAGCAAAAACAATGAGGTTTCTTTGGCTGCTTTGAAAAGCTTTCAGGAAATCTTACAAATTGTGTCTCCTGTTAGAGAAACTGAAAAACCTGATACACCCCCTGCTATTAATGTTCCTGTGCCTGTCCTTATAGGATCAGTGACTGCCACTGGCCTTGGAAGATCTTTTATGAGAACTGATTCTATAGGAGAAAGGATTGGAAAATACAGTGCAACTGAACCCCCTCTAATAACAGATGAAATCGAAGACTTGGATCTTTGGTGGGCTGCATGGAACAGTTGGTTTAGAATTGGTTCAGAAAGTACAAAGCCTCCACTTTCTTTTGATAAAATGACTTTTATTCCCAGTCAGCCTTTTCTTACAGCTTTAATACAGATATTTCCAGCCCTTTATCAACACATCAAAACGGGTTTCAGTATGGATGATCTCCAAAAACTAGGTGTCATTCTACATGGTGCAATCTCTGTTCCAATCAGTTCGGATGCATCTCCTTTCATTTTACCATCATATACTGAGGCAGTTCTAACAAGTTTGCAAGAAGCAGTTCTTACGGCTTTAGATGTCTTACAAAAG
>1.34872920.34873063.1
GCCATATGTGTAGGTTCAGAAAACATGCAAGTAATGTATCCTGCTATCTTTGATCAGTTGTTAGCTTTTGTTGAATTTTCCTGTAAACCACCGCAATATGGACAGCTAGAAACAAAACACATTGCCAATGCAAAATACAATCAG
>1.34883674.34883797.1
GTGGTACAGCTCATCAGTACAGAGATACTGCCATACGCTAATTTTATTCCCAAGGAATTTGTTGGTCAGATTATGACTATGCTTAATAAAGGTTCAATACATTCTCAGTCCTCTTCATTTACAG
>1.34884577.34884784.1
GCAGAAATAGATATTCGTATGAGAGAGGAATTTTCCAAGATGTGTTTTGAAACACTGCTTCAGTTTTCATTCAGTAACAAAGTAACAACTCCTCAAGAAGGCTACATTTCACGAATGGCACTTTCTGTTCTATTAAAACGATCTCAAGATGTGCTTTATCGTTACATAGAAGATGAAAGACTAAGTGGCAAATGTCCACTTCCACG
>1.34887713.34887876.3
TTGATGATAACACATGGGCACAGGTTATTGCTCTGTACCCAACGTTAGTAGAGTGTATCACCTGCTCATCTTCAGAAGTCTGCTCTGCTCTCAAAGAGGCATTAGTGCCCTTTAAGGACTTCATGCATCCACCAGTATCCAAGGTACAGAATGGAGAGTCATGA
>1.35239879.35240049.1
TACAGACATTTTCCTGTGGTTGAACCGAGTTGGTCAATGCTCCAAAGACCAAGATCATATCAGTGTAACTTCTTAGGAACTGTTTATAAGAATTCAACTAGAGAAATCGTATTGGAGGTATTGATGCAAAGTGGGCTTCACAAGCTCTGTTGGATTTCAGCCAGAGAACA
>1.35457656.35456840.2
TCATCATCCAATCCTTAGTCCTCTGGAGGGTAGTTTCCAGTTAGAAACTGATGTGCTTATGCATCTTCTGAAGGCTCAGGCACAGATCTCTGAGTGGAAGTTCCTCCCATCCTTGGTCCACTTGCACAATGCTCATACAAAGCTACAGACATGGGGACAGATTTTTGAGAAGCAGCGGGAAACAAAGAAACATCTCTTTGGTGGCCAGTCTCAGAAAGCTGTTCAACCTCCACACCTTTTCCTGTGGCTAATGAAGCTCAAAAATATCCTCCTTGCGAAATTTAGCTTTTACTTTCATGAGGCACTTAGTCGACAAACAACCTTATCTGAAATGAAAACTTTGACTGCAAAAGCTAATCCTGATTATTTTGGGAAAATCTCCAGTTTCATCAGGAAATACGATGCTGTTAATGTTTCATTAATCTTTGACAATCGTGGCTCAGAGAGCTTTCAGGGACATGGTTATCATCACCCGCAATCCTACAGGGAAGCCCCAAAGGGTGTAGACCAGTATCCAGCAGTGGTATCTCTGCCCAGTGACCGGCCTGTCATGCATTGGCCTAATGTCATTATGATCATGACTGACAGAGCTTCTGAACTAAATACTTTGGAAAAGGTTGTCCATTTCTATGATGACAAAGTTCAGAGCACGTATTTCTTAACCCGACCTGAACCTCATTTTACCATTGTGGTTATTTTTGAATCCAAAAAGTCTGAGAGAGACTCTCATTTTATCTCTTTCCTCAATGAAACTTCCTATTCTCTTAAGAACTCTAAAGCTTTTGCAAGCCTGAAACCTGGATCCAAAGGATAA
>1.35461844.35461556.3
GTGGGCAGTCATTCTTCAGCCGGAAGGATTCTATACGAACAATATATACATCTCTGCATAATGAACTGAAGAAAGTGGTAGCAACAGGTCGGAATGCAGTGGGAGGAACAGCTCCTCACCTAGAAGAACTACTTTCTCACCTTTCTGAACAGCTATGTTTCTTTGTCCAGGCTCGGATGGAAATTGCTGACTTCTATGAAAAAATGTATAGCCTCAGTACCCAAAAGTATATAAACTCTGAGGAACTGATAAATGTCTTGGAATCCATCCTCAAAAGATACAGCTCAAG
>1.35476836.35477054.1
ATGGTGAATTCTCAATCGGAGAAGACGTTTATACGAAACAAAGCGGCTCAGGTCTTTGCTTTGCTGTTTGTTACAGAATATCTCACAAAATGGCCCAAGTTTTTCTTTGATATTCTGTCTGTAGCAGGCCTGAATCCTCGAGGAGTGGACCTTTATCTCAGAATTCTTATGGCAGTTGATGCTGAACTGGTAGACAGGGATGTTGTTCATACATCAGAG
>1.35477752.35477936.1
GAGGCTCGCAGAAATACCTTATTAAAAGATACTATGAGGGAGCAGTGCATTCCAAGTTTGGTTGAATCATGGTATCAAATCCTGCAAACATATCAGTATACAAATTCAGAATTGACATGTCAGTGCCTTGAAGTAATTGGAGCATATGTCTCTTGGATAGAATTGAGTCTAATTGCAAACGAAAG
>1.35479684.35479920.1
GAAGAAGATGTGGACTTTCTAGCTAGATTCTCTAAACTGATAAATGGAATGGGGCAGGCATTGATAGCTAGTTGGACTAAACTTGTGAAGATTGGAGATTTGAAGAATGCTCAAGATACTCTACAAGCGATTGAAGCAAAAGTGGCTTTAATGTTACAACTTTTGATTCATGAGGATGATGATATATCTTCAAATATTATAGGGTTTTGCTATGATTATCTGCACATATTGAAACA
>1.35486153.35486391.1
GAGAATGGTTACCAGGCTTTATTAAGCAGTGATGATCAACTCTTTATTTATGAGACTGCTGGAGTATTGATTGTGAACAGTGAATACTCTACGGAACGCAAGCAGGCTTTAATGAGGAATCTTTTGACTCCTCTAATGGAGAGATTCAAAGTGCTGCTAGAAAAACTTATGATGGCACAAGATGAAGACAGACAGATGGCATTAGCTGATTGCCTGAATCATGCTGTAGGCTTTGCAAG
>1.35486841.35487126.2
CCGTACTAGCAAAGCTTTCAGCAACAAGCAGACAGTCAAACAGTGTGGGTGCTCAGAAGTGTATCTCGACTGCTTACAAACATTTCTACCAGCTCTCAGCTGCCCCTTGCAGAAGGAAGTTCTTAGAAGCGGTGTCCGCACCTTTCTTCACCGAATGATTATTTGCTTAGAGGAAGAAGTTCTCCCATTCATTCCATCGGCCTCTGAACATATGCTCAAAGATTGTGAAGCAAAAGATCTTCAAGAATTTATTCCTCTCATAAATCAGATCACCGCAAAGTTCAAG
>1.35521287.35521408.1
CTTTCTAGTTCTCAGGGAACAATAGAGACCAGTCTTCAGGATATCAAAAACAAACTTTCTCCTAGCGGCATACTATCTGACAGTTGGACCAACCAGGATGGTACACATCCAAAAGACAGAAA
>1.35651066.35650899.1
GCCAATATGTCCTTGGATTTTCTGGAATATAAATCCAGCTTTGAGCCATTTTTCATGATGATAGCAACTCCGGCACCACACTCACCTTGGATAGCTGCTCCTCAGTACAAGAAGAGTTTTGAGAAT
>1.35660339.35660556.2
TGAATTGACAACTGTAATACGGGAGTTGAATTATAGAATTTGTGTTCAGTCAGCAAAACTGCTACGACTTCTGAAACAAAAAGACAGACTTTTACATAAAGTGCAGAAGAATTGTGATATTGTAACAGCCTCCTTGCAGGCAGTTTCCCCCAAACGGCGTAAGTACT
>1.35747023.35746902.3
GGTATGGAGCCAACCTTCTTAATGCCCTGAGGCCAACAGGCACCAAGCACAGGCAGCACACGCCTTCACCTAAGCAGGCTGAAGAGACCCAAGCGGTCCCGGAATCCAATTATATCTGGTGA
>1.35844191.35844354.3
TGGTAACAGTAAAATATCTACGGTTAGATCGGTATCATCATCGTTTTCCACAGGCTATTGCTTGCAGCGCTCCTCTGAAGCCATCAAATGCACATATGAACTCAATGTCTCATCTTCGTCTCCGGACAGGCACAGCCAACATCCAGGGAAACTCCTGA
>1.36993672.36993497.1
GTGAAAGAACTTCGAGAGAAAGCAGAAGCTTATAGGCAAAGGATACAAGGAACCCATTTTTCCAGAGATCATTTAAATCAAATCCTGTCAGATAACAATAGATTCTGGGATTTGTCCTCTGAATCCAGTGTAGAAGAAACCATGAGCAACAATGTCAGAGCACTTGATTTAGC
>1.37127386.37127512.1
TTAGATGACAGTGACTGGACAGCTGCACTTACGCCTCCACATTCAGTCATGTTCACAAACTTAGATTATAGTGCAGCAGAAGATATCACAAAGAGTGCTGTCCTCCTGAATGAGGATGATCCTGGGGAAGC
>1.37142126.37142276.3
GGTTAATATGTGAGAAGCACACTGATCTCATAGCATTTTATGTAAGTCACCTGCCTCAAGATGTAGCTGTTGTTCAGTATGCTTCATTCTTGGAAGATGTCACAGAGACTGAACAACGCCACCACTGTCTGGAGCTTGCAAAGGAAGCAG
>1.37143778.37143938.1
GCCAAAGATGTATTTATAAAGATTCCGCAAGACTCTATAGCTGAAATATATAATCAGTGGGAAGAACAAGGAATGGAGAGTCCACTTCCAGCTGAAGATGACAATGCTATTAGAGAGCATTTATGTATTAGAGCATA
>1.37145140.37145307.1
GATGCGGAAGATGACCCTGAGCGTTCTCATCAGATGACCATGCTGCGAAAACTCTGCTTGCCAATGATGTGCTTCCTCCTTCATACAGTCTTGTACAGCACTGGACAGTACCAGGAAGACTTAAGACTTGCTGACTTGATTGCTTCAGATCGGCACAAACTCTAT
>1.37149560.37149718.1
TGGGTAGGAGCAAAGCAACATGAATTACAAGTAAATTCTATGCAGCTACTGTACTATCAAGCGCCAATGTCATGTGGCATATTGCTATGTGTTGTACCCTTCTTTGAACCAGTATTTGGAGAAGGTGGAATTTTTGGTCCCTGGACTCCCTCTGCTGTG
>1.37187863.37187715.1
GTAAAAGGCCGTGTTTTGAATAAAAAGAAAGAACCCATTGCAAATGTGATAGTGGAAGTTCAAGGAAGAAGGCATATATGTCCTTATAAAACCAATAAGAATGGAGAATATTATCTTCTCCTCCTGCCAGGGGTCTACATTCTTAAT
>1.37264413.37264622.1
GAGGCTGAATACGGTGGACATGATCAGATAGATCTGTATGACGACGTCATCTCTCCATCTGCCAATAACGGCGATGCACCAGAGGATCGTGATTATATGGACTCTCTTCCACCATCTGTTGGAGATGATGTGGGCAAAGGATCAGCACCAAATGTTGTCTATACATATACAGGAAAAAGAATTGCATTATATATTGGAAATCTTACTTGG
>1.37268458.37268615.1
ACACAGTCAGGCCAGATGTCTGGTGAAGGAAAAGCTGGTCCCCCGGGAGGCAGTTCACGGGCAACTTTTCCTCCAAGTAATAGAGGGAGGGGCCGTTTTCCAGGTGCCCTTCCTGGAGGGGACAGATTTCCGGGACCAGCTGGACCCGGAGGGCC
>1.37397022.37397199.3
CAGTAGTCCAGTTCAATTCTATCCGACATGTACTTCGAAAAAGAGGAGAACTGGGGCAGTTTTGGAGGGATAATTTGCCTGAACGTTTTGCTCAGAAGTACCATCGTTGCTTTCCATCTGAGATTCTTTTGTCCATGGGAACTGCAAAGGAAAAGCTTCATGATTACATGAAT
>1.37409932.37409040.1
CTGGCAGACAGCCAGTTCTCCCATGCAGAAAACTGGCTCTGGGATGATGATAAACCCAGAAGGCAGCGTTCGGTGCTGCGAAAAGTGAAGCGCTTTCTGAGTGTCCGAGAAGTCTCTCCTTCCCCCAGCAGGAGGACCTACCAACGACAGTCAAGTGAAAGCTCAATTTTTTTCCCCTCACATGAAATGCATCATATCGATACTTTGCTGGAAATGCACTCTAGAGGGAGACACTTCCCCTTAAATGCCAGGAAAATTCATGACTGGCCTGATAAGAATGGAAAAATGCATGGAAGTATAGATCTTAAAGTTATTCGAGAAACCAGCAAGAATGATGC
>1.37447241.37447491.1
ATGGCAAATGACACTTTGGAAGGTTTTCATGAAGTGAATCTAGCTTCCCCCACTACTCCAGATCTTTTAGGAGTGCATGAATCTAAAACTTCTGAAGAACCTACCTCACCCACCATTATTTACCGGCTTCATCCCTCAGCAGTGTCCTCCCTACCTATTCAGCCAAGCACCCTGAATGTGACTGATCTTCCTACACAACCTGTCTACTCATCTGCTAGGCACCTAAATTGTGCAGAAACACCAGGTATCAG
>1.37458152.37458355.1
ATTGACGTACTTCAGGCTGAAGTAGCAGCTCTGAAAGCGTTAGTGCTATCTACTTCTCCAACCTCACCAACAAAGGAACTTCAGTCTAGTGGAAAAACGGCCTTCAAAAAAGGCCACGCAAGGAACAAGAGTACAAGTAGCGCAATGGGTGTCAATAACCAGGAACTCACCATGATGCAGCCAATTGCAAAGGACTGCAAAGAG
>1.37667436.37667583.3
GTGCACTAGGCCTTCCAATGAGGGGAATGAGCAACAATACCCCTCAGTTAAATCGCAGCTTATCACAAGGCACTCAGTTACCAAGCCACGTAACGCCAACAACAGGGGTACCAACAATGTCACTTCACACGCCTCCATCTCCGAGCAG
>1.37675551.37675675.3
TTGGGATGGTAACAAAACCAGCAAATGAGCAAACCCAGGACTTTTCAATACACAATGAAGATTTTCCAGCATTACCAGGCTCCAACTACAAAGATCCAACATCGACTAATGATGACAGTAAACCT
>1.37683429.37683573.2
ATTTAACCGAGATTGGAGATACCACAAAGAAGAGAGAGTATGGATTACCAGGGCACCAGGCATGGAGCCAACAATGAAAACCAATACATATGAGAGAGGAACATACTATTTCTTTGACTGTCTTAACTGGAGAAAAGTAGCTAAG
>1.37705138.37705265.1
TGTTCATACATCCCCCCCTGCGAACGGGAAAATGAGAAGAACTCTGATATTGTAATGCACTGGCAGGTTTACTGGGAAGATGAAGTGGGTTCTCAGCCTTTCACTTGCTACTTTAATCAACACCTCAG
>1.37727103.37726983.1
TGTCAATATGTATATTTACATCAGTGTGTAAGAGATGTCTTAAGAGCAAGAAAACTACGCAGTGAGCAAGAAAACCCTTTGTTCCCAATATATGAAAATGTGAATCCAGAGTATCCCAGAG
>1.37753808.37753548.3
CTCCACAGCCAGTTCTTCAGCTCCGTGTGAAGCATGCTAATGAATCCTCCCTAACAATCATGTGGGCGACCTCTCAGGCTGACTGGGATCACTATGTGGTTTCACTGGGACACCGATCACTCACCATTGTTAACAGGGCTCTGACTAAGGAAGCCAAGGAGTTCACTTACACTGACCTGTCTCCTGGACGAAAGTACACTGCTAACGTCACCACCATAAGTGGGGATTTGAGTAATTGGACGTCAGTTGTGGGACGTAC
>1.37755814.37755545.3
TTCCCCAGAAAGTTTCAGAATTGAAAGCAGACAGCATGGGTTGGTTAAGATGTCTGAAAGTAAGTTGGCTTCCCCCGACGGGAGACTGGGACAAATATCGTATTTTATTGTTTGACCGCTCTACATTACTGCTGAATACTACGCTGGAGAAATATACAAGAGAATACATCATCAAGGATTTAGGGCTCATTCCTGGAAGACAGTATGAAGTGGTTGTTACTGTAGAAAGTGGAGGCTTGCAAAATAAAGCCCACTGCAAAGGCAGAACAG
>1.37759390.37759130.3
CAGTTCCTTCGCCAGTCAAAAATATCAAGATCTCAAGCAAGGTGCAATCATTCCATGTTTCTTGGTTGCCAGGGGATGGCCACGTGGACCAATACAGGCTAGTTTTGCTGGAAAAAGATACTATAGTTCAACAGATGAATCTAGAGAAAGATGTTTTGTCATACAATTTTTCAGGATTAACACCAGGATGTCTATATAA
>1.37760235.37759957.3
ATCCTTTGCCCCCTGCAAGATTTGAAATTAAGAAGGAAAAAGTTACAACTACCACTTTACGGGTTTGGTGGAGCCCATCCTTTGGGAAAGTGGACTGGTATGAGCTACAATTACTTAATGGCGTCAAAAAGGTGGAGGAGATACTAGTGCCTGGAGGCATTTCTAGAAGTGAACAGATATTTGCCAATCTCATCCCTGGCAGCAAATATATCATCACCATCAGAGCAGTTTCTGGAAATAAAAAAAGCTCATCAGTTGACATCAGTGGCTCTACTG
>1.37822475.37822289.1
CGAGGATCCAACGTCTCACTCACCTTAGACATGAGCAGCTTAGGATGTGCTGAACCTTTAATAGCTGTGCCAACCCCAAGGGAAAAAGTAGCAATGGAGTATCTACAGTCAGCCAGCAGGATCTTGACCAAAGAGCAATTAAAAGACATAGTTGCAAGTTCTCATTTACTTCAGACAGAATTCATG
>1.37843042.37842780.1
GTTCTATACCGAGTGAAAGAGAAAATACAATTTTCTGTGAGACAGGAGAAGAACAAAAAACAAGAAATACACCTTTCTTCCATCCCTCTGCAAAGAACTCCATCTGAATACAAGACAGCAAACAGAATGGTCCAACCTGAACAGACCCGTAAAGTCATAAATGTCGTAGTAGATCCCCATGGGCAATGTACTACTGAGATCAAGCCCTCACTTTCTGCTAGTCCATCACCTTTCAAAATGAAACCAGTGGGGCTACAAGAAAG
>1.38190822.38190947.2
GGATCTGTCATCCAATCTTTTGTCTTCTTTTCCTGTTACTGGTCTGTATGGTTTAACTCATCTAAAATTAACAGGAAATTATGCACTACAAAGTTTGGTATCATCTGAAAACTTTCCAGAACTCAA
>1.38220614.38220477.1
CAGCTCCTATTTGAAGCATCAGAAGGAGGTAAAACTGATAACCTGAGAAAACTAGTTTCCAAGTGCCAAGAGGTTGGAGTCAGCCTAGATGAGCTTTTAAATTTAAACACTTACAGAACAGAAAGCACGAATCATTGA
>1.38231529.38231338.1
AATCTTGAAAACTCATTTGATGGAAAGGATTATGTATGTGGAAGAATGCTACAATTCCTGATGGAAACTCCAAAGAGTGAGGAAAATATGGATATTTGGTCCTTTCATTTGCTGGAGATGCTACTGTATAGAGTTCACTTAAGTCTCTTTACTGGAAAGTATCAAAACGC
>1.38232902.38232719.2
AGAAAACAAAATAAATATCCCTGCTCTGGATGCTGTTGTGACTCCAGATGATGTGAGGTATTTTACCAATGAGACTGATGACATTTCGAACTTGGAAGCAAGTGTACTTGAGAATCCTTCTAATGTTCAGCTTTGGATCAAACTGGCTTATAAATACCTGAATCAAAATGAAGG
>1.38234919.38234798.2
GCAACACATGAAAGACTGCACTCTTAGCAGGAGACAGCTGTTTGAGGATGTTCTTTCATACAATTTAACTTTGATAGGCTGTTCAGATAAAAGTACTGATGAGGAGATAAGTACTGCAACAG
>1.38236118.38235987.2
GTTTAGTCCTTATTTTCGAACGAAAGAAAAACTTTACCTCAGCTCAGTATCCTACAGCAATAGGATTGAACCCAAACAGTGTTTTTGCCGTTTTGATTTAACAGGCACTTGCAATGACGATGATTGCCAGTG
>1.38237270.38236722.1
CCAAACAAAACATTGAAACTTGAGAAATCACCTTCATCAAGTCCAAAGAAACATTCTGCAGAGTTGATTGCACAGGAGAAAAAAAGACTGCAACAACTACAATATGAGTATGCTCTGAAAATTCAGCAACTAAAAGAAGCACGTGCATATCAGAGTAAGGATCGATCAACTGTTGTCCCTGCTGTAGAAGAAGAATCTGAATTTGCACTACCTCAGCCTTCCCTTCATGATCTTACACAAGACAAATTGAGCTTGGATATTGAAGAGAACTGTTTTGATGATGAAATTTTGTCCAATTGTAATAGAGAGCGAAGAAGATCTTTCAGAGAATCAAATTCTTTTACTAAACCTAATTTTAAGCATGTGGACACTCCCAAGCAAGAAGCTGCAAACAAACTTTCTAAAAAGACATTAGAACAACCAGAGCT
>1.38238439.38238265.2
ACTTCTCTTGATGAAGGATGAATCTGTGTTAAAACATCTTCTACAACAAGAGGCAAAGAAGAAAGAATCTGTTCGCCTTGCTGAAAGCAAGATTGCTAAACTTAATGAACAGCTACAAGCAACAGAAAAAGTGCTAAATGCTAATAAGATATTTTTAAAGAAACTTCAGGAACAA
>1.38239612.38239466.2
TCGGGAGAAACAGCGCTTGATAATACCTGAACCTTTGAAGACAAGTTCATCTCCAGTAAACTCTGATGTTGAAATTGATGGAGTTGGTAGGATAGCCATGGTAACAAAGCAAGTTACAGACGCAGAAGCAAAACTCAAAAAACACAA
>1.38240580.38240443.1
CTTCCAAAACACAAGTCAGTTGTTGTTACATTGAATGATTCAGATGACAGTGAGTCAGATGCAGAACAACCTAACTCAACTAGTAATGAATTTGGAGGCCTGGAATCTATGATCAAAGAAGCTAGAAGAACTGTGGAG
>1.38243362.38243198.1
GAAAACTCAAATAATAGCAGTCCACCTTCTCCACCTTTTTCCAATAATTCTCATTCTGTGCCAAGAAGCAATCTTTCAGCAGTCAGTATTAATACTGTATGTCAACCTCGTATAAAGAACACAAAAATCATTAGAGTACCAAGACCGCCTCGAACAGTCAT
>1.38244147.38243944.3
CTCTACCACCAATTAGCCAATTGTACATGGAGGGTATTTCAACTGTCTCTCTGGAACCTCCACCACCTCTTCCTCCTCTTCCACCTGAAGAACCTGAACAGCCCCCGAAACCTCCATTTGCAGATGAAGAGGAGGAAGAAGAAATGTTACTGCGAGAAGAGCTACTTAAATCTTTAGCAAATAAACGAGCTTTCAAACCAGAG
>1.38286862.38287116.3
GTGGACAAAGAAATTGGGTGCAAGTATTTTGCAATGGTGGTGTACCTGCAGAACTGGCTCTGTTATACATGATTGAAAATGGACCAGGTGAAATTCCAGTGGACTTCTCTAAACAATATACAGCATCCTGGATGTGTCTATCATTACTGGGTGCTTTGGCCTGCTGTGCTGGAGATACCTGGGCTTCAGAGATTGGCACTGTCATGGGTCATGAACCCCGGCTAATAACAACCTGGAAAAAAGTTCCAGTAG
>1.38351593.38351731.1
GATTCCAGTTCAGTTGTAGAGTGGGTACAGACTCCTAAAGAGAAGACTTTCAGAGGGCCAGAACATATGAACAGTTACGAAGCAGAATGGGATATGGTCAACACCGTCTCTTTTAAAAAGAAGCCACATTCAAATGGAG
>1.38360178.38360306.1
ATTGATTTAGGAAAACGACCTGAAGCTCATAGAAGGCAACCAGTATCAGTTGAAGAGTGGACTAAGAATATGGATTCTGAAGGAAGAATCTTGAATGTGGACTCTATTAAACAAATGATATTCAGAGGG
>1.38370146.38370352.1
GAATTACCTCAAGCAGTTTGTGAAGTTTTGGGGTTAGAAAATAGTGCTATGACAACGCCAGATTCAGATGCTGGGGAAGATGAGCCTGTCGATGGGATGAGTTACCTTGCATCAGTGTATCCAAACGTTTCTACGCCTGTTGCTGCTGCCAGCAAAAGAAATGAAAGCGTTCAACA
>1.38697680.38697827.1
GCTGGCTATTTGCCCCAGAATATTCCACTTGAGATTATCAGATATTTATCAAAGGAAAAGGAATTTCTACCTTGGCATGCTGCTAGCCGAGCTCTTTATCCTCTAGATAAGTTGCTGGACCGCACGGAGAACTACAACATGTTCA
>1.38721760.38721903.1
CTAAAGAACTTTGTAAAGAATTATGAGGAGAGATCTGTTGCCTCTTTCTCTCGAGCTGTGGAAACAGTGGAAGCAAATGTCCGGTGGCAAATGATTTATAAAGAAGAATTATTTCAGTGGCTGAGAAAAACGCTTGCACACTAA
>1.39601189.39601014.1
AATGCAACAGAGGAAGAAATTAAATCTTCATTTCTAGAAACACTGGAGGATGCCTGCAGCAATCCCAGTGAAGTTTCATTTAGTGAATTTGAGGATTATTATGAAGGATTAAGTATTGGCATTCTGGATGATGAAGATTTTATTAACACATTACGGAATCCCTGGGGAATTTAG
>1.39678810.39678676.1
AATGCAGTTTTAGACTTAATTGAAGGAAGCATGACTGTCAGCACAACAAAGAAGACCTTTGATCCATATATCATCATCAGAGCCCGTGATTTAATAAAACTTTTAGCCAGAAGTGTTCCATTTGAGCAG
>1.39904441.39903787.1
AGAACTGAAACTCTTCTACAACACATGCAAGACAGTAACATCAAGGTAATACTGTCAAGTGTGAAACAGCATGATATTGTTCACTATTATGCAAAAAATAATGGCATATCTATTGTAGATTGCTTGTTAGCAGAGGAAATCGCTCTTATTTGCAAGGTTACCGGAATCTCACCTTTCAGACCATCTTTGGATAATATTAACAGTGAAATCACTCAAATAGCTGTAGCAAAATTTTGCCAACCCTTACACCTTGGAACCAAAAGTTTTGTTCACATTGGCTTTGCAAAAACCTCTGTCATCCAGCTTCATTGTGCAATTCTCTGTGGACCAGTACATGGAGTTACTGAGCAACATGCTTCTGCTTTTCGTGAAGCATTCAAAGTGCTACAACAAACGTTTACAGCAGT
>1.39908998.39908863.2
GGACATTACAGCGTTAAGAACACGAATGACTTCAGGTTCACCAACTCCAGATAACTTCTTTCAGTTCAAGCACTATGTCTTCATCATGCTGATGGTTCTTCTGCAACTTATAATCAATTACTTATTCAAATAG
>1.40079764.40079889.1
GGAGAATCACCACTTGATTTAGCAAAGCAAAGAAAAAATGTTTGGATGATAAATCATCTACAGGAGGCAAGGCAAGCAAAAGGTTATGACAATCCATCTTTTCTCAGGAAGCTGAGGGCTGATAAG
>1.40081086.40081228.1
GAATTCCGTCAGAAGGTGATGCTAGGAACACCTTTCCTAGTTATTTGGCTGGTTGGATTTATAGCAGATCTTGATATTGATTCTTGGCTAATCAAAGGACTAATGTATGGTGGTGTTTGGGCTATGGTTCAGTTTCTTTCCAA
>1.40169194.40168924.1
CAGGACCAAGAAGAACCATATAGGAGTAAAGACTTAAAGGAAAACTTGAAAGAAAAGGAACAGGCTTCTCAGGAAAATGGCAAACCATCTTTTCTACCACAGTATCTCTACGTACAGCCTACAGCTG
>1.40172012.40171818.2
AACCTGTGCTACTCTTACTGAAGTGAAAAGAGCAACACGTGTTCCACATCAAGCTTGCTCTAATAGAAAAGATCGACTGTCACGCCATGCTTCTTTCAGCGTTCCTCAGCCTTCTGAACTGGTCAAGAGAAAAGTTAGTTCTGAGCCAAGCAGTCCACACAAAGAAAGGCAAG
>1.40678284.40679319.2
AGAATCACCCAAAGGTCCTCACCCATCTGCAGGTATGAATGGAAATGTGCCGCACCCCACCACCACTGGGCAGCAGCCGGTCTCTGCCATCCCCTCTCCAAGTGCCAGCAAGCCTTGGCGCAGCAAATCAATGAATGTCAAACACAGTGCCACCTCTACCATGCTGTCTGTGAAGCAGCAAAGCCCTGCAACCTCACCTACACCACCTGCAGACAGGCTTAAGCCACCTCTTTCTGAAGGTCCCAAAACACCTTCATCTGGGCAGAAATCCATGTTAGAGAAATTCAAACTGGTTAATGCTCGGACTGTTTTGCGGCCCCCTCTGTCATCATCAAATTCAGGTCCCACTGAGAGTGGAAGAGATGATGAAGCTTTTTCAGAGTGTGGTGAAATGGATGGCTTCAGTGGTGGGCTCAGTAGTGCTGGATCTACCACAAACAGCCCCAAAATATCACCTAAATTAGCTCCCCCGAAAGCTGGAAGCAAAAATATCAGCAATAAAAAGTCTTTGCTACAGCCAAAGGATAAAGAAGAAAAGAGCAAAGACAAAAGTAAAGTTTGCACTGAAAAGGTGGTAAAAGACGAAAAGGAACAGATTGCTGAGACACCCGCAAAAAAGACCTCAAAAATTGCAAGCCTGATCCCCAAGGGGAACAAAGCAACATCAGCCAAGAAAGAAAGCTTAATTCCTTCATCTAGTGGGATACCAAAACCTGGTTCAAAAGTACCTACATCAAAGCAGAATAGTTCACTAGTATGTTCAGGAAGTAAAGAGACAGAAAAACTGAGGAATGCAAAAGGAAACCAGCCCCCATCTACAGCAAAATCCCAAGGGAATGAGAAAACACACGTTCCTTCTAATCTCCCAGCTTCTGAAGGAAAGGAATCTAGCGCTGCTCTTACTAGTACATCATTTGCGTCTCCTTCAATGGCTGCAGCCAGTGGGCAAGTCCCAGGAAGCAGCGTTGTCCAACTTCCTCAGCAGCAGCAATACAGCCATCCAAATACAGCCACTGTAGCCCCATTTATTTATAG
>1.40785688.40785862.1
AATGAAATTGAGATTTTGAAAGCTGAAAATGATCGTTTGAAGGCTGAGACTGGAAACACTGGCAAACCAGTCAGGCCATGTTCAGAGTCTTCAAGCAGCACATCTTCTTCCTCTTCGCGACAGTCTTTAGGTCTCTCTCTGAATAATTTAAACATCACAGATTCAGTTACATC
>1.41394836.41394708.1
AGCTTGGATGAATATGATGATGATGAAGCAGGGCAAAAAGAACGTAAAAGAGAAGATGCAATCACACAACAAAATACAATACAAAATGAATCTACTGTTGTGGATCCAAATGCTTCATACATATTACAG
>1.41472836.41472660.2
TACCTCAAATCGTTTATGGGCTGAGGATAGTACTGAGAAAGACAAAGACAATGTTTCTACAGCACTGACTGTTCCTGTTGCACCATCAGTTGTAAATACTGGGGTTACTACAACTGCCTTGACTACAACTACTACTGGTACTGTGTCATCTTCAGAAGTCAGGGAGAGACGCAG
>1.41473451.41473290.2
TGGTTCCTTTGGTAGAAGACAAGATGACTTGATTAGTTCTAGTATTCCAAATATTACATCCGTATCAACCGTTACCTCTCTGACTGGTCTTCAGAAAAATCTGCTTTCTAGCACAAGCACTGCTGCAAAGGCCACAACAGGTTCAGCAACATCAGCCATGCAAAGCAG
>1.4147529.4147668.3
ATGCCCAGTTAATCTTGGAGACTCTGGCAGATGTTGAGGGATTGGATGAATTTCTGAATAAGGATAAGCATGCCGATCCCAAATTCACAGAAAAGTTGTGGGCCTACCTTACTGTCAACCAACTCATGGCTGAGAG
>1.41475862.41475740.2
GGATTCTTCAGCCAGTATAATACGTGGTAGTGGTTCTTACACTAGAAGAAAATGGGAAGAAGATGCAAAGAAAAATATCTCAAATGAAGGAACTTCATCACTAAATTCAAGCTATCAGAAAAG
>1.41670180.41670345.1
AGCGGAATGCTGTATCACCCATGTTCCTCCTTCTGTGAGCACTCCTGTTCTTCCCTTTCTCTTCTGGATGCTTGTGATTACGACTGCGCTGAAGGCTGTAACTGTCCTGAAGGAAAATACTTTGAAGAATCTATTAATTTTTGTGTGCCAAT
>1.41673269.41673431.1
CACACATGTCCTGATGGAAAGATCTACTATGACTGCCAGTCTCATGTACCTGGCTTGACATCAGCTGGAGTAAACTGTGAACTAACATGTACAAACATTGCTATGAACTTTACCTGTACACCTTCTCCACCATGTTTGAGTGGTTGCATCTGCCCCCCTGG
>1.41774557.41774806.1
GATAACAGTGATTCATTTTTATGGAGTACTACCACTCCTTCAACGACATCTAGTAAAACTACCACATTTATCTCAAGTACAGCTGCTCCCGGGGCAATGAGTTCTGTCTGGAATGAACCTGTCAGTTTTGTTGTGACTAATCTTAGGCCATACACAACTTACCTTTTTGAAGTTTCAGCAGTAACCACTGAAGCAGGTTATATTGACAGTGCAATTGTCAGGACACCAGAATCAG
>1.41776253.41776381.3
TTCCAGAAGATCCTCCTCAGAATCTTGTCACAGGCAACGTTACAGGAAAATCTTTCTCAGTTTCATGGGAGCCACCAACCATTGTTACTGGAAAGTTTAACTACAAAGTAGAATTATATGGGCAATCTG
>1.41808891.41809032.1
AACATTTCAGGTTCACACAATGAAGCTATTATACTTGGACTAGAACCATTCTTGGTTTATTCCATCAGTGTTTCTGCATTTACAAAAGTTGGAAATGGCAATCAATTTAGTAACCTTGTACAATTCACAACAATGGAATCAG
>1.41811085.41811354.2
ACCAGATATTGTCCAGAATATCCAGTGTACTGCAACTAGTTGGCAGTTAGTTCTACTCCAATGGGACCCTCCTCTGAAAACAAATGGGATCATTACACATTACATCATAACATTTGGAAAGAATTCAACAATCTTATCATCTCATA
>1.41819724.41820056.3
TTCCAAGTGCTCCAAGAGATATAATATTTTCCAATGTACAGTCAACAAGTGTGACCTTGAGATGGAAAATGCCAGTTACTATTTTGGGCTACTTTCAAAACTACAAGATTACTGCACAGTTACAATCCATCCATTGCAATGACTGGGATCCTTCTGAATGTATTGAATATGAGAAAGAGCAATACTCATATCTTGCTGATAATGTTACAGAAGAAACAGTGTATGATCTGAAAAAATTTAGATGGTATCGATTTAGAGTTTCTGCTAGTACAAATGCTGGTTATGGCAGGTCTACTCCTTGGATTGTCACACAAACTCTTCCTGGCT
>1.41826479.41826600.3
CTCCAGATGCTTCTCCAGAAAATGTAACTGTAGTGGCTACGTCTCCTTACAGTATTAATATTAGTTGGAATGAGCCTGCTGTAATTACTGGACCAACATTCTACCTCATTGACATTTCCTCA
>1.41830285.41830471.1
GTGGATACAAATTACTATCAAGCTTCATTCATCAAAGCAAATTATGAGGATAAAACCCTCAGTATTTCAGGACTGAGAGCATTTACAAGGTATTCCATAGTAGTCACTGCTTTTGTAGGAGATGTACATACCGCATATACTGAAGGCAAATCTAGTTCTTCAGTTATTGTTTCCACTTTTGAAGCAG
>1.41833941.41834099.3
AACCACCAAGACCTAGTAAAAAGCCAGTGCCAGTTTATGATACCAGTGGAATATTACTTGTCACAGCTACTACAATTACGATCCGTATGCCAGTTTGCTACTATAATGATAATCACGGGCCTATCAAGAAAATACAAATCCTTGTTGCAGAAGCAGGAG
>1.41835548.41835770.2
TCAGAATGATGACAATATCACTAAATGGTATGATGCCTACTTCAGTAAAGCAAGACCCTATTTTGTAAATGAAGGCTTTCCAAATCCTCCATGTATAAAAGACAGTGAAGGACTGAGCACCAGAGAAGACATATATGTAATAGGGGCAGATAGCACTTGTAACATCCCAGGAAGTGAAGAAAAGTTTTGCAATGGACCACTGAAACCCAGAAAGCAATA
>1.41839779.41839907.2
AATTCGCCAAAAGCAAAAAGAAGGGGGTACATATTCTCCACGGGATGCAGAAATTATTGACACTAAATTCAAGCTGGACCAGTTGATCACAGTGGCAGACCTGGATATGAAGGATGAAAGATTTACACG
>1.41857930.41858055.1
ATAAGATGCCATCAGTATTGGCCTGAAGATAACATTCCAGTTACTGTTTTTGGAGATATAGTGATTACTAAATTAGTGGAAGATATTCAGATAGACTGGACCATCAGGGATCTAAAAATTGAAAGG
>1.41864155.41864278.1
GCACAGTATATATTTTTACATCAGTGTGTTCTGGACTTACTGGCAATCAAGAACAGCCAGCCTATATGTTTTGTTAATTATTCAGTATTGCAAAAGATGGATTCTTTGGATGCAATGGAAG
>1.42082268.42082443.1
GAAGAGAAAAAGCTTTTAGAAGAAATTGTTACACGAGTTAGAGAAGATATTGGTCCTGTGGCAGCATTTCGGAAAGCAGTATTTGTGAAACAGATACCAAAAACTCGTTCTGGCAAGATACCACGATCAGCTCTTTCTTCCCTTGTGAATGGGAAGCCATACAAG
>1.42598554.42599171.1
GTGATTGACCTGGGTTCTGGAAAAGGTTACCTGAGCTCTTTCTTGTCATTGCAGTATAATCTAAAGGTTTATGGAATTGATTCTTCAAACACAAACACCCACGGAGCTAATGAAAGGAACAGGAAATTAAAGAAACATTGGACAGCCTATCAAAGACGTGCGGGAGAAAATGTCAGAGGCCAAGCATTGGAAGAAGCAAAGAAAAGGGCAGAACAAGATAAAGAGAAATGTAAAGCAAACACCAGTGAAAAGCCCTTAAGAACTAATAACAGTCTTGAGAGCCAGGTCCGAGTGGCTGTTCCAGATGTTGCTTTTGAAACAGCTGAACTTAGCCCAGATCCCAATATATGCATTACTAAAAAACAATATGAACTCAACCCTGAGGCTCAGGTACAACTCATTGAGAACAACATACCAGAAAATGTATTTCTAAATATTCTGCCTGCTGATGCTGTAGAAATGGATTGTTCACCCAGAAGAAATTGTAGAGAGCTCTGTGAAGAAGAGAAAGAACAAAGGAAGGTGGCTTCTTTGAAAGCCAAAGCCAGCCGGTCAAAAGAAGCCAACATATATTCTCCATTGACATCGTTCATTACTGCAGAAACAGAGTTACGCGATATTGTTGGAGATCTGGAG
>1.42601888.42602028.1
GACTGTGTAATTGTGGGTCTGCATACCTGTGGTGATCTAGCTCCAAGCACACTGAGACTTTTTAATGCTGTACCTGAAATCAAGGCCGTTTGCAGTGTGGGTTGCTGCTACCATTTGCTTTCAGAGGAACATGAAA
>1.42808104.42808674.1
CGAGCAATCAAGACAAACCAAGATCTCCTTCCTGAAACACCATGGATGCAGTTATTCTATAATGACTTTTGGGGCACTCTTCTGACTCACAGTGGGAGCCATAAATCCTACCGACCTCTCTGCACACTCTCTTTTCGCATTAATTATGCTATTGGAGGAATGGATCCTTGGAGTTACCATCTCGTAAACGTCCTTCTACATGCAGCAGTCACGGGTCTTTTCACTAATTTTTCTCGAGTGCTATTTGGTGATGGACACTGGACCTTACTAGCCGGTTTGCTATTTGCTTCTCATCCCATTCACACTGAAGCCGTGGCAGGCATTGTGGGAAGGGCTGATATTGGAGCTTGCCTTTTCTTCCTGCTCTCCCTCGTCTGTTATATCAAACACTGCTGTACGAGAAACTGCTCAGAAGGAACCTGGGGCTGGATCTTGGGTGCCGGTCTGTGCGCCACCTGCAGCATGTTATGGAAGGAGCAAGGAGTGACTGTGCTAGCAGTGTCAGCAGTTTACGATGTGTTTGTATTTCATAGGCTAAAAATGCACCAAATTGTTCCCGCCGTCTATAAG
>1.42851703.42852531.1
AGGAAGAATTTGCCTCTTCTTTTGAGCATTGGTTTGTTGATCTTCTGGGGAGCTTTACTGCTGGGTCTTCGCTTCTACTGGATGGGGAACAAACCTCCCAGCTTCTCCAACTCTGACAACCCAGCAGCTGACTCAGACAGTTTTTTAACGCGAATTCTGACCTTTTTTTATTTGCCAACCAAAAACCTTTGGCTACTGTTGTGCCCGGACACGCTTAGCTTTGATTGGTCCATGGATGCCGTGCCTCTTCTCAAAACAATCAGTGACTGGCGGAACCTATACACAGTGGCCTTTTATGCTGGACTCTTCCTCCTTACTTATACCAGTTTGAGAAATTCCAGCATGGAAAGAGAATGCAATGGGAAAAATATAACAAATGGCAGATTTAATGGCAATGGTCATAACTGCCTATCTGAACTGGAATATAAAGAATACAAAGAGTTGAAGTCCACTTTTGCATCTAAAGAAGAAAATGGCATTAACAAAGGCTTGCCACAAAGACCACACATCCCGTCAACTGAGAATATTGTGGTTCTGTCACTGTCTTTATTAATTGTTCCTTTTATTCCTGCCACAAACTTGTTTTTTTATGTAGGCTTTGTGATAGCAGAGCGTGTGTTGTATATACCTAGTATGGGCTTCTGCCTCTTGATCACTGTGGGCACAAGAGCCCTCTATGTCAAAGTACAAAAGCGTTTTCTGAAGAACTTGATTTTTTTGGCCACTGCTGCATTAATTTTTTTTTATGGACTGAAGACATTTGTCAGGAATGGGGACTGGCAGAATGAAGAGATGCTGTATAAATCAGGGATTAAAGTAAATCCAGCTAAAG
>1.42882044.42882228.3
CTGCCTATTTAAATACTGGCATAATTTTAATGAATCAAGGCAAGGCTGAGGAAGCCAAGAAGACATTTTTGAAGTGTTCAGAGATTCCTGATGAAAACTTAAAGGATCCTCATGCTCATAAGAGCTCTGTTACCAGCTGCCTTTATAATTTGGGGAAACTTTACCATGAACAGGGACAGTATGAG
>1.42946308.42946487.1
TACCCAGCTGCCTTAATGAATTTGGGAGCTATTCTTCATCTCAATGGCAAACTTTTGGAGGCTGAATCAAACTATCTCCATGCCCTTCAGTTTAAACCAGATGATGTCATCACACAATCAAATCTCCGCAAACTCTGGAATATCATGGAAAAGCAAGGCTTAAGAACAACCAAAACAT
>1.43621719.43621871.1
ACCACAGTTATCTTTCAAGATTTGCCTGGTTGCAGTCTGTCCACATTATCACAATGTGAAAGGCTTCAGTTCTTGAGTCTTAGACGCTGTGGATTACTTGCCTTGGAAGGACTCAGCAGCTGCAAGGATTTGAAGTATATAGATGTAGAG
>1.43650087.43650333.3
CTGTACAGCTCCAGTGTTGGTATTTAAGGAAGCTGATGAAACTTAGTATTGAACACCGCAATGCACATGAAAATGGAGTTCTAAACACTACGAAGGCAGAAGAACCAGAAAAACAGGCAGATCATTTGACTCAAGAAGCTGTTAAATTCATAAAGAAAAATAACTTCTTTATCTCTGGTGTAAAAGAAAATAAGCAGGGCTCATTGAATATGCCTGAAAGATGGATT
>1.44090466.44090319.1
GGGGACAAGCAGTTAATCAGAGATGCAGCAACACATCAGTTAAACTCAGAGCGATATGTTCACAGTTTTAAAGATCTGTCCAACTTCTCAGGATCAATAAATGTTTCCTATCGCTATCTGGCTGGCACACCTTTACTAAGAAAAA
>1.44095250.44095104.2
GTATGCTTTTCTCCATGTGAGATTTACATTGAAGCTTTTGGACAAAATGAGGTGCTTGCGCAAGCGATCTGCTGTATCCTTTCTAGGAGTCCTTGTCATTTGCTTATTGTTCTTGAACTTATACATTGAAGATAGCTATGTCTTG
>1.44683366.44683202.1
GCTGGAAGAAGTGGGAAAACAATTCCAGAATTAGAGAAAACAATTGGCTTGATGAAAAAAGTTGTAGAGAGAGTCCAAAGAGAAAATGAAGAGCTAAAAAGGGCCCCTGGAGTAGTCTCTAATGAAAAAGTTGCCAGACTTGAACAAGAAAATGAGGATTTAA
>1.44692143.44691899.1
CAGACAGAAGATTTAAATGACCAACTTTTGAAACTTAAAGATGCCCTTAAATTAAGCAAAAATAAAGAGAGTTCTCTGTTAGATGATATGGATGATTTAAATCAAGAACTTCAGAAAAAA
>1.44696533.44696399.1
GAAGCTACAGGTACAGTTTCAGATCCTAGCTTGCCTCTTCCACATCAGCTTGAGCAAGCTCTTAAAACAGTTAGAGAACAAAGTCGAACAATTCTGGAAATGCAAGCCACCTGCAAATCTTTAGAAGAG
>1.44702299.44702094.1
GACAAGGCTACAAAGGCCATAACAAACAGTGAGATTGTTTCTATTTCTAAGAAAATTACTATGCTTGAAATGAAGGAACTGAATGAAAGACAGAGGGCAGAGCATTCTCAGAAAATGTATGAACACCTACAAAATACATTAAAACAAGTGGAAGAGCGTAACTTTGAACTGGAAACAAAATTTGCTGAG
>1.44705107.44704877.2
TGCACTTGAAAAGGATAGTAATGATACTAAACAACTATTTGCGGATTATAGTAGAAAAATAACTGTTCTGAGAGTCAATGAAAGATCAATGAAAAGACAATACACAACATTACTTGAAATGGAAAGGCATCTTCGCAAAGAGAATGAGAAAATGAAGAATGAGATGACATTAATGGAGGTGACAGTTGGAGAGAAGATTGGATCCTTGCAAAGGTTCAA
>1.44709804.44709640.1
GCAATTGAATTAAAGAATGCAGAAGGAACTTTTGATGCCAGCTTGCATTTGAAGGCTCAAGTGGACCAACTGACAGGCCGAAATGAAGAACTAAGGAAAGAATTGAGAGAAGCCCGGAAAGAATCAGTGAACTTTTCTAACCAGCTAGCCAAAGCAAGTACAAA
>1.44710455.44710313.1
AAAGAATTAGGACAAGAAAATAAGCACCTTGAACAAGGCATGAAAGAAATTTTACAAGCGGTGAAGGATATGCAAAAAGATCCTGGTGTGAAAGATGGAGAAACTGCTCTTATGATTCCTAGCCTGGAGAGATTAGTAAAT
>1.44719415.44719293.2
AATTTTGGCTTCCAAAGATGATGAAATAATTGAATATCAGGAAATGCTGTTGACTCTGAAGGAGAAACTGAAAATGGCCCAGATGGATGCTGACAAGAGCAATGTTCTTGCCCTCCAGCAG
>1.44721284.44721132.1
AATGAGCAGCTTCGTCAGGATGTAATTGACTATCAGAGACAAATAGAAACACAAAAGGAGACACTTCTTTCAAGAAGAGGAGAAGAATCAGATTATAGATCACAGTTATCAAAAAAGAATTTTGAGCTTGTCCAATACCTAGATGAAATTCAG
>1.44738200.44738388.1
ATGGCTTATGTTAGCCCAAAGGAATTTGCACTAATATTTGGAGTAGTGGCAGCTTGCTACTGGAACAGTCTGTTTTGTGGCTTCGTTTTTGATGATGTTTCTGCCATTTTGGACAATAAAGATTTACATCCTTCAACTCCAATTAAAAATCTCTTTCTGAATGACTTCTGGGGAACACCCATGTCTGAG
>1.44738774.44738992.1
GAGAGAAGTCATAAGTCATATCGACCACTCACTGTCTTCACGTTTCGTTTGAACTATCTGTTCAGCGAGTTAAATGCTATTTCTTACCACTTCCTGAATGTCATCTTTCATGCAGTTGTTTGTATCATCTTCCTCAAACTCTGTAAGCTTTTCTTAGACAACAAAAGCAGTTTGGTTGCATCTTTACTATTTGCAGTACATCCAATACATACCGAAGC
>1.44745516.44745688.1
TATACTTTGCCAGTTCTTTGGGATACAGTGTTACAGATTCTTCAAGGCAAAGGCAGCATTCCTTACTGTATGCTCCAAATGCTACTGAAACTAATAGTTCTGATGTTCAGTACTCTACTACTTGTTGTGATCAGAGTCCAGGTTATTCAGTCACAGTTACCAGTGTTTACAAG
>1.44758809.44758978.1
ATTATTCCAGGTAAAAAGTATGCTGCGCGAGTGGCTCCTAACCATCTGAATGTTTATATAAACCTTGCAAACCTGATTCGGGCAAATGAGTCTCGTCTTGAAGAAGCAGACCAATTGTATCGTCAAGCCATTAGCATGAGGCCGGATTTCAAACAGGCATACATTAGCAG
>1.44867462.44867300.3
ATTATAGCCAAGATTATGACCATCTATATGAAGAAGGTAAATTCATTCCAGAAGAGTTCTTTAAGCACTTTTACAGCACTATTGAGGCCTACAAAAACTTCTCAGAAAGACCAGAACAAAGTGACTGCGTTCTTCCCTCAACAACAGAA
>1.44869291.44869112.3
AATTGTTAAACAGTCTGAATAATCTTCTCAATAAATTTAAAGAATTTCCAGATATGTCAAATGTCTTGAGTAATTATTCAATCATCAATAAACTAAGAAGGATCATCAATGATGTGATGGCATGTTTACCTT
>1.45233419.45233267.1
CTCTGGAAGACAAATTTTGATGCATCTGAATATAAGAAAGTTCTGAAAAAGCATATGCAAAGAATACATAGTGATGACCCCCCTCACCTTCTGGATATTTACCCTCGCTCACCTCATCGCCATGATGCAAAATCACAGTCAGTTGAG
>1.45253171.45251610.1
GAGGGCCTGGTGCGCGCCCGCCTGGTGGGCGCCACCTTCGCCACGGGCGAGGTGCTGACCTTCCTGGACTGCCACTGCGAGTGCGTGCCCGGCTGGCTGGAGCCGCTGCTGGAGCGCATCGCGCGGCACGAGCGCGCCGTGGTCTGCCCCGTCATCGACACCATCGACTGGAACACCTTCGAGTTCTACATGCAGCCCGGCGAGCCCATGATCGGCGGCTTCGACTGGCGCCTCACCTTCCAGTGGCACTCGGTGCCCGAGTACGAGCGCCAGCGGCGGAAGTCCAAGGTGGACCCCATCCGCTCCCCCACGATGGCCGGGGGCCTCTTCGCCGTGAGCAAGAAGTACTTCGAGTACCTGGGCACCTACGACACGGGCATGGACGTCTGGGGCGGCGAGAACCTGGAGCTGTCCTTCAGGGTGTGGCAGTGCGGGGGCATCCTGGAAATCCACCCCTGTTCCCACGTGGGGCACGTCTTCCCGAAGCGGGCCCCCTACGCCAGGCCCAACTTCCTGCAGAACACCGCGCGGGCCGCCGAGGTCTGGATGGACGAGTACAAAGAGCACTTCTACAACAGGAATCCTCCGGCGCGGAAGGAGAACTACGGCGACCTCTCCGAGAGGAAGCGGCTCCGGAAGCATCTGGGATGCCAGAGTTTTGACTGGTACTTGAAGACGGTGTTCCCCAGCTTACACGTCCCGGAGGACCGGCCCGGCTGGCACGGGGCCATTCACAGCCTGGGCATCTCTTCAGAGTGTCTGGATTACAACTCCCCAGAGCACAACCCCACCGGGGCCCACGTGAGCCTCTTCGGATGCCACGGGCAGGGGGGCAACCAGTTCTTTGAATACACGTCCAACCTGGAAATCAGGTTTAACTCCGTAACGGAACTCTGCGCCGAAGTGCCGGAACAAAAGGATTTTGTGGGCATGAGAAATTGCCCCAAAGACGGTTCCGCCATCCCAGAAAACATTGTATGGCATTTTAAAGAAGACGGGACCATCTATCACCCTCACTCGGCCAAATGCCTTAGCGCCTATCGCACTCCTGAGGGCCGAGCCGACGTAAAGATGAGGACATGTGATGCTTCGGATAAAAATCAACTCTGGAGGTTTGAGAAA
>1.45869890.45869736.1
TTTCCAGTGAACAGCTTTTGTAAGGTTGTCGGGATACTAACCTATTCCAGGGTCAGACATCTGCGTCTGGATGGAAATAATCTCACAAGAGCTGATCTTCCACAAGAAATGTACAACTGTCTCCGAGTGGCTACTGAAATTTCTCTGGAATGA
>1.46511919.46511799.2
GTGCCTTAAAAGTGAAGGAGAAATTGAAAAGCTTCAAAGCAAACTCATGGATGCACGAAGAAAACTGGATGATACTACTGCAGCCATGCAGGAGCTAGGGAGAGAGAACCAGTCACTGCAG
>1.46513614.46513376.1
AAGGAAAAAGATGAACAGTGTAAAAGTCATGAAGAGGCTGAGTGTAAGCTCAATATGCAGATAACAGCACTGAATGAAAATCTGGGGACAGTGAAGAAAGAGTGGCAGAGTAGCCAAAGAAGGGTTAGTGAACTGGAAAAACAAATAGATGATCTGCGTGGAGAAATTGCAGTTCTCGAAGCCACTGTACAAAACAATCAGGATGAGAGAAGAGTATTGCTAGAAAG
>1.46514091.46513906.1
GAGATATCAAATCTAAAAGATGCCAAACAGCTGTTGATTAAACAGAAACTAGAATTACAGGAGAAGGTTGATAATTTTAGTACAGCTCTTGAACAAGAGAAAAAAACCCAGGAAGTCATCAAAGATCAGTGGAAAAAGAGAGAAGGAGAATTGAAGAAGAAATATGCTGAGATAGAAGCAAAACTG
>1.46526459.46526129.3
AGGATACTCTATTAAAGGAACTTGAAATCATCAAAGGCAAACTGTCAAACAGCAGTGAATCTTTGGAAGAAGCAAAGGATGCATTAGAAAAAGAGAAACAGAGAGGAAAGGCAGCAGTGGCAGAAAT
>1.46549293.46549138.1
CTTCAAAGACCAGGGATAGAAGATGTCGCAGTTCTAAAGAAGGAATTAGTCCAAGTTCAAACCTTGATGGATAAGATGACTTTGGAGTGTGAGAAAAAATCTGAGAAATTGAAAGATGAGTGCAGTCATTTGAAAGCAGAATATACAAATGCAGAG
>1.46797944.46798241.1
ATGGATGCCAGAGACAAGCAAGTTCTGCGCTCCTTGCGCCTGGAGCTGTGTGCAGAACTGCTGGTTGAAGGCCTTGTCATTCAATATCTTTATCAAGAAGAAATTCTAACAGACGACCATATGCAAGAAATAAGGGCCCAAGTTACTAACCAAAGGAAAACTCTGATGCTTCTTGACATCCTTCCAACAAGAGGACCTAAGGCTTTTGAGGCATTTCTAGAATCCTTACAAGAGTTTCCATGGGTGAGAGAAAAACTTGAGTCAAAGCGCAATGAA
>1.46868082.46868377.1
ATTTTGAAGAAACCACCAACTGATCAACAGATTAACAAACTTGCTCAGAGACTCGGACCTGAATGGGAGTACATTGTATTGTCTCTTGGCTTGACCCAAAATGACATTTACTGCTGTAAAGCCGACCACCCATACAATACCCATTCACAGATTGTAAGTGCCTTCATTTTATGGAGGCAGCGTTTGGGGAAAAAAGCTACCATGGAGAATCTGTGCACTGGTTTGAAATTTGGAGAAATAGATTCTTCAGTAATCCAGCAGTTGTTTCAGT
>1.46990893.46991072.1
GTTACTAAAGTGTTAAATGACACGCACATTAAATTCTGTTTACCACCAAGTCGCAAAGAAGTCAAGAATGCATGCATAAAGGAAAATGGGTTTGAGTGTTCAACCTCTGTTCCACTATATTATGTCTCTTTTCCATCATGTTTTGAGATCCTTCCAAATATTACGTGGATGAG
>1.47231889.47231727.2
GGCATTTGATACTCTTGCAAAAGCATTAAACCCAGGAGAGAGTGCACCGTGTCCAAGTTCTGCAGAAAGCATGGAAGCAAGTGCACGTCTAGTTGGAGAAGAAGCAAGCATGAATATTGTTGAAATAGAGGGTCCACTACTTACTGATGCTCATGTAGCTTTCCGG
>1.47299166.47299010.3
TTAACCATCAGAGAATTGCTGATATATTTGTGAAAAAGGGACCTTACTTAAAGATGTATTCAACTTACATCAAAGAGTTTGATCGAAATGTAGCTCTGCTTGATGAACATTGTAAAAAGAACCCTGGGTTTGCTACTGTTGTTCGAGAATTTGAG
>1.47328339.47327457.1
TTTCCCTCCTTTCTAGAAACTAAGAAGCCACCAGTGGCCCCAAAACCAAAATTGGTGATAGGACACAAAATAGTGCCACCTCCTGTAGCACCTAAACCAGACGTGGTGGTGGTGGATGTTCTGCAATCCTCAAAGAAAACAAAGCCTGCAATAGCACCAAAACCAAAAGTGCTTAAATCCTCGTCTGTTCCTGAAGTTAAAACTGCCTCTGCCTCCATAAGGAGAAATTTAAAGAGTTTAGAAGATCACAAAAAAGACTCTTCTGAGTACTTTGTTCATCTGAATTATAAAAATGGGGTGCCAACAGACAATGCGGCTTATATTATATCCCTGTGTTCTTGCAATTTTGAGTGCATCCATAAATGTGGGGATCAGGAGAATACATGCAAAAATGCAACCATTTTTGAACAGTTAGAAAACCTAGAGAACATTGATATAGATGAACAACCATCATCATCTTTGAAGCCTGGAACAATATTTGAAAGCAATAATGAAAACAATACCAATAACTATAAGGTTGTCTTAAAGACTAATGTTCTAGAGGAAAAACTTGAAGATGTTGTGATACAAAATGTTTTCCCTAATAATGGCCATTTGAGGCAAAGGCATTTAAGTAAACCTGAAACAGTTAATCCTGTTAATTATAACAATGATATTAAAATAGAATTTACAAATCTTGT
>1.47373101.47373432.3
TGATTACACCAGAATGTTTGCCTCTTTGTATTTTTTATGATGTAACTCAAGGTTTGCCACATGCTCACGCTGCTTGCTTAGAAGAACTTAAACGGAGTTATGAATTTTACCGGTATTTTGAAACACATCATCAATCTTATTTGGAACGTCCAGTCAAAGTTAAACCAAAATCAGGAGAACTAAGCCATCTCCATACTGCTGTGCGCAGTTTGCAACTCCATCTAAAAGCCTTACTGAATGA
>1.47374255.47374448.1
ATAATTCTTGAGGATGAACTTGAGAAGGTTATGAATTCCAAGGAAAGACCAGAATTAACTTGGGAGGCCTACCAAATTGTAGATCAAAAATTGAAATTGATTCAGCCTCACATGCATGCTAGCAATAGTTGCTGGGAAGAGGCTATTTCACAGGTGGAAAAAATGGTTCGAAGAAATTCAGATAAAAAAG
>1.47383266.47383798.2
TTCACCAGAAGTTGAAAAAAGAACATGTTCCCAGTGCAATGGAGAAGGTGAAGAATCTAAACCAAGTGCTGTGGGTAGAGTAAGTGTTATACAGCCATCTGAAAATAGTATGGTACAGTCGTCCATCAAACAAAGATTGGCTGAAATCCATATATCCACAGATTTTAATTTCACATCAGGTCTAGCAGCACAGGTTGCTGCTAAATCCCTCACATTTAGAACCATGACAGAACAGACATTTGAAGAAGACGAGGA
>1.47448027.47448279.2
GCTTCCAAGAGCAAAACACTTGCTGAATGTTATCAATGAAAATTTTGGTACTCTTGCCTTTTGCCGCAGATGGTTAGATCGTCTGGGAGAAAGTAAATACCTAATGGCTCTGAAGAACCTATGTGACTTGGGTATAGTGGACCCATACCCTCCTCTATGTGATATTAAAGGCTCATACACAGCGCAGTTTGAGCACACCATATTATTGCGTCCAATGTGCAAAGAAGTTGTCAGCAGAGGAGATGACTA
>1.47586756.47586916.1
ATGGTCATGCATTTAGCCTGTGTAAACATGAAGATGTCCATGAAAGAAGCCTTAGCTGCTGCCACCATTAATGCTGCTTATGCTCTTGGGAAATCCCACACCCATGGCTCTATTGAAAAAGGCAAACAAGGAGATCTCATTATCATTAACTCTCCAAG
>1.47686006.47686800.1
AACATTATCAAGAAGGTGATTGGTCAGAAGTTTGTGTACAAGTTTGTTTCATTCCCGGAGATCTTAAAGATGGATCCTCATGCTGTGGAAATCAGCAGGGAAAACCTTTTGCTGCAGGACAGCGACTGCAAGATACCTCTGGAGAGCAGAGAACAGCATAGGCATGGTCTCCCAGTCTTGAAAGGCACAAGCCGCAATGAATATATTCACTCGGGGCTGTACTCATCTTTCACCATCAATTCCTTACAAAATCAGCCAGAAACTCTCAAGCAAATTAAAACAGAGAAGCTGGAGGAGAAATTGGAAGAGGCTACACCTCTGGAAGAAGTCCGGACTGTTATTAGATTTGTGACAAACAAAACAGACAAGCAAATCATGAGGCCCGTTGTGTCATTGCCATCTACATCTGAAGCAGCAAATGCTTCTGCATTTTTAGCATCCTCTGTCTCTGCAAAAATATCATCCTTAATGTTGCCCAACACAACTAGCATTTCCTCAGCTTCGCCATCTTCCTCCCGATCACCATCTCTGTCACCTAACTCACCCCTTCCCTCAGAACACAGAAACATCTATCTGGAGTCTACCTGCCAGGATTCAGATTCTCTTGAGCCACTGAACCTCTCTTCAGGATCCAAAGCAAAATCTCCTTCTCTGCCCCCAAAGGCTAAGAAACCCAAAGGCTTAGAGATCTCCGCGCCTCCAATGGTTCTTTCAAGTACTGACCTCGGCTCTATTGCCCTCAATAGCCCTGCGCTTCCTTCAGGATCCTTGACTCCTGCTTTCTTCACTGCACAG
>1.47756325.47756199.2
TGGTAGAATGAAAAAGTTTAAGAGAAGACTTTCTCTAACACTGCGTGGGAGCCAGACTATTGATGAGTCACTTTCTGAACTGGCTGAACAAATGACAATTGAAGAAAATAGCAACAAAGATAA
>1.47831778.47831949.1
TTCCATGTTCTGCAAGCAAGGAATATTTGCCTTTACAAAATGGTATGTGATAAAGACAGTGATCTCTTGAATCAAGACTCTGTGAAGACATGTTTTAGTATCTTAGCTGTACTGCAACTCATCATGCAGATGACTTTGCCCCATGAACATTTATGTTGGATTGTCTACAATG
>1.47835572.47835715.1
GTGCTTGAATATTTATTGTGGGCATCAGTATGTATGGAATCATCAATTCCACTTTTAGCTGTGCACTATTTGACATGGAGAGCCACTCTGTATGCTGCTGTTTGTCAATGTTATTATGATTGCCAGTCTGGTATTCATGGAGAG
>1.47839151.47839379.3
TGCCTTGGCCTCGTACCATCACAGAACGGTTGCTGATGGAAATATTTGATTGCAATTCCTCACTTTTTTTTGCCATTATGGAAGCTCTATTTGATAAAAACAGACGGACCCTGATCCCTGGACCTCCTGTTCCTGATGAAGTGGAAGTGCGTGATATTATTTCAGAACTCTGTTTTGCAGGCGTGGATATTCTTGATGGTAATTGAATA
>1.47844006.47844179.2
CCTTCCAGACAGAGAAATGATAATTGATGCAACTATGTTTTTGTGGCAAAAGTGTAAAGTAGGAATTCAAAAGATCCAGATGAGTGGAAGTAACTTCTTAAAGTTCATTCATAAATACCAAACACCCAAGGTAATCCTTTACCATAA
>1.47875161.47875388.1
GTTATTGCCCATCGAGGTCGCCACTGGACATTGCTTCAGAATGCATGCCGAGACCTTTGGAACTATACTCGGGAAATACAAATGATTATTAAACATTCAGCATCTTTTCATGCACCTTTTCCTTTTAACAAGGAGATTTTTCTTAAGACCATTTGGTTAGCATACTATATGGCATCAGATACATTGCTTGATATGATAGTTGAGCTTCAAGATAGCAATTATGTTAAG
>1.47875651.47875874.1
GGAAATTTCTGTGTTCCAAGCTGCATAGGAGGCATTACTTATGATGAAGGTGGTTCTAACCTTTCTTTTGAATATCCCCTTGATGATGTGAATATTATTGATTTGCAAGGAATACGCAGTTTCATCCTGCAAACTCTTGAGTTTCTGTTTCAGTTGAAGAAGTGGGAATCATTAGTATATATAGCTATGCAATTTAACACAATTACACA
>1.47878887.47879039.2
CAGTCAAACAAAATCACTGTTTTCTGTTCCTCTGGATCTGGTGGATACACTAAAATGTTTCAGAGAAAGTCTGGAAAAATCAAAGCACCACAGTAGAGCCCTTAAATACAGCAGGAAATTGCTTTCTTTATTTCTTGCTCACATGCAAG
>1.47881006.47881212.2
TGCTTTCAAATGCTGGGGTCAAGGCCTTGATGCAGTTCTCAAAATGGATGATGTACTACATCACTGGCAAGAATTAGATGACTCATCAGAGAAAGCCACTGGTAACTTGTCAAAAACATCTCAAGTTTACTCTGAGAAGTTTATTTCTCGGGCTGGAATTTGGGGTTGCTTACAAGGAGCAATCTTAGCAGCTAAAATAGCTCA
>1.47885164.47885346.3
CTTTGTTTAGAGCTTCACTACCACATCCTAAAGCTGATTGTGACTTTGCACAATATGAAACAGACATATTAATTCCTGGCGTTGATTTATTTGTGGATTACTATAGAGCTGATATTGCAACAGTTATAGCAAGTCTCAGTTTTGTTCTGCATGAATTGCATTGCAGAAGGCAAAATCTAA
>1.47906893.47907053.1
GTCAGTGAAGCAATTCTGACTTCCCAGCAATTAACTGGAAGAAAGACTGTTAAATTGTATCACATGAGACCAACAGTGCAACAAATTATGCCTGAATTTGCTCTTCTGGATCTCAGTTCTTCTTATAAGGATTTTTTGTCTGGTATT
>1.47939265.47939466.3
TGAGGACTTTGGTAGCAGAATCTCCTCTAACTGCAGTAGAATTCATGCCGGAAGGAACTTCACTGGCTATTGGCTCTTCTCGTGGAAAAATATACCATTATGATTTAAGAAAGTTGACAGCACCTGTGAAATCAGTCAGTGCTCACAAAACCTCTGTGAAATGCATAACGCTGCAGAATTGTAACAGCTTTTCAAAG
>1.47944473.47944604.1
CCTCAGAGCAGCAGTTTGGATGTAATTCCTTCCAAAGAAATGGATCATGGGAATACTTCTAATTTAACTAATTTTGATGATTTGGGAAGAAATAGTTTAGGTGACCTATTTTCTCCACTTCGCGATG
>1.47945318.47945541.3
GTTTGGATTTTCAGCCTTATCTTTTAAGTGTGGATTTTCTGTCTCAGTTTAATACTGCTTTACCTGCAAGAAAAAGTCAGGCAGGATCACATTCACAAATTGTTCATTCAAGTCCACTTAATATATTTGTTGGATCCCCCATTAAAGAGGAAGATGAGAATCCAGATATTGATGCTAAGAAAACAAATCATGGAAGAAAAGAATCAAGCGAGCACATCAAACAG
>1.48548933.48549230.1
ATCAAAGGCGCTGCTGGTCGACCTATAGAGTTCAGTGATTACCGGCTGGAAGAAACATATTCATCAAAATATATTCCTAAATATATTGCCTCAGCAGAAGTCCAGCAAGAAAAAACAACAATTAAAAAGCACTCCATTCCTTTGTGGATAAAATTTCTGCTGCTCTTAGTTGTTGCAGTCTTCTTGTTTTTCGTCTATCAGTCCATGGAAACCAACCAAGGAAATCCATTCTCCAAATTCCTTACTG
>1.48569726.48568971.3
CTGTAAAAATTGCAGCTGTGAAGACTGACATTAGACGCATTTCAGGTCTTCAAGCAGATATGACCTTATTAATAGAGAATCTAGAAATGCTAGAAGACAAAGTAAATAAAGTTGAAAAGACCATAATACAGAGCATAGGGGACCTTCTTACAAGTAGCATTGACAGGACTACAAAACTACAAAATATTGCATCTGAAAATACCAGAGAAGTAAAGCACATTAAGGCAAAATCATTTGAGCTGAATGCAGATTTTACGAAGCAGTTCAATAAACTTTTAGATTTGGAAAGTGATAGAGCTAAAGTTTTGACAACAGTAGCCTTTGCAAATGATTTAAAACCTAAAGTCCACAATTTAAAGAATGATTTGGCACATCTGCTACTTGTATTAGATGAATTAACATTACGAATAGGAAGACTGCTTGGGGATCTATTAGAAAGACAGAAGGAACTTGCTCTCCTGAATAAAAAACTAACTAATTTAACTTCAATTCAGACTGA
>1.48585234.48585472.3
GTTCTCCTCTCGTGGTATCATTAATAGGAGCATTATTAAGAGAGTTTCCCAATCGCTGGGAATACTACCTTAGACAACTTCAGAACAAACAATTTAAAAGAATAAGGAAATCTTCATCTTATGATTATGAAGCACTTGATGAAGCAATGTCCATAAGTGTTGATATGTTGTCAGAAAATTTTAAAGTTTATTACAGAGATCTCTCTGTTTTTCAAAAGGATGTTAAAGTGCCTTCAAAG
>1.48586944.48587075.1
GAGCTACATAAAAAAGTAGTTCATCAGTTCAAGAAATACTATAAGTGTTATATGCCTATTCCATCAGATGAGGACTGCATGTACTGGTATAATTTTCTGGCTTACCATATGGCAAGTGCCAATATGCA
>1.48588262.48588440.2
ACGTGAAAACTTCCAGGAATTTCTGTCCTTGAATGGGCATCTCCTTGGACATCATCCATTTCTAGACATTGTACAGCTGGGTCTGTGTCAGCCGGAAGATTCAGAAGTATATCAACAAGCGAAACTGCGAGCTCAACAAGAA
>1.48594641.48594802.1
CTTTGGAATGTGCATTCAGCAAATGAACTGAAAACTATTGACATAGGAGACTTCTTCAGAAATGGGGATGAATACCAGGATGATGTGGAAGTGTTAGTGAAATGTTGTTCCTGGTCATCTAATGGTGCAGCAATAGTAGTGGCAGCTAAAAATAAGCTTTT
>1.48595952.48596077.3
TATGGAATATTGAATCCATTTCCAAAATAGCTGAGTGCCTAGGACATATGAGTTGGGTACATTCTGTGACTTTTTCTCTTGATGGGTCTTTTTTTGTCACTTCTTCTGATGACCAAACAATAAGG
>1.48597886.48598011.1
CTAATTAATGGATATACAGGCCATGCTATCTATTTGACTGAAGGACAGGAGTCTCTTATTTGCTGCTGCTGTTTAAGTGAAGATCTACAGTTTGCTGCATATGGAGATGAAAATGGAACTGTAAAG
>1.48601747.48601872.1
GTCTGGAGTATACTTACTGGAGAACTAGAAAAGGATCTTATTTGCCATGAAGATGCTGTTCTTTCTTGTGCTGTTTCACCTGATGCCACTATATTTTCCACTACCTCCACTGACAAAACTGC
>1.48603209.48603355.3
TTTGGAGGATCTCAAGTGGTAAACTACTTCACCTGTATTCTTCTGCTACAACAAATGAAGGGGGATCAGCATATGGAGGCTGGGTGACAGACCTTCGCTTTTCCCCTGATAGTAAGATGCTTGTTTCTTCTGGAGG
>1.48603869.48604012.1
TGGTGGAATGTGGATACTAGTCAATCCTTACAAACATTCTACACAAATGGAACAAATCTCAAATCGCTGCATGTGTCCCTTGATTTCAAAGTATGTGTGACAGTGGATAACCTAGGCATTCTTTATGTGCTACAGA
>1.48833878.48833309.3
AAACATCCATTGACAGTGACCATCTAGAAGCACATCCTTTTGAGCAGTTTGCTGGCCTTCTTCATGGATCATCACCTGCTTGTGACCCGCCTGAAAATCCACTTCAACTGTACAGAAAAACTTGTCCAAAGGATGACTTGAACCAGAAAATTAGTTTGAACCTTAGTATTTTGAATCCACAACAATCTCTGCAAGAAAATAGTACTGGTCATCTGGTTAAAAAGAAAAAACCACCAATTTTAAATAGAACTATATTCCCTTCTAAAAATATTCTAGGAGAAGCTAACACATTGGCTGGTATCACAAGAACTGGGGATCAGTGGGTAGTTAATGCTGCAGGAATTGTGGAACGTGCTTGCACACTTGGAAGAATACGATCTTTGCCAAAGACTCTTCTTGACATTCATTTATCCAAATACATTTCTAAATCAGACTCAAATCTCATTTCTTATCCACCTAATGAACATAAAGCAAGAGAAAATTGGAATGAATCTTCAGCTGTCCGAGAAACCTCTAGAAGAAATTCTGAAAGAACACCATCATTTACTTCAGAATGGGAAGAA
>1.48886689.48886553.3
ATAATACACCTCAAGTAGCAATTACTGCACCAGGTACCAGTAACCATAGAAACAGTTCAACAGGCCCAACACCTGACTGCTCTCCTCCATCACCAGATACTGCATTGAAAAATATAGTAAAAGTT
>1.48909432.48909267.1
GAAGCCTTTCCAAAGAAGAGGAGTTACACACTGGAAGCAGTGCCATCTGTTTCTTCAGAAATATTTCCTGTAGAAAATGAGAATGATCTCTGTGATTTTCTTGATACAACAGTTACCAAGAAACCTTGTTCTTTAGAAATAACGAGAGGAGTTTCATCAA
>1.48929301.48929155.1
CAGAGATCGTCTTCCACAAATCTGGAACAAGCAGAAGAGGAAGAGGAGGGTGGAATTGAAAATAGTTGTGGACCTACAGGTTTGTGGGAAGCACTGACACCTTGTAATGGATGTAGAAATCTTGGATTTTCCAGTCTTACTCAG
>1.48951566.48951391.3
GTGAAGCCGTGACTGGTGAATTATCAAAACTATTAGATGAAATCAAGCTGTGCCAAGAAAAAGATTATTTAGAAGATATGAGCCATACTGTATCAGATGATTATCTGGATGATGCTAGCAAAGTATCAGAAGAAGAAACAGCAGCAGATGGAAGCAGAGCCAAATCTAATGTA
>1.49063913.49062409.1
TTCATCATTCCTTCTGAAAGGAAGCAAAAACATAGAGATGATCCATATGCAATTTCCATTCAAAGTTCTGAAATGATTGCTACAAATGCTAGACACTCAGCAAACTGTAGACACTCTGATTTGGAAGCAGCATTCCAAAACTTCAAAGACTCTACATTTTTCAGTAGAACTTTCACAGACTTTCCCAAATCTCCTGACTGTTTTAATCTTTTGCATCCCATTTTCCAGCGACATGCTCATGAACAAGATACAAAACTTCATGATATCTATAAAGGTATCATTACTCCCCAACTGAATAAATGTGCACTTAAAACTTCAGCTGCTTCAGATGTTTGGGCGGTGCATTTTTCCCAATTTTGGATAGACTACGAAGGAATGAAGAGTGGGAAAGGACGGCCAATAAGCTTTGTGGATTCATTCCCTCTTACACTCTGGATTTGTCAACCCATGAGATGCGAACAGTCACACAAAGAGCCTTTTTGTAATGATGAATCTCTCAATTTTCTCAAAAGTGATTCTTGTGACCTCGCTAATAGGCTGCAGCATAAAAAACGTCTGAAAGAGTATTATAGCACTGGGATGGAAGCCTTCACCAATGGTACTGAAAATTTGTCCTCCACTAAAAGCACTTCAGGATCTCAGTCTGCATATTTTGCAGATATTCATGTTTTACTTCATATTCAAAAACATGTAAGCATGCAGATCAATCATTACCAGTATCTTTTCTTACTGTACCTCCAGGAATCTCTTGTGTTACTCCTGGACAACTTGAGGAAGGATGTAGAGACTGTGACAGGGAATCCAGCAAAAGAGGCAAATGTCTGTATTGGGATCTTATTGAAAAGTGCTGACATAGCTTTGTTGCTTCAACCACTACTGCAAGGAAGCATCTGCAAGCCTCCCATTTTAGAACAAGGAGGTCCAATGACATCAGATCTCTCACCCATGGAAAACAGAGAAGATTATGAATCTGAAAGCAAGCTAGTTTCTACTTCTGTTACACAGATGAGCAATTCAGATATTAATGTTGTAACCAACTGTGGATCTTCAAATGCTGATCTTAACAAAGCCATTCTGGTGAATCCGATTTTAAAATCAAATAGTGATGTGGATTTACCAAGCAAAAGTTCATTTTTGGATGATGCATCAGAAAAACTTTGGAGGAAAATGAATGAAGAAAATAACAGTGGGCTTTTCAGTCGTAGTGATTCAGAAGAAATTTGTGAGTCATTAAGTGACAATTCCTATACTAAGGAATTGGTTAATATGTCAAATTGCAGAGAAGACTCTATCAAAATGCTGATGGACAAGGAAGAAGAGAAAAGTGGTTTCTCAAATAACAAAAGTAAAGCAGAATGCTCAGCTG
>1.49069207.49069025.1
GAGAGCTGCAGCCATTGGATGCATTACAGTGATGCTACAAAAGCCAGAAGTGAATGGGCAGAAGAACTGCTGCAAGAGTTCAAAGGAAATGTTGAATTGCTTAAGCAGGCTGTGAAGGATCACAATTTAGATTCTCCAGTTAAATCCCCATTTCAGGAGTCTCCGCA
>1.49109952.49110087.3
CTGGAGCTCTTAGTGCACATAGATATTTCCGAGATAACCCATCAGAACTGTGTTGTATTATTGTGGACAGTGGATATTCTTTTACACACATTGTGCCTTACTGCAGAAGTAAAAAGAAGAAAGAAGCAATAATAAG
>1.49113872.49114010.3
AAATGCAGCCTCATTTCTTCAAGAATATTGTTTTAACTGGTGGAAACTCTCTGTTCCCTGGATTCAGAGATCGTGTTTATTCTGAGGTTCGATGCCTCACTCCAACAGATTATGATGTATCAGTTGTTCTGCCAGAGAA
>1.49125746.49125903.3
ATAAAAAACTTATGGATAAATATCAGAAATTTGAGAAGGATCAAATTATTGATTGCTTAAAACGAGGAGTTCAGCAGCTGACAAGACTTCGACATCCTCGGCTGCTAACTGTGCAGCATCCACTAGAAGAATC
>1.49133766.49133891.1
ATACCATTCTTTGATGATGTTGGGGCCATGACATTACAGTACTTTGATTCTTTATTCCAAAGGGATAATCTTCAAAAATCACAGTTTTTTAAAGGGCTGCCAAAAGTTTTACCAAAACTGCCTAAG
>1.49135337.49135513.1
CGTGTTATAGTGCAAAGAATTTTGCCTTGCTTAACGTCTGAATTTGTAAATCCAGACATGGTACCTTTTGTTCTGCCTAATGTTCTGCTCATTGCGGAGGAATGTACCAAAGAAGAATACATAAAACTAATTCTACCTGACCTCAGCCCTGTCTTTAAACAACAGGAACCAATCCAG
>1.49519606.49519738.1
TTCTACAGACAAGTAGTCAACAAATGCCAGTCTTTCAACCAGATAGTGTACTACCAGAATGACATTGTAAAAAGCTTGAAAACCCACCTGCAAGTGAAAAACAGTCTTGCATTTCAACCCCTTTTGGA
>1.49523521.49523658.1
GTTTCTGACAAAAATGCCCTTTTAAACCTTATGTTCCTTGATCTGGGAGAGCATCCAGAGAAAGTGGAAGGCGTGGGACAATTAATTTTCGAGATGTGCAAGGGGGTTAGAAACATGTTCCATTCTTGTGCAGA
>1.49524098.49524253.2
AAGATGGGGCCAGTTACAGAAACAGAGGTTATACTCCCTTGGGTTTCTGTTGGAGAAGTTTGCAAACATATGGCACAATCAGCTGCTAGATACATCTACAGGGAACATTTTGATGTCTTTTTCAGATGTTTGCAG
>1.49525192.49525338.1
GAATCAGTGTTTCAGTTGCAAGAAAAGATAACCAAGGACAACTGTTGTGAAGCTTCTGAACAAATGGAAAGATTATTGCAGGTGTACTTGACTATAGCAGAGTATGCACGTGGCTCAAAAATTTCACAATCTGAAGAAGTTTGTAAG
>1.49536208.49536366.3
TATTTGGTATGTTGCTTCAAGCGGAACTTGTGCCAGCAAATGTCAATGATTATCGTGAGAAGCTGCTCTATCTAAGTAAGCTGAGATATGATTTGGTGCAGTCCCTGATCCCTGAGGGACCTTTGCAGGAG
>1.49545114.49545280.1
ATTCTGTATGGACGGATGAGAAACAAAACTGGAAGCAAAACACAAGGGAAATCGGCTGCAGGGACCCGTATGGCTATTGTTTTGAGATTCCTGGCTGGCTCATTGCCTGAAGAGATAGGAGTGTTTCTGGATCTGCTCTTTGAGCCTGTGAGACATCTCAG
>1.49545851.49546059.2
TTGCCAGTCTGCAGTGCTTCAAGCAGTGCAAGATTTGGATTTATCGAGAGTCCTACCTTTAGGCCGTCAGCATAGTCTTTTCAACAGCTTGGAAGTAGTACTAAAAAACATGGGGCATCTGATCAGCCAGGACCTGCCTGAGATTTTACAGATTTTACTTTGCATGATAGCAACAATATCCCACATTCTTCAGCAAAGAGAAAAG
>1.49548705.49548848.3
TTCAACTCAGATTTATCAACCAGCTGAAAAACTTAAGGCGCCTTGGACTTAAGCTTGTAGCAGACTTTTTCTCTGACTTTGAAAAGTACAGCTTTAGTGTGGAAGAGATTGATGCTGTGTTCTGTGCAGTGGTGTGGCCCCAG
>1.49553792.49553935.1
GATACAGAGATTGACATCCTGGAGACAGTGCAAAATCTACTGAAACATTGCTTAACTCCAGCAAGCTTCCTTAAACCTCTGGCAAAATTGTTTTCTGTTATTCAAAACAAATTGTCTCGTCAGGCACTCTGTGTGGTTTTTGAG
>1.49554746.49554898.3
TGAATGCTTTCAATCCACAACATCTTGATGAGATCAATTTTGACCTCCGTTTATCAGCATTCCAAGACATCATTTCTCATATCAAAGGGATGAACAAAATAGATGTCAGCTACTTCATTCCAGTAATGCATAACTGTTTCTACACTATACAG
>1.49558792.49558931.1
CATGAAAACATGATAACTGCATCAGTTGAAATGGTGGGAGCTGTCTGCAGACATCTTTCTTGGTCAGCATACCTTTATCATTTGAAGCATTTCATCCATGTATTGCAGACGGGACAAATCAATCAAAAACTTGGTGTCAG
>1.49561126.49561265.1
GTCAAAAGAGATGAACAGCACAAGCTGGTGAAATCCAAGATTGTCAATGATGAAGAGGTGGTGAAGGTCCCAATAGCTTTTGCAATGGTCAAGCTGATGCAGTCTCTTCCTCAAGATGTTATGGAGGAGAATTTGCCAAG
>1.49561733.49561889.2
CATTCTTCTGAAAGTCTGCTCTCTTCTGAGGAATAGAGCGCAGGAAATCCGGGACATTGCACGTAATACCTTGATGAAAATAATGGAGGCTTTGGGACCACAATACCTTCAGTATGTTTTAAAAGAGATGGAGTCAACCCTTGTCAGCGGTTACCAG
>1.49564087.49564253.3
TGGAGAATACAACCAGCCTAAAGATGTCTCGAAAGGTACATGAAACTTTACGACGAATTGTGTCTGGATTGATACTGAACAAAGCAATGACTGCAGACTCTGTTCTTCTACTCAGCCATGGTTTGATTAGTGAAAATCTGCCATTGTTAACAGAGAAAGCAAA
>1.49570653.49570835.1
TGTGGGCTATTCTTTGTTCCATTATGTATGATGATAGTAAATGATGATTCAGCAAAGTGCAAGAGGATGGCAGCACTGGCAATCAAAAATCTTCTCAACAAAATTAGTCCTGCAAATCGAGACCTGATGTTTTCACTGGTTACTTCATGGTTT
>1.49578837.49578992.1
GCTGTTGCTAATCCTGAGATTGCTGCCAAGAGGAAATTAAAGAAGCATAAGAATAAAATTGAAGCAAAGAAGAGAAAAATAGAATATCTGCGGCCTGGTTACAAAGCCAAAAAACAAAGAAGCCATGCATTAAAAGACTTGGCAATGGTTGA
>1.49586463.49586311.1
CTTCAGCTAGAGGCAACCAATAATTTTGGAGAATCCCTGCAAAAGAAGCTTCTAGATATAGAAGGACTGTATTCTAAGGTGCGGTCACGCTATACTTTCATTCAAGCACTTGTTAGACGTATCCGTGGCCTGCTAAGAATATCAAGG
>1.49587957.49587829.3
ATATTATAGAAACATGTCTTTTTATTCTTTGGCGTCACCTTGAACACTATCTGCTGCACTGTACTCCTGCAGATTCTCAAGCTTCTCTTTTGGCTCCCAGGACTCAGTTGAAGAGCACAAGATTACAAG
>1.49589821.49589655.3
ATACACAGGCACCAGTGATTCCCTACTGGCGTTTGCCTGGCCTGGGTATCATTGTCTATCTCTTAAAACAAAGTGCTAATGACTTCTTCAGTTACTACGATAGTCATCGTCAGAATGTTAGCAAGTTGCAGAATGTGGAACAGCTACCACCAGAGGAGATAAAAGAG
>1.49590682.49590556.1
ATCTGTGCCAATGTGATGGAATATTGCCAGCTGCTTATGGTACAGTGTGCCCCTACTTTTGAACATACAGTTTGCCTGTTCACTCCCAGCCTTTCTGAGTCCACCAATCGAGATGGACCTCGGCA
>1.49591343.49591212.3
AGCGCCAGTGCTTGGGACTACTCACACGGTTTGGTAGTTCAGAGAGATTGCGCCAATTCAGATTGCAAGATGGTCACACAGATGCAGATAGAGTGAACAAGAGAGATGAACTTGAACTAGCCATGCAACAG
>1.49593994.49593868.1
GTTTTGCAGTTTCTAATATCCCATTCAGATACTATCCAAGCAATCTTGCGGTGTCAGGAAGTTAGTGTGGGAGCCTTGCAAGAATTGGCATTACTAACTGGGATAATCAGCAAAGCTGCTTTACC
>1.49596387.49596196.1
ATGCTAGCACTAGCGTTACTTGATCGTATCGTCTCTATAGATAAACAGAACCAATGGTTATTATATCTCTCCAACAGTGGCTATTTAAAAGTGCTTGTTGATAGCCTGGCAGATGATGACCTCAAGTTGCAAAGCTTGCTCATACCTCAGCCTCCTTTACTTAAAGCACTGTATACCTATGAGTCAAAAATG
>1.49599191.49598921.3
ATGATGATGCAGCTCAAGAGCTAATGCCTGTTGTGGCAGGAGCCGTGTTCACTTTGACTGCTCACCTAAGCCAGTCTGTGCGAACAGAACAAAAGGAGCCATTTGCTATTCCTATGCCTGCACATTCCCAATTTGTCTCAATGTTGGATGGTTCTTTTGCTACATCACCTGGTTCTGAAGGCATGGCAATGGGATTTGCCTCCATTGGAGACTCTTCTTTACATATCATATTGAAAAAAATTCTGGATTTTATTCTGAAGACAG
>1.49600247.49600056.1
GAAATCAACACAATTCTTCAATATGTTGTGGAAAGGAACAAGCTTCTTCAATGTCTGTATGCAAAGAAACATGCCCTGGAATCCTGGAGACAATTGGTTGAAATCATATTAACTGCCTGCCCACAGGACCTCATACAGTCTGAAGACAGACAGCTTATTATCCGTGATCTGTTACAAGATTTGCATGATAAG
>1.49602516.49602359.3
TACATAGGAAAATCTTGAGCATCCTTGATTCAATTGACTTCAATCAAGAGATCCCAGAGCCTTTGCAACTGGATTTTTTTGACCGTGCTCAAATAGAGCAGGTCATTGCTAACTGTGAGAACAGGAGTGCACATGGGCCTATTATCTGCAATGTGAAG
>1.49607388.49607224.2
TGAAAGGAAGCAGGCACCGATCTTCCATGAAACAAGGATTAATATTCTGAACCTTCTCATTACCTCTTTGGAGTGCAATCCACCCAATCTTGCTTTGTATCTTCTCGGTTATGAGTTCAGGAAGCCTGTCAGCACCACAAACCTGCAAGATCCAG
>1.49610294.49610157.3
GAGAAGAAGTAATAGCTTATAAACCACCAGGGTTTAACTTGATGTATCATCTATTGAATGAATCACCAATGTTGGAATTATGTCTTAGCTTGCTGGAAGAAGGGGTTAAACAGCTAGATACCTATGCGCCTTTCCCTG
>1.49614917.49614735.1
AGTGAAAATGCACGATTGGCTCTCTGTGAACACCCTCAGTGGACACCAGTAGTTATTATTCTGGGACTTCTGCAATGCAGTATACATCCAATTTTGAAAGCAGAGTTATTAGAGACTCTCTCAGCCTTTGGGAAATCTCCTGAAATTGCTGCTTCATTATGGCAGTCATTGGAATACACACAG
>1.49625396.49625237.1
GAGTTGGTATCCATAACAGCTCACTTTACAGATGAGTTGATGGAGCAGGGTTTAACTCATAAAATTCTGACTTTGGTATCTCAAATTGATGTGAACACTGAATTTGAAAAACTGCAGAAAGAACGAGGCCTGGGCAGTGAGAAACATCGCAAAGAG
>1.49688980.49689109.1
GCATCTTTAGGAACCACAAAGTACTGCAGTTACTTTCTGAAGAACATGCAGTGTCCAAAGCCAGACTGTATGTACCTACATGAACTAGGGGATGAAGCAGCCAGTTTCACAAAAGAAGAGATGCAGG
>1.49692941.49693065.1
GCTGGCAAGCATCAAGAATATGAACAGAAGTTACTCCAAGAGCTATACAAATTAAACCCCAACTTTCTCCAGCTATCCACAAATGTAGTTGACAAGAACAAGAACAAAGTGACTTCTCTACAGAG
>1.49699420.49699669.1
ATATCAAATAGCGACACACCATCACCACCTCCTGGTTTATCAAAATCCAATTCAGTCATCCCAATCAGTTCATCCAACCACAGTGCACGTTCTCCATTTGAAGGAGCTATAACAGAGTCACAGTCCCTCTTCTCAGACAACTTTCGGCATCCCAACCCAATTCCAAGTGGACTCCCCCCATTTCCCAGCTCCCCACAGACGTCCAGTGACTGGCCCATGGCACCAGAGCCACAGAGTCTCTTCACATCAG
>1.49701294.49701791.3
AAACCATCCCAGTATCCTCCTCTACAGACTGGCAGGCAGCATTTGGATTTGGTTCATCCAAACAGCAAGAAGATGACTTGGGATTTGATCCCTTTGATATCACCCGCAAAGCCTTAGCAGACCTGATTGAGAAGGAACTGTCAGTCCAAGATCAACCCTCCCTCTCACCAACATCTCTTCAGAATCCTTCCCCACACACTACAACCGCCAAAGGGTCAGGATCTGGATTTCTGCATCCTGCTACACCCACAAATGCCAATTCTCTCAATAGCACATTTTCAGTCTTGCCACAGAGGTTCCCACAGTTTCAACAGCATCGAGCAGTTTATAATTCCTTCAGTTTTCCTGGCCAAGCAACTCGCTATCCTTGGATGGCCTTCCCTCGCAATAACATCATGCACTTGAACCACACAGCAAATCCCTCTTCGAATAGCAATTTCTTGGACTTGAACCTCCCACCTCAACACAGCACAGGTCTAGGAGGGATCCCCATAGCAG
>1.49716335.49716547.3
ACAACAACAGTTCTGTAGAGAGTTTAAATATGAAGGAATGGCAGGACGGGCTAAGGGCACTTCTACCGAACATTAACATCAACTTTGGTGGACTGCCCAATGCTACTTCCCCCTCCAACGCCAACCACAGTGTACCAACGTCCAACACTGCCACAACCGACAGCCTGAATTGGGACAGCCCTGGGAGCTGGATGGACCCCGCAATCATCACAG
>1.49755326.49755490.1
GTAGGTAGTAGAATGGTCATTGTGGCCGGTGGCTTTGTTCTGCTTTTGACTGGCATGTTTGGCAAGATTGGGGCTGTGTTTGCCAGCATTCCAACACCCATCATTGGAGGAATGTTTCTTGTGATGTTTGGTATCATCGCGGCTGTGGGGGTTTCCAATTTACAG
>1.49780610.49780817.1
AATGACAAGATACAGGAGTTCTTTCTCAAACAAGCTTCTGAACTTCAAAATCAGACTGAATGGAAGGACTGGTTTGTTCTGCCTTTTATCCCAAATCCAGATGCAAACCCTATCTTTGCTATGTATTTTTCCCGTCAGTGGGTAGACGTTTTCATTGTTTCTCTACATAACTTCCTCAGTGTTTTATTTCAGTGCATGC
>1.49784219.49784396.2
TGACTTGACATGCAGCCAAAGGAGCACTGCACACTCTCTACAGGCCCGAGGAGGATTTCTGTCTTCCTTGCTACCTCAGAGCAAAAAGGGCCCTGCTAGAACAACCCAGCCAACAGGAGC
>1.49784680.49784838.3
CCAGAGGGAAAGAGGCAGCAATTGGAGGCAAGGAATCAAAAAGCTACTTCAGTGGTATGGTTGCCACGGAGCCTAGCTCAGTACAACAGAATCAGAGACGCATACAGGATCATGGAAAGGAAAGGAAAGAGTTG
>1.49793249.49793413.3
TGAGCAGCAATGACAAAGTACTAGAGAGCTGCCTTTCCCTGGGAGGACATAGGGCTCCAGTGGTCACTGTGGACTGGTGCACAGCCATGGACTGTGGGACCTGCCTCACTGCGTCCATGGATGGGAAGATCAAACTAACCACTCTACTGGCACAGAAGTCTTAA
>1.50080007.50080144.1
AATAAACGATTAGGGTCACTGAACAAGTTCAAGGCTAAAGCACGTTCCATCTTGTTGGCTACTGATGTTGCAAGTAGAGGCCTTGACATCCCCCATGTTGATGTAGTGATAAACTTTGATATTCCTACCCATTCCAAG
>1.50082276.50082405.2
GTATGATGTTGAGCTCTTCCAGCGCATTGAGCACCTGATTGGCAAAAAGCTGCCAGCCTTTCCCACCCATGAAGAAGAGGTCATGATGTTGACCGAGCGTGTGGCTGAAGCACAGAGATTTGCTCGCATG
>1.50123844.50123706.2
CTATGAGGAGAGGACATATGAAGGTGGGAAGTTTGCCACTGTTGAGCTCACTGGAAAGCCTTTTGACGAGGCCTTACGTGAAGCAGTGCTGAAGCTTCTTAAATATGTTGGAGGAAGCAATAATCAAG
>1.50150079.50150272.3
GTGTCTCCACGCCATGGGTAACTATAATGGCACTTTCAGGTATGAATGGCAGCATCTTGTGGTCCAGTCATGTTAAAGAAGAGATTCTGAGTGTGCAATGTAAGAATTTAGACTCTGTATTCTCAGCAGAGCCTGTCTGCCTTGTTACTGGGACCTCTACATTCCTCAGTCTTCTGAGTGCCTCATCAGGTA
>1.50157651.50157806.3
TGCTGGTTGTGGATGGTAAGTCAGGGCTACCAGTTTGGAGCTATGAGCTGCCGTATCACATGAGAAAATCAGATGCACTGTCAGTGCTGACTTTGGACAAAAAATCTGTTTTTCTTTTCTGGGCTAATGAGAAGCAATCTGTCTTCAAAAGTTTG
>1.50349465.50347697.3
TCAATGGTTCACCACAAAGTGCCCTGGATTTCATCCGCCGTGAATCATCAGTTTACGACATCTCTGAACATCGCCGTAGCTTCACCCACTCTGATTGCAAGTCTTATAATAATCCCCCCTGTGAGGAGAATCTTTTCAGCGATTATATTAGTGAGGTAGAAAGGACTTTCGGCAATTTACAACTAAAAGAAAGTAATGTTTATCAAGACCATTATCATCATCATCATCGCCCCCATAGCATAGGTAGTGCTAGCTCTATTGATGGACTATATGACTGTGATAATCCACCCTTCTCTACCCAGTCTCGATCCCTCAGTAAAAAGCCACTAGATATTGGTTTACCACCAGCCAAGCATGGCCAGTTAGGTGACCTTTATGGCAAGCTGTCATTCAAGAGTGACCGATACAGTGGAGGAGGGGCACATGATGATTTAATCCGTTCAGATGTTTCAGACATATCCACTCATACAGTGACATATGGCAACATTGAAGGCAATGCTGCAAAGCGGAGAAAACAGCAATATAAAGATAGTTTAAAGAAACGCCCAGCCTCAGCTAAGTCACGGAGAGAGTTTGATGAGATTGAACTGGCCTATCGACGGCGTCCCCGTTCCCCTGATCACAAGCGCTATTTTAGAGACAAGGAAGGGCTAAGGGATTTCTATTTGGACCAATTCCGGGCTAAGGAAAACTCACCACATTGGGAACATGTAGATCTGACAGATATCTATAAAGAACGGGGAGATGACTTTAAGCGTGACACTCTAGGGGGAACAGGGACATGTACAAATAGGACCCACCACAAACATGGGTCAGGGGAATTTGGAGTAAACAATGAGCACAAGCACAGTGTTGTGAGTGGGGTACCAGTGCCATGGGAGAAAAACCTTACCAATCTTGATTGGGAGGAACGGCCAGGGTCTAATTATTGCCGCAGTTGCCCATCTAAGCTGCATAACTACACCCCAGCTGTGGTGGGACAGAACTCCACCCGTCAGCCATGCATCCGGTGTGAAGCCTGCAAGAAGGCAGGCAACCTCTATGATATCAGTGAGGACAACTCCCTTCAAGAGCTGGATCAGCCATCTGCTCCTGTGCCAGTGGCAACCAGCACCTCTACCACCAAGTATCCTCAGAGCCCTTCCAACTCTGCCTCCAAGGTGCAGAAAAAGAATCGCAACAAGCTCCGCCGGCAACACTCCTATGACACGTTTGTGGATCTGCAGAAGGAAGAAGCAGCCCTGGCCCCACGCAGTGTGAGCTTAAAGGACAAAGGCCGCTTTTTGGAGGGAAGCCCTTATGCTCATATGTTTGAAATGCCAGCGAGCGAGTCCACTTTTGCCAACAACAAGTCCTCACTGCCTGCCACCAGCCACCACCACCACAACAATCCTGGCATTAGTGGTGGTTATATGCTAAGCAAGTCGCTCTACCCCGACCGGGTCACTCAAAACCCTTTCATCCCCACTTTTGGGGATGACCAGTGCTTGCTCCATGGCAGCAAATCCTATTTCTTCAGGCAGCCTGTGGTGGCAGGGGGGCCCAAGGCCAGGCCAGACTTCCGAGCCATTGTCACCACCAACAAGCCAGTGGTCTCAGCTCTTCACGGAGCTGTGCCAGCCCGTTTCCAGAAGGACATCTGTATAGGGAACCAGTCCAACCCCTGTGTGCCTAACAACAAAAACCCCAGGGCTTTCAATGGCTCTAGCAATGGGCATGTTTATGAGAAACTTTCTAGTATTGAATCTGATGTCTGA
>1.50727465.50728470.1
GAAAATAAAGTAACCTGTAACATTAATGACTACATGGTAGAACCAGCAGAAACAAATGAGTTGGCTATTACTTCAGAACTGCCTATGGAGGAAAAAAATAGTGCAGAGGAAGCTATTGTAAAAGAAAACATTGATGAGGAAGCAATATCTAGTAGTTTGAATGCAGATGAAGGTCCAAAGAATGAAATTAACAAATCTGCAGATGTTCTAGAGACTAGTGCTCAAAAAACTGTAGAAGATGAACCAACTGAGAGTATGTTGGGAAATGCAGCCAGCATGGAAACAGATGAAATTATTCCAATTTTAGAAAAGCTGGCCCCAGCAGATGAATTAAACTGTTTCTCTCAACCCATCTTGCTTCCTGTGGAGACTCCTAGCTTATGTCCAGAAGAAAAGGTAGAAAATTCTTTAAATTCTCCATCTAAACATGAAAGCAATGAAAGTTTACCCAAAGAAGCTTTCTTGGTTCTTTCTGATGAAGAAGAACTTTGTTGTGA
>1.50743487.50743635.3
GTGAGGCATCAAGAAGAAAGCGTTCTAAATCAGAGGATATGGATAGTATCCATTCTAAACGTCGGCGGTATCTGGGAGAATTTGAAGCAGAATTTGAAGTAAAAATTACAACCAAAGGAGATGTTCATCAGAAACTTGAAAAG
>1.50744737.50744874.1
GTCATCCATCGTTTTCTAGAAGAGAAATTCAGTGCCCTGCAGTGTGCTTTGTTTGATAAAACTCTAGTAGATTTGAAAACCAGAGTAGATAAAATTGAATGCAGTAAGAGACACAAAACCGTCATTACAGAATTACAG
>1.50789013.50788850.3
TAGCAGATATCAATATGGCTGCAGAGTTTACAGCCTATGCCATCAATGGCCCACCTGTGGAGGAAGGCCTGCCTGTCTTCAGCTGGATTCGTTTCAACGAGACAAAGCACCAGGGTCTGCCAGAGTCATATAACTTTGATTTCGTCACTATGAAGCCAGTGCT
>1.50791541.50791356.1
TACTGGCCTTCCTACAACATCCCTTTCCATAAAATGATCTATAATATGAGTGGATATGCAGAATATGTTCAAAAGTATGGCTTGGACTTTTCTTATGAAATGGCCCCCAGAGCAAAAATCTTCCGACGGGACCAAGGGAAAGTGAC
>1.50792699.50792553.3
TAGGTACCTATAATAACCAGTATATGATACTGGATACAAAAAAGATCAAATTGCAAAGAAGCCTTGAGGATGGGACTCTATATATCGTTGAACAGGTTCCCAAATTTGTAGAATATTCTGATCAAACAAAGATTCTCCGTAAAG
>1.50793002.50792802.1
TTTTTGGTTTCCCTAGATGACTTTTACATACTTGGCAGTGGATTGATCATGTTGCAGACCACAAACAGTGTATTCAACCTTTCTCTTCTTAGACAAGTGGTACCTGAGAGCCTCTTTGCATGGGAGAGAGTTCGTATTGCCAATATGATGGGAGATTCAGGAAAGACCTGGGCCCAAACCTTTGAAAAACAGAATTCTG
>1.50807466.50807328.1
AAACAGGATCAGTGGACCAGGCAACAAATAAAAAATAACAAGGATGACCCCTTCTGGAGAAATGCAGGATATATTATTGCTCAGTTGGATGGGCTGTACATGGGAAACGTGGAATGGGCTAAACGACAGAAAAGAACA
>1.50903061.50903206.3
GTGATGAGAAGAAACTGATGAGCTTCCATCAGAATTTGCAGGATATAACAGAAGACCAGCTTAGTCTAGCATCTATACACTACATGCGATCTCATTATCAAGAAGCTATTGATATCTACAAACGCATACTACTTGATAA
>1.50904473.50904644.2
GGAATATATGGCCCTCAATGTATATGTGGCCTTGTGTTACTACAAGTTGGATTACTATGATGTCTCTCAAGAGGTGCTAGCTGTTTACCTTCAACAGGTTCCTGATAGTACCATTGCTCTTAACTTAAAGGCTTGTAATCATTTCCGACTCTACAATGGGAAAGCTGCTGAG
>1.50929005.50929138.1
ATGGGCCAGTTTTATTATTCTGCTAAAGCTTTTGATGTCCTTGAAAGACTGGATCCTAACCCTGAATATTGGGAAGGCAAAAGAGGTGCCTGTGTTGGTATCTTCCAGATGATAGTAGCTGGCAGAGAACCTAA
>1.50967481.50967979.1
GTAATGGCGTTAAATTCACACAAATCTGAAAAGAAGAAGAAAAAGCTATACAAGGACTCTTTTTCATTGGCTGCTATGATCCGGAAATTTCAGAAAGAGAAAGAAGCCTTTAAAAAAAAAGAGGTTAACCTGAATCCCACAATAGCAGCTACCTGTTCTACACCCAATAAACTTCCTATTGCCCCTGCCATTGGTGGTAATGATGTGTCTGACTTGAATCTCAGCATTACAGATCCAGTCCTTTCTATTTTTGGCAGCACTAATGAACGTGAGCTCCTGCAGGAAGCTGAAAGTGCCCTGGAGATGCTGGGAGACATTGATTTTGATAGGTTGCTTGATGGTACCTCTAATGGCAGCCCAGTATCTGAGCCTATAGGGGAAAATGGAAGTGTCACCCAGCCCCCACATACTGCTGAGGTCCTGACACTGAAACAAGTGCCTGCCCTCCCAGAAGGTCTGCCAGGACATCTAGAAAAGCGTATTGAAGACCTTAGA
>1.50983364.50984899.1
GACTCTAGTCCAAAGAAGGAGCAGAGAGCCTGTCCCCCTTTTGCTTCAGCTTGTGTTCCTGCTTCAAGTACTAGTACACCTATCAATGCTGTAGCCAGTTGTATTCCAGCTCCAGAGACAATCTGCCTAGATGACTCATTGGATGAAGATCTGTCATTCAACCCGCCTTCATTAGATTCTGTTTCTGATGCTCTGGCTGCTATTAATAATGGGATCAAGAGTTCTTCTATTGTGTCCCCTGTAGACACATCTGCTTCAAGACCTCGGGCAGGGCTAAGAGAAGAGAAGCTAGCAAGCATAATGAGCAAATTACCTCTGTCATCCTCAAAAAAGATAGAAGCTGTTCAAACACAACATTCATCAAGTCTTATAGCTGGGCACACAGGACCAGTACCAAAGAAATCCCAGGATTTGCTTCAGACTGGTATCTCTTCAGGCCTTATTGCTGGATCCTCAATTCAAAATCCCAAGGTTTCCTTGGAACCGTTGCCAGCCAAGCTTCTGCAGCAAGGGTTACAGAGGTCAAGTCAAATACAAGCTGCTTCCTCTTCCCAGACCCATATTTCTTCCTCCTGTAAAGGGCAAGCTACAGCTTCTCCTGCTTCACAAAGGCCAAAGGATACAGTTGTGCTTGTAACCTCCTCAGAAGTCCAAAGCTGTGGCTCCTCAACAGTACAAGTGGCAAAAATTCACCAGCAGTCCACTGCCCAACAAAAATATGTGTCTCCTCTACAAGTAACTATTAGTAAATCTCAAACCAATCCTGTGGTAAAATTAAGTAGCAATCCCAAACTTTCCTGTTCTTCCCCAGTAACCAAGACTTCAGATAAACCAGTAGTATACCGCCTTCCTTTGTCTAATGCCACCTCTGGGAGTTCCCAAATGGTTCACCCACTTGTGTCTCGGACAACATCCAGCACCTCTACCTCTAGTAATTATTTGGCCAAGGCCATGGTATCACAAGTTTCTGCCCAGGGTTTCAAGCCTCCTTTCTCCATGGTTCCCTCTCCTAAACCTGCTGCCTCTCCCAAACCCTCAGCACCTAAGCCTTTAACTTCCAAACCTACTGCATCTCTTAAACTGCCCTCATCTAAGTCCACGTCTACAACCAAGCCCATATCATCTCCCAGTTCTTCCAGTCCAAGTACACTAGTATCCCAGAACAGTCACTCCAACAACAGCAATTCCCTTCATAAACAGTCCAGTGGAGTAAGTGTCAGCAGACAATCCCCCACAATTAATTTACTTTCCTCTAACCGAACCTCAGGCCTTCAACCAGCAAAGAATCCTCAGACCCCTTCTAAATTAACCAATTCCTCTGCCTCTGGAACTGCTGGCAAAAATAACTTGAGTGGAGTTGGATTGAATGTACCTATCAATAGGGGCAGCAGCTTAAATTCAAGTGGGGCTAGTAGGACTAATCTCTCTGGAGCAGCAGGAAGTGGAGCACAGGGTGCTACTAAACAGTTATCAACTCCACATAGACCATCTTCTGCCTCAGGGTCTACAGTTATACCAGCCAGTGTACAG
>1.50988662.50988908.1
TCAACAACAGGTGCATCATTGCTGGCAAATGCTTCACCTTTGACTCTCATGGCATCACCATTGTCTGTAACCAGTCAGAATGTGACATCTGCTCCATTGACTCCTTTTGGGATGCTGGGGAGCCTTGTTCCGGTGACTATGCCCTTTCAGTTTCCATTGGAGCTTCTTAGCTTTGGAACAGACACGGCTGGAGTGACAACCACCTCGGGATCTACCTCAGCAGCTTTCCACCATAGTCTAACTCAAA
>1.51073302.51073484.1
GCCGGACTCAGTGGCAACAAGTTTTCTCTCTCAAAGACAGTCCCTCTTACAAAAGTAGTCCAGAATGATGCATATACAGCCCCCCCAGTCCCACCCTCCCCCATCCGAACAAAGGCCCTCACAAACATGTCTAGAACCTTAGTGACCAAGGAGGAACCTCCTAAAGAACCTGCAGTGGTTGAG
>1.51303658.51303789.1
GGAAAAATGGAATTCCAAGAAACAATTAATGTGTGGAAACAAAAGACCCATATGATGAGATATTTTAATGAGACAGAAACACCACAACCCACGGATTTCCTATCCAAGTTCTACACAGGCCATGATCCTTGA
>1.51373396.51373264.1
CCTGATGTAGTCTGCAGGTGGTGGTCATCAGCAATCACAATGATAATCAGCTGGCTCAAGGGTGATGATACAGCTGTGAAATCTCAGTTTATCAACGTGGAACGAATTCCTAAATGCTTGGAGATGACAGA
>1.51412753.51412579.3
AGCAAGAAATATCTGCACTCCTGTGGAATACTTTGCCCGAGTTAAACTTCAGTGCAGTGGAAAGTCTCAGACTCTTATCTGAAACCCCAGATCCCTTATGTTTAAATGAAACACTTCGCAATCAGCAATATAGCCTTCTCTTTCTTTTCTACCTTGCTTTTAGTCATGAAGACAG
>1.51416383.51416242.3
TAGCTGTGCAATACCAAAAGGATCCTCTGGCTCAGGAGAACACTTTTACAGCTCCAAACTCAGAAAATATTGATACATTGAAAGGATTTTCGGAATTTCTTCTAAGGATATCTGATTCTCTTTGCATCCCCATGGTCATG
>1.51419154.51419020.2
GCAACCAGTAGAAATCAAATTATTTACAAATATTGCTGTACTTAAAGATGCTATTAGTATTCTTTTGGAAGCTGTGAAATGCCCTGCTATTGAAGTAGCAGCCGAAGCTGTGAAAGCTGTGACTGCAATTTTGAG
>1.51441601.51441440.1
AGTACTACTCTGTTTAATGCCTTGTTAACAAAGTGTATGGAGAAAGGAGTGATGGCCATATGTAGATACATCCCTCGTCAAAACAGCCCTCCCAGGTTTATAGCCCTGGTCCCACAAAAAGAAGAGCTGGATGAGCAGAATGTACAGATAGTCCCTCCAG
>1.51443777.51443591.2
TGGCATTTTCAACTTAGTCCAGAAGGCTGTCAAGCAGCCTCCAGTGAAACTTTACAGAGAAACTAATGAGCCACTGAAAACAAAAACACGAACCTTTAACCGAGAGACAGGTAGTTTGCTTCTTCCTAGTGACACCAAGAGGGCTCAG
>1.51488463.51488686.1
GTGCCCAGCGATGAAACGGAACAGGTATGGGTTTGGGAATATGAGACTGAAGAAGGAGCTCATGACCTGTACATGGATATGGGAGAAGAAATACGTTTCCGTGTGGTGGATGAAACTTTCATTGATACATCCCCAACAGGCCCAAGCTCTGCAGAGCCTTCCACTTCTAGTGGCACTGATGAGGCACAGAAGAAAGAAGCACCCTACACCATTGTG
>1.51491744.51491601.1
CCCCTGAAATGCATCATTAAACATCCTAACGGGAGCCAAGAAACAATAATGTTAAACCACACCTTCAATGAGACTCAGATTGAGTGGTTCCGAGCTGGTAGTGCACTCAACAGAATGAAAGAGCTACAGAAGCACTGAACCTA
>1.51492274.51492153.3
AAACTAATTTGAAGAAGCAAGGCCTCTTGCCACTAACATTTGCTGATCCAGCTGACTATGACAAGATCCACCCTGTGGACAAGCTAAGTATCGTGGGCCTAAAAGACTTTGTCCCTGGAAAG
>1.51492707.51492575.3
GTGTTAAGTGGGTTGTCGTTGGAGATGAAAACTACGGGGAAGGCTCAAGTCGGGAACATGCAGCACTGGAGCCACGGCATCTAGGAGGAAGAGCTATTATTGTCAAGAGCTTTGCCAGGATTCA
>1.51497288.51497131.1
CTGATTGGTAGCTGCACTAATTCAAGCTATGAGGACATGGGGCGCTCTGCAGCAGTAGCAAAACAAGCACTAACTCATGGGCTTAAGTGCAAGTCTCAGTTCACCATTACACCTGGCTCAGAGCAGATCCGGGCCACAATTGAAAGGGATGGATA
>1.51514453.51514619.3
GTGATGGCAAGTGTGTTATCTGTGACTCTTATGTACGGCCTTGTACACTGGTGCGCATATGTGACGAGTGCAACTACGGCTCTTATCAAGGGCGCTGTGTGATATGTGGGGGTCCTGGAGTCTCTGATGCCTATTACTGTAAAGAATGTACTATTCAGGAAAAAGAT
>1.51596698.51596420.1
GGTACTCCACTTCTTCCTCCTGTGGTGACCGCTAACATTCCAGTCTCCACACCACTGCCACCTGCCTCCTTTGGCCTAGTGATGGAGGCCACAAAGCAGCTCTCTTCTTCATCTGTTCTGGATACCTTTGAAACATCAGTTGGGGGCAATGGCACCTCTCCTTTGGATTCACTGGATTCACTAGATCTGCTCCCATACGCAGAGTCTCGGCTGGATATGTTGGATGCTTTTGGAACCAGTAGGGGATCATTGGATGCTTTAGATTCCTTT
>1.51628434.51628592.1
ATTGGGACTTTGGAAGAAGTTCATATGCCACAGAATGGAATAAATCATCCAGGAATTACAGCCTTAGCTCAGGCCTTTGCTGTCAATCCCTTGCTGAGAGTGATTAATTTGAATGATAACACTTTCACTGAGAAGGGAGCTGTGGCTATGGCAGA
>1.51656841.51656718.1
GGTAAACCACCAACAAAAAAAGCTAAAGTCTTGCACAAGGCAGCCTGGTCTGCTAAAATTGGGGCATTTCTCCACATTCAGGGGACAGGGCAACTGGCAGATGGAACACTAACTGGTCAAGATG
>1.51686984.51686828.3
TTAAAGTTGAACCCCTAGCAGATGAATGTAAATCTGAACCAATACAACAGGAGGAAAAGAAACCAGAAGTGAAGCAAGAAGTAAAGGAAGAGGAGGAAAGGCCTAGTACTCCAGGTACTCAGTCTTCACCTGCTTCTGGACAGTCAAAGAGAAAAA
>1.51687836.51687648.1
TCACAGCCAGGTGTAAATATTGATGGGCAGGTATCAAACCCACCATCCACCAGCAGTGCAGATGTAAATGTTCAGCAAGCTGCCCCTGAGCAACAACAGCAGCAACAACCTTTACCTGAAATTAAAATGGAGGTTAAAATGGAAGAGGAGGACTCTGAACACACAGATCATCAAATAGATGAAAAACCAGAG
>1.51689861.51689703.1
CAGATTGGATTTTCCCCACGTATGCAGCAGCAAGGGGTTGGTCAGTCTTCTGGCCAAAGTCAGTTTCTGCCACAGAACCAATTTCCTGCATTGTCCCCTGGAATGAATCCAACTAGCACACCTATGACTCAACCTGGCAATCAGACTCCAGCTTCTCAA
>1.51710172.51709514.3
ATTTTGGATCTCTTTTTGATTTGGAGCATGACTTACCAGATGAACTTATCAGCTCTACAGAACTGGGACTTACCAATGGTGGTGACATTAATCAACTGCAGACCAGCCTTGGTATGGCACAAGATGCTGCTTCTAAACACAAACAGTTGTCAGAACTGCTACGAGCTGGTAGCTCACCAAACCTTAATATGGGAGTTGGTGGGCCAGCCCAGAGTATGGCCAGTCAGCCACAACAGAACAATCCTGGAATGGGAATTTTAAACAGTATGGTCAAAAGTCCCATGGCACAGGCTGCACTGACATCTCCAAATTTGGGGATGGGTACAAGTGGGCCAAACCAAGGTCCATCAACTCAGTCCACTACAGGAATGATGCCAACAGTAAATAGTCCAGTAAATCAGCCCGGAATGGGAATGAATGCAGGAATAAATGCTGGCATGAATCCTGGTATGTTGTCTGCAGGAAATGGGCAAGGAATGATGCAAGGGCAAGTTATGAACGGTTCAATTGGAGCTGGAAGAGGACGTTCCAATATGTCATATCCAAACCCAGGAATGGGAAATGCTGGTACTCTGATTGCAGAGACATTGCAGCAAGGTTCTCCTCAAATGGGAGGACAGGCAAGCCTGAGAGGTCCGCAGCCTGGAGCAATGAACAAG
>1.51940194.51940536.1
GTCAAGAATGAAAAGGGCTTTGCAAGTTGCCAGTCTATGGAGCAGCACAACTGCCAAATTGACCGGTTAAGATACACACAGTCCACCAGCCAAATGGACACATCAGATACTAATGTAGTGCCAAAGAAAGCAGTGATGGTGAAGCAGGAAGTGCTAGCTGCTGAAACTGAGCCACCATGTCAGACCTCATGTTTTTTCCTTGGACAGCAAGGTGGAGGCTTCAGTGATTTCATCAAGGGAGCTTCTCCTCCTACCCTCATCACAGATTCCACAGGCACTCACATAGTCCTCACTGTGACCAATCAGAATGCTGAAAGGCAGGGCCTCTCACTTCAGG
>1.51952814.51952662.1
TACTCCATTGCTGGAGATGATTCTGTCACAGAAGCTATCACAGACTTGGTTCGAGGGACCCTCTGCCCTGCCCTCAAGGCTATATTTGAACATGGACTGAAGAGGCCATCTCTGTTGGGAGGTGCTTGTCACCCCTGGCTCTTCATTGAAGAG
>1.51955770.51955643.1
GAAGATGATATGGAGGCACTGAAAGCCAAAAATATTAAGCAAACAGAGCTGGTTGAAGACTTGCGTGAGGCCATCCTACAAGTGGCCCAGCATTTCCAGTGTGTGGATCCCAAGAGTTGCAGCAT
>1.51961913.51961768.3
AGCTCTCCCTCATTACTCTACATTGGTTTCTTACATCATTTGCTAGTGTGGTGCATATCAAGCTGTTGCTGCGTATCTGGGACTATTTTTTCTACCAAGGCTCCATTGTTCTCTTTCAAGTCACGCTCGGTATGCTCAGTCTGAAG
>1.51962329.51962134.1
GCTTCCTTGCTTCTCTTCTTGGAAGAGGAAGATGCCTTCTGGATGATGTGTGCTATCATTGAAGATCTGGTGCCAGCTTCCTACTTCAGCACCACCTTGATGGGGGTCCAGACTGACCAACGTGTCCTGCGTCATCTCATTGTGCAATACCTGCCACAGCTAGACAAACTTCTTCAGGAGCATGACAT
>1.51962847.51962704.1
ATTGAGAAGGATCTACTCCGCACTATGCCCAGTAATGCCTGTTTCTCCAACATGAATAGCATTGGAGTACCACGGTTACGCAGAATTCTTCGTGGCTTGGCTTGGTTATATCCTGAAATTGGGTACTGTCAAGGCACTGGCATG
>1.51985523.51985352.1
CCTGCCCAGCTAACCACTGTAGGTAAGCGTTGTTGCTTATGGATTCAGGATCTCTGCACAGACCTTCATAATCTTGAACGAGCACAAGATGAATTAAGATTTCGTGGAGTGAAAGGCACAACTGGCACCCAGGCCAGCTTCTTGCAGCTCTTTGAAGGGGATCACAGTAAA
>1.52019335.52019161.3
TTGCCCGTATGGTAAATGCCCTTCAACAACAGCAAAGACAACCTGGCATGAAGCATTCTCCATCCCATCCAGTTGGACCTAAGCCTCATTTAGACAGTATTGTATCTAGTGGTCTAAATGTGGGTCTCTCAGATATATCAACCAAAGGGCAGATTCCTGGATATAATTCAG
>1.52020253.52020122.1
GTTTCTGCCTCCATGCTTAAGCAATTTCCTAACAGTGGTCTGAACCCAGGTCTTTTCAATATGGGGCCCCAACTTTCTCCTCAGCAGATTGCTATGTTGAGCCAACTTCCACAGATTCCCCAGTTTCAA
>1.52021413.52021288.1
GGTGGCAATCAAGGTCTGTTTGGAAATAGCACAGCACAATCGAGAGGGATGCACCCACCAGTGCAGCCATTAAATCCTTCCCCCAATATCCGGGCACAAGTGCCTCCTCAATTTCTTTCCCCCCAG
>1.52025215.52025067.3
GTGGTCTCCAAGATAAGAAGTTTGATGTAGACAAACGAGGCATGAATCTTGGAGATTTTCATGACATAATGAGAAAGAGTCGATCTGGTTTTCGTCCTCCTAGTTCCAAAGATATGGGAAACCCAGATAGTGGGCCTTACTTTGAAAAG
>1.52039674.52037347.3
ATTCAACAACTGGAGGTGCTGCTGCTTCAAATTATGCAAATTCCACTTGGGGTCCTGGAGTGTCCTCCAACAGCACCAATGTCAACCCTACTCACGTCTGGGACAAGGTGATTGTAGACGGGTCTGACATGGAAGAGTGGCCTTGTATTGCTAGCAAAGATACTGAGTCTTCTTCCGAAAACTCCACAGACAACAACAGTGCCTCAAACTCCGGCTCAGAGAAGAGCACTCTGCCGGGAAGCACCACTAGCAACAAAGGAAAAGGAAACCAGTGCCAGTCTGGAAGCTCTGGTAATGAATGTAATCTTGGGGCTTGGAAATCCGACCCTAAGGCTAAACCTGTTCAATCTTCCAGTCCTTCAGCAGAGAGTAACGGTGGTCTAGCAAGCTGGAGAAACTTGAGTGGGCAGGACAGAATTGGCCCCAACCCTGGCTTCAGCAACTTTAACCCAAATAGCAACCCATCTGCTTGGCCAGCACTAATTCAGGAGGGCAATTCAAGGAAAGGGACTTCAGAAACTGATAATGGTGGTTCCAATGCACAGATTAGTACAACAGGTCAGACTTCTAGGGAACAGCAGTCAAAGATGGAAAATGCGGGTGTTAACTTTGTCTCTGGCAGAGAGCAGGCTCAAATTCACAACACTGATGGACCAAAAAATGGAAATGCTATATCCTTGAACTTAAGTTCACCAAACCCGGTAGAGAATAAGGGAATGTCCTTTGAAATGGGCTTTGGGAACCCCTCCAGGAGCACTGATGCCCCTTCACAAAGCACTGGAGAGAGAAAAACTGGGAATGTTGGGTCTTGGGGTACAGCTAGGGGGCCTTCTGGAATGGACAGTGCTTCTAATCAAAGCAATTCTGGAAATCATGGGAACAATGGGAAGGATAGGGAAGACTTATGGAAGGGAGCTTCTGTTCAAAAATCAAATGGGTCAAGAACTGAATCTTGGGATAACAGTAACAGGTCTACGGGTGATGGGTCTTGGACCGTTGGCCCTCAACACTCTGGTGAAAGTAAATGGAATGAAGGGAACAAAATGACATCAGGGATGTCTCAGGGAGAATGGAAACAGCCGTCTGGGTCTGATGAACTGAAGATTGGTGAATGGAATGGTCCAAACCAACCAAATTCTAGCACTGGAGCATGGGACAATCAAAGGGGCCACCCGCTTCCTGAAAACCAAGGTAATTCCCAGGCTCCCTGTTGGGGAAGATCTTCCAGCTCCGCAGGAAGTGAGATTGGAGGTCAAAGCACTGGAAGCAACCATAAAGCAGGAAGCAGTGATAGTCACAATTCTGGACGTCGATCATACAGGCCTACACATCCTGATTGCCAGGCAGTTTTGCAAACTTTATTAAGCAGGACTGATTTGGACCCCCGAGTGCTTTCAAATACTGGTTGGGGTCAAACTCAAATCAAGCAAGATACTGTTTGGGACATAGAAGAGATGCCAAGAGCTGAGGGAAAGGCTGATAAAGGTACTGAGGGGTGGGAGAGTTCTGCCATACAGACAAAGAGCTCAGGGGGCTGGGGAGATGCACCCAGCCAAAGCAATCAAATCAAGTCTGGATGGGGTGAGCTTTCTACTCCAACAGAATGGAAAGAGCCCAAAAACACTGGAGGATGGAATGATTACAAGAGCAGTTGCTCTAACTGGGGAGGAGGAAGACCAGATGAGAAAGTAACAGCATCCTGGAATGAGAATTCCAGCAAGGATCCAGGATGGAATGGGCGGCCACCTAATCAGGGATGGTCTTCTGGGAAGAATGGCTGGGGAGAAGAAGTTGACCAAACAAAAAATAGCAATTGGGAAACTTCAGGAAACAAGTCAATATCAGGTTGGTGTGAAGCTGGCCAAAATGAGATTGGGACTTGGGGTAATAATGCAAATTCAAACTCTTCTTCTAAAGCAGGGTGGGATAATAGTAAAAGAACTCCAGCATGGAATGATACTGGTAGACAACCCAATTCCTGGAATAATCAGCAACAACAGCACCATCAGCAGTCAGAGGCACCTAGTTCCTGGGACCCCCCACCACCACCACAGCCTCCAGGTAATGGTAGGCTACCCAATTCTAACTGGAACAGTGGGCCACAGACAACTGTCTCAAAGGATGAAGAACCCAGTGGCTGGGAAGAACCATCCCCCCAGTCAATTAGTCGTAAAATGGATATTGATGATGGCACCTCAGCATGGGGAGACCCCAATAGTTACAACTATAAGAATGTGAACCTCTGGGACAAAAACTCACAAAGTGGACAAGCTTCACGAGAGCAAAACCTCCCTACTCCAAGGCCTAGCAAAGTAGCAGCCTCAG
>1.52154871.52154253.1
TTCACATGGACCTCATCCCACATAAACAGAAATATTCTTTTGTGCTTGAGTGGACAGCATGTTGAAATGTTTGACACTGAATTCCGAGAGCTTTATGCCATTTCAGAGGAGGTCAATCTTTACAAGGAATTGAACATTCCCTGTCCTTTTCGTCATGGTATTGGGAACCTTGGTTTTTCTTCCTCTACTGTGGCCCGGAAGGTTATCAACCCAAAATATGGACTGGTGGTAGGCATTCCTCCAGGAGAAATGATGCGCTGGGCTTCCCGTCAGAGGCAAGAATCACAAGAGAAACTAGAAGGAAGAGATGAAGAAAATGAACCAAATAAACGACTAGATAGTTTTCTTAATGACCTTATAATGGTCAAGCAGGTGCTACCAGATATCGAACCTCCATTTGAGGACTTGAACAGAGCAGAAAGGAGCCCTCAAAAGTTTTTTTCCCAGTTCCATTTGGACCTGAAATATAAATCCAAATCCAGAGAGTCTGTCTGTGATCTTAAGAAGGATGAAGTTGCCAATAGGGAGGTCAGTTCCAAACAGGATAAGATGTTTGGCAGTGGATTTTTCAGAAGGGCCAAGCGACCTCCACCTTCAAATGCTGATGCCAATTCT
>1.52307263.52307067.2
TCTGTTGCCAGTACAGACAGAGTTTTTTCTCCCAGCTGTTTCTGCCAAACTGTCAAGTCAGGAGAAAGTATCTTGTCCAGAGGACCTTCCTAAAATCTCTCTGCAGGCTTCCTGGGCCTCACTGCAATCTCCAAATGTAAACTCCTCACTTATTCACCAG
>1.52308284.52308119.1
GATGGTGAAGACAGTCCTAACTCTACAAGGATTGCAGGCTTGGAAGAATGTCTCTTCCCTTTAACAAATACAGGACCTTCTCTGCCTCCAGAAAGCTACCTGTATGAAATGGAAAAAATCCCTTTCAGTCCAGCCCAGTCTTGGCTAAAGAATGAAGCCAGCCAAG
>1.52333011.52332797.3
CAGATCCAAAGCTTTGTGCAATTCCCATGACCCCAAATGGACATCTTGATCCCAGCCTTCCTTGTCTCAACCAGCCTGGGACAACCGCTGGAATGATGAATCCATCCCGCAGTGCTCTGCAATCAGACATCCTCATGGCCCTCGAATCCAGAAAAAGCAGTGTGATGTC
>1.52502749.52502536.1
ATGAGCTTCTCAAACACAGAGATGTTGTTGGGGGACTTTCTGTCCCCATTCAGCCAGCCGTGTTCGGTGGCTGAGGAAGGTCTGGGGCTCTTAGATGACTACCTGGAGGTGGCCAAGAACCTCAGTTCGCATGGGTTCTCCAGCGATAAGGCTAAAGTGGGCTCTTCCAATTGGCTGGATGTGGGCAGTTTGAATAATGCCACAGACAGCAACCAGG
>1.52524447.52524267.1
ATGTATGACAGAGCAATTAGTGCTCCAGCCAGTCCCACCCATTTAAGCCAGTCAGGAAAGAGAAGCTGGGAGGAACCAAGCTGGCTTGGGTCATCATCACGGTTACTGAACCAAGACATGAAGACAAATCTTAGCCGTTCTCTGCAAACTCTTCCCACTGGTGCTTCAG
>1.52569359.52569197.3
CAGGTGGCCGTGTTTATCCTGTGTCAGTGCCATACTCTAGTACTCAGAGCACAAGCAAGACCAGTGTAACTTTATCACTTGTCATGCCTTCCCAAGGTCAGATGGTCAATGGTGCCCACAGTAGTTCTACACTGGATGAAGCCACACCCACCCTTACCAA
>1.52570389.52570245.1
GCTGCAAAATCTAAGCCAATCATAGCAGAGCCTGAAATTCATGGCGGGCATCCATTAGATGGCGTCACAGGCTTTCTTGTGCTTATGTCAGAAGGACTCTACAAAGCTCTAGAAGCTGCTCATGGACCTGGACAAGCCAATCAG
>1.52573673.52573535.1
GGGGTTCCCCATCACCAGCTGCCTCCTCAGTACCAGAAAATCTTGGAGAGGTTGAAGGCTGTAGAAAAGGAAATCTCTGGAGGAGCCATGGCCATTGTGGCAGTGATTCTTAACAACAAACTTTATATCGCCAATGT
>1.52575048.52574895.2
GAGTGAGAACAATTGCTACCTCTACGGAGTCTTTAATGGTTATGATGGTAACCGAATCACAAACTTTGTGGGAGAGCGGCTTTCTGCAGAACTCCTGTTGGGCCAGCTGAATGCAGATCAGGATGAGGCAGAGGTGCGCAGAATCCTCCTGCAG
>1.52575346.52575210.1
GAGCAGCTTTCAAGCTGGACAGACGACTTGCCTCTCTGTCAGCTCTCTGGTGTCGGTTCAGCCTCTAACCGTTCCTACACTGCTGATGGAAAGGGCACTGAAACTCATCCCTTAGAGGACAGCTGGTTGAAATTCAG
>1.52752885.52752703.1
GGTGTCGGGACAGTGGTGTCTGGGACAACCCTGAGAGGCCTAATCAAGTTGAATGACACCTTGCTTCTAGGCCCAGATCCACTAGGCAACTTCTTGCCTATTGCAGTGAAATCCATCCATCGCAAGCGCATGCCGGTCAAAGAGGTGCGGGGTGGTCAGACTGCTTCCTTTGCTCTGAAAAAG
>1.52806676.52806822.1
AATGTGGCGGATATTAAGAAGCTGAAATCAGTAGGAATTTGCACAATCAAAGGGATTCAGATGACAACTAAGCGGGCATTATGTAACGTGAAGGGACTTTCAGAGGCCAAAGTAGACAAGATAAAAGACGCAGCCAACAAACTTAT
>1.52890743.52890935.1
GGGGCAGCCCGGAATCCTGAGGATATGGACCGGGAGAGGCGAGAGCATGAGCGCGAGGAAAGGATGGGGCAACTCCGGGGGTCTGCTACACGGGCGCTGCCTCCTGGCCCCCCTGCTGGGGCCACTGCTAACCGCCTCCGCAATGTCGCTGAACCCATGGCCTCCACACCCACCTCCCGCATCCAGCAGTC
>1.53025311.53025177.1
TCATCCTGTAAAGAGAATCCCTTCAACCGGAAGCCATCACCAGCTGCTTCCCCCTCTGTTAAGAAAGCTTCAAAGGGACCCAAACCAGCAAGGCCTCCTGCTCCTGGACATGGTTTCCCATTGATCAAACGGAAG
>1.53026809.53026427.1
GACCCTCCATGGATTGCATTGGTCCAGGCAGAGCCCAAGAAGAAGCTGGCTCCTCTCCCACCAAGCAGTAGCAAGGAAAGCTCACCAGCGGCCTTGGAAGAGGATGAAGGTAGAGAAGAAGGAGGAAAAACACACGTCAGAGAAGACAGGCCTGTTCTGGAGGAGCCAAAGCCTTATAACCCCTTTGAAGATGAAGAGGATGAGAAGGAAGTTGTCATACCACAGAACATGCAAAAGCAAGAGCAAAGGGAGGGCAATGGTGGTTCCAAGCCTGCTCATCCCTGGTACGGCATTACTCCCACAAGCAGCCCCAAGACAAAGAAACGACCAGCTCCAAGAGCACCCAGTGCCTCCCCACT
>1.53072135.53071981.1
AAATATCGTCTACGGATGGTAGCTACTGATGGTGCTTTTTCCATGGATGGTGATATTGCCCCCTTAAAGGAAATCTGTAGCCTCGCTCAGAAATACAAAGCCTTTGTTTTTGTCGATGAATGTCATGCCACTGGATTTCTTGGGCCTAATGGC
>1.53098272.53098101.1
ATTTCTTCCCTCACTGCTTCACTGCATTCTCGTAGCCAGAAAAAGGGAAAAAGAAAGCAGATTGGCCACAAACAAGGGGTAAAGAACAGAGCCCAAAAGATGAGAGCAGGACGAACAAGCAAGTCCCAGCGCCGGAAAATGACAGGCAGAAAGAGGCATGTCCAAGA
>1.53211743.53211901.1
AAACCATATAGTCTGGTCCATCCTATAATGGTTCAGACCCGTCGCCCTGTTATGCTTTCACCTGGATGCTTAGCTCCTCTGCTCCTAAGGAACCTTCTGGACCTCCCTTCTTCAAATCAGGATTTCTGCTTCATCCCAACAG
>1.53451822.53452026.1
TGCTATAGGTACAGCTACATCCGGGAGGATGTGGTCCTAAAACTGAAGGGCCCAGATTTTTTAGCCTCCAGCTGCCTTTGGCATCTCCATGGCCCCAAAGGTCACATGGTCAAGCTTCACCTGGAATGGACTCTCTCAGAATGCAGGGACCGATTGGCAATGTATGATGCAGCTGGGCCACTGGAGAGACAGCTCATCACTTC
>1.53570016.53569788.1
TTTGAGCGGAATGATATTGCTCTGAATTACCGTGATGCTGAAGGTGATCTGATCCGTCTGCTCTCTGACGAGGATGTTGCACTTATGGTGATGCAGGGCAGAAGCTGGCCTTTTCAGAAAAACATCTTTCCATGGAAATTGCATGTTACTAGGGAAGATGATTACAGTGTTTAC
>1.53717494.53717641.1
CTGGCCAAAACTCAAGGGAACGTATTTGCTACAGATGCTATCCTAGCCACCCTCATGGCTTGCACTCGTTCAGTATATTCCTGGGATATCATAGTCCAAAGAGTTGGATCCAAGCTGTTCTTTGACAAAAGAGATAACTCTGATTTTG
>1.53717901.53718031.3
ATCTTCTTACAGTGAGTGAAACTGCTAATGAACCACCACAGGATGAGGGCAATTCTTTCAATTCACCTCGCAACCTTGCTATGGAAGCCACCTACATCAACCACAACTTCTCTCAGCAGTGCTTAAGAATG
>1.53722373.53722881.2
CTTTCTCTATCATGACTATTGTATTATTGGGGCTGGGCCTTCAGGCTTGCAGATGGCCTATTTCCTTCAGCATGCAGGTCGGGACTACGTTGTCTTTGAGCGTGGAACTACACCAGGGCGCTTTTTCACCTTGTATCCCCGTCATCGAAAATTGATCAGCATCAATAAACGTTACACTGGCAAATTCAATAGCGAATTCAACCTTCGCCATGACTGGAACTCATTACTTAGCCACAATAGCCAACTGCTTTTTCGGCACTACTCTCAGGATTTCTTCCCTGATGCTGATGCTATGGTGCGCTATCTGGCTGATTTTACTTCCATACTAGACCTCCAGGTGCACTATAACACATCCATTGTACTTGTGATGCTGGAAAAAGACTCCAAGGCTTGGAATGGTCATTACTTCATCCTTACTGACCAAAATGCTCAGAATTACAAATGCAG
>1.54038533.54038755.1
TTCCAGAACCATCCTGAAACTCAAGAACGCTTTGTCAAGTTCAAAAATTTCAAGACTCTGGATGAGATGAAGAACTCAGAAGAACTCAAGAAACACGGAACCACTGTCCTCAATGCTTTAGGTAAAATCCTGAAACAGAAAGGATCCCATGAAGCAGAATTGGCACCACTGGCACAGACTCATGCCAACAAGCATAAAATTCCGGTCAAGTATCTAGA
>1.54039675.54039821.1
TTTATTTCTGAAGTCATCATTGGTGTCATTGCTGAAAAACATTCTGCAGATTTTGGGGCTGATTCTCAAGAGGCAATGAGGAAAGCCTTGGAGCTGTTCCGGAATGATATGGCCAGCAAATACAAGGAGCTTGGGTTCCAGGGCTAG
>1.54131467.54131301.3
TGTGTGACAAAGTTGTCCCTGGGAACAGAGCTACCATCATGGGCATTTACTCAATCAAAAAGGCAGGCCTCACAAAGACCAAGAGCCGGAGCAATGTTGGAGTGGGCATCCGGAGCTCCTATATCCGTGTGGTGGGAATCCAAGTAGACACCGAAGGCTC
>1.54131837.54131682.1
GAACAGACTAACCTAGCAAAGTGTCCTTTAGACCCATACTTCATTGTTCCAGACAAGTGTAAATGTGTGGATTTCCAGACACTGAAGCTTCAAGAGTCTCCTGATGCTGTCCCTCATGGGGAATTGCCTCGGCACATGCAGCTCTACTGTGACAG
>1.54173791.54173669.1
GGAATGGTAGCTGTATCAGGAAGTTTATCAGTACTCCTGGATTCAATTATCTGTGCCCTAGGCCCTTTGACATGCCTAACATCCCAGTTACCTGAGCTAAATGGTTGCCCCAAACATGTTTTG
>1.54174910.54174741.3
CTTCTCTAACAAGTGTGCCTTCACCCCATAAAAAGTCCCCAACCAGCACTGTGGTATTATCCTCTTCACCAGTGAAGGTTCCTGAGACAGATCCCATTGATGTAGCTGCACATCTGCAATTACTGGGAGAATCTCTGAGTCTTATTGGCCACAGGCTGCAGGAGACTGA
>1.54178656.54177737.3
CTTTGGAAACATCATCAAAGAGTAGGAACAAAGTAATTTTGAGTCCACTCTCTGCTGACACTGCCATGGATTTGCTTAAAGCCATCAGCACACCTTTAGCCACAGGCTCCAAATCATCTAAAAGGACATTGGAAAAATCATCTCATTCTTCATTCAGTGCTCCTGGTTATTCAGAGGGTAAGAAGGAACATCACAAGAAAAAGCTGAGTGGAAGCAGTGATCCACCCTTGGATGACGGTACTTTCCACAAATCCAAAAAAATTAAACCCCCATATGTAAACACGGAAATGCTGACCTTACGTGAGCCTGATGGCTTAAAAATGAAGCTAATCCTCTCACCAAAAGAGAAAGGGGGAAGCATAACAGATGATCCCTTTCCACATTCTGGAGCTACAAAAAAGGCCTCTAAGAAGTCTATTCGGGATGAACAAAGCTCGCTGCTCCCAAGCCATGATACACACGCCTTCCTGAAATCATCCCGTAAGAAGCACAAGCCACCTTCAGATCCACATCCCCTTCCTGCTGCTGAGGGCTTTAGCCCAGATACATCCCTCTTCCCAGAAGGCCAAAGCAGTGACTTTGAGCTTTCAAGCTTGGAACCACAAATGGAATCCGGATCTTCATCTGGAGGTGAGTTGGAAGCTGGAGAACTAGTCATTGATGATTCATATCGGGAGATAAAAAAGAAAAAGAAATCGAAGAAGAGTAAAAAGAAGAAGGACAAGGAGAAACACAAGGAGAAAAAACACTCTAAATTGAAGAAGAGTGCTGGACTCTCTTC
>1.55132995.55132874.1
CGAGTTTATGATGGAAAGGTTTATACTGGACTGTGTAATCTGAATGAACAGTGGGATCAATTGACCCTGTCTCAGCGCAAAGGGCTAAACCATCGTTACCACCTAGGTTGTGGCTGCAAG
>1.55268288.55268112.3
TGAATCTACCAGATGTGTTTGGCCTGGTGGTTCTTCCCTTGGAGCTGAAACTCCGGATCTTCCGGCTCTTGGACTTTCGCTCATTAATTTCTTTGTCTGCTGTTTGCCATGATCTTTATGCTGCTTCAAATGATCAGTTATTGTGGAGATTCATATATTTGCGAGATTTTAGAG
>1.55333122.55333310.1
GCATTTGCTAAAGTCTTCAACACCACCCCTGATGATCTGGACATGCATGTAATCTATGATGTGTCTCACAACATTGCAAAAGTAGAGCAACACGTGGTAGATGGAAAAGAACGGACCCTGTTGGTACACAGGAAAGGATCGACCAGAGCATTCCCTCCTCACCACCCTCTTATAGCTGTCGATTACCAA
>1.55365500.55365685.1
TCATTACCTTCTGCTTTGTCTCTGATGCTTCCAATGGGCATTGGAGATCGAGGAGTGATGTGCGGTATACCAGAGAGAAATTATACCCTACCTCCACCACCTTACCCTCATCTAGAAAGCAGCTACTTTAGACACATTCTACCTG
>1.55368105.55368905.3
TATCTTACTTAGCTGACAGACCTCCACCTCAGTGTATTCACCCCAACAATATCAATGTTGATAGTAACTCAGCTTTATCTGTCTCCAATAATCCTTCAGACTTAGATCCCTATCAGCCCAATGGAACCGTGGGTCTTGAAGCAGGCATTGTCTCCATGGATTCCCGTTCAGTGAATGCACACAACACTCAAAGTTTGCATCCCAGCGATGGCCATGATGTCGCTCTGGATACAACAATTACCATAGAAAGTGTTTCAAGGGTTACCAGTCCAATCTCTAGTGACAGAATGGCCGAAGAACTTAGGATGAGTGATGTAGGTGGGGATCATTCACAGATTGCAAATGGCAGTCGTAATCATGAGCCTCTAGCAGTGGATAGCAGTTTAGCCACAGAAACTGTAGGGCATAATGGTGTAATCCCTATCCATGGTAGCAGTTTGGAACTTCCTGTTGTTATGGAGACTGACCACATTGCAGGCCGTGTCAATGGGATGCCTGACCGAACACTTGGGGACTCTATTCATACAGTGGCCATGAGCAGCAATTCTGTGAGTGTTGCACTTTCTACCTCACATAATCTCACTTCCCTGGAATCTGTCTCATTACATGAAGTGGGTCTCAGCTTGGAGCCAGTGACAGTATCCTCCATAAACCAGGAAGTAGCCATGGGACAAAATCATGTGGATGTCTCCTCAGACAATCTTGCTTTTGTGCCATCATCATTGCAGATGGAAGATTCCAATTCCAATAAGGAGAATATGGCTACATTGTTTACAATAT
>1.55371943.55372092.3
GGTGCACACTCTGCGACAAAGCTTACCCATCAGACTGCCCAGATCATGGGCCAGTGACTTTTGTTTCTGACACTCCAATAGAGAGCAGGGCCAGACTTTCTGTCCCAAAGCAGCTTAATATCCGACATGCTGTCATGGGACCCGAAGT
>1.55373305.55373447.1
ATAGGTGTGTGGGCTCGAGAAACCATTCCTGTCCGTACTTGCTTTGGACCACTCATTGGTCAACAGAGTCACTCAGTGGAAGTAGCTGACTGGACAGACAAAGCGGCCAATCACATTTGGAAG
>1.55755716.55755444.1
TACCCTTTCAATAGCCCGTCTTCACGGATGGAGCCCTGCTTGATGAGCAGCACCCCAAGACTGCATCCATCTCCAGTTACACCTCGCTGGGCAGAGGTGCCTTCAGCAAACCCTTGTTATACAAGTCCACCCATGCATTCCACAAGATATGGAAATTCCAGTGACATGTACACCCCATTAACCACACGGAGAAATTCTGAATACGAGCACATGCAACACTTTCCTGGCTTTGCCTACATCAATGGGGAAGCAACCACAGGATGGGCAAAAT
>1.55765533.55765395.1
TACACAGGAAGTTATAACTATGGTACTTATGGAAACCAGCACTCCCACCCGATGCAGAGTCAGTATCCATCTTTACCACATGACAGCACTATTTCTGCACCCCTCCATTACTCAGCTTATCACAGGAACTCTTCACAG
>1.55770990.55770828.3
GGGCCATGCAATCCTACACATGGTCTCTCACCTACACTGTAACTACAGCTGCTGGATCACCTGCTGAAAACTCTCAACAACTGCCTTGCATGAGAAATCCTCATGTTCCTCCTTCATCTGTGACCCACAGGATACCTGTTTATCACCATAGAGAAGAACATGG
>1.55790702.55790558.1
GCATCAAGAACTGTGATTCACAGTGCAGACATTACATTCCAAATGCTGGAAGACTGGAGGAATGTGGATCTTAACAGTATCACCAAACAAACACTATACACCATGGAAGATTCGCAAGAGGAACACAGGAAACTTATAATACAAT
>1.55876820.55876678.1
TACAAAGGTGCAACTGATTCATACATTGAAAAAGTCATGATATCTTCAAATGCAGAAGATGCTTTTTTAATCAAAATATTGCTAAGGCAAACTAGACGCCCAGAAATTGGAGACAAGTTTAGCAGTCGTCATGGGCAAAAAG
>1.55879196.55879038.1
TTTGGAAGATGTCTTGTGTACAAAAATGCTAAGTGTACTCTGAAGCGTTACACAAATCAAACATTTGACAAAGTGATGGGACCCATGCTGGATGCAGGGACACGCAAACCAATTTGGCGGCATGAAATTTTAGATGCTGATGGTATTTGCTCTCC
>1.55880951.55880742.3
GTACCATTGGCTATAATCAGAGGAACAGGATTGATACCCTTATGTATCTGTTAGCATATCCACAAAGACCAATGGTTAAGACCAAAACAATAGAGCTCATCGAGTTTGAAAAACTGCCAGCTGGACAGAATGCCACAGTTGCTGTGATGAGTTACAGTGGTTATGACATTGAAGATGCTCTTGTTTTAAACAAGGCTTCTTTAGACAGAG
>1.55893285.55893132.1
AACATCCTTGGTGTCATTCGAGATCATCAGAAACTGGTCTACACATTCCGGCTGATGCGTAGAGCAGGCTATATCAATGAATTTGTTTCAATCTCCACAAATCTTACAGACAGATGTGTCTATATTTCTAGTGATGGTGGAAGGCTATGTAG
>1.55900114.55899953.1
CTTCTTTCCCTTCTGTTTGAAGACTTGTTCAAAAAATTCAACTCTGAGTTGAAGAAAATTGCTGACCAAGTAATTCCCAAGCAAAGGGCAGCCCAGTTTGATGTAGTTAAGCACATGCGGCAAGATCAGATCACCAACGGTATGGTGAATGCCATCTCTAC
>1.55905192.55905058.1
GTAAAAGAATTCAATTTCCGCTCCAAATGCATCTATACAGCTGTGATGGTCCGCAGGGTGATTCTAGCTCAGGGAGACAACAAAGTAGATGACAGAGATTATTATGGAAACAAAAGGCTGGAACTAGCAGGACAG
>1.55907463.55907341.1
GCCATGGGTGTTGAGAGTGACCAAGAGATTGTGCAGATGATTGGAACAGAGGAGCATGTGATGGCTGCATTTGGCCCCAGCTTGGAGGAATGCCAAAAAGCTCAGATTTTCACACAGATGCAG
>1.55928084.55927840.3
ATAAACGAATTCATTTGTACATGAAAAGCTTGCTTGCTTCTCCTTGCTTTCAAAAATCTATGCCTACAGTTCCTGGAGGTCTTGGAGTGATTCAGAAAGAGATAGAGACTATTGGATCACAGTATGCCAGCATTGTTAACCTTAATAAACAGGTTTATGGACCATTCTATGCAAGTATCTTTCGAAAACTGCTGTTCAGTGAGACAGAAACAAACAAAGCAGAACTTGCGTCTTCTACCAACTGA
>1.56315203.56315076.1
GAACCTTCTGAAATTGACCAGAGAAATAAGTATGTTGGAATTTGTGGCCTCTTTGTACTACATTTTCAAATTTTTCGGACTGTGGACAAGAAATTTTACAAATCGTTACTGGACATTTGCAAAAAG
>1.56342455.56342593.1
TATCAAAACAAACTAAAGCTAGCTTTAATAGGCCAGAGTCTGTTTGGACAAGAAGTCTACAAGCATTTGCAAAAAGAAGGGCACAAAGTTGTGGGAGTGTTCACAGTCCCAGACAAAAATGGAAAAGCTGATCCTTTGG
>1.56348116.56348281.2
GACTTTAATTCAAGGAGATAAGAAGGCTGGATTTTCAGTGTTTTGGGCAGATGAAGGTTTGGACACAGGACCAATTCTTCTGCAGAGGGAATGCGATGTTGGCCCAAACGAAACTGTTGATGACCTGTATAATCGGTTTCTTTTCCCAGAGGGAATAAAAGCTATG
>1.56361674.56361839.1
GTGGAAGAAACCCGGAAGATGAAAATAGGTGATCCACTTGATAGAGCTACAGACCACGGACCTCAAAATCACAAAGCACATTTGGAAAAGCTTCTGGAGTACTGTCAAACTGGACTAAAAGAAGGAGCAACTTTAGTATATGGAGGAAGACAAGTATGCAGACCAG
>1.56762491.56762354.1
GATGATCCAATGACTTACATTCACTTTACTGCTGAAGGAGAAGTGACATTCAAGTCCATCTTATTTGTTCCCAGTACTGCTCCACGTGGCTTATTTGATGAATATGGATCCAAAAAAAGTGACTTTATAAAG
>1.57420194.57420395.3
TTGAACTGGAGGGACCTATGACTTTTCCATCAAATGCTGAGGTTGAAAATATTGAATCAATACAAGAAAGGAGTGAAACGGGAAGTGATGAAAACTCAGCTAACTTGCCTATCGGAAGAAGAGATTTTGA
>1.57421430.57421100.3
TGCATTCATCACTTGAAAATACTACACTTGGAACTAGTTCTGGAAATGTTCATCAGAATGGAAGGACAAGAAAAGAAATAGGAAAATTAAGTTGCCAGCCAAAGAACAAGAACTCAAAGAGGAAGCAGGTGGACAGAACTAGTGAAAATGTCATATTCACTAATGAAAATAAATCACCACAGCATATATACAGTAAGAAACCAAAGACTGCAGTGAAATGCCAGAATAGTTTGGACAGCAAACTAAAAGAAACCAGAAAATCCAATAAGACTTTACCCAAAAATAAGCTTATTACTGGTCAAGCGAAACTAACTCAGTTCTTTAGACT
>1.57440692.57440509.1
GCAGGGGGCCGAATTCTATCAACAATCAAGATGCAGTTGATAAAAGGCCGAAACAGCAGGGATCCTTTCTGTCAAGCAGCAGAGGAAGTTGTACAAGATTTGGATTTGAGGATTAAAAATATTATCAATTTTCAGCATGAGGCTGTGGCAGCTAGCAATACTGGAATCAGTCCA
>1.57487552.57487733.1
CTGATGGTAGCAGAAAAGAATGGAACAATAAGATTCTACGACCTTGTGACACATCAGGCTATCTTGTCTCTCACAACTGATCAAACGCCACTAATGTCAGCAAGCTGGTGCTTAAAAAATACTTTTAAAGTTGGAGCAGTTGCAGGAAATGACTGGTTTATCTGGGACATTACTCGATCTAG
>1.57596515.57597608.3
ATCACTTTGGTGAGCTGTACAAGATAACTCTTCAAAAGAATCAGACTCATTATATCATTCCAAAAGGTGAATCTCTACCTTATTTCAGCTTTGCTGAAATAGCCAAGAAAGGACTGGAAGGTGCTTATAGTGATAATCCAATAGTACGCCATGCTTCTATTGCTAACAAATGGAAGACAATCCATCTGCTGATGCATAGTGGAATGAATGCAACTGTGATTCATTTTAATCTTACGTTTCAAAGTAAAGATGAAGAAGAATTAAAGATGCAGATAACCTTAGAAGTTGATACCAGGGAGGAATCCAAATCGAATACAACTTCCACCCAGCAACCTGAAGATGATTTGAAAGCTACAACTTCAGTGCCAGAAGCTGAAATGATATTTGAGGATATTCCTGAAGAAAGACGTTTCCCAAGAGTTAAAAAACATCTCAATGGTACATCCAAGTATTTAGATGAAGAAATGGCAATTCAGACAGTTAATGTGTCTGCACTTCCTGAAGTTGTAAAGACAGCTCTCCAGAATTTAGAATTACAGCTAATCGTTGGTGACATCACTCAGAAAGGTTACAATCTGTCCAAGGCTGCTCTCCTAAGACCATTCCAGATGATGCCTTCAGAAACAAAG
>1.57598669.57598868.1
GAAGAAGAATCATTAAAGAAGGAGATGGCTTATTTCACAGATAGTAAACTCATTGGAAGACAGCTGAAAGATACATTTGCTGATTCCCTCAGATATGTAAATAAGCTTCTAAATGGAAAATTTGGATTCACATCTCGGAAGGTCCCTGCACATATGCCTCATATGATTGACCGAAAAGTCATGCAAGAATTACAGGA
>1.57599131.57599350.1
TTTCCTGAGGAATTTGACAAGACCTCCTTTCATAAAGTACGCCATTCTGAAGATATGCAGTTTGCCTTTTCATATTTCTATTATCTCATGAGTGCAGTTCAGCAACTGAATATTTCCCAAGTTTTTGATGAAGTTGATACAGATCAGTCTGGAATATTATCAGACCGGGAGATTCGTACATTGGCCACAAGAATTCATGAACTCCCTTTAAGTTTGCAG
>1.57604881.57605048.2
AAAATTTGTTTGTCTTAATGACAACATTGATCATAATCATAAGGATGCCCAGACAGTAAAGGCAGTTCTTAGGGATTTTTATGAATCAATGTTTCCCATCCCATCACAATTTGAACTGCCAAGAGAATATCGGAACCGCTTTCTTCATACGCAGGAGCTTCAGGAATG
>1.57661313.57661146.1
CTAACAGATAAAACAAAATTCACCATCACCGATCTTCCAACTGGATCAAAAATCTTTGTCCGAGTAAAAGCGGTGAATGCTGCCGGTCCCAGTGATCCCCGACTACACCCGCAGCCTATTTTAGTAAAGGAAGTTATAG
>1.57673125.57672963.3
TGAGGCCACTGAAGATATTGCGTGGACTGGAAGATCAGACTGTGAGGCTTGGCAAAGAGCTCTCTTTGAAATGTGAGGTTTCTGAGAATGTAGAAGGAAAGTGGTACAAGAATGGGCAGCTGCTCCAGCCGAGTGATCGCATCAAGATATATCACAAAGGAAG
>1.57898755.57898607.2
CTGCTTCATGTTGGATATTGTTGCAAGTGTAGCTTTTGGTACCCGTATTGATTCCCAGAAGACTCCTAATGACATTTTTGTTAAGAACACCAGAAGATTCTTTGGACCTTTAATATTTAAACCTCTTCTCATCCTT
>1.58194654.58194820.2
AGTCGCTACCAGTCACCACTCCTCTTCCTGTAAGTCAAAGTCCTCTAGCATTGTGACCTCCACCAGTGGTCACTCTTCAGGGAGCTCATCCGGAGCCATTGCCTACAGGCAGCAGCGGCCAGGACCACACTTCCAGCAGCAGCAGCCTCTTAATCTCAGCCAG
>1.58294280.58295942.3
TCAAAAGTCCAGTGCCTTTCACTGAACCATATGCTTCATGTTTGTACTGTGACTTCATCTCAGTTCCTTCAGAACCGTTTTTTTCAGTGCGACCAACAGAAAACGATGTGGGGTCAGGCGAGTATGGTGAGACGCTCTCATTCATGGTCTCTGATGTAAAGGGTATTGTACCACTTACATCAGGCATTAGTGATCTCTATGACATGCCAGAACCTCCTCCTGAAATCTTTGATACTAGTTTTCCCTCGAGACCTGTGGTTTCACTTTCTTCAAGATTTACTGAAGTCTCTGAGTCAACTT
>1.58307073.58307256.1
ATATTAAATATAACTCTGGGTCAGTCTAAAGCAGTGTTTCGGCAAGGCCCTGTGCAAATTATGTTTGCCATTCGAGAGAAACGTGGATTCTTAAATGGGTCTGAAGTTAGTGAACTGCTAAGAAACCTATCTGTGGTGGAGTTCAGTTTCTACTTGGGCTTTCCAGTGCAGCAGATTGCAGAAC
>1.58323768.58323945.1
ATGGTGAATTTGTCACGTTTAGAGGAGGCCGACAGTCCCATTATGCTGGTCTATTTTGTGGAAGATCAAGATGGAGAAAGGCTCAGTGCTGTGAAGGCATCAGATTTGATTAATAGAGTGGATATCCAGAAGGCTGCCATCATCCTGGGTTATCGCATTCAGGGTCCAGTGGCTCAGC
>1.58350490.58350634.1
TCACGGGCAAAACGATCTCCAAAGCAGCGCCGGAGGCATCAGATGAATGGAAGCCCAATGGATGCAGACAAGGACAGACTAATCACAACAGACAGTGATGGGACTTATAAAAGGCCTCCGGGTGTCAACAACTCAGCCTACATT
>1.58357062.58357207.2
GCAAAACTTAGGACCAGGGTTTCTTCCACCTGTTGAATTAATACACCCCGACCCACAGCCATCTGATGTCCAGTATTCCACTCGAGGTATCTATCCCGAGGAAATGCCATCAGTGGCACGGCCACGGCCAGTTGGAAGCACTGCAG
>1.58358994.58359148.3
GTTCTCAGATACAGCACCTCACTCAGGTGGGAATTGCTAGCAGGATCGGAGGTCAACCAATGGAGATCCCCTCAGGCAGAGCAGGGCATGGCCAGCCAGGGGAACAAGGGTGGCCCCCATACCGTGGAGAGGATGAATTTGCTAGGAGAGAAGCA
>1.58364172.58364426.1
CATATGCCTGGACATCACGAATATTGCTCCTCACCAGTATTCCAGATGCCGCGGAATTCAGCTCGACAGCCTTCAGCTCCACCTGTTCATCTGCCAGCCAGCAACCAGCAAGGTCCAGGTCTTTGCTACAATACCAGCTCCCCTGAGGACCTCCAAACAGGACATTCTTCTGCCTCCCTCATCAAAGCAATCCGAGAGGAGCTTCTCCGGCTCTCTCAGAAACAGACCATTGTGCAGAACTTCCACAGCTGA
>1.58427040.58427242.2
GCTTGGAATTTCTTTTGCTTATTATGGTGTCGTCCTGGCCAGTGCAGAACTACTGGAGAAGGATCTGGTTTGTGCAACGGGAGGAGAAGCGGCCATAGAGGAGGAGCTGAGCCATTCTGAGGAGTTTCAGAGCCCCTGTCTCTGCTATATGTTTGCACCATCTGATTACCAGATCATGTTCATCAGCACAGTAGGAGAAATTGCA
>1.58430445.58430567.1
GTACTTATGAATGCTTCTTTCCTGGGGGCGCTCTGCCTTTTCGCCTTGGTTTGTATTGTGTGTGCTATCTCTGCTTTCACTCTCCCTATAGAGACCAAAGGGAGATCACTTCAGGTGGGTA
>1.58444128.58443960.1
TCTAGTTCTTCTAGCAGACCATCAGGTGCAGATTCCACCCAGAGAGTCCCTGTAGTCATGTTAGAGCCTATCAGAATAAAACAAGAATCTGGCATGCCAAGTGAGAACTATGATTTCCCAGTTGTCACAGTGAAGCAGGAAACAGATGAAGAATCCCGGAATCAAAAT
>1.58451441.58451277.3
CACCTCCACGTTTGGTTAACTTTCAGAATCACAATCTCAAATCCATTGGATCAGTTCCTCTGGCTCAACCAGTGAGATTTCCTCAAAATCAGACCATACCACATGCACCTGTAAAGCCAACTCCACTACAGATGGCAATTTTGGCGCAGCAAGCCATTAAACAG
>1.587235.587454.2
CTCCAACGAGACACTTTCCTGCGTGATCATCTTTGTGATTGTCTACTATTCCTTGATGTCTGGTGTGATCTGGTTCGTCATGCTGACTTATGCCTGGCACACCTCCTTTAAGGCGCTAGGTACCACCTACCAGCCGCTGGTGGGCAAGACTTCCTACTTCCACCTGGTGACCTGGTCTATTCCCTTTGTCCTCACAGTGGCCATCTTGGCTGTTGCACAG
>1.58742186.58741910.3
CAGGTAAAACTCAGAAACATCTTAAGAAGGAAGTTGCATCTGAAACCTGTTACAGAATTCAAGAAAACAGGAGTCATGTGCAAAATAATGGAATAAACTTCCAGCATGGCAAGTGTATGCGGGACTGCAGCTTAATTGATGGGGAGTGCAGTCTCAGCTCCGACCGACCATATGGTGAAGTATCCTCTGTACCTCTTCATCCAACCAAGCGGCCAGCATCGAATCCACCCCCCATCAGCAACCAAGCAACAAAAG
>1.58745442.58745230.2
GGAATGTCCTACCTCGACAAGTATGGAGGAAGAAGCTATTCAGGGCATGCTATCTATGGCAGGATTGCACTATACCACTTGTTTACCAGGTCATACTCAGAGCACAGACTGCACTAACCGAAGGAGCTTTGTTCCAGAACATAGAAGCTATTCTAAAAATAGACATAAAGATAAGATGTCTTCTCAGAGTTATAAAACA
>1.58745742.58745594.1
CAAAAGGACTCCTCACTAGAGGAATCAGAAAGCTCAGGAGATGATGAGAAACAAGAAGTAACTTCAATTTTTAAAGAAGAAACTAAAGTAACAAAGGACCTGTTTCAAATTACAGAGAAGCCATCTAGAAATGAAAATGCAAATAAAA
>1.58820803.58820652.1
TTTTTCATTGGAGGCCCTTCCAACATGATCAGCTCTGCCATTTCTGCAGACCTGGGGCATCAGGAAGTGATAAAAGGAAGTAGTGAGGCTCTTGCAACTGTGACGGGGATTGTGGATGGCACCGGGAGTATTGGAGCTGCTGTGGGTCAG
>1.58856162.58855942.2
ATATGAACATACCAAGCCATTGAAAAGAGAAGACATGACTTCTGTGAGTCCAGCTGCAAAAACCTATCCTTCGGCCTCAACGGATGTGACCCCATCCCCTGGAACACTTGAAGCAAGCAGCAATGAGATAGAAGACAAAGACCTGGGAGCTGCAGGAGCTCGGGCTGAAGATTGGGTGAATGCTGTGGAGTTTATTCCTGGGCAGCCGTACTTTGGCCG
>1.58932464.58932337.2
GAAGTCCTATGAGTTTGAAGACTTGTTGCAGTCCTCCTCTGAGAATGGCCGAGTGGATTGGTATGCTCAGAGCAAGCTGGCCCTAACCCGCACTTTATCAGAGGAAAATGTCTATGAAGATATTCT
>1.58935111.58934006.1
GTGGCAAAGAGCCCACTGAAAGCCATAGAGAATTTGATGCTGGATCCAAGGCTGGACTGTTTTCAGCAGAACATGCTGAGTCCCAAGATGATCATTGGTGATCCATCAGTAGATATCAACAACCGGGAAAGTGGCAGGATTCTAAGGAAGCAATTGGGTGGTTCTCAGAATCTTCGGACTATTGGGAAAGTCAGCTTGAAAAACAAGCCTTCGAGTATCAAGGACAAGATTTCAGAATGGGAAGGAAAAAAGGAAATTCCAGCTCCGGTGTCCCCATGGAAGGAGGAGGAGCAAAGTGTTAAAGAGGAACTCAGTCCGTTTTTGGGTGTAATGGAGAAGATGACTAGGAATAACATTGCAATGAGAGTAGTGGATAATAAGAGGCCCCTAAATTACAAGGGGCCAAGCAAGGAGGATGAGAGGCATGTTGGAACTTCAAAAAGTGTTGGGCAGCATGTTGAAAGAAAAACAGATGTGAAATCAAGGGAGGAAGAATGTAATTTCAATGTGGATAAAGGTATTGAGTTGAAGGACAGTAGGAAGGAAGTCCAGAAGGAGAACCTGTCTGTCCTGAGTCAGGTCAAGAAGTTGGAGCAGGCCTTGAAGTGTGGATCAGCTGAGGCCCAACCACAGCTACCAGGTACTTATTATTCTCCACACTGTCTGCAAGAGAAGACAGGTGAGGATCAGGAGCTCCCAGAAGGCCAGGAAAGTGCCAACTGCCTAGAAGTAAGTAAGTGGCTCCTAGGCTTGGATTCTGAAGCCAGAGAACCAATCTTTGGGACTTTGGAAGAAGTGAAAGCTTCTCGTGTAAAATGCAAATCTCGCAATGAAGAAAATGTGTACATGGAGCCTGGCTTGCCAGAGAAGAAACCTTTTATTAATCCACTTCCTAAGCCTCGACGGACTTTCAAACATGAAGGTGAAGAGGGATGGATTCTGCCTGTTCGGAATAAGAGACTCCTACCCCCTCTCCCTTCTATTCCACCCCCTCCTCTGCCTTCCTCACCTCCCCCTTCAGCCATTAGTAGGCAGCTGAGGAATGGGAAGATTAAGGCTAACACCGACCACAG
>1.58959744.58959890.1
GTGCTGCATCCTGGATTAGTTCAGCAGGTCCAGATGGATTTATTCCTCATGAAAATTGGCAGCCGATTTATTGAGCTTTTCCCTGGGATCAGGTGGCTCAGTTTGACTGAAACTGTGGAGGAGTTTGAGAAGCTCATGATTCAGCAG
>1.58961327.58961455.1
ATTGACTTGCACTATGAAGCAAGAAACCTAGAACACTTCCATCTGAATTTCCAGGATATAGATTACGTGAGGTTTCCCCTTCCGCTTCACCCATTTGTGACAGAAAATATCCTAGTGGAAACTTTTGAG
>1.59010299.59010163.1
TCAACTACAGGATTGTCTGCCACACCACCTGCATCTTTACCTGGGTCTCTCACTAATGTGAAAGCATTACAGAAATCCCCAGGGCCTCAGAGAGAAAGGAAGTCCTCATCATCTTCTGAAGACCGTACTAGAATG
>1.59042991.59042728.1
GCATATGAGGAATACACCAGCAAGTTAGATGCATTGCAACAGAGAGAGCAACAATTGTTGGAATCAATGGGAAATGGAACTGATTTCTCTGTCTCCAGTTCTGCCTCAACAGAAACAGTTACATCATCATCATCTTCTAGTCTTTCTGTAGCACCTTCATCTCTCTCTGTTTATCAGAATCCTGTAGATTTATCACGGAGTAACCCTAAATCTCCTCAGAAGCCTACTGTTAGAGTTTTCCTACCCAACAAACAGAGGACTGTG
>1.59368327.59368474.1
GAGTGGCCTCAGAAACATCTAGCCTCTCTTACTTACTTGGGCCCAATTCCAAGGCCTCCTGAGGAGCCAGAGCAGAAGACCTCTAGACCTCCTTTATACATTAGGCTTTACAAGAGGCTTGCATATTATTGGACACCCACTCCCAAAG
>1.59384444.59384249.2
GTTCTTCATGGAGCAGAACAACCGGATATTTCAGACATTGATGGAGGTATCAGCCAGCCAGGACAAGACATTAACAGCTGACCATGCCCGTGGAATGGGCTTGGACCCTCAAGGTGACCGTAGCTTCCTCATGGACCTCTTGGAAGTCTATGGCATTGATGTCATGCTGGTCATTGATAACCCTTGTTGTACTTA
>1.59387515.59387362.1
CACCAGTTGGAAATGCCAGGGCATTACTCTCACTTGGAAGCCTTTTATGATGACAAGAAAGGAGTTTTCCCAGCAGGCACTCTTGTTTCACAGCAACCCATCCACTGGCTGCCTTCCATCCACAACTATATGTATCCAGAGATGAAG
>1.59400564.59400760.1
AGCCTGTTAAGTAAGACAGCTTTCCCTTCACCTGTGGGAAAATTTCCCTCCAAGGGGATGAGGAACTTGCGATTCACTTCTTGTCCTGACCCAGATGAGACTCCTCCAGCTTCCTTGGTTAATATTAATCCGTTTACACCTGAATCATATCGACAGATGGTCTTCCATCCCAGTGGCAAGAGGAAAGCCAGAG
>1.59407599.59407741.1
CTGATGATTCATCCTGATCCAGTTGTGAGGCCATCAGCTGCTGCACTAACCAAGCACCCTATCCTCCGACCCTCTCTTGGCAAGGCTGCCCAGCTTCAGAAACAGCTCAATGTGGAGAAATTCAAAACTGCTATGCTGGAAAG
>1.59496221.59496347.1
GTAGTATTATGCTTTGCAATTATTTTGGGCAGCTTTTCACAGAGTTATGGACCTAATTCCTCCATCACAAAAGCTGTGCTGCCAACTCAGCATTCTACACCAGAGTCATATACAGCATCTAT
>1.59675412.59675537.2
AATTTCAGATCGGTGGAATCCTGCTATTCGAAAGCGCATGTTGAGTGACAGTGGCCTAGGGAAGATGTCCCCTCACTACGAGGTACCTGAAAAACAAAAGGAGGCCAGCCAGGCACATATGCTGCA
>1.61098201.61097944.1
GATGTCAAAGCCTTGGCTACTATTCCACTTTTGGGCTATACAGTAGATGACACTCCAAGAAGTGCTGACCTCCCACATAGTTTCAAATTGACTCAGTCCAAGTCTGTGCACAGTTTTGCAGCAGACAATGAGGAGCTGAAACAGAAGTGGTTGAAAATCATCTATTTAGCTGTTAAAGGTGAAACACCGGATTGCTCAAATGATTCGCAAATGAGTTTGGAGGATCAGCATGAA
>1.61099642.61099502.1
GTGGTTTGCTGGAAATGTTCTGATTATAAAGCTCATCTTGAGTATGATGGCAATAAACTGAACAAAGTTTGTAAAGATTGCTACCACATTATAACAGGGTGCACTGATAGTGAAGAAAAGAAAAAGAGAGGAATCTTGGAG
>1.61123850.61123373.2
CCCATCCGTTCCTAGTGAGCTGAAGAAAGAACCTTCTGTTTTAAATGTTGGTAAACCTCAAGGAAGGTATGGACCAGTGCCATCACCTCAGCCAAAATTCCTCACCCAGCATCCCCTACACGAGCAGGGAAACAGTAGAGGTCACTCTCAGGATGTACAGAACCACACAGCCAATGGCATAATAGCACAGAATCAGTTGGACTGCCAAGACAAGTGGTCTGTCCACCGTGCCTGCAGAAGCACCCAAAATGACTGTGATGCATTTGATAGCAGCTTGGTAAATGGAGAAAGAGGGAATACTAGCACGGACTCACTGCCAACTACAGCAGCTTGCAAGGGGCAAAAAATCAAGAGCTACCACTGGGCTC
>1.61445308.61440766.1
AAAATCCACTCTCCAGACAAAGAAGGCATATTGGATGGTAGTAGCAGAGACAAGTGGTCTGAGAGATCCTTTTCTGATAAAAAGTGTTTTAAAAGAAAAAATAAACTCTCTATTTTTCTTCAAAAGGAAAAGAAAAACTATTTGAACAGAGTTGCATTTAAACGGACTGCCCAAAAGACCATTCATTTGACAAGCCTAGATTCCTGGCATTCCAAACCAGTTTGGCATGTGAAACCAAGTCATCGAACTGGGGAGTCGGAACCCCACCAAAAAAGCAGCTCTTCGTCCCAGAAGTCTGACGCAGAGAGGCCACAAATGCTTGAATTCAAAATGTGTCCAGAAATATTATTTAGGAAGTCCGTGTCTGAAGAACAAAGTTTAGAAGCAACTAAGCTTCCTGAAAAAAACCGAATGTCTGTTACAG
>1.61520994.61521211.3
GTGTTGCAGCACTGGCCTTATCATGCCCCTATTTGCGGGAAGCCTCCTTTAAGAGATGCAGCAACCTAACAGACAGTGGGGTCCTTGCTCTTGCCCTCAACTGCCCCTTTTTACAAATAGTCAGCTTAGGCGGATGCTCCAACATCACAGACACATCCTTACAGGCCCTTGGAAAGAACTGTAGATCCCTGCACAGCGTGGATTTTTCATCAACCCA
>1.61533029.61532665.3
TTGCAGCTGCTGCCATAGTGCTTAACTGTGAACTGAACAATGTAGATCCCTTCCCTGTTCTAACGGAGAACCTGATTGGTACAGATATAGGCAAGTGGGACCTTATTGTCCTAGGAGACATGTTTTACAATGAAGAACTTGCAGACAGCCTCTCAGAGTGGTTGAAGAAGTGCGTCCAGGATCATGGAACTGAAGTGCTGATCGGGGACCCTGGCAGACCCTATTTTGTGACCCACCAAATTCAAAGAAAGTTGCACAAAGTTAGTGAATATGTTCTCCCTGAATCATCACCAGAAGAAAACAACGGTTCAACCAAAACTTTTATCTGGAACTATCAGCC
>1.61536891.61536596.1
TGGAGGTGCTGCCATGGAAGAACTTCAGGAAGACCTCTAGATCCTGAGTTGAGAATGTTTCTAGAGGAGAATACTGAAATCATTGACACTGGGAGCCTGACCCCAGAGATAAAGTTACGTCTTCTGACCCCTAACTGCAGGTTTTGGCATGACAAAGCTGCTTTGTGGCCTTATGGGGAGCCCTATTGGGCAATGTACTGGCCAGGAGGCCAAGGACTATCCAG
>1.6161825.6161673.3
AACACCTGATGAAATTGCAGATGGAAGAACTGGTCCAGTTTCTTCAAGAGACTCTTGCCAAAGATTTCTTCTTTGAGGATGATTTTGTAATAGAACAGCTCCAAAGCTCCATGGCAGAACTGAAACGAGCAAAGATGGACCTTCCAGTAGC
>1.61683021.61683148.1
ATGTTTGGCTTCCACAAACCGAAGATGTATCGGAGTTTGGAGGGTTGCTGTATTTGCAGGGCCAAGTCTTCAAGCTCCCGTTTCACCGACAGCAAGCGTTACGAAAAGGATTTCCAGAATTGTTTTGG
>1.61687685.61687835.3
ACTCTGATGCTCACAGCACTACCTCAAGTGCCTCTCCAGCCCACTCGCCTTGCTATAGCAACCAGTCTGACGATGGCTCAGACACTGAGATGGCATCGGGTTCAAGCCGTACACCTGTTTTCTCCTTCTTAGATCTTACATACTGGAAAAG
>1.61688697.61688859.2
GCAAAAGGTTTGCTGTGGAATTATTTACAAAGGCCGCTTTGGAGAAGTCCTTATAGACACCCATCTCTTCAAGCCCTGCTGTCGTAATAAACAGCCTGCAGCTGAGAAGCCTCCACCACAAGTTCCTCAGTCCTCCACCATCTCCAATCAAGAAGAGTGGTGA
>1.61722930.61723064.1
GCTTGGGAAACATCTGAGAGATCGCAGCAAGTGATCCAGCAGCCATTACAGAATCCTCCTAAGGTCTGGGGAGTTGGGAATATTGTACCAAAGGAGCAGACTGAGCTAAAGAAGTCTGACGTAGAACCAAAAGAA
>1.61739815.61740380.3
CAGGATGGAGCGATTCCTCTCAGGTGAGCAGTCCAGAGCGTGACAATGAGATGTTTAACAGTGGGGACTCTGGGCAGGGTGATTCCCGCAGCATCACTCCTGTTGATATGCCTGTGACAAGCCAAGCAGCCACCATACTACCTGTACACGTCTACCCCCTCCCACAGCAGATGAGAGTTGCCTTTTCTGCTGCTAGAACTTCTAACTTGGCTCCTGGAACTTTAGATCAACCCATCGTGTTTGACCTCTTGTTAAACAATCTTGGCGAAACCTTTGATATACAACTTGGTAGGTTCAATTGTCCTGTTAATGGTACCTATGTATTCATATTCCATATGCTGAAGCTAGCTGTGAATGTACCATTATACGTGAACCTCATGAAAAACGAAGAGGTTCTAGTCTCTGCGTATGCCAATGATGGTGCTCCAGATCATGAGACTGCAAGCAACCATGCAGTCCTCCAGCTGTTTCAAGGAGACCAGATTTGGCTACGCCTTCATAGAGGAGCTATTTATGGAAGTAGTTGGAAATATTCTACATTCTCAGGATACCTCCTGTATCAAGAC
>1.61784561.61784766.1
CTTCATGACAGGAAGATGTGCATCATTGGACTGAGCATTCTCATGGGACTGCCGTCTCGACCTCCTTCAGTAGACGCTGTGGCTGCCCAGATTGTCCCATCAGTTCTCCTCCTATTCTTGGGACTAAAACAAATGTGTGCCACCCGGCAACATACAGAACATGAAGAGCATGGAAAAGCTGAAAAGAATGATGCAGAAGATAATG
>1.61847999.61848176.1
AATATATTGTTGGCTGGGATGAGTCCCTTCTATTTCCATGCCACGAATGTAGTCCTGCATTGCCTCGTGACGCTTGTGCTGATGTATACTTGTGACAAAACTGTTTTCAAGAATAGCGGCCTGGCGTTTGTCACAGGTCTTTTCTTTGCGGCCCACCCCATTCACACTGAGGC
>1.61851609.61851785.2
GAGTGTGGATCAGCTTTATGTTGGGGAACATTTCCCTCCCACTGCCTCTCCGTCCTTTTTGCTGCTTAGTTTATTTCTTGGGACTTGTGCAATGCTGGTAAAAGAAACAGGGATCACCGTGTTTGGCGTCTGCTTAGTGTACGA
>1.61933121.61933285.2
TATGGGCTATTGCATCCTCTTGGTCCACGGCTTAAACAAGCTTTACATGTGGCTAAATAAATGGGGAGTCACCGCAATGTCCTTCTCGGCTTTGCTGCTGCTTCTGTTCTCTTGGAAAACAGTGAAACAGAATGAAATCTGGTTGTCAAGAGAATCTCTTTTCAG
>1.61975530.61975665.3
CTCCAGAGACTGCAGTCTCCCACTATCAGAAAGCCATTGAACTTAGTCCTAGTCATCATGTGGCCATGGTGAATCTGGGCAGACTCTATCGTTCCTTGGGGCAGAACAAAGATGCTGAAATTTGGTACAAGCG
>1.61976762.61976899.1
GCTCAGGTTTTAGCAATGATGGGACAAACAAAGGAAGCAGAGCAAATGACTAGCCATATTGTGACTGAAGGGGCTGAGTGCCTGGAGTGCTACCGCCTGTTGTCTGCTATCTACAGCAAGCAAGAGAACTA
>1.61979063.61979203.1
GGTAACTATATCACCGCACGTCATTATTATGAGAAAGCTTTACAACTGGTTCCAAACAGCAAGCTGCTGAAAGAAAATTTGGCAAAACTGGATCGCTTAGAGAGACGCCTGCAGGAAGGGCAGG
>1.62058993.62059195.1
AAGAATACAGGAGCAGAGACCGAGGGCAAGAAGAGACGTGTGAGCCGAACAGTATGTCCATTTAGTGCCTATGAGCATCTGCAGCTGCTTCGGGATGAAGTTCTGGTAGAGGTGAAAGATATAGAGCAACTGGTGTCTCTGGGGAAGGAAATGAAGGCCTGCCCTTATTACGGAAGCCGATACGCCATCCCAGCTGCTCAG
>1.62059788.62059940.3
TGGTAGTGCTGCCATACCAAATGCTTCTGCATGAAGCTACTCGAAATGCATCTGGGATCCAGCTGAAGGATCAGGTAGTGATCATTGATGAAGCTCACAATCTGATAGATACCATTGCTTCCATCTACAGCACCCAGGTGACGGGCTCACAG
>1.62196950.62197153.1
GGCAGGTCCGACACCTTGAAGTTAAAAGCCCAGCATGAGGAGCTGCAGGAAGAGCAGGCAGCGGGGTCCTCCCTTTTGGTGCAGAAGGCCAGCCTCCACCACACAGGTTCCCCTGTGAGAGGGCAGCGCAGCCAAGGGGCAGCTACATGTTCCCATGCGGCTGCATCCAATTATGAGCTCTCCCTTGACTTAAAGAATAAACAG
>1.62203575.62204668.1
ATCGAAATGCTAGAGCACAAATATGGGGGCCACTTGGTCTCTCGGAGAGCAGCCTGCACGATTCAGACTGCCTTCCGCCAGTACCAGCTCAGCAAAAACTTTGAGAAGATTCGAAACTCTCTACTGGAGAGCCGCATGCCCCGGCGGATTTCCTTGAGGAAACTCCGAGTCCAGAACTCTGAAAATTTCTCTGCTGAGAAAGCTCTAGTGGAAGGCTATAACTTTGTTGGCATCCCCCTGGTAAGATCTCCCTCTTTGCCAGTAACTATCAGTGGGGCACTGACGGAACTGGAGGACTCCTTCACTGAGCAAGTCCAGTCTTTGGCCAAATCTATTGATGATGCACTCAGCACATGGAGCCTGAAAACGATGTGTTCCCTGCAAGATGGCAGTTCCTATCAGATAAGAGAGACCTTCAGTACAAGCTCCATGCAACCAAACCAAGACTTGGACATGGAACTGAAGGACCAGGAGAAGGAGGAAGGGCTGCTGCCAGACACATTACCAAAGAGCAGCAGCACACTCATGATGGCCTTCAGAGACGTCACTGTCCAGATAGACAACAAGAATATCTCTGTCTCCTCATCTACCTCGGTGTCTATGGCAAACTGCCTGGCTAACAGTAGCCAGGCTGGGATTTCTCCAGTTGCCAAACTAGAAGAAATCCCAGTGGAAGGGGAGAAAGAGAATAAAGACCCTCAAGTTGTTTCTGAAGGGCAGCCTGATGCTGGAACCCTCCAGAATAGTCACCCAGCAGCTGAGGGGAATATCAACACCAATGGTTTGGGGAAAGGGGAGACTGAGCAAGACCAAATGATGATGTCAAAACTCGACTCTGGCTCTGACAACGGGGCTGGGCAGCACAAGGGATCAGAAGCTGAAAATGTAGATAATTTGGAACAATTGAGCAGTAGCAGTACCTCCACCTCAGCTAAGTCTGCTTCAGAGTTATCCTCAAAGGAAGCCCTGCAAGCCATGATTCTGAGCCTGCCACGGTACCACTGTGAGAATCCAGCCATCTGCAAATCCCCTACGCTTTCTACAGACACCATGAGGAAACGGCTGTATCGCATTGGGCTGAATCTCTTTAACAT
>1.62230328.62230765.1
GTGTCAATTCACAACAGGCTTCAAACGTACCAGCACAACTCTATCCCGGGGCTCGAGAGTGGAATGGAGCCCAGCACACATCCTAATGTGCCACGGGAAAGGCTGGAGACAGCATTGGCACCCTCTTACCCTGCCTCAGCAGGGACCCTTGTACAGTGTCAGCAGATTGTCAAAGTTATAGTCTTGGACAAGCCGTGCCTCGCTCGAATGGAGCCGGCCCTCAACCAGACTTTGACACGCTACGTGTCCTCTGATTCCTGCAGCTCTACCCCCTTGCACTGTCGAGGCAGTGGGTTCCAAGGGACCCCTGTGAAAATCATTCATCAACCCCCACTTCCACCTCCACCACCGCCCTACAACCACCCGCACCAGACTTGTCCCCCCAGTTCTTTGCTTCACAGACGCAGATATTCCAGCGGCTCACGCAGTCTAGTGTAG
>1.62370400.62370257.1
GGTCATTTGACTAGTTTTCAGCAATCTGGATTTAATCGGGCTACGAGTAGTGTGTCTTCATCTCCTCGGCAGACTATGGATTATGATGATGAAGAAACAGATTCAGATGAAGACATTAGAGAAGCATATGGCTATGACATAAAG
>1.62401232.62401098.1
GGCATCCAAAAGCCAAACTTGGACCTTAAAGAAAAAGTGGAAGTTGAGGACCTTGGCGCTGATGCTCAGTCTCCCCCAAAGCAGGGTACAAGAATGAATGTTGTACTGAAGAGAACCAGACGTGTCAAGTCCCAG
>1.62413140.62413282.1
CACAAGTTACAATGGGAAATGCGTCAGCGAGAAGAAGAAATTGCAGAACTGCAGAAGGCTTTGAGTGACATGCAGGTATACCTTTTTCAAGAAAGAGAGCATGTGCTGCGCCTTTATGCTGAAAATGATCGGCTGAAAATCAG
>1.62422162.62422308.3
TGACTGTGGGCCCTGACCAAGATCTTGCAATTCTACATGAAGTTCGCCAAGGAAATAAGAGAACTAAAAAGATACAAGGAGAACTTAAAAACTTAAAATCAAAGATATATGGGCTGGAAAATGACCTACGAGTTTGTTGA
>1.62618276.62618463.3
CTGATGGCACAGTTGACAGTGGCCAGGGTTCATCTCTCTTTAGTGAATCATGTGTGAGTAGCCAACAGACTGCTTCCTTCGGTTCCCAGCATGAACAGTCTCTTCCAACACTTCCAGCCTCAGGATATGCAGTTCCTGTTGGTCAGCCACAGTCACAACAGCCTGGAGGATACCAGACATCT
>1.62627889.62628038.3
CCCAGCAGCCAGCCACCTCTCAGCAGACTGGGCAATACCAGGTTCCACAGCCATCAGCTTCCACTGGAGCTGCTCCATTACAGCCAGTAACGCAACAAGCACAAATAATGCCTATGCCTCAGGTACCTGCTGGGACACAG
>1.62629088.62629561.1
CTTCCTGTTTCCCAAACAGTGCCGATCATCCAGGGTGAATCACAGTTACCTATGGGAGCACCTTCCCTTGCTCAGTCTTCAGCTGCCCCAGTCATGTCTCATTTCCTCTCAATGGGACAGCCCATACAACCCCCGCTTCTTCCACAGTTCTCAGCCTCTCAGATGCCCATACAAGCACCTCATGTGTCTGTGGCCCAGCCGTGCTTCCCATCTCTATCCATTTCTATGGCAGCTGGCATTAACCAGCCATTGCTTACTCTGGCTACATCTGCTGCAGCAGCTGCTATTCCTGTGGGCTCAACTGTTGTTCCTAGCCAGCTTCCAACTCTCCTGCAGCCTGTGGCTCAGCTGTCCAGCCAGGTGCTCCCACAACTTCTTCAGCCAGGTGTTCAATCCATGGGTTTACCTTCTACTCTGGGACAAACTGCTGAAGTACCACTTCCAGCTACAGATGCTCTATACCAG
>1.62647799.62648436.1
GAAAGTAAACCCAAGCACTTTGATACAACAACCTCGGAATCCTCATCTTTGTCCAGCAGCAGTCCAGAGAGTACTCTGGTGAAGCAAATGTCCAGTGGGACAGCTGATAATATTCCTGTTACTTCAGTAGATGCAGCGGATGGTGTTCTTTCACTCCCCTCCACCATTCATTTGCAGCCAACCAAGGTTGGGCGTTTCCAGGTGACAACAACAACAGACCAAGTTGGTCGCTTTTCTGTGTCTAGAACTCAAGATGAGGTAACCTGCATAGAGAGAGAGGTTCCTGCAGTGGTCCCTTTGTCTGTGGATTCTGAGCAAGTTTCTTCTCCACTTACAACTCCTAAATCAGAATTTGCAGAGAGAAGGTCGTCTCTGCATCTGAATGGGCCGTCATCTGAACTGGAAGCTGCTTTCCTGAGTGGTGCAGCTAAGGAGTTAGATGATGGTTCAGGGAGTCCAGATTCTCTCCATCCACCTGGGTCAAAGATCAGTCTTCCAGTCCAGAGCCTTAGCAACTCATTCAACTCTTCCTACATGAGCAGTGACAATGAGTCAGACATAGAAGATGAAGATCTGAAGTGTGAGCTGCGTCGATTGCGGGAGAA
>1.62650827.62651021.1
AACCTGTCTGCTCAGAGTGCCCCTTCAGTTTTGCCCCAGCAGCAGACCCTGCATCCACCTGGCAATGTCCCTGAAACAGGACAGAACCATCTGTTACAGCCTCTGAAGCCGTCTCCTTCTAGTGAAAATCTCTACTCTGCTTTTACCAGTGATGGTGCCATTTCTGTTCCAAGCCTTTCTGCACCAGGCCAAG
>1.63250316.63249480.3
CTTTCGCTGGGCTCTTCCAGCCCGTGGCTTCACCGAGTATTAGGACCTCTCACCCAGCCCAGAACACAGCCAGCACACGGAGCCTGCTCCAGCAGTTGCAGAGCCAGTCGGAACAGACAACTAAAGTGGAAGCCAACAGCATAGGACTAGCAAATTCAGCTGCACCAGTCTTCAGCAGGACTCCAGCCATCTCCTCAGTGGCCCAGGTAAAGAGCCTAATACAGCCACCCATGATGTACTTCAATGGTTCCCTCCCAGGCCAAACGTTGGGAGCTCAAGCTCTTGGTAAAGAACAATCCAAACTTCCTGGGCAGCCACTTCCTCTCTCTGGGAACCAGTCTGGAAATTCTGGTGTAATTTCACCTCAGGAGCTGTTGAAGAAATTGCAGATAGTGCAACAGGAGCAACAGCTGCATGTAGCCAGTCGGCCAACCTTGGCAGCTAAATTTCCTGTAGTTACGCAGGCCACCACCACCACTCTGAAACCTTTGGATTCTTGGATGAACAAGGCTTCAGCTACAGAAAAGCAGCCCCCTCTTCTTCAG
>1.63759715.63759861.3
GTACCTGCCTGGATAAGAGCTGGCACTTTCCTTCAGCATGGACTCCTTCAGCCCCAAGTTCTGTTAAAGTGTTTACTGATACCTTCTTTGGTGAGAATGGAAAATTGGTCCCTGTGCTGAAGATAGAGTGGAAAGTGGCTACTGATG
>1.63762072.63762198.1
TGGAATTTCTCTTTCAACCGCTTTGAGGTACAACCAGGCCTAATGTACCAAGTAACTGTCTATCATTTGCCCAAATTAAGTACTGCAGGGGACTATAACAGGAAATTAGTGTCAGTCACAGTACC
>1.63769158.63770607.3
CTCCACCACCCCTGAAGCCACGTACAGTTTGGATTGTGTATTCTGCTGATCACAAGCTCTATGTAGACATTGTATTGAAATTTGCTCAATTCATGATCCAAGTGTGTGGTACAGAGGTTATCCTAGACCTGCTGGATGAGCATCAGATATCTGAGATGGGGGCAGTATGCTGGCTTACTCGGCAGAAACAGAAAATGGAAGCACTCTCTTCAAAGATCATCATCTTATGTTCCCGGGGTACTCGAGCCAAGTGGCAGGCTATGCTTGGGCGTGAGGAAGCAGCTGTACATCTTAAGCAAGATAGCCTGCTGCCAACAGGAGACATGTTCACTCCAGCACTGAATCTGGTTTTACCAGACTTCAAGCAGCCAGCTTGCTTTGGACTGTATTTAATCTGCTATTTTGAGGGCATAAGCAATGAGAGTGACATTCCAGACCCATTCCATGTCACTTCCAAATATCAGCTGATGGACAAGTTTGAGGAAATTTACTTCCTAATCCAGGATCTTGAAAAATTTGAGCCAGGGCGAATGCATCAGATTCCAGCAATCTCACCTGAAAAGTATACTGAAAGCCCCTGTGGCAAACAGCTGAAGGAGGCATTGCAGAAATTCCAGAAATGGCAGGCTGAGCATCCAGATTGGTTTAAAAATGAATGTGCTTGCTGTGAGGATGAAGATGATCTGCAGTCTGTGAGTGGGGAACTCACTGAAGAATTAATATTCCCCAGGGAAGGAATTCTCAAAAAACAACTGCTTCCAAAGGAACCTGACCCCAATAGCTGTTGCTTAGTCAATCTCCTGGTTAATGAAGATGACTTGGGAGCATATAAATTGAAACCTCAGCTTCTACCACAAGAAGATCTAGCATTCCAGACTGTGGTCATTCCTGCTGAGACACCTTCTGTTCAGGTGGTCAAGCCAGCTGCCCTTCCAGAAGAAAAAGAGATACTCAGTCATAAACTGTTGACCAATGAAGATTGGCTAGAAAGAGTGCCCATGATAGAAGCTAGCATCCCAAGAAGAAATAATGTCCTCCTTCAAGAGGATTTATCCTCAGATCCCCAGGCCCTGCCAGCTGATATGAGGCAACAACTGGAGGGATTGATGTATTCCCTCTATCAACAAAGTATCATCCCCTCTGGTATGCCCCTTTGCCAAGAAAGTGTTAATGAGCAGCAACAGCTGGTGTTTGATGAGTCTTGCAAAGTTCAGAGACAGTCAGTACAATCAGATCAGGGTTATATCTCCAGATGTTCTTCTTTGCCTTCTGATAGCCCTGTTGAACAGGAGGAGGAAGAGAGCCAAGAACAGGAAGGATATTGGTCTGGTGGGTATCTCACTGCAGATGTCTTAAGTAGTCTAAAAAGTCTTCAGCAGCAGTTGCTTTTCCAAGATATTCA
>1.63802717.63802511.1
GTCCTGATGCTAGTATTGGATCTGAGAAACCATCCTGCTGCTTTTCTGCTGTCAGAGGGTCAACAGGTAGTGGTTGCTTCTGACGATCCATCCATCTTTGGAGCAAAGGGATTATCCTATGACTTCTATGAGATCTTTATGGGTGTAGGAGGAATGAGTGCCGATTTGAAAACTTTGAAGCAACTGGTGCTAAACTCTTTAAAGTAA
>1.63803922.63803765.3
ACTGGGAAGGCATTTCTGTAGATAAAAATGTGTTGGATGCTCTGCTATTGAACACCAGCCGGATTGGTCATGGATTTGCCCTTGCCAAGCATTCAGAAGCTAGGAGGTTGGCATTGAAGGAGAATATTCCTGTAGAAGTCTGTCCTATTTCTAACCAG
>1.63807612.63807402.1
TTGCTGAGGAACCTAACGCTAGTAACAGATACTCCAGAGGAGACCTACCTGACTCAAGCTTTCATTTGGAACAAATTTGAAATTATCTTCAACGCTGCTTCTGGCATTATTAATTATGCACCTGTGTTCAAATCCTACTTCTATCAAGGGCTGCTGGAACTCTATGAAGATAATGTGCAGTATGTTGAGCTCAGAGTTCTGCTGCC
>1.63813867.63813642.3
TACATGTGCATGACTATGCTATCCTGAGTGTTGACTGGCTGGTATACAACGCTAGTTACATGCCTGACTGTTACATCTGCTTCTGCCCTAAGTGGACTGTTCAATTCAAGTTTTCAAGTCCTTCTCCTCCTACAAATGTGCCTCCTTGCTCTGAGTGGATATTGCTAGAGACCTACCGCAAGATTCTGGAGGATGTGGCTGAATTTGATAAGAG
>1.63901450.63901619.1
TCTCAAGGACTGGGCCATGGAACATGGTGGTTGATATGCCAGACAGAAGAGGAGTGGAGGCAGGTTACAGAAAGCTTCCGAGAGAGAACATCTTTAAGAGAAAAGCAGCTTTATAAACTCCTGAGTGAAGATTTCCTACCAGAGATTTGCAATATGATTACACAGAAG
>1.63911880.63912039.1
GCAGAACGAGCCAAGAGAAGGAAACTTCGAGAAGAGCGGGCATGGCTGCTGGCCCAAGGAAAGGAGCTTCCCCTTGAGCTCTCCCACTTAGATCCCAGTTCACCAGCTAGGGAGGAGAAGAAGACTAAGGA
>1.63915922.63916050.1
AGGCCACCCATTCCAGGAACATTTGGCTCTCTACGTGGATCTGATCCATCAAAATCATATGGATCACAACGAGTTCCAGAACCACATCCTGGTGAGCCAGGTCAGCAGCACCAGCACTTTGCCATGCAG
>1.63919515.63920904.1
TACCCCAAGCTGCTACCTCATTCTAAAGTCCCATTGCAAATTGATTGTTCCAGGCAGAATTTAACACAGGAAGGGGAAGGAAATAATTCTGAAACTAAAAATAGTTCAAAAGCAACACAAAATAAGAGTACTTGGCCAGCAGAGAATAACTATACAAGTTCTGTATCTCAGAGTTGTATAGGAGATATTGTAACAGTTATGGAGAGAGGACCTGTGCCTGAAAATGATGCTACAGGTGAAGGGTCGTCCAGTGGTACTGAAGGGAAAGCTGTACTTGCTAATATAATAGAAAAGCCTTGTTGCACTGGGGGTGAAAATCTGTTAGAAGCAACTGTGCCTTGCATGGGACAGAGCACCAGCACCCCTGCTGGTGTGGGTGGAAATCCAATGGGAGGCACTTCTAGCCAGTTTGCCCCTCTTTATATGCCCAATTTGGAATATCCAAATTCAGCCACACGATACCACATAAGTTCAGGATTTCAGGGTTTTAGTGCTATAATGGGAGCAAAACCCCTCTCAATATCTCATTCACAGCGTTTCTCTGCTCGGGGCTTTCATCCTAGCAACAGTTCCCACGGCACTTTTCCTCGCTATCGTTCTCACCAGGGAGTGCCATACCCTTACCATCCTCAGCCGCCTCCTTATCACCCCTACCAGCAGCCTCCTTACTATACTTGTCCCCAGGGTTATTCAGGCTGGCAGAAGCCTTTCCCTCACCCATCAAGCCCCACTGGGCATTCGCCTACCCGGTCCCCTCTGGCTAGGCCTCCTTTCTCAGACAGAGGGACAGTGGGCAGTGGCATGCAGAACTGTGAGGTGCTTAGCGCCACTTTGGCTTCCCCAAATCAAATAGACATAGCAGGCACCAAAGAGGATTCAACCAATGGGCAAGAACTGTCCCCTGAAGCTGAGAAAGCAGAGGAGTCCCAAGAAAGGCCTGAGAGTCCCAAAGAATTCCTTGATTTGGACAACCATAATGCCACCACTAAGAGGCAGAGGTCAGTTTCAGCAGGAGAGTATTTGTACGGCACTTCCTTGCCATCTGTGAGTTCTTCTGGGTTTGGATTTGGCCCGTCTGCTTTCCCATCCCATGGCATCATGCTGCAGACAGGGTCACCATATGCCTCACGACATCCAGCCACCCACTTCCAAGCCAGAAGTTATGGGTCAACAGTGAATGCTCACTTGTCACAACATCAGGCCACCAATCAATCCAATGGCCTTGCTCATGAAGGACCTCTGTACCGTTGCCAAGATGAGAATGTGGGACACTTTCAGGCCTTAATGATGGAACAGGCAGGACGTGGAAGTGGCATCGGAGGTCTATCTACAGATATATACAGAACACCAGG
>1.63991819.63991616.1
GAGGTCACCCAGCATCTGTCTCAAGCAGTACAGGCAGTCATGAGAACGATGCCTCGGGAAATGGAACAGGAGAAAGCCATGTTATTGGCAGCAATGGTTTTGGCCAAGAAAGTAGCCAATATAGTCCCTGCCTTCCTGCAGCAGGTGTTCAACACAACAGTGAACTATATCAACCACAACCTCCACGATTA
>1.64228046.64228192.1
GTTGAAAAACTGACTCTTCTATATACCATCCATCTGCATCAGCTCCTAGTGTGTCAGAAGTGTTTCAGTGAAACAAAGATAGACAGTAACCAGCTAATGCTTCATCTTCCAATGCTGGATTTTGATTCT
>1.6438427.6438267.2
GCGTATTCTACATTCTAAAGGGGAATTGAGTGAAGATCGGCATAAACAATATGAAGAATTTGCTATGTCTTATCAGAAGTTATTGGCAAACTCTCAGTCTTTAGCTGATCTCCTAGATGAAAATATGCCAGATCTTCCCCAAGACAAACCA
>1.6444143.6443364.2
AGAAAAAGAAGAAGCACATCAACTGCACCAGGAAGCTTGGGAGCGCCACCAGGCAAGAAAGGAACTGCGAAGCAAAAACCAGAATGCCTCAGACAACCGTCCAGAAGAGAACTTCTTTAGCAGGCTGGATTCAAGCCTCAAGAAGAACACTGCCTTTGTTAAGAAATTAAAGACTATCACTGAGCAGCAGAGAGACTCCTTGTCCCATGACTTCAACGGCCTCAATTTAAGCAAGTATATTGCAGAGGCCGTTGCATCGATTGTAGAAGCAAAACTGAAAATATCTGATGTAAACTGTGCTGTGCATCTGTGTTCGTTGTTTCATCAGCGATATGCTGACTTTGCTCCATCGCTGCTTCAAGTCTGGAAGAAACATTTTGAAGCAAGGAAAGAAGAGAAGACGCCTAACATTACAAAACTGAGAACGGACTTGCGGTTCATTGCAGAATTGACGATAGTTGGGATTTTCACAGATAAGGAAGGCTTATCTTTAATCTATGAACAGCTAAAAAACATTATTAATGCTGATCGTGAATCTCATACCCACGTTTCAGTGGTGATTAGTTTCTGCCGGCATTGTGGAGATGATATTGCTGGTTTGGTACCAAGAAAGGTTAAAAGTGCGGCAGATAAATTTAACTTGAGCTTTCCTCCCAGTGAGATAATTAGCCCAGAGAAACAACAACCTTTCCAAAATCTGCTGAAAGAATACTTTACATCTTTGACCAAACATCTGAAAAGGGACCACAGGGAACTGCAAAATATTGAAAGACAAAACAG
>1.6457795.6457957.3
TAGCTGACCATGGACTAGTTCGCTTAGTGACGGCATATCATGAACATGGGCACAAAGCTGCCAAAATCAATCCACTATTTACTGGCCAGGCTGTGATGGATGTGGTGCCTGAAATTCAGGTTCTGACGGAAACCTTACAAGGGCCTTTCAATACGGCAG
>1.65020902.65021060.3
AACCTTTACCTGTAACCCGCGTTTCCATCTACGATTATATACCATCACCTGAAACGGAAGTATTGTTTGAAATCCAGTATCCAGAGAAGTACAATGTTTTCACTCGGGTGAATATAAGTTATTGGGAAGGAAAAGAGTATCGCACAATGTTATATAAAG
>1.65022678.65022830.3
ATTTCTTTAAAGGCAAAACGGTTTTCAATCACTGGCTACCTGGAATATGTTACAGCAATATCACATTTCAGCTGGTGTCTGAAGCAACGTTCAATAAAACCACACTGGTGGAATACAGTGGGGTTAAGCATGAACCTAAGCAGCATCGGACAG
>1.65024315.65024761.3
TTCCCTATCCACCGCGAAACATTTCCGTACAAATTGTACACACAAATAGCAATGAGAACTGGGAAGAGCACAGTGGGAATTCCCCAGAAGAACCCTTCTTAGAAACACAGAAGGCTATTGGGCAGGAAAAATTTACTCCTGTGTTGGAGGACATGTCTGAGCTTCCAACAGCCAACACTTCCTATATTTGGCCTGATGATCACTCTAACAGCAGTGATTATGAAAGCACATCTCAGCCAGATTGGTGGACTAATGAATCTGAAGCTCCAGAGAATGAGAATGAGTTTGTTAATGCCGTTCCAAGGGATTATG
>1.65025781.65025942.3
AGAACTTCACAGAATTCCTGACAGTTGGAGAAGATGTTCACGAATTTGTCACTGATCTGACAGAACCAGGAAAATATACATTATCTGTTACAACATTTAGCTCCTCTGGATCATGTGAAGCGCGTGAAAGCCAATCTGCCCAAACCCTTCGTTTTTATAT
>1.65028533.65028732.1
CCTACTGGAGAATTGATAGAAGAGCTGACAGAAAAGCCTCGGAATGTTGTGGTGACCGTGCTGAGCTCCACCACAGCTTCTCTGTCTTGGACAACCTCTCAGGAGACTGCTGGGAGCAACAATACCATTGTGTCTATTGTTTCCTTGACATGCCAGAAGCAGAAGGAGAGCCAAAGACTTGAGAAACATTATTGCACAGAG
>1.65031383.65031503.1
GTGAACACAAGCAGCAGCTTTATTGAAAACCTTGTTCCTGGGGCTCAGTACCAAGTTGTAATTTACTTACGGAAAGGACCACTGGTTGGGCCTCCTTCTGATCCTGTTACATTTGCTATTG
>1.65033902.65034095.3
TGCCTACTGGGATCAAAGATTTAACCCTTTATCCTTTGGGACCCACAGCAGTGGTGCTCAGCTGGAACAGGCCTTACCTTGGTGTCTTTCAGAAATACGTTGTAGAGATGTTTTATTTCAACCCATCAACAATGACTTCAGAGTGGACGACACACTATGAAATAGCAGCGACTGTCTCGCTCACATCTTCAGTG
>1.65048839.65048982.1
CCAGCTCCTCCAAGATCACTCTTTGCTGTGAATAAAACCCAGACATCTGTGACTCTCTTGTGGGTAGAAGAAGGAGTAGCTGATTTCTTTGAGGTTTTTTGCCAGCAGATTGGCTCAGACCATGAGGCAAAGATTCAG
>1.65248937.65249072.3
ATGGTAAACCTATGCTTCGGCAGGGTGACACAGGGGACTGGATTGGAACATTTCTTGGTCACAAAGGAGCAGTCTGGGGGGCCACTTTGAACAAGGATGCCACTAAAGCAGCTACAGCCGCTGCAGATTTCACTGC
>1.65253203.65253340.1
CTCTGGGACAGAAATACATTGACAGAAGTGAAGGCAATCAACGTTGCCATGTCCGTGAGTAGCATGGAATACGTGCCCGAAGGAGAGATAATAGTGATCACCTATGGCCGGACCATTGCCTTTCACAGTGCAGAAAC
>1.65254702.65254851.3
AATCTTACAAGGGGCACTTTGGGCCCATTCACTGTGTCAGATTTAGCCCAGATGGAGAGTTGTACGCTAGTGGCTCAGAGGATGGAACGCTAAGGCTGTGGCAGACGACAGTAGGGAAAACATATGGTCTCTGGAAATGTGTGATTCCTG
>1.65268287.65268434.1
GCAGCTTGGCTTTTGAGGGCCGTCACCTGTATAGACCTCACCACCCTCTCTGGAGATGACACCCCGTCCAATGTTTGCAGATTATGCTACAAAGCCAAACATCCTATCAGAGAAGATTTGTTACGAGCCATGAATATGCATGATAAAG
>1.65271492.65271626.3
TGGCAACTGGATTCCCAGCAGGACAGACAGCTCTGAAAACTCGTTTAGAGGAGATCCAGATAGCTGTGGAAGATGGGGCCAAAGAGATTGACGTTGTCATTAATCGAACCTTAGTGCTGACAGGCCAATGGGAAG
>1.65310324.65310473.1
GTTGGATTTAAGCCTGCAGGAGGTATTCGCAAAGCCAAAGATGCCCTGATCTGGCTTTCGCTGATGAAGGAAGAACTGGGAGACGAATGGCTAAAACCAGAACTCTTTCGCTTGGGTGCCAGTACTTTGCTGGGAGACATCGAAGGACAG
>1.65378115.65377923.3
TTGTAGGTAACACGTCTGCTGCCCTTTCCATGGCTGTTGCGGGGTTCTTTGAACTACGTAGGAAGCATTTTCCTCTGGTTGAGCAGATACTTTCAGGCAAAGCTCTCCTCGTTTCCTCTATGTCGTGCCTCCATCTGGCTCCACAGTACCTCTTGCTCGGTGTGGCAGAAACTCTGGTGACTCCCACCTGTAA
>1.65382297.65382111.1
ATTCCATCAGGATATTATCTACAGACAATGCATTCAAATTTGAATCTGAATGGATTTCTTTTGCCAATCGCTGCCATGAATTTAATAAGCATCTTACCATTTTTAATTCTGGCTCCTCTTCTCGAGTGTGTCAATGCTTGTCTGTTGAATGCCAAAACAAGTGGA
>1.66677931.66678076.2
TGAGGCCGCAGTAGTAAACCACAAGCTTGAAAGCAGCTCAGAAGAGAGTGAAAAAAGCAGAATTCAAGAGCAACAGGAGGATACGGTTTCTTCATTCGAGATGCCAGCACAGACTTCAAAGGGAAACTCCACAGCAGCAG
>1.66730974.66731160.1
TGCGTTGTGGGAGGATGCAATGCTAGTTTTGCTTCACAGAGTGGGCTGGCTCGGCATGTACCAACACACTTCAGTCAGCAGAACTCTTCAAAAGTTACCAATCAGCCAAAGGCAAAAGAAGAGTCTCCTTCTAAAGCTGGGATGAACAAAAGAAGGAAATTAAAGAACAAACGGAGGCGCTCTTTAC
>1.67249876.67250095.3
GTATCCCCCCAAATATTTCACCTCTTGTCTCCCCAAGCCATTCACCCATCCAGGGTACACCAGTCAATAGTCCCATCAGCAGAACCTCAGGAGAACAATTTCCAGAGTCAACAGCCATGGCCACTACACAAACCATCAAGCCCCACAGGCTCTTAGGTTGCACTCAGAGCGCCCCTAACCTATCAGAGCCTGTTGAAGGCACCTCCGTCATTTGCAGTAG
>1.67476715.67476496.3
CATTTGAGAAGATGGATGTGACGGGGCATTGCAGGGATCTCATCAAGATTTTAAAGCAAGTGGACCAAATGAGGGAGAAATTCACTCCTCTGAAATTGATCGATGCTTGGCTAGGGAAAGGTCTGTCAAAACTGGGATTAGAGATTGCTGCTCCCAAACTTCCCCGTGATGTATTAGAGAGAATCATTGCCCATTTGATTCTGCAACAATATCTGA
>1.68281363.68281509.1
CAATTATACGCGGCCCAACTTGCAGCCATGCAAGTATCTCCTGGTGGCAAAATATCCGGCATTCCCCAAAGCAACGTTGGTGCAGCAGTATCACCTACAAATATTCACACTGACAAGATCGCAACCAGCCCACCACCCAAAAGCAAG
>1.68676482.68676653.1
GTGGATGATGAAGATCTACAAGATGAGCCTCTACAGATAACTGTCCTTGATCATGATACTTATAGTGCTAATGATGCCATTGGAAAAGTTTACATTGATATTGACCCTCTGCTCTACAGCGAAGCAGCTACAGTTATTTCTGGCTGGTTTCCAATTTATGACACAATACATG
>1.68679600.68679755.1
ACGTCTATTCCAAAGTGCTATAAAGCTGTAATTATTCATGGATTTGTAGAAGAACTTGTGGTTAATGAAGATCCAGAATATCAATGGATAGACCGAATCCGTACACCAAGAGCATCAAATGAGGCCAGGCAGCGCCTTATTTCATTAATGTCAG
>1.68681583.68681781.1
GAACTGCAAAGGAAGATTGGCTTAAAGGTACTAGAAATGAGAGGAAATGCAGTGGTTGGCTATTTGCAGTGTTTCGATCTGGAGGGAGAATCTGGACTAGTAGTACGAGCCATAGGAACAGCCTGTACCTTGGACAAATTAAGTAACACACCTGTATTCTTACCTGCATGTAATTCCCCATCCAAGGAAATAAAGGA
>1.68684297.68684448.2
GATTCCTTTCAATGAAGATCCCAACCCCAATCCTCATTCATCAGGACCCTCCACCCCTCTGAAAAACCAAATCTATTCCTTTTCACCTTCCAAGTCCTACAGTCGACAGTCCTCTTCTTCTGATACAGATTTGAGTTTGACACCTAAAACTG
>1.68717069.68717233.1
TCTGCTACAGGGGTTTATCTGGCTGCTTTACCTACTCCTGGCGGTATTCAGATTGCTGGAAAAACCCCCAATGATGCCACTTATGAGCAGCATATATCTCATATGCAGAAGAAAATCAATGACACGATAGCCAAAAATAAAGAACTGTATGAGATTAACCCTCC
>1.68717560.68717700.3
CTGAAGAAATTATAGGTTCTCCCATTCCAGAACCAAGGCACCGTACGAGGTTGCTAAGATCTCAGTCTGAAAGTTCTGATGAAATTGCAGAATTGGATCTCTCACATGGCAAGAAAGATGCCTTTGTGTTGGAG
>1.68732844.68733034.3
TTGACAAGCCAAGTCCGATGACAGAAGGGCAGTGCCGTAACCGTCTGGGTCCCTCAGGAATGAATTCCACTGTGCCGGTTGTGAAGATGACGCCTCTTTCTTTCATCCCCGGAGCAAAAATAACTAAATACCTGGGAATCATCAACATGTTCTTTATACGAGAAACCACTTCTCTGCGTGAG
>1.68735676.68735822.1
GAAGGTGGCGTGAGTGGCTTCCTGCATGCATTTGTAGCTGAAGTGTTTGCAATGGTCAGAGCTCACGTGGCAGCTCTTGGGGGAAACGCTGTTGTGTCTTACATCATGAAGCAATGTGTGTTTATGGAGAACCCAAACAAAAACCAG
>1.68998822.68998966.2
ACTCATTCATACTTTCAATGGCATCACTTTTACTACGAGATCCTCACCAGAACTTTTAAATTCCCTGGTTTCGTTTGATGCTAGAGAAGATGATGTTCTGTTGGTTTCCTATCCAAAATCTG
>1.69000625.69000751.1
ATTTATATTGTCAGAAATCCAAAGGATATTGCTGTATCCATGTTCCATTACTATCAAGAGAATCCAAACCTCCCCACCATAGATTCCTGGCCGAATTTCCTGGAGATGTTCTTAAAAGGAGATG
>1.69015704.69015514.2
AGGAAATGAAGACTCGGACGTGGAATGTCTGAAGCAAGCAAGCATGAGTGCCGTCCCTGCTGACGGCTGTCCGGCTGCACAGAAAGCTGCAAGCTACATTTGTAAATGTAATGGGGGTCGTGGTGCAGTTCGAGAATTTGCAGAGCACATCTTCCTTTTAATGGAAAAGGTGAATTCGGCTGGAAAACAA
>1.6912822.6912648.1
ATGGATGAAAATTATAATCTCCTTCCACACGGAGTAAATTTTCAGGATGCAATATTTCCTGATACGCAGGAAAACAGACGGATGTTTTCCAGCCTCTTCCAATTTTCCAACTGCAGTCAAGGGCTGCACTCTGTAATGTTCTCCAGCGATTGGGAGATAGAAGAGGACAA
>1.69295194.69295761.1
CCCGTAGACAGCCTTTGCCGGAAGCTCCAAGCCATCAATATGATGGACCAAGCTTCAAATCCTGCCTTGCAGATTCCAAAATTCCAATCCAAGAACTTCGACAGTCCACAGAGTAACACAAAGAAGAACCTGGAGGAAATCTTGAAGAAAAGGACACTGAAAAGTAGTGACAGCCACAGTCCC
>1.69345979.69345842.1
TGGGAACATTATACAGGTTGTGATGGCAGTCCAGACCCTACAATTCCCCAGGAAATCAATACTTTTATGAGCTTGTGGCTAGAAGACACAAATAATGATATCATGATCGTGGTTGAGAAAGGCAGCAAGGTGCT
>1.6946824.6946982.2
GCAACTGAAGGCCCAGGTGGCAAAGCTGCAGGCTGAAAAGGCAGATCTGGTTGCCATCATTTCAGAGCTGCAGCTGAAGCTCAGCGCTGCTGCAACCGAAGACTCGTTTGTTGAGATCAGAATG
>1.6950555.6950689.3
GGAACAAATCTGTGGATGAAGCAAAGAAATACTTGGAAAAAGAAGAGTTAACCGTCAGCCAGCTTCTTCTTTCTCTCAGGACCGAAACTCAGAAGAGGGAAGCACTGGAAAATAAGCTGCAGGAACTTAAGGA
>1.695293.695450.1
GTGGAGCAGAACTGGGCGACGCTACAGGGGGGAGAGATGACCATCCAAACCACGCAGGCCTCCGAAGCCACGCAGGCAGTGGCCTCCTTAGCCGAAGCAGCAGTAGCAGCGTCGCAGGAGATGCAGCAAGGCGCAACGGTCACGATGGCGCTCAACAG
>1.6959369.6959527.3
TGGAAGAATTAATTCACAAACTGGACCTAGCAGAAAAGGCACTGGCTGCCAAACAGTTCCAGATAGACAAAATGAAGCAAACTATTGTGAAGCAAGAGGAAGAGCTTGAGACTGTAGCTGTCCTCCGAGCTCAG
>1.69858720.69858545.1
TGTACGTCTCTTCTTTTCTTTTTCCCGAAACCTGTTGGAATCCGACCATTTCTGGTATCTGTAATGCTCAGATCTATATATACTATTGGTCTTGGGCCTACGCTGATCCTTCTAGGTGCCGCTAAT
>1.70118600.70119120.3
CAAACACTCCCCCAAGAGTTGTTAATGCCATTAAGTGGATTGCAGCAACAATTGGACACAGGTTCTCATTTTCAGTACCACCAGAGACATTTTATGATCAAGAAGATGGAAATTCAACTCAACTAACCCTTGGAATAAACCCAATTGATGGTTCACCAACAGATCTGGAAAGCTGGTTACAGTTTAATGCCAGTGATAAAACTATGTATGGTTATCCACTTGATACTGATTTTCAATATTCCCCTCAGGAATTTTTACTCTTTGCCATTGATTCAGGAGGACTGAAGACTGAAGATAAATTCATCATAGAAACATTCAGGCCAACTACTATCCCATGCCACATTTATACAGTAATAACAAAAAATAGCTACCACTCATTCCTGAAAAACAGAGGAAGAATTAACATCTTTTTAAAGAAACTTTCCAAATACTTGTTTGCAGACAGTCCTGGGGATATGATTCTACTTCATCTCAAAACTGGGTCCACTGTGTTCATGTGGTACA
>1.70127369.70127234.3
GGCCAGTATCCCTTCTGTCTCTATGGAGCAACAGGATTAATGCTGCAAATTCTAGAAAACATCAAGAATTTATTGGCCGCTTAAACTCTGTCAACAATAAAGCTGAACTGTATCAACATCTTAAAGAGGAGAATGG
>1.70128204.70128065.3
TAAAAGGCTTGCTAGACCGTGAAAAAGAGGAACTTGCAGAAGCAGAAGTCATTAAAGATTCTCCTGATTCCCCCGAACCACCCAACAAAAAGCCGCTTGTTGCAATGGACGAACTGCCAGGCACTGAAAAAAATAAAG
>1.70129508.70129278.2
AGATGAACAGTACAGGATTATGTGGAATGAACTGGAGACTCTTGTTAGAGCTCACATAGCCAACTCAGATAAACATCAGCGTGTCTTGGAGTGTCTTCTAACTTGCAGAAGTAAACCTCCTGAAGAAGAGGAGCGCAAGAAACGGGGTAGGAAGAGAGAGGAAAAAGAGGACAAGTCAGAGAAAGCAGGGAAAGATTATGAATCAGAAAAATCCTGGCAGGAATCAGAAAG
>1.70131213.70131043.1
GATTTTGGTGAATTTATGAGAGAAAATAGACTCACTCCTTTCCTGGAACCTAGATACAAGAATGATGAAAGTCTTGAGATTCCTTTGGAACGAGCAAAAGATCAGCTAGAGAAACATACCCGTTACTGGCCCATGATAATTTCACAGACAACCATATTCAACATGCAGGC
>1.70138939.70138811.1
CTTTCTCCTGTTTTAACCAGTGAAGTACATAGTGTTCGGGCTGGACGGCATCTGGCCACCAGACTGAATCTTTTAGTTCAGCAGCATTTTGATCTGGCTTCAACTACTATAACTAATATCCCTATGAAG
>1.70145693.70145490.1
CACAAAACAGTTTTTGTGGTAGATCACTGCCCGTATATGGCAGAATCTTGTAGACAACATGTTGAGTTTGATATGTTAATAAAGAATCGGACTCAAGGAATCATACCTCTTGCACCTATATCACGATCACTATGGACCTGTTCAGTGGAATCATCCATGGAATACTGTAGGATAATGTATGATATATTTCCTTTTAAAAAACT
>1.70156250.70156387.1
CAGGAAAACAAAGGACTGAGAGAAATACTGCAGATAACCAGAGAATCGTTCCTGAATCTCAAAGAAGATGCATCAGAAAGTACATCTCTGTCAGCACTAGTAACAAACAGTGATTTGAGTCTGAGAAAAAACT
>1.70170895.70170718.1
TACTTCTCTTCACTCCCTGGGCAAGGGGTAATCTACAACGTCATTGTGAGGGATCCTAGGTGGAACACTTCAGCTGCATATGTGCCTGTTCACACGTACGCATGTAGTTTCTCTGCCTTGGTGAATAACTGCT
>1.70171652.70171481.2
AGGTGCAAACCCGCCTTCATGTGATTCTGGGATGACTCTGGACTCCAGGTGGCGGCTATACTATGATGTCTATCAGTATTTTCTGCCAGAGAATGATTTATCTGAAGCCACATTTGTGAGTCATATGAGAAAAATGTCTGAGGTTCAGAGTATCCGAGATCATGGCTCTAAA
>1.70172658.70172508.1
CCTTCTCCTAACAACTCAGGAACTGGAGTAGACAGAGGATTGGTTTCCGTGCTTCGGCCTGAACAAACGGTGTGTACGTGGTATTTGCAAGCTGTGGATACGAACCAGGTGCTGAGCACAGCTGTTTCTTTTCCATACACTGAAAAAG
>1.70188365.70188541.1
GCTGCAAATTTATACCGCTTGGAGGAAGAGAACCATGAGGCAGCTGCCCGCCTTGAAGAGGTGGTGTATCGTGGAGATCTGCTCTTGGAAAAGATACAGAGTGCCTTAGCTGACATTGCTCAGTCCCAGTTGAAGACACGGAGTGGCACCCGTAGCCAACCTCTCCCAGA
>1.70413569.70413774.1
TCCAAAGCACTGGAATATTCCAATGGCTTATTTGATTGCCAGTCCCCAACTTCTCCATTTATGGGAAGTTTGCGCGTTCTGCATCTTGTGGAAGACTTGCGGGGTTTGTTGGAAATGATGGAAATGGATGAAAAAGAAGGACTGCGGTGCCAGGTTCCTGATTCGACAGCAGAGGTTTTGATTGAATGGCTGCAAAATCAAATG
>1.70447955.70448096.1
GAGACTGAGAAAGAATCAGCCGATCACCTAGATCTGGCTGGCTTTCCATGCCAACCAAAAGGCGCAGAAGGTGGACCTCTGACTCCACCTTCTCCTGACTCTAAGAAGAAAACGAGAGGAATCAAAAAGTTGTTTGGCAG
>1.70542887.70542750.2
GTATTTTGATTCATCTGACTTGAGAAGTAGTGCTTTTTCTAAATGGGATGACAATACTGATTCATTCTGGAAGAAAGAAAGCAGCAGCAGAGATATGGATATGATTCTGTCTTCCAAGCCTGCAAGTTATTCAGAGAG
>1.70650755.70650592.3
ATGCTTCTCCATCTCTTACTTCCAGTACTGCAAATGACCGTATACTCAAATACAATCTGATAAATGACACACTTAATATTGCTGTGCCCAATGGAGAAATTCCTGATTGTAAATGGAATAAACCACCCCCCAAAGAAGCTCTTGGAAATTATGAAATTTT
>1.70653774.70653631.1
GATGATTATAACCACATCCATGGTGGCAAATGGACAGTCAACAATTTGCGTTTATATCTAGAAAGCACTCGAGGGAAAGATGTCACTAACAAGCTGTTTGATGAAATACATTGGATAATTGTACAGTCATTGAAAGCAGTTGC
>1.70660277.70660069.3
GTGTGCAAACTATTCGAAATGTTTTCAGTGTAGAAACTGGTTATCGTCTCTCTGATGACCAGATTGTCAACCATTTTCCTAACCACTACGAGCTTACCCGGAAGGACTTAATGGTGAAAAATATTAAAAGGTACAGAAAAGAACTGGAAAAAGAAGGTAGTCCTCTTGCAGAGAAAGATGAAAATGGAAAATATCTTTATTT
>1.70689363.70689146.1
TATGCTGTCAAGATACGTGCTGAAGCCATGCAAGAGGCATCTGAAGGCATACCAAGTGGAATGCTCTCTGTTATTGGCCTGAAAGATTCTGATTATCAAGCTGCTTGTTTTGAAGCTCGTGAATACTGCATGTCAGTGGGCATAGAAGATCCTGTATGTGAAGTTTCAAACTACTTGTTTCCAAATAGCAGAGTCATTGCGGGACATTTGCAG
>1.70704859.70704708.1
ATGCAACCTGAAATTCTAGAGGTAAATTTCAACCCCGATTGTGACAGAGCATGCAAATATCATCCGTCATTCTTCAACGACGTCTTCTGTACTCTCTTCTTGGATGAGCCCAGCAACTGCCACGTGACTTCTATTGTTTAG
>1.70705926.70705788.3
ACATCTTTAAGGCGTTTGTTGAGCTCTTCCAAGCGGCTTGTGCCAAGCCTGCACCACTTGGTGTCTGTGACTATCCGTCTTCACGAGCTCTGTATGCCATTGACCTGATGCTGAAATGGGA
>1.70708910.70708759.1
GTAGTGTCTAAATACATTGAAAATCCGGTCTTGTTTCATCTTGAAGATGTGGGACTGGTTAAATTCGACATTCGGTATATCGTGCTGCTGAGATCAGTTAAGCCACTCAAACTGTATGTTTACGATGTGTTTTGGCTCCGGTTCTCAAACAG
>1.70716480.70716321.1
ACAGCTGAGGAGAAGGTCCCAGTTTGGTACATTATGGATGAATTTGGATCCCGTATCCAGCATTCAGATGAACCCACTTTTGCAACAGCACCTTTGTTTTACATGCCACAACAAATTGCTTATACTATTCTCTGGCCCTTAAGAGACCTTGA
>1.70718169.70717971.2
CATTTTTCTTATCGATCATGCCTGGACATATCGTGTGGAACATGCCCGCCAGCAGCTTATGCAGGTCCCTGGCCTGCTTCACAGAATGGCCAATTTGATGGGAATAGACTTCCACGGAGAAGTTCCAGATGAGACAGTGGTCAATCAGGTGTTAGAAGAAATGTGGAGATACAACCAGACTTACCAGCTGTC
>1.7097069.7096804.3
CTCAGAACAGACAACAGCCTCCGGTTCCTCTGGTTTGTTCACAGAAATCAACAGTGTCAAGAAAGAGAAATAAAAAGAAAAAAGTGCTCCCAAAGACTGTTGAACCTCCTACTGTGAATAAGAAGCTCAGCGCTGTAGAGAATGAAAAAAGGGTACCAGCGAATTCTGACAGATCGAGCGTGCAAGTCGCCGAATCCTCCTTGAAACTGGAGCCACAGGTTTCAGGATTTGGCATTGTCCTTGAATCTTCATCTTCGGAT
>1.7104669.7104370.3
GAGATGAAAGTCGGGAGATTAAAAAACAAATTACAGGGATGAGAAGGTTGCTGAATGACAGTACAGGACGAATATACCAGCGAGTTGGCAAAGAAGGAGAAAAATTGAAGGAAGAACCCCAAGATTTAGACCTGGCCTGGACTCAGCGTCTGAATCCTCCTGCAGAAACCCAGGGACCTATCCACCAAGTATCGCAGGGCGGCACTTGGAATGAATTGTCTCCCCAAACTGGCCACTATTCAGGGCAGTATGGCACGCGTTCGAAAACCTTCCAAAACCAAGCCAGAACCGTGG
>1.71287307.71287448.1
GAAGGACCAAAAGCGCACCTTCGTAAGCTGGCCGAGTGCATCCGGTGGTCGTATGGTGGTGGCATAGTGCTGAGGCTTGGAAACATCGCTCGACTAGAACTCAACTACTGTATCCCCATGGGAGTACAAACCGGGGATAG
>1.7185318.7185081.2
GCACAACAGACCCCCCCCTCCACAATCCCTGGAGGGTCTCCGGCAAATGCACTATCACAGGAATGACTACGACAAATCCCCCATTAAGCCCAAAATGTGGAGTGAGTCTTCCTTAGATGAACCTTATGAGAAGGTGAAGAAGCGTTCTTCTCACAG
>1.71950025.71950165.1
GGGAAGGAACCCCCTGTCCGCCAGCTGGCCCTGTTGCACTTCAGAAATATTATAACTCTCAATATAAAGCTGGAAGACGCATTGTCCCGTTCCCGCGCAAGAGTTCCTCCTTCAATCGTTCAAATGTTACTCATCCTACAG
>1.71970280.71970418.1
GGTGTTCATGAATCAAAAGGAGTGACCGAAGATTATCTGAAGTTGGAAACTCTCTTGCAGAAGGTCGTTTCCCCTTACTTGGGGACGTACGGTTTGTACTCCAGTGATGGTGCAATCACACACTCTTCCTGCAT
>1.72105313.72105089.1
AAATGCCTAGAGCTAAAAAACAGCCTGTTGGCCCGGCAAAAAGGGGTTCAGTCGTCGCTGGAACACCTCAAAACCCTCATTAGACTGATTCAGAACGAGCAGATGCTTCAGGTGACCATGACAACGACCACCACCTCCTCCCTGCTGACTGTCCCCTGGACCAAACCCTCCGCTGCCTCGGCCGCCGCTGCTCCCCAACCCTTGCAGCCGGCCCAGGGCAACAACTGA
>1.72129242.72129120.1
GTCATCATCATTCAGCCTAAAGTTCAAACTCAGACAGAAAATAAAGTGGAGATAAAGAAACCTGCTGAAGAGTCAACTCAGGGACCTGCTACCAAAAAGAAAAAAGATGAGAATCCAGAG
>1.72131750.72131400.1
GTTAGGCCAAAGACTCTGATTCCAGACAGCCTCCCAATTTCTCCATGCAGAGATCAACCTTCCAAGCAACCTCCGACGTTTCAGAAGGCAACGGTGGTCAGCATCAAAAACCCAACGCCTGCCCTCCCCACTGCCAATAATACTGTTAGCCATGTACAGACGTCCAGCAGCCAGTCACAAAGTGTCTCAGAGACGGCAGCCATCTCCTCGTCCCTGAGTAGTGCTGGGGTAGCGTATGCCATTATCTCAACATCTCCCAATAATGCAATGCCCATCAATACCAGCGCTGCTGTCTCGGTGGTTAATGACAGCATTAAAGTGCAACCACTTCTCATCAGTGCTGACAGCAAG
>1.72418022.72417860.3
TCACGTCCTTCAGCACCCCTCCGACTCCAGAACGCAACAGCCGCCCTTCCTTTTTCTCCCCATCTCTCAAGAGGAAAGTGACCCGAAATCGAATTGCAGAGATGAAGAAATCCCATTCGGCCAACGATAGCGAGGAATTCTTTCGGGATGATGATGGTGGAG
>1.72422198.72422058.1
GTATTTAATGACATGACTGTAGGGGAAGGCGAGATGGTTTGTGTGGAGCTGGTGGCCAGTGACAAAAGCAACACTTTCCAAGGAGTTATTTTCCAGGGATCCATCCGCTATGAAGCCCTCAAGAAGGTCTACGACAATAGG
>1.72555038.72554882.1
TCTGACAAAGAGATTGAGACTCACTTAGAACAACTTCAGCAAGAAATCGCATGTAAAGAAAATGTTTTGTTAAAAACAACAGCACCAAATCTGAAAGCACTGGAGAAGCTGCATATTGTTACAGGCAGATTCCAAGAATC
>1.72557570.72557417.1
GCAACATTACAAAAGGAAGCAGGAGCTATTGAGACCTCTCTGGAACAGAAGAAATTAGAACGGCATAACAGGCTTCTTGAATGCAAGCTTCAGGATTTAAGGATAAGCCTTCTTTCGGGATCGCTGGATGACATTAGTGAAATTGAG
>1.72590088.72590432.1
GAAATGAAACAAAACGATAAGATCCTCTGTATGTTAGATCAACGACAGAAAAAAGATACTCAGATTCTCAACAAAGCTATCAACGAATTTCGTCAAACTTATCAGAAGCCAGAAACACGGCGGGAATTTGACCTGTCTGACCCACAAGGGCCGCAGAAAGACAGCGCTGCTCGCCTTGCTGACAGTGACCCTCGCTGCACCATATCCAGCTTGCAGAAGTTCATGGGAGAAGATTTAAACAGCAAGAACAGGTGGAGGTTCCAGCAAGAGCAAACAAGAGAATGGCTTTTTCAGCAAGGAAAGGAGAAGCAGAATGCGCTGACAGACAAAAAAT
>1.72596420.72596586.3
AGGAGGAACGCCAGAGAAACGCGGAATGGGACCGAAAGCGGGTGCAGGAGGCCAGAGCTGAATTGCTCTATGAACGTCACCAGCAATGGGAGAATCGGGGCCTGCGGAGAGCGTTAGATAATTTTAACGCCCAGCTGTCCCGGGAGCAGAAA
>1.72762582.72762773.1
GAAACAGCAACTGAAAGTTTGTTCCAGGATCTCCTGCAAATTTTGAAAAAAGTTTCACATGAAATTGATGTGACATACAAGGATGCCAGTACGTTGGCACACCTAGATTCACGTTTGCTACTGCTGTCCGAATGTTTTCGATGCCTTCGGAATGCTTGCGTGCAGTGTGCAAATAACCAAAATGTTATGAG
>1.72850697.72850884.3
TTATAAACCAGTGGGCGGTTTATGCCATTCATAACCTCACGGAAGAGAACGAAAGGAACCAGGAATTCATTGCTCGGATGGAGCAGCAGGGCCTGGCAGACAACCCGGTCCTTGAGAGCATGGGGCTGGGAGTTGAGCCGAGAGGTCAGAAGCTTATTTTAAAATCTGTCAAACAGATGCC
>1.73491807.73492020.3
GAAAGCCAGCTCTGCCCCTTTATTCCCTTAAAGGACTATCAAGATTCTCTTCCTTTATCTTAAGATATTTTGTAAGAGATGGAGAGCATGACAGAACTTTCACCATCTATAAGCGCGGAAAGCTCTGGAGTGTTA
>1.73855921.73856055.3
GTGATGTGTTATATGAGCTTCTTCAGCACATCTTGAAGCAAAGAAATTCTCATGTGCTGTTTTCTCCCTTCTTCCACCCGGGGAACTCTGTTCATGCTCCACCAGATGTCATGCTGCATCAGAACCACGATGAAG
>1.74184873.74185103.1
ATGGATCTTTCGGTAGAAACCCTTTACACTTTAATGCAGGAGCGCCAGAAACGGTATGCCAAGTATGCTGAGCAGATCCAGAAAGTCAACGAGATGTCTGCCATCCTCCGCCGCGTCCAGATGGGCATTGACCTAACCATCCCACTGATGGAGAGGCTGAACAGCCTGCTGCCTGAAAGTGAGCGGCTGGAACCTTTCAGTATGAAACTGGACAGGGAGCTCAAGTCATAG
>1.74311233.74311379.1
TACAAGCAATGGTGCATGGCAATGGATCAAGGAAAAATCCCCTCTGAAATTAAAGCTCTCCTGAGTGGAGAAGAGCAAAATAAACCTCAGCAGAATGTAGGCAAGATGGCCAAAGCCGTAAAGAGTGATGCCAACAGC
>1.74632963.74633130.1
GAGAAGATGGAGCCTGACCAGGACTGGACAACCGTCTATCCAGCTGCAGCTTCTTTTAAACCTTCTGCTGTGCCCCTCCCTGTTCGGATGGGCTACCCAGTCAGAGGCGGCGCGGCTCCTGGAAAAGAAGGCAACTTGGAACTTTTGAAG
>1.74653078.74653356.2
AGAGGAGCTTCTTGCCTTAGAGGTGATTCAGGACTACAAAAAGTCCATGGTTCTCTTGAAAAATGAAGGAGAAACAGAAAAGCATCTTTTGGAGTATAAAAATTCAGTGAAGCGACTGTTAAA
>1.74769639.74769213.2
CAAAAGGACAGTCTCCGAATACCAGCTGCTGCATGACAAGGGAAAGTCTTTGCAAGATATACGAAGACGCAACTTCCTGCAAAACTTAATCGAAGGGGTAAACACGGCCGAGATCCGGGCTGTATCGGAGGTATCGCCGAACCCGAAACCCGCAGTGCCTGCCAAAAGCTACACTCTCCGCTTTGGCACCGATGACGAAGGCAAACACCTGACCCAGGAGACCAACAAAACCCAAACGTATAAGGAGCAGCCCCTGAAGCCCCCAGGAAAGAAGAAGAAAGGGAAGCCGGGGAAACGCAAGGAGCAAGAGAAGAAGAAGCGGCGGATTCGTTCGGCACGGC
>1.75396407.75396604.3
GAGCACAGCTGAAAACGATGCATAATCTGCGACTGCTGAGGGCAGATATGCTAGATTTCTGCAGGCATAAGCGCAGTCACCGCAGCGGAGTCAAACTCCATCGGCTTCAAACTGCACTGTCGCTTTATTCAACGTCGCTTTGTGGTCTAGTCTTGCTTGTGGATAATCGCATCAGTTCATACAGTGGGATCAAAAGAG
>1.75400034.75400162.3
ATTTTGCAACTGTTTGTCAGGAGTGCACAGATTTCCATTTTCCTGGAGTTCAGGAGCAGCTTGAAGTTGTTCAGCAAGTTGTACTTTATGCTCGAGCACAGCGAAGTAGCAAGTCCAAAAG
>1.75455244.75455681.3
ATTACTTCAGCTATGAGGATTGCATTTTTAAACACTGGACCCTGGAAAACGGCTACGATGTTTACCAGTCCCCCAAGTACAACTACCTAGTCAGCCTGGGGAGGGCTAAGCAGCCGCTCTTTCCCAACATGAATCCACCCGTTTACTCCCAGTTTTTAGCCAGAAGGAATGAAATCCCCTTGGTCCAGTTCAACACGCCAAGGCCTCACAGACACACGCGGGGCGCCGGGGCTGATCC
>1.76584038.76583855.1
GTTGGCTCTGAGTGGCCGTCTCCGTCTGATCCCTGCATCATCAAAAAATGTGTCCGTGTGAATGAGGAAGTCTTTATTCAGGCCAGGAACGTCTCATGCCAACCGAGGGAGCCCATCAGTTGTCCGTTTGCAACAGAGCTGCGTTGTAAACAGAAGTCTGGGTGCTGCCCTTCCTGTAGCTGTG
>1.76592002.76591797.1
TGTAAAAAGGAGGCCTGCAAGTCACAGCCCAGGCCGTCCTGCCCGTCACACCGTGAACTGACTGTGAAGAAGACTCAGTGCTGCGATGAATATCAGTGTGTTTGTAGCTGCAGCAACTCGACAGTGACCTGCCCGCCAGGCTACCTCTCATCCTCCGTCACGAATGACTGTGGCTGCACCTCTACCACTTGCATCCCAGA
>1.76599071.76598866.1
ATGAAATGCCCACCCTCCCTAATCTATCAGCACTGCCAGAAAGGCTGCACAAAACACTGTGAGAACGGGACCAACATGCAGATCTGCACAGACTACCCCACGGAGGGCTGCTTCTGTCCCCAGGGACAAGTCACCCTAGATGGCGGCTGCGTTCACGACGACATCTGCTCCCAGTGCATCAGCGAAGATGGAGCTCGCCATCAG
>1.76604184.76603992.1
GTGGCTGTGAATGGCAAAGCAGTTATTCCCCCATACAGTAACGGTCAAGTTGAAGTTAATGTCTACGGGACAATAATGCATGAAGTCAAGTTCTTGCAAGAGGACCACACCATTGCCTTCACTCCAAGCAACAATGAATTCACATTGCAACTTAGCCCAAAGAGTTTTGCCTCAAAAATGTATGGACTTTGTG
>1.76605355.76605135.1
TGCATGGGAAGTTCAACCAGACATATTGTCACCTTTGATGGACTGGATTTTAAGCTAACGGGCAACTGTTCTTACACCTTGTTTGAAGACAAAGACGACGATATTCAAGTGCTTCTTCACAATGGAGCATGCAGCTCAGCCCCCAAACTCAACTGCATGAATGCCATGGAGGTCACATACAAGGGCTTCTCTGTGCAGCTCTACAGCAACATGAC
>1.76612270.76612093.1
CCCGGTGACAAATGGAAGCTGCTGGATCGGTGTTATATTGTGACTTGCTTACCGGGTGGCCGCACAGAACTGAACAGCCACCGATATATTTGTGAGAAGATGGCCAAGCCAACATGTCACAACAATTTCCCTGCTGTTAAAGTGGAAGAAACATGCGGCTGCCATTGGGTGTGTCCAT
>1.76635365.76634033.3
GTGAATATTCTTGTAGCAAAATGATGGACCTTGCCATCCTTATGGATGGTTCCAATAAGCTTTCAGAGAGTGATTTCGAAGAGCTGAAAAGTTTCATAATTAGCATGATGGAAAAACTCCACATCTCCCAAAAACGAATTCGCTTGGCAATCCTGGAATACCGCACTGGTTCACACATTTACCTTGGCCTGAAGGATATTAAAAGGCCATCTAAAATGAGGAAGATTGTGCAAAATATAAAATACACTGGTGGAGATGTAGCCTCTGCCACTGAGGTACTCAAATATGTTGTGTTCCATGTGTTTGGCAAGGCACCGCGCACAAACGCCGCCAGAATTGCTGTGTTGTTTACAGCAAGCAAGGACACCAAGAAAGTTCAGGCAATCTTTCCACTTTTGAAAAAGAAGAAAATTATTGTGATACCGGTTGGGCTTGGGCCCCACGTCAGCACAGAACAAATTGAATTAATTGAGAGGCAGTCACCAGAAAACAGAGCTTACATACTGGACAGTGTCCTTGAGTTAAGGCAGCGCAAGGATGAAATAATCGATTACTTCTGTGGTCTTGTGCCTGAAG
>1.76638026.76637891.1
AAAATTCTTGATGAGCTTTCTGAGTCTTGTATCAAACTCGAGGAGTGTCCAGTGTGCGAAGTAGAAGGTCGCAGGATTTCTCATGGGAAGAAGATAATTTTGAACTCGGAGAATGCTCAGCTCTGCCAATCCTG
>1.76639990.76639832.1
CAAAGTTGTGAAAGTATGAACAAAGTGGAGGAGGAATATCAGTGTGAATGGCGATACAACAGCTGTGGTCCTGCCTGTCCAAGGACATGCCAGCACATGGATCCAATACCGTGTCCCGTGAAGTGTGTCGAAGGATGCCATCCACACTGCCCTGCAG
>1.76669170.76668955.3
CCAGGTACGCCGACAGTTCCTGCTCGGTCCTGCTGTCGCCCCTGTTTGAGCCTTGCCACCACGAAGTCAGTCCTTCTCCCTACCTCAAGAACTGTCGCTACGATGTCTGCTCCTGCTCGGATGGCAAAGACTGCTTGTGCACGGCGATCTCTGCCTACGCCATGGCCTGCGCACGCAAAGGCGTGGTCATCGACTGGAGGCAGCCAGAATTTTG
>1.76775773.76775548.2
AGTCGCCTCCGTTACTGGCAAGACAGCCCTTTATGACTCCATCCAGACAAAAGCCACCTCACAGGGTTCCTTGGGATCCCTCAGGGAAGAACTGTTTCCTGCCATTCCAAGCCCTCCGCCAATTCGGAGGACCAGCCTTCCCCTCAACATGGTCTTTAACCCGAATCACCACATCGTTCCGTTGATGCTGGA
>1.76788881.76788727.1
TGGATCGAAGGAGTGAAGCTCTCAGATGCAGAGAGAGGCTGGTTCCCTTCTGATCAAGTGGAGTTCATCTCCAGCAAGCACGCCCGGCAGATGAACCTGAAGGAGGAGCAGCGGGTCAAAAATGCCAAACAGCAGGTCTTTCGCAAGAAATAA
>1.784493.784714.3
GCCACAGAATTCCACCAGCCAGAAGTGGCCACCGCTGCGTGGCAGACAACGCCAATCTATATGTGTTTGGAGGATACAATCCTGACTATGATGAATCTGGAGGGCCGGAGAATGAAGATTACCCGCTTTTCAGGGAACTCTGGCGATACAACTTTGCTACTGGCACCTGGCATCAAATGGGCACAGAGGGCTACATGCCTCGAGAGCTGGCATCCATGTC
>1.78858277.78858085.1
AATATGCCCACCAAGAAAAGTGGGTCAGCCAAGCCCCGCCCCACCGGATCAGGTGGACTCAGCCTCCTCCCGCCACCGCCGGGGGGCAAAATGGCTTCTCCTCCTGTTCCCCCTCTTCCGTCAACAGCCATCGCTAACCACGTAACTCCACCCCCCGTGCTGAAATCCGGCAGTGCTGGCAACACAGGTAA
>1.789635.789844.1
GCAGGCTGCATGTACGTCCATGGAGGAGTGGTGGACATTCACCGAAACAGACGGACTGGCTCTCTCTTTAAGATGTGGCTTGTCGTGCCCAGCCTCCTGGAACTGTCTTGGGAGAAGCTCCTGGTTTTCTTCCCTCACCTAGCAAACCTCAGCAGATCGCAGCTTTTGCACCTCGGACTGACGCAGGGACTCATTGAGCGTTTGAAATGA
>1.7908548.7908670.1
ATCTATTGGTATCGACAAGGAGACCTAGAGCCTAAATTTAGGAATCTAATTTACTACGTTTTGTTCTCAATCATTATGCTATGTATATGTGCCAATCTCTACTTCCATGAAGTGGGGAAATGA
>1.7911333.7911186.1
GATCTTGGTTCTCCCACAACAGAAGAACAAGTAGAACAGTCTGCCATGGATGGAACGGTTCTGATTGTGCCTTCTCCCCGTGGCTTTATCCAGACATCAGATGATATAGACAATGAATCAGTGCTGCCTCTGACAACATTAACAG
>1.7914363.7913977.1
CCCGAGCACCTGCTGAACACGACTGAGAACGTTACAGTGCAGTGTCACGCACCAAGTGTCATCATTCGCACAGTTGCAGCAGAAGACATTTCACCCTCCGTCAGCCAGGCAGAACTAAGTGTAGATTCGGACATGCAGCCTGTCGATCTAGCAGACACGCCAACGTCCCTGGAAACAGACACTTTTCCAGATGACATCCACCCCTCCAAACTGGCAGGTGAAGAACCATCTGCTTTCAGTGCGGTCGACTCCTCCAAATTTGGCAGCAGAAATAGCCCGGAGCTCATGG
>1.7915177.7915019.1
TCTTTTCATCTACAGCCAACTGGAACTCCAGGCACTTATTTACTCCAGACTAGCTCAACCCAAGGCCTGCCTTTGACACTAACCACCAGCCCCACTGTGACTCTGACAGCTGCTGCGGCCCCAGCCTCACCAGACCAGATCATAGTCCATGCCTTGTC
>1.7922206.7921978.1
AAATGGACAGAAGAAGAAGAAAAGAGACTAGCAGAAGTTGTCCATGAATTAACTAGCACAGAGCCTGGGGACATTGTCACGCAAGGGGTATCTTGGGCTGCTGTGGCAGAACGTGTGGGAACCCGGTCAGAAAAGCAGTGCCGCTCCAAATGGCTCAACTACCTGAACTGGAAGCAGAGTGGAGGCACTGAATGGACGAAGGAAGATGAAATCAACCTGAT
>1.7925368.7925211.1
GCACGTGGAATAAAAGATGCCACTGAAATCATCTTTGAGATGTCAAAAGATGAAAGGAAAGATTTCTACAGGACCATTGCATGGGGTTTGAACCGGCCTCTCTTTGCTGTTTATAGACGAGTACTTCGCATGTATGATGACCGAAACCACGTTGGCAA
>1.79302104.79302251.3
GCAAGCCCCAAGCTTTGGCAGTCAAGCGCAAGGCAGAATCTGAAGAGGAGAGGGAGGATTCCAGCGCACCATCTTTCCAGGCTGCCAGATCGTCTCCTGTGGCCGAGAGCCCCAAAACCACTGAAGATAAGGGTGGCCTTGGAG
>1.79811786.79811973.1
ACGATGACTTTTTATAGCTTCTGTTTGGTCCTCTTTGCATTTACTTGGAGTAGCTCTGCCTATGGACCAAATCAAAGGGCACAGAAGAAAGGAGACATCATTCTTGGAGGACTGTTTCCCATTCATTTTGGAGTGGCTGCTAAACACCAGGATCTGAAATCTAGGCCAGAATCGGTAGAATGCATAAG
>1.79825172.79825440.3
TTCTTTCCACAAAGGCCATGAAGAAGGCGCTAGAGCTGGAAATGGTACGGCTGCATTCCGTCCCCCATGTACAGGGGATGAGAACATCACCAGTGTGGAGACACCATACATGGATTATACTCACCTGCGGATATCTTATAATGTGTACTTGGCGGTATACTCCATCGCTCATGCTTTGCAGGATATATACACTTGCACTCCTGGGAAAGGGCTATTTGCCAATGGGTCATGTGCAGATATCAAGAAAGTTGAGGCATGGCAG
>1.80035974.80036229.2
GTATAGTGCTTTTCGGAAAGAGCTGGAAGAACTGGATCAAATGACCCGACGGACTCTTCTGGAGGTATTCAAATACAATATGTCTTTGGGGCAGAACACCTTGACCAAATCCTCTAAGAAACGTAGCACTAGGAGCCTATACCACCATATGCAGCGCTACCCACTGCATCGACGCAAACGTGATACACAAGCCACCATGGAGGACAACAATCCCCAAGTGGGCAAAAGTGATTGGAAAGTTGGTTT
>1.80058981.80059104.3
GTGCCACTCTAAAAGTCACACAGATGCTTCAGCACTTTGAACACGTAGCTTCAGTATATGTGGAGGCTGTAACTGTGTGGATCAAGGAATATGGTATGAAGAGTATTGTCGGGGAGATACTAAG
>1.80059186.80059333.2
GGAAATTGGACAGAAATGCTCTCAGGAACTGGCTCGAGATGCTTCTGGGATGAAGGGCTATGCTGCCTTCTTGACAGAACTCACTGAACAAACACCAGCTATTGTTCTGGCCAACATGAGTGTCCTGTTGCATCACCTGGATGGAGAG
>1.80059824.80060021.1
ATGCGTAATGCCATTTTGGCTGCTATGGCAGAGATACTGTTGCAAGTGCTGAATGGAGAGCAATTGGAGGAAGCTGCCAGAAGTACAAGGGATCAGTTCTTGGATACTCTGCAGGCACACACGTGCGATGTCAATAGCTTTGTGCGCAGTCGTGTGCTTCAACTCTTTACCCGAATTGTGCAA
>1.80070600.80070761.1
CACTGGATTCCCTTTACTGAGAGAGCAATTGCCCTTATCTACCTGTTGGCAGAAGGACCTGAGGAAATATGTGTTCAGATCTTGCAGTGTTGTAGCCAACAAGCCCTGGAAAAATTGCAGGAG
>1.80072650.80072773.1
AAACAGCTGCTTTCAGCCTTTGCTCCCCTTGTACTCAAGATTTGCAACAATCCAGGACTCTATAGTCATCCAGCACTCTCAGCAGCTGCTGCATTGGCCCTGGGAAAATTCTGTATGATCAG
>1.80072955.80073110.1
GAATTTTGTGACTCACATTTGCGGCTCTTCTTCACAATGATGGAGAAATCCACACTCTCCAGCGTACGTGCAAACCTCATCATTGCAGCTGGAGACCTAGCCATCCGCTTTCCCAACTTGGTGGAACCTTGGACACCCCACCTCTATGCCAG
>1.80073330.80073511.2
GTTGCGGGACCCTTGTCAACATGTCAGACGGACAGCTGCTATGGTGATGACCCACCTGATCCTAAAAGACCTGGTGAAGGTGAAGGGGCAAGTGAGTGAGATGGCAGCTCTTCTCGTTGACCCTGAAGATGAGATTGTTCGTCTGGCTCGGAATTTTTTCACTGAACTCTCTAACAAAGTAA
>1.80150025.80149898.1
CCTAATGCCCGGAAAAAACCCAAGGCTAGTCCTCGTGTCCCTGACATCAAAAAACCCAAAACCAAGAAGGTGGCACCTTTAAAAATCAAGCTCGGAGGATTTGGCTCCAAGCGTAAAAGATCATC
>1.80261885.80261555.1
CCTGGTCTAGTAATAACTTCTCCCTCTGGATCCCTGGTGACCACAGCCTCTTCTGTGCAAACCTTTCCCATTTCTGCACCCATGATTGTCTCAGCTCTTCCTCCTGGTTCCCAGGCAGCTCTCCAAGTAGTACCTGACCTTTCTAAGAAGGGGACTGCCCTTGCAGAGGGTGGGGCAGTGAGTGCTGCTGGAAGTATAACCCCCAAAGCTCCTCGGGGAAGAAAAAAGAAGCGGCTGCAGGAAACTGGCCTGCCGGAGATGAGTGATCCTTTTGTTTTACCGAATGAAGATGAAGAAGACCAGCACAAAGATGGCAAGACATACAG
>1.80262458.80262218.1
ATTGACAACAGTATGTTCATTAACAAGATGAAGGAACAGCTGTTGCCCTCAGAAAAGGGCTGTGGTCTGGCTCCTCCTCACTATCCTACTTTACTGACTGTACCCACTTCTGTGGCCCTTCCCACCAACATTTCTATGGATTCTGACACGAAGCCAGAACAGCTTACCCCACCCAGCCAGGCTTCAGTAACACAGAACATCACAGTGGTACCTGTGCAGTCTACTGGGCTCATGACAACAG
>1.80387259.80387786.1
GTTCCTATCTCACGGAGGATGTCTCATGATGAAACTAATATCTTTTCCTCCCATCGTGCTACTCCTTCCTTCCTTCAAAAGTGGTCCTCATCTGATGACATTCGGGTGGCCGCTCCCCACAAGCCTGGAGGATCCTCCAGTTTTCTGCCTCCAGAATTCCGCAGCTACCATCACCGTCGACGGTCCCCCGAAGATGAGTTCACTACACTTCGGCAGTTTCTAGAAGCTGGAATGGCTCGGGGACCTGGGCCTGGTTCCAGTGCTTGCTTCTTCCGTGATGAGATTACGACCTTCATTGATGAAACACCGGCACCCTCCCCGCACAGCACTCCACGCCACTCACGCCTCCCAGTCACAGTACAGCGTGAGCGGCACCATTCCCTCAACGGTGCTGAGCTAGAAGGCCCCAATAGGGATCAACAGTGTTCACTGACTGGCGGTGAAAGCCTATACCTCTATGCTGTGGAACAGGAGCCTGGCAAATGGACTATGCCAGCTCACGGGGCACAGTCCTTGCAGGA
>1.80420273.80420409.3
TAGGTGTGGAAGGTGGATTTGACATCCCAGAGGAGAAATATGAATATGATGAACATGTCAAAATAGTTATTTTACCAGACCATTTGGATATCCCTCAGGATGGACTAGATGGTCTGCCAGATATGGTTAAGGACAGG
>1.80420725.80420870.1
ATTTCTAGTGCAATTGAAGCTATTCTGACAGCAGATTCTGCCTCCCGTAAACAGGAGGTGCAGGCTTGGGATGGGGAGGTTCGGCGTGTGTCCAGGCATGCCTTTTCACTTCAGCAGCTCGAGAATGGTGTGCGTATCCCTCCTTG
>1.80437712.80437965.3
TGACAGATATCACTCTCATCCAAAATTTCATCCATTTACGGTATGTAGACCTGTCAGACAACCTGCTCCGTGACCTCTCCCCATTGGCATTTCTCACACACTTGCTGTGGCTGAAAGTGGATAATAATCGGTTAATCAGCGCCATCATAGAAGAGTTGCCATACCTGCAGATTGCAAGCTTTGCCAACAACCACATCAAGGACTCTAATGGCATTGTGCACCCACGTTTGACCAGCCTTAACCTGAGAG
>1.80443203.80443339.1
GCCCAGAATGCTATTTTTCACCTAGAGGACCTGGAAAATCTGGAGCAACTCACAACTCTACACCTACGTGACAATATGATTGAAGTGTTGGATGGCTTCTCAAACAACATGAAATCTCTTCAGTACCTCAACCTACG
>1.80476134.80476271.1
ATGTCAATGCGGAGTGGTCGAAAGAAGGAGACTCCAGGGCCCCGAGAGGAGCTCAGGACACGGGGTCGAGCATCTCCAGGTGGTGTCAGCACTTCCAGCAGCGATGGCAAAGCTGAGAAATCCCGACAAACTACCAAG
>1.80515653.80515802.1
GTGATTAAGAATCCAGTGACAGATCACCTTCCTGTGGGCTGCACAAAAATAGGCACCTCTTTCTCAGCCCCTCATGTGACAGACATGCGCGACCTAGTCCCTGCTGCAGATCCTATAGCCATAATTGTGGGAGCTTTTGCCCATGGCTC
>1.80521016.80520838.2
CCTAACCCCTGAACAACAACAGTTTGCTGTTCGGGGAGTTCCTACTTTGCTTGAGGTCTCTGGTTTCTCCTATTTCTATGGTGCCTTCATGGTGGGCCCTCAGTTCTCCATGACACGATATCAGAAGTTGGTAAAGGGTGAGCTGACTGATGTTCCAGGCCAAAGACCCAACAG
>1.80653597.80653752.3
CCTGCCAGCCCGGCTTCTATCGCCATTCACTAGAAATGAAGCAGTGCCTCAAATGTCCTCCCAACAGCTTCTCCAGCTCTCCTACAGCCACGGGCTGCCCCTGCATCCAAGGCTTCTTTCGGACATCCACCGAGGATCAAACTGTGGCCTGCAC
>1.80729830.80730002.1
CACCTGGCCCAGGTGCAGTATGACAGCTGGCCTCACTCTTACGTCTCACAAGGCATGTACTGCCTGGGTTCATCTGACGCTTGGGAAACCAGTGATCAGTCCCTCATTGCTTCCCCAGCTGCTGGCTCTTACCTCGGCCAGAACTTTGAGGAGTCCCAGTCTAACCTACAG
>1.80819624.80819448.1
GCATACAAGTTGAAATCGCAGCCACGAGGCCTAGCTCTTATCCTTAGCAATGTGCATTTCAGCAATGAGACGGATCTAGAGTTCCGTTCTGGAGGAAATGTGGACCGTGCAGCTCTAGATGTGCTCTTCAAGTGTCTTGGGTACCAGGTGCTTGTTCGACATGATCAGACTGC
>1.810239.810064.1
AGTTCGGATTCCAGCTCTCCTTCTAACAGTCCGACGTTTTGGAACTATGGTCGCTCCACGGCAGACTATGCACAGATGCTTAGGAAATTCCAATACCAGCCAGCCTGCAGGTCCCAAGCCCCATCAGCTCACAAAGATGAAGCGGATTTGAGTTCCAAGCAGGCTGCAGAAGAG
>1.811120.810916.1
TTCAGCCCTTCTCCAGGTCCCTTGATGTACCCGACTAGCACTGGACCATTGGATAGTAGTGGAATGAGATCCAGATATCGCTCCTCACCAACCGTGTACAATTCCCCCACTGGAAAGGCAGACTACATGACAGATTTGAAGTCCCTTGATAGCTTCCTTCGGAATGAGGAGGAGAAACAGCACAGAGTCCAGCTGG
>1.81590592.81590342.1
CTCCATTCCATGTTTGGCCCAGCTGCTAGGAGAATACTAGCAGTAGCTCATTCCCACAGTGCAGTGCCAGCAGTGCACCACCTTGCCCGAACAGAGACTCCCCCAATTTATGAAGAAGCCATACACATGAACAGATTCACAGTGGC
>1.81680909.81680758.2
TTTACGGCCACGTGTGCTCCGGGATATGTCTACAATAGATCCAAGGACCACTGTTCTTGGCTCTGCAATTGACTTCCCAGTGGGGATTGCTCCTACCGGCTTCCACGGTTTGGCCTGTCCGGATGGAGAGCAGAGCACAGCTAGAG
>1.82190807.82190947.3
ATTGGATTCCCAGTGCTGCATTTGTTGTTGGGAGCAGACCTGAGGATGAACTTCACATAAAGGCACTATCTCTTGCTGTGCAGGTGCCACAGCGGAAGCTCTTCTGTCTGATTTCTTGGGAAG
>1.82320113.82319937.3
TGCATTTGGCCATTGGATATGAGGATGGTTCAGTCTGTTTGTTCAGTCTCTTAAGTGGTGAAAGAAATGTCACATTCAATGGCCATAAAGCTGCTGTTATTGTCCTGAAATTTGATGAGCTGGGAGGACATTTGGCATCAGGATCAAAG
>1.82659984.82659822.1
CTAGTAGAAGATGGAACAAGCGAGGTTGTGGTATTTTGCAAGAACCAGCAGGTGCAACAAATGTTGGGTTTGAGCCCCAAGGAATGGGAGGTCATTCAAAATCATATTCGGATTAAAGGAAGTATCTGCATTCAGCAT
>1.82704375.82704548.1
AAGAAAAGGAAACTAGAAAAACCTCGGAAACCAATTACATTTCTCGTCTTGGCATCTACAGCCAAAGAGTTAGCTATGAAAGCATCATCTGTAGGAATCAATGCTGTGGAAGGACTGGGAGTTGTTGCAGCATGGATTAGAAAACTCCTCACCGACCTGAAG
>1.82717218.82717437.2
AATACAAATTATAGGCATGAGTGCCACCCTTCCTAACTTGGATCTTCTGGCTTCCTGGCTAAATGCAGAATTGTACCACACAGACTTTCGTCCAGTACCCCTTGTGGAACAAGTGAAAATTGGCAGCAAGATTTATGACTCTTCAAATGCAGTTGTGAGAGAAATTCAACCTGTACTGCATTTTAAG
>1.82732377.82732570.1
GTCACTCCTGTTTATGAAGACTGGGCCAAAATAGATTGGTATCAATTCTTTTGCTTGTGGGAGAAGTTGCCTGCCTCACTGAGAAGAGTAGCACAACTTGTGGGGATTGAAGAAAGCTTTTTGGCGTGTTCTGTGAAAGGCAACATCATCGCTAAAACAGAGAAGCAATATAGGCAAATGGCTATCCACAAAAG
>1.82732888.82733012.2
ATTTTTTACAAGCTTGGCTCTCCTGGACTTAATAAATGAAGTTCCTTTAAAAGATGTTGCTAAGAAATATGGCTGTAGTCGTGGACAGCTTCAGTCTTTACAGCAGTCTGCTGCTACGTATGCAG
>1.82833223.82833051.3
TAGAGGTGCAACTTCAGAGTGAGATAGAAGATGCCATTAGTCCTGAAGCAGAAATTATGACTCCATTTGCCAGTGCCTCTTCCCGTTTTTCATCTTTAAAAGACCTCTCAGGCAATAGCAATACT
>1.83044251.83044007.2
AGCTGTTGCTGCATTAGGAAATAGTAGTTTACCAAGTGGGCAGCACAGAGAAGCCTGGACAACAAAGGGTCCTTCTTATGGGGATATGTATACTCAGAATGTAATTATTAACATGGAGGATCAAGAAGATACACATCAGCCAGCAAATGAAGGGAAGCCACCCAGAGAGAGGCCAGTCTGGCTGCGGGAAAGCACAGTGCAAGGCGCTTATGATCCTAATGAGGTCA
>1.83129876.83130002.1
GATCCTTCCATCTTTACTGTCTTAACTGCCAAATCAACACATCCTGGAGTGGCAGTTGCTGATTTTGTTATATTTCCACCGCGCTGGGCAGTGGCCACCAACACTTTCCGCCCACCTTATTATCACA
>1.83132446.83132627.3
GGAACTGTATGAGTGAATTTATGGGCTTGATCAAAGGGACTTATGAGGCAAAGGAACTAGGATTTCTACCAGGAGGAGCCACTCTGCACAGCATGATGATACCCCATGGACCAGATGCTGAATGTTTTGAGAAGGCCAGCACAAGCAAGCAGCAGCCTGAGAGAATTGCAGAGGGAACTATG
>1.83463579.83463422.3
TACCAGAATTTAAAGCCATGTTTAGTAATTTGATTCACTATCCATCGCACTTTGTGCAATTAGAAGAAAAAAATCCTGTTCCTCCATTCATTGAACGAAGATGGAAAGGAAGGGCACAGCAACGCTTTGAGACTTTTCAGAAGCTTG
>1.83501092.83500925.3
GCTACCACTATCTGATCTGTGACCATATGAGAGCTGTGCATTTCTACATCAGTGCCTTGAATGATTCCTGCCCCATGATGGCTTTCCCTTGTCCCAGTTATAAGAATTTCTTAGCCGGTCATTGTTTAGATTGCTTCGATCCTTTCTTGCTCTCCTGTCC
>1.83682035.83681811.2
ATTCATTCCTGAGTCACCTCGTTGGTTATACTCACAAGGTCGGCTGCGTGAAGCTGAAGATTCTCTCTACCTCATTGCAAAGAGGAACTATAAGCCCAAGTGCACTTTTTCACTTAAACTTCCAACTGCATGGAGTTGTAAGGAGTCTTGTAGCATTATGGACCTGTTCCGATACAAGATCCTTTTGGGACGTACTCTGGTCATGCTGTTCATCTGGTA
>1.83952679.83952820.1
ATGAATCTCTTACATCAGGTATCTCGAGTATGGAAGACCGATGGGCTAAATTCATGCTCCTATAAACTGCTTTCAAAAGAATACAATCCTTTATATACCAATATTACAGTGGATGTTGGAAGGCAAGCTAAGTTTTCATA
>1.84086543.84086741.3
AGAATAAACCCGTGATGAAGAGCCTAACTCTGCCTTCCACCTCTCTGCCAATGAAGCTGGTGAGCTTGGAAGAAGCTCAGGCCCGAAGCCTCTCAGCCTGTCACCCTGCCCGCAAAGAACGAAGGGAGAACAGTTTGCCAGAAATTGTGCCAGTCACAGGCTCCTTTTTCCATACTGTCCTTGACCTACCAGACAGCAA
>1.84088459.84088583.2
GAGAAAATTATCCACGAAGTCCAAGAAATGGAAGTCCATTTTTAATCTGGGCCGGTCAGGTTCAGAAGCTAAGACTAAATTGAGCCGCAATGGGAGTGTGTTTGTTCGAGGACAGAAGATCTCTG
>1.84093942.84095007.2
TGATCAACAGGAGGAAGATACATGGAGTGACCATGTCCAGAGTTTAGAACTGCTAGAACCATGGGAAGATCATCAGTGGGTCACGAGCCCCCTTCATTCTCCTACTTTGAAAGAAACTCAAGGAAAAGCACTTCAGGAGTTTCAGCCACAGAACCAAGGTATGGCCCACAGCCATTCTAAGAAACCATGTTTCAGTCGCAGTTTTTCTTTAGATAGTAAAGATTTTTTGAAGAGGCATTGGGCTATAGAAGTACCTTTTATAAATGCAGATGAGGAACAGC
>1.84095041.84096407.1
TCCAATCATAACACCACCCAGGATGCACCAGTTCTTCGGCGAAAGAGAACCTCTGAAGGAGAAACAACTGGAGATAATCCACAGTCCTCAAAAATGGAGAGGCCATCTGGGGCTTTGAAACCTTCTTACAGATCTAGACCAGGAAGACCTCAGAGCCTTATTCTATTTAGTCCTCCCTTTCCTATCATGGACCATCCCTCTTCCTCTGCAGACTCTAGGGTGTTGTTGTCTCCCATAAGAAGCCCTACACAGACCCCTTCTCCAAGTCCAATTTCCAGTGATTTGTTAGGGGCAGCCTCAGAGGGTGTCACTCTTCGGAACAAGATGACTATTCCAAAGAATGGCCAAAGACTAGAGACGTCTACAAGTTGTTTTTACCAACCACAGAGGAGATCTGTAATTCTGGATGGAAGAAGTGGGCGTCAGATAGAATA
>1.84256380.84256535.3
TTCCTCCATCTGCCCCAGACTGCAGAATTCAGGGTTCTTTGAATATTGGTAGCGACATCACATTGAGTTGTATTTCAGAAGAAGGCATCCCTCGGCCAACCTACAACTGGGAAAGGCTGGATAATGCTCCCAAGCTGCCTCCAACATCCATACAAG
>1.86232398.86232584.1
AAGAAACCCAAGACAACTGAAAAACCGAAGTCTGAGGAGAATGAGATTACGCAGAAGGGTGCCTTCATTGCCAAGTCAGGCCTTCCCTGCCTGAACTTTGAAGCTGTCTCATCTCTGAGCCCAAATCTCATCCATTCATCCCATTCACTAAGAAACCTGCACATATACACAGGGTCACCTGATT
>1.86323203.86322942.1
TACCAGGATGATTTTAATCCTTTAGTAAATGGATGCTCATGCTATTGCTGCCAAAACCACAGTCGTGCCTATATCCATCACCTCCTCATGACCAAGGAGCTGCTGGCTTATGTGCTCCTTATGACGCATAACTTTCAGCATTACTTTAACTTCTTTTCTTCTGTCCGAAATGCTTTGAAAGAAGATAAGTTGGATCAGTTGAGGAAGATTATCAGCAGGCAGGCCCT
>1.86325986.86325835.1
ATCCATGGTATTGGTGAGCCAGATGAAGTCCTAGAGTGCATTAAGAGAGGAATAGATATTTTTGAGAGTTGTTTTCCTTATCAGGTGACAGAACGATGTTGTGCTTTGTCCTTCAGCTATGATTATCAACTGAATCCTGAATCAGCAG
>1.86328823.86328624.1
GAATTGCAACAAAGTTTGATGATTGGAGCTATTGAAGGTGGAGATGTATTGGAGGAAAGACTAAGATCAGCAAGGGAGACTGCCAAGAGACCAGTGGCTGGATTCCTGTTGGATGGCTTTCAGGGAAATACCATGACTAAGGAGACTAAATTGGAGCTCTTATCCTCAGTTACAGCTGTGCTGCCAGAACATAAACCAAG
>1.86339289.86339512.1
GTAAAAGAAAATCGCTTGAGACGGCAGAAGGAGCTTGAATTTCTAAAACAAGAAAAGGCCTTGAAAAAGTTTGCAGTATCAGAGGCTCAAAAGCAATTGCAAGAGGAGAACAAGAGGAAAGCTCTGAAAGCCAAGAAAGAAGAAGAAAAAATCCAAAAACAGATGGTAATACTGCGGAAGGAGTTGGTAGAGAAAAGACATCTCATGGAAGAAGCACGGAAAAT
>1.86376209.86376066.2
TGAGAGCAATCTGCATGGAAAACTCTTTATTAATCGCATTTTCCGTATTGGTGCAGATAGGATGTTTGAAATGCTCTTCACTAATTCCCATTTCATGCAGAGATTTCTCAGGACTAGAAATATA
>1.86540036.86539718.3
ATGTATCTCTCCAAAGCAGCCAGCCGCTGATGCCACCCCTTGCTCAAGTGCCCTCTAGCAACAAGATCTTGGACCATCTTGAATCTGAGATCAGGAACCTTAATCTTTCTCAGCCTATACTACCTTCTCGACATGTTGGAAGCAGTCAGCATCCTAGCATCCTCTCTTCTCTGGGTTCAGAGATTGTGGATCGCAGAGTAATCCAGTTGCCTCCTATCATTGAGCGTATCCCATCCTCTCAGAGAACTAGCAGTTCATCACGGCTGGGGAGGTCTAC
>1.86550843.86550673.3
GTTGCTTCTCTGTTCTGGTGACTGTGCCAGATACTGAGCGATACACAACTTTATTTGCTTCTGTGACCCTCCGATGTGACTATAGTACTTCAGCACCGCTGCAGGATGTAGTTGTTACCTGGCGCTATAAATCTTTTTGCAAGGACCCCATTCTTGATTACTAT
>1.86560466.86560628.3
ATTCTTTTGGATATGACTGCACTAGACGGGCAAACCTCCAAATGCTGGATAGTCAGACTCTTCTCTACATAGCTGGCAATCAGTTAGTTCTTCTGGATTTGAAATTGAACTATCAGAGATACCTTCGAAGCACAGGTGGTGGAGGGATTGG
>1.86562009.86562225.3
GTGGAACAGAAGAGGCATATGCATTTGCTGACTTTAACCGTTCTGGAACCCTGATAGCCACTATAGGGAGTAGCCCTGACTATACATTGACAGTCTGGGACTGGAAACAGGAAAAGATTATTTTGAGATCGAAAGCATTTTCACAAGATGTTTATAAAGTCACTTTTTCTCCAGAAAATGAAGAACAACTTACCACATCTGGTTCAGGCCACATCA
>1.86564366.86564530.1
TCAGGTTCAGAATGGGGTAATTTGCTTCTTTGGGAAGGTGGACTCATAAAAGTGGAACTCTGCCGACCTGGCCGTAAAAATTGTCACAATGGCTCTGTTAATCAGTTAATTCTGGATGAGGGAGAGGTGATCACTGTTGGATCAGATGGATACAT
>1.86571092.86571301.1
GTGAATCCTAAAGGAGGTATAATTGCTGTAGGTTTTCAGGATGGCGTTGTTCGCATAATTGAACTTTATAATCCAAAAGGACTCCCTGTCATTGCTGGACGGGAAAATGTAGGAGATGCAGCCTTGCGTCTAAAACAGGCTTTTAAACCTCATGTGTCTGTAGTTACAGCTTTGGCCTATGAACGTAATGGGGAAATGCTAGCCACAGGG
>1.86575333.86575485.2
GAGCAAGCTCCTTATCCTCTGTCAGAATGGCATTGTTGTCCAGGTTCCTGCTCTAAACCCTATGGCTTACAACGCAGTATCTACCTATAGAATTAAAGATCTACCTACAGAATATTTTCGCTTCTGGAGCATCAAGTCTCGAAT
>1.86577931.86578076.1
TATGACACAGGATTTTTGTATCACTGTGCATTTTCTTCTGTGCAGCAGCAAAAAGATCCTGAGACTCGGCAGGATGAACCCTTTGATATTATCCCTATTGAAGATGCAGATGACAATCCCATTCACCGCATCACATTTTG
>1.86578866.86579136.1
TTACTGATGTTTTGTGGGATGCAGAATGGATCAGTGAGGATTTACCCCCTCCATAGCAAAAATCTCTGTGTTGACAACATAGCTGGATATTGGTCATTTAGTTTGCATGATAATGACTATGGGCAAATTCAAGGGATATACTCAAGTTTTGATGATCGGTTTCTAGTAAGTTGTGGAGCAGATGGCAACATCTTTGCATATGATATTCTTTCTGCTGAGGATGTTAAGAAAGTCCTGAAAACTAAAGTACCCTCTCCAAG
>1.86618763.86618485.3
GTCAGTCTCTACATGTTTCTGTCCAACCTGATTCTATTGTCCAGAAGCATGGTGGTTTGGTGACTCTGGGATGTGTGGTTGAGCCTTTGGGAGTCAATGTTACCTGGAGACTGAATGGAAAGGAGCTGCTTCAGTCAGATGATATTCTGGGGATCCATATTGATCAAAGACTACTCACCATTGCTGCCTTAAACAATTACACAGTGGGTCGATACCAGTGCATAGCCCGCATGTCTGAAGGTGTTGTTGCCAGTGTTCCTGCCATGGTAACATTAGC
>1.86866484.86868385.1
AAGTTGGAAATGATCAAAGATGAAGGAACGTCCACTGCAGTCCAATCCCAGGTTGTACGTTTCTCATCAGGGTCCAGTTCTCCCAATATTCTGGCTAGCTTTGCAGGCAAGAATAGAGTCTGGATCATCTCTGCTCCTCATGCCTCAGATGGCTATTACCGGCTTATGATGAGTTTACTAAAGGACGATGTCTATTGTGAGTTAGCAGAAAGGCATGTCCAGCAGATTGTACTGTTCCATGAGGAAGGTGAGGAAGGTGGCAAAATTAGGAAGATAACGCCTGAGGGGAAAATCCTGGAGCAGCCTCTCGATCCAAGCCTCATTCCCAAACTCATGAGCTTTTTGAAACTAGAGAAGGGGAAATTTGGTATGGTACTGTTAAAGAAGACGTTACAAGTTGAGGAACGGTATCCTTACCCAGTAAGGCTGGAAGCTATATATGAAGTTATTGACCAGAGTCCCATCAGGAAGATTGAGAAGGTAAGGCAAAAAGGCTTTGTCCAGAAATGCAAAGCAGGTGGAGGGGAGGGCCAGATCCTCAAGGAAGGGTTCAATGGGGGCAGCAGCACAAGAGCCTCTCCAAATGGTGGACGTGTCCAGTCATTACCAAGGAAGGAAGAAACAAGAAAAGGCAGTATGCAACCAACAAGAGTTAAAACTGTGAAGAAAGTGGCCACAATGCCACCTCCTACTCCCACTACAACTAGAGTCACTACCTTCCCTCCGACAACCACAACTCTCAGGCCAGTTGCCAGAATAATGACAATACCAAGCAGACCCACAACCACCATCACAACTGTTCCTACTACACAGAGAATGTGGACCACAAAGCCACTCGCACAGCTTCCCACGGAGCCTGAGACAAGCACCACTCATGAGACAGAGAATTTCTCCCTTTCCGTATGGAGAGAAAACCGCAGAGGAAAGCATCCAGGCCACACACAAAGACAACCGACAGCTACTAAAAGACCCAGCAAAGCTAGTCATTACGACACTTACACAGAAATCCCAAAAGCCACCTCAGAGCATTACACCAGGGCAAATGCTGGCAGATACAGAGACAATCGTACAGACAAGAAGGACTATAACAATCGGGACCCTGGTATCACAGCTGGCCAGCACAAGCCCACTAAAAACAAGCAGTCCAAAAAGAAAGCCCAGGACAAAATACTGAGCAATGAATATGAAAATAAATATGAC
>1.86873182.86873338.1
CTGATCACAACACCCAAAGCTGACAACAACATGTATGTGCAACAGAGGGATGAATATCTGGAGAGCTTTTGCAAAATGGCGACTAGAAAAATTTCAGTTATCACCATCTTTGGAACAATGAACAACAGTCATATGAAGATTGATCACTTTCAGCTAG
>1.86878458.86878594.1
AATGAGAATCCCATGAAGGTGATAGAGAATGAAGATCTTGTGGACCAGAATCTCATCAATGAGCTGAGAAGAGAATATGGAATGACCTATAATGACTTCTTTATGGTGTTGACAGATTCTGATATGAAGGCCAAG
>1.86888045.86888387.2
TGTGGATCGAGAAGATGTCCCCATTCATTTGGTGAAAGATATTCGCAATTATTTCCAGATCAGCCCTGAATATTTTTCCATGCTTTTGGTTGGCAAAGATGGGAATGTCAAATCTTGGTATCCTTCCCCAATGTGGTCCATGGTGATTGTGTATGATTTGATTGACTCTATGCAGCTTCGACGACAGGAAATGGCCATTCAGCAGTCACTTGGCATGCGATGCCCAGAAGATGAATATGCAGAATATGGCTATCATGGTTATCACCAAGGTTATCAGGAAGGTTACCAAGATGATTATCGTCACCATGAAAGTTACCACCATGGATACCCTTACCGA
>1.86903826.86903694.1
ATGGATTCCAAGTGTTGCAGTCAGTCTGCTCGATGGTCCAAGTCAGCCATCTATACGCTGCTCCTAGGAGGTACCTTTGTTACCTTGGGTTCAAGTCGTATCCTTTTGATGAAATATTCTGCCAATGAAG
>1.87002951.87003928.1
GAACTAGAAGTACCATCTCTGCAAAATACAGAAGCAGATAAAAATGATCCTTACAGAGAACAAAACATTGCAGGTAGGCTGTCTCAGTTGCGCATTTCTAATGAAACAGGACAGGAAGATATATCTCTTTCTATTAACGGTGGTACAGATGATGAGCACAAGGATGGCAAGATCCTAGTAGAAAGAGATGGGAAGTTTGAACTCTTGAGTATCCGTGACATTGAAAGTCAAGGCTTCTTTCCCCCACTAAGTGTTTCTTTCACTGACATTGAAACTCAACATATTTCTCCTAAGACTTCATACGCTAGTGCTTTTGGCGCAATCAGTATAACAAAAGAGGAGTCCTTCCTGCAAACCCCTGTAACATCTTGTTCTCCTTCCAGAGAACGATTTATTTTTATCCCTCAACCGCCACCTATTCGACCAAGCTCCGCCATCAATATTACAGGGAATATAGAAAAGGGAAAAAGCCCACGCAGGGTCCAGTCAGCAAAAGTGAGCATTGGTATAAGAAGTTCTACATACTGCTTATCACCCAGGCAAAAAGAGCT
>1.87010837.87010618.1
GAGGAGCTCCTGGTTTCTCTACAGTGGGGAAGGCAGCAGACATACTATCCTAGTGCGCATCCTCATAGTACGGCAGAATTAGCTGCTGTAAATCATAAACTTGCTAGAGCAGTAACTTCACATCTACTTGGAAACTCCAATAGCGCTAACAGTCCAAAAAATGGCTCTTCATCCACAGAACGCTGCAACACCCCTGCTGAGAAAATGGCTGAAA
>1.87011540.87011412.1
GTCATGTCTGATGAGTTGACTAACTCCAGAGCAGTTCTCCAGCGTCAGGCCAGAGATGCACAAAGCGCAATTCAGGATCTCTTAAGTGAACGTGATCAGTTTCGCCAAGAAATGATTGCTGCACAAAA
>1.87013288.87013089.1
GTCAATCGGGAGTTGAAAAAGTTACTTGTTGCTTCTGTTGGAGATGACCTGCAATATCATTTTGAGCGTATGGCGCGTGAAAAAAATCAACTGATTCTTGAAAATGAAACCCTTGGGCGGAATGTGTCTCAGCTGTCTGAGCAGTTAGAACGGATGTCTATACAATGTGATGTTTGGCGGAGCAAATTCCTAGCCAGCAG
>1.87035667.87035833.1
TATGACGTGAAGAATCGCTGCAGATTCTTGAATCGCACTAAATATGAAGATCTGCATTTTAAAGATCTGTTTGTGGGCAACAGAATTACTGTCTTCTCGCGCCACCTCAATTTAGTGGACTATGGGGATCAATATACTGCCCGCATGTTGGGCAGTTGCAAAGAAAG
>1.87045772.87045979.2
TGAGCTTCTTGAGTTTATTACAAGTGGTCCTGTTGTTGCCATGGAAATTTTGGGAGATGATGCCATAAGTAGATGGAAACAATTATTAGGACCTGCAAACTCAGTTGTGGCCCGAACTGATGCTCCAGGCAGCATTAGAGCATGTTTTGGAACTGACAACATAAGAAATGTGGCTCATGGCCCTGATTCCCTTGCCTCTGCTGCT
>1.87106386.87106120.2
CCCATATTATGGCAGGATTGTTCAGAAGGAATACCTTCAACCCCTTGTAGCAGTACAATTCACCAACCTGACTACTGATATGGAGCTGCGTATCGAGTGCAAGGCCTATGGTCAAAATATTGGCTACAGTGACAAAGATCGTTTCCAGGGACGTTTTGATATGAAAATTGAGATAAAAAGCAGCTGA
>1.87486728.87486881.2
TGTTGTTGTATCTCAATGGACAAGTATGCTAAAAATTGTGGCAATGCATCTGGACAAGCTTGGCCTGAAGTATGCCACAGTGGATGGTTCGGTGAACCCGAAACGGAGGATGGATGTGGTTGAAGAATTCAACAATAATCCTCAAGG
>1.87490517.87490658.2
GTTTGTCTGTGAAGGGACTGTGGAAGAAAAGATCTCAGAGCTGCAAACCAAGAAAAAAGAATTAGCTCAGAAGGTGTTATCAGGAAAAGGAGATTCCTTCACCAAGCTCACTCTGGCTGATCTCAGACTTTTGTTTGGCATTTA
>1.87581523.87581709.2
AATGAATAATGGGCCTGTTGTAGGCTATGAAGATGATGTTGGAAGGAGGACGACATTCCGACTCTTCTATCCAGAGTCAATTTTTTCAGATCCAGTTCACTATGATCCTAACACAACTGCTGTTCTTATTGTCTTCAAGCCCTATGACTTAAAATGGCTTTCAGATCTGTTAAGTGGCCA
>1.87586430.87586582.1
AAACCGAAACATCCCACAACAGGGCTAATTGCCATTGCGTTTGCCTTTGATATATGTTCTGAAGTTCACGTGACAGGCTTCAAGTATGACCTGCAGGATCAAGGGAGTTCTTTGCACTATTATGGTAATGACACCATGTCTTTGATGAT
>1.87598997.87598685.2
CATTTACCTTGGGCTACTGAGATCTATCCAAGCTGGTGCTTTTTATGGGATCAAGCAGATGCCTCCTCAAGTGCCACAGTATCAACCCCTTGGGCAACAAGTACCTCATATGCCATTGGGTAAAGATGCAGTGCCAATGCAGCACATGGGAAAGGAGGGGCCACACCTACCATATGGAAAAGAATATATACCTCAATATATAAAAGAAATTCCACAGATCCCCATGCTTGGCAAGGAGAGGATTTCAAAGAAAGAGAAAG
>1.87894820.87894953.1
TCATCTTCCCTTTGCATGGCTGGCGTACATGCAGGAGTGGTATCTAATGTTCTTGGAGGTCAAATCAATGTTGTAATCAGCAAAGGTATTCCATACTATGAAAGCTCTCTGGCTAACAACGTTACATCAAAAGT
>1.87907117.87907254.1
TGGTGGAAAGGAATGAAGCAATTCTTTCCTGCTAAATCTGCAGACCGTGAAGAATCATCTGTTCATTATAACAGCAGTGAAATTAATTGCCTTAGATCAAGAGAAGTTACTACTGTGCTACAAAGTCAATCTGCAG
>1.88173980.88174103.2
GGACTGTTTCCTGAAAGGGAGACCATTTCACCTCTTTAGGCTGCTCCTCCAATATCATGAGCCAGAACTCTGCTCATTTCTGGACACAAAAAAGATGACGCCAGACTCATATGCACTCAACTGG
>1.88196139.88196279.2
TTTTTTACCTTTAGATTTTCGTTTAGCACTCATCCAGCTTCATGTATCTACTGTCAAAACAGACAACTTGAACAGAGCCTGTAGACTTGTGAGAACTGCAGCAGGACAAGGAGCAAAACTTGTAGTTCTGCC
>1.88198220.88198340.1
GAATGCTTCAATTGTCCCTATGGCACAAAATATTTCCCAGAATATGCAGAGAAAATTCCTGGGGACTCCACACAGAAGCTCTCAGAAATTGCAAAGGAATGTGGTATATATCTCATTGGAG
>1.88207478.88207325.1
GGCAATCTGGATAAAGCCATTGAAATGTTCAACAAAGCTATTAACCTAGCCAAATCAGAAATGGAAATGGCTCACCTCTATTCACTCTGTGATGCTGCTTATGCCCAGACAGAAGTTGCTAAGAAATATGGATTGAAGCCACCAACACTGTAA
>1.88208069.88207947.2
TTTACTTCAACTTCAGTGGAAGCAGGATTTAGATAAAGGTTTGGAACTTATAAGCAAAGCTATTGAAATTGATAACAAATGTGACTTTGCATATGAAACTATGGGGACAATTGAAGTGCAAAG
>1.88213142.88212935.1
AAAGGAAAATATATGGCAGAAGCCTTGCTGTTAAGAGCTACATTCTATTTACTTATTGGTAATGCAAATGCTGCCAAACCTGATTTGAATCAGGTTATTGGTATGGAAGATGCAAATGTAAAG
>1.88314319.88314502.1
ATGAATGGCCAGCTGGATTTGAGTGGAAAGCTTATAATTAAAGCTCAGTTGGGTGATGATATTAGAAGAATTCCAATTCACAATGAAGATATCACCTATGATGAGCTGGTGCTGATGATGCAGAGAGTTTTCAGGGGGAAACTGCTGAGCAATGATGAAGTTACAATAAAATATAAGGATGAAG
>1.88319590.88319757.3
ATGTTGCAGAGGGTAGGGAAGACAAGCCCACTGCTGCTGATTCGACTGTCAAGCCTTCTACTCAAGTTATAGCAGCAAGTATGTCTGCTTTTGATCCATTAAAAAATCAAGATGAAATCAACAAAAATGTCTTGTCAGCATTTGGGCTGACAGATGATCAGGTG
>1.88423183.88423002.1
TTTTATACAGTGCGCTACAGAGAAAAGGACAAGAATAAGAAGTGGATTCTGCAGCTTTGTCCAACTACAGAAACAGTGGTGGACAATTTGAAACCTAACGCTATTTATGAATTTGGAGTGAAAGACAATACAGGTGATGGGATCTGGAGTAAGATTTTCACTCACAAG
>1.88439789.88439610.1
AAGAGACAAAGCCTGAAAGTTCAGATCAATGCAACCAACGATGCAGTGTGCATGACATACATTCATCCAAGTCCAAGCACTAAACTGGAAGGCTTCATCCTGGGGTATGGAAGCAGCTTCTTCTCCAACCAGTATATTCCCCTACCATCTAATGGGAAAACATACATAACTGAAGTTG
>1.88555917.88555710.1
AGGCAAGGAGACAACCTTTCATCCATTGAATATGCAGTGAAGTACAACCCAATGTATGAGAGTGATACCACTGGATATAGCCACTATTATCGGAGATATCCACAGCTAACTTCATATAGTTCCACAAGCAATGAGACATCCACTGAATATAGCAGTGAAGAGATCAGACACATTTATGATAACAGAGAATTAAGTAAGGAG
>1.88556284.88556096.1
TGCCGTGTAGGTAATAACTGGTGGTATAGAGGAGAGCATTGTGAAGAGTATGTCTCAGAACCACTTGTTGTGGGAATTGCAATAGCTTCAGTAGCTGTCTTCCTTCTTGTAGCCTCTATTGTAACTTTCTTCCTGGCCAGAACCCTTCGAGATCAGAATGCAAAAAGTGAAATTGAGGACTC
>1.88575206.88575045.1
ATCAGTAATGAGGTAACAAGAGATTATATAAAACTGATGAAACCTGCTCATGAGCAAATGGTTGTGTTCAGTATTCTTCTTCCTGAAAAGAAATACATCAGTGAGCTGAGTGACCCCTTCAATGAAGAATACCAACAACTCTCTCAACAATTTATTTCT
>1.88653245.88653094.1
CTTGCAAAAACATTTCATGACTTGAGTAAAATGGCTGCAGTTTATTTGGTGAATGTAAGCAAGGTCCCAGTGTACACTCAGTATTTTGACATTAGTTATATTCCATCAACTGTCTTCTTTTTCAATGGGCAGCACATAAAAGTGGATTATGG
>1.88656138.88657103.1
GAGATGTCTAGGCGTTTAGGTAATGCTGCTCCAGAAAAAATCACCGAAGAACAGTTAAAGAAATTAATTGAATATCCCTCTAATACTTCAAGAAATAAGTACTTAGCCTTTTTGGCTTTAAAAGAAATGAAAAAGAATGCTGCACAAGAAAAAAAGAAAAAACAAAAGGAAGAAAGAGAGGAACTTAGAAAAACAATGGAAAATGTGGGTGAATCAGCACTGACAAATAGATTGTTACGGTGCATTTGGACCTCCTCAATGGATGTCACATACAATTGGAAAGTTGTTCAGGCTATGCGTTTTGGCCAGCCTCTGGTATTTGACATGGATTACAATGATATGTCAGAGAGAGAAATGCAGAATACAGTGAAACAGATGATGGAATGTGAAGGAGCCAATCGTAGAGCTATAGAACCATTCCATTTATATTACTGTAATCTTAAAGAAGATGGTCCATACCACAAAGAATTCATCAGGCGTTATGGAGATGCATGGGACAATTTGCTTGTGACAGTGACAGAAAAGTCTTATGCTGAAATATTTCCAAGAGATCAGATTGTCTACTTAACTTCTGATTCTCCCAATGTAATGGAAACATTTGACCATAATAAAATCTATATAATTGGATCCCTAGTTGATAAGACAATAAGGAAGGGAGTCTCTCTTGCTCGTGCAAAACGCTTGAAGTTGGCAACAGCACAACTTCCTCTAGAAAGATACTTCAATTGGAAAACTGGAGCCAAAGTTCTTACCCTGGATCAAATGATGATGATCTTAGTAACTCTGAAAAATACTGGAAATTGGAAGGAGGCTCTAGAGTTTGTTCCAAAAAGAAA
>1.88662512.88662732.3
GACCTGAAGAAGAGGCAGAAAAACCTGTGAAAACTAAGACTGTTTCTTCCAGTAATGGAGGGGAAAGCTCGAGTCGTAGTGTGGAGAAACGTGCAGCTGATGAAGATACTGAAGACTTCTCAACAAAGCCTGCTCCTGCCAAAATGTCCAAGTTTGGGTTTGCCATTGGCTCACAGATTTCAAAGAAACCATCTGCAATTTCCATCAAACTTGGAGCAAAT
>1.88732641.88732847.2
CAGTCTAGAAAGATCTCACAGTCCTGATGTATTTCCTTCTGGTTATTATTATCAAGATGAATGGCAACAAAGGACACAGTTGATTCGGCATTTTAATAAGTCATCAGATATTACTGAATGTTTACAGGGAAAACTTATTCACTTGTTCGGAGACTCTACAATCAGACAGTGGTTTGAATATTTGACAGCATTTGTTCCAG
>1.88754428.88755191.1
ACACCTCCACAGACACCAACTTCCATGGATAATAATATGGAGGATCCCCATAATAATGAGCCCAAGCAAGATAGCAGTTGTGATATGCTGCAGAATATTATCAATATTAAGAATGAATCCAGTCCAGTGTCTCTGAACACTGTACAGGTTAGCTGGCTTCATACCATGGTCAATCCTAACTCTCCAGGGGAACAGCAGTATCAAGAGATTGGGGCACAAGCTTTTTCACCTGCTCAAAAGTACCAAGCTTTTCAAACAAGCAGCTCTTCTCCAATGCTGGAACTGCCCCAGAATTATCAGTTTTCTCCTTCTCAGCAACAGCAGGATATGTCCCAGCATTGTCTTCCATTGCTGGAATACAGGCCACACTCTGCAGGCAGCCATTCCTCTGAATATCAACAGAATGTTTTTGAGACCCAAGAACTGCCATATTGTACCACAGAAAGTTTTGCTTCTCTCTTAAATGACTCAGAAGGGCCAGATAACATCTCTGCTCCACTCCCTCAAGCAATGTCTAGTGGCCACCAGCAAACTGATGTCAGCAGCTGCACTCAGCATTTCAGCCAGATCTCAAATAACACGTCCAGCAGTCTTGAGGAACATGGTTTATCTCTGTCTTCTTCAAATATATCTCTGCAACTTCAGGGCAGTACAGGAAACACAACTCAGTTGGGCAAATCATTTTTTCAGTGGCAAGTGGAACAGGAAGAAGGCAAAATGGCCAATATCTCTCAAGACCAGATTCTTGCTAAAGATTCTGATGGTGACAC
>1.88922278.88922498.1
GAACAAGATATCAGCGTCTACTGTGGAGTGCAGGCAATTACTATGAAGATTAATTTTTGCACTGTCCTGTTTTCTGGTTACTCTGAAACTGATTTAGCACTAAATGGGAAACATGGGGACTCTCACTGCAGGGGATTTATAAACAACAACACATTTCCAGCAGTCGTAATTTTCATAATCAATCTCAGCACTTTGGAAGCCTGTGGAAATTCTTTAATG
>1.89943542.89943669.3
ATCCCACAGAAAAGGTTCAGATTGAGATTCTTTCACAAAGAAATACAATTAAGGAAGGTGATAACATTACCCTAAAATGTTCAGGAAATGGTAATCCTCCACCTCAGGAGTTCTTATTTTTCATCCC
>1.90018093.90017908.1
TGTAATGAAAGACAGAATTCCCCTGTGACATCTCCAGGATCATCTCCTCTTGCTCAAAGAAGGAAACCACTTCCTGATCCCATACAAGGATCCCATCTTACCCTTCCACCAGTGCCTCCTCGATTGGATCTAATACAGAAAGGAGTTTCCCGATCCCCTTGCGCCAGCCCAACAAGCTCACCAAAG
>1.90681032.90681224.1
GAGAAACCAAAAGGGCAACTGCAGAATACTCTTCAGAGAACATTAAGTACAGGGATGAACTGCAGTGAGGAATCCCTGCTAAACAACGAACTGGAGGAAAGTCATAGTATTACACCAGACATGCCATCTGTATCTGCTTTCTTCAGTCTAGCTGCCTTGGCAGAGGTAGCAGCAATGGAAAATGTGCACAG
>1.91783048.91784379.2
AGAGTATGGTCATATGCAAAACCAGGTGGAATTACAAAACACCAGTTTAGGAAAGGAGGTAGTTATGAATTCTCTTGAAACTGATCTTCAGCATATAATGGACAGACTCAGCCAGAAAAAATATTCATCAAGTCTGAAATTAAAAAGAAATGAAGACTACTCTGGTTCTTATTTAACTCTCTCTCAACCTCTGGCACCTAAATTGAGCCCTGCATCTAGTGTTAAAAGTATGCCATCTGTTTCCAAAATTCAAGGAATCAAACCTTTGGCTTGTGAGAACTCTTATCATTCAGACAAAAATGTTTCTCTAAAGCATATGGGCCCCATTTCAGGCACGTTCTCATCTTTAAGTGGGTACAGCCTAGGAAAGAACGACTTGGATATTTATGCTGCCAGAGAAAATGAAAAACAGTTTGGACATCTGGATAAATTTCCCTATTCAAAGTACAGCCAGAAGAATAAATCTCATGATAGCGTCTATTTCCCAGGAGTGTTGGATGGGTGGAAAAACTCTGGATCTCTTGCAATGTGGAATGGGAATTCAGGAAATGATATAATTATTTCACCAGTCAGCAGCTCTGGAGCTGCCAGTATGCCCTCCAGTCCAAAACAAAGCAGGAAAATGAACGTACACGACATCATGTCAGTTCAGGCCAGGTCAGCTAAACAGAAGGACCCAGCAATGGAAGCTCAAGGGTATAGAACCAAAAAATATCCAGGTGGTTCACTGAGTCATATGGGAGTTTATAGTCGGTCATTACCCAGACTTTACAAATCAGCAGAAAGCCAACTCACACCACTGAGTTTACCCCCAAGAAACTCTACTGGAAATTCCAAAAGAAAGAAGACTATTGAAAAAGACCTTCTACCTCAAAATATACTGGATACTGACAATTACCTTAATTTTTCTTCTTGTACCCCAGGAGTATTGCCATATTCAAACTTTGTACCTGAAGTGAATTCCTATGTAAATTCAACTCTCAGTGTTCCTGCAAGCCCCCGGATAGCTAGAAAAATGCTTCTGGCCTCCACATCCTCATATGCACCTGATGACTTTGATAGGGTTGGAGTGCCAGGGACAAGCCCTAGTAATTCGTTTATTCCTTTGGATCCTGAGAGAGTGTTCCCTGTGAGAAGGAGAGTTTCCAATAGCTCCATGGAGTTCGATGAAACAGATTTGGAAAGCCTTAGGCAGACTCCTTCCATTCGAGAGAGAAAGAACAGCATTAGTTCTGTTTCTGGAAGAGATGACCTAATGGACTACCACAGGAGACAGAGAGAAGAAAGGCTTAAAGAACAGGAAATGGA
>1.91793148.91793531.1
GAGCGCCAGCGGCTAGAGACCATTCTTAATCTGTGTGCAGAATACTCCAAGCCTGACAATGAACCTGCCACTGTTAGTACCGTAGCTGATGTTCAGAAAATTAATAAAGAACTTGAAAAACTCCAGTTGTCTGATGAAGATTCTGTTTTTGAAGATTCTCAGATAATAGCAGACTCAAGATTCAGAGATCATTTGCAGCTTCAAGCTGAAGATTCTGACTTCTCCGAATTCAGTGATCTTGGACAAAATTCTATGGGCTTCTTTTCCTCAAGAGGAATCAGAACGAATAAACATTTAAATGGCAACAGGACAAGTTCACCTTTATCTTCTTCTGCTTTCCTGAAGGATGTCAGTGAATCTTCTTACCTAAGCATTATGTCAAAG
>1.92096962.92097103.2
GGAGCTGATCTTTATTTGGAGTAAACTACAGCTTAAGTCTAACCCATCAAAGCAAATATTTGTAGATCAGTGCTACCATCTTCTAAGGATAGCTACAAATATACAAGTTATTTTCCCTTTCATGAAAGTCATTAGGGATGAA
>1.94461211.94461333.1
ATGGGATTATTTGATAAACTGGCAAGTTGGCTTGGCCTGAAAAAGAAAGAGGTTCATGTTCTGTGCCTTGGATTAGACAACAGTGGTAAAACAACAATTATCAACAAGTTAAAACCATCTAAT
>1.94544711.94544837.2
TTGGTTGCTTTATTATCAGGGAAAAACTGCTGATGGACAGTGTGTGCTAGAAGAAGACCTCTATCCTGATCTTGCTTCCTGTGGCTGTTCAGCAACTAAAGTCAAGTCCCTTAAGCCTGTTGA
>1.94863393.94863190.1
GCCAGTTTGGCACTTGCTCCAGCTTCCATGCTGCCAGGAGCTTCTCCTAAAAGCCCTGGGCTAAAGGCAATGGTGTCTCCATTTAATAGTCCACCATCCACACCTGTCAGCCCACAGACTCATTCAAGTAATCCTGATGAATCTCCAGTTAGTTTTGATCAACCACCAGAAGGCATTCATCTTCAGTTTTATAATAAG
>1.94999435.94999125.3
CTCTTGCATCTGGTGGTTCTCTTCCAATAACATCGCTGGATGCAACTGGGAATTTGGTATTTGCCAACGCTGGAGGTACACCCAACATTGTAACTGCCCCACTGTTCCTGAACCCTCAGAATCTTTCACTGCTCACCAGCAACCCGGTTAGTTTAGTCTCTGCAGCTGCAGCCTCCGCAGGGGCCTCTGGACCAGTCGCCAGCCTTCATGCCACCTCCACCTCAGCGGAATCTGTCCAGAACTCTCTCTTCACAGTGGCCTCAGCCAGTGGGGCTGCTTCTACCACCACTACTGCCTCCAAGGCACAGTGA
>1.95001982.95001637.3
GCACTACAGAAACCATCCCCAACAACGCAGCAACCGTAATTTCTACGGCACCTCCAGCTTCTTCAGCAGTAACGTCACCCTCCCTAAGTCCTTCTCCTTCTGCCTCCGCTTCCACATCTGAGGCATCCAGTGCCAGTGAAACAACCACGACACAGGCAACCTCCACCCCCATGTCCTCAGCACTTGGGACCAGCCAGGTGATGGTAACTGCTTCTGGATTGCAAACTGCAGCAGCAGCTGCACTACAAGGAGCTGCACAATTGCCTGCAAATGCAAGTCTGGCTGCCATGGCAGCTGCAGCAGGATTGAATCCAGGCTTGATGGCATCTTCCCAATTTGCAGCTGG
>1.95135788.95134014.1
ACTCTTATCAGTGAAGAGGAGGAGGAAGAACTCTATGAAGAATGGAGAAGGAAACAAGGCTTGCCTGCCAAGGAAATTTTAAAGAAGAATGGAGAAAGTAAACCCTCAGACCTCCCGCTTCAAGGACAAGTAGAATCTGAGGAGGATGTAGATCAAATGATCCAAGCATGGCAATGCAAAAATGAGAAGTACCAAATGGAAAGCTACATATTTTCCAAGGAAGAGGAGTCTAGCATGGGGCAAAAATCATGCCTCATAAATGATACAAGTGACACTGAAAGTGTGAGTAGCCAAGAGATCAGGATCTTGAAACAAGAGCTGGAAGCAAGTAACATCAACAGAATGAGAAGAGGGCGTACAGACTCTATGTCTACAGAAAGTAGCTGGGATATGTGGAATGAGAGGATGATGGAGATAGAAAAGGAAGCGTCTAAGAAATATTGCTCAAGAGCTAGATATGGTGATGAGAACCTAAGATCTGAAAATGGAACAAGAGGGAGGGATATAGATGCAGAAAGCATATTATCTCATACTAGTTCATTTTATAATTTCTGTCAAAAGAACAAAGACAAGCTGACAGCCTTAGAAAGGTGGAAGATTAAAAGAATCCAGTTTGGCTTTCACAAAAAAGATTCAGAAGTTGAGCAATCCAAGGCTGAAGACAGTAGCCAACAAAATAAAGAGGCTATGGAAGAAGAAAAGAACTTGTCAGATATCAATCTGACTGCCTACCAAGCCTGGAAGACTAAGCACCAGAAGAAAATTGGTAGCGAAAATAAGGATGATATTGTAGAGCTTACTAAAGGTGAAGATTCTGCTTGTGCCAGGAGAAAACAGAGACGAATGGAGTTACTTGAACACTCAAAGAAAATTCTGGAGGAAAGCCAGTCTCTCTGCAGCTGGGAGGCAGAAAGTGGAAGCATCCCTTTGTCGGCCTTTTGGCCATCAACAGCTTCCGTAAATGGGACAGAGGATTCAGCTTCAGCAATAAGCATGCAGACCAATCGCTCATCTTTTTCTCAGGCTAGAAGCAGTAATGGGGCTAAGCCAGCAAGTACGCCTGGCCTCTCCATTGGCCCAGATGAAACAATATCAATAGCAAGCATTCAGAATTGGATTGCCAATGTTGTTAATGAAACTATTGCTCAGAAACAAAATGAAATCCTTATGTTGTCTCATTCACCATCAGTATTGGCTTCCAGTGTTAACTCAGGTGATTCAAATAGACACATAGATGATGAAAAGTCATGTCTGCTTAGAGCACAAACCGGCTTACCTCTATCTACTTCTACTTCGCTGCTTCATCAAGGCCCTCAATATGCTGACATTCAGTCCATCCTATCTTGCAACACTTCAGTGAGTAAAAGCATGGAAGAATCTATCTCAAGTAGGAAAGTAACGCAAACAAGCAAGCCTCTTTTCAGCCTTTTTGCTGATGAGGTAGATCTGAAGAAGCTTAGCAGAAAGGAAAGGGAGATGCAAACAGAAATGAGAGAGAAAATGTCAGATTACCAGACTGAGAAGCTTATCAGTGACAATAAACGTAGCACTTTATTTAAGAAGAAAAAGATCAAGGGAGATGA
>1.95139064.95138833.1
CTGAAGACAAAGGAAGTGAAAGTAGACACTGTATGTCCAGGGATGCTGGAATCTGCAGAGCAGTTGCTGATGGAAGATCTATATAACCGAGTGAAAGAAAAGATAGATGATACCAGCCTGTTCAATACACCATGTGTTATGGACATACAGAGAGCACTTATGAAAGACCATCTGGAATCACCAAGGGATGCCATTGATGAGGTCTGGCCAAATATCTTCATAGCAGAAAA
>1.95164319.95164178.2
TCTAGAGCTTTTAAGTGTGGAGGATCTTGTTGTGGAGCTGTATTATCAGAAACTTCAAAAAGAGCCTTCTAAGACTTGGGTGTGTAATACACTGGATGCCTCCATGTGGGATTACTCAGGCAGTACTAG
>1.95202243.95202419.3
TGTATGAAGCAGGAAAAGCTGCAAAGGCTGGATATCCTCCAGCGGTCACATCAATCCCAGGACCATACTGTATCCCTACTGTTTTGGGAAGTGGAGTTCCATCTCACGCTGTCCTTATGGAGAAGTCACATCTACCTCCCTTGGCACCAAGTGAATCAGGCGCAGGAGGACAAAGTG
>1.95210336.95211017.2
CCAGCAGAGATCAAAGTCAGAAATGCTTTCAAGAAAGAGTTTTTCTATGGGAGTACCAGCTGTCTCCATGGATGAACTAGCAGCCTTTGCTGAATCTTACAGTCAGCAGGTCCATCGGACTGAGGCGAGTCAGGAGCCACGGCACTTTGAGAGATCAGGATCACGTGGAGGGCCAGTACAGCATCTGGAGAATTCAGATGATTTTTATAGCAAACGCAGGGGAGGAAACCGTGAGCCAGTAACGGATGCAGATCGGAGTTGGAGATACAGCCCACCCAGGAGACGTACCCATGAAGAGAAACACTTGCCTAGGCTAGTGTGTCGGACACCTGGAGGGAGCCAGAAGTATGATCACTCCTACCTCACTAGTGCCCTCGAAAGGAAGTCACGAAGCTATGATGAGAGTGGTGAACATAGTGAGACACCTTCAAAGTTCAGCTCACAATCCAGCCAAAGGGGAGGAACTTACTATGCTTGGTCACCACCATCAACTTACAAAGCAGAACAGCAGCAGGAGCAGCAACCTCCACAGCAAGAGGAAGGAGAAGATACTCTGCCACCATACAGTGAGAGGGAGTTGAGCCGGGGTTCTTCATACAAAAACAGAGAACAATCTAACTTCAATTCATCAGAGAAGAAGAGGAAAAAAGATCCCCCCAAAACA
>1.95364129.95364534.2
AGTTTCCTGCCATGGTCGTATTGTGAAGGTGCCTGAAGGACCACTAATACGAGTTGAGGGAACTGAAGTGGTGATTCCATGTAATGTTAGTCAGTACGATGGACCTAGTGAGCAGAACTTTGATTGGGAGTTCTCTACAAATCTTGGTCAGGACTCTAAGTTTGTACATATATTGAGTACCTGGGACCCTTGGTTTATGTCTCAGGAATATCAAGATCGGGTTAGTAGAAAAGAAATCACATTAAGGCGAAATAGCAACAGTGCTGTGGAATTTGTGATTGGAAATATTCGTCCTACTGATCAAGGGATGTATCGATGCACTACACCAAGCACAGACGCTGTCTTCCAGGGAAATTACAATGACGTAGTTGAAGTTAAAG
>1.95365343.95365762.3
TGATTGCAGATGGCTTAAGTGTTAGTGGATCAAACCTCTACTCTTCATCAACTTGGAACATATCAGAAGGAGATGCATTTCAGTTACGTTGCTCAGCTTCTACCAATTCAACCGAACACACCCATCTGCAAGTGTCTTGGGAATTCAAGAGTGACCATGCCTGGCAAGAAATCCTTTCCCTGACACATGAGGGCAAGTTCCGGACTGGCTTAGAGTACAATGACCGCTATATCAATGGGGACGTGCGCTTAGATGCTATGGCTAATGACATTTACAGCCTGTCTGTGTCCCAAGCTCTTCCAACAGATGAAGGTGCCTATAGGTGTCGAGTGAGTGAGTGGGTTAAAGGTGCAGATGGTTCATGGCAAAAGATCCAAGAGAAGACTGCTGATGTAGTAAATTTGGTAGTGAAAC
>1.95373652.95374077.1
CCAAATTACTATGTGTTTTTGAACGCTTCTAAAACACCCCTGTTTTCAGAGGATCCCACAGAGCTTGAATGTATGATCATGGAGGTACAAAACACCGAGACAAATGTTCGTTTCACTGTGTCCTGGTACTATAGGATGCCCACACGCAGTGATGAAGTGGTAGAATATGAACTTCTGGCCACTATGGATGCAGATTGGACACTAGTACTTGGGGAGAGAAGCAAACAACGTGCTCAGAATGGAGAAATTATTTTCTCTAAACCAAGGGTAGACACCTTCCGCTTACGAATCCAGTGGACTTCTGAAACAGATCGAGGAGATTATTATTGTGTAATTTCTTCATGGAGCAGACAGCGCAACAACAGCTGGATAAAGATCAAGGATGTGGCTTCCATGCCTGTAAGCATTTTATGGTCTACACAAG
>1.95380617.95381036.3
ATTACACACTGACTGTAGAGGCTGTGAAGCTGAAACCATTCTTCATGGCAGGGCACACATTTGAAATGACATGCAAGGTGTCATCCCAGAATATCAAGACTCCTCGTTACTCAGTCCTCATTACAGCAGTGAAGCCTCTGAGTGATCAGACCAGACCGAATGGGACTACTCGTATCATTTCTCTCAATCAAGATTCAGTGGTTAGACGGGAAGACTGGACAGATCAGCACCGGGTGGATGGTGTAGTCTTGGAAAAGGTCCAGGAAAATGAGTTCCGCTACAGGATGTACCAGACTCAGATTTCCGATGCCGGACTATATCGCTGTGAGGTGACTGCATGGTCGCCGGGGGGTGGAGGCAGATGGCAAAAGGCAGTTGATGGTTTCTCCAATCCTATCCAGATAGACTTCCAGACTTCAG
>1.95743750.95743939.2
TTCTGCTGAACATACAAAATCACAAGATGCCCCGCATACAACACACTCCATGGTTCCTTCAAATACTTCAGTTCCGCGGTCTTCCACACCTTCCCATGGTCAGACTACAACTTCAGAACCAGGTAGCATGCAGAAGACTCCATCCAAAGTGGTCTATGTTTTTTCAACCGACATGGCTAACAA
>1.95750164.95751278.3
GAATGGGCATTAATCCCCAGAATCCTCGTGTTTCTGGTCCGAACCAAGCAGGCTCAATGGCAACTCTTAGCCCAATGGGAATGACACAGCCACTAACTCATAGTAATCAGTTGCCCTCTCCAAATGCTATGGGAGCCAGTATACCTCCTCATGGGGTTCCTGTAGGACCTGGTTTGATGTCACACAATCCAATGATGGGCCACGGTTCCCAAGACCCACCAATGGTACCTCAAGGACGCCTGGGTTTCCCACAGGGATTTCCTCCAGTACAATCTCCTCCCCAGCAGGTGCCATTTCCTCATAATGGTCCTAGTGGAGGGCAAGGCAACTTCCCAGCTGGAATGAGCTTCCATGGGGAAGGACCTCTGGGGCGACCCACCAGCATGCCCCAAAGTTCAACTGATCCAGCACTTTGCAAGTCTGGAGGTCCAGGAGGACCAGACTCTTTCACTGTTCTAGGAAACAATATGCCTTCAGTTTTTTCTGATCCAGAGCTACAAGAAGTGATTCGCCCTGGAGCCACTGGAATACCAGAATTTGACCTGTCCAGGATTATTCCATCTGAGAAGCCAAGCCAGACATTACAGTATTTCCCTCGTGGAGAAGTACCAGGCCGCAAACAGCCACAGAGCATTGGGCCTGGCTATTCTCATATGCAGGGAATGATGGGAGAACAGAATCCAAGAATGGGGCTGGCACTACCTGGTATGGGAGGCCCTGGTGGCACACCTGATATTCCTCTTGGCACAGCATCCTCTATGCCAGGCCATAACCCTATGAGACCACCTGCCTTTCTGCAACAAGGAATGATGGGACCTCACCACCGGATGATGTCACCAGCACAAACAGCAATGCCTGGCCAACCCACTCTAATGAGCAACCCAGTAGGCATGATTCCAGGCAAGGACCGAGCTCCTGCTGGGCTATACAGCCATCCAGGACCTGTAGGTTCACCTGGTATGATGATGTCCATGCAGGGCATGATAGGACCTCAACAGAACATCATGATTCCTCCACAAATGAGGCCACGGGGCATGGCTGCTGATGTGGGAATGGGAGGATTTAGCCAAGGCCCTGGAAACCCAGGGAATATGATGTTT
>1.95759242.95759072.1
AGGAAGCTCATTCTCTATGCTGTTCATGATATTACACTCTTCCCATTGCTGATGGCTATGGGAATCTTCAATTCAAAGTGGCCTCCATATGCAGCAGATGTGACTCTGGAACTCTATCAGGAC
>1.95875146.95874894.2
GAAAAGTGTAACTCCTGTATTATTCCTTGTTTTGGATGACCATTCTTATGAAAGTGCATTAAAAGAAGGAATCAGTTTTGAAGAGTTGGCTCAAAAGTCACTAGTCCAAGAGCAGACAGAAAATTCCCTACTTGTGACATCTGGAGAATCATGTTCAGCTCCACAGCCCCATCTCTGTTATTTGACTAAGGAAAAAAATAGCTATGGTTTCTCTTTGAAGTCCACTGCAG
>1.96210488.96210629.1
ATGAGTTGTCAAGTCTTTTCTTCAGCTGACACCTTCATCCCTTTGACTTCTGACTCGTCTCCCACTCTGCCTCTGATAATGCATCATAGTGCTGCAGAGTGTCTACCCGTCTCCAATCATGCCACTAATGTGGTGTCTACAG
>1.96212771.96212954.3
ATATTCTTACTGGTCTCATCTGTTTGTCTTTGAACCCAACCCCCCTTAAATGTGCCCATACATGCTTTTCCATGCCAACTATGGGAAATATGCCATCAGGTCTTCATTATTCCGTTCCTTCTTGCCATTATGGAAACCAGCAAACCGCATATGGGATGATGGCAG
>1.96215572.96215817.3
GTGGTCTCACTCCTTGCCTGTATAAATTCCCTGAGCATGCTCTAAGTGCCACTTCATGTGCTCTAGGCCACAGCTTTACTTCCATGCATCCATCTCTACTTGGAGCTGATCCTACAACCACTGATTTTAAGCAGGAATTTCGGAAGAAGACCAAGTCACTTGAAGAACCAATAGATATGGATTCCCCAGAAATTAGAGAGCTGGAAAAATTTGCCAATGAGTTCAAGTTGAGAAGAATTAAGTTGG
>1.96234358.96234164.1
AAAACAGGAAACAAAGAAGCCTGTAAAGTTCTAGCAAAACAGCTTGTGCAGTTGAGAAAACAGAAAACTCGAACTTATGCTGTTAGCTCAAAAGTTACATCCATGTCAACTCAGACAAAACTGATGAATTCCCAGATGAAGATGGCAGGAGCAATGTCAACAACAGCAAA
>1.96818127.96817957.3
ATGTTAAATATTTAAAAGAAGAGGATGCAAATCGGAAAACATTTACTGTTAGCAGTACAATGAATTACAGAGCAGATCGTTCTGATGATGGTGCAGTTGTAAGTTGCAGAGTAGATCATGAATCGTTGAACTCCACACCTCAAATAGCAATGCAAGTCCTAGAAATACACT
>1.96824513.96824376.3
GTGTTCCAGAGACTCCTCAAATTAGTGGATTTATTTCACCAATTATGGAAGGAGACTGGATGGAACTTACATGCAAAACATCTGGTAGTAAGCCAGCTGCAGATATTAGATGGTTCAAAAATGACAAAGAGGTGAAAG
>1.98595487.98595614.3
AAGGGTTTAGTGGAGATTACAATGAATATTTTGGTATGCAGGTTGATGAAGATGCAGTGGCATACCTGATGATGGCAAACTACATGATACATTTTTTGCATCCAGAATGTATAACTATAGCAGAG
>1.98606612.98606783.1
GCCCTTGTTGGTGATAAGACTTTGGCTTTTTGGCTGATGGATGCAGAGATGTATAACTATATGAGTGTTCTTTCACCTCTCACACCAATTATTGATCGAGGAATACAGCTTCATAAAATGATACGACTCATTACTCATTCTCTTGGAGGAGAGGGCTACCTCAATTTCATGG
>1.98636450.98636634.3
GTAATGAATTTGGACATCCAGAGTGGTTGGACTTTCCTAGACAAGGCAATAATGAAAGCTACCATTATGCAAGGAGACAGTTTCATTTAGCTGATGATCACCTTCTTCGCTATAGATTCCTAAATGTGTTTGACAGAGATATGAACAAATTGGAAGAAAGGTTCGGCTGGCTTGCATCACCTCCG
>10.10132909.10133045.1
CATCAGGTGGCTGAGCGCGTGGAGGCTTTGGGACAGTTTGTGATGAAGACACGAAGGACATTGAAAGGCCATGGTAATAAAGTCCTCTGTATGGACTGGTGCAAAGACAAAAGAAGAGTTGTCAGCTCTTCCCAG
>10.10438302.10438141.1
ATCACCGAAAGCCAGGCCTACACACTAGAGGATGAAGTGGCTGAAGCATTGCAGCAGCTCATTGCTAATGAAGCCAAAGACCGGGAAAAAGCATCTGAGGATCTTGAGGATCTTCCAAGCAGGAGTGACAGTCAGACTAAAGAGAAGCAGAAAGGAAAAATG
>10.10439562.10439420.3
ATGACCCAGATGGACTTCATCAGCTTGATGGGACACCATTAACAGCTGAAGATATTGTCCAGAAGATTGCCATGAGAATATATGAGGAAAATGATAGAGGAGTCTTTGACAAGATTGTTTCCAAGCTTCTAAATCTGGGCCT
>10.1057336.1057596.3
GATCTAGAGCCGCCCTGCAGAGGTACCTCTTCTACTGCAACCGTTACATGAACCACATGCAGAGCCTGCGTTTTGAGCACAAACTCTACGCCCAAGTCAAGCAGAAGATGGAGGAGATGCAGCAGCACAACATGTCATGGATCGAAGTCCAGTTCCTGAAGAAAGCGGTCGACGTCCTCTGCCAGTGCCGTGCCACGCTCATGTACACCTATGTCTTTGCCTTCTACCTCAAAAAGAATAATCAATCCATTATCTTTGAG
>10.1086429.1086556.1
GCAAAAGATCAACTAAACAACGCCTTGCAGCTCAACCGACATGACCTGACATACATAATGCTGGGGAAAATCTACCTGATGGAGGGAGATAGAGACAAAGCCATTGAAGTCTACAAAAAGGCAGTGGA
>10.1090234.1090386.1
TTGGCAGCTGGCAGTATGATGCAAACACACGGGGACTTTGATGTTGCTCTCAGCAAGTACCGAATAGTTGCTTGTGCTGTTCCTGAGAGCCCTCCGCTTTGGAACAACATCGCGATGTGCTTTTTTGGCAAAAAGAAATATGTAGC
>10.11375086.11375253.3
ACATGGCGTTATCCTCAGCTTCCATTACCACAGTGGGAAGTATCCCAGTTATCTCGCCCAAAGTGATTGGTTCCTGGAAACCTAAAGTGACTGGCTCTCGGAAATTTGTAGCTCAAGATGACCCAAACACTTCTGATTACTCTGAACCTTTATCAGGGCTTCCAAAGG
>10.11378485.11379788.3
GTGTGAGGTGGGAAGTCCAGTCGGGTGATTCCAACCAAATGGTACACATGAATGTCCTGATTACTTGTGTCTTTGCGGCTTTCCTCCTGGGAGCGTTTATTGCCGGAGTGGCTGTTTACTGTTACCGGGACGTTTTTGTGCGGAAATCGAGGAAGATTCACAAAGACGCTGAATCGGCCCAGTCCTGCACGGATTCCAGTGGGAGTTTTGCCAAACTGAACGGCCTCTTTGACAGCCCTGTGAAGGAGTATCAGCAGAACATTGACTCACCCAAACTTTATTCCAATTTGCTGACAAGTCGCAAAGAGCTGCCCCCGACGGCTGACACAAAGTCCATGCTGATGGTGGACCACCGAGCCCAACCACCAGAACTGGCTGCTCTTCCGACCCCAGAATCAACTCCTGTGCTGCAGCAGAAGACTTTACAGGCAATGAAGAGCCAGATGGACAAGGCACAGAACCTCAGTGCTTCAAGAAAAGAAGCCCCCTTGAAGAGTCCTCAGTTTTTTCCCTCCAGTCCCCCACCCCATTCTCCTTTAAGTCATGGACATATCCCCAGTGCAATTGTTCTTCCCAATGCCACCCACGATTACAACATGTCCTTCTCCAATTCTAACGCACACAAAGGGGACAAAAAGATGCCGAATGTGGACCACCCACTCACTAAGTCATCAGGCAAAAGAGACCACAGGCGATCTGTGGATTCCAGGAACACCTTGAATGATTTCCTGAAACATTTAAATGAAACCCCTAGCAACCCCAAAGCCATCATGGCTGACATTCAAGTGGCTCACCAGACTTTAATGTTGGATTCCATGGGCAACGTGACAGAGGTCCCCCCCAAAGTCCCTAACCGGGAAGCCTCTTTATATTCTCCTCCATCCACCCTGCCACGAAATAGTCCGACGAAACGGGTGGATGTCCCCAACACACCTGCAGTACCAATGACCTCTTTAGAAAGACAAAGGGGCTATCACAAAAATTCTTCCCAGCGGCACTCTATATCAGCCCTTCCTAAAAACTTAAACTCCCCAAATGGGATGCTGCTGTCCAGGCAGCCTAGTGTTAACCGGGGAGGATATATGACTCCCACTGGGGGCACAAAGATGGACTACATCCAAGGGACACCAGTCAGTGTCCACCTGCAGCCTTCATTGTCTAGGCAAAGCAGTTACACAAGCAACGGAACACTTCCTCGGACAGGGATAAAGAGGGTGCCCTCCCTAAAACCAGACGTGCCACCCAAACCTTCCTTTGTTCCACAGACGCCTTCAGTCAGACCACTGAACAAATACAGTTACTA
>10.11529912.11530234.2
AGATATGGCGATGTCGAACATTGTAGGATCCAATGTATTTGATTTGTTGTGTTTGGGATTACCTTGGTTTATAAAAACCGCCTTTGTTGACCCATCAGGTCCCGTCCTAGTGAACAGCAGCGGACTGACTTACACTGCCATTTCTCTCATTTGTTCCATTGCTTTTATTTTTCTGGCTGTTCATCTGAATGGTTGGAAATTAGACAAAAAGCTAGGAGTCATTTGCCTTCTGATGTACTTAGCCTTTGCCACGTTATCAATTCTGTATGAACTTGGAGTCATAGGGAACAATCCTATAAAGAACTGTGGCAAATAG
>10.11533734.11533532.1
GGGATGGGAATGGATCGGATGAGCACCAGTTTTGATCGAATGGGACCAACCATGGGAACTGGCCTGGACAGAAATATCGATATGGATCGAGGATTTGTGCCTGGCCCAATGGGAAGTGGTGTGAGAGACAGAGTAGGCACCAAAGGCAACCAGATATTTGTTAGAAAT
>10.11897248.11897048.1
AAACAATCAAAAGTAGCAGAAGTGGCCATGGAAAGTATGCAACAGCAGCTCTTGGAACTTCGCCGGTCTGATGCTCTTCAGCGGGCAAGGGAGCAACACGAGGCTATTGTTGCGGCACTCAAACAGAAATATGAGGAGCACACTTCATCTTTGCAACAGAAACTCGATGTGAAAAATGTATCACTCCAGGAGCAG
>10.11998154.11997976.3
AATGTGGTGGTAAAATGCACCTAAGAGAAGGTGAATTTGAAAAGGCACATACTGATTTCTTCGAAGCATTCAAAAATTATGACGAATCAGGGAGTCCAAGAAGAACCACTTGCTTAAAATATTTAGTCCTAGCAAACATGCTGATGAAGTCTGGAATAAATCCATTTGATTCTCAGGAG
>10.12103254.12103461.2
GCAGTTTGGAGCAGTTGGGTCACGCCTGACTGGGGCAGGATGGGGTGGCTGCACTGTGTCAATGGTTCCTGTGGACAAACTGGAGAGATTCCTAGCAAATGTGAAGGAGGCTTACTACAGAAATTATGGCCAAAGGTTAGCCCTGGAAGAAAACAGCCTGTTTGCTACCAACCCTGGCGGAGGAGCTATGATTTTCCTTGAAGCCTAA
>10.12161511.12161796.1
ATGCACAAATGGATATTGACATGGATCCTGCCAACTTTGTTCTACAGATCATATTTTTACATTATCTTCCTCGTGGGCGCTCTATCATTAGCTTGCAATGACATGAACCCAGAGCAAATGGCTACAAATGTGAACTGTTCCTCCCCAGAGCGACATACCAGAAGCTATGATTATATGGAAGGGGGGAATGTAAGAGTGAGAAGACTATTCTGTCGAACTCAGTGGTACGTCAAGATTGACAAGAGAGGCAAAATAAAAGGAGTACGGGATCTTAACAGCAACTACA
>10.12304318.12304127.1
GTATTTCGTCAAGCGAGAGCAAATAGTCCAGCAATAGTCTTCCTGGATGAAATTGATGCTATCTTGGGATCCCGATCAGTGACTAAAACTGGGTGCGGGGTCCATGAGAGAGTTCTTTCTGTCCTTCTCAATGAGTTGGATGGTATTGGAGTAAAGTTAACTGAGCGAAGAGGAAATAAAGCAGAGGTGGAA
>10.12305628.12305470.3
TTGAGATGTCAGACTTCCATGAGGCCCTGAAAAAGATTCAGCCAACCTCTTTCCGAAGCGGAATTGGATTAACAGACTTCAAGCCTGTCTCATGGGATCAGATTGGTGGCCTTGAAGATGTGAAATTAAAATTAAAACAG
>10.12382051.12382221.1
CACTATTATCAGCCCATCTGGACTTTAGTTGGAGCTGGGGCAAAGCAGTTGGCTACATCAGCCCGTCCAACAGCAAGTGTTATTCCTTCGGGTGTAAAGTGGATCCAGTCCAAGGTGGAAAAGCTGGATCCAGATAACAACTGTGT
>10.12385553.12385762.1
ACTGGAAAACGCTCCAAAGCCAAGATCATATACAATACTTCCCTTGGAGTGATATTTGGTGTTAAGAAGTATGCTGATGCTCTGCTAGAGATTATCAGACAAAGAGATATTACAGTTAACTACAGATGGAACCTTGTGGAAGTCCGAGCAGATAAGCAGGAAGCAGTTTTTGAGAACTTGGAGAAAGCTGGTGAGACACAAGTTTATC
>10.12386264.12386447.1
TATGAAATGCTTCATGTCACTCCACCCATGGGTCCCCCCGAGGTACTGTTAAACAGTCCAGTTTCAGACGTAGCTGGCTGGGTGGATGTAAACAAGGAGACACTGCAACATGTGAAATATCCAAATGTTTTTGGGATTGGAGACTGCACAAACCTCCCTACCTCCAAGACTGCTGCAGCTGT
>10.12490768.12490902.1
CGCTCCGGGCGAAATACTTCAGGCAGCACCCCTCAGTTGCGTAAAAGCCATGAACCTTTTGGGAACAGGGTGGATAAGAAAGAAAAAATGCGGCACAATCACTTCATCAAAACTGCACAGCCTTACAAACCAAAG
>10.12522981.12522719.1
TTTCTTGATCCAGTCACTGGGACTTTTCGGTACTACCACTCACCCACCAATTCAGTCCACATGTATCCGCCGGAAATGACTCCATCAGCCACTCCACCCACTACCCCACCGACTCATAAGCCAAAGCCTCCATCTACTGATCTGCGGGACAGAGAACACTCCAAACTGAAACGCTCTTACTCTTCACCAGACATAACTCAGGCTGTTCAAGAGGAAGAGAAGAAGAAAATCCCCACTCCTACTGTTAATCGTGAGAATAA
>10.12527561.12527417.1
TGGGAAAGTAAAGCCGTGCTACAGAACGAGCCTTTGGTCTTAGATGGAGGTTATGAAAACTGGCTGCTTTGCTATCCTCAGTATACAACCAATGCCAAAGTGACTTTGCCCCAACGTGGCCAGAAGGAAACCGTTTCTGTGTCTT
>10.12528475.12528313.2
AGTCACTGCTAACTGGATTGAAGCTAAACTGCCAGATGCTTCTAAAGAGCCATGGAAAGAGAGGGGCCAAGTTGATTATGTTGTCTTGCTTGACTGGTTTAGTACAGCAAAGGACTTAAAGTTAGGAACAACTTTACGAAGCCTCAAAGATGCACTTTTCAAG
>10.12528946.12528787.3
TTAAAGGAACAGTCACAGCTGAGAAGCTGTTTACAATGATGATGGATAAAAGCACCAAGGTTATGGTCATGGATGCCCGGTGCTTAAAGGATTACAAGGAATCCTGCATTATAAATTCTGTTTGTGTTCCAGAAGAAGCTATCAGTCCTGG
>10.12556388.12556533.1
ACAGTACCAGCCACAGACATTGCAGAGGAAACAGTAATCAGCGAAGAGCCTCCAATCAAGAGACCATGTATTGAGATAGTTGAAAATCGGGTGGAATCGGCAGAAATAGAAGTAAGGAATCTGTTAGCTGAGATGTTTTA
>10.12569701.12569835.1
AGCACAGTTAGTGAATCAACCTTGATTGCTCTGCTAGCAGCCAGAAAGAATAAAATTCTTGAAATGAAAACATCGGAACCAAATATAGATGATTCCATTCTGAATTCTCGTCTAATCGCATACGCTTCAGATCA
>10.12596487.12596624.1
GATTACCCCATCCGCACCGTGGAAGACCGGCACAAGTTGGCCGCCCAGGGGAAATTTGTCACCACTGAATTTGAGCCGTGTTTTGACGCTGCAGACTTCATAAGAGCTGGAAGAGATATCTTTGTGCAAAGAAGTCAG
>10.12763132.12762999.2
ATCTGTTGTTGGAATTCCAAACTGTGAGACACTGATTCATCTGGAGCCAAGGCAGAATTACCTCCTGTTTGTGAAGGCCATCAATATGGGAGGTTCTAGTGAAAGGAGTGAGCCTATATCCATCCTTAGCACAG
>10.12783324.12783511.3
AGATTCAGGATGAAGTAATTTATTATGACACATGTGAAAACTCTGATGAATTAGAAGCTATGGATCAGGCCCTGGAAGAAATCTGCGCATCTTCTTCCGAAGTGGCACAGCTCAGGCAGAAGACGCAGCGGCTGGAGACAAAGCGGGGGATTATCTGCTCCAGGAGAGCTTATCTCAGGAACAAGAA
>10.12800742.12800554.2
TGCTGAGAAAAGGAATAAAGACCTTGAAGAGAAAGTCAGAGCTCTAAGGACGGAGGTGGAAGAGAGCAAACACAGGCAGAACAACTTGAAGACAGAGTTGCAGACTTTTTTAGATGTACTAGATGGAAAAATTGACGAATTGCAAGATTTTCGGCAAGGACTCTCGAAACTGGGTGTCGACAATTAG
>10.12926854.12927045.1
GCTCAATTCTCACACATTGGTGCTTCCATACATGCTAGAACACCGTACATCTACAGAGTCCCCGATGAAGGGAAGATGTGGTTTCTCATTCTCAATGTGATACATGGAGTCCTCCCCCAGCTGTTTGCGTATCGCTGTGTCCGCAACCCTGAGTTTTTCATGAAAGCCAAGCTCGAAGAGAA
>10.12936766.12936620.1
AAATCTTCCAAGCAGTCAAGGAAATCTCCCGGAGACGAAGATGATAAGGATTGCAAAGAGGAAGAAAATAAGAGCAGTTCTGATGCTGGTGAAGCAGGCAACGACACACGAAACACTTCTTCAGACTCGCAGAAAACTAGTGAAGGG
>10.12938645.12938487.1
GCAATCCAGCAACAGAGCTCATCAGAAACCGAAGGCGAAGGAGGGAACACAGCAGATGCCAGCAGTGAGGAGGAAGGTGATCGGGTAGAAGAAGATGGGAAAGGCAAAAGGAAGAATGAAAAAGCGGGCTCAAAACGGAAAAAATCTTACACTTCAAAG
>10.13139493.13139620.1
ATAAACGTAGCTTCAAGTCGCCCTAAACGTGAATTTAAGCCAAAACCAATCACACGGACGCGTCTGGAAATAAGCAATGGTCAACAACACAATGGAATTTCCTTCAGTCCATCAATTGAATCATCAG
>10.13360820.13360618.2
ATCTGATTACCTTCCGTATGATGTAACACATCGGCCCATTCGGGTGCAAGAGGAATACAAACCCATTGCTGGAGAAATTGAAATGGCAACCACTTACAGAAGAGATTACAATCCTCACAAAATAGAACCAATAATATTAGTAAGACCTGCAGAAAAGAAATATGTGTCTAAAAGTAAACTGAATGCCATTCCAACTTACCAAG
>10.13366858.13367072.1
AATGCAATCACTGCTACTCTCTTCACCTCCCAAATCCTTGAAAAAAGAGCCGAGAAAGACATGGAAGTTCAACTGAATTCTGATCCTACTAATGGAGACCAGGTTTATGACTGGAGTACAGGCTTGGAGCATACAGATGATTCCCACCTTTATTTTTCACCAGATCAGGGGAATGTAGTATTTGCCAGTGCAATTGATGGCTGGGGCTTTGG
>10.13368340.13368463.1
ATTGAACATTTTGCTAAACTGTACAGCCAGAAGATGGGAATCAAACCATCAGTATTATTGAAGACCCTCTGGGGAGATTATTATTTAAATATGAAAGCTAAGAAGATCATGAAAGTTGATCAG
>10.13381744.13381922.1
GCTGGGAAACAAGAGCCTGAACCTAAGGAAGTTTTCATTGCTTTTGCAAGGGTGTTCAGTGGTGTTGCAAAAAGGGGGCAGAAGCTCTTCGTCCTAGGACCAAAATATGATCCCATTGAATCACTGCACAAG
>10.13383683.13383818.1
TGTTCTGCTGCTGATGCTCTGCCATCAGTGCCTCATTTAGCTTGCTGCACATTGGAAAATCTCTATTTATTAATGGGTAGAGAGCTTGAGGAATTAGAGGAAGTGCCTTTGGGAAATGTGCT
>10.13405301.13406307.2
GTTTGCCCGGATAGAAATCAGTGTATCAAAGCCAATTATCCCATTCCGAGAAACCATAATAAGACCTCCCAAAGTTGATATGGTGAACGAAGAAATAGGAAAGCAGCAGAAAGTTGCTGTCATACACCAGAGTAAGGAGGAGCAGAATAAAATCCCTGAAGGTGTGCAAGTGGATTCAGATGGACTCATAACAATATCAACACCAAACAAATATGCCACTCTTAGCGTACAAGCAACACCACTTCCAGAGGAAGTAACCCAACTGCTTGAGGAAAACAGTGAATTAATTCGAACCATAGAGCTGTTTACCTCTTCTCTTAATGAAGGCAGGAAAACAGAGGAGATGAATCAGAAGACTCTCAACCGGATACAGGAGTTCAAGCAAAAACTAGAACAAAGCCTGCAGGGCCGGAAATGGAGAAATGCTGTTGAAGGAATCTGGTCCTTTGGCCCCCGAAAGTGTGGCCCTAACATCTTACTGAATAGATGCGAGGGCTACAAGAGGTCTATTTGGCAGTGCCTAGAAGGCATCAAGTTGACAAAAGAAGCAAGTCTGTATCGGGATTTTGACAACAGCATAATAAGTGGATTTCAGTTGGCTACACTCTCAGGACCAATGTGTGAAGAACCTCTGATGGGCGTCTGCTTTTCTGTGGAGAAATGGGACATGAGCAGATTTGCTGAGCAGATATCACTTAACAGGCAGGATTTAGACGACGGGAAGGCTACAGAAGAGACAGGAGACCAAGAGGAACCCTCCCCTCTGTCAAGGACCAATACCGAACCTGTTTCTGAAAACGAACTCCAAGATGACGATAGGTGCAACCTAAAATCACTGAACAAGCGCAAAGGGGAGATGTTAAGTGCAGATTGTTATGGCCCTTTCTCTGGCCAGTTGATTGCAACCATGAAGGAAGCGTGCCGCTATGCCATGCAAGTCAAGCCACAGAGGCTTATAGCTGCCATGTACACCTGTGAAATTATGGCGACAGCAGAAGTGCT
>10.13788354.13788482.1
GAAATGTTGAAGCTGTCAATTATCGATATGCTGTTCACAGTAGCTAGCATCCTCCTGATTGATTTCTTCCGTGGGCTTTTTGTCCGATACTTAAGTGACTGCTGGTGCTGGGATTTGGAAAGCAAGTTT
>10.13791218.13791343.2
TGGGCAAGAAAAGATCTACGACATTGTGTCTGAAACAATTCGAAATGACTTTCCTCCCTGGTTCAACTCTGTGATGGCTTATATCAGTAGCCCTGTGGTTGTCCTTCCAGCTTTATTATTACTTTT
>10.13803005.13802812.2
GGGACATAACCCCCCTGTTCAGCCTGGAGATGAGTTGCTCCAAGTGCACACACATCTGATGCAAGGACTCACCCGCTTTGAAGCTTGGAATATCATACGGACCCTGCCAGATGGGTTTATTACTGCCATCGTCAGGAGGAAAAATTCA
>10.13807981.13806886.3
CAGTCTCATCAGCTACAAGGCCTGCGCTCAGAAGACAAGCGAGGGTGGATTATAGCCTTGAGACAACAACTGAAGATCCTTGGGTGAGAATTTCTGACTGCATCAAAAGCTTATTTAACCCCAGCATGGCTGAAGAAAGCTGCACCTTAAACGTGCATCATGGCATCAAAAACAAAAATGGCGATCCAGCCTTGCATAGCTCAGGAACAGTCCTGCAGCCCTCAGACACAGAGGACAGTGATCCCAAAGTTTCTTCTTTGTCAGAGGAAGGTGACTTTGTGAAGAAAGGTCCACCGGTAGCACCAAAACCAGCTTGGTTTCGTCAGAGCCTCAAGGGATTAAAGAAAGGAAATTCAGACAGGACATCTCTCAGAAACAGCAGCACTGACCATCAGAGCATGTCTGACAATGAAGTGGGCTCCATTTGCAAGGTCATCCGGACATCTCCTAGAGGATCATCAATAAAGCAAAGAATAAGCTCCTTTGAAAATTTGGGCACTCCTCAGTCTCCTGAGAAGGGAACTAGAAAGCTGAGTCCAAAGCTGTCAGTTCAAAA
>10.1387532.1387690.3
CTGTGATTAGTGCTCATCCCATCCATTCCCTTGATAACCCTCACCATCATTTCCACTCCGGCAGCCTCGCTTCTCCAACCTGCAACTATCTCCATCATCAGGCAAACCTATGGCCAGTTGGCACATCTGTGTCCCATTCAGACAGGGCTAATTCCACAG
>10.1389672.1389808.2
CCATCCAGTTCATTCAGTGAAGACAGCATCAATTGGAACTCTAGGAAGGACTCGGCCTCCAATGCCAGTTGTAGTCCCAAGTGCCCCTGAAGTGCAGGAAACCACAAGGATGCTTGAAGACACAGAAAG
>10.13920085.13919018.2
CACCGCCAGTGGCAGCGTTTTGCCAAGGAAGAAGCTTGTTGCCGTCTGTGACCTCTGCAAGATCAAGATGCAGCTGGTAGCAGATTTGCTACTGTTATCCAGTGAGAGCCGGCCTGTCCACACCGAGAGCTTGTCTGTCTTTGGAGAATCCTTTGAAAAGTGCAGGGACACCATCATTGCCAGGACAAAAGGCCTGTCCATTCTGACCCATGATGTCCAGAGCCAACTCAACATGGGCCGTTTCACGGAGGTGGGGGAAATCCTGGGGGAGATGGGTGACCTGGTCGTCTCCTTGACAGAGTGTTCGGCCCACGCTGCTTACCTGGCCGCGGTGGAGACACCCGGGGCTCAGCCGGCTTCTCCCGGCTTGGTGGATCGCTACAAGGTGACCAGGTGTAAGCACGAGGTGGAACACGGGTGTGGGATCTTGAAGACCACCCCTCTGGCTGACCTAAGCCCTCAGCTCCTTTTGGAGGTCTCTCAGAACATGTCCAAGAACTTGAAGTTCCTGACCGACGCCTGCGTCCTGGCCAGTGAGAAATCCAAGGATAGGTTTGCCAAGGAACAGTTCAAACTCAGCGTCAAATGCATGAGCACCAGCGCCTCTGCCCTCCTGGCCTGCGTCCGGGAGGTCAAGACTTCCCCCAGCGAGCTGACGCGCAACCGGTGCATCTTGTTTAGTGGACCTTTGGTGCAGTCCGTTTGCGCCTTGGTGGGCTTTGCCACAGAGCCTCAGTTTTTGGGCAAAGCGGCCTCCATCAACCCAGAGGGCAAAGCTGTGCAGACGGCCATTTTGGGCGGTGCGATGAGTGTTGTCTCGGCTTGCGTGCTCCTTACTCAATGCCTCAGGGATATAGCCCAACACACCGACAGTAGCGCCAAGATGACTGAATATAGGGAAAGGTTGAGGAACGCTGCTTGTGCCATCTCCGATGGCTGCAACCTGTTATCTCAGGCTCTAAGGGAACGCTCGTCACCCCGGACTCTACCGCCAGCAAATGCAAATTCTGTGAATTAA
>10.13952189.13952034.2
TGGAGGGACCTTCCCGCATGATGACGGATCAAAACAAGAAATTAAAAATAGCCTCTTTGTTGGTGAAAGTGGAAATAAAGGAACTGAAACAATGGACAACAACATCTGGGGACCTGGAGGGTTAGACCACAGTGGACGGACTTTGCCCAT
>10.13958059.13957931.1
GAAACGGGTTTTTGGTTTGTTTTACATCATGTACCAACAGGACTTTCGGTCGGAATGTACCCGCCTGGCTATTCAGAGCACCTCCCAATGGGCTTGTTCTATAACAATCGGGCCCATTCCAACTATCGA
>10.13985305.13985126.2
ATTTGACACCTACAAACTCAAAAGCGAAAGCCTCCGCTTTGTGCAATATTTGAATGCTGTGGAGGATGGCATGATCTTGTCAGTCGCGGTCAATGACGAAGGCTCCAAAAATTTGGATGACTTGGCCAGGAAAGCAATGACCAAACTGGGCAGCAAGCATTTCCTCCACCTTGGCTTTAG
>10.14359539.14359762.1
GGTCTGGATCTCATCCTGGTGCCAGGGCTTGGTTTTGACACCACAGGGAACAGGCTGGGAAGAGGAAAGGGCTATTACGATACCTACCTCCGACGGTGCCTGCAGCATCCGAAAGGAAAACCGTACACAATTGCCTTAGCTTTCCATGAACAAATCTGTGGTTTGATCCCCGTGTCTGAAACTGATATGAAAGTAGATGAAATTCTCTTTGAAGACTCCAAG
>10.14627602.14627748.1
TCCTGGAACTGGGTGAACATTAGCAGCATCAACAACCTGGCAGATGTACATTCCCTCTATGTTGGAGGCCAGGCATTGCAGAAAGAAGCGCGTGAATTCTTTATCAAGGGCAGTATGGATGATATCAGGAATAACTTCCAG
>10.14628125.14628307.2
GTGTCCACATCCTGTGACTTTTGCAGGTATGCTAGAAATGGGGGTTTCTTACCTACCTGTTAATCAGAACTGGATGAAGTACCTGGATGAAGCTCAGGTCACTTATGAGGAGCTGCAAAAAGAGATGAAGAAGTCCTTGATGAATTTGGCAGACGATGCTTGTCAACTGCTTCATGAGGAGAG
>10.14631491.14631715.1
TGGTATCGCAACCTGTGTCCACGGCTCAATGATCCTAGTTGGGCCCCAGGACCCAACCTTGTCAGCCTTCAAATGAGAGTGACTCCAAAGCTCATGAGGCTCACTTGGGATGGCTTTCCATTGCACTACTCTGAGAAACATGGCTGGGGCTATCTTGTGCCAGGAAGGAAGGACAACCTG
>10.14635117.14635325.1
TTTGTGACCAGCAGAATAAATTGGGTGGTCCAGAGTTCAGCTGTGGATTATCTGCACCTGATGCTTGTATCTATGAAATGGCTCTTTGAGGTATTTGGCATTGATGGACGTTTTTGCATCAGCATCCATGATGAAGTACGCTACCTGGTCAAGAGCGAGGACCGCTATAGGGCAGCACTTGCCCTACAGGTCACAAACCTCCTCACGCG
>10.14636639.14636799.1
TGTATGTTTTCCTATAAACTCGGCCTTCAGGATCTGCCTCAGTCGGTGGCCTTTTTCAGTGCTGTGGATATTGATCATTGCTTAAGGAAAGAGGTGACAATGGATTGTGTCACCCCATCTAATCCAGGAGGACTGGAACAAAGATATAACATTCCCCAAG
>10.14643185.14643058.1
GATGCCCCTTGCTGCAAAGGTTTACTGTCTCTGCTTTTCACATTGCATGCTCTTGTTAAGAGCCCGGTCACCATACTGCGTGATCTTGCCCAGGACATCCATGCTCAGCTGGGAGACATAGACCAG
>10.14651645.14651523.1
GTCCAAGCAGACGTCCACACCCGCTATAACTCAGCAGCCAATGAGGCCTTCTGCTTAGAAATCCTAGGCAGCTTGAGGCGATGCCTGAGTCAGCAGGCTGATGTCAGACTCACCCTGTACGAG
>10.14751554.14751360.1
GAGGAAGATTTAATTGCAGCCCAGGTGGTCCCTGGAGTAGAAGAAGTCCCTTCTGGGGAAGAAACAACTGTGGAAATGGAGTTTGCCACTGATTCTGAAAATCAAACTGAGTGGGGAACAGAAGTATTTCCAACTAATATATCACTGTTATC
>10.14754865.14754353.3
TCACAGATGAATCTGTTGATGAACTGGGCAGTGGCTTCACCATCCAGACATTCACTGACGCAGATATTGAGCTGGAGTTTCCAGACAACACTACTGAGAAAGAAGCTCGAGGAAGCATTGCAACCTTGGAACCTATCGATTTTACTACCTCCACTTTAGAGGTGGATGAAGGTATCACAGCAACTCCAGATCTCTTTGCAACAGGTTTCACTGATGCAACAGAGAACAGGACTGAGATTGGGATCTGGGAGGACCTAGAAAATGGTACTGCCTCAACCTTGGATGCGCTCTTCCCCACGGATATCCCAGAAGCAACATCAGTGGAATATAGTTCATGGAGTACTGCCACAACAGAATCAGAATCACCCTCACCATTTACCAGAGAAGAGCAAATCATGCCAGGGACAGCTGTTCCTGATATTGGTCTAGTCCCCCGGAAACCCATTTCTCCCAC
>10.14845857.14846048.1
TTCAAGGACACCATTGTCAACGCAAAGTACGGAGGGCACACAGAGGCTGTGCGGCGGCTTCTGGGTCAACTTCCAATCAGCGCACAATCATACAGTGGCAGCCCTTACCTTGACCTCTCTCTCTTCAGCTATGATGATAAGTGGGTGTCAGTCATGGAACGTCCCAAAACATGTGGCGACCACCCAATCAG
>10.14849833.14850022.2
ATTTTATGCCCGAGATTCTGGTCTGCTGAAGTTTGAAATCCAAGCAGGACTTCTGGGTCGACCCATCAATCACACTGTCCGGCGCCTAGTGGCATTTACTTTCCACCCTTTTGAACCCTTTGCTATCTCTGTGCAGCGGACTAACGCTGAATATGTTGTGAACTTCCACATGAGGCATAGCTGCACGTAG
>10.14966691.14966862.1
CCTGAAATCAGTGTCAGCCATGTGAATCTGACTGTCTGTGAAGGCGAAAATGCTGTTATCACATGCAATGGGTCCGGTTCTCCTTTGCCAGATGTTGACTGGATTGTAGTCAACCTGCGCTCTATCAACACTCATCAGGTA
>10.15563982.15563851.2
GAAGTTTGGACTAAAAGCAAAACGTCTGGAGGCAATTGATGTAACTCTCAGCTTGGCACGAAAAAATCTTAACCATCATGAGCATCTCACCCACTGTCTCTGGGTCCTGCAACTTTATGCTTCCACTG
>10.15564627.15564481.1
AGAGTCCAGTACACTATTAGCAAAGGGGGCAGCGAAGCCCTTTTGCAGGCACTGGTGAATGCTGCACAAACGTCCGTTCCAGACTATGACATCTTGTTACCTCTGTTGCGCTTGCTGGTCAAAATTGGC
>10.1559539.1559730.1
CGTATGTTCCGTATACAGTTTACTGGAGACTCCAAAGCTCAGGCAGAAGAGCACTGCCATAACTGCCTGCAGAAACTAGCTGAGTATATTCCAATTCAAGTAACAGGTGCAATAAGACAGGAACT
>10.16136865.16137063.1
ATGACGGCTATTCCCTGCGCATGTTTGGGCATCTTCCTGGGCGGCCTCTTAGTGAAAAAGCTGAGCCTCTCTGCCCTGGGTGCCATTCAGATGGCCATGTTGGTCAGCCTGGTGTCCACAGCTTGCTACGTTTCTTTCCTTTTCCTGGGCTGCGACACGGGGCCTGTGGCTGGCATTACTGTTCCCTATGGAAACAA
>10.16142284.16142459.1
AATCTCACCGGTTGCACATGCCTCACCTTGGCCCCTGCCGAGGATGCCACGGTCATTCCTGGGAAGTGCCCCAGCCCTGGATGCCAAGAAGCCTTCCTGACATTCCTGTGCGTGATGTGCGTCTGCAGCATGATTGGAGCCATGGCTCAAACACCCTCCGTCATCATCCTCATCAG
>10.16149552.16149931.1
TTTATCCCACCTCCCCTGATCTTTGGAGCAGGAATTGATTCCACCTGTCTTTTCTGGAGCACCTTCTGTGGTGAACAAGGAGCATGCGCCCTGTATGACAATGTTGTCTATAGGCACCTGTATGTGAGCATCGCTATTACCCTGAAGTCATTTGCATTCCTCCTGTACACCACTACCTGGTGGTGCCTGAGGAAAAACTATAAGAAATACATCAAGAACCATGAAGGTGGACTCAACACTAGTGAGTTCTTTGCCTCCACTTTGACCCTGGACAACCCAGGACGAGACCCCCTTGGCCAGAATCCCTCCCATAGGACAAAATTTATCTACAACCTTGAAGACCATGAGTGGTGTGAAAACATGGAATCTGTTTTATAG
>10.16374267.16374442.1
GCTCAGCCCAATGACAGCGATTCAGATGTCGACATAAAGAGAAAGCTGCAGAGGTCATCTGGTTCAGAGAGCGAGACGGAGGACTCCGACGATGACAAAAGGCCCAAACGCAGAGGGCGACCTCGGAGTGTTCGGAAGGACATGGTGGAAGGATTCACGGACACGGAAATCAGGAG
>10.1746982.1746814.1
ACGTGTGTCATCCGTGCCTGGGACCTGAGCAAACCCTTGTTCTTCTGTCCTGCCATGAACACGTTTATGTGGGAGCACCCCATCACAGCTCGGCAGGTGGAGCAGCTGAAAGAATTTGGCTACATAGAGGTTCCTTGTACAGTGAAGAAACTGGTTTGTGGGGATGAAG
>10.1749113.1748985.3
TGTGGAAAAAGCGCACCGATCCTGTGCTACATATTGACTTGAGGCGTTGGGCTGACCTCTTGTTGGTGGCTCCTCTGGATGCGAATACCCTTGCCAAAATTGCAAATGGCATTTGTGACAACTTACTG
>10.1830793.1831106.2
GGCTGGCGATATTACTGAGCTGAAGATCCTGGAGATTCCAGGCCTTGGCGATAACGGACAATGTGGAGACTTTCAGCACACTGACCTTGGCATTCCTAATCTTGAGGGTCCAGGTGGTACCAGTCAGAACGGCACTGGCAAATTGCTCAAGAAACCTAGCAGTGCTCCCCAGAATATCCCCCGGAGAACTGATGTGAAAATCCAGGATGTTGCTATTTCTCCGCAACAGCACCCATGTTCTAAGAGCTACATGGATCGACACATGGAATCCTTGAATCAATCAAAAAACTTCCGCCGTAGGCACAACTC
>10.1836573.1836908.3
GGTCGTCCAGTAGCCGTCATCCAAACCAGGTCACTCCAAAGAAAAGCGGTGTGAAAAACGGCCAGCTGAAGAACAAGGACGATGAATGCTTTGGGGATGACATTGAAGAGATTCCAGATACAGATTTTGACTTTGAGGGGAATCTGGCCCTGTTTGATAAGGCAGCTGTGTTTGAGGAGATTGAAACGTACGAGAGGAAGAGCGGGACCCGCTCAAGAGGCACGCCAAGTGAGAAAGCTGCCCGCTACCGCCACGATGAGAATATCTTGGAATCTGAACCCATAGTGTACAGAAGAATCACCGTTCCCCAGCCGAGCAAAGAGTTCTGCAC
>10.1845842.1845995.1
TCTGGGTTGGTTGTTCCAAGTGTTTCTTATGAGCTGCACAAAAAGCTGCTTTCCGTGGCTGAGAAACATGGTTTGACTCTTGAGCGGAGGTTGGAAATGACAGGAGTGTGTTCCAGCCAGATGGCCCTGAGTTTGCTTGGAGGACCCAACAG
>10.1848655.1848989.3
ATCTTCCAGACACACCTGTGGACTTAGTGATAAACTGCTTGGATTGCCATGAAAATGCTTTCCTGAGGGATCAGCCTTGGTACAAAGCTGCAGTCGACTGGGCCAATCAGAACAGGGCCCCTGTCCTCAGCTTAGACCCTCCCGTGAATGAAATGGAACAAGGAATTGATGCCAAGTGGTCTCTGGCCCTGGGGCTGCCGTTGCCACTGAGCGAGAGGGCTGGCCGGCTATATCTGTGTGACATCGGCATTCCACAGAAAGTTTTCCAGGAGGTGGGCATAAATTACCACTCCCCTTTTGGCTGCAAATTTGTCATCCCTCTGCACTCAACCTA
>10.18956127.18956264.1
ATTGGCTCCTTGGTTAAGCTGCAGTTTCTGGACTTGAGTGACAATGCTCTTGAAATTGTATGTCCAGAGATTGGTCGCTTGCGATCTCTACGTCACCTTCGATTAGCTCATAATCAGCTAAAATATTTGCCAGCAG
>10.18978818.18979024.3
AGCTGGGAGACCTTAAAGAGTTGCAGACACTGGATATCTCAACCAATCATTTGATCACTTTACCTGAAAAACTGCACATGTGCCTCTCCCTTCAGTACCTCACTGCTGACCAAAATCATCTCTGGTACGTCCCTCGCCATCTTTGCCAGCTTCCCAGTCTCAATGAATTGTCCATGGCTGGAAACCAGCTTGCCTTCTTGCCACT
>10.19351380.19351215.1
GTTGGCTATATCCAGATTGGATTAGAACAGGTGGAGATACAGCCTGTCAATGGGACTGAATCCTCATTCAATGGGAAAGAGCATTTCATCAGGCGTAAGAGGTCCAGCCCAGCTCATCCTCTGAAGTCAGCGATCCCTATGGAGCACTGCAGTGTGTTAGCAG
>10.19442993.19442093.3
GGCATGATGTTAATTTTACCTTGTGCCATTTAGATGAGGGAACCCAAGACACTTGGACACATCAGAATGGCTGTAATCCCCACTGTATCTTTTTATTTCTGTTAAGGAGTATTGCATTTGATGCCACGGTTCTTCTGGATTTCCTGATTTCATCTGAAACCTGCTTCTTGGAATACTTCGTACAATATTTAAAGCTTCTTGTAGAAGACTGGCACCAATTTGTCAAAGT
>10.19472567.19472777.1
ATGTTACATCACCATTGCCGGAGGAACCCTGAGCTACAGGAAGAGTTGCAGATTCAGGCAGCGGTGGCTGCTGGGGATGTTCACACTGTGCGCAAAATGTTAGAGCAGGGGTATTCTCCAAATGGCCGAGATGCTAATGGCTGGACCTTGCTCCATTTTTCAGCAGCAAGAGGGAAAGAAAGATGTGTTCGTGTATTTCTTGAACATGGAG
>10.19634099.19634270.3
GTCATCTCTTGAGCCTTTCAGCCGCTTATGGGGACCTGCAGGCAGTAAGATACTTGCTAAAAGAAGCAGGCGTGACCATATCCCTTGAACCCAGTGATGATAATCCAGCGGTGGTAGCTGCGTATTTTGGACATAAGGACGTAGCACAAGAACTTCTAGATTC
>10.19642685.19642812.3
TACTCGAGATTGACATATCCAACAACAGATTCCTCAGTCTTCCTTCGGGTTTCTTGCACCTTTCCAGACTCCAAAGACTTATTGCTGCCAAAAATTATTTAGAAAGATTATTTGATGAGGAGAA
>10.19643077.19643240.3
[truncated: 1,940,916 more chars]
