# Supplementary material for: Gene markers for exon capture and phylogenomics in ray‐finned fishes
Source: Ecol Evol. 2019 Mar 5;9(7):3973–83. doi: 10.1002/ece3.5026 (PMC6468074; doi:10.1002/ece3.5026)
Supplement: Supplementary file 5 [file ECE3-9-3973-s005.zip › Appendix_S3_pipeline&scrips/pipeline_scripts_for_assembly/Predict Frames of Query/sample/Python_molurus.frames/Python_molorus.strangeBaits.txt]

Baits where each frame contains inappropriate stop codons:
23.2564453.2564283
6.5397884.5398027
15.4946562.4946359
8.7921570.7921953
12.11300512.11300670
5.19205269.19202849
7.12933578.12933794
2.19041393.19041605
2.19304624.19304437
3.9505212.9504863
3.14442129.14441400
3.8410085.8410789
1.30773129.30773449
3.26680273.26680452
5.48334651.48334508
2.37740222.37740391
1.47839151.47839379
3.46233796.46233636
1.51491744.51491601
4.59724929.59725167
3.50850179.50850379
2.81457068.81456901
3.55915166.55915595
3.65997937.65997490
3.66001994.66001093
2.109557088.109557270
4.82779602.82779853
3.84134158.84133930
4.89304720.89304548
1.124869944.124869644
1.174325564.174326058
1.183401344.183400853
1.184543140.184543426
3.100036963.100037151
4.58785363.58785099
5.27295789.27295527
20.8369966.8370288
27.4736510.4736195
27.2583549.2583190
