# Supplementary material for: Gene markers for exon capture and phylogenomics in ray‐finned fishes
Source: Ecol Evol. 2019 Mar 5;9(7):3973–83. doi: 10.1002/ece3.5026 (PMC6468074; doi:10.1002/ece3.5026)
Supplement: Supplementary file 5 [file ECE3-9-3973-s005.zip › Appendix_S3_pipeline&scrips/pipeline_scripts_for_assembly/Preliminary Assembly/runtrinity.pl]

#!/home/users/cli/bin/perl -w
#
############################################################################################
#
# runtrinity.pl
#
# read species folder and do trinity for each file in the folder.
# 
# input species name, output trinity fasta file.
#
# by Ting, Shanghai Ocean University, June. 2014
#
############################################################################################

use strict;
use warnings;
use Getopt::Long;   # include the module for input
use Parallel::ForkManager;

my $speciesname; #list of species name

my $opt = GetOptions( 'species:s', \$speciesname,); #set command line options

my @species = split (/\s/, $speciesname); #split the names of folder(species)

my @sortedspecies = sort @species;

my $max = 48; #for store the maximum number of processes/forks
my $pm = Parallel::ForkManager->new($max);

DATA_LOOP:
foreach my $species (@sortedspecies) {
$pm->start and next DATA_LOOP;

   my $folder = $species . "_results";
   my @genelist;
   
   opendir (DIR, $folder) or die $!; #open folder containing all gene data file
   
   while (my $file = readdir (DIR)) { #read all gene file under species folder
       next if ($file =~ /^\./); #skip files beginning with 
       (my $gene) = $file =~ /(\S+)\.fq/;
       push (@genelist, $gene);
   }   
   closedir (DIR);
       #print "@genelist\n";
   
   
   foreach my $gene (@genelist) { #read all gene file under species folder
   
       my $file = $gene . ".fq";
       `Trinity --seqType fq --JM 10G --single ./$folder/$file --run_as_paired --CPU 1 --no_bowtie --output ./$folder/$gene --min_contig_length 100 --full_cleanup `;
   }
   print "$species is done\n";
   
$pm->finish;   
}
$pm->wait_all_children();
