# Supplementary material for: Gene markers for exon capture and phylogenomics in ray‐finned fishes
Source: Ecol Evol. 2019 Mar 5;9(7):3973–83. doi: 10.1002/ece3.5026 (PMC6468074; doi:10.1002/ece3.5026)
Supplement: Supplementary file 5 [file ECE3-9-3973-s005.zip › Appendix_S3_pipeline&scrips/pipeline_scripts_for_assembly/Remove Paralogs/reblast_cluster/reblast.pl]

#!/home/users/cli/bin/perl -w

###################################################################################################
#
# Name: reblast.pl
#
# This script is used to re-blast blastout sequences of each gene to the genome of designing baits and bin sequences into genes.
#
# Datafile: fasta file of the query and fasta files of the genes
#
# Imput: the subject name and query name
#
# Output: blastn output file in format 6, sequences binned as genes.
#
# sample: ./reblast.pl -subject="Oreochromis_niloticus" -query="Gobioidei"
#
# Written by 
#                 Chenhong Li, Ting Kuang
#                 Shanghai Ocean University, China.
#                 Created on Sep 2014
#                 Last modified on
#
###################################################################################################

use strict;
use warnings;
use Getopt::Long;   # include the module for input
use Parallel::ForkManager;

my $subject; #genome sequence need make blast database
my $query; #folder containing all gene data file
my $opt = GetOptions( 'subject:s', \$subject,
                      'query:s', \$query); #set command line options

my $resultdir = $query . ".resultnf";
`mkdir ./genebin/$resultdir`;#make dir for the output
my $resultlog = $query . ".log";
`mkdir ./genebin/$resultlog`;#make dir for the para log     
        
#call outside program makeblastdb
# `makeblastdb -in ../subject/$subject.fas -out ../blastdb/$subject -dbtype nucl`;


my $que = "./query/$query"  . ".resultnf";
opendir (DIR, $que) or die $!; #open folder containing all gene data file


my $max = 48; #for store the maximum number of processes/forks
my $pm = Parallel::ForkManager->new($max);

DATA_LOOP:
while (my $file = readdir (DIR)) { #read all gene file under local alignment out folder
next if ($file =~ /^\./); #skip files beginning with      

$pm->start and next DATA_LOOP;

    (my $gene) = $file =~ /(\S+)\.fas/;
    
#     my @file = split (/\s/, $file); #split the names of gene
#     chomp(@file);
#     my @sortedfile = sort @file;
#     foreach my $file (@sortedfile) {##call outside program blastn
        
        `blastn -query $que/$file -db ~/chenhongli/thirdstore/lichenhong/fishbaits/$subject.db/$subject.db -out ./blastout/$gene.blast.out.txt -word_size 7 -gapopen 5 -gapextend 2 -penalty -1 -reward 1 -evalue 0.000001 -outfmt 6`;   
    

        my ($BLAST_FILE, $FASTA_FILE, $RESULT_FILE, $RESULT_LOG);
        my $blastout = "./blastout";
        my $blast = "$blastout/$gene.blast.out.txt";
    

        #open 4 file: $new, $blast, $path and $log
        my $new = "./genebin/$resultdir/$gene.fas";
        open $RESULT_FILE, ">$new" or die ("Cannot open $new for writing ($!)");
        open $BLAST_FILE, "<$blast" or die ("Cannot open $blast for reading ($!)");
        my $log ="./genebin/$resultlog/$gene.fas";
        open $RESULT_LOG, ">$log" or die ("Cannot open $log for writing ($!)");
        my $path = "./query/$query" . ".resultnf" . "/$file";
        open $FASTA_FILE, "<$path" or die ("Cannot open $path for reading ($!)");
    
        my $line = readline ($FASTA_FILE);#read line ">query$subject"
        chomp $line;
        print $RESULT_FILE "$line\n";#store line ">query$subject" to $new
        my $seqline = readline ($FASTA_FILE);#read sequence line of query$query
        chomp $seqline;
        print $RESULT_FILE "$seqline\n";##store sequence line of query$query to $new
        my %note_seq;
        while (my $newline = readline ($FASTA_FILE)) {
            chomp $newline;
            if ((my $speciesname) = $newline =~ /^>(\S+)/) {
                my $newseqline = readline ($FASTA_FILE);
                chomp $newseqline;
                $note_seq{$speciesname} = $newseqline;
            }
        } 
                 
                                  
        my $bline = readline ($BLAST_FILE);#read the first line "query$query" in file $blast
        chomp $bline;
        my ($species, $seqid, $pos1, $pos2) = $bline =~ /(\S+)\s+(\S+)\s+\S+\s+\S+\s+\S+\s+\S+\s+\S+\s+\S+\s+(\S+)\s+(\S+)\s+\S+\s+\S+/;
        ($pos1, $pos2) = ($pos2, $pos1) if ($pos1 > $pos2);
        
        my ($nspecieslag) = $line =~ />(\S+)/;
        #print "$querytaxon\n";
        #my $nspecieslag = "$querytaxon";
        while (my $newline = readline ($BLAST_FILE)) {
            chomp $newline;
            my ($nspecies, $nseqid, $npos1, $npos2) = $newline =~ /(\S+)\s+(\S+)\s+\S+\s+\S+\s+\S+\s+\S+\s+\S+\s+\S+\s+(\S+)\s+(\S+)\s+\S+\s+\S+/;
            ($npos1, $npos2) = ($npos2, $npos1) if ($npos1 > $npos2);
        
            next if ($nspecies eq $nspecieslag);
            if ($nseqid ne $seqid) {
                print $RESULT_LOG ">$nspecies\n$note_seq{$nspecies}\n";
            } else {
                if ($npos2 <= $pos1) { 
                    print $RESULT_LOG ">$nspecies\n$note_seq{$nspecies}\n";
                } elsif ($npos1 >= $pos2){
                    print $RESULT_LOG ">$nspecies\n$note_seq{$nspecies}\n";
                } else {
                    print $RESULT_FILE ">$nspecies\n$note_seq{$nspecies}\n";
                }
            }
            $nspecieslag = $nspecies;
        }
                
        close ($BLAST_FILE) or die "Can't close $blast";
        close ($FASTA_FILE) or die "Can't close $path";
        close ($RESULT_FILE) or die "Can't close $new";
        close ($RESULT_LOG) or die "Cant't close $log";

$pm->finish;
#     }   
}
$pm->wait_all_children();
closedir (DIR);
