# Supplementary material for: Gene markers for exon capture and phylogenomics in ray‐finned fishes
Source: Ecol Evol. 2019 Mar 5;9(7):3973–83. doi: 10.1002/ece3.5026 (PMC6468074; doi:10.1002/ece3.5026)
Supplement: Supplementary file 5 [file ECE3-9-3973-s005.zip › Appendix_S3_pipeline&scrips/pipeline_scripts_for_assembly/Remove Replicates & Parse Reads to Genes/bandp.pl]

#!/usr/bin/perl -w
#
###################################################################################################
#
# Name: bandp.pl
#
# This script is used to blast the query to non-redundant reads and parse the reads for different 
# genes for each subject species.
#
# Datafile: fasta file query, local blast data base of the reads, indexed fastq files
#
# Input: the name of the query file
#
# Output: blastall output file and fastq reads file for different genes under each species
#
# Written by 
#                 Chenhong Li
#                 Shanghai Ocean University, Shanghai, China.
#                 Created on Oct 2013
#                 Last modified on June 2016 by Hao Yuan
#                 New Traits: max seq for blast result of each subject
#
###################################################################################################

use strict;
use warnings;
use Getopt::Long;   # include the module for input
use Parallel::ForkManager;

my $query; # variable for store query species name
my $subject; # list of subject name
my $max_seq; # max number of selected seq for each sub
my $E = 0.0001; # E-value for blast, the default is 0.0001
my $help;

my $opt = GetOptions( 'query:s', \$query,
                      'subject:s', \$subject,
                      'E:f', \$E,
                      'max_seq:s', \$max_seq,
                      'help!', \$help); #set command line options
                      

if (!($opt && $query) || $help) {#check for the required inputs
   print STDERR "\nExample usage:\n";
   print STDERR "\n$0 -query=\"Oreochromis_niloticus\" -subject=\"Rhyacichthys_aspro Odontobutis_potamophila\"\n\n";
   print STDERR "Options:\n";
   print STDERR "        -query = name of the query species \n";
   print STDERR "        -subject = a list of subject species, use underscore to link genus and\n";
   print STDERR "                     species name; taxa seperated by one space\n\n";
   print STDERR "For more optional parameters, see README.txt\n\n";
   exit;
}


my @subgenome = split (/\s/, $subject); #split the names of suber genomes
my @sortedsubgenome = sort @subgenome;
 
my $max = 2; #for store the maximum number of processes/forks
my $pm = Parallel::ForkManager->new($max); 
    
#call outside program blastall
my $queryfile = "$query.fas"; #get the name of blast query file
DATA_LOOP:
foreach my $sub (@sortedsubgenome) {
$pm->start and next DATA_LOOP;

    my $databasefile = "$sub";
    my $blastout = "$query.$sub.blast.txt";
    print "Blasting, $query against $sub...\n";
    `blastn -query "$queryfile" -task blastn -db "$databasefile" -out "$blastout" -word_size 7 -gapopen 5 -gapextend 2 -penalty -1 -reward 1 -evalue $E -outfmt 6 -max_target_seqs "$max_seq"`;        
    print "$query against $sub is done\n";       


#now we need parse the blast results and extract original reads and bin them by query gene name for each species

#parse blast output files  


    my $dir = $sub . "_results";
    `mkdir $dir`;
    
    #open the index file and fastq data file for retrieving late
    my ($SEQ_FILE1, $INDEX_FILE1);
    my $seqfile1 = $sub . "_rmrep_R1.fq";
    my $indexfile1 = $sub . "_rmrep_R1.index";
    open ($SEQ_FILE1, "<$seqfile1") or die "Cannot open $seqfile1 for reading ($!)";
    open ($INDEX_FILE1, "<$indexfile1") or die "Cannot open $indexfile1 for reading ($!)";
    #read the index1 file
    my %index1;
    my $id1;
    while (my $line = readline ($INDEX_FILE1)) {
    	chomp $line;
    	my ($id1, $position1) = split /\t/, $line;# the id in index file is longer than in embl file
    	$index1{$id1} = $position1;
    }

    my ($SEQ_FILE2, $INDEX_FILE2);
    my $seqfile2 = $sub . "_rmrep_R2.fq";
    my $indexfile2 = $sub . "_rmrep_R2.index";
    open ($SEQ_FILE2, "<$seqfile2") or die "Cannot open $seqfile2 for reading ($!)";
    open ($INDEX_FILE2, "<$indexfile2") or die "Cannot open $indexfile2 for reading ($!)";
    #read the index2 file
    my %index2;
    my $id2;
    while (my $line = readline ($INDEX_FILE2)) {
    	chomp $line;
    	my ($id2, $position2) = split /\t/, $line;# the id in index file is longer than in embl file
    	$index2{$id2} = $position2;
    }


    my ($BLASTOUT, %saveid, $OUTFILE);
    my $geneidlag = "huanghuanghuhu";
    
    open ($BLASTOUT, "<$blastout") or die "Can't open the $blastout file!!!"; #open blastout file for each subject
    while (my $line = readline ($BLASTOUT)){

    my ($geneid, $hitidfr, $start, $end) = $line =~ /(\S+)\s+(\S+)\s+\S+\s+\S+\s+\S+\s+\S+\s+\S+\s+\S+\s+(\S+)\s+(\S+)\s+\S+\s+\S+/;
    my ($hitid, $fr) = $hitidfr =~ /(\S+)\.(\w)/;
    
    if (($geneid ne $geneidlag) && ($geneidlag ne "huanghuanghuhu")){
    close ($OUTFILE); 
    }
    
    if ($geneid ne $geneidlag){
    my $outfile = $dir . "/" . "$geneid" . "." . "fq";
    open ($OUTFILE, ">$outfile") or die "Can't open the $outfile!!!";  
    }
      
      
       if (!($saveid{$hitid})){
       
       
       my $hitidf = $hitid . ".f";
       seek $SEQ_FILE1, $index1{$hitidf}, 0;  # let’s jump to our seq
       my $firstf = readline($SEQ_FILE1);  # first line is header, skip
       my $secondf = readline($SEQ_FILE1);	# second line is the whole sequence
       chomp $secondf;    
       my $thirdf = readline($SEQ_FILE1);	# third line is "+"
       my $fourthf = readline($SEQ_FILE1);	# fourth line is the quality score                
       chomp $fourthf;
                
       my $hitidr = $hitid . ".r";
       seek $SEQ_FILE2, $index2{$hitidr}, 0;  # let’s jump to our seq
       my $firstr = readline($SEQ_FILE2);  # first line is header, skip
       my $secondr = readline($SEQ_FILE2);	# second line is the whole sequence
       chomp $secondr; 
       my $thirdr = readline($SEQ_FILE2);	# third line is "+"
       my $fourthr = readline($SEQ_FILE2);	# fourth line is the quality score
       chomp $fourthr;
            
            if ($fr eq "f" ){
                    
                    if ($start < $end){
                    $secondr = reverse $secondr;
                    $secondr =~ tr/ATCGatcg/TAGCtagc/;
                    $fourthr = reverse $fourthr;
                    }else{
                    $secondf = reverse $secondf;
                    $secondf =~ tr/ATCGatcg/TAGCtagc/;
                    $fourthf = reverse $fourthf;
                    }
                
                }else{
                    
                    if ($start < $end){
                    $secondf = reverse $secondf;
                    $secondf =~ tr/ATCGatcg/TAGCtagc/;
                    $fourthf = reverse $fourthf;
                    }else{
                    $secondr = reverse $secondr;
                    $secondr =~ tr/ATCGatcg/TAGCtagc/;
                    $fourthr = reverse $fourthr;
                    }
                
                }
                
         my $seqf = "$firstf" . "$secondf\n" . "$thirdf" . "$fourthf\n";
         print $OUTFILE "$seqf";
                
         my $seqr = "$firstr" . "$secondr\n" . "$thirdr" . "$fourthr\n";
         print $OUTFILE "$seqr";
                
       $saveid{$hitid} = "huanghuanghuhu";
       
       }
       
    $geneidlag = $geneid;
    
    }
    close ($OUTFILE);
    close ($BLASTOUT);
    
    my $number = scalar keys %saveid;
    
    
    close ($SEQ_FILE1) or die "Can't close the new file!!!";
    close ($INDEX_FILE1) or die "Can't close the index file!!!";
    close ($SEQ_FILE2) or die "Can't close the new file!!!";
    close ($INDEX_FILE2) or die "Can't close the index file!!!";

     `rm $sub*.* `   ;

$pm->finish;
}
$pm->wait_all_children();
