# Supplementary material for: Gene markers for exon capture and phylogenomics in ray‐finned fishes
Source: Ecol Evol. 2019 Mar 5;9(7):3973–83. doi: 10.1002/ece3.5026 (PMC6468074; doi:10.1002/ece3.5026)
Supplement: Supplementary file 5 [file ECE3-9-3973-s005.zip › Appendix_S3_pipeline&scrips/pipeline_scripts_for_assembly/Retrieve Best Sequence/cluster/bla/BLOSUM30.bla]

#  Matrix made by matblas from blosum30.iij
#  * column uses minimum score
#  BLOSUM Clustered Scoring Matrix in 1/5 Bit Units
#  Blocks Database = /data/blocks_5.0/blocks.dat
#  Cluster Percentage: >= 30
#  Entropy =   0.1424, Expected =  -0.1074
 A  R  N  D  C  Q  E  G  H  I  L  K  M  F  P  S  T  W  Y  V  B  Z  X  *
 4 -1  0  0 -3  1  0  0 -2  0 -1  0  1 -2 -1  1  1 -5 -4  1  0  0  0 -7 
-1  8 -2 -1 -2  3 -1 -2 -1 -3 -2  1  0 -1 -1 -1 -3  0  0 -1 -2  0 -1 -7 
 0 -2  8  1 -1 -1 -1  0 -1  0 -2  0  0 -1 -3  0  1 -7 -4 -2  4 -1  0 -7 
 0 -1  1  9 -3 -1  1 -1 -2 -4 -1  0 -3 -5 -1  0 -1 -4 -1 -2  5  0 -1 -7 
-3 -2 -1 -3 17 -2  1 -4 -5 -2  0 -3 -2 -3 -3 -2 -2 -2 -6 -2 -2  0 -2 -7 
 1  3 -1 -1 -2  8  2 -2  0 -2 -2  0 -1 -3  0 -1  0 -1 -1 -3 -1  4  0 -7 
 0 -1 -1  1  1  2  6 -2  0 -3 -1  2 -1 -4  1  0 -2 -1 -2 -3  0  5 -1 -7 
 0 -2  0 -1 -4 -2 -2  8 -3 -1 -2 -1 -2 -3 -1  0 -2  1 -3 -3  0 -2 -1 -7 
-2 -1 -1 -2 -5  0  0 -3 14 -2 -1 -2  2 -3  1 -1 -2 -5  0 -3 -2  0 -1 -7 
 0 -3  0 -4 -2 -2 -3 -1 -2  6  2 -2  1  0 -3 -1  0 -3 -1  4 -2 -3  0 -7 
-1 -2 -2 -1  0 -2 -1 -2 -1  2  4 -2  2  2 -3 -2  0 -2  3  1 -1 -1  0 -7 
 0  1  0  0 -3  0  2 -1 -2 -2 -2  4  2 -1  1  0 -1 -2 -1 -2  0  1  0 -7 
 1  0  0 -3 -2 -1 -1 -2  2  1  2  2  6 -2 -4 -2  0 -3 -1  0 -2 -1  0 -7 
-2 -1 -1 -5 -3 -3 -4 -3 -3  0  2 -1 -2 10 -4 -1 -2  1  3  1 -3 -4 -1 -7 
-1 -1 -3 -1 -3  0  1 -1  1 -3 -3  1 -4 -4 11 -1  0 -3 -2 -4 -2  0 -1 -7 
 1 -1  0  0 -2 -1  0  0 -1 -1 -2  0 -2 -1 -1  4  2 -3 -2 -1  0 -1  0 -7 
 1 -3  1 -1 -2  0 -2 -2 -2  0  0 -1  0 -2  0  2  5 -5 -1  1  0 -1  0 -7 
-5  0 -7 -4 -2 -1 -1  1 -5 -3 -2 -2 -3  1 -3 -3 -5 20  5 -3 -5 -1 -2 -7 
-4  0 -4 -1 -6 -1 -2 -3  0 -1  3 -1 -1  3 -2 -2 -1  5  9  1 -3 -2 -1 -7 
 1 -1 -2 -2 -2 -3 -3 -3 -3  4  1 -2  0  1 -4 -1  1 -3  1  5 -2 -3  0 -7 
 0 -2  4  5 -2 -1  0  0 -2 -2 -1  0 -2 -3 -2  0  0 -5 -3 -2  5  0 -1 -7 
 0  0 -1  0  0  4  5 -2  0 -3 -1  1 -1 -4  0 -1 -1 -1 -2 -3  0  4  0 -7 
 0 -1  0 -1 -2  0 -1 -1 -1  0  0  0  0 -1 -1  0  0 -2 -1  0 -1  0 -1 -7 
-7 -7 -7 -7 -7 -7 -7 -7 -7 -7 -7 -7 -7 -7 -7 -7 -7 -7 -7 -7 -7 -7 -7  1 
