# Supplementary material for: Gene markers for exon capture and phylogenomics in ray‐finned fishes
Source: Ecol Evol. 2019 Mar 5;9(7):3973–83. doi: 10.1002/ece3.5026 (PMC6468074; doi:10.1002/ece3.5026)
Supplement: Supplementary file 5 [file ECE3-9-3973-s005.zip › Appendix_S3_pipeline&scrips/pipeline_scripts_for_assembly/Retrieve Best Sequence/cluster/bla/BLOSUM80.bla]

#  Matrix made by matblas from blosum80_3.iij
#  * column uses minimum score
#  BLOSUM Clustered Scoring Matrix in 1/3 Bit Units
#  Blocks Database = /data/blocks_5.0/blocks.dat
#  Cluster Percentage: >= 80
#  Entropy =   0.9868, Expected =  -0.7442
 A  R  N  D  C  Q  E  G  H  I  L  K  M  F  P  S  T  W  Y  V  B  Z  X  *
 7 -3 -3 -3 -1 -2 -2  0 -3 -3 -3 -1 -2 -4 -1  2  0 -5 -4 -1 -3 -2 -1 -8 
-3  9 -1 -3 -6  1 -1 -4  0 -5 -4  3 -3 -5 -3 -2 -2 -5 -4 -4 -2  0 -2 -8 
-3 -1  9  2 -5  0 -1 -1  1 -6 -6  0 -4 -6 -4  1  0 -7 -4 -5  5 -1 -2 -8 
-3 -3  2 10 -7 -1  2 -3 -2 -7 -7 -2 -6 -6 -3 -1 -2 -8 -6 -6  6  1 -3 -8 
-1 -6 -5 -7 13 -5 -7 -6 -7 -2 -3 -6 -3 -4 -6 -2 -2 -5 -5 -2 -6 -7 -4 -8 
-2  1  0 -1 -5  9  3 -4  1 -5 -4  2 -1 -5 -3 -1 -1 -4 -3 -4 -1  5 -2 -8 
-2 -1 -1  2 -7  3  8 -4  0 -6 -6  1 -4 -6 -2 -1 -2 -6 -5 -4  1  6 -2 -8 
 0 -4 -1 -3 -6 -4 -4  9 -4 -7 -7 -3 -5 -6 -5 -1 -3 -6 -6 -6 -2 -4 -3 -8 
-3  0  1 -2 -7  1  0 -4 12 -6 -5 -1 -4 -2 -4 -2 -3 -4  3 -5 -1  0 -2 -8 
-3 -5 -6 -7 -2 -5 -6 -7 -6  7  2 -5  2 -1 -5 -4 -2 -5 -3  4 -6 -6 -2 -8 
-3 -4 -6 -7 -3 -4 -6 -7 -5  2  6 -4  3  0 -5 -4 -3 -4 -2  1 -7 -5 -2 -8 
-1  3  0 -2 -6  2  1 -3 -1 -5 -4  8 -3 -5 -2 -1 -1 -6 -4 -4 -1  1 -2 -8 
-2 -3 -4 -6 -3 -1 -4 -5 -4  2  3 -3  9  0 -4 -3 -1 -3 -3  1 -5 -3 -2 -8 
-4 -5 -6 -6 -4 -5 -6 -6 -2 -1  0 -5  0 10 -6 -4 -4  0  4 -2 -6 -6 -3 -8 
-1 -3 -4 -3 -6 -3 -2 -5 -4 -5 -5 -2 -4 -6 12 -2 -3 -7 -6 -4 -4 -2 -3 -8 
 2 -2  1 -1 -2 -1 -1 -1 -2 -4 -4 -1 -3 -4 -2  7  2 -6 -3 -3  0 -1 -1 -8 
 0 -2  0 -2 -2 -1 -2 -3 -3 -2 -3 -1 -1 -4 -3  2  8 -5 -3  0 -1 -2 -1 -8 
-5 -5 -7 -8 -5 -4 -6 -6 -4 -5 -4 -6 -3  0 -7 -6 -5 16  3 -5 -8 -5 -5 -8 
-4 -4 -4 -6 -5 -3 -5 -6  3 -3 -2 -4 -3  4 -6 -3 -3  3 11 -3 -5 -4 -3 -8 
-1 -4 -5 -6 -2 -4 -4 -6 -5  4  1 -4  1 -2 -4 -3  0 -5 -3  7 -6 -4 -2 -8 
-3 -2  5  6 -6 -1  1 -2 -1 -6 -7 -1 -5 -6 -4  0 -1 -8 -5 -6  6  0 -3 -8 
-2  0 -1  1 -7  5  6 -4  0 -6 -5  1 -3 -6 -2 -1 -2 -5 -4 -4  0  6 -1 -8 
-1 -2 -2 -3 -4 -2 -2 -3 -2 -2 -2 -2 -2 -3 -3 -1 -1 -5 -3 -2 -3 -1 -2 -8 
-8 -8 -8 -8 -8 -8 -8 -8 -8 -8 -8 -8 -8 -8 -8 -8 -8 -8 -8 -8 -8 -8 -8  1 
