# Supplementary material for: Gene markers for exon capture and phylogenomics in ray‐finned fishes
Source: Ecol Evol. 2019 Mar 5;9(7):3973–83. doi: 10.1002/ece3.5026 (PMC6468074; doi:10.1002/ece3.5026)
Supplement: Supplementary file 5 [file ECE3-9-3973-s005.zip › Appendix_S3_pipeline&scrips/pipeline_scripts_for_assembly/Retrieve Best Sequence/cluster/bla/gon120.bla]

# benner-gonnet matrix 2/95
# pam := 120
# print (DayhoffM (NewLogPAM1, pam));
# DayMatrix(Peptide, pam=120, Simil: max=16.556, min=-9.624, max offdiag=5.460,
# del=-22.183-1.396*(k-1))
    A    R    N    D    C    Q    E    G    H    I    L    K    M    F    P    S    T    W    Y    V    B    Z    X    *
  5.9 -2.3 -2.0 -1.8 -0.1 -1.2 -0.9 -0.3 -2.6 -2.7 -3.0 -1.9 -1.7 -4.8 -0.6  1.6  0.2 -6.8 -4.8  0.0  0.0  0.0  0.0 -9.6
 -2.3  8.3 -1.0 -2.7 -4.5  1.6 -1.0 -3.0 -0.1 -5.3 -4.4  3.6 -3.8 -6.8 -3.0 -1.5 -1.6 -3.0 -3.7 -4.4  0.0  0.0  0.0 -9.6
 -2.0 -1.0  8.0  2.6 -4.1  0.1 -0.1 -0.7  1.4 -5.5 -6.1  0.5 -4.6 -5.8 -3.2  1.0  0.0 -6.8 -2.8 -5.0  0.0  0.0  0.0 -9.6
 -1.8 -2.7  2.6  8.2 -6.9  0.1  3.5 -1.4 -0.7 -8.0 -8.2 -0.8 -6.4 -8.7 -2.8 -0.5 -1.3 -9.6 -5.3 -6.5  0.0  0.0  0.0 -9.6
 -0.1 -4.5 -4.1 -6.9 14.4 -5.6 -6.8 -4.5 -3.1 -3.6 -3.9 -6.4 -2.6 -2.6 -6.8 -0.7 -2.1 -2.9 -2.0 -1.1  0.0  0.0  0.0 -9.6
 -1.2  1.6  0.1  0.1 -5.6  7.4  2.5 -3.0  1.7 -4.3 -3.0  2.0 -1.4 -5.3 -1.4 -0.7 -0.9 -4.9 -3.8 -3.6  0.0  0.0  0.0 -9.6
 -0.9 -1.0 -0.1  3.5 -6.8  2.5  7.2 -3.1 -0.6 -5.5 -5.7  1.1 -4.0 -7.8 -2.2 -0.9 -1.5 -7.8 -5.6 -3.8  0.0  0.0  0.0 -9.6
 -0.3 -3.0 -0.7 -1.4 -4.5 -3.0 -3.1  9.0 -3.7 -8.7 -8.2 -3.4 -6.5 -9.2 -4.1 -0.6 -3.5 -6.6 -7.4 -6.5  0.0  0.0  0.0 -9.6
 -2.6 -0.1  1.4 -0.7 -3.1  1.7 -0.6 -3.7 11.0 -4.8 -4.2 -0.2 -2.8 -1.4 -3.1 -1.4 -1.4 -2.8  2.6 -4.7  0.0  0.0  0.0 -9.6
 -2.7 -5.3 -5.5 -8.0 -3.6 -4.3 -5.5 -8.7 -4.8  7.2  2.8 -4.4  2.9 -0.3 -5.6 -4.4 -1.7 -4.6 -3.1  4.2  0.0  0.0  0.0 -9.6
 -3.0 -4.4 -6.1 -8.2 -3.9 -3.0 -5.7 -8.2 -4.2  2.8  6.6 -4.4  3.4  1.5 -4.4 -4.7 -3.4 -2.9 -2.0  1.3  0.0  0.0  0.0 -9.6
 -1.9  3.6  0.5 -0.8 -6.4  2.0  1.1 -3.4 -0.2 -4.4 -4.4  6.9 -2.7 -6.7 -2.4 -1.0 -0.6 -6.8 -4.4 -3.9  0.0  0.0  0.0 -9.6
 -1.7 -3.8 -4.6 -6.4 -2.6 -1.4 -4.0 -6.5 -2.8  2.9  3.4 -2.7  9.5  1.1 -5.6 -2.9 -1.6 -3.1 -2.2  1.0  0.0  0.0  0.0 -9.6
 -4.8 -6.8 -5.8 -8.7 -2.6 -5.3 -7.8 -9.2 -1.4 -0.3  1.5 -6.7  1.1 10.2 -7.2 -5.8 -4.7  2.7  5.5 -1.7  0.0  0.0  0.0 -9.6
 -0.6 -3.0 -3.2 -2.8 -6.8 -1.4 -2.2 -4.1 -3.1 -5.6 -4.4 -2.4 -5.6 -7.2 10.5 -0.5 -1.0 -8.9 -5.9 -4.2  0.0  0.0  0.0 -9.6
  1.6 -1.5  1.0 -0.5 -0.7 -0.7 -0.9 -0.6 -1.4 -4.4 -4.7 -1.0 -2.9 -5.8 -0.5  6.0  2.6 -5.7 -3.5 -2.8  0.0  0.0  0.0 -9.6
  0.2 -1.6  0.0 -1.3 -2.1 -0.9 -1.5 -3.5 -1.4 -1.7 -3.4 -0.6 -1.6 -4.7 -1.0  2.6  6.4 -6.7 -4.2 -0.3  0.0  0.0  0.0 -9.6
 -6.8 -3.0 -6.8 -9.6 -2.9 -4.9 -7.8 -6.6 -2.8 -4.6 -2.9 -6.8 -3.1  2.7 -8.9 -5.7 -6.7 16.6  3.3 -5.9  0.0  0.0  0.0 -9.6
 -4.8 -3.7 -2.8 -5.3 -2.0 -3.8 -5.6 -7.4  2.6 -3.1 -2.0 -4.4 -2.2  5.5 -5.9 -3.5 -4.2  3.3 11.1 -3.3  0.0  0.0  0.0 -9.6
  0.0 -4.4 -5.0 -6.5 -1.1 -3.6 -3.8 -6.5 -4.7  4.2  1.3 -3.9  1.0 -1.7 -4.2 -2.8 -0.3 -5.9 -3.3  6.5  0.0  0.0  0.0 -9.6
  0.0  0.0  0.0  0.0  0.0  0.0  0.0  0.0  0.0  0.0  0.0  0.0  0.0  0.0  0.0  0.0  0.0  0.0  0.0  0.0  0.0  0.0  0.0 -9.6
  0.0  0.0  0.0  0.0  0.0  0.0  0.0  0.0  0.0  0.0  0.0  0.0  0.0  0.0  0.0  0.0  0.0  0.0  0.0  0.0  0.0  0.0  0.0 -9.6
  0.0  0.0  0.0  0.0  0.0  0.0  0.0  0.0  0.0  0.0  0.0  0.0  0.0  0.0  0.0  0.0  0.0  0.0  0.0  0.0  0.0  0.0  0.0 -9.6
 -9.6 -9.6 -9.6 -9.6 -9.6 -9.6 -9.6 -9.6 -9.6 -9.6 -9.6 -9.6 -9.6 -9.6 -9.6 -9.6 -9.6 -9.6 -9.6 -9.6 -9.6 -9.6 -9.6  1
