# Supplementary material for: Gene markers for exon capture and phylogenomics in ray‐finned fishes
Source: Ecol Evol. 2019 Mar 5;9(7):3973–83. doi: 10.1002/ece3.5026 (PMC6468074; doi:10.1002/ece3.5026)
Supplement: Supplementary file 5 [file ECE3-9-3973-s005.zip › Appendix_S3_pipeline&scrips/pipeline_scripts_for_assembly/Retrieve Best Sequence/cluster/bla/gon200.bla]

    A    R    N    D    C    Q    E    G    H    I    L    K    M    F    P    S    T    W    Y    V    B    Z    X    *
  3.5 -1.1 -0.7 -0.6  0.4 -0.4 -0.2  0.4 -1.3 -1.2 -1.6 -0.7 -0.9 -3.0  0.1  1.4  0.6 -4.5 -2.9  0.1  0.0  0.0  0.0 -6.4
 -1.1  6.0  0.0 -0.9 -2.8  1.7  0.2 -1.5  0.5 -3.2 -2.8  3.2 -2.2 -4.2 -1.5 -0.5 -0.5 -2.0 -2.3 -2.6  0.0  0.0  0.0 -6.4
 -0.7  0.0  5.2  2.4 -2.4  0.6  0.8  0.1  1.4 -3.6 -3.9  0.8 -2.8 -3.8 -1.5  1.0  0.5 -4.5 -1.8 -3.0  0.0  0.0  0.0 -6.4
 -0.6 -0.9  2.4  5.9 -4.2  0.8  3.1 -0.3  0.2 -5.0 -5.2  0.3 -3.9 -5.7 -1.2  0.3 -0.3 -6.4 -3.5 -3.9  0.0  0.0  0.0 -6.4
  0.4 -2.8 -2.4 -4.2 12.6 -3.3 -4.0 -2.6 -1.8 -1.8 -2.1 -3.7 -1.4 -1.2 -4.1  0.0 -0.9 -1.5 -0.8 -0.3  0.0  0.0  0.0 -6.4
 -0.4  1.7  0.6  0.8 -3.3  4.1  2.1 -1.5  1.5 -2.5 -2.0  1.8 -1.1 -3.3 -0.5  0.0 -0.1 -3.3 -2.3 -2.1  0.0  0.0  0.0 -6.4
 -0.2  0.2  0.8  3.1 -4.0  2.1  4.8 -1.4  0.2 -3.4 -3.6  1.3 -2.5 -5.0 -0.9  0.0 -0.4 -5.3 -3.5 -2.4  0.0  0.0  0.0 -6.4
  0.4 -1.5  0.1 -0.3 -2.6 -1.5 -1.4  7.5 -2.0 -5.7 -5.5 -1.7 -4.3 -6.3 -2.2  0.2 -1.7 -4.8 -5.0 -4.2  0.0  0.0  0.0 -6.4
 -1.3  0.5  1.4  0.2 -1.8  1.5  0.2 -2.0  7.8 -2.9 -2.5  0.5 -1.7 -0.3 -1.6 -0.4 -0.5 -1.3  2.5 -2.7  0.0  0.0  0.0 -6.4
 -1.2 -3.2 -3.6 -5.0 -1.8 -2.5 -3.4 -5.7 -2.9  5.0  3.0 -2.8  2.8  0.7 -3.4 -2.5 -0.8 -2.6 -1.3  3.6  0.0  0.0  0.0 -6.4
 -1.6 -2.8 -3.9 -5.2 -2.1 -2.0 -3.6 -5.5 -2.5  3.0  4.9 -2.7  3.2  2.0 -2.9 -2.8 -1.8 -1.3 -0.5  1.8  0.0  0.0  0.0 -6.4
 -0.7  3.2  0.8  0.3 -3.7  1.8  1.3 -1.7  0.5 -2.8 -2.7  4.4 -1.8 -4.2 -1.0 -0.1  0.0 -4.4 -2.8 -2.3  0.0  0.0  0.0 -6.4
 -0.9 -2.2 -2.8 -3.9 -1.4 -1.1 -2.5 -4.3 -1.7  2.8  3.2 -1.8  5.9  1.5 -3.3 -1.8 -0.8 -1.6 -0.7  1.6  0.0  0.0  0.0 -6.4
 -3.0 -4.2 -3.8 -5.7 -1.2 -3.3 -5.0 -6.3 -0.3  0.7  2.0 -4.2  1.5  8.1 -4.8 -3.6 -2.9  3.5  5.4 -0.3  0.0  0.0  0.0 -6.4
  0.1 -1.5 -1.5 -1.2 -4.1 -0.5 -0.9 -2.2 -1.6 -3.4 -2.9 -1.0 -3.3 -4.8  8.7  0.2 -0.1 -6.1 -3.9 -2.5  0.0  0.0  0.0 -6.4
  1.4 -0.5  1.0  0.3  0.0  0.0  0.0  0.2 -0.4 -2.5 -2.8 -0.1 -1.8 -3.6  0.2  3.3  1.9 -4.0 -2.3 -1.5  0.0  0.0  0.0 -6.4
  0.6 -0.5  0.5 -0.3 -0.9 -0.1 -0.4 -1.7 -0.5 -0.8 -1.8  0.0 -0.8 -2.9 -0.1  1.9  3.7 -4.4 -2.5  0.0  0.0  0.0  0.0 -6.4
 -4.5 -2.0 -4.5 -6.4 -1.5 -3.3 -5.3 -4.8 -1.3 -2.6 -1.3 -4.4 -1.6  3.5 -6.1 -4.0 -4.4 15.1  4.0 -3.5  0.0  0.0  0.0 -6.4
 -2.9 -2.3 -1.8 -3.5 -0.8 -2.3 -3.5 -5.0  2.5 -1.3 -0.5 -2.8 -0.7  5.4 -3.9 -2.3 -2.5  4.0  9.0 -1.7  0.0  0.0  0.0 -6.4
  0.1 -2.6 -3.0 -3.9 -0.3 -2.1 -2.4 -4.2 -2.7  3.6  1.8 -2.3  1.6 -0.3 -2.5 -1.5  0.0 -3.5 -1.7  4.3  0.0  0.0  0.0 -6.4
  0.0  0.0  0.0  0.0  0.0  0.0  0.0  0.0  0.0  0.0  0.0  0.0  0.0  0.0  0.0  0.0  0.0  0.0  0.0  0.0  0.0  0.0  0.0 -6.4
  0.0  0.0  0.0  0.0  0.0  0.0  0.0  0.0  0.0  0.0  0.0  0.0  0.0  0.0  0.0  0.0  0.0  0.0  0.0  0.0  0.0  0.0  0.0 -6.4
  0.0  0.0  0.0  0.0  0.0  0.0  0.0  0.0  0.0  0.0  0.0  0.0  0.0  0.0  0.0  0.0  0.0  0.0  0.0  0.0  0.0  0.0  0.0 -6.4
 -6.4 -6.4 -6.4 -6.4 -6.4 -6.4 -6.4 -6.4 -6.4 -6.4 -6.4 -6.4 -6.4 -6.4 -6.4 -6.4 -6.4 -6.4 -6.4 -6.4 -6.4 -6.4 -6.4  1.0
