# Supplementary material for: Gene markers for exon capture and phylogenomics in ray‐finned fishes
Source: Ecol Evol. 2019 Mar 5;9(7):3973–83. doi: 10.1002/ece3.5026 (PMC6468074; doi:10.1002/ece3.5026)
Supplement: Supplementary file 5 [file ECE3-9-3973-s005.zip › Appendix_S3_pipeline&scrips/pipeline_scripts_for_assembly/Retrieve Best Sequence/cluster/bla/gon250.bla]

# benner-gonnet matrix 
# pam := 250
# print (DayhoffM (NewLogPAM1, pam));
# DayMatrix(Peptide, pam=250, Simil: max=14.152, min=-5.161, max offdiag=5.080,
#  del=-19.814-1.396*(k-1))
    A    R    N    D    C    Q    E    G    H    I    L    K    M    F    P    S    T    W    Y    V    *
  2.4 -0.6 -0.3 -0.3  0.5 -0.2  0.0  0.5 -0.8 -0.8 -1.2 -0.4 -0.7 -2.3  0.3  1.1  0.6 -3.6 -2.2  0.1  -5.2
 -0.6  4.7  0.3 -0.3 -2.2  1.5  0.4 -1.0  0.6 -2.4 -2.2  2.7 -1.7 -3.2 -0.9 -0.2 -0.2 -1.6 -1.8 -2.0  -5.2
 -0.3  0.3  3.8  2.2 -1.8  0.7  0.9  0.4  1.2 -2.8 -3.0  0.8 -2.2 -3.1 -0.9  0.9  0.5 -3.6 -1.4 -2.2  -5.2
 -0.3 -0.3  2.2  4.7 -3.2  0.9  2.7  0.1  0.4 -3.8 -4.0  0.5 -3.0 -4.5 -0.7  0.5  0.0 -5.2 -2.8 -2.9  -5.2
  0.5 -2.2 -1.8 -3.2 11.5 -2.4 -3.0 -2.0 -1.3 -1.1 -1.5 -2.8 -0.9 -0.8 -3.1  0.1 -0.5 -1.0 -0.5  0.0  -5.2
 -0.2  1.5  0.7  0.9 -2.4  2.7  1.7 -1.0  1.2 -1.9 -1.6  1.5 -1.0 -2.6 -0.2  0.2  0.0 -2.7 -1.7 -1.5  -5.2
  0.0  0.4  0.9  2.7 -3.0  1.7  3.6 -0.8  0.4 -2.7 -2.8  1.2 -2.0 -3.9 -0.5  0.2 -0.1 -4.3 -2.7 -1.9  -5.2
  0.5 -1.0  0.4  0.1 -2.0 -1.0 -0.8  6.6 -1.4 -4.5 -4.4 -1.1 -3.5 -5.2 -1.6  0.4 -1.1 -4.0 -4.0 -3.3  -5.2
 -0.8  0.6  1.2  0.4 -1.3  1.2  0.4 -1.4  6.0 -2.2 -1.9  0.6 -1.3 -0.1 -1.1 -0.2 -0.3 -0.8  2.2 -2.0  -5.2
 -0.8 -2.4 -2.8 -3.8 -1.1 -1.9 -2.7 -4.5 -2.2  4.0  2.8 -2.1  2.5  1.0 -2.6 -1.8 -0.6 -1.8 -0.7  3.1  -5.2
 -1.2 -2.2 -3.0 -4.0 -1.5 -1.6 -2.8 -4.4 -1.9  2.8  4.0 -2.1  2.8  2.0 -2.3 -2.1 -1.3 -0.7  0.0  1.8  -5.2
 -0.4  2.7  0.8  0.5 -2.8  1.5  1.2 -1.1  0.6 -2.1 -2.1  3.2 -1.4 -3.3 -0.6  0.1  0.1 -3.5 -2.1 -1.7  -5.2
 -0.7 -1.7 -2.2 -3.0 -0.9 -1.0 -2.0 -3.5 -1.3  2.5  2.8 -1.4  4.3  1.6 -2.4 -1.4 -0.6 -1.0 -0.2  1.6  -5.2
 -2.3 -3.2 -3.1 -4.5 -0.8 -2.6 -3.9 -5.2 -0.1  1.0  2.0 -3.3  1.6  7.0 -3.8 -2.8 -2.2  3.6  5.1  0.1  -5.2
  0.3 -0.9 -0.9 -0.7 -3.1 -0.2 -0.5 -1.6 -1.1 -2.6 -2.3 -0.6 -2.4 -3.8  7.6  0.4  0.1 -5.0 -3.1 -1.8  -5.2
  1.1 -0.2  0.9  0.5  0.1  0.2  0.2  0.4 -0.2 -1.8 -2.1  0.1 -1.4 -2.8  0.4  2.2  1.5 -3.3 -1.9 -1.0  -5.2
  0.6 -0.2  0.5  0.0 -0.5  0.0 -0.1 -1.1 -0.3 -0.6 -1.3  0.1 -0.6 -2.2  0.1  1.5  2.5 -3.5 -1.9  0.0  -5.2
 -3.6 -1.6 -3.6 -5.2 -1.0 -2.7 -4.3 -4.0 -0.8 -1.8 -0.7 -3.5 -1.0  3.6 -5.0 -3.3 -3.5 14.2  4.1 -2.6  -5.2
 -2.2 -1.8 -1.4 -2.8 -0.5 -1.7 -2.7 -4.0  2.2 -0.7  0.0 -2.1 -0.2  5.1 -3.1 -1.9 -1.9  4.1  7.8 -1.1  -5.2
  0.1 -2.0 -2.2 -2.9  0.0 -1.5 -1.9 -3.3 -2.0  3.1  1.8 -1.7  1.6  0.1 -1.8 -1.0  0.0 -2.6 -1.1  3.4  -5.2
 -5.2 -5.2 -5.2 -5.2 -5.2 -5.2 -5.2 -5.2 -5.2 -5.2 -5.2 -5.2 -5.2 -5.2 -5.2 -5.2 -5.2 -5.2 -5.2 -5.2  1
