# Supplementary material for: Gene markers for exon capture and phylogenomics in ray‐finned fishes
Source: Ecol Evol. 2019 Mar 5;9(7):3973–83. doi: 10.1002/ece3.5026 (PMC6468074; doi:10.1002/ece3.5026)
Supplement: Supplementary file 5 [file ECE3-9-3973-s005.zip › Appendix_S3_pipeline&scrips/pipeline_scripts_for_assembly/Retrieve Best Sequence/cluster/bla/gon350.bla]

# benner-gonnet matrix 
# ppam := 350
# print (DayhoffM (NewLogPAM1, pam));
# DayMatrix(Peptide, pam=350, Simil: max=12.362, min=-3.511, max offdiag=4.155,
# del=-18.727-1.396*(k-1))
    A    R    N    D    C    Q    E    G    H    I    L    K    M    F    P    S    T    W    Y    V    *
  1.0 -0.2  0.0  0.0  0.4  0.0  0.1  0.5 -0.4 -0.4 -0.7 -0.1 -0.4 -1.4  0.3  0.6  0.4 -2.4 -1.4  0.0 -3.5
 -0.2  2.8  0.4  0.2 -1.3  1.0  0.6 -0.4  0.6 -1.5 -1.4  1.8 -1.1 -2.0 -0.4  0.1  0.0 -1.2 -1.2 -1.2 -3.5
  0.0  0.4  2.0  1.5 -1.1  0.6  0.9  0.5  0.8 -1.8 -1.9  0.7 -1.4 -2.0 -0.3  0.6  0.4 -2.4 -1.0 -1.3 -3.5
  0.0  0.2  1.5  2.9 -1.9  0.8  1.9  0.4  0.5 -2.4 -2.5  0.6 -1.9 -3.0 -0.2  0.5  0.2 -3.5 -1.8 -1.8 -3.5
  0.4 -1.3 -1.1 -1.9  9.3 -1.4 -1.7 -1.2 -0.8 -0.5 -0.7 -1.6 -0.4 -0.3 -1.8  0.1 -0.2 -0.4 -0.1  0.2 -3.5
  0.0  1.0  0.6  0.8 -1.4  1.2  1.1 -0.4  0.7 -1.1 -1.1  1.0 -0.7 -1.6  0.0  0.2  0.1 -1.9 -1.1 -0.9 -3.5
  0.1  0.6  0.9  1.9 -1.7  1.1  2.0 -0.2  0.4 -1.7 -1.8  0.9 -1.3 -2.5  0.0  0.3  0.1 -2.9 -1.7 -1.2 -3.5
  0.5 -0.4  0.5  0.4 -1.2 -0.4 -0.2  5.1 -0.7 -2.9 -3.0 -0.4 -2.3 -3.5 -0.7  0.5 -0.5 -3.0 -2.7 -2.1 -3.5
 -0.4  0.6  0.8  0.5 -0.8  0.7  0.4 -0.7  3.3 -1.3 -1.1  0.5 -0.8  0.1 -0.5  0.0 -0.1 -0.3  1.5 -1.1 -3.5
 -0.4 -1.5 -1.8 -2.4 -0.5 -1.1 -1.7 -2.9 -1.3  2.7  2.2 -1.3  1.9  1.1 -1.6 -1.1 -0.3 -0.9 -0.1  2.2 -3.5
 -0.7 -1.4 -1.9 -2.5 -0.7 -1.1 -1.8 -3.0 -1.1  2.2  2.8 -1.4  2.1  1.8 -1.5 -1.3 -0.7 -0.1  0.5  1.6 -3.5
 -0.1  1.8  0.7  0.6 -1.6  1.0  0.9 -0.4  0.5 -1.3 -1.4  1.8 -0.9 -2.1 -0.2  0.2  0.2 -2.3 -1.4 -1.0 -3.5
 -0.4 -1.1 -1.4 -1.9 -0.4 -0.7 -1.3 -2.3 -0.8  1.9  2.1 -0.9  2.3  1.4 -1.4 -0.9 -0.4 -0.3  0.2  1.4 -3.5
 -1.4 -2.0 -2.0 -3.0 -0.3 -1.6 -2.5 -3.5  0.1  1.1  1.8 -2.1  1.4  5.1 -2.5 -1.8 -1.3  3.5  4.2  0.5 -3.5
  0.3 -0.4 -0.3 -0.2 -1.8  0.0  0.0 -0.7 -0.5 -1.6 -1.5 -0.2 -1.4 -2.5  5.6  0.4  0.2 -3.4 -2.0 -1.1 -3.5
  0.6  0.1  0.6  0.5  0.1  0.2  0.3  0.5  0.0 -1.1 -1.3  0.2 -0.9 -1.8  0.4  1.0  0.8 -2.2 -1.2 -0.6 -3.5
  0.4  0.0  0.4  0.2 -0.2  0.1  0.1 -0.5 -0.1 -0.3 -0.7  0.2 -0.4 -1.3  0.2  0.8  1.1 -2.3 -1.2  0.0 -3.5
 -2.4 -1.2 -2.4 -3.5 -0.4 -1.9 -2.9 -3.0 -0.3 -0.9 -0.1 -2.3 -0.3  3.5 -3.4 -2.2 -2.3 12.4  3.9 -1.4 -3.5
 -1.4 -1.2 -1.0 -1.8 -0.1 -1.1 -1.7 -2.7  1.5 -0.1  0.5 -1.4  0.2  4.2 -2.0 -1.2 -1.2  3.9  5.7 -0.4 -3.5
  0.0 -1.2 -1.3 -1.8  0.2 -0.9 -1.2 -2.1 -1.1  2.2  1.6 -1.0  1.4  0.5 -1.1 -0.6  0.0 -1.4 -0.4  2.1 -3.5
 -3.5 -3.5 -3.5 -3.5 -3.5 -3.5 -3.5 -3.5 -3.5 -3.5 -3.5 -3.5 -3.5 -3.5 -3.5 -3.5 -3.5 -3.5 -3.5 -3.5  1
