# Supplementary material for: Gene markers for exon capture and phylogenomics in ray‐finned fishes
Source: Ecol Evol. 2019 Mar 5;9(7):3973–83. doi: 10.1002/ece3.5026 (PMC6468074; doi:10.1002/ece3.5026)
Supplement: Supplementary file 5 [file ECE3-9-3973-s005.zip › Appendix_S3_pipeline&scrips/pipeline_scripts_for_assembly/Retrieve Best Sequence/cluster/getbest/script/dna2aa.pm]

package dna2aa;

use strict;
use warnings;

sub dna2aa { 
       
    my $seq = shift @_;
    my $st_codon = shift @_;
    my $len = length($seq);
    my $pos = $st_codon - 1;
    my $i = 0;
    my ($aa_seq, $aa);
    while ($i < (($len - $st_codon + 1) / 3)) {  
    my $codon = substr($seq ,$pos ,3); 
      
       if ( $codon =~ /GC./i)        { $aa = 'A' }    # Alanine     
    elsif ( $codon =~ /TG[TC]/i)     { $aa = 'C' }    # Cysteine 
    elsif ( $codon =~ /GA[TC]/i)     { $aa = 'D' }    # Aspartic Acid 
    elsif ( $codon =~ /GA[AG]/i)     { $aa = 'E' }    # Glutamic Acid 
    elsif ( $codon =~ /TT[TC]/i)     { $aa = 'F' }    # Phenylalanine 
    elsif ( $codon =~ /GG./i)        { $aa = 'G' }    # Glycine 
    elsif ( $codon =~ /CA[TC]/i)     { $aa = 'H' }    # Histidine 
    elsif ( $codon =~ /AT[TCA]/i)    { $aa = 'I' }    # Isoleucine 
    elsif ( $codon =~ /AA[AG]/i)     { $aa = 'K' }    # Lysine 
    elsif ( $codon =~ /TT[AG]|CT./i) { $aa = 'L' }    # Leucine 
    elsif ( $codon =~ /ATG/i)        { $aa = 'M' }    # Methionine 
    elsif ( $codon =~ /AA[TC]/i)     { $aa = 'N' }    # Asparagine 
    elsif ( $codon =~ /CC./i)        { $aa = 'P' }    # Proline 
    elsif ( $codon =~ /CA[AG]/i)     { $aa = 'Q' }    # Glutamine 
    elsif ( $codon =~ /CG.|AG[AG]/i) { $aa = 'R' }    # Arginine 
    elsif ( $codon =~ /TC.|AG[TC]/i) { $aa = 'S' }    # Serine 
    elsif ( $codon =~ /AC./i)        { $aa = 'T' }    # Threonine 
    elsif ( $codon =~ /GT./i)        { $aa = 'V' }    # Valine 
    elsif ( $codon =~ /TGG/i)        { $aa = 'W' }    # Tryptophan 
    elsif ( $codon =~ /TA[TC]/i)     { $aa = 'Y' }    # Tyrosine 
    elsif ( $codon =~ /TA[AG]|TGA/i) { $aa = '*' }    # Stop 
    else                             { $aa = 'X' }    # Unknown
    $i += 1;
    $pos += 3;
    $aa_seq .= $aa;   
    
    }    
    
return ($aa_seq);
}

1
