# Supplementary material for: Gene markers for exon capture and phylogenomics in ray‐finned fishes
Source: Ecol Evol. 2019 Mar 5;9(7):3973–83. doi: 10.1002/ece3.5026 (PMC6468074; doi:10.1002/ece3.5026)
Supplement: Supplementary file 5 [file ECE3-9-3973-s005.zip › Appendix_S3_pipeline&scrips/pipeline_scripts_for_assembly/Retrieve Best Sequence/cluster/getbest/script/getbest.pl]

#!/home/users/cli/bin/perl -w

###################################################################################################
#
# Name: getbest.pl
#
# This script is used to blast each assembled sequences of each sample and bin sequences into genes.
# Also for get frankrage.
#
# Datafile: fas file of the query and folder of the samples
#
# Input: the query name and list of subject taxon names
#
# Output: sequences binned as genes.
#
# Written by 
#                 Chenhong Li, Ting Kuang
#                 Shanghai Ocean University, China
#                 Created on Sep 2014
#                 
#                 Last modified on June 2016 by Hao Yuan
#                 New Traits: Detect Intron, Correct reading frames
#
###################################################################################################

use strict;
use warnings;
use dna2aa; #module for translate dna to aa
use score_matrix; #module for construct scoring matrix
use smithwaterman; #module for pairwise alignment
use Getopt::Long; #include the module for input
use Parallel::ForkManager;

my $query; #variable for store query species name
my $subject; #list of subject name
my $corrected; #whether the towards of subjects are corrected or not corrected in preads
my $score_matrix; #variable for scoring matrix file

my $opt = GetOptions( 'query:s', \$query,
                      'subject:s', \$subject,
                      'correct|c!', \$corrected,
                      'matrix:s', \$score_matrix);
                      
my @sub = split (/\s/, $subject); #split the names of subject taxon
chomp(@sub); 
my @sortedsub = sort @sub;

#make dir for the output
my $resultdirnf = $query . ".resultnf";#dir for non-flank seqs
my $resultnf = "./result/$resultdirnf";
my $resultdirf = $query . ".resultf";#dir for non-flank+flank seqs
my $resultf = "./result/$resultdirf";
`mkdir $resultnf`;
`mkdir $resultf`;

my ($ref_matrix, $ref_aa) = &score_matrix::construct_matrix($score_matrix); #construct scoring matrix and aa-order list

# construct hash for aa-order list, aa as key and order as value
my @score_matrix = @{$ref_matrix}; #deref scoring matrix
my @aa = @{$ref_aa}; #deref aa-order list 
my %aa;
my $count = 0;
foreach (@aa){
$aa{$_} = $count;
$count ++;
}


#pairwise alignment: bait and assembled sequence from each subject 
my ($FASTA_FILENF, $FASTA_FILEF, $QUERY_FILE, %query);
open $QUERY_FILE, "< ./query/$query.frames.fas" or die ("Cannot open $query.frames.fas for reading ($!)");# read the *.frames.fas
while (my $line = readline ($QUERY_FILE)) {
    chomp $line;
    if ((my $gene) = $line =~ /^>(\S+)\.\d/) {
    my $seq = readline ($QUERY_FILE);
    chomp $seq;
    $query{$gene} = $seq;
    }
}

my $max = 48; #for store the maximum number of processes/forks
my $pm = Parallel::ForkManager->new($max);


DATA_LOOP:
foreach my $gene (sort keys %query){
$pm->start and next DATA_LOOP ;
    
    #create files for each query genes
    my $newnf = "./result/$resultdirnf/$gene.fas"; #create files with non-flanking seqs for each query genes
    open $FASTA_FILENF, ">$newnf" or die ("Cannot open $newnf for writing ($!)");
    print $FASTA_FILENF ">$gene\n";
    my $newf = "./result/$resultdirf/$gene.fas"; #create files with flanking seqs for each query genes
    open $FASTA_FILEF, ">$newf" or die ("Cannot open $newf for writing ($!)");
	print $FASTA_FILEF ">$gene\n";
    my $seq1 = $query{$gene};
	print $FASTA_FILENF "$seq1\n";
	print $FASTA_FILEF "$seq1\n"; 
	
	    # create hash storing kmer for query
	    my %kmer_query;
        my $aa_seq1 = &dna2aa::dna2aa($seq1, '1'); #translate query seq and the first base is the first codon
        my $read_frame = 6; #sliding window for kmer is 6
        for (my $i = 0; $i < (length ($aa_seq1) - $read_frame + 1); $i++){ #moving 1 base once
        my $k_mer = substr $aa_seq1, $i, $read_frame;
        $kmer_query{$k_mer} = 1;
        }
        
        LINE: foreach my $subject (@sortedsub) { #for $gene in each subject  
			my $SUB_FILE;
			my $subgene = "./subject/$subject/" . $gene . ".Trinity.fasta"; #find the gene file
            if (open $SUB_FILE, "<$subgene"){ #open the gene file of subject folder and do something, and if the gene file isn't exist, then escape               
            my (%save_seq, %seq_st_pos, %gene_name, $all_sorted_seq_st_gene, %non_intron_score);
            
                while (my $line = readline ($SUB_FILE)) {
				chomp $line;
                    if ((my $gene) = $line =~ /^>(\S+)/) { # if we find >
                    my $max_keys = 0; # initialize the maximum the same kmer with query
                    my ($true_aa_seq, $true_seq, $true_st);
					my $seq2 = readline ($SUB_FILE);
					chomp $seq2;
                        
                        # create hash storing kmer for forward sub and find the frame with maximum same kmer with query     
						for (my $st_codon = 1; $st_codon <= 3; $st_codon++){
						my (%kmer_sub_nr, %temp_kmer_query);
						my $aa_seq2_nr = &dna2aa::dna2aa($seq2, $st_codon); # translate sub seq from dna to aa
						my $read_frame = 6;
                            
                            # create hash storing kmer for forward sub 
							for (my $i = 0; $i < (length ($aa_seq2_nr) - $read_frame + 1); $i++){
							my $k_mer = substr $aa_seq2_nr, $i, $read_frame;
							$kmer_sub_nr{$k_mer} = 1;
							}
						     
							%temp_kmer_query = %kmer_query; # save kmer hash for query into a temp hash for %temp_kmer_query may be changed later
						    
						    # identify same kmer shared by query and sub hash
							foreach my $kmer_sub_nr (keys %kmer_sub_nr){
							$temp_kmer_query{$kmer_sub_nr} = 1; # save sub kmer to query kmer hash, same kmer will be covered while new kmer will be added
							}    
						    
							my $same_keys = scalar (keys %kmer_sub_nr) - (scalar (keys %temp_kmer_query) - scalar (keys %kmer_query)); # get number of shared kmer
				            
				            # select the frame with maximum shared kmer, and get their aa seq, dna seq and start codon
							if ($same_keys > $max_keys){
							$max_keys = $same_keys;
							$true_aa_seq = $aa_seq2_nr;
							$true_seq = $seq2;
							$true_st = $st_codon;
							}
					
						}
                        
                        
                        # create hash storing kmer for reverse sub and find the frame with maximum same kmer with query, if towards are corrected in preads then skip     
                        if (!($corrected)){
                        my $reseq2 = reverse $seq2; 
                        $reseq2 =~ tr/ATCGatcg/TAGCtagc/; # get reverse complement of the seq
                            
                            # the following is the same as described in forword sub
                            for (my $st_codon = 1; $st_codon <= 3; $st_codon++){
                            my (%kmer_sub_r, %temp_kmer_query);
                            my $aa_seq2_r = &dna2aa::dna2aa($reseq2, $st_codon);
                            my $read_frame = 6;
                            
                                for (my $i = 0; $i < (length ($aa_seq2_r) - $read_frame + 1); $i++){
                                my $k_mer = substr $aa_seq2_r, $i, $read_frame;
                                $kmer_sub_r{$k_mer} = 1;
                                }
                                
                                %temp_kmer_query = %kmer_query;
                                
                                foreach my $kmer_sub_r (keys %kmer_sub_r){
                                $temp_kmer_query{$kmer_sub_r} = 1; 
                                }    
                        
                                my $same_keys = scalar (keys %kmer_sub_r) - (scalar (keys %temp_kmer_query) - scalar (keys %kmer_query));
                        
                                if ($same_keys > $max_keys){
                                $max_keys = $same_keys;
                                $true_aa_seq = $aa_seq2_r;
                                $true_seq = $reseq2;
                                $true_st = $st_codon;
                                }
                        
                            }
                        
                        }
                            
						next if ($max_keys == 0);# skip if no shared kmer                   
						
						my ($score, $aa_seq1_align, $true_aa_seq_align, $identity) = &smithwaterman::smithwaterman($aa_seq1, $true_aa_seq, $ref_matrix, $ref_aa); # align query and sub seq by smith-waterman, query seq, aa seq, scoring matrix and list of aa order are needed. module will return score, aligned query and sub and sequence identity
						next if ($identity < 0.55); # skip if seq identity is no more than 0.55
					
						my $true_aa_seq_align_gap = $true_aa_seq_align; # save aligned sub seq to $true_aa_seq_align_gap for it will be modified later
					
						$true_aa_seq_align =~ s/-//g; # remove gap in aligned sub seq
					    
					    # find the max length seqs without terminators
						my ($inter, $max_inter, %ter_inter, @ter_inter);
						my $last_ter_pos = -1; #pos of 0th aa
						my $last = length ($true_aa_seq_align) - 1; #pos of last aa
						my $offset = 0; 
						my $terminal_pos = index($true_aa_seq_align, '*', $offset); #find the first * after offset
							while ($terminal_pos != -1) {
							$inter = $terminal_pos - $last_ter_pos - 1 ; # number of aa between 2 * (or number of aa between 0th pos and first * in first loop)
							$ter_inter{$inter} = $last_ter_pos; # save pos of * and the length of aa between 2 * (or number of aa between 0th pos and first * in first loop)
							$last_ter_pos = $terminal_pos; # save the pos of * from last loop
							$offset = $terminal_pos + 1; 
							$terminal_pos = index($true_aa_seq_align, '*', $offset); # find the first * after offset
							}
						$inter = $last - $last_ter_pos; # number of aa between last * and pos of last aa
						$ter_inter{$inter} = $last_ter_pos; # save pos of * and the length of aa between last * and pos of last aa
	
						@ter_inter = sort {$a <=> $b} keys %ter_inter; #sort the array from lowest to highest
						$max_inter = pop @ter_inter; #get the biggest element
					    
						next if ($max_inter / length ($true_aa_seq_align) < 0.9); # skip if the max length seqs without terminators is less than 0.9 of non-gap sub seq
					
						my $orf_seq = substr $true_aa_seq_align, $ter_inter{$max_inter} + 1 , $max_inter; # get seq without terminator
					    
					    # if ungapped sub seq is trimmed, so as the query and the gapped sub seq
					    my ($left_orf, $right_orf) = $true_aa_seq_align =~ /(\S*)$orf_seq(\S*)/;
					    
					    if ($left_orf){ # if left of sub seq is trimmed
					    my $left_orf_count = 0;
					    my $redund = 0;
					    
							while (1) {
							last if (($redund == 1) && ($true_aa_seq_align_gap !~ /^\-\S+/)); # if seq and gaps are trimmed
							my ($left_orf_base , $remain_left_orf_sub) = $true_aa_seq_align_gap =~ /(^\S)(\S+)/; # trim the first base of sub seq
							my ($remain_left_orf_query) = $aa_seq1_align =~ /^\S(\S+)/; # trim the first base of query seq
							$true_aa_seq_align_gap = $remain_left_orf_sub; #save trimmed sub seq
							$aa_seq1_align = $remain_left_orf_query; #save trimmed query seq
								if (($left_orf_base !~ /-/) && ($redund == 0)) { # if first base is not gap then 
								$left_orf_count ++; # count the trimmed base number in gapped sub seq
									if ($left_orf_count == length ($left_orf)){ # if number of trimmed base number in gapped seq is the same as it in ungapped seq
									$redund = 1; # if there are gaps at the very left of the seq, it will be trimmed in following loop
									}
								}
							}
					    
					    }
					    
					    if ($right_orf){ # same as trimming left of sub seq
					    my $right_orf_count = 0;
					    my $redund = 0;
					    
							while (1) {
							last if (($redund == 1) && ($true_aa_seq_align_gap !~ /\S+\-$/));
							my ($remain_right_orf_sub, $right_orf_base) = $true_aa_seq_align_gap =~ /(\S+)(\S$)/;
							my ($remain_right_orf_query) = $aa_seq1_align =~ /(\S+)\S$/;
							$true_aa_seq_align_gap = $remain_right_orf_sub; 
							$aa_seq1_align = $remain_right_orf_query;
								if (($right_orf_base !~ /-/) && ($redund == 0)){
								$right_orf_count ++;
								    if ($right_orf_count == length ($right_orf)){
								    $redund = 1;
								    }
								}
							}
					    
					    }
					    
						$true_aa_seq_align = $orf_seq;	# save the trimmed ungapped sub seq
					    
						my $aa_seq1_align_gap = $aa_seq1_align; # save aligned query seq to $aa_seq1_align_gap for it will be modified later
					
	#                   print "\n$subgene\n$gene\n\n$aa_seq1\n$true_aa_seq\n\n$aa_seq1_align_gap\n$true_aa_seq_align_gap\n\n$left_lost_aa_seq\n$right_lost_aa_seq\n";
					
						$aa_seq1_align =~ s/-//g; # remove gaps in aligned query seq
					
						my $sub_pos_st = index($aa_seq1, $aa_seq1_align, 0); # find the start position of sub in ungapped query seq
						my $sub_pos_ed = $sub_pos_st + length($aa_seq1_align) - 1; # find the end position of sub in ungapped query seq 
					
					    # save info by contig id for each seq of gene under each the sub
						$save_seq{$gene} -> {start_pos} = $sub_pos_st; # start position
						$save_seq{$gene} -> {end_pos} = $sub_pos_ed; # end position
						$save_seq{$gene} -> {score} = $score; # score
						$save_seq{$gene} -> {align1} = $aa_seq1_align_gap; # aligned query
						$save_seq{$gene} -> {align2} = $true_aa_seq_align_gap; # aligned sub
						$save_seq{$gene} -> {start_codon} = $true_st; # start codon of origin dna seq
						$save_seq{$gene} -> {origin_dna} = $true_seq; # origin dna seq
						$save_seq{$gene} -> {origin_aa} = $true_aa_seq; # aa seq
					
					    # print if identity is more than 0.9 and spread more than 0.9 of the query seq
						if (($identity > 0.9) && (($sub_pos_ed - $sub_pos_st + 1) / length ($aa_seq1) >= 0.9)) {
						$true_aa_seq_align_gap =~ s/-//g; # remove gap in gapped seq
						my $st_pos = index $true_aa_seq, $true_aa_seq_align_gap, 0; # get the trimmed seq position in origin aa seq
						my $non_flank_seq = substr $true_seq, $st_pos * 3 + $true_st - 1, length ($true_aa_seq_align_gap) * 3; # get dna seq according to position of trimmed aa seq  
						print $FASTA_FILENF  ">$subject|$gene|non_intron" . "|score:"  . $save_seq{$gene} -> {score} . "|st:"  . $save_seq{$gene} -> {start_pos} . "|ed:" . $save_seq{$gene} -> {end_pos} . "\n$non_flank_seq\n";
						print $FASTA_FILEF ">$subject|$gene|non_intron" . "|score:"  . $save_seq{$gene} -> {score} . "|st:"  . $save_seq{$gene} -> {start_pos} . "|ed:" . $save_seq{$gene} -> {end_pos} . "\n$true_seq\n";
						next LINE;
						}
					
						$gene_name{$gene} = 1; # save contig id in hash
					 
	#                   print "\n$aa_seq1_align_gap\n$true_aa_seq_align_gap\n\n\n\n\n\n"; 
                                        
                    }
                    
                } 
                
                # select best non-intron inserted seq and filter intron inserted seq
                
                my @gene_name = sort keys %gene_name;
                
                if ((scalar @gene_name) > 1){ # if there are more than one seq in a sub
                    
                    # read seqs in pair to identify whether they are intron
                    my %count_gene;
                    for (my $i = 0; $i < (scalar (@gene_name) - 1); $i++){
                        for (my $j = $i + 1; $j <= (scalar (@gene_name) - 1); $j++){
                        my $st_i = $save_seq{$gene_name[$i]} -> {start_pos}; # get seq i
                        my $ed_i = $save_seq{$gene_name[$i]} -> {end_pos};
                        my $contig_i = $gene_name[$i];
                        my $st_j = $save_seq{$gene_name[$j]} -> {start_pos}; # get seq j
                        my $ed_j = $save_seq{$gene_name[$j]} -> {end_pos};
                        my $contig_j = $gene_name[$j];
                        
                        my @temp_gene = ($gene_name[$i], $gene_name[$j]); # save into array
                            
                        ($st_i, $st_j, $ed_i, $ed_j, $contig_i, $contig_j) = ($st_j, $st_i, $ed_j, $ed_i, $contig_j, $contig_i) if ($st_i > $st_j); # start position of seq i is larger than seq j, then exchange them
                            
                            my ($left_query_overlap, $right_query_overlap, $left_aa_aligned_query, $left_aa_aligned_sub, $right_aa_aligned_query, $right_aa_aligned_sub);
                            if (($st_i < $st_j) && ($ed_i < $ed_j)){ # if seq i and seq j are partially overlapped or apart
                                if (abs ($st_j - $ed_i) <= 3){ # length of overlap or distance between ed of seq i and st of seq j is no more than 2 bp
									if ((($ed_i - $st_j) <= 3) && (($ed_i - $st_j) > 0)){ # if they are overlapped 
										
										$left_aa_aligned_query = $save_seq{$contig_i} -> {align1}; # seq i is on the left
										$left_aa_aligned_sub = $save_seq{$contig_i} -> {align2};
										$right_aa_aligned_query = $save_seq{$contig_j} -> {align1}; # seq j is on the right
										$right_aa_aligned_sub = $save_seq{$contig_j} -> {align2};
										
										# get overlapping seq of left part of sub and query seq
										my @sequence_left = split //, $left_aa_aligned_query;
										@sequence_left = reverse @sequence_left;
								
										my $left_count = 0;
								
										foreach (@sequence_left) {
										$left_query_overlap .= $_;
											if ($_ !~ /-/){
											$left_count ++;
											last if ($left_count == $ed_i - $st_j + 1);
											}
										}
										$left_query_overlap = reverse $left_query_overlap;
								
										my $left_sub_overlap = substr $left_aa_aligned_sub, length ($left_aa_aligned_sub) - length ($left_query_overlap);
										
										my @sequence_right = split //, $right_aa_aligned_query;
								
										my $right_count = 0;
							             
							            # get overlapping seq of right part of sub and query seq 	
										foreach (@sequence_right) {
										$right_query_overlap .= $_; # get the overlap bases (with gap) one by one
											if ($_ !~ /-/){ # if the very left base is not gap
											$right_count ++; # count one more bases 
											last if ($right_count == $ed_i - $st_j + 1); # if the number of the bases is the same as length of overlap in ungapped query
											}
										}
										
										my $right_sub_overlap = substr $right_aa_aligned_sub, 0, length ($right_query_overlap); 
							            
							            # calculate the score of left overlap
										my ($overlap_score_left);
										for (my $i = 0; $i < length($left_sub_overlap); $i++) {
										my $q_base = substr $left_query_overlap, $i, 1; # get the query base in overlap
										my $sub_base_left = substr $left_sub_overlap, $i, 1; # get the sub base in overlap
											if (($q_base eq "-") || ($sub_base_left eq "-")){ # if there is a gap
											$overlap_score_left += -10; # gap penalty
											}else{
											$overlap_score_left += $score_matrix[$aa{$q_base}][$aa{$sub_base_left}]; # add up score according to matrix
											}
										}
										
										# calculate the score of right overlap
										my ($overlap_score_right);
										for (my $i = 0; $i < length($right_sub_overlap); $i++) {
										my $q_base = substr $right_query_overlap, $i, 1;
										my $sub_base_right = substr $right_sub_overlap, $i, 1;
											if (($q_base eq "-") || ($sub_base_right eq "-")){
											$overlap_score_right += -10;
											}else{
											$overlap_score_right += $score_matrix[$aa{$q_base}][$aa{$sub_base_right}];
											}
										}
										
										# score of left overlap is larger than the right, then trim the right overlap, vice versa		
										if ($overlap_score_left > $overlap_score_right){
										my ($remain_seq) = $right_aa_aligned_sub =~ /$right_sub_overlap(\S+)/;
										$save_seq{$contig_j} -> {align2} = $remain_seq;
										$save_seq{$contig_j} -> {score} -= $overlap_score_right;
										} else {
										my ($remain_seq) = $left_aa_aligned_sub =~ /(\S+)$left_sub_overlap/;
										$save_seq{$contig_i} -> {align2} = $remain_seq;
										$save_seq{$contig_i} -> {score} -= $overlap_score_left;
										}
																					
									}
								    
								    # count the time of seq is occupied as intron inserted seq
								    foreach my $gene (@temp_gene){
								    $count_gene{$gene} ++;
								    }
								    
								    # save current seq i and j into hash
								    my %temp_gene;
								    foreach my $gene (@temp_gene){
								    $temp_gene{$gene} = 1;
								    }
								    
								    # for current seq i and seq j
									foreach my $gene (@temp_gene){
									delete $temp_gene{$gene}; # delete current seq in foreach loop and other seq remains
									my @other_gene = keys %temp_gene;
									my $other_gene = $other_gene[0];
									$temp_gene{$gene} = 1;
									my $true_aa_seq = $save_seq{$gene} -> {origin_aa}; # get origin aa seq 
									my $true_aa_seq_align_gap = $save_seq{$gene} -> {align2}; # get trimmed gapped aa seq
									$true_aa_seq_align_gap =~ s/-//g; 
									my $true_st = $save_seq{$gene} -> {start_codon}; # following is the same as line 275
									my $true_seq = $save_seq{$gene} -> {origin_dna};
									my $seq_score = $save_seq{$gene} -> {score};
									my $seq_st = $save_seq{$gene} -> {start_pos};
									my $seq_ed = $save_seq{$gene} -> {end_pos};
									my $st_pos = index $true_aa_seq, $true_aa_seq_align_gap, 0;
									my $non_flank_seq = substr $true_seq, $st_pos * 3 + $true_st - 1, length ($true_aa_seq_align_gap) * 3;       
									my $multi_gene = $gene . "+$count_gene{$gene}"; # contig id and occupied time in current seq
									my $multi_other_gene = $other_gene . "+$count_gene{$other_gene}"; # contig id and occupied time in other seq
									print $FASTA_FILENF  ">$subject|$multi_gene&$multi_other_gene|intron" . "|score:"  . $seq_score . "|st:"  . $seq_st . "|ed:" . $seq_ed . "\n$non_flank_seq\n";
									print $FASTA_FILEF ">$subject|$multi_gene&$multi_other_gene|intron" . "|score:"  . $seq_score . "|st:"  . $seq_st . "|ed:" . $seq_ed . "\n$true_seq\n";
					
						            }
						            
									if (exists $gene_name{$gene_name[$i]}){ # delete contig id i and j in hash, if they are identified as intron inserted sequences
									delete $gene_name{$gene_name[$i]};
									}
				
									if (exists $gene_name{$gene_name[$j]}){
									delete $gene_name{$gene_name[$j]};
									}      
							   
								}
                               
							}
							     
						}
						
					}
                       
				}  

                
                if (scalar keys %gene_name > 0) { # if there are remaining sequences, they will be non-intron inserted sequences
                
                    foreach (sort keys %gene_name){ # save score and contig id into hash
                    my $score = $save_seq{$_} -> {score};
                    $non_intron_score{$score} = $_;
                    }
                
                my @sorted_non_intron_score = sort {$a <=> $b} keys %non_intron_score; # get the contig with maximum score
                my $max_score = pop @sorted_non_intron_score;
                my $gene = $non_intron_score{$max_score};
                my $true_aa_seq = $save_seq{$gene} -> {origin_aa}; # the following is the same as in line 275
                my $true_aa_seq_align_gap = $save_seq{$gene} -> {align2};
                $true_aa_seq_align_gap =~ s/-//g;
                my $true_st = $save_seq{$gene} -> {start_codon};
                my $true_seq = $save_seq{$gene} -> {origin_dna};
                my $st_pos = index $true_aa_seq, $true_aa_seq_align_gap, 0;
                my $non_flank_seq = substr $true_seq, $st_pos * 3 + $true_st - 1, length ($true_aa_seq_align_gap) * 3;       
                print $FASTA_FILENF  ">$subject|$gene|non_intron" . "|score:"  . $save_seq{$gene} -> {score} . "|st:"  . $save_seq{$gene} -> {start_pos} . "|ed:" . $save_seq{$gene} -> {end_pos} . "\n$non_flank_seq\n";
                print $FASTA_FILEF ">$subject|$gene|non_intron" . "|score:"  . $save_seq{$gene} -> {score} . "|st:"  . $save_seq{$gene} -> {start_pos} . "|ed:" . $save_seq{$gene} -> {end_pos} . "\n$true_seq\n";            
                }
                                
				close ($SUB_FILE) or die "Can't close the fasta file!!!";                                    
			}
               
		}           
 
	close ($FASTA_FILENF) or die "Can't close the fasta file!!!"; 
	close ($FASTA_FILEF) or die "Can't close the fasta file!!!";
	
$pm->finish;
}
$pm->wait_all_children();    
close ($QUERY_FILE) or die "Can't close the $query.frames.fas file";
