# Supplementary material for: Gene markers for exon capture and phylogenomics in ray‐finned fishes
Source: Ecol Evol. 2019 Mar 5;9(7):3973–83. doi: 10.1002/ece3.5026 (PMC6468074; doi:10.1002/ece3.5026)
Supplement: Supplementary file 5 [file ECE3-9-3973-s005.zip › Appendix_S3_pipeline&scrips/pipeline_scripts_for_assembly/Retrieve Best Sequence/cluster/getbest/script/score_matrix.pm]

package score_matrix;

use strict;
use warnings;

sub construct_matrix{
my (@matrix, @aa);

my $matrix = shift @_;
open MATRIX , "<$matrix" or die "can't open $matrix for reading!!!";
while (my $line = readline (MATRIX)){
next if ($line =~ /\#/);
    if (my ($aa) = $line =~ /^\s(\D)/){
    chomp $line;
    @aa = split /\s/ , $line; 
    @aa = grep {$_ =~ /\S/} @aa;
    my $number = scalar @aa;
        for(my $i = 0; $i < $number; $i++){
        my $score = readline (MATRIX);    
        chomp $score;
        my @score = split /\s/ , $score;
        @score = grep {$_ =~ /\S/} @score;  
            for(my $j = 0; $j < $number; $j++){
            $matrix[$i][$j] = $score[$j];
            }
        }
    }
}
close MATRIX;
return (\@matrix, \@aa);
}

1
