# Supplementary material for: Gene markers for exon capture and phylogenomics in ray‐finned fishes
Source: Ecol Evol. 2019 Mar 5;9(7):3973–83. doi: 10.1002/ece3.5026 (PMC6468074; doi:10.1002/ece3.5026)
Supplement: Supplementary file 5 [file ECE3-9-3973-s005.zip › Appendix_S3_pipeline&scrips/pipeline_scripts_for_assembly/Retrieve Best Sequence/cluster/getbest/script/smithwaterman.pm]

package smithwaterman;

###################################################################################################
#
# Moduel name: smithwaterman
#
# This module is used to make pairwise alignment using smith-Waterman  algorithm.
#
# Datafile: a folder include all embl files of the query taxon, fasta files and index file of the
#           query genome.
#
# Imput: the query name and $Lc from main program.
#
# Output: a fasta query file including all merged CDS sequences larger than $Lc, listed in the
#         order of global position on chromosomes.
# 
# Written by 
#                 Chenhong Li, Ting Kuang
#                 Shanghai Ocean University, China.
#                 Created on Sep 2014
#                 Last modified at May 2016 by Hao Yuan
#                 New traits: 1) Gap extension
#                             2) User specified scoring matrix
#
###################################################################################################

use strict;
use warnings;

###################################################################################################
#
# sub routine: smith-waterman
#
# This sub is used to make pairwise alignment using smith-Waterman  algorithm.
#
# Imput data include the $align1 and $align2.
#
# Return is the aligned new $align2.
#
###################################################################################################

sub smithwaterman {

# usage statement

# get sequences and matrix from command line
my $seq1 = shift(@_); 
my $seq2 = shift(@_); 
my $matrix = shift(@_);
my $aa = shift(@_);

my @score_matrix = @{$matrix};
my @aa = @{$aa};

my %aa;
my $position = 0;
foreach (@aa){
$aa{$_} = $position;
$position ++;
}

# scoring scheme
my $GAP      = -10; # -10 for gap open
my $GAP_EXTEN = -0.5; # -0.5 for gap extension

# initialization
my @matrix;
$matrix[0][0]{score}   = 0;
$matrix[0][0]{pointer} = "none";
$matrix[0][0]{gap_lag} = "no";

for(my $j = 1; $j <= length($seq1); $j++) {
    $matrix[0][$j]{score}   = 0;
    $matrix[0][$j]{pointer} = "none";
    $matrix[0][$j]{gap_lag} = "no";
}
for (my $i = 1; $i <= length($seq2); $i++) {
    $matrix[$i][0]{score}   = 0;
    $matrix[$i][0]{pointer} = "none";
    $matrix[$i][0]{gap_lag} = "no";
}

# fill
my $max_i     = 0;
my $max_j     = 0;
my $max_score = 0;

for(my $i = 1; $i <= length($seq2); $i++) {
    for(my $j = 1; $j <= length($seq1); $j++) {
        my ($diagonal_score, $left_score, $up_score);
        
        # calculate match score
        my $letter1 = substr($seq1, $j-1, 1);
        my $letter2 = substr($seq2, $i-1, 1);    
        my $aa_pos1 = $aa{$letter1};
        my $aa_pos2 = $aa{$letter2};
        if ($letter1 eq $letter2) {
            my $MATCH = $score_matrix[$aa_pos1][$aa_pos2];
            $diagonal_score = $matrix[$i-1][$j-1]{score} + $MATCH;
        }
        else {
            my $MISMATCH = $score_matrix[$aa_pos1][$aa_pos2];
            $diagonal_score = $matrix[$i-1][$j-1]{score} + $MISMATCH;
        }
        
        # calculate gap scores
        if ($matrix[$i-1][$j]{gap_lag} ne "up") {
        $up_score   = $matrix[$i-1][$j]{score} + $GAP;
        } else {
        $up_score   = $matrix[$i-1][$j]{score} + $GAP_EXTEN;
        }
        
        if ($matrix[$i][$j-1]{gap_lag} ne "left") {
        $left_score = $matrix[$i][$j-1]{score} + $GAP;
        } else {
        $left_score = $matrix[$i][$j-1]{score} + $GAP_EXTEN;
        }
        
        
        if ($diagonal_score <= 0 and $up_score <= 0 and $left_score <= 0) {
            $matrix[$i][$j]{score}   = 0;
            $matrix[$i][$j]{pointer} = "none";
            $matrix[$i][$j]{gap_lag} = "no";
            next; # terminate this iteration of the loop
        }
        
        # choose best score
        if ($diagonal_score >= $up_score) {
            if ($diagonal_score >= $left_score) {
                $matrix[$i][$j]{score}   = $diagonal_score;
                $matrix[$i][$j]{pointer} = "diagonal";
            }
            else {
                $matrix[$i][$j]{score}   = $left_score;
                $matrix[$i][$j]{pointer} = "left";
            }
        } else {
            if ($up_score >= $left_score) {
                $matrix[$i][$j]{score}   = $up_score;
                $matrix[$i][$j]{pointer} = "up";
            }
            else {
                $matrix[$i][$j]{score}   = $left_score;
                $matrix[$i][$j]{pointer} = "left";
            }
        }
        
        if (($matrix[$i][$j]{pointer} eq "left")){
        $matrix[$i][$j]{gap_lag} = "left";
        }
        
        if (($matrix[$i][$j]{pointer} eq "up")){
        $matrix[$i][$j]{gap_lag} = "up";
        }
        
        if (($matrix[$i][$j]{pointer} eq "diagonal")){
        $matrix[$i][$j]{gap_lag} = "no";
        }
        
        # set maximum score
        if ($matrix[$i][$j]{score} > $max_score) {
            $max_i     = $i;
            $max_j     = $j;
            $max_score = $matrix[$i][$j]{score};
        }
    }
}

# trace-back

my $align1 = "";
my $align2 = "";

my $j = $max_j;
my $i = $max_i;

my $count = 0;

while (1) {
    last if $matrix[$i][$j]{pointer} eq "none";
    
    if ($matrix[$i][$j]{pointer} eq "diagonal") {
        $align1 .= substr($seq1, $j-1, 1);
        $align2 .= substr($seq2, $i-1, 1);
        $i--; $j--;
        my $aa1 = substr($seq1, $j-1, 1);
        my $aa2 = substr($seq2, $i-1, 1);
        if (($score_matrix[$aa{$aa1}][$aa{$aa2}]) > 0){
        $count ++;
        }
    
    }
    elsif ($matrix[$i][$j]{pointer} eq "left") {
        $align1 .= substr($seq1, $j-1, 1);
        $align2 .= "-";
        $j--;
    }
    elsif ($matrix[$i][$j]{pointer} eq "up") {
        $align1 .= "-";
        $align2 .= substr($seq2, $i-1, 1);
        $i--;
    }   
}

$align1 = reverse $align1;
$align2 = reverse $align2;
my $identity = $count / length ($align1);
#print "$align1\n";
#print "$align2\n";
#print "$max_score\n";

return($max_score, $align1, $align2, $identity)

}

1
