# Supplementary material for: Gene markers for exon capture and phylogenomics in ray‐finned fishes
Source: Ecol Evol. 2019 Mar 5;9(7):3973–83. doi: 10.1002/ece3.5026 (PMC6468074; doi:10.1002/ece3.5026)
Supplement: Supplementary file 5 [file ECE3-9-3973-s005.zip › Appendix_S3_pipeline&scrips/pipeline_scripts_for_assembly/Retrieve Best Sequence/new_version/getbest/query/out.frames.fas]

>Danio_rerio.1.10018393.10018273.1
CCTCAGACGGATTCCAAGGTAAACGGCACAGCTCTGTCCTCCCCATCCACCTCCTCTCAGCGTTCCGACTCCTCTCTCCCTCTGCTTCGTGTGGCTGCCAGCCAAACTACTGATACAATG
>Danio_rerio.1.10132455.10132285.1
GTGACAGAGAGTAAGTTGGAGCTGGAGAAGAGTCTGAAGTTGTCAAGGAAGCTGCGTAAGGAGCTGAACGGGCTCACAGAATGGCTCGCTGCCACTGATGCCGAGTTGACGAGGCGCTCTGCAGTGGATGGAATGCCCAGTGACCTGAAGGATGAGGTGGCGTGGGCACAG
>Danio_rerio.1.10147748.10147593.1
GCTTTGGTGAATGACATTCACACCATCCAACCCAGTGTCAATGGCATCAACGAGGTGGGCCTGTACCTAAAGAAAGAGGCCGAGCCTCCATTTGCTGTGCATATCAAGAAAGAACTGGACTTACTCAATGCCCAGTGGGAAAACATTTGCAAACAG
>Danio_rerio.1.10169787.10169546.1
GTACTGGCCTTCTACAGCTTGTATGAGCAGTGTGAGCAGGCTGTGGACAGCAGTGAGAACTGGCTCAAAGTTCAGCCCCCGCTGGCATCTGAACCAGAACCACTCAAAGTGCAACTGGACCGA
>Danio_rerio.1.10172087.10171964.2
TTTGATGTGGATTTCACTGAAGTCCACAGCTATATGACCCGTGGTGAAGCCATTCTGCAGAGCCCTGAATTCTCTGTGACACGCAAAGACAGCAGTATTCAGGAGCTGCATGACAAA
>Danio_rerio.1.11411496.11411375.1
GATCTGACCTCCACATACAGTTTGGACATCTTATATTCAGGCTCTGGGATCCTCAGAAGAAGCAACATGAATATTTTTGGTGCTACTAACGAAGCAATGCTACATGGATTACAG
>Danio_rerio.1.13976260.13976372.2
TCTCTTTCTTACGTGACAACACTGGCCTGCTTTGCCTTTGTGCTCCTAATGCTGGTCTACTACATAGTGGATGTAAATAAGTGGTGGTCAGGGGCACCTTTCTACTATCCT
>Danio_rerio.1.142591.142743.1
GTTTCTTCAGTCACACAGACCACTGTGACAGAGAAGGAGGTTCTCTCCCAGCTGCTCCAAGAGAAGGATCAGCTACAGAGAGAAAAAGAGGGCCTGAAAAGAAATCTGGCCAATCTCCTTGTGACTAGCTCA
>Danio_rerio.1.15377112.15377347.2
GACAGCGAGGCATCGGAGTCTAGTCGGAGGAGCAGCCTTGGGAATGAAGCTGGTTTTGGTCAGAAGGTCCATCGACAGACTGCGAAGCAAAAGCTGTGGCAGCTGCAGGAGCTGGTGGCCATGGTTCAG
>Danio_rerio.1.17320451.17320312.1
TACCTGTCATCGGTCAGCAGTCTGGCAGAAGTGACGGCTCGCAGCATCGAGCAGCTCCACAAGGTGGCGGAGCTCATCCTCCACGGCCAGGAGCAAGAGAAACCAGCCAGAGACCAGGCACACGTT
>Danio_rerio.1.17514136.17513931.1
GAGGGAGAGGAGGACGAAGTACGATACAAACTGGCGATGATTGGTTTTCGGAAAGTCCACCATCTGACCACCATGGCAATGCTACCCTGGGTGGTGGCTGAAATCAGCAGGTCCCAGCCCAGTGAG
>Danio_rerio.1.18100239.18099994.1
GGCCGTCCAATCACTCCAGTCTATGCCATGGCCCACAACGTACAGCGCATCCCAGCAGCTGGTGGTCTGTATGGACCTGGGTACGTCCCCATCACAAACTACACTGCCAACACAGCAGCTCTGGCTGCTCTGCAGAAAAACGCAGCCGTGGCGGCTGCAGCATACGGAGGTTACACCGGCTACGCGGTGCCCCAGGCTTTCCCCGCCACAGCCTTCCAGCTGCCCATCCATGATGTCTACCAGACATAC
>Danio_rerio.1.18168234.18168070.1
TGGGAGAAAGGCGTCATGTATGGAGAGGGCCAAAACCTGGCACGGCTTCTCATGGAAGCGCCCGCCAATCACATCACGCCTACTGCTTTTGCCAAAACCATTGAAGAGAAACTGGCTCCACATGCTGATCGAGTCACCATACACAAG
>Danio_rerio.1.18277081.18277201.1
ATGTCGTCTCTTCTGAGGGAGGAGATGCAGAGAGTTTTGTTTCGACCTGCAAAACAGAGACTGGTGGAGTTCATTGAAATTGAAGAGCCATCGCACGGAAGACATTTTCTC
>Danio_rerio.1.18280289.18280456.1
ATGTACATCAAGTCTATTATTATCGAAGGATTCAAGTCCTACGCGCAAAGGACGGAGATCAACGGCTTTGACCCACTCTTCAACGCCATCACAGGACTGAACGGCAGCGGCAAGTCCAATATTTTGGACTCGATATGTTTCCTTTTGGGTATTTCAAATCTCACC
>Danio_rerio.1.18281190.18281339.1
GTGCGAGCCTCCAACCTCCAGGACTTGGTGTACAAGAACGGACAGGGTGGCATCACAAAGGCCACTGTGTCCATTACCTTTGACAACTCCAACAAAAGCCAGAGTCCTCTGGGGTTTGAAACACATGATGAGATCACTGTTACGAGACAG
>Danio_rerio.1.18281431.18281553.1
GTGGTAATTGGTGGCAGGAACAAGTATCTCATCAATGGAGTCAATGCCAACAACACCCGAGTGCAGGACTTATTCTGCTCTGTTGGTCTTAATGTCAACAACCCACATTTTCTCATCATGCAG
>Danio_rerio.1.18292699.18292829.3
AGGTACCGTCAGCTGAAGCAGCAGTATGAACTGAAGGTGGAGGAAGAACAGATTCTGCAGGCCAAGGTGCAGCAGAGCTCCTTCCACCAGCAGCAAGAGGAGCTTGAGAGGCTGCGCAAAGCA
>Danio_rerio.1.18292940.18293133.3
GAGAGTGAGGAGACGTTGCGTGTTACTAAAGAGGTGCAAAAGCGGGCTGAAGAGAAGTACAAGGTGCTGGAGAACAAGATGAAGAATGCTGAAGCTGAGAGGGAGAAGGAGCTGAAAGCTGCCCAGCAGAAACTCAATACAGCCAAGGCCAAAGCCGATGCCTTCAACAAGAAGCTGAAGCAGAAGCAGCAG
>Danio_rerio.1.18296121.18296321.1
GTGACTCGGATGCTGGAGGAGCATGACTGGATCAATTCAGAGCGCCACTTTTTCGGTCAGCCGAACACTTCTTATGATTTCAAGACCAACAACCCGCGTGAAGCAGGCCAGCGGCTCAAGAAGCTGGAGGAGACCACCAGCAAGCTAGAGAGGAACGTTAACAAGAGGGCCATGAACATGCTGAACGAGGCAGAGGAAAGG
>Danio_rerio.1.18299270.18299386.1
TACAATGATCTGATGAAGAAGAAGAGGATTGTGGAGAATGACAAAGCAAAGATTTTGCAGACCATTGAGGAGCTGGACCAAAAGAAAAACGAGGCTCTTAACGTGGCATGGCAGAAG
>Danio_rerio.1.18299488.18299648.1
GTAAACAAGGACTTTGGCTCCATCTTCTCCACCCTGTTGCCAGGAGCCACAGCAAAGCTGGCTCCTCCGCAGGGCGGCGGTGTCCTGGAGGGCCTCGAGTTCAAAGTGGCCTTGGGTAACACCTGGAAGGAGAATCTCACAGAGCTCAGTGGTGGGCAA
>Danio_rerio.1.18318420.18318302.1
GTGTGCACTCGTATGTGTGAGTCTACAGGCTCTGGAGCCCAGAGAACTGTGGCGGTGATTTTACCCACCCTACTGGAAAAAGGCATTGTTAGCAACGTCGCAGAGGTTCGCTCACTC
>Danio_rerio.1.18331316.18331194.1
GAGGAAGCTGATGTCCGTCTAGCCATTCAGGAGGCTTTGTCTATGATGGTTGGAGCTTACGCTAACCTCCAAGGAGCACTGCTCAACCTAATGGAGGCCCTGGTGGCTGCGTATATTGGAAAG
>Danio_rerio.1.18339495.18339377.1
AATTTCACCATCATCTACATTAAAATGGGCTACCCTCGTCTGGAGGTGGTAAAACAGTGTGAGCTAGCCCCGACCCTCATCACTGCCATGGAAGGAAAACCACAGCCACAGCAGGAC
>Danio_rerio.1.18339768.18339652.1
GTAATGGAGTTGTTGGTCCACCTGAATAAGAGGATAAAAAGCCGGCCTAAGATTCAACTTCCAGTAGAAACTTTGCTTGTGCAGTACCAAGACCCTGCAGCTGCCTCTTTCGTTACG
>Danio_rerio.1.18605818.18605940.1
TTCATCAGCTGTGACGTGTACGGTATCTGTGCACGAGTGTTTTGTGATTTTGGAGAAGAGTTTGAGGTGTTCGATCCCACAGGAGAGGAGCCCAAGGAGGTTTTCATTCAAAGTATCACTCAG
>Danio_rerio.1.18807728.18807424.1
TGGCTGACAGTGGGCCCTACTTTGACAAACACCAACTTTAACCCAGAAACCTACGCTGCACATTTTGGTTTACCTAACTCCCATCTGTCTGGCTGCACTGAAGAAATAGAGAGGCTCCGGCCCAAGTCTCCCCCTGTTAAACTTAAGTCGGACCGTGGTGGCGGAGCACCCAGAGGGGGGCGTGGTGGGCCAAATGCTGGAAGAGGGGGAGACAGAGGTCGAGAAAGAAACCGACCAAATTTCCGTGGAGACAGAGGAGGGTTCAGGGGGAGGGGAGGGCCACATAGAGGCTTTCCACCTCGC
>Danio_rerio.1.18867536.18867834.2
TATGGAAACAGCACCAAGCAGTATAAAGTTAGAGTGGGAGATTACCACTCCCTCGTCCCTGAGGAATATGAAGAGGAGTACGGTGTTGATCAAATTGTCCTCCATCCAAGCTACCACTCTTATAGCAATGACTACGACCTGGCCCTGGTTCGTCTGTCACCGGGGGCAATGGGCCAGATCCCGGGAGAGTGTGTGTCATTCAGCCGTCATGTCCTTCCCGCCTGCCTCCCCATGAGGAAAGAGCGAGTGCTCAAACAAGCCAGCAACTGTCACATTACCGGGTGGGGCGACACA
>Danio_rerio.1.19341248.19340888.2
TACCGCCAGCAAGCCCGTTATCTCTCCAATATTCACAAAGATCAACCAGGCCACCCTGTGAGCAGGGCTGTTTACTGGATCGGCTATATTCTCCGTCACAACGGTGCGAACCACCTGCGCTCAGCTGTATACGAGGTGTCCCTCTACCAGTATTTCCTGCTGGATGTGGTC
>Danio_rerio.1.19357801.19357659.1
GATTTTGAAGACTGGGTGAAAGACACAGAAGAGCATGGCTTTGTAGTTGTGTCATTTGGAGCCGGTGTAAAGTACCTTTCCAGTGACATTGCTCACAAACTCGCAGGTGCCCTTGCCAGACTGCCCCAACGTGTTATCTGG
>Danio_rerio.1.20092055.20092216.1
ATGGCTTCGTCCATGAGTGGGATGTTTACCGGCCAGCAGCCTCCTGGTGCTCATCCTGTCGGGGGTCCCGGCGGACCGGGCCAGCCGAGTTTCGCTAGTGCCGCTCCCAGGACCCAAGGAAGCAACACGTTGGTGGATGAACTGGAGGCTTCTTTTGAG
>Danio_rerio.1.20283525.20283402.2
CGCCCGGATAAGTCGGAGCTGGAGGAGGAAACTACTCCGTGTCCCTTCTGTGGCTTCCAGCTGCCGCAGAATGAACTGCTGTGTATTTCCTGCAAGAACAACCTGCCCTACTGCATCGCC
>Danio_rerio.1.20284150.20284000.3
GTTCCCATTCTGACGTCAGCAGTAATCGAATGTCACCGCGCCGGATTGAAGAACTCGGCCTTCAGCTTCGCTGCCATGTTGATGAGACCGGAGTACCGAAATGACATCGACCCAAAGTACAGGAAGAAGATTGAGGCGATGGTT
>Danio_rerio.1.20301229.20301120.1
ATGAGAAGAGACTTGCTGCACTGGGACAGTGCTCTCATGTTAGCCAAGAGGCTAGCAGAGGATCAGATTCCCTTTATATCCAAAGAATATGCTGTTCATCTAGAATTT
>Danio_rerio.1.20319199.20319084.1
AAACATAGCAAGAAGATTACCTGTGGCTGTTGGAGCTCCCAGAATCTGCTGGCCCTGGGGAGTGACGACAACACGCTGAGTATCAGCAATCATGAGGGAGACACCATCAGACAG
>Danio_rerio.1.2032793.2032913.1
CTGTGCGCAGATACCAACCTTACAAATATGCAACGGCAGCTGGCATTGGAAGTCATTGTCACGTTATCGGAGACGGCAGCGGCCATGCTAAGAAAACACACGGCCATTGTAGCACAG
>Danio_rerio.1.20339428.20339294.3
GGTCTCCTGAAACATGATGTGATCCCCATGAGTTGGGAGAATCTTCAGACTTTGTCAGAGCGCTGCAGAGACCCATCTGTGTCTGTGAAAAAGAAGGCCCTGCAGTGTGTGGGGGACCTG
>Danio_rerio.1.20341065.20340940.1
ATGGTTGAAAAGAACGAGTATCGAAGCCATGGAGCTCAGGCTGTGGGTATGCTGACGTCTCAGATGGCAAGTGAAGACTATGCTTGCTTCATTAAGTGGCTGTGTAACTTCTCCAGA
>Danio_rerio.1.2038201.2038419.1
CTGATCCAGAAGGGCACAAAGCTGGTGCTGGAGCAGGTGGTGACATCCATCGCCTCAGTGGCCGACACCGCAGAGGAGAAGTTTGTGCCATATTACGACATGTTCATGCCCTCGCTCAAACACATTGTAGAAAACGCCGTGCAGAAGGAGCTCCGGCTGCTGCGCGGCAAGACCATAGAGTGCATCAGTCTCATCGGCCTGGCTGTTGGCAAGGAGAAG
>Danio_rerio.1.2040248.2040380.1
ATCTCCTACATGATCTCAGCCTGGGCGAGAATGTGCAAGATTCTGGGGAAGGAGTTCCAGCAGTATCTGCCGGTGGTGATGGGCCCCCTGATGAAGACTGCCTCCATCAAGCCTGAGGTGGCCCTGCTTGAC
>Danio_rerio.1.2043611.2043783.3
GTGCGGGTGGCGGCAGCTGAGTCCATGCCCCTGCTGCTGGAGTGTGCCCGGGTTCGAGGACCAGAATACCTCACCCAGATGTGGCACTTCATGTGCGACGCCCTCATCAAGGCCATCGGCACAGAGCCAGACTCTGACGTCCTGTCAGAAATCATGCATTCGTTTGCCAAG
>Danio_rerio.1.2045437.2045559.1
GATGAGAACGATGTGTACATTCTGACCAAAGTATCTGACATCCTGCACTCGGTGTTCAGCAGTTACAAAGAGAAGGTGCTGCCTTGGTTTGAGCAGCTGCTGCAGCTCATTGTCCAGCTA
>Danio_rerio.1.20794361.20794469.2
TGGGCTCACGTGATGTGTGCAGTAGCACTGCCAGAGGCGAGGTTCAGCAATGAATCCAAGAGGAGTCCCATCGACACCAGCAGGATCCCCATGCAGCGATATAAA
>Danio_rerio.1.21467438.21467554.1
ATACACATCCTGGTCCATGAGATGATCCTTATCGAGGTGTGGAAGCAAAAAGTGTTTCCCATCTTATGCCAGCTGGAGGATTTCAATCCAGAGAAGACTTTTCATCTTTACATGGTG
>Danio_rerio.1.21474691.21474816.3
GCCCAGACGTACAACTTGGATGTGATGGAGAGTTTACTTCCTGAGAAACCAAAATGTGGATCCTGTGGGAGAGAGGCCAAAAAGAGATGCTCTCGCTGCCGAGGAGAGTGGTACTGTCAC
>Danio_rerio.1.21645980.21646099.2
CCAATTCAAAAGAGAAAGAAGCAAGCCGGAAACAGGAAGAGACACTTCAAGACTCACAACAACCATTTGGCTGGATTACTGGAGGATTACTCAGATGGCGTGCCTGTAAAGAAG
>Danio_rerio.1.22028057.22027920.1
GAAATGATCGGCCTTATTAAAAATTCAAAGATCCCCATCATCTGCATGTGCAATGATCGGAACCACCAGAAGATTAGATCTTTGGCCAACTACTGCTTCGATCTGCGCTTCCAGAGACCGCGAGTGGAACAAATCAAG
>Danio_rerio.1.22164394.22164562.1
GGGCACCTCCATGGCCAGCGCATGCGTGAGGCAAATCACCGTGCAGCAGTTCAGATTTTTGAGAGGGTCAACTCATCGCTGCTGCCCAGCAATATCCTGGACCTCCATGGGTTACACGTCAATGAGGCCCTGGAACATCTGGCTCAGGTCTTACTGGACAAA
>Danio_rerio.1.22336985.22337125.2
CTGTCCGAGGAGCAGAGGGCCGACTTTAACCAAGTGGAGCTCGTCATGACCAAAGAGTTCATCTCGCACCAGCTCATCCATCTCATCGGTTGTCTGGACACCAACGAGGAGGGTGGC
>Danio_rerio.1.23377891.23377766.1
GTTCACGCGATCAGAAGCGGGAACAAAAAAGTTCTGAACAAGTTGATGGGTCTGGTTCAGAAAGAGACCAAAGGAAGAGCTGATCCAGTTCTGGTGAGGGCGATTCTACAGAAGAAGACCTCG
>Danio_rerio.1.23383163.23382971.2
TTTATGCCAGAGCCCAACCTGCCCCCTCTGATTCTGTATGAGGATAATGCATCACTGCCCACTGGCATTGATGCGTGCCAGGTGGTAGTGGTGCAGAAGATAAAGGAAGGGCTGCCAGAGCTACCAAGTGTCAAAAGAGACAGGCTGGTGCAAACGTACGGCATCCTACCTGAGCACAGCTTCACTCTGGTG
>Danio_rerio.1.23397782.23397584.1
GCTGGATACCAGATCACTCAACAACGTTTGCCAATCGCAGTAGATGGCGTGCTTACCTACAGCCTCCTTGGAGGGAAAAAGAGGAACCAGGTGATGAGAAAAAACGTGACCATCAAACAGATTCAGCTGGAACAGGACAGCGGCAAGAGTCTCCACGATGACGTCCGCAGCCAGACACTCATAGACCTCAACAGAGCA
>Danio_rerio.1.23414339.23414830.3
TTCACCTTCAGCTCCGAGCCCTCCATCGAGGATATTCGGCGCATGCAGGCCGATTTTACGGACGAGCGGGACTGGAACCAGTTTCACCAGCCCCGCAACCTTCTCCTGGCCATGGTCGGGGAAGTGGGCGAGGTGGCAGAGCTCTTCCAGTGGAAGGGGGAGGTAGCCAAGGGCCTGCCGGACTGGACCGAGACAGAGCGGGAGCAGCTGGCGCACGAGCTCAGCGACGTGTTGATCTACCTCGTGGAACTGGCCGAGAAGTGTCGCGTGGACCTCCCGCAAGCGGTGCTCCGTAAAATGGCTCTAAACCGTCTGAAATACCCCGCCAGCAAAGTGCAGGGGTCGGCCAAGAAGTACACAGAGTATAAAGAC
>Danio_rerio.1.24533540.24533410.1
AATGAGAGAAGAATGGCAGACTTGAAACAGCTCTCGAATCAGCTGCAGCAGAAATGCAATGAGCCCTGCAGAGACACAGTTGAGATCCAACCCACCACAGGAACA
>Danio_rerio.1.24661957.24662154.1
AATCTGGATGCTCTCCACGATCACCTGGGCACCATTTATCCCGGGATGAGGGCTCCCTCGTTTCGCTGCACCGATGCAGAGAAAGGAAACAATCTGATTCTTCACTATTACTCGGAGAGAGAAGGCCTGCAAGACATAGTGATTGGCATCATTAAAACCGTCGCTCAGCAAATCCACGGAACAGAGATAGAGATGAAG
>Danio_rerio.1.25002370.25002537.2
CATGGGAGACAACACACCATAATGCCATCTAATGTGAACTACCGAGCCAACATTTGGGCCCTGAGAGAAGAAGGCTGTACACATCTGCTGGTTACCACTGCCTGTGGCTCTCTCCGGGAAGAGATCCAGCCAGGAGATATCGTCATCATAGATCAGTTCATTGAC
>Danio_rerio.1.25793788.25793678.1
ATCCCCTCTGCCGGCCAGCTAATGGAGGCTGTGCGCGTGAAGATGAAGGAGAGGAAAGTGCTGACAGAAGAGCTGGCCACGCTCGCAACACCAGTCAGCGAAAAAGCC
>Danio_rerio.1.25809218.25809033.1
GAGCAGCGCATGCATGCCCTACAGGCTCGTGTGGGAGCTGGTGAACAGGCTTTGGCTGCACTGGAACAGACAGCCACTGAGCAAATGGAGGGGTTGACCCAGCAGAGCTCCCATGCCTTGGAAAGGGTTCAGAGACAGCTAGGCCAGGCCTACTCCCAACTGGAGCAGCTACATTCTTTT
>Danio_rerio.1.267116.266999.1
GAAGCAAAAAACATCCCTCCGTACCCGGGGCCAAACAAGATGAGGGACTGTTACTGCACAGTCAACCTGGACCAAGAGGAAGTCTTCAGGACCAAGATTGTGGAGAAG
>Danio_rerio.1.26998455.26998627.2
CAGTACCCCACATCGTCCCACTACACCCGCAAGTGGGACAAGTTGGTGGTGGAGATAAACGAGGAGGAGAAAAATGAGCAGGTGGAGGGAGACGCGGCACTCAACAAGCTCTTCCAGCAGATCTACTCGGATGGTTCAGACGAGGTCAAACGAGCCATGAACAAATCCTTT
>Danio_rerio.1.27017867.27018101.2
GATTGGCAGTCAGTCGCCCAGAAGCGAATCGAGCTGCTCTCGACAGTGTGTAAGAACAGCAGCCTGAGAAATCTGACACACGTCTCCATCAGCAAATTTGTCCTCGACCGGATCTTTGTCTGTGACAAACACAAGATCCTTTTCTGCCAGACGCCTAAAGTGGGTAATACACAGTGGAAGAAGGTCCTCATTGTGCTCAAT
>Danio_rerio.1.27027674.27028223.1
TTAAACACCTATTTCAAGTTCTTAATTGTGAGGGATCCCTTCGAGCGCCTGATCTCTGCATTCAAGGACAAGTTTGTGAAGAACCCCCGCTTCGAGCCGTGGTACAAGCACGACATAGCTCCAGCCATTATATGGAAATATCGCAAGAGTCACCGTAACAACGACCTCGACGCCTCCGGCCTCCACTTCGAAGACTTTGTTCGCTACCTCGGCGATGTGGAAGGCCACCGGCGTATGGACCGGCAGTTTGGCGAGCACATCATCCACTGGGTGACATACACAGAGCTGTGCGCGCCGTGCACAATAAACTACAGCGTGGTCGGCCACCACGAGACGCTGGAAAAGGATGCCCCGTACATCCTTAAAGCAGCAGGCATCGACGCACTGGTGACCTACCCTGCCATTCCTCCAGGCATCACACGCTATAACAGGACCAAGGTGGAGCACTACTTCTCAGGCATCAGCAAGCGAGACGTCAGGCGTCTCTACGCACGCTATCAGGGTGATTTCCATCTGTTCGGCTACCCAAGCCCAGACTTTCTACTGAAC
>Danio_rerio.1.27819464.27819310.3
TCCTACAGCATGACTTGCAAACCTTTAAAGGGGGGATTTCACAGGATGTCATGGCTGCTACGATTCAGAGAGGAGTGGGAACCCACTACCAGATCATTGGACACAAGCTGTACAGGGAGCAAAACTGCATGTTCCCTGCTAGGT
>Danio_rerio.1.27843051.27842904.2
TCGTTTACATCACTGTGTTACTCTGCGGACGGGGAGTCTGTTTTGGCGGGGGGTCAGTCCAAGTTTGTCTGCATCTACAACATCAAGGAGCAGATGCTCATGAAGAAGTTTGAAATCTCCTGCAACCTGTCCTTCGACGCTATGGAG
>Danio_rerio.1.27844636.27844486.1
GGTCACGAGGGTCCGGTGAGCTGCCTCTGTTTCAGTCCGGTTCAGTCCGTCCTGGCCAGCTGCTCGTGGGACCGAACCGTCCGGCTGTGGGACATGCTGGACAGCTGGCAGACCAAGGAAACGCTTCCCCTTACATCTGAT
>Danio_rerio.1.27854395.27854247.1
GTGAAAGTGTGGAACACCAACACCGGCCTCTGCTTTGTCACATTTACTGAACACACCAGCAGTGTCACAAACGTCACCTTCACCTCCAGTGGCTTCGTCATCGTCAGCGCTTCTCTGGACGGGACGGTCCGAGCGTTCGACCTGCAC
>Danio_rerio.1.27854882.27854746.3
GGCCAGCTGCTGGTGTGGGAGTGGCAGAGTGAGTCGTACGTGTTCAAGCAGCAGGGACACTTCAACAACATGGCCTCGCTGGCTTACTCTCCAGACGGACAGTACATCGTGACGGGAGGGGACGACAGC
>Danio_rerio.1.27880701.27880589.1
TTTTCCAATTTGCTCGGCGCAGTCTATCGCCAGGGAAATTTGAACTTCTCCAAAGATGGCAACGCTGTTATCAGTCCAGTTGGAAACAGAATCTCTGTCTTCGACCTGAAG
>Danio_rerio.1.28199081.28201810.1
ATGGACAGCACTTCCAAAACTGATGCTTCCAGTCAGTTATCTGTTGCTTCTCAGGTTCCTTTCCTTCACTTGTGTACCACACTAGAAAAAATTCAAAAGTCCAAACTCCGTCCAGAGAAATCCAAGATCCTTGGGTACTTCATTGAGAAATGGCGTGAATTTCATTCTGCCCTCCACAAAGACAACCCCAAAACTACAGACTCTTTCTATCCTGCCATGCGCCTCATAGTCCCGCCTTTTGAACGAGAGCGAATGGCATATGGCATCAAAGAGAGCATGCTGGCTAAACTCTACATTGATGTATTAGGCCTCCCAAAAAATGGCCCTGAGGCTAATAAGCTGTTGAATTACCGTGCTCCGACCACATCCCAAGGAGAAGCTGGAGACTTTGCTGGCATGGCGTATTTTGTGCTGAAGAAACGATGCACCAGCCAAGGAAATCTCAGTATTAAAGAGGTCAACGACTTCCTGGATTCAGTAGCCACCAGCAACGCCACCAAGCAGAAAGATCTTGTCAAAAAGAGTCTGCTGCACCTCATCACCCAGAGCTCAGCTCTTGAGCAAAAGTGGCTCATTAGAATGATTCTGAAGGACATGAAGCTCGGGATCAGCAAAGAAACCGTTCTCCAAGTTTTCCACCCAGATGCTGCTGAGCTCTACAACGTCAACACAGACTTGAACAAGGTGTGCCAGCAGTTACACAATCCAGCCGTGTCCTTAAGTGAAGTCTCTATTGGACTTTTTTCTGCTTTCAAACCTATGCTGGCAGCTGTGGCTAACATCCGCAACGTGGAGAAACAGATGGGAAACAGCACTTTTTACATTGAGACAAAGCTGGATGGAGAGCGCATTCAGCTGCACAAAGATGGGGATGTGTACAAGTACTTCAGCCGAAATGCTTTTGAGTACACGCAGCAGTTTGGAGGATCCCCGTTGGAAGGATCACTGACGCCTTATATCCACCATGTTTTTAAAAGCAATGTGGTGAACTGCATTCTCGATGGTGAGATGATGGCATACAACCCGGCAGCAGACACCTTCATGCAGAAAGGGAGCAAATTTGACATCAAGAGGCTGATGGATGACTCTGAGTTGCAGACATGCTTCTGTGTGTTTGACGTGCTGTTAATAAATGATCAGAAGCTAGGCAAAGAAACTCTCAAGAAGCGACATGAGCTTCTTCAGACAGTTTTCACTCCAGTCAAGGGAAGGCTGCATCTGGTGCCAAAGGCTGAAGCCAGAACCATGCAGGAGGTGGTGAATGCTCTCAATGATGCCATTGACAGCAGAGAAGAGGGGATCATGGTGAAGGATCCTTTATCCATCTACAAACCTGACAAGCGAGGTGAAAGCTGGCTGAAGATAAAACCAGAATATGTGGATGGCTTGATGGATGAGCTTGACCTGCTGATTGTTGGTGGCTACTGGGGAAAAGGGAGAAGGGGTGGCATGATGTCCCATTTCTTATGTGCTGTGGCCGAAGCTCCAAAGCCTGGCGAGAAACCTTCAGTTTTCCATACCCTTTGCCGCATTGGCTCCGGCTACACCATGAAAGAATTGTATGACCTTGGTTTAAAGCTCACCAAACACTGGAAGGTCTACCGGAAAAACAACCCACCAGCATCCATCCTGTGTGGAACAGAGAAACCGGAAGTCTACATTGAACCCTGCAACTCTGTTATCATCCAGGTTAAGGCGGCTGAGATAGTCGGGAGTGACATGTATAAAACCAACTGTACTCTGCGCTTCCCCAGGATTGAGAAGATTCGAGATGACAAAGAATGGCACCAGTGCATGACACTGGCAGAGCTGGATCAGTTCCGCAGCAAGGCGTCTGGGAAACTCGCCTCTCGGCACCTTCACATTGACAACGGTGAACCGCAAAAGAAAAAGCGCAAGCTGCCAGTCAAACCCAAGAAAGTGATCGGCATCATTGACCACTTTAAGCCCCAGGACCTTTCCGGGGTGACCAAGGAAACAGATATGTTTGAGGACGTGGAGTTCTGCATCCTGAATGGCACCGAAGATCATCCCAAGTCTGAACTGGAAAAGGGTGTG
>Danio_rerio.1.28715954.28716065.1
CAGAGAGAGTCCTCCAGAGGCCGACACAGAGAGAAGGAGGATATAAAGATAACGAAGGAGCGTACCCCAGGCAGTGAAGAAGAACCCACAGAGTGGGAAACCAATCGTGAA
>Danio_rerio.1.29147458.29147680.1
GACCTCCTCTTTAACCAGCTGTATTCGCGGCTGGTAGAGAATATGGTTGCTAAGGCTGTGTTCTTGGAGTCACTGGAGTCGTACATTGTAGCTGATCGTGTTGGACACCTCACTCCAGCCATTATGAGGGACCTCCTCGACCACTACCATAGTAATGGCATGATGGACAGTCTGGAGAGATGCATCGTCCACCTAGATGTTACCAGCTTGGACATACAGCAG
>Danio_rerio.1.293648.293812.1
ATGGCTGCTCATTCTACCGAAGAGCCGTTCCCCTTCCACGGGCTGCTCCCCAAAAAAGAAACCGGCGCTGCCTCTTACCTCACCCGGTTCCCCGAGTATGATGGCCGAGGGGTGCTCATCGCCATCCTCGACACCGGCGTGGATCCCGGGGCCCCCGGCATGCAG
>Danio_rerio.1.296439.296543.1
AAAGAGCGAAAGGAGAAGATGTGGGACCCGCCACACAGAGCAGCACTCGCTGAGGTTTGCCGCAAGACGGAAGAGTTTGACCTCGCTCATCCAAACCCCTCACAG
>Danio_rerio.1.296705.296829.1
ATTGAGAAGTTGCAGAAAGAAGAGTTGCAGTGTCAGTCAGAGCTCCTGGCATCGCTAGAAAAGAAGTACAGTGATCCTGGGCCTGTATATGACTGTGTGCTTTGGCACGATGGCGTCACATGG
>Danio_rerio.1.297266.297429.2
GCTGTAGTTGACACTTCAGAGTGCGGAGACCTGTCCCAGTGCACTGTGCTGAGCTCATACAGAGAGTCACATGAGTACGCCACGTTAGGAACTGTCGAGATGCTTAACTATTCTGTTAATATTTATGATGACGGCAACACGCTCTGCATAGTCACCAGCGGA
>Danio_rerio.1.29798667.29798499.1
TACGCTGATATCATTGTGCACCGCCTGCTGGCAGTGGCTATAGGTGCAGACACCACCTACCCAGATTTAATGGACAAGCATAAACAGTCAGCTCTCTGCAATAACCTCAACTACAGACACAAAATGTCTCAGTATGCACAGCGGGCTTCTGTGGCCTTCCACACACAG
>Danio_rerio.1.29800814.29800600.1
GAGGTCCACACAGATTCAGCAAAGGCACTGGCTGACTCGCTTGATGCAGCCAAAGTGGATGGATTCCCATACTTTAACACGCTGCTGCGCATCCTGGCCACTCGCTGCATGATGCAAGCTGTCTATTTTTGTTCTGGCATGGACAGCGATTTCCATCATTATGGTCTCGCCTCGCCCATTTATACGCACTTCACGTCCCCTATCAGG
>Danio_rerio.1.29811932.29811765.2
GAAATTACTAGCAGTAAAGTGTTATTTCCAGAGCACTTTCCCCTATCCAGAATTCAAACAGGAATTAAAAGTGGCTCCTTCCTCCAAGGCACCTTTAGGGCCAGCAGAGACAACTATTTGGAGGCAACTGTGTTTGTCCAGGGAGAGGGAGAAGACAGCACAGAG
>Danio_rerio.1.30018938.30019101.1
GTGTATTTGGATGGTTACCATGGTGACACCTCAGAAACCTTCTTGATTGGTCAGGTTGACGAGGTTGGGAGGCGACTGGTGGAAACCGCCAGGCGTTGCAGAGATGAAGCCATCGATGCCTGCAAACCAGGTGCACAGCTTTGTGTTATTGGAAATACTATC
>Danio_rerio.1.30736740.30736847.1
CTGAAGACAGAGCCAGGTCTTGGAGGTGCGATTGATGGCATGAATGTGAAGAGCCTGGAGGAGAGGTCAGAGGGAGATGTAGCTAGCCCTTCTTCCACTGGCACTCAG
>Danio_rerio.1.31116778.31116951.1
GAAGCTTGTCAGATCCCAGGAATAGGAAAACGCATGGCTGACAAAATTGAAGAGATTATGGAGAGTGGTCATTTGCGGAAGCTTGATCACATTGGTGAGGCTGTGCCAGTGCTGGAGCTTTTTGTGAACATCTGGGGTGCTGGGACTAAGACCGCACAACTGTGGTACCAACAG
>Danio_rerio.1.315296.315426.1
GAGCGTGCAAAACGCCTCAAGGAGGTGGTGTCAGCAGCAGACCTCGTCATCTCCCGCATCGACCAGACAGCCCTGGCTGTTTACCTCACCATGAAGACGGACCCACGGCCGGACGCCGCTTCTATCAAG
>Danio_rerio.1.31883592.31883830.3
GTGGAGAAACTTGTGCGTCATTTGCAGAAGCACAAAATCCCCACTGCAGTGGCAACCAGCTCAGCCGGCGTGACGTTCAAATTGAAGACGAGTCAACACAAAGAGTTCTTTGCGCTCTTTGATCACATTGTCCTGGGTGACGATCCAGACGTGAAGAATGGCAAACCTCAGCCGGACTCCTTCCTGGTGTGTGCCGGCCGATTCAATCCCCCA
>Danio_rerio.1.32905218.32905386.1
ACAGGGACTTTTGGACGAGTCTTCCTGGTCAAGGACAAAAAGAGCAGGGCCTTCTTTGCCCTGAAGCAGATGAAGATCCCTGACGTGATCCGACTGAAGCAGGAGCAGCACGTCCATAATGAGAAGGAGGTGCTGAGCGAGGTCAACCACTCCTTTCTCATCAGA
>Danio_rerio.1.342539.342360.1
GAGCTGATGGACACCTTTGAATACCTGTGCCAGGAAAACACGCAGATCTTGTGGGCTATGCGTTTCCGCCTGGATCCGGAGAACAGCTTCGTGGATCGCTTCCGGCAGCGTTTTCACTTAGAGGAGCTGTACAGCCTTCCCAGTCTGAGTATCAAGCTGTACCGA
>Danio_rerio.1.34298180.34298015.2
TTCCGTCAGCTCCAGCTGGGTACAGACAGCCGGGTGGCAGAACTATCCAACCAGGCCAAGCTGCACTCTTTTGAAGCTGAGCGTGCTAATATGGTCAAGGATGAGACGGCTAAAGCCCTAGCTCAGTGTCAGCTGGAGTGTGAGAAACACCAGAAGAAACTAGAG
>Danio_rerio.1.34312197.34312072.2
GACCACTACAAGTCAGAATATGAGAGCAAATTAAGAGAGGAGTTGGAGAACATCAGGCTGAAAACAAGTCAGGAGATAGGCAACCTGCAGAGAACCTCCAGGGAGATGTATGAGAGGGAAAAC
>Danio_rerio.1.34312560.34312379.1
CAACAATCAGTGACACTCCTGCAGAAGGACAAGGAGTACCTGCACAGGCAGAACATGGAACTCAGTGTTCGCTGTGCACATGAAGAAGACCGCCTGGAGAGATTACAG
>Danio_rerio.1.34316025.34315827.2
AAGCAGCAGGCTCTGCGTAAGCAGGAGATGGAGGCCATCCTGCTCAGGCAGCAGCAGCTGGAGGAGACTAACCGACAGCTGTGTGAGAAAGCTGGAGAACTGCGGAGGTCTCTCAGGGATCTGGACCTCTCTCAGGACAGATACCAGGAACTTCGTGGTCTTCCTGAGGACAAAATATCTATACAGGAATATGTA
>Danio_rerio.1.35190785.35190891.1
AGGGCGGCCTATGCTCCCAGAAACTTCTTGGAAGCGTCTCGGCCCCCCTGGTTCAACATGGGTTCTCAGCAGGACTGTTCAGAGTACCTCAGATTTCTTTTAGAC
>Danio_rerio.1.35295365.35295668.1
AAAAGCAAAGGAATGATGCCAGTGGGTAGCCATTCTGCAGAAGAGGTCGACCAAAACTACGTGCCCATGAGTGCCAACTCACCGTCACATCATCACTCGGGCAGTTTGCCAGAGCCAATGCACGAAACCAACTACGTCCCCATGACCCCAGGTACTATGGAGTTCTCATCCCTGGGAAAACAGGTTCCTCCACCCGCCCACATGGGATTTCGCTCAAGCCCAAAGACCCCTCCCCGCAGGCCGCTGCTTAGTGAGTGCCAGCCCCCACCTGTGGACCGAAATCTCAAACCCGATCGCAAA
>Danio_rerio.1.35520156.35520299.2
GATTTCACGGGGTCTGTGCTAAGGGTTGATGTAGACACAGATAATTGTGCCTCTCCATATTCCATACCACGGAGCAATCCCTACTTCAACAGCACCAACCAGCCACCTGAAATCTTTGCACATGGATTACATGATCCAGGC
>Danio_rerio.1.36458025.36457903.1
GTACCGGTCCATGTGTTTCTGGACTTTTCCACACTGGAGTGCAGACACCTCAGTGAATCTGTAGAGCTCTTTGTTCTCAACCTCATGGATGCCAACGCAAACTACATTAACAGAGAAGTC
>Danio_rerio.1.36471543.36471351.2
CTGTGTGTGACAAAGGTGGGCGGTCTCTCCATGGCTGCAGCTGGAGAGCTCCACAGCCCAGTGAGCTGCAGCTCCGAACCAGACGACTCCATGGAGCCGTACACTACAGAAAGACTCAGCAGACTGCCAGGAGGATATAAACCTCTCACAGAACCATTCACAGCCCTCAACATAGATTTCAACAATGTGCAG
>Danio_rerio.1.36478631.36478483.1
GAGTCCTTCAGGTTCACTCTCTTCAAATGGGCAGAAGAACTGGACTCTCTGGGCCGCATTCAGTACCTTTTTGATTGCTATGAACAAGCTCTGGAACTTTTCCCCGATGACGAGGTGATCCTAAACAGCATGGGCGAACACCTGTTC
>Danio_rerio.1.366944.366769.3
ATCAGTATATGGCTGAACCAGGCGGTGAAAGGGGTGAGGGACCGTGAAGGCAACAGCGTCCACAACGCCCACCTGCTCACTCTCTTCCACCGCATCTGTAAGCTGCTCTTCTTCCGCATCAGGCCAGTCTTTGTGTTTGATGGGGATGCACCGCTGCTGAAGAAGCAGACC
>Danio_rerio.1.37189827.37190063.1
TGCACATGTGACGACTGTAGCCTCTCTCACATCCTAACGTGTGGCATAATGGACTCTCCCATCGCCGAGGACCTCCACATCAAACTACCCATGCAAGGGGATCCTCCCCGGGACTTCTTGACAGAGGTGCACCCTCCTAGCCTCTCCTCCGGCAGTTCAGCGTCCGGCTCCAACTCCAGTTCTCCCATCACCATCCAGCAGCATCCGAGACTCATTCTG
>Danio_rerio.1.37227109.37226816.1
GAGATTCAGAGGCTGAACACTCAGCTCAGGGAGAAAGAGCTGGAGCTGGAGACCATCAGATGTCAGCCGGACCACGAGAAGGACCAGGAGATCCAAAGGCTACGGGTAGCCTTGCAGGAGAGGGAGCGGGCCGAGGCCACCAGAAGTGTCCTCTGTACCTCCCTGGCCGAGGAGGCCGACCAGCTGCGCGGGCAGCTCGGTGCAACTGTTAAGGTGTGCCAGGAGCTGATGGCGAGACTGGAGAAAGACAAA
>Danio_rerio.1.390196.390347.1
CTCTCTAAAACTTCCCACGACTTGAGTAACATGGCGTCCATTTATATCGTCGATGTTGATAAAGCTCCTATTTACACGAGATACTTCGACATAAGCTACATCCCCTCCACTGTCTTCTTCTTCAATGGACAGCACATGAAGGTCGATTAT
