# Supplementary material for: Gene markers for exon capture and phylogenomics in ray‐finned fishes
Source: Ecol Evol. 2019 Mar 5;9(7):3973–83. doi: 10.1002/ece3.5026 (PMC6468074; doi:10.1002/ece3.5026)
Supplement: Supplementary file 5 [file ECE3-9-3973-s005.zip › Appendix_S3_pipeline&scrips/pipeline_scripts_for_assembly/Retrieve Best Sequence/new_version/getbest/result/out.resultf/Danio_rerio.1.27854882.27854746.fas]

>Danio_rerio.1.27854882.27854746
GGCCAGCTGCTGGTGTGGGAGTGGCAGAGTGAGTCGTACGTGTTCAAGCAGCAGGGACACTTCAACAACATGGCCTCGCTGGCTTACTCTCCAGACGGACAGTACATCGTGACGGGAGGGGACGACAGC
>CL173|c1_g1_i1|non_intron|score:376|st:0|ed:41
AGAGAATAGCATCAGTGGCTATAAACAGCTCTGGAGACTGGATTGGCTTCGGGTGCTCAGGTAAGAAGTCAGTCTTTACCTGTTATGTGTTTTTTCTTTTATTACTTTATTCAATACTTAGCACTGAGATGACCTGTGCTGCTGTTTCAGGGATGGGTCAGCTGCTAGTGTGGGAGTGGCAGAGTGAGTCTTACGTCTTCAAGCAGCAGGGACACTTCAACAACATGGCCTCGCTCGCTTACTCACCAGATGGACAGTACATCGTGACAGGAGGCGATGATGGCAAAGTGAGTGCTCAACACTTTGCACTGCTGCATTTTTCGCCGTTCATACGTAGGTCTGCAAAGCAGG
